# Supplementary material for: Invisible Brain: Knowledge in Research Works and Neuron Activity
Source: PLoS One. 2016 Jul 20;11(7):e0158590. doi: 10.1371/journal.pone.0158590 (PMC4954711; doi:10.1371/journal.pone.0158590)
Supplement: S1 File — (ZIP) [file pone.0158590.s001.zip]

Archive with 11 entries (11 files):
- anaphylaxis.txt
- anaphylaxis_pubmed.txt
- Antimatter.txt
- AtomicCollision_1970-2013.txt
- BubbleChamber.txt
- Diphtheria.txt
- Diphtheria_pubmed.txt
- DopplerEffect.txt
- GameTheory.txt
- Angina_pubmed.txt
- Nephrology_pubmed.txt
