# Supplementary material for: Invisible Brain: Knowledge in Research Works and Neuron Activity
Source: PLoS One. 2016 Jul 20;11(7):e0158590. doi: 10.1371/journal.pone.0158590 (PMC4954711; doi:10.1371/journal.pone.0158590)
Supplement: S1 File — (ZIP) [file pone.0158590.s001.zip › anaphylaxis.txt]

FN Thomson Reuters Web of Science™
VR 1.0
PT J
AU Hurlburt, BK
   Offermann, LR
   McBride, JK
   Majorek, KA
   Maleki, SJ
   Chruszcz, M
AF Hurlburt, Barry K.
   Offermann, Lesa R.
   McBride, Jane K.
   Majorek, Karolina A.
   Maleki, Soheila J.
   Chruszcz, Maksymilian
TI Structure and Function of the Peanut Panallergen Ara h 8
SO JOURNAL OF BIOLOGICAL CHEMISTRY
LA English
DT Article
DE Allergen; Antigen; Crystal Structure; Flavonoids; Fluorescence; Peanut
ID BET V 1; BIRCH POLLEN ALLERGEN; PATHOGENESIS-RELATED PROTEINS; X-RAY;
   CRYSTAL-STRUCTURE; CROSS-REACTIVITY; MAJOR ALLERGEN;
   RIBONUCLEASE-ACTIVITY; FOOD ALLERGENS; NUCLEIC-ACIDS
AB The incidence of peanut allergy continues to rise in the United States and Europe. Whereas exposure to the major allergens Ara h 1, 2, 3, and 6 can cause fatal anaphylaxis, exposure to the minor allergens usually does not. Ara h 8 is a minor allergen. Importantly, it is the minor food allergens that are thought to be responsible for oral allergy syndrome (OAS), in which sensitization to airborne allergens causes a Type 2 allergic reaction to ingested foods. Furthermore, it is believed that similar protein structure rather than a similar linear sequence is the cause of OAS. Bet v 1 from birch pollen is a common sensitizing agent, and OAS results when patients consume certain fruits, vegetables, tree nuts, and peanuts. Here, we report the three-dimensional structure of Ara h 8, a Bet v 1 homolog. The overall fold is very similar to that of Bet v 1, Api g 1 (celery), Gly m 4 (soy), and Pru av 1 (cherry). Ara h 8 binds the isoflavones quercetin and apigenin as well as resveratrol avidly.
C1 [Hurlburt, Barry K.; McBride, Jane K.; Maleki, Soheila J.] ARS, So Reg Res Ctr, USDA, New Orleans, LA 70124 USA.
   [Offermann, Lesa R.; Chruszcz, Maksymilian] Univ S Carolina, Dept Chem & Biochem, Columbia, SC 29208 USA.
   [Majorek, Karolina A.] Univ Virginia, Dept Mol Physiol & Biol Phys, Charlottesville, VA 22908 USA.
RP Hurlburt, BK (reprint author), ARS, So Reg Res Ctr, USDA, New Orleans, LA 70124 USA.
EM barry.hurlburt@ars.usda.gov; chruszcz@mailbox.sc.edu
FU United States Department of Agriculture, Agricultural Research Service;
   University of South Carolina
FX This work was supported by the United States Department of Agriculture,
   Agricultural Research Service, and internal funds from the University of
   South Carolina.
NR 58
TC 1
Z9 1
PU AMER SOC BIOCHEMISTRY MOLECULAR BIOLOGY INC
PI BETHESDA
PA 9650 ROCKVILLE PIKE, BETHESDA, MD 20814-3996 USA
SN 0021-9258
EI 1083-351X
J9 J BIOL CHEM
JI J. Biol. Chem.
PD DEC 27
PY 2013
VL 288
IS 52
BP 36890
EP 36901
DI 10.1074/jbc.M113.517797
PG 12
WC Biochemistry & Molecular Biology
SC Biochemistry & Molecular Biology
GA 282RH
UT WOS:000329189700012
ER

PT J
AU Isbister, GK
   Brown, SGA
   Page, CB
   McCoubrie, DL
   Greene, SL
   Buckley, NA
AF Isbister, Geoffrey K.
   Brown, Simon G. A.
   Page, Colin B.
   McCoubrie, David L.
   Greene, Shaun L.
   Buckley, Nicholas A.
TI Snakebite in Australia: a practical approach to diagnosis and treatment
SO MEDICAL JOURNAL OF AUSTRALIA
LA English
DT Article
ID INDUCED CONSUMPTION COAGULOPATHY; ANTIVENOM; VENOM; ENVENOMATION;
   ANAPHYLAXIS; COAGULATION; MANAGEMENT; BANDAGE; 1ST-AID; BITES
C1 [Isbister, Geoffrey K.] Univ Newcastle, Discipline Clin Pharmacol, Newcastle, NSW 2300, Australia.
   [Isbister, Geoffrey K.; Page, Colin B.] Calvary Mater Newcastle, Dept Clin Toxicol & Pharmacol, Newcastle, NSW, Australia.
   [Brown, Simon G. A.] Royal Perth Hosp, Ctr Clin Res Emergency Med, Western Australian Inst Med Res, Perth, WA 6001, Australia.
   [Brown, Simon G. A.] Univ Western Australia, Perth, WA 6009, Australia.
   [Page, Colin B.] Princess Alexandra Hosp, Emergency Dept, Brisbane, Qld 4102, Australia.
   [McCoubrie, David L.] Austin Hosp, Emergency Dept, Melbourne, Vic 3084, Australia.
   [Greene, Shaun L.] Austin Hosp, Victorian Poisons Informat Ctr, Melbourne, Vic 3084, Australia.
   [Buckley, Nicholas A.] Sydney Childrens Hosp Network, NSW Poisons Informat Ctr, Sydney, NSW, Australia.
   [Buckley, Nicholas A.] Univ New S Wales, Professonal Med Unit, Sydney, NSW, Australia.
RP Isbister, GK (reprint author), Univ Newcastle, Discipline Clin Pharmacol, Newcastle, NSW 2300, Australia.
EM geoff.isbister@gmail.com
RI Buckley, Nicholas/D-4030-2012
OI Buckley, Nicholas/0000-0002-6326-4711
NR 32
TC 4
Z9 4
PU AUSTRALASIAN MED PUBL CO LTD
PI PYRMONT
PA LEVEL 2, 26-32 PYRMONT BRIDGE RD, PYRMONT, NSW 2009, AUSTRALIA
SN 0025-729X
J9 MED J AUSTRALIA
JI Med. J. Aust.
PD DEC 16
PY 2013
VL 199
IS 11
BP 763
EP 768
DI 10.5694/mja12.11172
PG 6
WC Medicine, General & Internal
SC General & Internal Medicine
GA 283VJ
UT WOS:000329274800037
ER

PT J
AU Thomas, RE
   Spragins, W
   Lorenzetti, DL
AF Thomas, Roger E.
   Spragins, Wendy
   Lorenzetti, Diane L.
TI How many published cases of serious adverse events after yellow fever
   vaccination meet Brighton Collaboration diagnostic criteria?
SO VACCINE
LA English
DT Article
DE Yellow fever vaccine; Serious adverse events; Systematic review;
   Brighton Collaboration criteria
ID IMMUNIZATION SAFETY DATA; VISCEROTROPIC DISEASE; CASE DEFINITIONS;
   UNITED-STATES; NEUROTROPIC DISEASE; ALLERGIC REACTION; ADVANCED AGE;
   RISK-FACTOR; ENCEPHALITIS; 17D
AB Objectives: To perform a systematic review of all serious adverse events (SAEs) after yellow fever vaccination and to assess them according to Brighton Collaboration criteria.
   Methods: Nine electronic databases were searched with the terms "yellow fever vaccine" and "adverse events" to 10 July 2013 (no language/date limits). Two reviewers independently assessed studies, entered data, and assessed cases with Brighton Collaboration criteria.
   Results: One hundred and thirty-one cases met Brighton Collaboration criteria: 32 anaphylaxis, 41 neurologic (one death), 56 viscerotropic (24 deaths), and 2 both neurologic and viscerotropic criteria. All SAEs occurred following first yellow fever (YF) vaccination. Two additional cases which met Brighton Collaboration criteria were proven due to wild virus.
   An additional 345 cases were presented with insufficient detail to meet Brighton Collaboration criteria: 173 neurological, 68 viscerotropic (24 deaths), 67 anaphylaxis, and 34 cases from a UK database and 3 from a Swiss database described as "serious adverse events" but not further classified into neurologic or viscerotropic. A further 253 cases were excluded as presenting insufficient data to be regarded as yellow fever vaccine (YFV) related SAEs.
   Conclusions: One hundred and thirty-one cases met Brighton Collaboration criteria for serious adverse events after yellow fever vaccination. Another 345 cases did not meet Brighton criteria and 253 were excluded as presenting insufficient data to be regarded as serious adverse events after YFV. There are likely to be cases in areas that are remote or with insufficient diagnostic resources that are neither correctly assessed nor not published. (C) 2013 Elsevier Ltd. All rights reserved.
C1 [Thomas, Roger E.] Univ Calgary, Dept Family Med, Fac Med, Hlth Sci Ctr, Calgary, AB T2N 4N1, Canada.
   [Lorenzetti, Diane L.] Univ Calgary, Fac Med, Dept Community Hlth Sci, Calgary, AB T2N 4Z6, Canada.
RP Thomas, RE (reprint author), Univ Calgary, Dept Family Med, Fac Med, Hlth Sci Ctr, G012,3330 Hosp Dr NW, Calgary, AB T2N 4N1, Canada.
EM rthomas@ucalgary.ca; spragins@ucalgary.ca; dllorenz@ucalgary.ca
FU Global Alliance for Vaccines and Immunization (GAVI)
FX The Global Advisory Committee on Vaccine Safety (GACVS) requested that
   the WHO commission by advertisement worldwide an independent systematic
   review of the safety of yellow fever vaccine. This independent
   commissioned review was prepared for the WHO and GACVS by a research
   team at the University of Calgary headed by Professor Roger Thomas. The
   systematic review was funded by The Global Alliance for Vaccines and
   Immunization (GAVI). The focal contact person for the WHO was Alejandro
   Costa, with Dr. Rosamund Lewis. There was extensive correspondence with
   the WHO focal person and Dr. Rosamund Lewis, with additional
   correspondence with Dr. Sergio Yactayo. The scientific independence of
   the researchers was at all times maintained. The sponsors did not
   participate in the collection, analysis or interpretation of data or in
   the writing of the report.
NR 109
TC 0
Z9 0
PU ELSEVIER SCI LTD
PI OXFORD
PA THE BOULEVARD, LANGFORD LANE, KIDLINGTON, OXFORD OX5 1GB, OXON, ENGLAND
SN 0264-410X
EI 1873-2518
J9 VACCINE
JI Vaccine
PD DEC 16
PY 2013
VL 31
IS 52
BP 6201
EP 6209
DI 10.1016/j.vaccine.2013.10.050
PG 9
WC Immunology; Medicine, Research & Experimental
SC Immunology; Research & Experimental Medicine
GA 278TM
UT WOS:000328912700008
ER

PT J
AU Dobrovolskaia, MA
   McNeil, SE
AF Dobrovolskaia, Marina A.
   McNeil, Scott E.
TI Understanding the correlation between in vitro and in vivo
   immunotoxicity tests for nanomedicines
SO JOURNAL OF CONTROLLED RELEASE
LA English
DT Article
DE Nanoparticles; Thrombosis; Disseminated intravascular coagulation;
   Procoagulant activity; Coagulopathy; Hemolysis; Complement activation;
   Cytokines; Anaphylaxis; Phagocytosis
ID CFU-GM ASSAY; HUMAN WHOLE-BLOOD; COMPLEMENT ACTIVATION; IMMUNE-SYSTEM;
   PROCOAGULANT ACTIVITY; RISK-ASSESSMENT; EXTENDED HISTOPATHOLOGY;
   PLATELET-AGGREGATION; SCAVENGER RECEPTOR; THROMBUS FORMATION
AB Preclinical characterization of novel nanotechnology-based formulations is often challenged by physicochemical characteristics, sterility/sterilization issues, safety and efficacy. Such challenges are not unique to nanomedicine, as they are common in the development of small and macromolecular drugs. However, due to the lack of a general consensus on critical characterization parameters, a shortage of harmonized protocols to support testing, and the vast variety of engineered nanomaterials, the translation of nanomedicines into clinic is particularly complex. Understanding the immune compatibility of nanoformulations has been identified as one of the important factors in (pre) clinical development and requires reliable in vitro and in vivo immunotoxicity tests. The generally low sensitivity of standard in vivo toxicity tests to immunotoxicities, inter-species variability in the structure and function of the immune system, high costs and relatively low throughput of in vivo tests, and ethical concerns about animal use underscore the need for trustworthy in vitro assays. Here, we consider the correlation (or lack thereof) between in vitro and in vivo immunotoxicity tests as a mean to identify useful in vitro assays. We review literature examples and case studies from the experience of the NCI Nanotechnology Characterization Lab, and highlight assays where predictability has been demonstrated for a variety of nanomaterials and assays with high potential for predictability in vivo. (C) 2013 Elsevier B.V. All rights reserved.
C1 [Dobrovolskaia, Marina A.; McNeil, Scott E.] NCI, Nanotechnol Characterizat Lab, Adv Technol Program, SAIC Frederick Inc, Frederick, MD 21702 USA.
RP McNeil, SE (reprint author), NCI, Nanotechnol Characterizat Lab, SAIC Frederick Inc, 1050 Boyles St,Bldg 469, Frederick, MD 21702 USA.
EM ncl@mail.nih.gov
RI Nanotechnology Characterization Lab, NCL/K-8454-2012
FU National Cancer Institute, National Institutes of Health
   [HHSN261200800001E]
FX This project has been funded in whole or in part with federal funds from
   the National Cancer Institute, National Institutes of Health, under
   contract HHSN261200800001E. The content of this publication does not
   necessarily reflect the views or policies of the Department of Health
   and Human Services, nor does mention of trade names, commercial
   products, or organizations imply endorsement by the U. S. Government. We
   are grateful to Allen Kane for the help with preparation of
   illustrations, to the NCL technical staff Barry Neun, Timothy Potter,
   Christopher McLeland, Jamie Rodrigues and Sarah Skoczen for generating
   the data using various in vitro immunoassays and to the NCL's
   toxicologist Dr. Stephan Stern for sharing his expertise and help with
   establishing in vitro-in vivo correlation for immunoassays.
NR 114
TC 5
Z9 5
PU ELSEVIER SCIENCE BV
PI AMSTERDAM
PA PO BOX 211, 1000 AE AMSTERDAM, NETHERLANDS
SN 0168-3659
EI 1873-4995
J9 J CONTROL RELEASE
JI J. Control. Release
PD DEC 10
PY 2013
VL 172
IS 2
BP 456
EP 466
DI 10.1016/j.jconrel.2013.05.025
PG 11
WC Chemistry, Multidisciplinary; Pharmacology & Pharmacy
SC Chemistry; Pharmacology & Pharmacy
GA 260NN
UT WOS:000327601700009
ER

PT J
AU Halsey, NA
   Griffioen, M
   Dreskin, SC
   Dekker, CL
   Wood, R
   Sharma, D
   Jones, JF
   LaRussa, PS
   Garner, J
   Berger, M
   Proveaux, T
   Vellozzi, C
   Broder, K
   Setse, R
   Pahud, B
   Hrncir, D
   Choi, H
   Sparks, R
   Williams, SE
   Engler, RJ
   Gidudu, J
   Baxter, R
   Klein, N
   Edwards, K
   Cano, M
   Kelso, JM
AF Halsey, Neal A.
   Griffioen, Mari
   Dreskin, Stephen C.
   Dekker, Cornelia L.
   Wood, Robert
   Sharma, Devindra
   Jones, James F.
   LaRussa, Philip S.
   Garner, Jenny
   Berger, Melvin
   Proveaux, Tina
   Vellozzi, Claudia
   Broder, Karen
   Setse, Rosanna
   Pahud, Barbara
   Hrncir, David
   Choi, Howard
   Sparks, Robert
   Williams, Sarah Elizabeth
   Engler, Renata J.
   Gidudu, Jane
   Baxter, Roger
   Klein, Nicola
   Edwards, Kathryn
   Cano, Maria
   Kelso, John M.
CA Hypersensitivity Working Grp Clin
TI Immediate hypersensitivity reactions following monovalent 2009 pandemic
   influenza A (H1N1) vaccines: Reports to VAERS
SO VACCINE
LA English
DT Article
DE Immunization; Influenza vaccine; Hypersensitivity; Anaphylaxis;
   Urticaria; Allergic reactions; H1N1 influenza vaccine
ID DUCK RUBELLA VACCINE; ADVERSE EVENTS; ANAPHYLAXIS; SAFETY; AGE;
   EMERGENCY; PROJECT; NETWORK
AB Background: Hypersensitivity disorders following vaccinations are a cause for concern. Objective: To determine the type and rate by age, gender, and vaccine received for reported hypersensitivity reactions following monovalent 2009 pandemic influenza A (H1N1) vaccines.
   Design: A systematic review of reports to the Vaccine Adverse Event Reporting System (VAERS) following monovalent 2009 pandemic influenza A (H1N1) vaccines. Setting/patients: US Civilian reports following vaccine received from October 1, 2009 through May 31, 2010.
   Measurements: Age, gender, vaccines received, diagnoses, clinical signs, and treatment were reviewed by nurses and physicians with expertise in vaccine adverse events. A panel of experts, including seven allergists reviewed complex illnesses and those with conflicting evidence for classification of the event.
   Results: Of 1984 reports, 1286 were consistent with immediate hypersensitivity disorders and 698 were attributed to anxiety reactions, syncope, or other illnesses. The female-to-male ratio was >4:1 for persons 20-to-59 years of age, but approximately equal for children under 10. One hundred eleven reports met Brighton Collaboration criteria for anaphylaxis; only one-half received epinephrine for initial therapy. The overall rate of reported hypersensitivity reactions was 10.7 per million vaccine doses distributed, with a 2-fold higher rate for live vaccine.
   Limitations: Underreporting, especially of mild events, would result in an underestimate of the true rate of immediate hypersensitivity reactions. Selective reporting of events in adult females could have resulted in higher rates than reported for males.
   Conclusions: Adult females may be at higher risk of hypersensitivity reactions after influenza vaccination than men. Although the risk of hypersensitivity reactions following 2009 pandemic influenza A (H1N1) vaccines was low, all clinics administering vaccines should be familiar with treatment guidelines for these adverse events, including the use of intramuscular epinephrine early in the course of serious hypersensitivity reactions. (C) 2013 Elsevier Ltd. All rights reserved.
C1 [Halsey, Neal A.; Griffioen, Mari; Garner, Jenny; Proveaux, Tina; Setse, Rosanna; Choi, Howard] Johns Hopkins Bloomberg Sch Publ Hlth, Inst Vaccine Safety, Baltimore, MD 21205 USA.
   [Dreskin, Stephen C.] Univ Colorado, Dept Med, Denver, CO USA.
   [Dekker, Cornelia L.] Stanford Univ, Sch Med, Dept Pediat, Stanford, CA 94305 USA.
   [Wood, Robert] Johns Hopkins Univ, Sch Med, Dept Pediat, Div Allergy & Immunol, Baltimore, MD 21205 USA.
   [Sharma, Devindra; Vellozzi, Claudia; Broder, Karen; Gidudu, Jane; Cano, Maria] Ctr Dis Control & Prevent, Immunizat Safety Off, Atlanta, GA USA.
   [Jones, James F.] Ctr Dis Control & Prevent, Chron Viral Dis Branch, Atlanta, GA USA.
   [LaRussa, Philip S.] Columbia Univ, Dept Pediat, Div Pediat Infect Dis, New York, NY 10027 USA.
   [Berger, Melvin] CSL Behring, King Of Prussia, PA USA.
   [Pahud, Barbara] Univ Missouri, Childrens Mercy Hosp & Clin, Kansas City, MO 64110 USA.
   [Hrncir, David; Engler, Renata J.] Walter Reed Natl Mil Med Ctr, US Army Publ Hlth Command, Mil Vaccine Agcy, Vaccine Healthcare Ctr Network, Bethesda, MD USA.
   [Sparks, Robert; Williams, Sarah Elizabeth; Edwards, Kathryn] Vanderbilt Univ, Sch Med, Nashville, TN 37212 USA.
   [Baxter, Roger; Klein, Nicola] Kaiser Permanente Vaccine Study Ctr, Oakland, CA USA.
   [Kelso, John M.] Scripps Clin, Div Allergy Asthma & Immunol, San Diego, CA USA.
RP Halsey, NA (reprint author), Johns Hopkins Bloomberg Sch Publ Hlth, Inst Vaccine Safety, 615 N Wolfe St,Room W5041, Baltimore, MD 21205 USA.
EM nhalsey@jhsph.edu
FU Clinical Immunization Safety Assessment Network; Centers for Disease
   Control and Prevention (CDC) [200-2002-00732]
FX We thank Elaine Miller and Oidda Museru for their assistance in
   obtaining reports from the Vaccine Adverse Event Reporting System. This
   study was supported by the Clinical Immunization Safety Assessment
   Network and Vaccine Safety Datalink through a subcontract with America's
   Health Insurance Plans under contract 200-2002-00732 from the Centers
   for Disease Control and Prevention (CDC).
NR 32
TC 0
Z9 0
PU ELSEVIER SCI LTD
PI OXFORD
PA THE BOULEVARD, LANGFORD LANE, KIDLINGTON, OXFORD OX5 1GB, OXON, ENGLAND
SN 0264-410X
EI 1873-2518
J9 VACCINE
JI Vaccine
PD DEC 9
PY 2013
VL 31
IS 51
BP 6107
EP 6112
DI 10.1016/j.vaccine.2013.09.066
PG 6
WC Immunology; Medicine, Research & Experimental
SC Immunology; Research & Experimental Medicine
GA 280EB
UT WOS:000329010400012
ER

PT J
AU Calderon, MA
   Frankland, AW
   Demoly, P
AF Calderon, Moises A.
   Frankland, A. William
   Demoly, Pascal
TI Allergen immunotherapy and allergic rhinitis: false beliefs
SO BMC MEDICINE
LA English
DT Article
DE Allergen; Immunotherapy; Specific; Sublingual; Subcutaneous;
   Desensitization; Vaccination
ID SUBLINGUAL IMMUNOTHERAPY; HAY-FEVER; EFFICACY; SAFETY;
   RHINOCONJUNCTIVITIS; SENSITIZATION; TABLETS; FUTURE; ASTHMA
AB Background: Over the last 100 years, several persistent misconceptions or 'false beliefs' have built up around allergen immunotherapy and its use in allergic rhinitis. This is perhaps because enthusiastic physicians administered complex allergen extracts to a diverse population of patients suffering from heterogeneous atopic conditions. Here, we review evidence that counters seven of these 'false beliefs.'
   Discussion: 1. The symptoms of allergic rhinitis can be more heterogeneous, more severe and more troublesome in everyday life than many physicians believe. Large-scale epidemiological surveys show that the majority of allergic rhinitis patients have at least one symptom severe enough to interfere with sleep quality, productivity and/or wellbeing. 2. Allergen immunotherapy is not necessarily suitable for all allergic rhinitis patients (notably those with mild symptoms). Recent evidence from double-blind, placebo-controlled, randomized clinical trials suggests that the more severe the disease, the greater the treatment effect. 3. Allergen immunotherapy is often accused of lack of efficacy (relative to pharmacotherapy, for example). However, there are now many meta-analyses, systematic reviews and high-quality clinical trials that find overwhelmingly in favor of the efficacy of allergen immunotherapy (including sublingual formulations) in allergic rhinitis induced by pollen and, increasingly, other allergens. 4. Natural-exposure and challenge-chamber trials have shown that symptom relief may become apparent within months or even weeks of the initiation of allergen immunotherapy. 5. In pollen-induced allergic rhinitis, several years of subcutaneous or sublingual allergen immunotherapy are associated with sustained clinical efficacy after subsequent treatment cessation - confirming the disease-modifying nature of this therapy. 6. Most patients seeking treatment for allergic rhinitis are polysensitized, and allergen immunotherapy has proven efficacy in large, robust clinical trials in these groups. Polysensitization is not a contraindication to allergen immunotherapy. 7. Sublingual allergen immunotherapy is safe for home administration. A recent review calculated that 1 billion doses were administered worldwide between 2000 and 2010 and found that the 11 case reports of anaphylaxis (all non-fatal) corresponded to non-standard practice.
   Summary: Modern, evidence-based medicine has generated more than enough robust evidence to remove misconceptions about allergen immunotherapy and allergic rhinitis.
C1 [Calderon, Moises A.] Univ London Imperial Coll Sci Technol & Med, Natl Heart & Lung Inst, Royal Brompton Hosp, Sect Allergy & Clin Immunol, London, England.
   [Frankland, A. William] London Allergy Clin, London, England.
   [Demoly, Pascal] Univ Hosp Montpellier, INSERM, U657, Allergy Div,Pneumol Dept, Montpellier, France.
RP Calderon, MA (reprint author), Univ London Imperial Coll Sci Technol & Med, Natl Heart & Lung Inst, Royal Brompton Hosp, Sect Allergy & Clin Immunol, Dovehouse St, London, England.
EM m.calderon@imperial.ac.uk
FU ALK; Stallergenes; Merck; Allergopharma; HAL; Allergy Therapeutics
FX Moises A. Calderon has received consulting fees, honoraria for lectures
   and/or research funding from ALK, Stallergenes, Merck, Allergopharma,
   HAL and Allergy Therapeutics. A. William Frankland has received travel
   grants from Stallergenes. Pascal Demoly is a consultant for
   Stallergenes, ALK, Circassia and Chiesi and an investigator for
   Stallergenes, ALK, Pierre Fabre Medicament, Menarini and was a speaker
   for Stallergenes, ALK, Menarini, Allergopharma, MSD, AstraZeneca and
   GlaxoSmithKline in 2010-2013.
NR 27
TC 1
Z9 1
PU BIOMED CENTRAL LTD
PI LONDON
PA 236 GRAYS INN RD, FLOOR 6, LONDON WC1X 8HL, ENGLAND
SN 1741-7015
J9 BMC MED
JI BMC Med.
PD DEC 5
PY 2013
VL 11
AR 255
DI 10.1186/1741-7015-11-255
PG 5
WC Medicine, General & Internal
SC General & Internal Medicine
GA 280UG
UT WOS:000329055700001
ER

PT J
AU McCarthy, NL
   Gee, J
   Lin, ND
   Thyagarajan, V
   Pan, Y
   Su, S
   Turnbull, B
   Chan, KA
   Weintraub, E
AF McCarthy, Natalie L.
   Gee, Julianne
   Lin, Nancy D.
   Thyagarajan, Veena
   Pan, Yi
   Su, Sue
   Turnbull, Bruce
   Chan, K. Arnold
   Weintraub, Eric
TI Evaluating the safety of influenza vaccine using a claims-based health
   system
SO VACCINE
LA English
DT Article
DE Vaccine safety; Claims; Influenza; H1N1
ID GUILLAIN-BARRE-SYNDROME; EVENT REPORTING SYSTEM; DATALINK PROJECT;
   ADVERSE EVENTS; CHILDREN; SURVEILLANCE; RECEIPT; SIGNAL; H1N1; RISK
AB Introduction: As part of the Centers for Disease Control and Prevention's monitoring and evaluation activities for influenza vaccines, we examined relationships between influenza vaccination and selected outcomes in the 2009-2010 and 2010-2011 influenza seasons in a claims-based data environment.
   Methods: We included patients with claims for trivalent influenza vaccine (TIV) and/or 2009 pandemic influenza A H1N1 vaccine (H1N1) during the 2009-2010 and 2010-2011 influenza seasons. Patients were followed for several pre-specified outcomes identified in claims. Seizures and Guillain-Barre Syndrome were selected a priori for medical record confirmation. We estimated incidence rate ratios (IRR) using a self-controlled risk interval (SCRI) or a historical comparison design. Outcomes with elevated IRRs, not selected a priori for medical record review, were further investigated with review of claims histories surrounding the outcome date to determine whether the potential event could be ruled-out or attributed to other causes based on the pattern of medical care.
   Results: In the 2009-2010 season, no significant increased risks for outcomes following H1 N1 vaccination were observed. Following TIV administration, the IRR for peripheral nervous system disorders and neuropathy was slightly elevated (1.07,95% Cl: 1.01-1.13). The IRR for anaphylaxis following TIV was 28.55 (95% Cl: 3.57-228.44). After further investigation of claims histories, the majority of potential anaphylaxis cases had additional claims around the time of the event indicating alternate explanatory factors or diagnoses. In the 2010-2011 season following TIV administration, a non-significant elevated IRR for anaphylaxis was observed with no other significant outcome findings.
   Conclusion: After claims history review, we ultimately found no increased outcome risk following administration of 998,881 TIV and 538,257 H1N1 vaccine doses in the 2009-2010 season, and 1,158,932 TIV doses in the 2010-2011 season. Published by Elsevier Ltd.
C1 [McCarthy, Natalie L.; Gee, Julianne; Pan, Yi; Weintraub, Eric] Ctr Dis Control & Prevent, Atlanta, GA 30333 USA.
   [Lin, Nancy D.; Turnbull, Bruce] Optum Epidemiol, Waltham, MA 02451 USA.
   [Thyagarajan, Veena; Su, Sue] Optum Epidemiol, Ann Arbor, MI 48108 USA.
   [Chan, K. Arnold] Natl Taiwan Univ Hosp, Dept Med Res, Taipei, Taiwan.
   [Chan, K. Arnold] Natl Taiwan Univ, Coll Med, Taipei 10764, Taiwan.
RP McCarthy, NL (reprint author), CDC, 1600 Clifton Rd,MS-D26, Atlanta, GA 30333 USA.
EM nmccarthy@cdc.gov; dzg2@cdc.gov; nancy.lin@optum.com;
   veena.thyagarajan@optum.com; jnu5@cdc.gov; yingsue@yahoo.com;
   bruce.turnbull@optum.com; k.a.chan@post.harvard.edu; eiw8@cdc.gov
FU America's Health Insurance Plans; Centers for Disease Control and
   Prevention [200-2002-00732]
FX This study was supported by a contract with America's Health Insurance
   Plans, funded by the Centers for Disease Control and Prevention
   (contract number: 200-2002-00732). Ms. Thyagarajan, Mr. Turnbull and Dr.
   Lin are employees of Optum. Dr. Chan and Ms. Su were employees of Optum
   at the time this study was conducted. Ms. Gee, Ms. McCarthy, and Mr.
   Weintraub are employees of the Centers for Disease Control and
   Prevention.
NR 16
TC 0
Z9 0
PU ELSEVIER SCI LTD
PI OXFORD
PA THE BOULEVARD, LANGFORD LANE, KIDLINGTON, OXFORD OX5 1GB, OXON, ENGLAND
SN 0264-410X
EI 1873-2518
J9 VACCINE
JI Vaccine
PD DEC 5
PY 2013
VL 31
IS 50
BP 5975
EP 5982
DI 10.1016/j.vaccine.2013.10.031
PG 8
WC Immunology; Medicine, Research & Experimental
SC Immunology; Research & Experimental Medicine
GA 268PA
UT WOS:000328181800009
ER

PT J
AU Rouleau, I
   De Serres, G
   Drolet, JP
   Skowronski, DM
   Ouakki, M
   Toth, E
   Landry, M
   Menard, S
   Gagnon, R
AF Rouleau, Isabelle
   De Serres, Gaston
   Drolet, Jean Philippe
   Skowronski, Danuta M.
   Ouakki, Manale
   Toth, Eveline
   Landry, Monique
   Menard, Suzanne
   Gagnon, Remi
TI Increased risk of anaphylaxis following administration of 2009
   AS03-adjuvanted monovalent pandemic A/H1N1 (H1N1pdm09) vaccine
SO VACCINE
LA English
DT Article
DE Anaphylaxis; Epidemiology; Influenza vaccines; Adverse effects; Mass
   vaccination
ID INFLUENZA-A H1N1; ADVERSE EVENTS; SAFETY DATA; IMMUNIZATION; SYSTEM
AB Background: Anaphylaxis after trivalent influenza vaccination is typically reported at a rate of <1 per million doses. In Quebec, Canada, anaphylaxis following administration of the monovalent AS03-adjuvanted H1N1 pdm09 vaccine was reported through passive surveillance at a rate of 8 per million doses administered. This was 20 times higher than the reporting rate for non-adjuvanted trivalent vaccines administered during the six previous seasons. However, adequate estimation of the incidence of anaphylaxis is hindered by wide variations in definitions and diagnosis.
   Methods: Using the Brighton collaboration case definition of anaphylaxis, all cases with allergic symptoms (AS) reported to public health were reviewed to estimate the incidence of anaphylaxis following AS03-adjuvanted H1N1pdm09 vaccine.
   Results: Among 752 reports of allergic symptoms, 33 were initially reported as anaphylaxis of which 20/33 (60%) met the Brighton definition (19/20 with certainty levels 1 or 2). A total of 38 additional cases with onset within 1 h of vaccination also met the Brighton definition of anaphylaxis (27 (71%) with certainty levels 1 or 2). The 58 cases meeting Brighton Level 1 or 2 criteria for anaphylaxis represent a 75% increase over the 33 passively reported and an incidence of 13 per million doses administered.
   Conclusion: A substantial number of patients with early-onset allergic symptoms met the most specific levels of the Brighton case definition but were not reported as anaphylaxis. Based on this specific case definition, the incidence of anaphylaxis after AS03-adjuvanted H1N1pdm09 vaccine substantially exceeded that reported with seasonal influenza vaccines, a signal that warrants better understanding. (C) 2013 Elsevier Ltd. All rights reserved.
C1 [Rouleau, Isabelle; De Serres, Gaston; Drolet, Jean Philippe; Gagnon, Remi] Ctr Hosp Univ Quebec, Quebec City, PQ, Canada.
   [De Serres, Gaston; Ouakki, Manale] Inst Natl Sante Publ Quebec, Quebec City, PQ G1E 7G9, Canada.
   [Skowronski, Danuta M.] British Columbia Ctr Dis Control, Vancouver, BC, Canada.
   [Toth, Eveline; Landry, Monique] Minist Sante & Serv Sociaux Quebec, Montreal, PQ, Canada.
   [Menard, Suzanne] Agence Sante & Serv Sociaux Estrie, Sherbrooke, PQ, Canada.
RP De Serres, G (reprint author), Inst Natl Sante Publ Quebec, 2400 Estimauville, Quebec City, PQ G1E 7G9, Canada.
EM gaston.deserres@inspq.qc.ca
NR 36
TC 2
Z9 2
PU ELSEVIER SCI LTD
PI OXFORD
PA THE BOULEVARD, LANGFORD LANE, KIDLINGTON, OXFORD OX5 1GB, OXON, ENGLAND
SN 0264-410X
EI 1873-2518
J9 VACCINE
JI Vaccine
PD DEC 5
PY 2013
VL 31
IS 50
BP 5989
EP 5996
DI 10.1016/j.vaccine.2013.10.033
PG 8
WC Immunology; Medicine, Research & Experimental
SC Immunology; Research & Experimental Medicine
GA 268PA
UT WOS:000328181800011
ER

PT J
AU Chegondi, M
   Totapally, B
AF Chegondi, Madhuradhar
   Totapally, Balagangadhar
TI Epinephrine induced cardiomyopathy in a child with anaphylaxis
SO CRITICAL CARE MEDICINE
LA English
DT Meeting Abstract
CT 43rd Annual Critical Care Congress
CY JAN 09-13, 2014
CL San Francisco, CA
NR 0
TC 0
Z9 0
PU LIPPINCOTT WILLIAMS & WILKINS
PI PHILADELPHIA
PA 530 WALNUT ST, PHILADELPHIA, PA 19106-3621 USA
SN 0090-3493
EI 1530-0293
J9 CRIT CARE MED
JI Crit. Care Med.
PD DEC
PY 2013
VL 41
IS 12
SU 1
MA 1243
DI 10.1097/01.ccm.0000440475.54771.de
PG 2
GA 300PN
UT WOS:000330476002337
ER

PT J
AU Hepner, DL
   Castells, M
   Mouton-Faivre, C
   Dewachter, P
AF Hepner, David L.
   Castells, Mariana
   Mouton-Faivre, Claudie
   Dewachter, Pascale
TI Anaphylaxis in the Clinical Setting of Obstetric Anesthesia: A
   Literature Review
SO ANESTHESIA AND ANALGESIA
LA English
DT Review
ID EMERGENCY CARDIOVASCULAR CARE; HEART-ASSOCIATION GUIDELINES;
   CESAREAN-SECTION; CARDIAC-ARREST; CARDIOPULMONARY-RESUSCITATION; REVISED
   NOMENCLATURE; CRISIS CHECKLISTS; SPINAL-ANESTHESIA; HUMAN TRYPTASE;
   SHOCK
AB The prevalence of anaphylaxis occurring during pregnancy is approximately 3 cases per 100,000 deliveries. The management of anaphylaxis occurring during the third trimester of pregnancy may be challenging because of the additive effects of aortocaval compression and cardiovascular disturbances of anaphylaxis. In this review, we identify the clinical signs of anaphylaxis occurring during labor and cesarean delivery, discuss the more common allergens that cause anaphylaxis during this clinical setting, and develop a rational approach to the identification of the offending allergen. We also suggest strategies for the management of anaphylaxis occurring during the third trimester of pregnancy, including the prompt administration of epinephrine and emergency cesarean delivery in cases of severe reactions. Evidence is limited to case reports and extrapolation from nonfatal and fatal cases, interpretation of pathophysiology, and consensus opinion.
C1 [Hepner, David L.] Harvard Univ, Sch Med, Brigham & Womens Hosp, Dept Anesthesiol Perioperat & Pain Med, Boston, MA 02115 USA.
   [Castells, Mariana] Harvard Univ, Sch Med, Brigham & Womens Hosp, Div Rheumatol Immunol & Allergy,Dept Med, Boston, MA 02115 USA.
   [Mouton-Faivre, Claudie] Ctr Hosp Univ, Nancy, France.
   [Dewachter, Pascale] Hop Europeen Georges Pompidou, Serv Anesthesie Reanimat Chirurg, Paris, France.
   [Dewachter, Pascale] Univ Paris 05, Sorbonne Paris Cite, Paris, France.
RP Hepner, DL (reprint author), Harvard Univ, Sch Med, Brigham & Womens Hosp, Dept Anesthesiol Perioperat & Pain Med, 75 Francis St, Boston, MA 02115 USA.
EM dhepner@partners.org
NR 74
TC 0
Z9 0
PU LIPPINCOTT WILLIAMS & WILKINS
PI PHILADELPHIA
PA 530 WALNUT ST, PHILADELPHIA, PA 19106-3621 USA
SN 0003-2999
EI 1526-7598
J9 ANESTH ANALG
JI Anesth. Analg.
PD DEC
PY 2013
VL 117
IS 6
BP 1357
EP 1367
DI 10.1213/ANE.0b013e3182a706c7
PG 11
WC Anesthesiology
SC Anesthesiology
GA 300AV
UT WOS:000330437700016
ER

PT J
AU Chen, C
   Sun, NN
   Li, YN
   Jia, XD
AF Chen, Chen
   Sun, Nana
   Li, Yongning
   Jia, Xudong
TI A BALB/c mouse model for assessing the potential allergenicity of
   proteins: Comparison of allergen dose, sensitization frequency,
   timepoint and sex
SO FOOD AND CHEMICAL TOXICOLOGY
LA English
DT Article
DE Food allergy; Animal model; Ovalbumin; IgE; IgG1
ID FOOD ALLERGY; ANTIBODY-RESPONSES; SYSTEMIC-ANAPHYLAXIS; MURINE MODELS;
   ANIMAL-MODELS; IGE; MECHANISMS; INDUCTION; OVALBUMIN; CYTOKINE
AB The present study was to investigate the possibility of using the BALB/c mouse as an animal model for assessing the potential allergenicity of proteins.
   Specific IgE and IgG1 against ovalbumin were induced by dosing BALB/c mice via intraperitoneal injection (absence of adjuvant). The effects of various allergen doses (5 mg, 0.5 mg or 0.05 mg OVA), sensitization times (twice or five times), timepoints (day 14 or day 28) and sex (male or female) were studied. IL-4, IFN-gamma, OVA-specific IgE and IgG1 were measured by enzyme-linked immunosorbent assay (ELISA).
   A general finding was that mice treated with 0.05 mg OVA had the highest OVA-specific IgE and IgG1, statistically significant higher specific IgE and IgG1 were observed in groups sensitized five times than twice, OVA-specific IgE and IgG1 on day 28 were statistically higher than day 14, and higher IL-4 was observed in OVA-allergic mice than control mice.
   These results demonstrate that the BALB/c mouse model treated with 0.05 mg OVA intraperitoneally on days 0, 3, 6, 9, 12 might be used for further experiments. OVA-specific IgE and IgG1 should be detected on day 28. Further studies including reproducibility and other conditions were required before using the BALB/c mouse model for assessing the potential allergenicity of proteins. (C) 2013 Elsevier Ltd. All rights reserved.
C1 [Chen, Chen] China CDC, Natl Inst Nutr & Food Safety, Beijing 100021, Peoples R China.
   [Sun, Nana; Li, Yongning; Jia, Xudong] China Natl Ctr Food Safety Risk Assessment, Minist Hlth, Key Lab Food Safety Risk Assessment, Beijing 100021, Peoples R China.
RP Jia, XD (reprint author), China Natl Ctr Food Safety Risk Assessment, Minist Hlth, Key Lab Food Safety Risk Assessment, Beijing 100021, Peoples R China.
EM jiaxudong@cfsa.net.cn
FU National Major Special Project for the Development of Transgenic
   Organisms [2011ZX08011-005]
FX This research was supported by Grants from the National Major Special
   Project for the Development of Transgenic Organisms (2011ZX08011-005).
NR 37
TC 0
Z9 0
PU PERGAMON-ELSEVIER SCIENCE LTD
PI OXFORD
PA THE BOULEVARD, LANGFORD LANE, KIDLINGTON, OXFORD OX5 1GB, ENGLAND
SN 0278-6915
EI 1873-6351
J9 FOOD CHEM TOXICOL
JI Food Chem. Toxicol.
PD DEC
PY 2013
VL 62
BP 41
EP 47
DI 10.1016/j.fct.2013.08.004
PG 7
WC Food Science & Technology; Toxicology
SC Food Science & Technology; Toxicology
GA 293GW
UT WOS:000329960400007
ER

PT J
AU Schoessler, S
   White, MV
AF Schoessler, Sally
   White, Martha V.
TI Recognition and Treatment of Anaphylaxis in the School Setting: The
   Essential Role of the School Nurse
SO JOURNAL OF SCHOOL NURSING
LA English
DT Article
DE anaphylaxis; allergy; asthma; school; nurse; training; epinephrine;
   emergency action plan
ID UNITED-STATES; FOOD ALLERGY; EPIDEMIOLOGY; MANAGEMENT; ORGANIZATION
AB Since anaphylaxis is unpredictable, rapid in onset, and potentially life threatening, it is critical for school staff to recognize and respond to its symptoms quickly. The symptoms of anaphylaxis can be challenging to differentiate, particularly in school-age children who may have trouble explaining what they are experiencing. School staff must understand the distinctive ways in which children describe and manifest anaphylactic symptoms, and the school nurse has a key leadership role in providing this training. The school nurse should create and coordinate individualized emergency care/action plans for students with known allergies, as well as a comprehensive care plan for all students, to ensure a safe environment and a rapid response to any life-threatening allergic reaction. This should include having epinephrine stocked and readily accessible so that it can be given promptly in the case of an anaphylactic emergency.
C1 [Schoessler, Sally] Natl Assoc Sch Nurses, Silver Spring, MD 20910 USA.
   [White, Martha V.] Inst Asthma & Allergy, Wheaton, MD USA.
RP Schoessler, S (reprint author), Natl Assoc Sch Nurses, 1100 Wayne Ave,Suite 925, Silver Spring, MD 20910 USA.
EM sschoessler@nasn.org
FU Mylan Specialty L.P.
FX Professional medical writing assistance for this manuscript was provided
   by Christine Durst, PhD, agent of PharmaWrite, LLC. Mylan Specialty L.
   P. provided funding for professional medical writing assistance but had
   no role in the development or content of the manuscript. The NASN, the
   author's (Sally Schoessler, MEd, BSN, RN) employer, receives limited
   grant funding for work with Mylan Specialty L. P. in the area of
   epinephrine and anaphylaxis training for school staff as well as
   professional development for school nurses.
NR 34
TC 0
Z9 0
PU SAGE PUBLICATIONS INC
PI THOUSAND OAKS
PA 2455 TELLER RD, THOUSAND OAKS, CA 91320 USA
SN 1059-8405
EI 1546-8364
J9 J SCH NURS
JI J. Sch. Nurs.
PD DEC
PY 2013
VL 29
IS 6
BP 407
EP 415
DI 10.1177/1059840513506014
PG 9
WC Nursing
SC Nursing
GA 290LI
UT WOS:000329758400002
ER

PT J
AU Barletta, B
   Rossi, G
   Schiavi, E
   Butteroni, C
   Corinti, S
   Boirivant, M
   Di Felice, G
AF Barletta, Bianca
   Rossi, Giacomo
   Schiavi, Elisa
   Butteroni, Cinzia
   Corinti, Silvia
   Boirivant, Monica
   Di Felice, Gabriella
TI Probiotic VSL#3-induced TGF-beta ameliorates food allergy inflammation
   in a mouse model of peanut sensitization through the induction of
   regulatory T cells in the gut mucosa
SO MOLECULAR NUTRITION & FOOD RESEARCH
LA English
DT Article
DE Mouse model; Peanut allergy; Probiotic VSL#3; Regulatory T cells; TGF-
ID CD103(+) DENDRITIC CELLS; GROWTH-FACTOR-BETA; INTEGRIN ALPHA-V-BETA-8;
   EXPERIMENTAL COLITIS; LYMPHOID-TISSUE; IMMUNE-SYSTEM; MAST-CELLS;
   MICROBIOTA; EXPRESSION; GENERATION
AB ScopeAmong food allergies, peanut allergy is frequently associated with severe anaphylactic reactions. In the need for safe and effective therapeutic strategies, probiotics may be considered on the basis of their immunomodulatory properties. The aim of the present study was to investigate the immunological mediators involved in the effects of probiotic VSL#3 oral supplementation on Th2 inflammation and anaphylaxis in a mouse model of peanut allergy.
   Methods and resultsVSL#3 supplementation to peanut-sensitized mice was effective in ameliorating anaphylaxis and Th2-mediated inflammation, by promoting regulatory responses in the jejunum mucosa and in the mesenteric lymph node, as evaluated by ELISA, real-time PCR, histologic, and immunohistochemical analysis. Probiotic-induced TGF- mediates its protective effects through the induction of regulatory T cells expressing FOXP3 and/or latency-associated peptide, as proven by in vivo blockade of TGF- in VSL#3-treated mice with a neutralizing monoclonal antibody one day before challenge.
   ConclusionTGF-, induced in the gut by VSL#3 supplementation, is capable of reducing the Th2 inflammation associated with food anaphylaxis in a mouse model of peanut sensitization. TGF- acts through the induction/maintenance of regulatory T cells expressing FOXP3 and/or latency-associated peptide. Probiotics supplementation may represent an effective and safe strategy for treating food allergies in adult population.
C1 [Barletta, Bianca; Schiavi, Elisa; Butteroni, Cinzia; Corinti, Silvia; Boirivant, Monica; Di Felice, Gabriella] Ist Super Sanita, Dept Infect Parasit & Immune Mediated Dis, I-00161 Rome, Italy.
   [Rossi, Giacomo] Univ Camerino, Dept Vet Sci, Matelica, MC, Italy.
RP Di Felice, G (reprint author), Ist Super Sanita, Dept Infect Parasit & Immune Mediated Dis, Viale Regina Elena 299, I-00161 Rome, Italy.
EM gabriella.difelice@iss.it
NR 50
TC 1
Z9 1
PU WILEY-BLACKWELL
PI HOBOKEN
PA 111 RIVER ST, HOBOKEN 07030-5774, NJ USA
SN 1613-4125
EI 1613-4133
J9 MOL NUTR FOOD RES
JI Mol. Nutr. Food Res.
PD DEC
PY 2013
VL 57
IS 12
BP 2233
EP 2244
DI 10.1002/mnfr.201300028
PG 12
WC Food Science & Technology
SC Food Science & Technology
GA 293AZ
UT WOS:000329945100015
ER

PT J
AU Raulin-Gaignard, H
   Berlengi, N
   Gatin, A
   Loeb, O
   Borsa-Dorion, A
   Monin, P
AF Raulin-Gaignard, H.
   Berlengi, N.
   Gatin, A.
   Loeb, O.
   Borsa-Dorion, A.
   Monin, P.
TI Severe allergic reaction due to a rectal enema
SO ARCHIVES DE PEDIATRIE
LA French
DT Article
ID ABDOMINAL-PAIN; CHILDREN; ANAPHYLAXIS
AB Allergic drug reactions must always be considered when prescribing treatment, even in frequent pediatric problems such as acute abdominal pain due to constipation. We describe an original case of anaphylactic shock due to the administration of hypertonic rectal enema in a child. A 9-year-old child admitted to the emergency department for an acute complaint of abdominal pain related to constipation received an administration of a hypertonic rectal enema to allow the passage of stools. Afterwards, the child presented a life-threatening episode, requiring emergency treatment with transfer to the pediatric intensive care unit, suggesting an anaphylactic shock. The absence of any other drug or food intake, the chronology of events, and favorable outcome after treatment led to the diagnosis of a probable allergy to methylparaben, sodium parahydroxybenzoate, present as the excipient in the rectal enema. Anaphylactic shock is a serious allergic reaction, setting in rapidly, which may lead to fatal outcome. Most reactions to parabens reported concern, almost exclusively, the cutaneous application of paraben-containing topical preparations. The present observation underscores the original and undescribed risk of an allergic general reaction following the rectal administration of parabens. The indications of any prescription must be carefully observed and potential drug contraindications, considering the patient's history of allergy, should be sought. (C) 2013 Elsevier Masson SAS. All rights reserved.
C1 [Raulin-Gaignard, H.; Berlengi, N.; Gatin, A.; Loeb, O.; Borsa-Dorion, A.; Monin, P.] CHU Nancy, Hop Enfants, Struct Urgences Pediat Meurthe & Moselle, F-54000 Nancy, France.
RP Raulin-Gaignard, H (reprint author), CHU Nancy, Hop Enfants, Struct Urgences Pediat Meurthe & Moselle, Rue Morvan, F-54000 Nancy, France.
EM helenerau@hotmail.fr
NR 14
TC 0
Z9 0
PU ELSEVIER FRANCE-EDITIONS SCIENTIFIQUES MEDICALES ELSEVIER
PI PARIS
PA 23 RUE LINOIS, 75724 PARIS, FRANCE
SN 0929-693X
EI 1769-664X
J9 ARCH PEDIATRIE
JI Arch. Pediatr.
PD DEC
PY 2013
VL 20
IS 12
BP 1329
EP 1332
DI 10.1016/j.arcped.2013.09.021
PG 4
WC Pediatrics
SC Pediatrics
GA 287OY
UT WOS:000329553300012
ER

PT J
AU Boulyana, M
AF Boulyana, M.
TI Anaphylaxis: Recognize and treat early
SO ARCHIVES DE PEDIATRIE
LA French
DT Article
ID PEDIATRIC EMERGENCY-DEPARTMENT; FOOD ALLERGY; MANAGEMENT; CHILDREN;
   EPINEPHRINE; GUIDELINES
AB Allergic emergencies in children are now more frequent and unpredictable and can cause death by anaphylactic shock, bronchospasm, and airway angioedema. Despite the publication of recent guidelines, many studies show that caregivers are still not at ease with the management of anaphylaxis and intramuscular administration of adrenaline. The prognosis depends on the early diagnosis of anaphylaxis and adrenaline administration before cardiorespiratory failure. The biphasic course of anaphylaxis requires systematic hospitalization of at least 6-24 hours depending on severity. To prevent recurrence, each child with anaphylaxis should permanently be in possession of two unexpired self-injectable adrenaline devices with a demonstration and written instructions on its use. Close collaboration between emergency departments, allergist, and family is essential to adapt therapeutic education and allergen avoidance to the allergen identified. This article focuses on opportunities to improve the skills of caregivers and standardize the management of anaphylaxis by proposing a practical definition and a therapeutic strategy based on Ring grading of severity. (C) 2013 Elsevier Masson SAS. All rights reserved.
C1 Ctr Hosp Reg St Omer, Unite Allergol Pediat, F-62500 St Omer, France.
RP Boulyana, M (reprint author), Ctr Hosp Reg St Omer, Unite Allergol Pediat, F-62500 St Omer, France.
EM boulya77@hotmail.fr
NR 31
TC 0
Z9 0
PU ELSEVIER FRANCE-EDITIONS SCIENTIFIQUES MEDICALES ELSEVIER
PI PARIS
PA 23 RUE LINOIS, 75724 PARIS, FRANCE
SN 0929-693X
EI 1769-664X
J9 ARCH PEDIATRIE
JI Arch. Pediatr.
PD DEC
PY 2013
VL 20
IS 12
BP 1352
EP 1357
DI 10.1016/j.arcped.2013.09.026
PG 6
WC Pediatrics
SC Pediatrics
GA 287OY
UT WOS:000329553300017
ER

PT J
AU Darji, NH
   Trivedi, HR
   Jadav, SP
   Singh, AP
   Mistry, RA
AF Darji, N. H.
   Trivedi, H. R.
   Jadav, S. P.
   Singh, A. P.
   Mistry, R. A.
TI Case Report: Augmentin Induced Anaphylaxis
SO INDIAN JOURNAL OF PHARMACOLOGY
LA English
DT Meeting Abstract
C1 [Darji, N. H.; Trivedi, H. R.; Jadav, S. P.; Singh, A. P.; Mistry, R. A.] MP Shah Med Coll, Dept Pharmacol, Jamnagar, Gujarat, India.
NR 0
TC 0
Z9 0
PU MEDKNOW PUBLICATIONS & MEDIA PVT LTD
PI MUMBAI
PA B-9, KANARA BUSINESS CENTRE, OFF LINK RD, GHAKTOPAR-E, MUMBAI, 400075,
   INDIA
SN 0253-7613
EI 1998-3751
J9 INDIAN J PHARMACOL
JI Indian J. Pharmacol.
PD DEC
PY 2013
VL 45
SU 1
BP S204
EP S204
PG 1
WC Pharmacology & Pharmacy
SC Pharmacology & Pharmacy
GA 286VJ
UT WOS:000329496700695
ER

PT J
AU Umamaheswari, A
   Bhuvaneswari, K
   Ramalingam, S
   Sangeetha, CD
AF Umamaheswari, A.
   Bhuvaneswari, K.
   Ramalingam, S.
   Sangeetha, Deena C.
TI Steroid Induced Anaphylaxis
SO INDIAN JOURNAL OF PHARMACOLOGY
LA English
DT Meeting Abstract
C1 [Umamaheswari, A.; Bhuvaneswari, K.; Ramalingam, S.; Sangeetha, Deena C.] PSG Inst Med Sci & Res, Dept Pharmacol, Peripheral Pharmacovigilance Ctr, Coimbatore, Tamil Nadu, India.
NR 0
TC 0
Z9 0
PU MEDKNOW PUBLICATIONS & MEDIA PVT LTD
PI MUMBAI
PA B-9, KANARA BUSINESS CENTRE, OFF LINK RD, GHAKTOPAR-E, MUMBAI, 400075,
   INDIA
SN 0253-7613
EI 1998-3751
J9 INDIAN J PHARMACOL
JI Indian J. Pharmacol.
PD DEC
PY 2013
VL 45
SU 1
BP S197
EP S197
PG 1
WC Pharmacology & Pharmacy
SC Pharmacology & Pharmacy
GA 286VJ
UT WOS:000329496700668
ER

PT J
AU Kronenberg, S
   Baumann, A
   de Haan, L
   Hinton, HJ
   Moggs, J
   Theil, FP
   Wakefield, I
   Singer, T
AF Kronenberg, Sven
   Baumann, Andreas
   de Haan, Lolke
   Hinton, Heather J.
   Moggs, Jonathan
   Theil, Frank-Peter
   Wakefield, Ian
   Singer, Thomas
TI Current challenges and opportunities in nonclinical safety testing of
   biologics
SO DRUG DISCOVERY TODAY
LA English
DT Review
ID MACAQUE MACACA-FASCICULARIS; MONOCLONAL-ANTIBODY; NONHUMAN-PRIMATES;
   IGG; PROTEINS; RECEPTOR; GENOME; MICE; ANAPHYLAXIS; CYNOMOLGUS
AB Nonclinical safety testing of new biotherapeutic entities represents its own challenges and opportunities in drug development. Hot topics in this field have been discussed recently at the 2nd Annual BioSafe European General Membership Meeting. In this feature article, discussions on the challenges surrounding the use of PEGylated therapeutic proteins, selection of cynomolgus monkey as preclinical species, unexpected pharmacokinetics of biologics and the safety implications thereof are summarized. In addition, new developments in immunosafety testing of biologics, the use of transgenic mouse models and PK and safety implications of multispecific targeting approaches are discussed. Overall, the increasing complexity of new biologic modalities and formats warrants tailor-made nonclinical development strategies and experimental testing.
C1 [Kronenberg, Sven; Hinton, Heather J.; Singer, Thomas] F Hoffmann La Roche, Basel, Switzerland.
   [Baumann, Andreas] Bayer Pharma, Berlin, Germany.
   [de Haan, Lolke] MedImmune, Cambridge, England.
   [Moggs, Jonathan] Novartis Inst Biomed Res, Basel, Switzerland.
   [Theil, Frank-Peter] UCB Pharma, Braine lAlleud, Belgium.
   [Wakefield, Ian] UCB Celltech, Slough, Berks, England.
RP Kronenberg, S (reprint author), F Hoffmann La Roche, Basel, Switzerland.
EM sven.kronenberg@roche.com
NR 34
TC 0
Z9 0
PU ELSEVIER SCI LTD
PI OXFORD
PA THE BOULEVARD, LANGFORD LANE, KIDLINGTON, OXFORD OX5 1GB, OXON, ENGLAND
SN 1359-6446
EI 1878-5832
J9 DRUG DISCOV TODAY
JI Drug Discov. Today
PD DEC
PY 2013
VL 18
IS 23-24
BP 1138
EP 1143
DI 10.1016/j.drudis.2013.08.003
PG 6
WC Pharmacology & Pharmacy
SC Pharmacology & Pharmacy
GA 278GF
UT WOS:000328876500004
ER

PT J
AU Platts, DG
   Luis, SA
   Roper, D
   Burstow, D
   Call, T
   Forshaw, A
   Pascoe, R
AF Platts, David G.
   Luis, Sushil A.
   Roper, Damian
   Burstow, Darryl
   Call, Tony
   Forshaw, Anthony
   Pascoe, Roess
TI The Safety Profile of Perflutren Microsphere Contrast Echocardiography
   During Rest and Stress Imaging: Results from an Australian Multicentre
   Cohort
SO HEART LUNG AND CIRCULATION
LA English
DT Article
DE Contrast echocardiography; Left ventricular opacification; Exercise
   stress echocardiography; Dobutamine stress echocardiography; Safety
ID INTENSIVE-CARE-UNIT; HOSPITALIZED-PATIENTS; EJECTION FRACTION; ACUTE
   MORTALITY; AGENT USE; ULTRASOUND; DEFINITY; IMPROVES; COMPLEMENT;
   EXPERIENCE
AB Background: Contrast enhanced echocardiography (CEE) is utilised when sub-optimal image quality results in non-diagnostic echocardiograms. However, there have been numerous safety notices issued by regulatory authorities regarding rare but potentially serious adverse reactions (AR). This multi-centre, retrospective analysis was performed to assess the short-term safety of CEE in a broad range of indications.
   Methods: All CEE performed over 58 months at three institutions were assessed for AR within 30 min.
   Results: A total of 5956 CEE were performed in 5576 patients. A total of 4903 were stress CEE and 1053 resting CCE. Bolus administration in 5719, infusion in 237 cases; 89.9% of CCE were outpatients. Commonest CEE indication was functional stress testing (82.3%). There were 16 AR related to CEE (0.27%). All AR were mild, transient and all patients made a full recovery. No cases of serious anaphylaxis or death within 30 mm of contrast administration. Comparing those with and without an AR, there were no significant differences in age, gender, BMI, LVEF, patient location, exam type or RVSP. There was a slightly increased likelihood of an AR during infusion versus' bolus dosing (p = 0.02).
   Conclusion: CEE is a safe investigation in a broad range of indications and clinical scenarios. AR are very rare, mild and transient. Crown Copyright (C) 2013 Published by Elsevier Inc. on behalf of Australian and New Zealand Society of Cardiac and Thoracic Surgeons (ANZSCTS) and the Cardiac Society of Australia and New Zealand (CSANZ). All rights reserved.
C1 [Platts, David G.; Luis, Sushil A.; Roper, Damian; Burstow, Darryl] Prince Charles Hosp, Echocardiog Dept, Brisbane, Qld 4032, Australia.
   [Platts, David G.; Luis, Sushil A.; Roper, Damian; Burstow, Darryl] Univ Queensland, Sch Med, Brisbane, Qld 4072, Australia.
RP Platts, DG (reprint author), Prince Charles Hosp, Echocardiog Dept, Rode Rd, Brisbane, Qld 4032, Australia.
EM david_platts@health.qld.gov.au
NR 31
TC 2
Z9 2
PU ELSEVIER SCIENCE INC
PI NEW YORK
PA 360 PARK AVE SOUTH, NEW YORK, NY 10010-1710 USA
SN 1443-9506
EI 1444-2892
J9 HEART LUNG CIRC
JI Heart Lung Circ.
PD DEC
PY 2013
VL 22
IS 12
BP 996
EP 1002
DI 10.1016/j.hlc.2013.05.637
PG 7
WC Cardiac & Cardiovascular Systems
SC Cardiovascular System & Cardiology
GA 280CP
UT WOS:000329006600004
ER

PT J
AU Petrisor, C
   Gherman-Ionica, N
   Bologa, R
   Sfichi, M
   Hagau, N
AF Petrisor, Cristina
   Gherman-Ionica, Nadia
   Bologa, Ramona
   Sfichi, Manuela
   Hagau, Natalia
TI Basophil activation test versus radio-immunoassay in the diagnosis of
   beta-lactam immediate-type hypersensitivity reactions
SO REVISTA ROMANA DE MEDICINA DE LABORATOR
LA English
DT Article
DE drug allergy; antibiotic; flow cytometry; basophil activation test
ID IN-VITRO DIAGNOSIS; DRUG HYPERSENSITIVITY; SULFIDOLEUKOTRIENE
   PRODUCTION; ALLERGIC REACTIONS; FLOW; PERSPECTIVES; ANTIBIOTICS;
   ANAPHYLAXIS; UPDATE; AREA
AB Background and aims: to assess the sensitivity and specificity for the basophil activation test (BAT) and the detection of drug-specific antibodies (IgE) in the retrospective diagnosis of beta-lactam allergy by using assay-specific thresholds as resulted from the performance of receiver operating characteristics curve (ROC) analysis and to describe a sequential algorithm that might increase diagnostic sensitivity and reduce the number of patients that should undergo drug challenge tests by the joint use of in vivo and in vitro diagnostic tests. Methods: 37 patients with suspected beta-lactam immediate-type hypersensitivity reactions were tested for the culprit drug. 31 healthy controls were similarly tested. BAT was performed with Flow2Cast technique (Bahlmann Laboratories, Switzerland). Drug-specific IgE antibodies were detected using "sandwich"-type radio-immunoassay (MA) with sepharose as solid phase (Pathologie Universite H. Poincare", France). Results: ROC curve analysis identifies an optimal threshold>1.9 for RIA positivity, with 70.3% sensitivity and 90.3% specificity. For BAT, an optimal threshold> 1.97 yields 51.4% sensitivity and 90.3% specificity. 89.18% of the patients were diagnosed by the combined use of skin tests and in vitro tests results, while 10.82% of the patients had negative tests results. Conclusions: RIA seems to have higher sensitivity than BAT (70.3% versus 51.4%) for beta-lactams. The joint use of allergy diagnostic tests has 89.18% sensitivity. A combination of allergologic skin tests, detection of antibiotic specific antibodies, followed by BAT may be suitable for investigating beta-lactam hypersensitivity reactions since no diagnostic test has absolute diagnostic accuracy.
C1 [Petrisor, Cristina; Hagau, Natalia] Univ Med & Pharm Iuliu Hatieganu, Dept Anaesthesia & Intens Care, Cluj Napoca, Romania.
   [Gherman-Ionica, Nadia; Bologa, Ramona] Univ Med & Pharm Iuliu Hatieganu, Dept Allergol & Immunol, Cluj Napoca, Romania.
   [Sfichi, Manuela] Clin Emergency Cty Hosp Cluj, Dept Immunopathol, Cluj Napoca 400006, Romania.
RP Petrisor, C (reprint author), Clin Emergency Cty Hosp Cluj, Dept Anaesthesia & Intens Care, Clinicilor 3-5, Cluj Napoca 400006, Romania.
EM petrisor.cristina@umfcluj.ro
FU National Plan II, Priority Domain Partnership, Romania
   [41-062/14.09.2007]
FX The study was performed with the financial support from the National
   Plan II, Priority Domain Partnership (research project
   41-062/14.09.2007, Romania).
NR 28
TC 0
Z9 0
PU UNIV PRESS
PI TIRES MURES
PA UNIV MED FARMACIE TIRGU MURES, DISCIPLINA BIOCHIMIE CLIN, STR GHEORGHE
   MARINESCU, NR 38, TIRES MURES, 00000, ROMANIA
SN 1841-6624
J9 REV ROMANA MED LAB
JI Rev. Romana Med. Lab.
PD DEC
PY 2013
VL 21
IS 4
BP 415
EP 422
DI 10.2478/rrlm-2013-0044
PG 8
WC Medicine, Research & Experimental
SC Research & Experimental Medicine
GA 280GW
UT WOS:000329017700006
ER

PT J
AU Karila, C
   Le Pabic, F
AF Karila, C.
   Le Pabic, F.
TI Can therapeutic education improve the quality of life of children with
   food allergy?
SO REVUE FRANCAISE D ALLERGOLOGIE
LA French
DT Article
DE Food allergy; Children; Quality of life; Management; Therapeutic
   education
ID PATIENT EDUCATION; PEANUT ALLERGY; PARENTS; QUESTIONNAIRE; IMPACT;
   HYPERSENSITIVITY; RELIABILITY; ADOLESCENTS; VALIDATION; FAMILIES
AB Food allergy affects 5-6% of children. The major risk is anaphylaxis by accidental ingestion of the forbidden allergen, a risk that the child and his family have to learn to avoid and to treat. Therapeutic education is essential in the management of this allergy. In limiting children's socialisation and increasing their anxiety, food allergy significantly affects their quality of life. At present there is no curative treatment, so improving the quality of life is one of the principal aims in the management of these children. To our knowledge, the influence of therapeutic education on their quality of life and their family's quality of life has never been studied. With the aid of the French Allergy Society, GRETAA (the Groupe de Reflexion en Education Therapeutique de l'Allergie Alimentaire) intends to carry out a prospective study whose principal aim is to evaluate the impact of 1 year of therapeutic education on the quality of life of children aged 8-12 years with IgE-mediated food allergy. (C) 2013 Elsevier Masson SAS. All rights reserved.
C1 [Karila, C.] Hop Necker Enfants Malad, Serv Pneumol & Allergol Pediat, F-75743 Paris, France.
RP Karila, C (reprint author), Hop Necker Enfants Malad, Serv Pneumol & Allergol Pediat, 149 Rue Sevres, F-75743 Paris, France.
EM chantal.karila@nck.aphp.fr
NR 28
TC 0
Z9 0
PU ELSEVIER MASSON
PI MILANO
PA VIA PALEOCAPA 7, 20121 MILANO, ITALY
SN 1877-0320
J9 REV FR ALLERGOL
JI Rev. Fr. Allergol.
PD DEC
PY 2013
VL 53
IS 8
BP 635
EP 638
DI 10.1016/j.reval.2013.09.004
PG 4
WC Allergy
SC Allergy
GA 282BI
UT WOS:000329144800005
ER

PT J
AU Robert-Sullerot, I
   Moneret-Vautrin, DA
AF Robert-Sullerot, I.
   Moneret-Vautrin, D. A.
TI Macadamia nut (Macadamia integrifolia) anaphylaxis: A report of two
   cases
SO REVUE FRANCAISE D ALLERGOLOGIE
LA French
DT Article
DE Food anaphylaxis; Macadamia nut; Laryngeal angioedema
ID IGE REACTIVITY; ALLERGY
AB We report two cases of anaphylaxis to macadamia nut (Macadamia integrifolia). Among 1316 cases of severe food-induced anaphylaxis reported to the Reseau Allergo-Vigilance between 2002 and 2012, the incidence of macadamia nut allergy was 0.15%. Our two patients presented with laryngeal angioedema. The initial diagnostic impression was confirmed by skin test in one of the cases. Review of the literature draws attention to a characteristic history in 12 cases, as were observed in our two patients: positive prick-test, low level of specific IgE and infrequent cross-reaction with other nuts. Specific tests for the detection of macadamia nut could be used in the food industry. (C) 2013 Elsevier Masson SAS. All rights reserved.
C1 [Robert-Sullerot, I.; Moneret-Vautrin, D. A.] Reseau Allergovigilance, F-54500 Vandoeuvre Les Nancy, France.
   [Moneret-Vautrin, D. A.] Hop E Durkheim, Serv Allergol, F-88000 Epinal, France.
RP Moneret-Vautrin, DA (reprint author), Reseau Allergovigilance, 15 Rue Bois de la Champelle, F-54500 Vandoeuvre Les Nancy, France.
EM reseau@allergyvigilance.org
NR 21
TC 0
Z9 0
PU ELSEVIER MASSON
PI MILANO
PA VIA PALEOCAPA 7, 20121 MILANO, ITALY
SN 1877-0320
J9 REV FR ALLERGOL
JI Rev. Fr. Allergol.
PD DEC
PY 2013
VL 53
IS 8
BP 639
EP 641
DI 10.1016/j.reval.2013.05.002
PG 3
WC Allergy
SC Allergy
GA 282BI
UT WOS:000329144800006
ER

PT J
AU El Zoobi, M
   Bidat, E
   Leduc, V
   Dutau, G
AF El Zoobi, M.
   Bidat, E.
   Leduc, V.
   Dutau, G.
TI Non-fatal fenugreek anaphylaxis. Importance of co-factors
SO REVUE FRANCAISE D ALLERGOLOGIE
LA French
DT Article
DE Food allergy; Fenugreek; Anaphylaxis; Asthma; Co-factors
ID TRIGONELLA-FOENUM-GRAECUM; FOOD ALLERGY; ASTHMA MORBIDITY; NONASTHMATIC
   PATIENTS; COCKROACH ALLERGEN; PENAEUS-AZTECUS; RISK-FACTOR; CHILDREN;
   EXPOSURE; REACTIVITY
AB A case of non-fatal anaphylaxis in an asthmatic child led us to suspect food allergy to an emerging allergen: fenugreek. The case we report here is special because of the severity of the patient's asthmatic attacks, the existence of previous recurrent episodes of food allergy which had been ignored due to the severity of the child's asthma, and because of the importance of the co-factors which were the cause of the food allergy. (C) 2013 Elsevier Masson SAS. All rights reserved.
C1 [El Zoobi, M.; Bidat, E.] Hop Ambroise Pare, AP HP, Serv Pediat, F-92104 Boulogne, France.
   [Leduc, V.] Lab ALK France, F-92400 Courbevoie, France.
RP Bidat, E (reprint author), Hop Ambroise Pare, AP HP, Serv Pediat, 9 Ave Charles de Gaulle, F-92104 Boulogne, France.
EM e.bidat@wanadoo.fr
NR 33
TC 1
Z9 1
PU ELSEVIER MASSON
PI MILANO
PA VIA PALEOCAPA 7, 20121 MILANO, ITALY
SN 1877-0320
J9 REV FR ALLERGOL
JI Rev. Fr. Allergol.
PD DEC
PY 2013
VL 53
IS 8
BP 646
EP 651
DI 10.1016/j.reval.2013.09.002
PG 6
WC Allergy
SC Allergy
GA 282BI
UT WOS:000329144800008
ER

PT J
AU Steinsvag, CT
   Espinosa, A
   Flesland, O
AF Steinsvag, Christine Torsvik
   Espinosa, Aurora
   Flesland, Oystein
TI Eight years with haemovigilance in Norway. What have we learnt?
SO TRANSFUSION AND APHERESIS SCIENCE
LA English
DT Article
DE Haemovigilance; Transfusion; Adverse reaction
AB The purpose of a haemovigilance system is to identify complications related to transfusion or blood donation, analyze them and learn in order to avoid complications in the future. The Norwegian Haemovigilance System (Troll) started as a voluntary, professionally led reporting system in 2004. In 2007 haemovigilance became an authority task, according to the EU blood directive, and reporting of serious adverse reactions and serious adverse events became mandatory. The Norwegian Directorate of Health became responsible for the system and asked The Norwegian Knowledge Centre for the Health Services to run it. Results from the first eight years of reporting are presented. A total of 2607 transfusion complications or incorrect blood component transfused (IBCT) have been reported (127 per 100,000 transfusions). Most transfusion reactions are mild. The most frequently reported are febrile non-hemolytic and mild allergic reactions. Serious adverse reactions such as anaphylaxis, TRALI and hemolytic transfusion reactions occur, but are rare. One incident of bacterial transmission and four incidents of viral transmission have been reported, among them one case of HCV transmission. No incidents of transmission of HIV or hepatitis B have been reported. IBCT was reported 168 times. Our data are comparable with data from other countries. Recommendations from the haemovigilance system are included in local and national guidelines. Increased knowledge of haemovigilance among physicians and nurses can lead to improved transfusion safety. It is safe to receive blood in Norway, but serious adverse reactions do occur. Our reporting system seems to be well accepted. We have not yet been able to document any change of practice that has lead to a reduction in the number of complications. (C) 2013 Elsevier Ltd. All rights reserved.
C1 [Steinsvag, Christine Torsvik; Espinosa, Aurora; Flesland, Oystein] Norwegian Knowledge Ctr Hlth Serv, N-0130 Oslo, Norway.
   [Steinsvag, Christine Torsvik] Sorlandet Hosp HF, Dept Clin Immunol & Transfus Med, Kristiansand, Norway.
   [Espinosa, Aurora] St Olavs Univ Hosp, Dept Immunol & Transfus Med, Trondheim, Norway.
   [Flesland, Oystein] Vestre Viken HF, Dept Clin Immunol & Transfus Med, Baerum, Norway.
RP Steinsvag, CT (reprint author), Norwegian Knowledge Ctr Hlth Serv, Postboks 7004 St Olavs Plass, N-0130 Oslo, Norway.
EM christine.steinsvag@sshf.no
NR 11
TC 0
Z9 0
PU PERGAMON-ELSEVIER SCIENCE LTD
PI OXFORD
PA THE BOULEVARD, LANGFORD LANE, KIDLINGTON, OXFORD OX5 1GB, ENGLAND
SN 1473-0502
J9 TRANSFUS APHER SCI
JI Transfus. Apher. Sci.
PD DEC
PY 2013
VL 49
IS 3
BP 548
EP 552
DI 10.1016/j.transci.2013.09.013
PG 5
WC Hematology
SC Hematology
GA 280EW
UT WOS:000329012500036
ER

PT J
AU Ryu, M
   Kobayashi, T
   Kawamukai, E
   Quan, G
   Furuta, T
AF Ryu, Mizuyuki
   Kobayashi, Toshihiro
   Kawamukai, Emiko
   Quan, Glenlelyn
   Furuta, Taro
TI Cytotoxicity Assessment of Residual High-Level Disinfectants
SO BIOCONTROL SCIENCE
LA English
DT Article
DE High level disinfectants; Cytotoxicity assay; 3-Dimensional culture;
   Peracetic acid; Orthophthalaldehyde
ID ANAPHYLAXIS FOLLOWING CYSTOSCOPY; ORTHO-PHTHALALDEHYDE; GLUTARALDEHYDE;
   TOXICITY; ASTHMA
AB Some studies show the uptake of disinfectants on medical devices but no studies on their cytotoxicity have been reported. This study aimed to assess that cytotoxicity in a 3-dimensional culture system using HeLa cells grown in matrices composed of collagen. Plastic materials were soaked in the use solutions of the widely used high-level disinfectants, glutaraldehyde (GA), ortho-phthalaldehyde (OPA) and peracetic acid (PAA). After being rinsed, they were allowed to dry and were embedded into the cell medium to investigate the cytotoxicity of the residual disinfectants. Cytotoxicity was observed with the polyvinyl chloride, polyurethane and silicon tubes soaked in GA and OPA, indicating that both disinfectants were absorbed in the test pieces, whereas for PAA, none was observed. As for the polytetrafluoroethylene (PTFE) tubes, no disinfectant displayed cytotoxicity. GA and OPA are primary irritants, having a potential to cause anaphylaxis and other forms of allergic reactions. There should be consideration not only about the toxicity of the residual disinfectant from poor rinsing, but also about the toxicity that would result from the disinfectants that were absorbed and consequently released from the medical devices or materials.
C1 [Ryu, Mizuyuki; Kobayashi, Toshihiro; Kawamukai, Emiko; Quan, Glenlelyn; Furuta, Taro] Saraya Co Ltd, Biochem Lab, Kashiwara, Osaka 5820028, Japan.
RP Ryu, M (reprint author), Saraya Co Ltd, Biochem Lab, 24-12 Tamate Cho, Kashiwara, Osaka 5820028, Japan.
NR 14
TC 0
Z9 0
PU SOC ANTIBACTERIAL & ANTIFUNGAL AGENTS, JAPAN
PI OSAKA
PA NISHI-HONMACHI 1-13-38, SHIN-KOSAN BLDG, NISHI-KU, 7 FL, OSAKA,
   550-0005, JAPAN
SN 1342-4815
EI 1884-0205
J9 BIOCONTROL SCI
JI Biocontrol Sci.
PD DEC
PY 2013
VL 18
IS 4
BP 217
EP 220
PG 4
WC Biology; Biotechnology & Applied Microbiology
SC Life Sciences & Biomedicine - Other Topics; Biotechnology & Applied
   Microbiology
GA 276AP
UT WOS:000328720800006
ER

PT J
AU Ryu, M
   Matsumura, R
   Quan, G
   Furuta, T
AF Ryu, Mizuyuki
   Matsumura, Reiko
   Quan, Glenlelyn
   Furuta, Taro
TI Comparison of the Cytotoxicity of High-Level Disinfectants by the MTT
   Assay and Direct Contact Assay
SO BIOCONTROL SCIENCE
LA English
DT Article
DE High level disinfectants; Endoscopes; Cytotoxicity assay; Peracetic
   acid; Ortho-phthalaldehyde
ID ANAPHYLAXIS FOLLOWING CYSTOSCOPY; ORTHO-PHTHALALDEHYDE; INDUCED COLITIS;
   GLUTARALDEHYDE; ASTHMA
AB Most critical instruments are not designed for heat sterilization and autoclaving. These items are usually treated with chemical agents such as peracetic acid (PAA), glutaraldehyde (GA) and ortho-phthalaldehyde (OPA). MTT assay is often used to evaluate the in vitro cytotoxicity of these chemical agents. In this study, disinfectants were allowed to come in direct contact with cells. Their cytotoxicity was evaluated based on cell viability and adhesive properties. The results obtained from the direct contact method were compared with those obtained from the conventional MTT assay wherein the disinfectants were added into a nutrient medium. It was found that the two methods yielded very different results, especially when aldehyde- and halogen-containing disinfectants were tested, and that toxicity may be underestimated in the MTT assay. Hence, it can be assumed that the direct contact assay is more accurate when evaluating the cytotoxicity of residual chemicals. It was also observed that the cytotoxicity of PAA was lower than that of GA and OPA.
C1 [Ryu, Mizuyuki; Matsumura, Reiko; Quan, Glenlelyn; Furuta, Taro] Saraya Co Ltd, Biochem Lab, Kashiwara, Osaka 5820028, Japan.
RP Ryu, M (reprint author), Saraya Co Ltd, Biochem Lab, 24-12 Tamate Cho, Kashiwara, Osaka 5820028, Japan.
NR 20
TC 0
Z9 0
PU SOC ANTIBACTERIAL & ANTIFUNGAL AGENTS, JAPAN
PI OSAKA
PA NISHI-HONMACHI 1-13-38, SHIN-KOSAN BLDG, NISHI-KU, 7 FL, OSAKA,
   550-0005, JAPAN
SN 1342-4815
EI 1884-0205
J9 BIOCONTROL SCI
JI Biocontrol Sci.
PD DEC
PY 2013
VL 18
IS 4
BP 221
EP 225
PG 5
WC Biology; Biotechnology & Applied Microbiology
SC Life Sciences & Biomedicine - Other Topics; Biotechnology & Applied
   Microbiology
GA 276AP
UT WOS:000328720800007
ER

PT J
AU Platts-Mills, TAE
   Commins, SP
AF Platts-Mills, Thomas A. E.
   Commins, Scott P.
TI Emerging antigens involved in allergic responses
SO CURRENT OPINION IN IMMUNOLOGY
LA English
DT Review
ID RED MEAT ALLERGY; IGE ANTIBODIES; TICK BITE; EOSINOPHILIC ESOPHAGITIS;
   INDUCED ANAPHYLAXIS; INFUSION REACTIONS; IMMUNOGLOBULIN-E; MAMMALIAN
   MEAT; GUINEA-PIGS; ALPHA-GAL
AB New allergic diseases can 'emerge' because of exposure to a novel antigen, because the immune responsiveness of the subject changes, or because of a change in the behavior of the population. Novel antigens have entered the environment as new pests in the home (e.g., Asian lady beetle or stink bugs), in the diet (e.g., prebiotics or wheat isolates), or because of the spread of a biting arthropod (e.g., ticks). Over the last few years, a significant new disease has been identified, which has changed the paradigm for food allergy. Bites of the tick, Amblyomma americanum, are capable of inducing IgE antibodies to galactose-alpha-1,3-galactose, which is associated with two novel forms of anaphylaxis. In a large area of the southeastern United States, the disease of delayed anaphylaxis to mammalian meat is now common. This disease challenges many previous rules about food allergy and provides a striking model of an emerging allergic disease.
C1 [Platts-Mills, Thomas A. E.; Commins, Scott P.] Univ Virginia Hlth Syst, Dept Med, Div Allergy & Immunol, Charlottesville, VA USA.
RP Platts-Mills, TAE (reprint author), Univ Virginia Hlth Syst, Dept Med, Div Allergy & Immunol, Charlottesville, VA USA.
EM tap2z@virginia.edu
FU National Institutes of Health [R01 AI20565, K08 AI1085190, R21 AI87985]
FX This work was supported by National Institutes of Health grants R01
   AI20565, K08 AI1085190, and R21 AI87985.
NR 48
TC 0
Z9 0
PU CURRENT BIOLOGY LTD
PI LONDON
PA 84 THEOBALDS RD, LONDON WC1X 8RR, ENGLAND
SN 0952-7915
EI 1879-0372
J9 CURR OPIN IMMUNOL
JI Curr. Opin. Immunol.
PD DEC
PY 2013
VL 25
IS 6
BP 769
EP 774
DI 10.1016/j.coi.2013.09.062
PG 6
WC Immunology
SC Immunology
GA 276AG
UT WOS:000328719900016
ER

PT J
AU Roseler, S
   Balakirski, G
   Plange, J
   Wurpts, G
   Baron, JM
   Megahed, M
   Merk, HF
AF Roeseler, S.
   Balakirski, G.
   Plange, J.
   Wurpts, G.
   Baron, J. M.
   Megahed, M.
   Merk, H. F.
TI Anaphylaxis to PR-10 proteins (Bet v1 homologues)
SO HAUTARZT
LA German
DT Article
DE Food allergy syndrome; Oral allergy syndrome; Anaphylaxis; Anaphylaxis
   registry; Intraoral pruritus
AB Secondary food allergies to PR-10 proteins (Bet v1 homologues) are the most common food allergies in Germany. Clinically they present with an oral allergy syndrome (intraoral pruritus and perhaps swelling). When drinks containing PR-10 proteins are rapidly consumed, for example after sporting activities, large concentrations of allergen can be reached without any intraoral symptoms and then lead to anaphylaxis. This phenomenon has often been described for soja milk and occurred in our case with an apple drink with 60% fruit concentration. It seems likely that such cases of anaphylaxis are not adequately represented in the anaphylaxis registry.
C1 [Roeseler, S.; Balakirski, G.; Plange, J.; Wurpts, G.; Baron, J. M.; Megahed, M.; Merk, H. F.] Rhein Westfal TH Aachen, Klin Dermatol & Allergol, Univ Klinikum, D-52074 Aachen, Germany.
RP Roseler, S (reprint author), Rhein Westfal TH Aachen, Klin Dermatol & Allergol, Univ Klinikum, Pauwelsstr 30, D-52074 Aachen, Germany.
EM sroeseler@ukaachen.de
NR 4
TC 0
Z9 0
PU SPRINGER
PI NEW YORK
PA 233 SPRING ST, NEW YORK, NY 10013 USA
SN 0017-8470
EI 1432-1173
J9 HAUTARZT
JI Hautarzt
PD DEC
PY 2013
VL 64
IS 12
BP 890
EP 892
DI 10.1007/s00105-013-2683-1
PG 3
WC Dermatology
SC Dermatology
GA 272WC
UT WOS:000328492200007
ER

PT J
AU Zhou, J
   Ding, Q
   Lu, Y
   Dai, J
   Wang, H
   Wang, X
AF Zhou, J.
   Ding, Q.
   Lu, Y.
   Dai, J.
   Wang, H.
   Wang, X.
TI Genetic defect of F9 gene and polymorphisms in immune response genes
   associated with high titer inhibitor development and anaphylaxis in one
   hemophilia B case
SO JOURNAL OF THROMBOSIS AND HAEMOSTASIS
LA English
DT Meeting Abstract
DE anaphylaxis; Hemophilia B; immune response genes; inhibitor;
   polymorphisms
C1 [Zhou, J.; Wang, H.] Shanghai Jiao Tong Univ, Ruijin Hosp, Shanghai Inst Hematol, Sch Med, Shanghai 200030, Peoples R China.
   [Zhou, J.] Shanghai Jiao Tong Univ, Sch Med, State Key Lab Med Genom, Ruijin Hosp, Shanghai 200030, Peoples R China.
   [Ding, Q.; Lu, Y.; Dai, J.; Wang, X.] Shanghai Jiao Tong Univ, Sch Med, Ruijin Hosp, Dept Lab Med, Shanghai 200030, Peoples R China.
NR 0
TC 0
Z9 0
PU WILEY-BLACKWELL
PI HOBOKEN
PA 111 RIVER ST, HOBOKEN 07030-5774, NJ USA
SN 1538-7933
EI 1538-7836
J9 J THROMB HAEMOST
JI J. Thromb. Haemost.
PD DEC
PY 2013
VL 11
SU 3
SI SI
BP 49
EP 49
PG 1
WC Hematology; Peripheral Vascular Disease
SC Hematology; Cardiovascular System & Cardiology
GA 265BL
UT WOS:000327924600124
ER

PT J
AU Akar, HH
   Tahan, F
   Ekinci, D
AF Akar, H. Haluk
   Tahan, Fulya
   Ekinci, Duygu
TI Contact Urticaria to Raw Potato and Lentil Anaphylaxis: A Case Report
SO PEDIATRIC ALLERGY IMMUNOLOGY AND PULMONOLOGY
LA English
DT Article
ID ALLERGY; INHIBITOR; PATATIN; SEEDS
AB Potatoes and lentils are highly consumed throughout the world. Adverse reactions to potatoes among children are considered uncommon and usually result from ingestion. Allergy to raw potato has mainly been described in adults, usually in the form of oral-contact dermatitis or contact urticaria, but also may manifest as asthma, rhinoconjunctivitis, wheezing, or even anaphylaxis. Lentils, chickpeas, beans, and peas are the most commonly consumed legumes in Turkey and the Mediterranean region. In the literature, type I hypersensitivity to lentils and legumes is rare. We report a case of a 16-month-old boy with both urticaria induced by raw potato and lentil-induced anaphylaxis.
C1 [Akar, H. Haluk; Tahan, Fulya] Erciyes Univ, Dept Pediat Allergy, Sch Med, TR-38039 Kayseri, Turkey.
   [Ekinci, Duygu] Erciyes Univ, Dept Pediat, Sch Med, TR-38039 Kayseri, Turkey.
RP Tahan, F (reprint author), Erciyes Univ, Dept Pediat Allergy, Sch Med, TR-38039 Kayseri, Turkey.
EM tahanfulya@yahoo.com
NR 22
TC 0
Z9 0
PU MARY ANN LIEBERT, INC
PI NEW ROCHELLE
PA 140 HUGUENOT STREET, 3RD FL, NEW ROCHELLE, NY 10801 USA
SN 2151-321X
EI 2151-3228
J9 PEDIAT ALLER IMM PUL
JI Pediatr. Allergy Immunol. Pulmonol.
PD DEC 1
PY 2013
VL 26
IS 4
BP 207
EP 209
DI 10.1089/ped.2012.0169
PG 3
WC Allergy; Immunology; Pediatrics; Respiratory System
SC Allergy; Immunology; Pediatrics; Respiratory System
GA 273SZ
UT WOS:000328557900009
ER

PT J
AU Yokooji, T
   Kurihara, S
   Murakami, T
   Chinuki, Y
   Takahashi, H
   Morita, E
   Harada, S
   Ishii, K
   Hiragun, M
   Hide, M
   Matsuo, H
AF Yokooji, Tomoharu
   Kurihara, Saki
   Murakami, Tomoko
   Chinuki, Yuko
   Takahashi, Hitoshi
   Morita, Eishin
   Harada, Susumu
   Ishii, Kaori
   Hiragun, Makiko
   Hide, Michihiro
   Matsuo, Hiroaki
TI Characterization of Causative Allergens for Wheat-Dependent
   Exercise-Induced Anaphylaxis Sensitized with Hydrolyzed Wheat Proteins
   in Facial Soap
SO ALLERGOLOGY INTERNATIONAL
LA English
DT Article
DE allergen; epitope; gliadin; hydrolysis; wheat
ID IGE-BINDING EPITOPE; WEIGHT-GLUTENIN SUBUNIT; OMEGA-5 GLIADIN; MAJOR
   ALLERGEN; FOOD PROTEINS; BALB/C MICE; IDENTIFICATION;
   HYPERSENSITIVITIES; DEAMIDATION; EXPRESSION
AB Background: In Japan, hydrolyzed wheat proteins (HWP) have been reported to cause wheat-dependent exercise-induced anaphylaxis (WDEIA) by transcutaneous sensitization using HWP-containing soap. Patients develop allergic reactions not only with soap use, but also with exercise after the intake of wheat protein (WP). omega 5-Gliadin and HMW-glutenin were identified as major allergens in conventional WP-WDEIA patients. However, the allergens in HWP-WDEIA have yet to be elucidated.
   Methods: Sera were obtained from 22 patients with HWP-sensitized WDEIA. The allergenic activities of HWP and six recombinant wheat gluten proteins, including alpha/beta-, gamma-, omega 1,2- and omega 5-gliadin and low- and high molecular weight (HMW)-glutenins, were characterized by immunoblot analysis and histamine releasing test. IgE-binding epitopes were identified using arrays of overlapping peptides synthesized on SPOTs membrane.
   Results: Immunoblot analysis showed that IgE antibodies (Abs) from HWP-WDEIA bound to alpha/beta-, gamma- and omega 1,2-gliadin. Recombinant gamma-gliadin induced significant histamine release from basophils in eight of 11 patients with HWP-WDEIA. An IgE-binding epitope "QPQOPFPQ" was identified within the primary sequence of gamma-gliadin, and the deamidated peptide containing the "PEEPFP" sequence bound with IgE Abs more strongly compared to the native epitope-peptide. The epitope-peptide inhibited IgE-binding to HWP, indicating that the specific IgE to HWP cross-reacts with gamma-gliadin.
   Conclusions: HWP-WDEIA patients could be sensitized to HWP containing a PEEPFP sequence, and WDEIA symptoms after WP ingestion could partly be induced by gamma-gliadin. These findings could be useful to help develop tools for diagnosis and desensitization therapy for HWP-WDEIA.
C1 [Yokooji, Tomoharu; Matsuo, Hiroaki] Hiroshima Univ, Grad Sch Biomed & Hlth Sci, Dept Pathophysiol & Therapeut, Hiroshima, Japan.
   [Ishii, Kaori; Hiragun, Makiko; Hide, Michihiro] Hiroshima Univ, Grad Sch Biomed & Hlth Sci, Dept Dermatol, Hiroshima, Japan.
   [Yokooji, Tomoharu; Kurihara, Saki; Murakami, Tomoko; Matsuo, Hiroaki] Hiroshima Univ, Fac Pharmaceut Sci, Hiroshima, Japan.
   [Chinuki, Yuko; Takahashi, Hitoshi; Morita, Eishin] Shimane Univ, Dept Dermatol, Fac Med, Matsue, Shimane, Japan.
   [Harada, Susumu] Harada Skin Clin, Kobe, Hyogo, Japan.
RP Matsuo, H (reprint author), Hiroshima Univ, Grad Sch Biomed & Hlth Sci, Dept Pathophysiol & Therapeut, Minami Ku, 1-2-3 Kasumi, Hiroshima 7348553, Japan.
EM hmatsuo@hiroshima-u.ac.jp
RI Matsuo, Hiroaki/B-4290-2008
FU Ministry of Education, Culture, Sports, Science and Technology, Japan
   [23591621, 24790157]; Iijima Memorial Foundation for the Promotion of
   Food Sciences and Technology
FX We wish to thank the Analysis Center of Life Science and the Research
   Center for Molecular Medicine, Hiroshima University for the use of their
   facilities. This work was financially supported in part by a
   Grant-in-Aid for Scientific Research from the Ministry of Education,
   Culture, Sports, Science and Technology, Japan (No. 23591621 and No.
   24790157) and Iijima Memorial Foundation for the Promotion of Food
   Sciences and Technology.
NR 32
TC 2
Z9 2
PU JAPANESE SOCIETY ALLERGOLOGY
PI TOKYO
PA MY BLDG 4F, 1-13-3, UENO, TAITO-KU, TOKYO, 110-0005, JAPAN
SN 1323-8930
EI 1440-1592
J9 ALLERGOL INT
JI Allergol. Int.
PD DEC
PY 2013
VL 62
IS 4
BP 435
EP 445
DI 10.2332/allergolint.13-OA-0561
PG 11
WC Allergy; Immunology
SC Allergy; Immunology
GA 268OE
UT WOS:000328179600005
ER

PT J
AU Kumar, HGA
   Hegde, VL
   Shetty, SM
   Venkatesh, YP
AF Kumar, Hassan G. Ashok
   Hegde, Venkatesh L.
   Shetty, Santoshkumar M.
   Venkatesh, Yeldur P.
TI Characterization and Gene Cloning of an Acidic Thaumatin-Like Protein
   (TLP 1), an Allergen from Sapodilla Fruit (Manilkara zapota)
SO ALLERGOLOGY INTERNATIONAL
LA English
DT Article
DE acidic TLP; exotic fruit; food allergen; Manilkara zapota; oral allergy
   syndrome
ID ORAL ALLERGY; BIOCHEMICAL-CHARACTERIZATION; ESCHERICHIA-COLI;
   CUSTARD-APPLE; FOOD ALLERGY; EXPRESSION; ANAPHYLAXIS; BETA-1,3-GLUCANS;
   IDENTIFICATION; INGESTION
AB Background: Allergy to sapodilla (Manilkara zapota) fruit ingestion is rare. An independent study from our group has identified a basic thaumatin-like protein (TLP 2) as the major allergen. The present study was aimed at identifying and characterizing additional allergens from sapodilla.
   Methods: Allergic subjects were identified by case history, skin prick test (SPT) and allergen-specific IgE. Sapodilla extract was fractionated using SP-Sepharose into 3 components (SP1, SP2 and SP3) which were analyzed by native/SDS-PAGE, IgE-immunoblot, isoelectric focusing (IEF) and N-terminal sequencing. The conserved regions of plant TLPs and the N-terminal sequence were used to design primers for PCR.
   Results: SPT and ELISA confirmed a subject with oral allergy syndrome (OAS) to sapodilla and custard apple. Two proteins (26.9 and 24.5 kDa; reducing conditions) were detected as allergens, of which the latter in SP2 has already been identified as basic TLP (TLP 2). The 26.9 kDa protein present in SP1 was identified as an acidic TLP based on native PAGE, IEF and N-terminal sequencing. Presence of a basic beta-1,3-glucanase in SP3 was inferred by zymography. Sequence analysis of the genomic clone of the acidic TLP gene revealed that it is intronless and non-glycosylated. Evolutionary relatedness to olive, grape and kiwi fruit allergenic TLPs were inferred by phylogenetic analysis.
   Conclusions: An acidic TLP (TLP 1) was identified as a new allergen in sapodilla. TLP 1 is a single polypeptide (207 residues) belonging to the thaumatin family of the GH64-TLP-SF superfamily. Clinically, sapodilla should be considered in the list of fruits causing OAS.
C1 [Kumar, Hassan G. Ashok; Hegde, Venkatesh L.; Shetty, Santoshkumar M.; Venkatesh, Yeldur P.] CSIR, CFTRI, Dept Biochem & Nutr, Mysore 570020, Karnataka, India.
RP Venkatesh, YP (reprint author), CSIR, CFTRI, Dept Biochem & Nutr, KRS Rd, Mysore 570020, Karnataka, India.
EM venkatyp@yahoo.com
RI Hassan G, Ashok Kumar/E-8700-2013; Hegde, Venkatesh/E-8519-2014
OI Hassan G, Ashok Kumar/0000-0002-0984-2031; Hegde,
   Venkatesh/0000-0002-0949-919X
FU Council of Scientific & Industrial Research (CSIR), New Delhi;
   Department of Biotechnology (DBT), New Delhi
FX The assistance rendered by the staff of the Health Centre, CSIR-CFTRI,
   Mysore, India, is gratefully acknowledged. We thank the Council of
   Scientific & Industrial Research (CSIR), New Delhi, for financial
   support (Y.P.V., institutional project; H.G.A. and V.L. H., research
   fellowship). S.M.S. thanks the Department of Biotechnology (DBT), New
   Delhi for the award of a research fellowship. We gratefully acknowledge
   the assistance received from Dr. Purnima Tiku (Protein Chemistry &
   Technology Department, CSIR-CFTRI, Mysore) for protein analysis by
   electro-focusing. Thanks are also due to Dr. Ram Rajasekaran (Director,
   CSIR-CFTRI) and Dr. Asha Martin (Food Safety & Analytical Quality
   Control Laboratory Department, CSIR-CFTRI) for protein sequencing of SP2
   component (28 kDa) and SP3 component (37 kDa) in this study.
NR 44
TC 2
Z9 2
PU JAPANESE SOCIETY ALLERGOLOGY
PI TOKYO
PA MY BLDG 4F, 1-13-3, UENO, TAITO-KU, TOKYO, 110-0005, JAPAN
SN 1323-8930
EI 1440-1592
J9 ALLERGOL INT
JI Allergol. Int.
PD DEC
PY 2013
VL 62
IS 4
BP 447
EP 462
DI 10.2332/allergolint.12-OA-0522
PG 16
WC Allergy; Immunology
SC Allergy; Immunology
GA 268OE
UT WOS:000328179600006
ER

PT J
AU Matsuo, H
   Yokooji, T
   Morita, H
   Ooi, M
   Urata, K
   Ishii, K
   Takahagi, S
   Yanase, Y
   Hiragun, T
   Mihara, S
   Hide, M
AF Matsuo, Hiroaki
   Yokooji, Tomoharu
   Morita, Hironobu
   Ooi, Mina
   Urata, Kana
   Ishii, Kaori
   Takahagi, Shunsuke
   Yanase, Yuhki
   Hiragun, Takaaki
   Mihara, Shoji
   Hide, Michihiro
TI Aspirin Augments IgE-Mediated Histamine Release from Human Peripheral
   Basophils via Syk Kinase Activation
SO ALLERGOLOGY INTERNATIONAL
LA English
DT Article
DE aspirin; basophils; food additives; histamine release; NSAID
ID EXERCISE-INDUCED ANAPHYLAXIS; ANTIINFLAMMATORY DRUGS NSAIDS; PERITONEAL
   MAST-CELLS; FOOD; CYCLOOXYGENASE-2; SENSITIVITY; INHIBITION; LEUKOCYTES;
   RECEPTORS; URTICARIA
AB Background: Non-steroidal anti-inflammatory drugs (NSAIDs), especially aspirin, and food additives (FAs) may exacerbate allergic symptoms in patients with chronic idiopathic urticaria and food-dependent exercise-induced anaphylaxis (FDEIA). Augmentation of histamine release from human mast cells and basophils by those substances is speculated to be the cause of exacerbated allergic symptoms. We sought to investigate the mechanism of action of aspirin on IgE-mediated histamine release.
   Methods: The effects of NSAIDs, FAs or cyclooxygenase (COX) inhibitors on histamine release from human basophils concentrated by gravity separation were evaluated.
   Results: Benzoate and tartrazine, which have no COX inhibitory activity, augmented histamine release from basophils similar to aspirin. In contrast, ibuprofen, meloxicam, FR122047 and NS-398, which have COX inhibitory activity, did not affect histamine release. These results indicate that the augmentation of histamine release by aspirin is not due to COX inhibition. It was observed that aspirin augmented histamine release from human basophils only when specifically activated by anti-IgE antibodies, but not by A23187 or formyl-methionyl-leucylphenylalanine. When the IgE receptor signaling pathway was activated, aspirin increased the phosphorylation of Syk. Moreover, patients with chronic urticaria and FDEIA tended to be more sensitive to aspirin as regards the augmentation of histamine release, compared with healthy controls.
   Conclusions: Aspirin enhanced histamine release from basophils via increased Syk kinase activation, and that the augmentation of histamine release by NSAIDs or FAs may be one possible cause of worsening symptoms in patients with chronic urticaria and FDEIA.
C1 [Matsuo, Hiroaki; Yokooji, Tomoharu; Morita, Hironobu; Ooi, Mina] Hiroshima Univ, Grad Sch Biomed & Hlth Sci, Dept Pathophysiol & Therapeut, Hiroshima, Japan.
   [Ishii, Kaori; Takahagi, Shunsuke; Yanase, Yuhki; Hiragun, Takaaki; Mihara, Shoji; Hide, Michihiro] Hiroshima Univ, Grad Sch Biomed & Hlth Sci, Dept Dermatol, Hiroshima, Japan.
   [Matsuo, Hiroaki; Yokooji, Tomoharu; Urata, Kana] Hiroshima Univ, Fac Pharmaceut Sci, Dept Pathophysiol & Therapeut, Hiroshima, Japan.
RP Matsuo, H (reprint author), Hiroshima Univ, Grad Sch Biomed & Hlth Sci, Dept Pathophysiol & Therapeut, Minami Ku, 1-2-3 Kasumi, Hiroshima 7348553, Japan.
EM hmatsuo@hiroshima-u.ac.jp
RI Matsuo, Hiroaki/B-4290-2008
FU Iijima Memorial Foundation for the Promotion of Food Sciences and
   Technology; Ministry of Education, Culture, Sports, Science and
   Technology, Japan
FX The authors would like to thank Ms. Yui Okamura for technical
   assistance. We wish to thank the Analysis Center of Life Science and the
   Research Center for Molecular Medicine, Hiroshima University for the use
   of their facilities. This work was supported in part by a grant from the
   Iijima Memorial Foundation for the Promotion of Food Sciences and
   Technology, and grants-in-aid for scientific research from the Ministry
   of Education, Culture, Sports, Science and Technology, Japan.
NR 33
TC 0
Z9 0
PU JAPANESE SOCIETY ALLERGOLOGY
PI TOKYO
PA MY BLDG 4F, 1-13-3, UENO, TAITO-KU, TOKYO, 110-0005, JAPAN
SN 1323-8930
EI 1440-1592
J9 ALLERGOL INT
JI Allergol. Int.
PD DEC
PY 2013
VL 62
IS 4
BP 503
EP 511
PG 9
WC Allergy; Immunology
SC Allergy; Immunology
GA 268OE
UT WOS:000328179600012
ER

PT J
AU Wolbing, F
   Biedermann, T
AF Woelbing, F.
   Biedermann, T.
TI Anaphylaxis: opportunities of stratified medicine for diagnosis and risk
   assessment
SO ALLERGY
LA English
DT Review
DE anaphylaxis; augmentation factor; cofactor; component-resolved
   diagnostics; personalized medicine
ID EXERCISE-INDUCED ANAPHYLAXIS; ARA H 2; ALLERGEN-SPECIFIC IMMUNOTHERAPY;
   COMPONENT-RESOLVED DIAGNOSIS; MOLECULAR DIAGNOSIS; FOOD ALLERGY;
   RECOMBINANT ALLERGENS; MEDIATED ANAPHYLAXIS; CROSS-REACTIVITY; OMEGA-5
   GLIADIN
AB The risk to develop anaphylaxis depends on the sensitization pattern, the proportion of the involved immunoglobulin classes, the avidity and affinity of immunoglobulins to bind an allergen, characteristics of the allergen, the route of allergen application, and, last but not least, the presence of cofactors of anaphylaxis. To be able to calculate the risk to develop anaphylaxis and to anticipate the severity of the reactions under certain conditions, it is necessary to understand how all these factors interact with each other. Important progress for risk assessment in anaphylaxis is based on component-resolved stratified diagnostics, which allow to (i) determine a patients sensitization pattern on a molecular basis, (ii) correlate clinical responses to defined sensitization patterns, and (iii) better identify cross-reactive allergens. Together with the increasing knowledge regarding the role and mode of action of cofactors of anaphylaxis, these data pave the way to unscramble the complex interactions determining the clinical relevance of sensitizations, the risk of anaphylaxis, and the severity of reactions. As a consequence, this understanding allows to better determine the individual risk in response to an identified allergen and results in more specific advices and education for our patients to prevent further life-threatening anaphylactic reactions.
C1 [Woelbing, F.; Biedermann, T.] Univ Tubingen, Dept Dermatol, D-72076 Tubingen, Germany.
RP Biedermann, T (reprint author), Univ Tubingen, Dept Dermatol, Liebermeisterstr 25, D-72076 Tubingen, Germany.
EM tilo.biedermann@med.uni-tuebingen.de
NR 84
TC 1
Z9 1
PU WILEY-BLACKWELL
PI HOBOKEN
PA 111 RIVER ST, HOBOKEN 07030-5774, NJ USA
SN 0105-4538
EI 1398-9995
J9 ALLERGY
JI Allergy
PD DEC
PY 2013
VL 68
IS 12
BP 1499
EP 1508
DI 10.1111/all.12322
PG 10
WC Allergy; Immunology
SC Allergy; Immunology
GA 263IK
UT WOS:000327801600002
ER

PT J
AU van den Elsen, LWJ
   Meulenbroek, LAPM
   van Esch, BCAM
   Hofman, GA
   Boon, L
   Garssen, J
   Willemsen, LEM
AF van den Elsen, L. W. J.
   Meulenbroek, L. A. P. M.
   van Esch, B. C. A. M.
   Hofman, G. A.
   Boon, L.
   Garssen, J.
   Willemsen, L. E. M.
TI CD25+regulatory T cells transfer n-3 long chain polyunsaturated fatty
   acids-induced tolerance in mice allergic to cow's milk protein
SO ALLERGY
LA English
DT Article
DE cow's milk allergy; fish oil; long-chain n-3 polyunsaturated fatty
   acids; regulatory T cell; tolerance
ID FISH-OIL SUPPLEMENTATION; FOOD ALLERGY; IMMUNE-RESPONSES; ORAL
   TOLERANCE; MURINE MODEL; MAST-CELLS; MECHANISMS; CASEIN; EXPRESSION;
   PROTECTION
AB BackgroundRecently, we have shown that dietary long-chain n-3 polyunsaturated fatty acids (n-3 LCPUFA) largely prevent allergic sensitization in a murine model for cow's milk allergy. The aim of this study was to assess the contribution of regulatory T cells (Treg) in the prevention of food allergy by n-3 LCPUFA.
   MethodsC3H/HeOuJ female donor mice were fed a control or fish oil diet before and during oral sensitization with cow's milk protein whey. Acute allergic skin response (ASR), anaphylaxis, body temperature, serum immunoglobulins, and mouse mast cell protease-1 (mmcp-1) were assessed. Splenocytes of sham- or whey-sensitized donor mice fed either control or fish oil diet were adoptively transferred to naive recipient mice. Recipient mice received a whole splenocyte suspension, splenocytes ex vivo depleted of CD25+ cells, or MACS-isolated CD4+ CD25+ Treg. Recipient mice were sham- or whey-sensitized and fed control diet.
   ResultsThe ASR as well as whey-specific IgE and whey-specific IgG1 levels were reduced in whey-sensitized donor mice fed the fish oil diet as compared to the control diet. Splenocytes of control-diet-fed whey-sensitized donors transferred immunologic memory. By contrast, splenocytes of fish-oil-fed whey-sensitized - but not sham-sensitized - donors transferred tolerance to recipients as shown by a reduction in ASR and serum mmcp-1, and depletion of CD25+ Treg abrogated this. Transfer of CD25+ Treg confirmed the involvement of Treg in the suppression of allergic sensitization.
   ConclusionsCD25+ Treg are crucial in whey allergy prevention by n-3 LCPUFA.
C1 [van den Elsen, L. W. J.; Meulenbroek, L. A. P. M.; van Esch, B. C. A. M.; Hofman, G. A.; Garssen, J.; Willemsen, L. E. M.] Univ Utrecht, Utrecht Inst Pharmaceut Sci, Div Pharmacol, NL-3508 TB Utrecht, Netherlands.
   [Meulenbroek, L. A. P. M.] Univ Med Ctr Utrecht, Dept Dermatol Allergol, Utrecht, Netherlands.
   [van Esch, B. C. A. M.; Garssen, J.] Danone Res, Ctr Specialised Nutr, Wageningen, Netherlands.
   [Boon, L.] Bioceros BV, Utrecht, Netherlands.
RP Willemsen, LEM (reprint author), Univ Utrecht, Utrecht Inst Pharmaceut Sci, Div Pharmacol, POB 80082, NL-3508 TB Utrecht, Netherlands.
EM L.E.M.Willemsen@uu.nl
FU Nutricia Research Foundation
FX This study was financially supported by a grant from the Nutricia
   Research Foundation.
NR 34
TC 1
Z9 1
PU WILEY-BLACKWELL
PI HOBOKEN
PA 111 RIVER ST, HOBOKEN 07030-5774, NJ USA
SN 0105-4538
EI 1398-9995
J9 ALLERGY
JI Allergy
PD DEC
PY 2013
VL 68
IS 12
BP 1562
EP 1570
DI 10.1111/all.12300
PG 9
WC Allergy; Immunology
SC Allergy; Immunology
GA 263IK
UT WOS:000327801600008
ER

PT J
AU Kelleher, MM
   DunnGalvin, A
   Sheikh, A
   Cullinane, C
   Fitzsimons, J
   Hourihane, JO
AF Kelleher, M. M.
   DunnGalvin, A.
   Sheikh, A.
   Cullinane, C.
   Fitzsimons, J.
   Hourihane, J. O'B.
TI Twenty four-hour helpline access to expert management advice for
   food-allergy-triggered anaphylaxis in infants, children and young
   people: a pragmatic, randomized controlled trial
SO ALLERGY
LA English
DT Article
DE adrenaline; anaphylaxis; food allergy; paediatrics; quality of life
ID QUALITY-OF-LIFE; QUESTIONNAIRE; EPINEPHRINE; ADOLESCENTS; GUIDELINES;
   CHILDHOOD; EMERGENCY; VALIDITY; EPIPEN; IMPACT
AB BackgroundAnaphylaxis is a life-threatening emergency. If promptly administered, adrenaline is potentially life-saving. Many food-allergic-children/carers are unsure when to use their adrenaline autoinjectors, contributing to a low quality of life and worse outcomes in the setting of an acute allergic reaction.
   ObjectivesThe aim of this study was to assess the effectiveness of 24-hour telephone access to specialist clinical advice on disease-specific quality of life.
   MethodsA pragmatic two-arm, parallel-group randomized control trial was conducted. Children/carers (<16years) with food allergy, trained in adrenaline auto-injector use, were recruited from a hospital-based paediatric allergy clinic. Baseline disease-specific quality of life was ascertained using the validated Food-Allergy-Related Quality-of-Life Questionnaire (FAQLQ), either Parent Form, Child Form or Teenager Form depending on child's age. Participants were then centrally randomized for a 6-month period to 24-hour telephone specialist support line or to usual care. The primary outcome measure was a change in FAQL scores, at one and 6months postrandomization, compared with baseline. The minimum clinically important difference (MCID) in score is 0.5.
   ResultsFifty two children/carers were recruited. FAQL scores remained static in the control group across the three time points. Scores gradually improved in the intervention group, with a significant difference seen at 6months (T1-T3 Mean difference=-1.5, (CI 0.87-2.25) P<0.005] Follow-up questionnaires, 6months after the intervention was removed, T4, showed sustained significant difference between the groups (control M=3.0; intervention M=1.1[t=-4.113, P<0.05]).
   ConclusionThe 24-hour helpline improved food-allergy-specific quality of life in children. Six-month intervention support resulted in sustained benefits for at least a further 6months.
C1 [Kelleher, M. M.; DunnGalvin, A.; Cullinane, C.; Hourihane, J. O'B.] Natl Univ Ireland Univ Coll Cork, Dept Paediat & Child Hlth, Cork, Ireland.
   [Sheikh, A.] Univ Edinburgh, Allergy & Resp Res Grp, Ctr Populat Hlth Sci, Edinburgh, Midlothian, Scotland.
   [Sheikh, A.] Harvard Univ, Sch Med, Brigham & Womens Hosp, Div Gen Internal Med & Primary Care, Cambridge, MA 02138 USA.
   [Fitzsimons, J.] Our Lady Lourdes Hosp, Dept Paediat, Drogheda, Louth, Ireland.
RP Hourihane, JO (reprint author), Cork Univ Hosp, Clin Invest Unit, Cork, Ireland.
EM j.hourihane@ucc.ie
FU The Commonwealth Fund, a private independent foundation based in New
   York City
FX No external funding was received. Administrative support was provided by
   the Department of Paediatrics & Child Health, University College Cork,
   Ireland. AS is supported by The Commonwealth Fund, a private independent
   foundation based in New York City. The views presented here are those of
   the author and not necessarily those of The Commonwealth Fund, its
   directors, officers, or staff.
NR 27
TC 0
Z9 0
PU WILEY-BLACKWELL
PI HOBOKEN
PA 111 RIVER ST, HOBOKEN 07030-5774, NJ USA
SN 0105-4538
EI 1398-9995
J9 ALLERGY
JI Allergy
PD DEC
PY 2013
VL 68
IS 12
BP 1598
EP 1604
DI 10.1111/all.12310
PG 7
WC Allergy; Immunology
SC Allergy; Immunology
GA 263IK
UT WOS:000327801600012
ER

PT J
AU Chad, L
   Ben-Shoshan, M
   Asai, Y
   Cherkaoui, S
   Alizadehfar, R
   St-Pierre, Y
   Harada, L
   Allen, M
   Clarke, A
AF Chad, L.
   Ben-Shoshan, M.
   Asai, Y.
   Cherkaoui, S.
   Alizadehfar, R.
   St-Pierre, Y.
   Harada, L.
   Allen, M.
   Clarke, A.
TI A majority of parents of children with peanut allergy fear using the
   epinephrine auto-injector
SO ALLERGY
LA English
DT Article
DE epidemiology; epinephrine auto-injectors; food allergy; peanut allergy
ID CLINICAL CHARACTERISTICS; SKIN PRICK; ANAPHYLAXIS; EPIPEN; MANAGEMENT;
   KNOWLEDGE; TRIGGERS
AB Prompt epinephrine administration is crucial in managing anaphylaxis, but epinephrine auto-injectors (EAIs) are underutilized by patients and their families. Children with peanut allergy were recruited from the Allergy Clinics at the Montreal Children's Hospital, food allergy advocacy organizations and organizations providing products to allergic individuals. Parents of children who had been prescribed an EAI were queried on whether they were fearful of using it and on factors that may contribute to fear. A majority of parents (672/1209=56%) expressed fear regarding the use of the EAI. Parents attributed the fear to hurting the child, using the EAI incorrectly or a bad outcome. Parents whose child had longer disease duration or a severe reaction and parents who were satisfied with the EAI training or found it easy to use were less likely to be afraid. Families may benefit from simulation training and more education on the recognition and management of anaphylaxis.
C1 [Chad, L.] Univ Toronto, Dept Paediat, Toronto, ON M5S 1A1, Canada.
   [Ben-Shoshan, M.; Alizadehfar, R.] MUHC, Dept Pediat, Div Pediat Allergy & Clin Immunol, Montreal, PQ H3A 1A1, Canada.
   [Asai, Y.] MUHC, Dept Med, Div Dermatol, Montreal, PQ H3A 1A1, Canada.
   [Cherkaoui, S.] Univ Montreal, Dept Med, Montreal, PQ H3C 3J7, Canada.
   [St-Pierre, Y.; Clarke, A.] MUHC, Dept Med, Div Clin Epidemiol, Montreal, PQ H3A 1A1, Canada.
   [Harada, L.] Anaphylaxis Canada, Toronto, ON, Canada.
   [Allen, M.] Allergy Asthma Informat Assoc, Toronto, ON, Canada.
   [Clarke, A.] MUHC, Dept Med, Div Clin Immunol & Allergy, Montreal, PQ H3A 1A1, Canada.
RP Clarke, A (reprint author), MUHC, 687 Pine Ave West,5 Bldg, Montreal, PQ H3A 1A1, Canada.
EM ann.clarke@mcgill.ca
FU Foundation of the Montreal Children's Hospital; The Foundation of the
   McGill University Health Center; Allergy, Genes and Environment Network
   of Centres of Excellence (AllerGEN NCE)
FX This study received funding from the Foundation of the Montreal
   Children's Hospital, The Foundation of the McGill University Health
   Center and the Allergy, Genes and Environment Network of Centres of
   Excellence (AllerGEN NCE).
NR 15
TC 0
Z9 0
PU WILEY-BLACKWELL
PI HOBOKEN
PA 111 RIVER ST, HOBOKEN 07030-5774, NJ USA
SN 0105-4538
EI 1398-9995
J9 ALLERGY
JI Allergy
PD DEC
PY 2013
VL 68
IS 12
BP 1605
EP 1609
DI 10.1111/all.12262
PG 5
WC Allergy; Immunology
SC Allergy; Immunology
GA 263IK
UT WOS:000327801600013
ER

PT J
AU Moy, LY
   Jia, YL
   Caniga, M
   Lieber, G
   Gil, M
   Fernandez, X
   Sirkowski, E
   Miller, R
   Alexander, JP
   Lee, HH
   Shin, JD
   Ellis, JM
   Chen, HM
   Wilhelm, A
   Yu, HS
   Vincent, S
   Chapman, RW
   Kelly, N
   Hickey, E
   Abraham, WM
   Northrup, A
   Miller, T
   Houshyar, H
   Crackower, MA
AF Moy, Lily Y.
   Jia, Yanlin
   Caniga, Michael
   Lieber, Gissela
   Gil, Malgorzata
   Fernandez, Xiomara
   Sirkowski, Erich
   Miller, Richard
   Alexander, Jessica P.
   Lee, Hyun-Hee
   Shin, John D.
   Ellis, J. Michael
   Chen, Hongmin
   Wilhelm, Alan
   Yu, Hongshi
   Vincent, Stella
   Chapman, Richard W.
   Kelly, Nancy
   Hickey, Emily
   Abraham, William M.
   Northrup, Alan
   Miller, Thomas
   Houshyar, Hani
   Crackower, Michael A.
TI Inhibition of Spleen Tyrosine Kinase Attenuates Allergen-Mediated Airway
   Constriction
SO AMERICAN JOURNAL OF RESPIRATORY CELL AND MOLECULAR BIOLOGY
LA English
DT Article
DE spleen tyrosine kinase; asthma; allergy; inflammation
ID BROWN-NORWAY RATS; FC-EPSILON-RI; MAST-CELLS; DISODIUM CROMOGLYCATE;
   INDIVIDUAL AIRWAYS; SENSITIZED RATS; IN-VITRO; ASTHMA; SYK;
   HYPERRESPONSIVENESS
AB Spleen tyrosine kinase (SYK) is a key activator of signaling pathways downstream of multiple surface receptors implicated in asthma. SYK function has been extensively studied in mast cells downstream of the high-affinity IgE receptor, Fc epsilon R1. Preclinical studies have demonstrated a role for SYK in models of allergic inflammation, but a role in airway constriction has not been demonstrated. Here, we have used a potent and selective pharmacological inhibitor of SYK to determine the role of SYK in allergen-mediated inflammation and airway constriction in preclinical models. Attenuation of allergic airway responses was evaluated in a rat passive anaphylaxis model and rat and sheep inhaled allergen challenge models, as well as an ex vivo model of allergen-mediated airway constriction in rats and cynomolgus monkeys. Pharmacological inhibition of SYK dose-dependently blocked IgE-mediated tracheal plasma extravasation in rats. In a rat ovalbumin-sensitized airway challenge model, oral dosing with an SYK inhibitor led to a dose-dependent reduction in lung inflammatory cells. Ex vivo analysis of allergen-induced airway constriction in ovalbumin-sensitized brown Norway rats showed a complete attenuation with treatment of a SYK inhibitor, as well as a complete block of allergen-induced serotonin release. Similarly, allergen-mediated airway constriction was attenuated in ex vivo studies from nonhuman primate lungs. Intravenous administration of an SYK inhibitor attenuated both early- and late-phase allergen-induced increases in airway resistance in an Ascaris-sensitive sheep allergen challenge model. These data support a key role for SYK signaling in mediating allergic airway responses.
C1 [Moy, Lily Y.; Caniga, Michael; Gil, Malgorzata; Wilhelm, Alan; Kelly, Nancy] Merck Res Labs, In Vivo Pharmacol, Boston, MA 02115 USA.
   [Miller, Richard; Chen, Hongmin] Merck Res Labs, In Vitro Sci, Boston, MA 02115 USA.
   [Yu, Hongshi] Merck Res Labs, Basic Pharmaceut Sci, Boston, MA 02115 USA.
   [Vincent, Stella] Merck Res Labs, DMPK, Boston, MA 02115 USA.
   [Jia, Yanlin; Sirkowski, Erich; Alexander, Jessica P.; Lee, Hyun-Hee; Shin, John D.; Houshyar, Hani; Crackower, Michael A.] Merck Res Labs, Resp & Immunol, Boston, MA 02115 USA.
   [Ellis, J. Michael; Northrup, Alan; Miller, Thomas] Merck Res Labs, Discovery Chem, Boston, MA 02115 USA.
   [Lieber, Gissela; Fernandez, Xiomara; Chapman, Richard W.; Hickey, Emily] Merck Res Labs, In Vivo Pharmacol, Kenilworth, NJ USA.
   [Abraham, William M.] Mt Sinai Med Ctr, Dept Res, Miami Beach, FL 33140 USA.
RP Crackower, MA (reprint author), Merck Res Labs, Dept Resp & Immunol, BMB10-128,33 Ave Louis Pasteur, Boston, MA 02115 USA.
EM michael_crackower@merck.com
FU Merck and Co.
FX This work was supported by Merck and Co.
NR 49
TC 2
Z9 2
PU AMER THORACIC SOC
PI NEW YORK
PA 61 BROADWAY, FL 4, NEW YORK, NY 10006 USA
SN 1044-1549
EI 1535-4989
J9 AM J RESP CELL MOL
JI Am. J. Respir. Cell Mol. Biol.
PD DEC
PY 2013
VL 49
IS 6
BP 1085
EP 1092
DI 10.1165/rcmb.2013-0200OC
PG 8
WC Biochemistry & Molecular Biology; Cell Biology; Respiratory System
SC Biochemistry & Molecular Biology; Cell Biology; Respiratory System
GA 269SI
UT WOS:000328261800023
ER

PT J
AU Pushparaj, PN
   Kothandaraman, N
   Gauthaman, K
   Abuzenada, A
   Choudhary, A
   Gari, M
   Al Qahtani, MH
AF Pushparaj, P. N.
   Kothandaraman, N.
   Gauthaman, K.
   Abuzenada, A.
   Choudhary, A.
   Gari, M.
   Al Qahtani, M. H.
TI Dissecting the role of sphingosine kinase isozymes in mast cells:
   significance to anaphylaxis and allergic airway inflammation
SO IMMUNOLOGY
LA English
DT Meeting Abstract
CT Annual Congress of the British-Society-for-Immunology
CY DEC 02-05, 2013
CL Liverpool, ENGLAND
SP British Soc Immunol
C1 [Pushparaj, P. N.; Kothandaraman, N.; Gauthaman, K.; Abuzenada, A.; Choudhary, A.; Gari, M.; Al Qahtani, M. H.] King Abdulaziz Univ, Ctr Excellence Genom Med Res, Jeddah 21413, Saudi Arabia.
RI Peter Natesan, Pushparaj/H-9871-2012
OI Peter Natesan, Pushparaj/0000-0001-7574-1880
NR 0
TC 0
Z9 0
PU WILEY-BLACKWELL
PI HOBOKEN
PA 111 RIVER ST, HOBOKEN 07030-5774, NJ USA
SN 0019-2805
EI 1365-2567
J9 IMMUNOLOGY
JI Immunology
PD DEC
PY 2013
VL 140
SU 1
SI SI
BP 89
EP 89
PG 1
WC Immunology
SC Immunology
GA 258VV
UT WOS:000327487700219
ER

PT J
AU Bhalla, MC
   Gable, BD
   Frey, JA
   Reichenbach, MR
   Wilber, ST
AF Bhalla, Mary Colleen
   Gable, Brad D.
   Frey, Jennifer A.
   Reichenbach, Matthew R.
   Wilber, Scott T.
TI Predictors of epinephrine autoinjector needle length inadequacy
SO AMERICAN JOURNAL OF EMERGENCY MEDICINE
LA English
DT Article
ID ANAPHYLAXIS; MANAGEMENT; ABSORPTION
AB Background: Self-administered epinephrine is the primary out-of-hospital treatment of anaphylaxis. Intramuscular injection of epinephrine results in higher peak plasma concentration than subcutaneous injection. With the prevalence of obesity, autoinjectors may not have an adequate needle length for intramuscular injection.
   Objectives: To measure muscle depth and evaluate predictors of autoinjector needle length inadequacy. Methods: We performed a prospective cross-sectional study of a convenience sample of low acuity emergency department patients aged 18 to 55 years. We recorded demographic data, measured thigh circumference, and calculated body mass index (BMI). Using ultrasound, we took depth-to-muscle measurements of the vastus lateralus in a standing position, with and without gentle pressure to simulate muscle compression that occurs with correct autoinjector use. We conducted univariate analyses using chi(2) and t tests with P <= .05 and 95% confidence intervals. We considered the patient a potential "failure" risk if his/her muscle depth exceeded 15.9 mm (longest available epinephrine autoinjectors needle).
   Results: We enrolled 120 subjects with a mean BMI of 29.2 kg/m(2). Thirty-one percent (31%) of our sample were found to be failure risks (36/116; confidence interval, 22.6%-39.5%). Women were 6.4 times more likely than men to be a failure risk (54.4% vs 5% for men failure rate; P < .001). Failures were more likely to be shorter, have a higher BMI, and have larger thigh circumference (P < .001). We did not find any statistical difference in muscle depth for race, age, or weight.
   Conclusion: The current epinephrine autoinjector needle length is inadequate for intramuscular injection, especially among women. (C) 2013 Elsevier Inc. All rights reserved.
C1 [Bhalla, Mary Colleen; Gable, Brad D.; Frey, Jennifer A.; Wilber, Scott T.] Summa Akron City Hosp, Dept Emergency Med, Akron, OH 44304 USA.
   [Bhalla, Mary Colleen; Gable, Brad D.; Wilber, Scott T.] Northeast Ohio Med Univ, Rootstown, OH USA.
   [Gable, Brad D.] Ohio Univ, Athens, OH 45701 USA.
   [Reichenbach, Matthew R.] Kent State Univ, Kent, OH 44242 USA.
RP Bhalla, MC (reprint author), Summa Akron City Hosp, Dept Emergency Med, 525 East Market St, Akron, OH 44304 USA.
EM bhallam@summahealth.org
FU Summa Foundation
FX This study was, in part, supported by the Summa Foundation.
NR 14
TC 2
Z9 2
PU W B SAUNDERS CO-ELSEVIER INC
PI PHILADELPHIA
PA 1600 JOHN F KENNEDY BOULEVARD, STE 1800, PHILADELPHIA, PA 19103-2899 USA
SN 0735-6757
EI 1532-8171
J9 AM J EMERG MED
JI Am. J. Emerg. Med.
PD DEC
PY 2013
VL 31
IS 12
BP 1671
EP 1676
DI 10.1016/j.ajem.2013.09.001
PG 6
WC Emergency Medicine
SC Emergency Medicine
GA 263QA
UT WOS:000327821900009
ER

PT J
AU Adams, KE
   Rans, TS
AF Adams, Karla E.
   Rans, Tonya S.
TI Adverse reactions to alcohol and alcoholic beverages
SO ANNALS OF ALLERGY ASTHMA & IMMUNOLOGY
LA English
DT Review
ID WINE-INDUCED ASTHMA; ACETALDEHYDE DEHYDROGENASE-2 GENOTYPE;
   LIPID-TRANSFER PROTEIN; INDUCED ANAPHYLAXIS; IMMEDIATE HYPERSENSITIVITY;
   INDUCED URTICARIA; ETHANOL; BEER; INTOLERANCE; HISTAMINE
C1 [Adams, Karla E.; Rans, Tonya S.] Wilford Hall Ambulatory Surg Ctr, Lackland AFB, TX USA.
RP Adams, KE (reprint author), Div Allergy Immunol, 2200 Bergquist Dr,Suite 1, Lackland AFB, TX 78236 USA.
EM karla.adams@us.af.mil
NR 59
TC 1
Z9 1
PU ELSEVIER SCIENCE INC
PI NEW YORK
PA 360 PARK AVE SOUTH, NEW YORK, NY 10010-1710 USA
SN 1081-1206
EI 1534-4436
J9 ANN ALLERG ASTHMA IM
JI Ann. Allergy Asthma Immunol.
PD DEC
PY 2013
VL 111
IS 6
BP 439
EP 445
DI 10.1016/j.anai.2013.09.016
PG 7
WC Allergy; Immunology
SC Allergy; Immunology
GA 259PL
UT WOS:000327538700005
ER

PT J
AU Fineman, S
   Dowling, P
   O'Rourke, D
AF Fineman, Stanley
   Dowling, Paul
   O'Rourke, Dianne
TI Allergists' self-reported adherence to anaphylaxis practice parameters
   and perceived barriers to care: an American College of Allergy, Asthma,
   and Immunology member survey
SO ANNALS OF ALLERGY ASTHMA & IMMUNOLOGY
LA English
DT Article
ID EMERGENCY-DEPARTMENT PATIENTS; NATIONAL-SURVEY; UNITED-STATES;
   MANAGEMENT; EPINEPHRINE; GUIDELINES; CHILDREN; PRESCRIPTIONS;
   EPIDEMIOLOGY; PHYSICIANS
AB Background: Anaphylaxis is life-threatening and requires rapid medical intervention. Knowledge of treatment guidelines and addressing barriers to care are essential for appropriate management.
   Objective: To investigate allergists' self-reported practices in managing patients at risk for anaphylaxis, specifically in following practice parameters for diagnosis, treatment, and appropriate use of epinephrine, and to identify perceived barriers to care.
   Methods: Online questionnaires were distributed to members of the American College of Allergy, Asthma, and Immunology. The US physicians who self-identified as "allergist/immunologist" were eligible to participate. The first 500 completed questionnaires were analyzed.
   Results: Nearly all (>= 95%) reported adherence to practice parameters in prescribing an epinephrine auto-injector and instructing patients on its use, taking a detailed allergy history, counseling patients on avoidance measures, and educating patients on the signs and symptoms of anaphylaxis. More than 90% stated they determined the best diagnostic procedures to identify triggers and coordinated laboratory and allergy testing. Adherence to practice parameters was less robust for providing patients with written action plans and in-office anaphylaxis preparedness. Perceived barriers to care included a significant proportion of patients who were uncomfortable using epinephrine auto-injectors and inadequate knowledge of anaphylaxis among referral physicians.
   Conclusion: Allergists overwhelmingly adhere to practice parameter recommendations for the treatment and management of anaphylaxis, including appropriate use of epinephrine as first-line treatment, educating patients, and testing to diagnose anaphylaxis and identify its triggers. Opportunities for improvement include preparing staff and patients for anaphylactic events, providing written action plans, and improving knowledge of referring physicians. (C) 2013 American College of Allergy, Asthma & Immunology. Published by Elsevier Inc. All rights reserved.
C1 [Fineman, Stanley] Emory Univ, Sch Med, Atlanta, GA USA.
   [Fineman, Stanley] Atlanta Allergy & Asthma Clin, Atlanta, GA USA.
   [Dowling, Paul] Univ Missouri, Childrens Mercy Hosp & Clin, Kansas City, MO 64110 USA.
   [O'Rourke, Dianne] Publ Commun Inc, Chicago, IL USA.
RP O'Rourke, D (reprint author), 1 East Wacker Dr,Suite 2450, Chicago, IL 60601 USA.
EM dorourke@pcipr.com
FU Mylan Specialty LP
FX Funding: This research was supported by an educational grant from Mylan
   Specialty LP.
NR 30
TC 0
Z9 0
PU ELSEVIER SCIENCE INC
PI NEW YORK
PA 360 PARK AVE SOUTH, NEW YORK, NY 10010-1710 USA
SN 1081-1206
EI 1534-4436
J9 ANN ALLERG ASTHMA IM
JI Ann. Allergy Asthma Immunol.
PD DEC
PY 2013
VL 111
IS 6
BP 529
EP 536
DI 10.1016/j.anai.2013.09.026
PG 8
WC Allergy; Immunology
SC Allergy; Immunology
GA 259PL
UT WOS:000327538700014
ER

PT J
AU Arseneau, AM
   Nesselroad, TD
   Dietrich, JJ
   Moore, LM
   Nguyen, S
   Hagan, LL
   Tankersley, MS
AF Arseneau, April M.
   Nesselroad, Teresa D.
   Dietrich, Jeffrey J.
   Moore, Laura M.
   Nguyen, Steven
   Hagan, Larry L.
   Tankersley, Michael S.
TI A 1-day imported fire ant rush immunotherapy schedule with and without
   premedication
SO ANNALS OF ALLERGY ASTHMA & IMMUNOLOGY
LA English
DT Article
ID PLACEBO-CONTROLLED TRIAL; SOLENOPSIS-INVICTA; SYSTEMIC REACTIONS;
   DOUBLE-BLIND; HYPERSENSITIVITY; STINGS; PRETREATMENT; EXTRACTS; VENOM;
   ANAPHYLAXIS
AB Background: Rush immunotherapy (RIT) schedules can expedite protection in individuals sensitive to imported fire ant (IFA) stings.
   Objective: To evaluate the safety and efficacy of 1-day RIT with IFA whole body extract (WBE) and determine the benefit of premedication with antihistamines and prednisone.
   Methods: Patients with systemic reactions to IFAs and evidence of specific IgE by skin test or serologic test started a 1-day RIT protocol without premedication. The 1-day RIT protocol consisted of a total of 10 injections every 30 to 60 minutes to achieve a 0.3-mL 1:100 (wt/vol) dose. A higher systemic reaction rate (SRR) prompted protocol revision to include a 3-day course of oral 20 mg of prednisone twice daily, 150 mg of ranitidine, and 10 mg of loratadine started 2 days before the 1-day RIT. Patients returned on days 8 and 15 to receive a 0.5 mL 1:100 (wt/vol) maintenance injection. The effectiveness of the RIT was evaluated with a sting challenge on approximately day 22.
   Results: Eighty of the 96 patients enrolled initiated the 1-day RIT. The first nonpremedicated group exhibited a SRR of 24.3% (9 of 37 patients), whereas the revised premedicated group had a SRR of 9.5% (4 of 42 patients; P = .07). The most severe reaction during RIT included dizziness, angioedema, and urticaria. Sting challenges on 53 patients resulted in 1 mild rhinitis reaction (efficacy, 98.1%).
   Conclusion: One-day RIT with IFA WBE for IFA hypersensitivity is efficacious. Although there was a trend with premedications to reduce SRRs during the RIT, safety data with premedication require confirmation in a larger trial. (C) 2013 American College of Allergy, Asthma & Immunology. Published by Elsevier Inc. All rights reserved.
C1 [Arseneau, April M.; Nesselroad, Teresa D.; Dietrich, Jeffrey J.; Moore, Laura M.; Nguyen, Steven; Hagan, Larry L.; Tankersley, Michael S.] San Antonio Mil Med Ctr, San Antonio, TX USA.
RP Arseneau, AM (reprint author), 1606 Marten St, Anchorage, AK 99504 USA.
EM april.arseneau.1@us.af.mil
FU US Air Force
FX Funding Sources: This study was funded by the US Air Force.
NR 30
TC 1
Z9 1
PU ELSEVIER SCIENCE INC
PI NEW YORK
PA 360 PARK AVE SOUTH, NEW YORK, NY 10010-1710 USA
SN 1081-1206
EI 1534-4436
J9 ANN ALLERG ASTHMA IM
JI Ann. Allergy Asthma Immunol.
PD DEC
PY 2013
VL 111
IS 6
BP 562
EP 566
DI 10.1016/j.anai.2013.08.021
PG 5
WC Allergy; Immunology
SC Allergy; Immunology
GA 259PL
UT WOS:000327538700019
ER

PT J
AU Rawas-Qalaji, MM
   Rachid, O
   Simons, FER
   Simons, KJ
AF Rawas-Qalaji, Mutasem M.
   Rachid, Ousama
   Simons, F. Estelle R.
   Simons, Keith J.
TI Long-term stability of epinephrine sublingual tablets for the potential
   first-aid treatment of anaphylaxis
SO ANNALS OF ALLERGY ASTHMA & IMMUNOLOGY
LA English
DT Letter
C1 [Rawas-Qalaji, Mutasem M.] Nova SE Univ, Coll Pharm, Ft Lauderdale, FL 33314 USA.
   [Rachid, Ousama; Simons, Keith J.] Univ Manitoba, Fac Pharm, Winnipeg, MB R3T 2N2, Canada.
   [Simons, F. Estelle R.; Simons, Keith J.] Univ Manitoba, Dept Pediat & Child Hlth, Fac Med, Winnipeg, MB R3T 2N2, Canada.
   [Simons, F. Estelle R.] Univ Manitoba, Fac Med, Dept Immunol, Winnipeg, MB R3E 0W3, Canada.
RP Rawas-Qalaji, MM (reprint author), Nova SE Univ, Coll Pharm, Ft Lauderdale, FL 33314 USA.
EM mr1250@nova.edu
NR 10
TC 0
Z9 0
PU ELSEVIER SCIENCE INC
PI NEW YORK
PA 360 PARK AVE SOUTH, NEW YORK, NY 10010-1710 USA
SN 1081-1206
EI 1534-4436
J9 ANN ALLERG ASTHMA IM
JI Ann. Allergy Asthma Immunol.
PD DEC
PY 2013
VL 111
IS 6
BP 568
EP 570
PG 4
WC Allergy; Immunology
SC Allergy; Immunology
GA 259PL
UT WOS:000327538700021
ER

PT J
AU Airaksinen, L
   Pallasaho, P
   Voutilainen, R
   Pesonen, M
AF Airaksinen, Lissa
   Pallasaho, Paula
   Voutilainen, Risto
   Pesonen, Maria
TI Occupational rhinitis, asthma, and contact urticaria caused by
   hydrolyzed wheat protein in hairdressers
SO ANNALS OF ALLERGY ASTHMA & IMMUNOLOGY
LA English
DT Letter
ID EXERCISE-INDUCED ANAPHYLAXIS
C1 [Airaksinen, Lissa; Pallasaho, Paula; Voutilainen, Risto; Pesonen, Maria] Finnish Inst Occupat Hlth Control Hypersensit Dis, Helsinki, Finland.
RP Airaksinen, L (reprint author), Finnish Inst Occupat Hlth Control Hypersensit Dis, Helsinki, Finland.
EM maria.pesonen@ttl.fi
NR 10
TC 0
Z9 0
PU ELSEVIER SCIENCE INC
PI NEW YORK
PA 360 PARK AVE SOUTH, NEW YORK, NY 10010-1710 USA
SN 1081-1206
EI 1534-4436
J9 ANN ALLERG ASTHMA IM
JI Ann. Allergy Asthma Immunol.
PD DEC
PY 2013
VL 111
IS 6
BP 577
EP 579
PG 4
WC Allergy; Immunology
SC Allergy; Immunology
GA 259PL
UT WOS:000327538700027
ER

PT J
AU Arakawa, T
   Deguchi, T
   Sakazaki, F
   Ogino, H
   Okuno, T
   Uenoa, H
AF Arakawa, Tomohiro
   Deguchi, Takeshi
   Sakazaki, Fumitoshi
   Ogino, Hirofumi
   Okuno, Tomofumi
   Uenoa, Hitoshi
TI Supplementary Seleno-L-methionine Suppresses Active Cutaneous
   Anaphylaxis Reaction
SO BIOLOGICAL & PHARMACEUTICAL BULLETIN
LA English
DT Article
DE seleno-L-methionine; immunoglobulin E; cytokine; T helper 1; T helper 2;
   active cutaneous anaphylaxis
ID GLUTATHIONE-PEROXIDASE ACTIVITY; ASTHMATIC-PATIENTS; ATOPIC-DERMATITIS;
   DIETARY SELENIUM; MOUSE EAR; T-CELLS; SELENOMETHIONINE; PREVENTION;
   METABOLISM; EXPRESSION
AB To clarify the relationship between selenium supplementation and type I allergic reaction, we investigated the effect of seleno-L-methionine (SeMet) supplementation on the active cutaneous anaphylaxis (ACA) reaction and cytokine production in splenocytes. Female BALB/c mice were sensitized by intraperitoneal injection of ovalbumin (OVA), and SeMet was administered orally for 2 weeks followed by a challenge with OVA to induce an ACA reaction. SeMet supplementation suppressed the ACA reaction in a dose-dependent manner. Plasma OVA-specific immunoglobulin E (IgE) level was strongly inhibited in SeMet-supplemented mice compared with control mice. The mRNA expression levels of the T helper 2 (Th2) cytokines interleukin (IL)-4 and IL-13 in the spleen of SeMet-supplemented mice were lower than those in control mice. The mRNA expression level of a Th1 cytokine, interferon (IFN)-gamma, in the spleen of SeMet-supplemented mice was higher than that in control mice. Splenocytes restimulated with OVA in vitro from SeMet-supplemented mice produced lower amounts of IL-4 and IL-13 than those of control mice and higher amounts of IFN-gamma than those from the control mice. These results suggest that oral SeMet supplementation suppresses OVA-induced ACA reaction by lowered Th2 cytokine production and augmenting Thl cytokine production.
C1 [Arakawa, Tomohiro; Deguchi, Takeshi; Ogino, Hirofumi; Okuno, Tomofumi; Uenoa, Hitoshi] Setsunan Univ, Fac Pharmaceut Sci, Dept Publ Hlth & Prevent Pharmacol, Hirakata, Osaka 5730101, Japan.
   [Sakazaki, Fumitoshi] Osaka Ohtani Univ, Fac Pharm, Toxicol Lab, Osaka 5848540, Japan.
RP Arakawa, T (reprint author), Setsunan Univ, Fac Pharmaceut Sci, Dept Publ Hlth & Prevent Pharmacol, 45-1 Nagaotoge Cho, Hirakata, Osaka 5730101, Japan.
EM arakawa@pharm.setsunan.ac.jp
NR 41
TC 1
Z9 1
PU PHARMACEUTICAL SOC JAPAN
PI TOKYO
PA 2-12-15 SHIBUYA, SHIBUYA-KU, TOKYO, 150-0002, JAPAN
SN 0918-6158
J9 BIOL PHARM BULL
JI Biol. Pharm. Bull.
PD DEC
PY 2013
VL 36
IS 12
BP 1969
EP 1974
PG 6
WC Pharmacology & Pharmacy
SC Pharmacology & Pharmacy
GA 260CY
UT WOS:000327573800014
ER

PT J
AU Procktor, A
   Umasunthar, T
   Hodes, M
   Vickers, B
   Gore, C
   Minshall, E
   Cox, HE
   Marrs, T
   Hanna, H
   Phillips, K
   Warner, JO
   Boyle, RJ
AF Procktor, A.
   Umasunthar, T.
   Hodes, M.
   Vickers, B.
   Gore, C.
   Minshall, E.
   Cox, H. E.
   Marrs, T.
   Hanna, H.
   Phillips, K.
   Warner, J. O.
   Boyle, R. J.
TI Ability of mothers of food allergic children to use Anapen or Epipen in
   a simulated anaphylaxis scenario: a prospective randomised controlled
   trial
SO CLINICAL AND EXPERIMENTAL ALLERGY
LA English
DT Meeting Abstract
CT Annual Meeting of the British-Society-of-Allergy-and-Clinical-Immunology
CY JUL 08-10, 2013
CL Telford, ENGLAND
SP British Soc Allergy & Clin Immunol
C1 [Procktor, A.; Umasunthar, T.; Hodes, M.; Vickers, B.; Hanna, H.; Phillips, K.; Warner, J. O.; Boyle, R. J.] Univ London Imperial Coll Sci Technol & Med, London, England.
   [Gore, C.; Minshall, E.; Cox, H. E.] Imperial Coll Healthcare NHS Trust, London, England.
   [Marrs, T.] Kings Coll London, London WC2R 2LS, England.
NR 0
TC 0
Z9 0
PU WILEY-BLACKWELL
PI HOBOKEN
PA 111 RIVER ST, HOBOKEN 07030-5774, NJ USA
SN 0954-7894
EI 1365-2222
J9 CLIN EXP ALLERGY
JI Clin. Exp. Allergy
PD DEC
PY 2013
VL 43
IS 12
BP 1433
EP 1434
PG 2
WC Allergy; Immunology
SC Allergy; Immunology
GA 254TW
UT WOS:000327191300018
ER

PT J
AU Farah, N
   Williams, A
   Joyce, M
   Rajakulasingam, K
AF Farah, N.
   Williams, A.
   Joyce, M.
   Rajakulasingam, K.
TI An audit analysis of anaphylaxis presenting at Homerton University
   Hospital (HUH)
SO CLINICAL AND EXPERIMENTAL ALLERGY
LA English
DT Meeting Abstract
CT Annual Meeting of the British-Society-of-Allergy-and-Clinical-Immunology
CY JUL 08-10, 2013
CL Telford, ENGLAND
SP British Soc Allergy & Clin Immunol
C1 [Farah, N.; Williams, A.; Joyce, M.; Rajakulasingam, K.] Homerton Univ Hosp NHS Fdn Trust, London, England.
NR 0
TC 0
Z9 0
PU WILEY-BLACKWELL
PI HOBOKEN
PA 111 RIVER ST, HOBOKEN 07030-5774, NJ USA
SN 0954-7894
EI 1365-2222
J9 CLIN EXP ALLERGY
JI Clin. Exp. Allergy
PD DEC
PY 2013
VL 43
IS 12
BP 1450
EP 1450
PG 1
WC Allergy; Immunology
SC Allergy; Immunology
GA 254TW
UT WOS:000327191300064
ER

PT J
AU Hobbins, S
   O'Hickey, S
   France, J
AF Hobbins, S.
   O'Hickey, S.
   France, J.
TI Anaphylaxis management: 12 months after NICE guidelines
SO CLINICAL AND EXPERIMENTAL ALLERGY
LA English
DT Meeting Abstract
CT Annual Meeting of the British-Society-of-Allergy-and-Clinical-Immunology
CY JUL 08-10, 2013
CL Telford, ENGLAND
SP British Soc Allergy & Clin Immunol
C1 [Hobbins, S.; O'Hickey, S.; France, J.] Worcestershire Royal Hosp, Worcester, England.
NR 0
TC 0
Z9 0
PU WILEY-BLACKWELL
PI HOBOKEN
PA 111 RIVER ST, HOBOKEN 07030-5774, NJ USA
SN 0954-7894
EI 1365-2222
J9 CLIN EXP ALLERGY
JI Clin. Exp. Allergy
PD DEC
PY 2013
VL 43
IS 12
BP 1453
EP 1453
PG 1
WC Allergy; Immunology
SC Allergy; Immunology
GA 254TW
UT WOS:000327191300073
ER

PT J
AU Savic, LC
   Wood, PM
   Ford, K
   Hopkins, PM
   Savic, S
AF Savic, L. C.
   Wood, P. M.
   Ford, K.
   Hopkins, P. M.
   Savic, S.
TI Causes of perioperative anaphylaxis - a single centre experience
SO CLINICAL AND EXPERIMENTAL ALLERGY
LA English
DT Meeting Abstract
CT Annual Meeting of the British-Society-of-Allergy-and-Clinical-Immunology
CY JUL 08-10, 2013
CL Telford, ENGLAND
SP British Soc Allergy & Clin Immunol
C1 [Savic, L. C.; Wood, P. M.; Ford, K.; Hopkins, P. M.; Savic, S.] Leeds Teaching Hosp Trust, Leeds, W Yorkshire, England.
NR 0
TC 0
Z9 0
PU WILEY-BLACKWELL
PI HOBOKEN
PA 111 RIVER ST, HOBOKEN 07030-5774, NJ USA
SN 0954-7894
EI 1365-2222
J9 CLIN EXP ALLERGY
JI Clin. Exp. Allergy
PD DEC
PY 2013
VL 43
IS 12
BP 1453
EP 1454
PG 2
WC Allergy; Immunology
SC Allergy; Immunology
GA 254TW
UT WOS:000327191300074
ER

PT J
AU Richardson, J
   Dowling, N
   Harlow, G
   Makwana, N
AF Richardson, J.
   Dowling, N.
   Harlow, G.
   Makwana, N.
TI Knowledge of paediatric anaphylaxis management guidelines in junior
   doctors and medical students
SO CLINICAL AND EXPERIMENTAL ALLERGY
LA English
DT Meeting Abstract
CT Annual Meeting of the British-Society-of-Allergy-and-Clinical-Immunology
CY JUL 08-10, 2013
CL Telford, ENGLAND
SP British Soc Allergy & Clin Immunol
NR 0
TC 0
Z9 0
PU WILEY-BLACKWELL
PI HOBOKEN
PA 111 RIVER ST, HOBOKEN 07030-5774, NJ USA
SN 0954-7894
EI 1365-2222
J9 CLIN EXP ALLERGY
JI Clin. Exp. Allergy
PD DEC
PY 2013
VL 43
IS 12
BP 1454
EP 1454
PG 1
WC Allergy; Immunology
SC Allergy; Immunology
GA 254TW
UT WOS:000327191300076
ER

PT J
AU Harlow, G
   Dowling, N
   Richardson, J
   Makwana, N
AF Harlow, G.
   Dowling, N.
   Richardson, J.
   Makwana, N.
TI Compliance with APLS and NICE paediatric anaphylaxis guidelines in an
   NHS trust
SO CLINICAL AND EXPERIMENTAL ALLERGY
LA English
DT Meeting Abstract
CT Annual Meeting of the British-Society-of-Allergy-and-Clinical-Immunology
CY JUL 08-10, 2013
CL Telford, ENGLAND
SP British Soc Allergy & Clin Immunol
NR 0
TC 0
Z9 0
PU WILEY-BLACKWELL
PI HOBOKEN
PA 111 RIVER ST, HOBOKEN 07030-5774, NJ USA
SN 0954-7894
EI 1365-2222
J9 CLIN EXP ALLERGY
JI Clin. Exp. Allergy
PD DEC
PY 2013
VL 43
IS 12
BP 1455
EP 1455
PG 1
WC Allergy; Immunology
SC Allergy; Immunology
GA 254TW
UT WOS:000327191300077
ER

PT J
AU Zolkipli, Z
   Erlewyn-Lajeunesse, M
   Grainger-Allen, E
   Roberts, G
AF Zolkipli, Z.
   Erlewyn-Lajeunesse, M.
   Grainger-Allen, E.
   Roberts, G.
TI How many adrenaline autoinjectors should be prescribed to patients at
   risk of anaphylaxis - a systematic review
SO CLINICAL AND EXPERIMENTAL ALLERGY
LA English
DT Meeting Abstract
CT Annual Meeting of the British-Society-of-Allergy-and-Clinical-Immunology
CY JUL 08-10, 2013
CL Telford, ENGLAND
SP British Soc Allergy & Clin Immunol
C1 [Zolkipli, Z.; Erlewyn-Lajeunesse, M.; Grainger-Allen, E.] Univ Hosp Southampton NHS Fdn Trust, Southampton, Hants, England.
   [Roberts, G.] Univ Southampton, Fac Med, Southampton SO9 5NH, Hants, England.
NR 0
TC 0
Z9 0
PU WILEY-BLACKWELL
PI HOBOKEN
PA 111 RIVER ST, HOBOKEN 07030-5774, NJ USA
SN 0954-7894
EI 1365-2222
J9 CLIN EXP ALLERGY
JI Clin. Exp. Allergy
PD DEC
PY 2013
VL 43
IS 12
BP 1456
EP 1456
PG 1
WC Allergy; Immunology
SC Allergy; Immunology
GA 254TW
UT WOS:000327191300081
ER

PT J
AU Latif, A
   Kumar, P
AF Latif, A.
   Kumar, P.
TI An audit of the management of anaphylaxis in sunderland paediatric A&E
   department since publication of December 2011 NICE anaphylaxis
   guidelines (CG 134)
SO CLINICAL AND EXPERIMENTAL ALLERGY
LA English
DT Meeting Abstract
CT Annual Meeting of the British-Society-of-Allergy-and-Clinical-Immunology
CY JUL 08-10, 2013
CL Telford, ENGLAND
SP British Soc Allergy & Clin Immunol
C1 [Latif, A.] Newcastle Univ, Sch Med, Newcastle Upon Tyne NE1 7RU, Tyne & Wear, England.
   [Kumar, P.] Sunderland Royal Hosp, Sunderland, Durham, England.
NR 0
TC 0
Z9 0
PU WILEY-BLACKWELL
PI HOBOKEN
PA 111 RIVER ST, HOBOKEN 07030-5774, NJ USA
SN 0954-7894
EI 1365-2222
J9 CLIN EXP ALLERGY
JI Clin. Exp. Allergy
PD DEC
PY 2013
VL 43
IS 12
BP 1457
EP 1458
PG 2
WC Allergy; Immunology
SC Allergy; Immunology
GA 254TW
UT WOS:000327191300086
ER

PT J
AU Krishnamoorthy, S
   Krishnan, SG
   Rao, R
AF Krishnamoorthy, S.
   Krishnan, S. G.
   Rao, R.
TI Anaphylaxis in children: 2 years audit of practice in a tertiary
   children's hospital in Asia-Pacific Region
SO CLINICAL AND EXPERIMENTAL ALLERGY
LA English
DT Meeting Abstract
CT Annual Meeting of the British-Society-of-Allergy-and-Clinical-Immunology
CY JUL 08-10, 2013
CL Telford, ENGLAND
SP British Soc Allergy & Clin Immunol
C1 [Krishnamoorthy, S.; Krishnan, S. G.; Rao, R.] KK Hosp Women & Children, Singapore, Singapore.
NR 0
TC 0
Z9 0
PU WILEY-BLACKWELL
PI HOBOKEN
PA 111 RIVER ST, HOBOKEN 07030-5774, NJ USA
SN 0954-7894
EI 1365-2222
J9 CLIN EXP ALLERGY
JI Clin. Exp. Allergy
PD DEC
PY 2013
VL 43
IS 12
BP 1460
EP 1460
PG 1
WC Allergy; Immunology
SC Allergy; Immunology
GA 254TW
UT WOS:000327191300093
ER

PT J
AU Pastacaldi, C
   Pearson, S
AF Pastacaldi, C.
   Pearson, S.
TI NICE guidelines on anaphylaxis: are they implemented in clinical
   practice?
SO CLINICAL AND EXPERIMENTAL ALLERGY
LA English
DT Meeting Abstract
CT Annual Meeting of the British-Society-of-Allergy-and-Clinical-Immunology
CY JUL 08-10, 2013
CL Telford, ENGLAND
SP British Soc Allergy & Clin Immunol
C1 [Pearson, S.] Cardiff Univ, Sch Med, Cardiff CF10 3AX, S Glam, Wales.
NR 0
TC 0
Z9 0
PU WILEY-BLACKWELL
PI HOBOKEN
PA 111 RIVER ST, HOBOKEN 07030-5774, NJ USA
SN 0954-7894
EI 1365-2222
J9 CLIN EXP ALLERGY
JI Clin. Exp. Allergy
PD DEC
PY 2013
VL 43
IS 12
BP 1460
EP 1460
PG 1
WC Allergy; Immunology
SC Allergy; Immunology
GA 254TW
UT WOS:000327191300094
ER

PT J
AU Marrs, T
AF Marrs, T.
TI Why do few food allergic adolescents use adrenaline during anaphylaxis
   and why is this important for clinical practice?
SO CLINICAL AND EXPERIMENTAL ALLERGY
LA English
DT Meeting Abstract
CT Annual Meeting of the British-Society-of-Allergy-and-Clinical-Immunology
CY JUL 08-10, 2013
CL Telford, ENGLAND
SP British Soc Allergy & Clin Immunol
C1 [Marrs, T.] Guys & St Thomas NHS Fdn Trust, London, England.
NR 0
TC 0
Z9 0
PU WILEY-BLACKWELL
PI HOBOKEN
PA 111 RIVER ST, HOBOKEN 07030-5774, NJ USA
SN 0954-7894
EI 1365-2222
J9 CLIN EXP ALLERGY
JI Clin. Exp. Allergy
PD DEC
PY 2013
VL 43
IS 12
BP 1462
EP 1462
PG 1
WC Allergy; Immunology
SC Allergy; Immunology
GA 254TW
UT WOS:000327191300100
ER

PT J
AU Boardman, A
   Kane, PA
   Fitzsimons, R
AF Boardman, A.
   Kane, P. A.
   Fitzsimons, R.
TI Do alll young people at risk of anaphylaxis carry their adrenaline
   auto-injector devices at all times?
SO CLINICAL AND EXPERIMENTAL ALLERGY
LA English
DT Meeting Abstract
CT Annual Meeting of the British-Society-of-Allergy-and-Clinical-Immunology
CY JUL 08-10, 2013
CL Telford, ENGLAND
SP British Soc Allergy & Clin Immunol
C1 [Boardman, A.; Kane, P. A.; Fitzsimons, R.] Guys & St Thomas NHS Trust, London, England.
NR 0
TC 0
Z9 0
PU WILEY-BLACKWELL
PI HOBOKEN
PA 111 RIVER ST, HOBOKEN 07030-5774, NJ USA
SN 0954-7894
EI 1365-2222
J9 CLIN EXP ALLERGY
JI Clin. Exp. Allergy
PD DEC
PY 2013
VL 43
IS 12
BP 1465
EP 1465
PG 1
WC Allergy; Immunology
SC Allergy; Immunology
GA 254TW
UT WOS:000327191300109
ER

PT J
AU Natasha, H
   Glover, V
   Hanna, H
   Hodes, M
   Umasunthar, T
   Procktor, A
   Boyle, RJ
AF Natasha, H.
   Glover, V.
   Hanna, H.
   Hodes, M.
   Umasunthar, T.
   Procktor, A.
   Boyle, R. J.
TI Salivary stress responses to participation in a simulated anaphylaxis
   scenario in mothers of food allergic children
SO CLINICAL AND EXPERIMENTAL ALLERGY
LA English
DT Meeting Abstract
CT Annual Meeting of the British-Society-of-Allergy-and-Clinical-Immunology
CY JUL 08-10, 2013
CL Telford, ENGLAND
SP British Soc Allergy & Clin Immunol
C1 [Natasha, H.; Glover, V.; Hanna, H.; Hodes, M.; Umasunthar, T.; Procktor, A.; Boyle, R. J.] Univ London Imperial Coll Sci Technol & Med, London, England.
NR 0
TC 0
Z9 0
PU WILEY-BLACKWELL
PI HOBOKEN
PA 111 RIVER ST, HOBOKEN 07030-5774, NJ USA
SN 0954-7894
EI 1365-2222
J9 CLIN EXP ALLERGY
JI Clin. Exp. Allergy
PD DEC
PY 2013
VL 43
IS 12
BP 1466
EP 1466
PG 1
WC Allergy; Immunology
SC Allergy; Immunology
GA 254TW
UT WOS:000327191300110
ER

PT J
AU Stafford, K
   Abdelgalil, S
   Latif, A
   Gautam, S
   Kumar, P
AF Stafford, K.
   Abdelgalil, S.
   Latif, A.
   Gautam, S.
   Kumar, P.
TI Allergic reactions (non anaphylaxis) presenting to sunderland paediatric
   A & E; management and referral
SO CLINICAL AND EXPERIMENTAL ALLERGY
LA English
DT Meeting Abstract
CT Annual Meeting of the British-Society-of-Allergy-and-Clinical-Immunology
CY JUL 08-10, 2013
CL Telford, ENGLAND
SP British Soc Allergy & Clin Immunol
C1 [Stafford, K.; Abdelgalil, S.; Latif, A.; Gautam, S.; Kumar, P.] Sunderland Royal Hosp, Sunderland, England.
NR 0
TC 0
Z9 0
PU WILEY-BLACKWELL
PI HOBOKEN
PA 111 RIVER ST, HOBOKEN 07030-5774, NJ USA
SN 0954-7894
EI 1365-2222
J9 CLIN EXP ALLERGY
JI Clin. Exp. Allergy
PD DEC
PY 2013
VL 43
IS 12
BP 1469
EP 1470
PG 2
WC Allergy; Immunology
SC Allergy; Immunology
GA 254TW
UT WOS:000327191300121
ER

PT J
AU Mitchell, RC
   Donovan, NM
   Akindolie, O
   Braithwaite, N
AF Mitchell, R. C.
   Donovan, N. M.
   Akindolie, O.
   Braithwaite, N.
TI The management and follow-up of patients presenting with anaphylaxis to
   the paediatric emergency department
SO CLINICAL AND EXPERIMENTAL ALLERGY
LA English
DT Meeting Abstract
CT Annual Meeting of the British-Society-of-Allergy-and-Clinical-Immunology
CY JUL 08-10, 2013
CL Telford, ENGLAND
SP British Soc Allergy & Clin Immunol
C1 [Mitchell, R. C.; Donovan, N. M.; Akindolie, O.; Braithwaite, N.] Kings Coll Hosp London, London, England.
NR 0
TC 0
Z9 0
PU WILEY-BLACKWELL
PI HOBOKEN
PA 111 RIVER ST, HOBOKEN 07030-5774, NJ USA
SN 0954-7894
EI 1365-2222
J9 CLIN EXP ALLERGY
JI Clin. Exp. Allergy
PD DEC
PY 2013
VL 43
IS 12
BP 1471
EP 1471
PG 1
WC Allergy; Immunology
SC Allergy; Immunology
GA 254TW
UT WOS:000327191300126
ER

PT J
AU Ridolo, E
   Triggiani, M
   Montagni, M
   Olivieri, E
   Ticinesi, A
   Nouvenne, A
   Magliacane, D
   de Crescenzo, G
   Meschi, T
AF Ridolo, Erminia
   Triggiani, Massimo
   Montagni, Marcello
   Olivieri, Elisa
   Ticinesi, Andrea
   Nouvenne, Antonio
   Magliacane, Diomira
   de Crescenzo, Gennaro
   Meschi, Tiziana
TI Mastocytosis presenting as cardiac emergency
SO INTERNAL AND EMERGENCY MEDICINE
LA English
DT Article
DE Anaphylaxis; Heart; Mastocytosis; Mast cell tryptase; Ventricular
   fibrillation
ID MAST-CELL ACTIVATION; DIAGNOSTIC-CRITERIA; CONSENSUS PROPOSAL;
   CLASSIFICATION; ANAPHYLAXIS; DISORDERS; TRYPTASE; ALLERGY; SYSTEM
AB Mastocytosis is characterised by clonal proliferation of mast cells in the skin and in various internal organs, and by symptoms related to an acute release of mast cell-derived mediators. In 20-30 % of patients, mastocytosis occurs without the typical skin lesions of urticaria pigmentosa that are usually the first clinical sign of the disease. In these patients, anaphylaxis is often the presenting sign of the disease. We report three cases in which a cardiac emergency (cardiac arrest or ventricular fibrillation) was the first clinical manifestation of anaphylaxis associated with systemic mastocytosis. All patients were men, none of them had previous episodes of anaphylaxis or other mediator-related symptoms, and none had major pre-existing cardiovascular condition. An eliciting factor was identified in one case (a wasp sting), but one was found in the other two. Elevation of the serum tryptase suggested a mastocytosis, which was confirmed by bone marrow biopsy. This case series demonstrates that cardiovascular emergencies may be presenting signs of mastocytosis, and that elevation of serum tryptase after an acute cardiac event, if confirmed under basal conditions, may be useful for diagnosing this disease.
C1 [Ridolo, Erminia; Montagni, Marcello; Olivieri, Elisa; Ticinesi, Andrea; Nouvenne, Antonio; Meschi, Tiziana] Univ Parma, Dept Clin & Expt Med, I-43100 Parma, Italy.
   [Triggiani, Massimo; Magliacane, Diomira] Univ Salerno, Div Allergy & Clin Immunol, Salerno, Italy.
   [de Crescenzo, Gennaro] St Anna & St Sebastiano Hosp, Dept Allergy & Clin Immunol, Caserta, Italy.
RP Ridolo, E (reprint author), Univ Parma, Dept Clin & Expt Med, Via Gramsci 14, I-43100 Parma, Italy.
EM erminia.ridolo@unipr.it
NR 17
TC 1
Z9 1
PU SPRINGER-VERLAG ITALIA SRL
PI MILAN
PA VIA DECEMBRIO, 28, MILAN, 20137, ITALY
SN 1828-0447
EI 1970-9366
J9 INTERN EMERG MED
JI Intern. Emerg. Med.
PD DEC
PY 2013
VL 8
IS 8
BP 749
EP 752
DI 10.1007/s11739-013-1012-0
PG 4
WC Medicine, General & Internal
SC General & Internal Medicine
GA 258KE
UT WOS:000327457300016
ER

PT J
AU Renz, H
AF Renz, Harald
TI Advances in in vitro diagnostics in allergy, asthma, and immunology in
   2012
SO JOURNAL OF ALLERGY AND CLINICAL IMMUNOLOGY
LA English
DT Article
DE Immunodeficiencies; neonatal screening; recombinant allergens; food
   allergy; rhinitis; insect venom allergies
ID SEVERE COMBINED-IMMUNODEFICIENCY; EXERCISE-INDUCED ANAPHYLAXIS; API M 1;
   REACTIVE CARBOHYDRATE DETERMINANTS; EOSINOPHILIC AIRWAY INFLAMMATION;
   BASOPHIL ACTIVATION TEST; WEIGHT-GLUTENIN SUBUNIT; DETECTABLE SPECIFIC
   IGE; NORTH-SOUTH DIFFERENCE; VES V 5
AB Laboratory tests play an increasing role in risk assessment, diagnostics, and disease monitoring. Great advances have been achieved lately, particularly in the field of clinical immunology and allergy. These include neonatal screening of immunodeficiencies and asthma biomarkers and investigation into the role of recombinant allergens in in vitro testing. The latter area has implications for the diagnostics of food allergy, pollen-induced allergies, asthma, and insect allergies.
C1 Univ Marburg, Inst Lab Med, D-35043 Marburg, Germany.
RP Renz, H (reprint author), Univ Marburg, Inst Lab Med, Baldinger Str, D-35043 Marburg, Germany.
EM renzh@med.uni-marburg.de
FU Deutsche Forschungsgemeinschaft (DFG) [SFB/TR22]; German Lung Center
   (DZL); LOEWE Center "Universities Giessen and Marburg Lung Center''
   (UGMLC)
FX Supported by the Deutsche Forschungsgemeinschaft (DFG; SFB/TR22), the
   German Lung Center (DZL), and the LOEWE Center "Universities Giessen and
   Marburg Lung Center'' (UGMLC).
NR 55
TC 1
Z9 1
PU MOSBY-ELSEVIER
PI NEW YORK
PA 360 PARK AVENUE SOUTH, NEW YORK, NY 10010-1710 USA
SN 0091-6749
EI 1097-6825
J9 J ALLERGY CLIN IMMUN
JI J. Allergy Clin. Immunol.
PD DEC
PY 2013
VL 132
IS 6
BP 1287
EP 1292
DI 10.1016/j.jaci.2013.08.043
PG 6
WC Allergy; Immunology
SC Allergy; Immunology
GA 259PG
UT WOS:000327538200007
ER

PT J
AU Khodoun, MV
   Kucuk, ZY
   Strait, RT
   Krishnamurthy, D
   Janek, K
   Clay, CD
   Morris, SC
   Finkelman, FD
AF Khodoun, Marat V.
   Kucuk, Zeynep Yesim
   Strait, Richard T.
   Krishnamurthy, Durga
   Janek, Kevin
   Clay, Corey D.
   Morris, Suzanne C.
   Finkelman, Fred D.
TI Rapid desensitization of mice with anti-Fc gamma RIIb/Fc gamma RIII mAb
   safely prevents IgG-mediated anaphylaxis
SO JOURNAL OF ALLERGY AND CLINICAL IMMUNOLOGY
LA English
DT Article
DE Anaphylaxis; IgG; Fc gamma R; mouse; macrophage; basophil; neutrophil;
   rapid desensitization
ID PLATELET-ACTIVATING-FACTOR; MAST-CELL DEGRANULATION;
   MONOCLONAL-ANTIBODY; SYSTEMIC-ANAPHYLAXIS; IMMUNOGLOBULIN-G; EPSILON-RI;
   IN-VIVO; RECEPTOR; MOUSE; DISEASE
AB Background: Stimulatory IgG receptors (Fc gamma Rs) on bone marrow-derived cells contribute to the pathogenesis of several autoimmune and inflammatory disorders. Monoclonal antibodies that block Fc gamma Rs might suppress these diseases, but they can induce anaphylaxis.
   Objective: We wanted to determine whether a rapid desensitization approach can safely suppress IgG/Fc gamma R-mediated anaphylaxis.
   Methods: Mice were injected with serially increasing doses of 2.4G2, a rat mAb that blocks the inhibitory Fc gamma R, Fc gamma RIIb, and the stimulatory receptor, Fc gamma RIII. Rectal temperature was used to detect the development of anaphylaxis. Passive and active IgG-mediated anaphylaxis were evaluated in mice that had been rapidly desensitized with 2.4G2 or mock-desensitized in mice in which monocyte/macrophages, basophils, or neutrophils had been depleted or desensitized and in mice in which Fc gamma RI, Fc gamma RIII, and/or FcgRIV had been deleted or blocked.
   Results: Rapid desensitization with 2.4G2 prevented 2.4G2-induced shock and completely suppressed IgG-mediated anaphylaxis. Rapid desensitization of ovalbumin-sensitized mice with 2.4G2 was safer and more effective than rapid desensitization with ovalbumin. 2.4G2 treatment completely blocked FcgRIII and removed most Fc gamma RI and Fc gamma RIV from nucleated peripheral blood cells. Because IgG2a-mediated anaphylaxis was partially FcgRI and FcgRIV dependent, the effects of 2.4G2 on Fc gamma RI and Fc gamma RIV were probably crucial for its complete inhibition of IgG2a-mediated anaphylaxis. IgG2a-mediated anaphylaxis was partially inhibited by depletion or desensitization of monocyte/macrophages, basophils, or neutrophils.
   Conclusion: IgG-mediated anaphylaxis can be induced by ligation of Fc gamma RI, Fc gamma RIII, or Fc gamma RIV on monocycte/macrophages, basophils, or neutrophils and can be safely suppressed by rapid desensitization with anti-Fc gamma RII/RIII mAb. A similar approach may safely suppress other Fc gamma R-dependent immunopathology.
C1 [Khodoun, Marat V.; Strait, Richard T.; Krishnamurthy, Durga; Morris, Suzanne C.] Cincinnati Vet Affairs Med Ctr, Dept Res, Cincinnati, OH USA.
   [Khodoun, Marat V.; Krishnamurthy, Durga; Clay, Corey D.; Morris, Suzanne C.; Finkelman, Fred D.] Univ Cincinnati, Sch Med, Div Immunol Allergy & Rheumatol, Dept Med, Cincinnati, OH 45267 USA.
   [Kucuk, Zeynep Yesim] Cincinnati Childrens Hosp Med Ctr, Div Allergy & Immunol, Cincinnati, OH 45229 USA.
   [Strait, Richard T.] Cincinnati Childrens Hosp Med Ctr, Div Emergency Med, Cincinnati, OH 45229 USA.
   [Janek, Kevin] Univ Cincinnati, Sch Med, Cincinnati, OH 45267 USA.
   [Finkelman, Fred D.] Cincinnati Vet Affairs Med Ctr, Dept Med, Cincinnati, OH USA.
   [Finkelman, Fred D.] Cincinnati Childrens Hosp Med Ctr, Div Cellular & Mol Immunol, Cincinnati, OH 45229 USA.
RP Finkelman, FD (reprint author), Univ Cincinnati, Coll Med, Div Immunol Allergy & Rheumatol, Hlth Profess Bldg,3255 Eden Ave,Suite 350, Cincinnati, OH 45267 USA.
EM finkelfd@ucmail.uc.edu
FU US Department of Veterans Affairs Merit Award
FX Supported by the US Department of Veterans Affairs Merit Award (F.D.F.).
NR 60
TC 1
Z9 1
PU MOSBY-ELSEVIER
PI NEW YORK
PA 360 PARK AVENUE SOUTH, NEW YORK, NY 10010-1710 USA
SN 0091-6749
EI 1097-6825
J9 J ALLERGY CLIN IMMUN
JI J. Allergy Clin. Immunol.
PD DEC
PY 2013
VL 132
IS 6
BP 1375
EP 1387
DI 10.1016/j.jaci.2013.09.008
PG 13
WC Allergy; Immunology
SC Allergy; Immunology
GA 259PG
UT WOS:000327538200017
ER

PT J
AU Siegel, AM
   Stone, KD
   Cruse, G
   Lawrence, MG
   Olivera, A
   Jung, MY
   Barber, JS
   Freeman, AF
   Holland, SM
   O'Brien, M
   Jones, N
   Wisch, LB
   Kong, HH
   Desai, A
   Farber, O
   Gilfillan, AM
   Rivera, J
   Milner, JD
AF Siegel, Andrea M.
   Stone, Kelly D.
   Cruse, Glenn
   Lawrence, Monica G.
   Olivera, Ana
   Jung, Mi-yeon
   Barber, John S.
   Freeman, Alexandra F.
   Holland, Steven M.
   O'Brien, Michelle
   Jones, Nina
   Wisch, Laura B.
   Kong, Heidi H.
   Desai, Avanti
   Farber, Orly
   Gilfillan, Alasdair M.
   Rivera, Juan
   Milner, Joshua D.
TI Diminished allergic disease in patients with STAT3 mutations reveals a
   role for STAT3 signaling in mast cell degranulation
SO JOURNAL OF ALLERGY AND CLINICAL IMMUNOLOGY
LA English
DT Article
DE Autosomal dominant hyper-IgE syndrome; Job syndrome; signal transducer
   and activator of transcription 3; mast cell; degranulation
ID HYPER-IGE SYNDROME; FOLLICULAR-HELPER-CELLS; TRANSCRIPTION FACTOR; FOOD
   ALLERGY; B-CELLS; RECEPTOR; GENERATION; BASOPHILS; CHILDREN; BCL6
AB Background: Severe atopic conditions associated with elevated serum IgE are heterogeneous with few known causes. Nearly every patient with autosomal-dominant hyper-IgE syndrome (AD-HIES) due to signal transducer and activator of transcription 3 (STAT3) mutations has a history of eczematous dermatitis and elevated IgE; however, clinical atopy has never been systematically studied.
   Objective: Understanding of genetic determinants of allergic disease may lead to novel therapies in controlling allergic disease.
   Methods: We conducted clinical evaluation of the rates of food allergies and anaphylaxis in patients with AD-HIES, a cohort of patients with no STAT3 mutation but with similar histories of elevated IgE and atopic dermatitis, and healthy volunteers with no history of atopy. Morphine skin prick testing, ImmunoCAP assays for allergen-specific IgE, and basophil activation were measured. A model of systemic anaphylaxis was studied in transgenic mice carrying an AD-HIES mutation. STAT3 was silenced in LAD2 and primary human mast cells to study the role of STAT3 in signaling and degranulation after IgE cross-linking.
   Results: Food allergies and anaphylaxis were markedly diminished in patients with AD-HIES compared with a cohort of patients with no STAT3 mutation but with similar histories of elevated IgE and atopic dermatitis. Morphine skin prick testing and basophil activation were diminished in patients with AD-HIES, whereas mice carrying an AD-HIES mutation were hyporesponsive to systemic anaphylaxis models. Rapid mast cell STAT3 serine727 phosphorylation was noted after IgE cross-linking, and inhibition of STAT3 signaling in mast cells lead to impaired FceRI-mediated proximal and distal signaling, as well as reduced degranulation.
   Conclusion: This study serves as an example for how mutations in specific atopic pathways can lead to discrete allergic phenotypes, encompassing increased risk of some phenotypes but a relative protection from others.
C1 [Siegel, Andrea M.; Stone, Kelly D.; Cruse, Glenn; Lawrence, Monica G.; Jung, Mi-yeon; Barber, John S.; O'Brien, Michelle; Jones, Nina; Wisch, Laura B.; Desai, Avanti; Farber, Orly; Gilfillan, Alasdair M.; Milner, Joshua D.] NIAID, Lab Allerg Dis, Bethesda, MD 20892 USA.
   [Olivera, Ana; Rivera, Juan] NIAMSD, Immunogenet Mol Lab, Bethesda, MD 20892 USA.
   [Freeman, Alexandra F.; Holland, Steven M.] NIAID, Lab Clin Infect Dis, Bethesda, MD 20892 USA.
   [Kong, Heidi H.] NIH, Dermatol Branch, Ctr Canc Res, Bethesda, MD 20892 USA.
RP Milner, JD (reprint author), NIAID, Lab Allerg Dis, Bldg 10,Room 12S236A,10 Ctr Dr, Bethesda, MD 20892 USA.
EM jdmilner@niaid.nih.gov
FU Division of Intramural Research of the National Institute of Allergy and
   Infectious Diseases; National Institute of Arthritis and Musculoskeletal
   and Skin Diseases within the National Institutes of Health
FX Supported by the Division of Intramural Research of the National
   Institute of Allergy and Infectious Diseases and National Institute of
   Arthritis and Musculoskeletal and Skin Diseases within the National
   Institutes of Health.
NR 32
TC 4
Z9 4
PU MOSBY-ELSEVIER
PI NEW YORK
PA 360 PARK AVENUE SOUTH, NEW YORK, NY 10010-1710 USA
SN 0091-6749
EI 1097-6825
J9 J ALLERGY CLIN IMMUN
JI J. Allergy Clin. Immunol.
PD DEC
PY 2013
VL 132
IS 6
BP 1388
EP +
DI 10.1016/j.jaci.2013.08.045
PG 12
WC Allergy; Immunology
SC Allergy; Immunology
GA 259PG
UT WOS:000327538200018
ER

PT J
AU Hamsten, C
   Tran, TAT
   Starkhammar, M
   Brauner, A
   Commins, SP
   Platts-Mills, TAE
   van Hage, M
AF Hamsten, Carl
   Tran, Thi Anh T.
   Starkhammar, Maria
   Brauner, Annelie
   Commins, Scott P.
   Platts-Mills, Thomas A. E.
   van Hage, Marianne
TI Red meat allergy in Sweden: Association with tick sensitization and
   B-negative blood groups
SO JOURNAL OF ALLERGY AND CLINICAL IMMUNOLOGY
LA English
DT Letter
ID INDUCED ANAPHYLAXIS; HISTAMINE-RELEASE; HUMAN BASOPHILS; IGE;
   GALACTOSE-ALPHA-1,3-GALACTOSE; CETUXIMAB; RELEVANCE
C1 [Hamsten, Carl; Tran, Thi Anh T.; van Hage, Marianne] Karolinska Inst, Clin Immunol & Allergy Unit, Dept Med Solna, Stockholm, Sweden.
   [Hamsten, Carl; Tran, Thi Anh T.; Brauner, Annelie; van Hage, Marianne] St Gorans Univ Hosp, S-11281 Stockholm, Sweden.
   [Hamsten, Carl] Karolinska Inst, Ctr Inflammatory Dis, Stockholm, Sweden.
   [Starkhammar, Maria] Soder Sjukhuset, Dept Internal Med, Stockholm, Sweden.
   [Brauner, Annelie] Karolinska Inst, Div Clin Microbiol, Dept Microbiol Tumor & Cell Biol, Stockholm, Sweden.
   [Commins, Scott P.; Platts-Mills, Thomas A. E.] Univ Virginia, Asthma & Allerg Dis Ctr, Charlottesville, VA USA.
RP Hamsten, C (reprint author), Karolinska Inst, Clin Immunol & Allergy Unit, Dept Med Solna, Stockholm, Sweden.
EM marianne.van.hage@ki.se
NR 17
TC 1
Z9 1
PU MOSBY-ELSEVIER
PI NEW YORK
PA 360 PARK AVENUE SOUTH, NEW YORK, NY 10010-1710 USA
SN 0091-6749
EI 1097-6825
J9 J ALLERGY CLIN IMMUN
JI J. Allergy Clin. Immunol.
PD DEC
PY 2013
VL 132
IS 6
BP 1431
EP 1434
DI 10.1016/j.jaci.2013.07.050
PG 7
WC Allergy; Immunology
SC Allergy; Immunology
GA 259PG
UT WOS:000327538200024
ER

PT J
AU Nakamura, R
   Nakamura, R
   Sakai, S
   Adachi, R
   Hachisuka, A
   Urisu, A
   Fukutomi, Y
   Teshima, R
AF Nakamura, Ryosuke
   Nakamura, Rika
   Sakai, Shinobu
   Adachi, Reiko
   Hachisuka, Akiko
   Urisu, Atsuo
   Fukutomi, Yuma
   Teshima, Reiko
TI Tissue transglutaminase generates deamidated epitopes on gluten,
   increasing reactivity with hydrolyzed wheat protein-sensitized IgE
SO JOURNAL OF ALLERGY AND CLINICAL IMMUNOLOGY
LA English
DT Letter
ID EXERCISE-INDUCED ANAPHYLAXIS; VITRO ELICITATION TEST; CROSS-LINKING;
   EXPRESSION
C1 [Nakamura, Ryosuke; Nakamura, Rika; Sakai, Shinobu; Adachi, Reiko; Hachisuka, Akiko; Teshima, Reiko] Natl Inst Hlth Sci, Setagaya Ku, Div Novel Foods & Immunochem, Tokyo 1588501, Japan.
   [Urisu, Atsuo] Fujita Hlth Univ, Dept Pediat, Teaching Hosp 2, Nagoya, Aichi, Japan.
   [Fukutomi, Yuma] Sagamihara Natl Hosp, Clin Res Ctr Allergy & Rheumatol, Sagamihara, Kanagawa, Japan.
RP Nakamura, R (reprint author), Natl Inst Hlth Sci, Setagaya Ku, Div Novel Foods & Immunochem, Tokyo 1588501, Japan.
EM ryosnak@nihs.go.jp
NR 9
TC 1
Z9 1
PU MOSBY-ELSEVIER
PI NEW YORK
PA 360 PARK AVENUE SOUTH, NEW YORK, NY 10010-1710 USA
SN 0091-6749
EI 1097-6825
J9 J ALLERGY CLIN IMMUN
JI J. Allergy Clin. Immunol.
PD DEC
PY 2013
VL 132
IS 6
BP 1436
EP 1438
DI 10.1016/j.jaci.2013.07.017
PG 4
WC Allergy; Immunology
SC Allergy; Immunology
GA 259PG
UT WOS:000327538200026
ER

PT J
AU Vadas, P
   Liss, G
AF Vadas, Peter
   Liss, Gary
TI Anaphylaxis: Clinical features and mediator release patterns
SO JOURNAL OF ALLERGY AND CLINICAL IMMUNOLOGY
LA English
DT Letter
ID SEVERITY
C1 [Vadas, Peter] Univ Toronto, St Michaels Hosp, Div Allergy & Clin Immunol, Toronto, ON, Canada.
   [Liss, Gary] Univ Toronto, Dalla Lana Sch Publ Hlth, Gage Occupat & Environm Hlth Unit, Toronto, ON, Canada.
RP Vadas, P (reprint author), Univ Toronto, St Michaels Hosp, Div Allergy & Clin Immunol, Toronto, ON, Canada.
EM vadasp@smh.ca
NR 3
TC 1
Z9 1
PU MOSBY-ELSEVIER
PI NEW YORK
PA 360 PARK AVENUE SOUTH, NEW YORK, NY 10010-1710 USA
SN 0091-6749
EI 1097-6825
J9 J ALLERGY CLIN IMMUN
JI J. Allergy Clin. Immunol.
PD DEC
PY 2013
VL 132
IS 6
BP 1456
EP 1457
DI 10.1016/j.jaci.2013.09.012
PG 3
WC Allergy; Immunology
SC Allergy; Immunology
GA 259PG
UT WOS:000327538200035
ER

PT J
AU Brown, SGA
   Stone, SF
   Fatovich, DM
   Isbister, GK
AF Brown, Simon G. A.
   Stone, Shelley F.
   Fatovich, Daniel M.
   Isbister, Geoffrey K.
TI Anaphylaxis: Clinical features and mediator release patterns Reply
SO JOURNAL OF ALLERGY AND CLINICAL IMMUNOLOGY
LA English
DT Letter
C1 [Brown, Simon G. A.; Stone, Shelley F.; Fatovich, Daniel M.] Univ Western Australia, Perth, WA 6009, Australia.
   [Brown, Simon G. A.; Fatovich, Daniel M.] Univ Western Australia, Dept Emergency Med, Royal Perth Hosp, Perth, WA 6009, Australia.
   [Isbister, Geoffrey K.] Univ Newcastle, Dept Clin Toxicol & Pharmacol, Calvary Mater Hosp, Newcastle, NSW 2300, Australia.
   [Isbister, Geoffrey K.] Univ Newcastle, Discipline Clin Pharmacol, Newcastle, NSW 2300, Australia.
EM simon.brown@uwa.edu.au
NR 5
TC 0
Z9 0
PU MOSBY-ELSEVIER
PI NEW YORK
PA 360 PARK AVENUE SOUTH, NEW YORK, NY 10010-1710 USA
SN 0091-6749
EI 1097-6825
J9 J ALLERGY CLIN IMMUN
JI J. Allergy Clin. Immunol.
PD DEC
PY 2013
VL 132
IS 6
BP 1457
EP 1457
DI 10.1016/j.jaci.2013.09.013
PG 1
WC Allergy; Immunology
SC Allergy; Immunology
GA 259PG
UT WOS:000327538200036
ER

PT J
AU Calderon, E
   Mendez, J
   Nazario, S
AF Calderon, Elizabeth
   Mendez, Javier
   Nazario, Sylvette
TI Anaphylaxis Diagnosis and Treatment at an Emergency Department in Puerto
   Rico
SO PUERTO RICO HEALTH SCIENCES JOURNAL
LA English
DT Article
DE Anaphylaxis; Puerto Rico; Emergency Department
ID EPINEPHRINE; ALLERGY
AB Objective: Anaphylaxis is a severe, potentially life-threatening systemic allergic reaction. Most cases of anaphylaxis are encountered and managed at Emergency Departments (ED). We aimed to evaluate all cases of anaphylaxis and of acute allergic reactions presenting to the ED of the Veterans Affairs Caribbean Healthcare System (VACHS) to assess each patient's presentation, the possible cause of that individual's allergic reaction or anaphylaxis, and the treatment or treatments that that person received.
   Methods: We conducted a retrospective review of all of the cases seen at the ED from July 2007 through July 2009 in which a diagnosis of either anaphylaxis (ICD-9-CM 995.0) or allergic reaction (ICD-9-CM 995.3) was made. We reviewed the diagnosis of each case using the anaphylaxis guidelines and compared the presentations, causes, treatments, and outcomes of patients with recognized or unrecognized anaphylaxis.
   Results: The study included 135 adults. Six patients (4.4%) were diagnosed with anaphylaxis and 129 patients (95.6%) were found to have been suffering from allergic reactions. Among the patients diagnosed with allergic reactions, 25 (23%) met the diagnostic criteria for anaphylaxis but were not recognized as having experienced it. The most common causes for anaphylaxis were food (41.9%), medication (38.7%), and insect bites or stings (12.9%); in 12.9% of the cases, a cause could not be determined. There were no statistically significant differences between groups in terms of demographics, causes, or symptoms. Significant differences were found in patient vital signs upon ED arrival. There was under-treatment, particularly among subjects with unrecognized anaphylaxis. Only 67% of recognized and 4% of unrecognized anaphylaxis were treated with epinephrine (p<0.001). It was more likely for subjects whose anaphylaxis was recognized to be admitted than was the case for patients whose anaphylaxis went unrecognized or who were merely suffering from allergic reactions (p<0.001).
   Conclusion: Anaphylaxis is under-diagnosed and under-treated in ED patients receiving care at the VACHS. There is a need to improve anaphylaxis recognition and treatment in the ED setting and, in addition, to better identify barriers to optimal health care.
C1 Vet Affairs Caribbean Healthcare Syst, San Juan, PR USA.
   [Nazario, Sylvette] Univ Puerto Rico, Sch Med, San Juan, PR 00936 USA.
RP Nazario, S (reprint author), Univ Puerto Rico, Sch Med, Med Sci Campus,POB 365067, San Juan, PR 00936 USA.
EM sylvette.nazario@upr.edu
NR 19
TC 0
Z9 0
PU UNIV PUERTO RICO MEDICAL SCIENCES CAMPUS
PI SAN JUAN
PA OFFICE DEAN ACADEMIC AFFAIRS BOX 365067, SAN JUAN, PR 00936-5067 USA
SN 0738-0658
J9 P R HEALTH SCI J
JI P. R. Health Sci. J.
PD DEC
PY 2013
VL 32
IS 4
BP 170
EP 174
PG 5
WC Public, Environmental & Occupational Health
SC Public, Environmental & Occupational Health
GA 259PM
UT WOS:000327538800002
ER

PT J
AU Khan, NU
   Shakeel, N
   Makda, A
   Mallick, AS
   Memon, MA
   Hashmi, SH
   Khan, UR
   Razzak, JA
AF Khan, N. U.
   Shakeel, N.
   Makda, A.
   Mallick, A. S.
   Memon, M. Ali
   Hashmi, S. H.
   Khan, U. R.
   Razzak, J. A.
TI Anaphylaxis: incidence, presentation, causes and outcome in patients in
   a tertiary-care hospital in Karachi, Pakistan
SO QJM-AN INTERNATIONAL JOURNAL OF MEDICINE
LA English
DT Article
ID EMERGENCY-DEPARTMENT; INTRAVENOUS ADRENALINE; EPIDEMIOLOGY; MANAGEMENT;
   FEATURES; ALLERGY
AB Background: Anaphylaxis is a potentially fatal condition requiring immediate resuscitation. Data regarding the epidemiology of anaphylaxis are limited and inconsistent. A reason for the variability was unavailability of a universally acceptable case definition till 2005. We reviewed cases using this new definition
   Aim: To review the incidence, clinical presentation, cause and outcome of anaphylaxis at a tertiary-care centre in a low-income country.
   Design: Retrospective, case series
   Methods: Chart review of all patients discharged from Aga Khan University Hospital between January 1988 and December 2012 (24 years) with anaphylaxis definition as per second National Institute of Allergy and Infection disease/Food Allergy and Anaphylaxis Network Symposium
   Results: Total of 129 cases were found with mean age of 41.6 years (SD 18.8). Majority of patients had cutaneous features (76.7%), followed by respiratory (68.9%), cardiac (64.3%) and gastrointestinal (20.9%) symptoms, respectively. About 22.4% of patients had positive history for allergens out of which 31% (n = 9) were exposed to the same allergens. The common causes identified for anaphylaxis were drugs (60.5%), food (16.3%) and intravenous contrast (10.9%), respectively. Only 22.5% of cases received epinephrine as a part of their initial management. In four patients (3.1%) the cause of death was attributed to anaphylaxis.
   Conclusion: Anaphylaxis is a rare but life-threatening condition. Though cutaneous features are most common, their absence does not exclude the diagnosis. Drugs were the most common cause and epinephrine was not commonly used as first-line agent for its management.
C1 [Khan, N. U.; Shakeel, N.; Mallick, A. S.; Memon, M. Ali; Hashmi, S. H.; Khan, U. R.; Razzak, J. A.] Aga Khan Univ, Dept Emergency Med, Karachi 74800, Pakistan.
   [Makda, A.] Sindh Med Univ, Aga Khan Hosp, Karachi 74800, Pakistan.
RP Khan, NU (reprint author), Aga Khan Univ Hosp, Dept Emergency Med, POB 3500,Stadium Rd, Karachi 74800, Pakistan.
EM nadeemullah.khan@aku.edu
FU "Johns Hopkins-Pakistan International Collaborative Trauma and Injury
   Research Training program" from the Fogarty International Center of the
   United States National Institutes of Health [2D43-TW007-292]
FX Authors NUK, URK and JAR were partially supported through the "Johns
   Hopkins-Pakistan International Collaborative Trauma and Injury Research
   Training program", Grant Number 2D43-TW007-292 from the Fogarty
   International Center of the United States National Institutes of Health.
   The content is solely the responsibility of the authors and do not
   represent the views of Fogarty or NIH.
NR 33
TC 0
Z9 0
PU OXFORD UNIV PRESS
PI OXFORD
PA GREAT CLARENDON ST, OXFORD OX2 6DP, ENGLAND
SN 1460-2725
EI 1460-2393
J9 QJM-INT J MED
JI QJM-An Int. J. Med.
PD DEC
PY 2013
VL 106
IS 12
BP 1095
EP 1101
DI 10.1093/qjmed/hct179
PG 7
WC Medicine, General & Internal
SC General & Internal Medicine
GA 264CR
UT WOS:000327855100006
ER

PT J
AU Fernando, SL
AF Fernando, Suran L.
TI Successful desensitization to low-dose methotrexate
SO RHEUMATOLOGY
LA English
DT Letter
ID ANAPHYLAXIS
C1 [Fernando, Suran L.] Royal N Shore Hosp, Sydney, NSW, Australia.
RP Fernando, SL (reprint author), Royal N Shore Hosp, Dept Clin Immunol & Allergy, Reserve Rd, St Leonards, NSW 2065, Australia.
EM sfernando@nsccahs.health.nsw.gov.au
NR 2
TC 0
Z9 0
PU OXFORD UNIV PRESS
PI OXFORD
PA GREAT CLARENDON ST, OXFORD OX2 6DP, ENGLAND
SN 1462-0324
EI 1462-0332
J9 RHEUMATOLOGY
JI RHEUMATOLOGY
PD DEC
PY 2013
VL 52
IS 12
BP 2305
EP 2306
DI 10.1093/rheumatology/ket183
PG 2
WC Rheumatology
SC Rheumatology
GA 258AQ
UT WOS:000327430400028
ER

PT J
AU Hawkins, SC
   Weil, C
   Baty, F
   Fitzpatrick, D
   Rowell, B
AF Hawkins, Seth C.
   Weil, Carl
   Baty, Fred
   Fitzpatrick, David
   Rowell, Bryan
TI Retrieval of Additional Epinephrine From Auto-Injectors
SO WILDERNESS & ENVIRONMENTAL MEDICINE
LA English
DT Article
DE anaphylaxis; epinephrine; auto-injector; wilderness; wilderness medicine
ID RECOMMENDATIONS; ANAPHYLAXIS
AB Anaphylaxis is a challenging condition for any austere environment. It is unpredictable, has sudden onset and a high fatality rate, and is responsive only to epinephrine, a prescription medication. The Wilderness Medical Society has formally recommended that non-medical providers working in austere environments be trained to administer epinephrine. Medical providers frequently prescribe auto-injectors for this purpose due to their ease of use by nonmedical providers. However, auto-injectors have limitations in the wilderness environment, particularly due to their single-dose (or at most 2-dose) design. This paper describes an austere environment technique for obtaining multiple additional doses of epinephrine from auto-injectors that have already been used as designed.
C1 [Hawkins, Seth C.] Univ North Carolina Chapel Hill Sch Med, Dept Emergency Med, Chapel Hill, NC USA.
   [Weil, Carl] Wilderness Med Outfitters, Elizabeth, CO USA.
   [Baty, Fred] Roane State Community Coll, Harriman, TN USA.
   [Fitzpatrick, David] Wilderness Med Ouffitters, Elizabeth, CO USA.
   [Rowell, Bryan] Roane State Community Coll, Harriman, TN USA.
RP Hawkins, SC (reprint author), 2201 South Sterling St, Morganton, NC 28655 USA.
EM hawk@aya.yale.edu
NR 9
TC 0
Z9 0
PU ELSEVIER SCIENCE INC
PI NEW YORK
PA 360 PARK AVE SOUTH, NEW YORK, NY 10010-1710 USA
SN 1080-6032
EI 1545-1534
J9 WILD ENVIRON MED
JI Wildern. Environ. Med.
PD WIN
PY 2013
VL 24
IS 4
BP 434
EP 444
PG 11
WC Public, Environmental & Occupational Health; Sport Sciences
SC Public, Environmental & Occupational Health; Sport Sciences
GA 266HO
UT WOS:000328014900021
ER

PT J
AU Wong, GK
   Krishna, MT
AF Wong, Gabriel K.
   Krishna, Mamidipudi T.
TI Food-Dependent Exercise-Induced Anaphylaxis: Is Wheat Unique?
SO CURRENT ALLERGY AND ASTHMA REPORTS
LA English
DT Review
DE Food-dependent exercise-induced anaphylaxis; Wheat; Wheat-dependent
   exercise-induced anaphylaxis; Summation; Anaphylaxis; Omega-5-gliadin;
   Serum-specific IgE; Anaphylactoid reactions
ID OMEGA-5 GLIADIN; HISTAMINE-RELEASE; MAJOR ALLERGEN; IGE DETECTION;
   MAST-CELLS; IDENTIFICATION; SENSITIZATION; DIAGNOSIS; ASPIRIN; BINDING
AB This review draws comparisons between wheat-dependent exercise-induced anaphylaxis (WDEIA) and other food-dependent exercise-induced anaphylaxis (FDEIAs) and discusses the importance of co-factors in its pathophysiology. FDEIA remains an enigmatic condition since it was first described 30 years ago. The sporadic and unpredictable nature of its reactions has puzzled clinicians and scientists for decades, but recent studies on WDEIA have enlightened us about the pathophysiology of this condition. The identification of defined allergic epitopes such as Tri a 19, alpha-gliadin, beta-gliadin and gamma-gliadin in WDEIA enables it to become the perfect model for studying FDEIA, but WDEIA is by no means a unique condition. On a larger scale, FDEIA represents a crucial link between IgE-mediated and anaphylactoid reactions and provides supportive evidence for the concept of 'summation anaphylaxis' and the need to overcome the 'allergen threshold'. Future work should focus on identifying more of the FDEIA epitopes and understanding their distinct molecular properties. The development of a biomarker in order to identify patients susceptible to co-factor influences would be invaluable.
C1 [Wong, Gabriel K.; Krishna, Mamidipudi T.] Heart England NHS Fdn Trust, Birmingham Heartlands Hosp, Dept Allergy & Clin Immunol, Birmingham B9 5SS, W Midlands, England.
   [Wong, Gabriel K.; Krishna, Mamidipudi T.] Univ Birmingham, Sch Med, Sch Immun & Infect, Birmingham B15 2TT, W Midlands, England.
   [Krishna, Mamidipudi T.] Univ Warwick, Warwick, England.
RP Krishna, MT (reprint author), Heart England NHS Fdn Trust, Birmingham Heartlands Hosp, Dept Allergy & Clin Immunol, Bordesley Green E, Birmingham B9 5SS, W Midlands, England.
EM g.wong@bham.ac.uk
FU ALK Abello; Allergy Therapeutics; Meda Pharmaceuticals; Phadia
FX Mamidipudi T. Krishna has received grant support/honorarium from ALK
   Abello, Allergy Therapeutics, Meda Pharmaceuticals and Phadia; has
   received publishing royalties from Nova Biomedical; and is lead for
   national audits and member of the Standards of Care Committee for the
   British Society for Allergy and Clinical Immunology.
NR 53
TC 0
Z9 0
PU CURRENT MEDICINE GROUP
PI PHILADELPHIA
PA 400 MARKET STREET, STE 700, PHILADELPHIA, PA 19106 USA
SN 1529-7322
EI 1534-6315
J9 CURR ALLERGY ASTHM R
JI Curr. Allergy Asthma Rep.
PD DEC
PY 2013
VL 13
IS 6
BP 639
EP 644
DI 10.1007/s11882-013-0388-2
PG 6
WC Allergy; Immunology
SC Allergy; Immunology
GA 258ZK
UT WOS:000327497000009
ER

PT J
AU Flinn, A
   Hourihane, JO
AF Flinn, Aisling
   Hourihane, Jonathan O'B
TI Allergic Reaction to Peanuts: Can We Predict Reaction Severity in the
   Wild?
SO CURRENT ALLERGY AND ASTHMA REPORTS
LA English
DT Review
DE Peanut allergy; Severity; Reaction; Allergic reaction; Anaphylaxis;
   Asthma; Skin prick testing; Peanut-specific IgE; Recombinant peanut
   protein; Predict; Atopic diseases; Biological mediators
ID FATAL ANAPHYLACTIC REACTIONS; SKIN PRICK TESTS; FOOD ALLERGY;
   DOUBLE-BLIND; NUT ALLERGY; IGE LEVEL; CHILDREN; INFLAMMATION;
   COMPLEMENT; HISTORY
AB Peanut allergy (PNA) is the main cause of food-induced anaphylaxis. Severe allergic reactions are more likely to occur in older patients and those with underlying asthma. Skin prick testing and measuring serum-specific IgE and recombinant peanut protein levels have been shown to be useful in the diagnosis of PNA and prediction of reactivity, but these tests are less consistent and reliable in terms of predicting the severity of reactions. Recent research has examined the role of biological mediators in allergic reactions such as platelet-activating factor. These may provide a future tool in predicting those at risk of severe reactions. Currently, there are no parameters that can predict with certainty those at risk of anaphylaxis, and management of PNA should continue to focus on patient and family education.
C1 [Flinn, Aisling; Hourihane, Jonathan O'B] Cork Univ Hosp, Dept Pediat, Cork, Ireland.
RP Hourihane, JO (reprint author), Cork Univ Hosp, Dept Pediat, Cork, Ireland.
EM flinna@tcd.ie; J.Hourihane@ucc.ie
FU Food Standards Agency UK; National Children's Research Centre Ireland;
   Danone; Stallergenes; Nutricia
FX Jonathan O'B Hourihane has received grant support from the Food
   Standards Agency UK, the National Children's Research Centre Ireland,
   and Danone; has received speaker fee honoraria from Mead Johnson,
   Nutricia, and Pfizer; and has had travel/accommodations expenses
   covered/reimbursed by Stallergenes and Nutricia.
NR 42
TC 0
Z9 0
PU CURRENT MEDICINE GROUP
PI PHILADELPHIA
PA 400 MARKET STREET, STE 700, PHILADELPHIA, PA 19106 USA
SN 1529-7322
EI 1534-6315
J9 CURR ALLERGY ASTHM R
JI Curr. Allergy Asthma Rep.
PD DEC
PY 2013
VL 13
IS 6
BP 645
EP 650
DI 10.1007/s11882-013-0369-5
PG 6
WC Allergy; Immunology
SC Allergy; Immunology
GA 258ZK
UT WOS:000327497000010
ER

PT J
AU Uhlenhake, EE
   Mehregan, DM
AF Uhlenhake, Elizabeth E.
   Mehregan, Darius M.
TI Prospective histologic examinations in patients who practice traumatic
   hairstyling
SO INTERNATIONAL JOURNAL OF DERMATOLOGY
LA English
DT Article
ID CENTRIFUGAL CICATRICIAL ALOPECIA; AFRICAN-AMERICAN WOMEN; HAIR CARE
   PRACTICES; HOT COMB ALOPECIA; SCARRING ALOPECIA; BIOPSY SPECIMENS; SCALP
   DISORDERS; ANAPHYLAXIS; TRANSVERSE; SECTIONS
AB Objectives Alopecia is the fifth most common dermatologic diagnosis in African-American patients. Central centrifugal cicatricial alopecia (CCCA) is the most common form of scarring alopecia in this group. This study sought to evaluate clinical and histologic findings in patients without clinical alopecia who use chemical and/or thermal straighteners to determine whether follicular damage is evidenced histologically. Methods Eight African-American women with no clinical evidence of alopecia or scalp inflammation were included in the study. All participants had engaged in some form of traumatic hair care within the previous month. Participants submitted to clinical photography and 4-mm punch biopsy. Histologic examination was performed and the characteristics of each case recorded. Results There were no clinical signs of alopecia or inflammation in any patient. Histopathology showed peri-infundibular lymphocytic inflammation in all patients and mild superficial perivascular lymphocytic inflammation in three. Concentric infundibular fibrosis was observed in each hair follicle in all specimens. One sample showed additional focal peri-isthmus fibrosis. There was no evidence of complete follicular dropout, follicular epithelial thinning, or premature desquamation of inner root sheaths. The mean number of hair follicles was 4.88 per 4-mm punch. Hair cycling was consistently within normal ranges. Conclusions Biopsy findings characteristic of CCCA suggest that a clinical prelude exists histologically. Further follow-up may provide a longitudinal timeframe for the potential progression, halting, or reversal of disease if hairstyling practices are, respectively, continued or discontinued. Central centrifugal cicatricial alopecia is likely to represent a common pathway of inflammation and scarring that can be instigated by traumatic hairstyling practices in genetically predisposed subjects.
C1 [Uhlenhake, Elizabeth E.; Mehregan, Darius M.] Wayne State Univ, Sch Med, Dept Dermatol, Dearborn, MI 48124 USA.
RP Uhlenhake, EE (reprint author), Wayne State Univ, Sch Med, Dept Dermatol, 18100 Oakwood Blvd Suite 300, Dearborn, MI 48124 USA.
EM euhlenha@med.wayne.edu
FU Wayne State University Research Department
FX Funding was provided by Wayne State University Research Department.
NR 44
TC 0
Z9 0
PU WILEY-BLACKWELL
PI HOBOKEN
PA 111 RIVER ST, HOBOKEN 07030-5774, NJ USA
SN 0011-9059
EI 1365-4632
J9 INT J DERMATOL
JI Int. J. Dermatol.
PD DEC
PY 2013
VL 52
IS 12
BP 1506
EP 1512
DI 10.1111/j.1365-4632.2012.05621.x
PG 7
WC Dermatology
SC Dermatology
GA 254PK
UT WOS:000327177400008
ER

PT J
AU Park, JS
   Lee, MJ
   Chung, KH
   Ko, DK
   Chung, H
AF Park, Joon Soo
   Lee, Min Jung
   Chung, Ki Hun
   Ko, Dong Kyun
   Chung, Hyun
TI Live bee acupuncture (Bong-Chim) dermatitis: dermatitis due to live bee
   acupuncture therapy in Korea
SO INTERNATIONAL JOURNAL OF DERMATOLOGY
LA English
DT Article
ID EOSINOPHILIC CELLULITIS; WELLS SYNDROME; FLAME FIGURES; STINGS
AB Live bee acupuncture (Bong-Chim) dermatitis is an iatrogenic disease induced by so-called live bee acupuncture therapy, which applies the honeybee (Apis cerana) stinger directly into the lesion to treat various diseases in Korea. We present two cases of live bee acupuncture dermatitis and review previously published articles about this disease. We classify this entity into three stages: acute, subacute, and chronic. The acute stage is an inflammatory reaction, such as anaphylaxis or urticaria. In the chronic stage, a foreign body granuloma may develop from the remaining stingers, similar to that of a bee sting reaction. However, in the subacute stage, unlike bee stings, we see the characteristic histological flame figures resulting from eosinophilic stimulation induced by excessive bee venom exposure. We consider this stage to be different from the adverse skin reaction of accidental bee sting.
C1 [Park, Joon Soo; Lee, Min Jung; Chung, Ki Hun; Ko, Dong Kyun; Chung, Hyun] Catholic Univ Daegu, Sch Med, Dept Dermatol, Taegu, South Korea.
RP Park, JS (reprint author), Catholic Univ Daegu, Sch Med, Dept Dermatol, 3056-6,Daemyung 4 Dong, Taegu, South Korea.
EM g9563009@cu.ac.kr
NR 12
TC 0
Z9 0
PU WILEY-BLACKWELL
PI HOBOKEN
PA 111 RIVER ST, HOBOKEN 07030-5774, NJ USA
SN 0011-9059
EI 1365-4632
J9 INT J DERMATOL
JI Int. J. Dermatol.
PD DEC
PY 2013
VL 52
IS 12
BP 1519
EP 1524
DI 10.1111/ijd.12161
PG 6
WC Dermatology
SC Dermatology
GA 254PK
UT WOS:000327177400010
ER

PT J
AU Sun, H
   Liu, X
   Wang, YZ
   Liu, JX
   Feng, J
AF Sun, Hong
   Liu, Xin
   Wang, Yi-Zhen
   Liu, Jian-Xin
   Feng, Jie
TI Allergen-specific immunoglobulin, histamine and T-cell responses induced
   by soybean glycinin and beta-conglycinin in BALB/c mice of oral
   sensitisation
SO FOOD AND AGRICULTURAL IMMUNOLOGY
LA English
DT Article
DE glycinin; beta-conglycinin; Balb; c mice; anaphylaxis; oral
   sensitisation
ID ANAPHYLACTIC REACTIONS; ANTIGENIC SPECIFICITY; IMMUNE FUNCTION;
   CHOLERA-TOXIN; SOY PROTEINS; MURINE MODEL; PROLIFERATION; TOLERANCE;
   SECRETION; IGE
AB Glycinin and beta-conglycinin are major soybean allergens involved in food hypersensitivity. However, the mechanism of immune responses induced by glycinin and -conglycinin has not been fully understood. Balb/c mice were oral sensitised with different doses (0.1, 1.0 and 10 mg/day) of soybean glycinin and -conglycinin for five weeks. Allergen-specific immunoglobulin (Ig), serum histamine and T-cell responses were tested to assess the allergenic activity of glycinin and -conglycinin. Mice sensitised with 0.1 or 1.0 mg/day allergens induced high levels of specific IgE, IgG1 and serum histamine compared with mice treated with saline. Furthermore, specific T-cell proliferation and significant up-regulation of interleukin (IL)-4, IL-5 and interferon (IFN)- were observed in splenocytes from mice gavaged with 0.1 or 1.0 mg/day soybean proteins. Low doses of glycinin or -conglycinin can induce allergic reactions in BALB/c mice, which might be associated with increased IgE and cytokine production.
C1 [Sun, Hong; Liu, Xin; Wang, Yi-Zhen; Liu, Jian-Xin; Feng, Jie] Zhejiang Univ, Coll Anim Sci, Feed Sci Inst, Hangzhou 310003, Zhejiang, Peoples R China.
RP Feng, J (reprint author), Zhejiang Univ, Coll Anim Sci, Feed Sci Inst, Hangzhou 310003, Zhejiang, Peoples R China.
EM fengj@zju.edu.cn
FU Key Science Project "973" Award [2004CB117506]; Key Science Project
   Award from National Science and Technology Committee [30671524];
   Zhejiang Provincial Natural Science Foundation, PR China [Q12C200002]
FX We thank Jiang-Wu Tang and Xin-Ming Wu for their valuable technical
   supports to this study. The work was supported by the Key Science
   Project "973" Award (Grant Agreement 2004CB117506), the Key Science
   Project Award (Grant Agreement 30671524) from National Science and
   Technology Committee, and Zhejiang Provincial Natural Science Foundation
   (Grant No. Q12C200002), PR China.
NR 42
TC 0
Z9 0
PU TAYLOR & FRANCIS LTD
PI ABINGDON
PA 4 PARK SQUARE, MILTON PARK, ABINGDON OX14 4RN, OXON, ENGLAND
SN 0954-0105
EI 1465-3443
J9 FOOD AGR IMMUNOL
JI Food Agric. Immunol.
PD DEC 1
PY 2013
VL 24
IS 4
BP 489
EP 501
DI 10.1080/09540105.2012.730501
PG 13
WC Chemistry, Applied; Food Science & Technology; Immunology; Toxicology
SC Chemistry; Food Science & Technology; Immunology; Toxicology
GA 255JQ
UT WOS:000327235600010
ER

PT J
AU Bruckman, KC
   Taub, DI
   McNulty, SE
AF Bruckman, Karl C.
   Taub, Daniel I.
   McNulty, Stephen E.
TI Takotsubo Cardiomyopathy Precipitated by Maxillofacial Surgery and
   General Anesthesia: A Case Report and Review of Literature
SO JOURNAL OF ORAL AND MAXILLOFACIAL SURGERY
LA English
DT Review
ID APICAL BALLOONING SYNDROME; TAKO-TSUBO SYNDROME; INDUCTION; STRESS;
   ANAPHYLAXIS; FAILURE
AB Purpose: Takotsubo cardiomyopathy (TCM) is a syndrome characterized by a transient episode of heart failure. The specific etiology of this condition is widely speculated. The purpose of this case report and literature review was to investigate the incidence of TCM with regard to general anesthesia, especially those cases involving operative procedures within the realm of oral and maxillofacial surgery. It is intended that the present case serve as a guide for fellow surgeons to identify and manage this syndrome.
   Materials and Methods: The present case was explained and a review of the literature was performed. PubMed was used to search for articles involving surgical procedures under general anesthesia, including oral and maxillofacial surgery.
   Results: It was determined that TCM rarely occurs in conjunction with surgical procedures under general anesthesia, especially those of the head and neck region.
   Conclusions: TCM is an uncommon medical condition with significant morbidity and mortality when managed incorrectly. The occurrence of this syndrome in relation to oral and maxillofacial procedures is also rare, although it is imperative that surgeons be able to recognize and treat this condition appropriately. (C) 2013 American Association of Oral and Maxillofacial Surgeons
C1 [Bruckman, Karl C.; Taub, Daniel I.] Thomas Jefferson Univ Hosp, Dept Oral & Maxillofacial Surg, Philadelphia, PA 19107 USA.
   [McNulty, Stephen E.] Thomas Jefferson Univ Hosp, Dept Anesthesiol, Philadelphia, PA 19107 USA.
RP Bruckman, KC (reprint author), 909 Walnut St,3rd Floor COB, Philadelphia, PA 19107 USA.
EM karl.bruckman@jeffersonhospital.org
NR 37
TC 0
Z9 0
PU W B SAUNDERS CO-ELSEVIER INC
PI PHILADELPHIA
PA 1600 JOHN F KENNEDY BOULEVARD, STE 1800, PHILADELPHIA, PA 19103-2899 USA
SN 0278-2391
EI 1531-5053
J9 J ORAL MAXIL SURG
JI J. Oral Maxillofac. Surg.
PD DEC
PY 2013
VL 71
IS 12
DI 10.1016/j.joms.2013.08.002
PG 6
WC Dentistry, Oral Surgery & Medicine
SC Dentistry, Oral Surgery & Medicine
GA 254DT
UT WOS:000327145200007
ER

PT J
AU Senna, G
   Caminati, M
   Canonica, GW
AF Senna, Gianenrico
   Caminati, Marco
   Canonica, Giorgio Walter
TI Safety and tolerability of sublingual immunotherapy in clinical trials
   and real life
SO CURRENT OPINION IN ALLERGY AND CLINICAL IMMUNOLOGY
LA English
DT Review
DE adherence; safety; sublingual immunotherapy; tolerability
ID ALLERGEN-SPECIFIC IMMUNOTHERAPY; NORTH-AMERICAN; DOUBLE-BLIND; SWALLOW
   IMMUNOTHERAPY; CHILDREN; RHINITIS; ASTHMA; EFFICACY; TABLET; ANAPHYLAXIS
AB Purpose of reviewSublingual immunotherapy (SLIT) is effective in allergic rhinitis and asthma. Apart from its efficacy, safety is crucial as this treatment is usually self-administered at home. Tolerability also plays a pivotal role, as mild local reactions, although not life-threatening, may represent a risk for treatment withdrawal and can therefore negatively affect clinical outcomes. The present study addresses this issue by reviewing double-blind, placebo-controlled, randomized trials and real-life studies.Recent findingsThe number of life-threatening SLIT-related reactions is negligible. SLIT-related adverse events are not always consistently reported nor uniformly classified in published studies. However, systemic reactions are rare and side effects mostly consist of mild, self-limiting local reactions. No treatment-related risk factors for adverse events have been clearly defined, as far as type of allergen, dose or schedule.SummarySLIT provides an optimal safety profile both in children and in adults. Apart from life-threatening reactions, the lack of standardization of adverse events reporting may account for the wide variability of the prevalence of side effects in clinical trials and in real-life setting. It can lead to a possible underestimation of adverse events, concerning, in particular, local reactions. Since poor tolerability may affect adherence and cause treatment discontinuation, adopting shared strategies in order to recognize, grade and manage adverse events is mandatory.
C1 [Senna, Gianenrico; Caminati, Marco] Verona Univ Hosp, Allergy Unit, I-37126 Verona, Italy.
   [Canonica, Giorgio Walter] Univ Genoa, IRCCS, San Martino Hosp, IST, Genoa, Italy.
RP Caminati, M (reprint author), Verona Univ Hosp, Allergy Unit, Piazzale Aristide Stefani 1, I-37126 Verona, Italy.
EM ma.caminati@gmail.com
NR 47
TC 4
Z9 4
PU LIPPINCOTT WILLIAMS & WILKINS
PI PHILADELPHIA
PA 530 WALNUT ST, PHILADELPHIA, PA 19106-3621 USA
SN 1528-4050
EI 1473-6322
J9 CURR OPIN ALLERGY CL
JI Curr. Opin. Allergy Clin. Immunol.
PD DEC
PY 2013
VL 13
IS 6
BP 656
EP 662
DI 10.1097/ACI.0000000000000007
PG 7
WC Allergy; Immunology
SC Allergy; Immunology
GA 246OC
UT WOS:000326547200010
ER

PT J
AU Edston, E
AF Edston, Erik
TI Accumulation of eosinophils, mast cells, and basophils in the spleen in
   anaphylactic deaths
SO FORENSIC SCIENCE MEDICINE AND PATHOLOGY
LA English
DT Article
DE Anaphylaxis; Postmortem; Spleen; Eosinophils; Mast cells; Basophils
ID TRYPTASE; POSTMORTEM; ACTIVATION; PROTEIN; SHOCK
AB Death in anaphylactic shock cannot be diagnosed by autopsy alone. Morphological diagnosis of anaphylactic death by counting mast cells in the lung and airways have failed to give consistent results. Previously it has been observed that eosinophils seem to accumulate in the spleen in anaphylaxis. The purpose of this study was to investigate if it is possible to safely diagnose anaphylactic deaths by counting eosinophils, mast cells, and basophils in the spleen. In 43 forensic autopsy cases specific antibodies to mast cells, eosinophil-, and basophil granulocytes were used on sections from lung and splenic tissue. The cells were counted in 20 x 40 fields in a Leica photo-microscope. Presumed deaths in anaphylaxis were compared with sudden deaths after intravenous injection of opiates, and sudden cardiac deaths (control group). The main result was that significant (p < 0.05)increases of both eosinophil granulocytes (mean 26.6 +/- A 17.8/SD/)and mast cells (3.2 +/- A 2.0/SD/) versus controls (eosinophils mean 7.0 +/- A 10.5 and mast cells mean 0.9 +/- A 1.1) were seen in splenic tissue in anaphylactic deaths. Comparing cases with high and low concentrations of mast cell tryptase in serum showed a similar increase in eosinophils and mast cells in the spleen in cases with elevated tryptase, but not in the lung. The numbers of pulmonary mast cells and eosinophils were not different in anaphylactic deaths compared with controls. It is concluded that by quantifying eosinophil granulocytes and mast cells in the spleen in combination with tryptase measurements in serum it is possible to diagnose anaphylaxis with a high degree of certainty.
C1 Natl Board Forens Med, Dept Forens Med, S-58758 Linkoping, Sweden.
RP Edston, E (reprint author), Natl Board Forens Med, Dept Forens Med, Artillerigatan 12, S-58758 Linkoping, Sweden.
EM erik.edston@telia.com
FU Swedish National Board of Forensic Medicine
FX The study was supported by grants from the Swedish National Board of
   Forensic Medicine.
NR 17
TC 1
Z9 1
PU HUMANA PRESS INC
PI TOTOWA
PA 999 RIVERVIEW DRIVE SUITE 208, TOTOWA, NJ 07512 USA
SN 1547-769X
EI 1556-2891
J9 FORENSIC SCI MED PAT
JI Forensic Sci. Med. Pathol.
PD DEC
PY 2013
VL 9
IS 4
BP 496
EP 500
DI 10.1007/s12024-013-9468-9
PG 5
WC Medicine, Legal; Pathology
SC Legal Medicine; Pathology
GA 243WH
UT WOS:000326348600005
ER

PT J
AU He, JJ
   Chen, HM
   Li, CW
   Wu, DW
   Wu, XL
   Shi, SJ
   Li, YC
   Chen, JN
   Su, ZR
   Lai, XP
AF He, Jing-Jin
   Chen, Hai-Ming
   Li, Chu-Wen
   Wu, Dian-Wei
   Wu, Xiao-Li
   Shi, Shu-Jiang
   Li, Yu-Cui
   Chen, Jian-Nan
   Su, Zi-Ren
   Lai, Xiao-Ping
TI Experimental study on antinociceptive and anti-allergy effects of
   patchouli oil
SO JOURNAL OF ESSENTIAL OIL RESEARCH
LA English
DT Article
DE patchouli oil; antinociceptive activity; anti-allergy activity
ID ANIMAL-MODELS; AQUEOUS EXTRACT; POGOSTEMON-CABLIN; METHANOL EXTRACT;
   MICE
AB Pogostemon cablin (Blanco) Benth. (Lamiaceae), which is named Guang-Huo-Xiang' in Chinese, has various therapeutic functions to remove dampness, relieve summer-heat and exterior syndrome, stop vomiting, and stimulate appetite. Patchouli oil is the essential oil of Pogostemonis herba. This study is aimed to investigate the antinociceptive and anti-allergy activities of patchouli oil. The antinociceptive activity of patchouli oil (20, 40, and 80 mg/kg) was evaluated using the acetic acid-induced writhing test (NIH mice) and the hot-plate test (NIH mice), and those for anti-allergy activity were tested using Schultz-Dale reaction, the passive cutaneous anaphylaxis (PCA) test, and delayed-type hypersensitivity (DTH) test. All doses of patchouli oil could significantly (p<0.05) extend writhing latent period and moderately decrease writhing frequency. In the hot-plate test, patchouli oil treatment significantly (p<0.01) increased the latency period at all three doses at 30, 60, and 90-minute time intervals compared with the control group. Patchouli oil could remarkably (p<0.01) inhibit the contraction induced by the Schultz-Dale reaction. Moreover, patchouli oil at all doses significantly (p<0.01) inhibited the PCA reaction induced by Sprague-Dawley rat anti-ovalbumin serum and the DTH reaction induced by the 2,4-dinitrochlorobenzene when comparing with those of the control group. The findings suggested that patchouli oil may provide additional evidence for its potential uses as antinociceptive and anti-allergy agents.
C1 [He, Jing-Jin; Chen, Hai-Ming; Li, Chu-Wen; Wu, Dian-Wei; Wu, Xiao-Li; Shi, Shu-Jiang; Li, Yu-Cui; Chen, Jian-Nan; Su, Zi-Ren; Lai, Xiao-Ping] Guangzhou Univ Chinese Med, Coll Chinese Med, Guangzhou, Guangdong, Peoples R China.
   [Chen, Jian-Nan; Su, Zi-Ren; Lai, Xiao-Ping] Guangzhou Univ Chinese Med, Dongguan Math Engn Acad Chinese Med, Dongguan, Peoples R China.
RP Su, ZR (reprint author), Guangzhou Univ Chinese Med, Coll Chinese Med, Guangzhou, Guangdong, Peoples R China.
EM suziren@gzhtcm.edu.cn; lxp88@gzhtcm.edu.cn
FU National Natural Science Foundation of China (NSFC) [81173534];
   Department of Science and Technology of Guangdong Province (DSTGP)
   [2009A030100014]
FX This work was supported by Grant 81173534 from the National Natural
   Science Foundation of China (NSFC) and Grant 2009A030100014 from the
   Department of Science and Technology of Guangdong Province (DSTGP). The
   contents of this paper are solely the responsibility of the authors and
   do not necessarily represent the official views of the NSFC or DSTGP.
NR 31
TC 0
Z9 0
PU TAYLOR & FRANCIS INC
PI PHILADELPHIA
PA 325 CHESTNUT ST, SUITE 800, PHILADELPHIA, PA 19106 USA
SN 1041-2905
EI 2163-8152
J9 J ESSENT OIL RES
JI J. Essent. Oil Res.
PD DEC 1
PY 2013
VL 25
IS 6
BP 488
EP 496
DI 10.1080/10412905.2013.809319
PG 9
WC Chemistry, Applied; Food Science & Technology
SC Chemistry; Food Science & Technology
GA 232TY
UT WOS:000325518500009
ER

PT J
AU Wu, YL
   Liu, X
   Chen, Y
   Woods, R
   Lee, N
   Yang, H
   Chowdhury, P
   Roskos, LK
   White, WI
AF Wu, Yuling
   Liu, Xu
   Chen, Yan
   Woods, Robert
   Lee, Nancy
   Yang, Harry
   Chowdhury, Partha
   Roskos, Lorin K.
   White, Wendy I.
TI An electrochemiluminescence (ECL)-based assay for the specific detection
   of anti-drug antibodies of the IgE isotype
SO JOURNAL OF PHARMACEUTICAL AND BIOMEDICAL ANALYSIS
LA English
DT Article
DE IgE; ADA; Chimeric antibody; Hypersensitivity; Immunoassay
ID HYPERSENSITIVITY REACTIONS; BIOTECHNOLOGY PRODUCTS; HOST ANTIBODIES;
   ANAPHYLAXIS; RECOMMENDATIONS; IDENTIFICATION; PERFORMANCE; INFLIXIMAB
AB To address a possible linkage between the occurrence of the hypersensitivity reactions and the induction of IgE anti-drug-antibodies (ADA), a drug specific IgE ADA assay was developed using electrochemiluminescence (ECL) technology. In the assay a drug-specific IgE isotype chimeric antibody was generated and used as an ADA positive control. The biotinylated drug X (an antibody) and ruthenium-labeled omalizumab (an anti-human IgE antibody) were used as capture and detection reagents, respectively.
   The binding affinities of the chimeric IgE isotype positive control have been shown to be highly comparable to drug X and drug Y (drug X is the 2nd generation of drug Y), indicating that it could serve as a highly useful control to compare and contrast the relative ability of the two generations of drug to elicit IgE ADA responses. The assay cut point factor (CPF) was estimated to be 1.13. The cut point factor derived from normal human serum samples was statistically equivalent to the cut point factor determined from targeted population samples. The assay could detect less than 250 ng/mL of IgE antibodies in the presence of 300 mu g/mL drug X. The assay sensitivity was <0.2 ng/mL. A minimal prozone was observed at 100 mu g/mL IgE ADA, but the sample remained highly detectable. The inter-assay precision was within 12%. The assay was not susceptible to non-specific matrix effects. The performance specifications ensured that the assay was suitable for validation. The combination of the chimeric IgE positive control and the detection antibody (ruthenium-labeled omalizumab) used for the assay could potentially provide a general bioanalytical approach for other biopharmaceuticals for the detection of IgE ADA responses. (C) 2013 Published by Elsevier B.V.
C1 [Wu, Yuling; Liu, Xu; Lee, Nancy; Roskos, Lorin K.; White, Wendy I.] MedImmune LLC, Translat Sci, Gaithersburg, MD 20878 USA.
   [Chen, Yan; Woods, Robert; Chowdhury, Partha] MedImmune LLC, Antibody Dev & Prot Engn, Gaithersburg, MD 20878 USA.
   [Yang, Harry] MedImmune LLC, Biostat, Gaithersburg, MD 20878 USA.
RP Wu, YL (reprint author), MedImmune LLC, Translat Sci, 1 MedImmune Way, Gaithersburg, MD 20878 USA.
EM wuyu@medimmune.com
NR 32
TC 0
Z9 0
PU ELSEVIER SCIENCE BV
PI AMSTERDAM
PA PO BOX 211, 1000 AE AMSTERDAM, NETHERLANDS
SN 0731-7085
EI 1873-264X
J9 J PHARMACEUT BIOMED
JI J. Pharm. Biomed. Anal.
PD DEC
PY 2013
VL 86
BP 73
EP 81
DI 10.1016/j.jpba.2013.06.005
PG 9
WC Chemistry, Analytical; Pharmacology & Pharmacy
SC Chemistry; Pharmacology & Pharmacy
GA 234VA
UT WOS:000325671200008
ER

PT J
AU Bousfiha, A
   Aarab, L
AF Bousfiha, Amal
   Aarab, Lotfi
TI Effect of Heat and Enzymatic Treatments on Human IgE and Rabbit IgG
   Sensitivity to White Bean Allergens
SO IRANIAN JOURNAL OF ALLERGY ASTHMA AND IMMUNOLOGY
LA English
DT Article
DE Beans; Food allergy; Food processing; Immunoglobulin E; Pepsin
ID LIPID TRANSFER PROTEIN; RED KIDNEY BEANS; PHASEOLUS-VULGARIS;
   ANAPHYLAXIS; DIGESTIBILITY; LEGUMES; LECTINS
AB The aim of this study was to evaluate the sensitivity of the population of Fez and Casablanca in Morocco to dry white beans (Phaseolus Vulgaris) and to investigate the effect of food processing (heat and/or enzymatic hydrolysis by pepsin) on this sensitivity. Work was based on a bank consisting of 146 sera from patients with atopic hypersensitivity in order to evaluate specific immunoglobulin E (IgE) levels to native and processed white bean proteins by ELISA. Under the same conditions, we assessed the immunoreactivity of rabbit IgG obtained by immunization with native white bean proteins.
   Evaluation of specific IgE to the white bean proteins showed that 51% of children and 39% of adults had positive values. The heat treatment and pepsin hydrolysis of dry bean proteins showed a reduction of 68% of IgE binding recognition in more than 65% ofall patients. After heating, all patients indicated a reduction greater than 36%. With rabbit IgG, we observed a decrease by 25% of binding under heat treatment while enzymatic digestion reduced IgG recognition by 46.6%.
   These findings suggest that epitopes recognized by IgE in the studied population were conformational sites whereas those recognized by rabbit IgG were probably sequential. In conclusion, these results demonstrate that the Moroccan population was very sensitive to white beans and this sensitivity could be reduced after heat treatment or enzymatic hydrolysis.
C1 [Bousfiha, Amal; Aarab, Lotfi] Fac Sci & Tech, Lab Bioact Mol, Fes, Morocco.
RP Bousfiha, A (reprint author), Fac Sci & Tech, Lab Bioact Mol, POB 2202,Rd Immouzer, Fes, Morocco.
EM amalben3@yahoo.fr
NR 33
TC 0
Z9 0
PU IRANIAN SCIENTIFIC SOCIETY MEDICAL ENTOMOLOGY
PI TEHRAN
PA SCHOOL PUBLIC HEALTH & INST HEALTH RESEARCH, TEHRAN UNIV MEDICAL
   SCIENCES, P O BOX  6446-14155, TEHRAN, 00000, IRAN
SN 1735-1502
J9 IRAN J ALLERGY ASTHM
JI Iran. J. Allergy Asthma Immunol.
PD DEC
PY 2013
VL 12
IS 4
BP 304
EP 311
PG 8
WC Allergy; Immunology
SC Allergy; Immunology
GA 208XY
UT WOS:000323717200002
ER

PT J
AU Fujizuka, K
   Nakano, M
   Nakamura, M
   Ogura, T
AF Fujizuka, Kenji
   Nakano, Minoru
   Nakamura, Mitunobu
   Ogura, Takayuki
TI Continuous Intravenous Administration is the Method of Epinephrine
   Administration Recommended for Treating Anaphylaxis
SO CIRCULATION
LA English
DT Meeting Abstract
CT Scientific Sessions and Resuscitation Science Symposium of the
   American-Heart-Association
CY NOV 16-17, 2013
CL Dallas, TX
SP Amer Heart Assoc
DE Allergy; Catecholamines
C1 [Fujizuka, Kenji; Nakano, Minoru; Nakamura, Mitunobu; Ogura, Takayuki] Japan Redcross Maebashi Hosp, Adv Med Emergency & Crit Care Cntr, Maebasi, Japan.
NR 0
TC 0
Z9 0
PU LIPPINCOTT WILLIAMS & WILKINS
PI PHILADELPHIA
PA 530 WALNUT ST, PHILADELPHIA, PA 19106-3621 USA
SN 0009-7322
EI 1524-4539
J9 CIRCULATION
JI Circulation
PD NOV 26
PY 2013
VL 128
IS 22
SU S
MA 314
PG 1
WC Cardiac & Cardiovascular Systems; Peripheral Vascular Disease
SC Cardiovascular System & Cardiology
GA AC0CR
UT WOS:000332162900255
ER

PT J
AU Bennett, CL
   Jacob, S
   Macdougall, IC
   Moore, T
   Georgantopoulos, P
   Nichols, J
   Yarnold, P
   Sartor, O
   Raisch, DW
   Mikhail, A
   Norris, L
   Kessler, S
   Magwood, J
   Goldsmith, D
AF Bennett, Charles L.
   Jacob, Sony
   Macdougall, Iain C.
   Moore, Tom
   Georgantopoulos, Peter
   Nichols, Judy
   Yarnold, Paul
   Sartor, Oliver
   Raisch, Dennis W.
   Mikhail, Ashraf
   Norris, LeAnn
   Kessler, Samuel
   Magwood, Jametta
   Goldsmith, David
TI Fatal and Serious Anaphylaxis Following Peginesatide Administration
SO BLOOD
LA English
DT Meeting Abstract
CT 55th Annual Meeting of the American-Society-of-Hematology
CY DEC 07-10, 2013
CL New Orleans, LA
SP Amer Soc Hematol
NR 0
TC 0
Z9 0
PU AMER SOC HEMATOLOGY
PI WASHINGTON
PA 2021 L ST NW, SUITE 900, WASHINGTON, DC 20036 USA
SN 0006-4971
EI 1528-0020
J9 BLOOD
JI Blood
PD NOV 15
PY 2013
VL 122
IS 21
MA 5612
PG 1
WC Hematology
SC Hematology
GA AA9AB
UT WOS:000331385009457
ER

PT J
AU Marichal, T
   Starkl, P
   Reber, LL
   Kalesnikoff, J
   Oettgen, HC
   Tsai, M
   Metz, M
   Galli, SJ
AF Marichal, Thomas
   Starkl, Philipp
   Reber, Laurent L.
   Kalesnikoff, Janet
   Oettgen, Hans C.
   Tsai, Mindy
   Metz, Martin
   Galli, Stephen J.
TI A Beneficial Role for Immunoglobulin E in Host Defense against Honeybee
   Venom
SO IMMUNITY
LA English
DT Article
ID MAST-CELL; BEE VENOM; IGE ANTIBODIES; IN-VIVO; MICE; ANAPHYLAXIS;
   ALLERGY; MOUSE; ASTHMA; SNAKE
AB Allergies are widely considered to be misdirected type 2 immune responses, in which immunoglobulin E (IgE) antibodies are produced against any of a broad range of seemingly harmless antigens. However, components of insect venoms also can sensitize individuals to develop severe IgE-associated allergic reactions, including fatal anaphylaxis, upon subsequent venom exposure. We found that mice injected with amounts of honeybee venom similar to that which could be delivered in one or two stings developed a specific type 2 immune response that increased their resistance to subsequent challenge with potentially lethal amounts of the venom. Our data indicate that IgE antibodies and the high affinity IgE receptor, Fc epsilon RI, were essential for such acquired resistance to honeybee venom. The evidence that IgE-dependent immune responses against venom can enhance survival in mice supports the hypothesis that IgE, which also contributes to allergic disorders, has an important function in protection of the host against noxious substances.
C1 [Marichal, Thomas; Starkl, Philipp; Reber, Laurent L.; Kalesnikoff, Janet; Metz, Martin; Galli, Stephen J.] Stanford Univ, Sch Med, Dept Pathol, Stanford, CA 94305 USA.
   [Galli, Stephen J.] Stanford Univ, Sch Med, Dept Microbiol & Immunol, Stanford, CA 94305 USA.
   [Oettgen, Hans C.] Boston Childrens Hosp, Div Immunol, Boston, MA 02115 USA.
   [Metz, Martin] Charite, Allergie Ctr Charite, Dept Dermatol & Allergy, D-10117 Berlin, Germany.
RP Metz, M (reprint author), Stanford Univ, Sch Med, Dept Pathol, Stanford, CA 94305 USA.
EM martin.metz@charite.de; sgalli@stanford.edu
FU Belgium American Educational Foundation; Marie Curie International
   Outgoing Fellowship for Career Development: European Union's Seventh
   Framework Programme [299954]; Max Kade Foundation; Austrian Academy of
   Sciences; Austrian Science Fund (FWF) [J3399-B21]; French "Fondation
   pour la Recherche Medicale FRM"; Lucile Packard Foundation for
   Children's Health; Stanford CTSA (National Institutes of Health) [UL1
   RR025744]; Arthritis National Research Foundation [SPO106496]; German
   Research Foundation [DFG Me 2668/2-1]; National Institutes of Health
   [AI023990, CA072074, AI070813]
FX We thank Brit B. Turnbull for statistical advice, all members of the
   Galli laboratory for discussions, and Chen Liu and Mariola Liebersbach
   for technical assistance. T. M. is supported by a Belgium American
   Educational Foundation fellowship and a Marie Curie International
   Outgoing Fellowship for Career Development: European Union's Seventh
   Framework Programme (FP7-PEOPLE-2011-IOF), 299954; P. S. is supported by
   a Max Kade Fellowship of the Max Kade Foundation and the Austrian
   Academy of Sciences and a Schroedinger Fellowship of the Austrian
   Science Fund (FWF): J3399-B21; L. L. R. is supported by fellowships from
   the French "Fondation pour la Recherche Medicale FRM" and the Stanford
   Pediatric Research Fund of the Lucile Packard Foundation for Children's
   Health and the Stanford CTSA (National Institutes of Health grant UL1
   RR025744) and by grant #SPO106496 from the Arthritis National Research
   Foundation. This work was supported by the German Research Foundation
   (grant DFG Me 2668/2-1, to M. M.) and by National Institutes of Health
   grants AI023990, CA072074, and AI070813 (to S.J.G.).
NR 45
TC 5
Z9 5
PU CELL PRESS
PI CAMBRIDGE
PA 600 TECHNOLOGY SQUARE, 5TH FLOOR, CAMBRIDGE, MA 02139 USA
SN 1074-7613
EI 1097-4180
J9 IMMUNITY
JI Immunity
PD NOV 14
PY 2013
VL 39
IS 5
BP 963
EP 975
DI 10.1016/j.immuni.2013.10.005
PG 13
GA AA2UV
UT WOS:000330950600017
ER

PT J
AU Cahenzli, J
   Koller, Y
   Wyss, M
   Geuking, MB
   McCoy, KD
AF Cahenzli, Julia
   Koeller, Yasmin
   Wyss, Madeleine
   Geuking, Markus B.
   McCoy, Kathy D.
TI Intestinal Microbial Diversity during Early-Life Colonization Shapes
   Long-Term IgE Levels
SO CELL HOST & MICROBE
LA English
DT Article
ID ANTIGEN-INDUCED ANAPHYLAXIS; REGULATORY T-CELLS; FC-EPSILON-RI; GUT
   MICROBIOME; IMMUNE-SYSTEM; ALLERGIC DISEASES; MAST-CELL; HAY-FEVER;
   RESPONSES; IMMUNODEFICIENCY
AB Microbial exposure following birth profoundly impacts mammalian immune system development. Microbiota alterations are associated with increased incidence of allergic and autoimmune disorders with elevated serum IgE as a hallmark. The previously reported abnormally high serum IgE levels in germfree mice suggests that immunoregulatory signals from microbiota are required to control basal IgE levels. We report that germ-free mice and those with low-diversity microbiota develop elevated serum IgE levels in early life. B cells in neonatal germ-free mice undergo isotype switching to IgE at mucosal sites in a CD4 T-cell- and IL-4-dependent manner. A critical level of microbial diversity following birth is required in order to inhibit IgE induction. Elevated IgE levels in germ-free mice lead to increased mast-cell-surface-bound IgE and exaggerated oral-induced systemic anaphylaxis. Thus, appropriate intestinal microbial stimuli during early life are critical for inducing an immunoregulatory network that protects from induction of IgE at mucosal sites.
C1 [Cahenzli, Julia; Koeller, Yasmin; Wyss, Madeleine; Geuking, Markus B.; McCoy, Kathy D.] Univ Bern, Inselspital, Univ Klin Viszerale Chirurg & Med, Maurice Muller Labs DKF, CH-3010 Bern, Switzerland.
RP McCoy, KD (reprint author), Univ Bern, Inselspital, Univ Klin Viszerale Chirurg & Med, Maurice Muller Labs DKF, Murtenstr 35, CH-3010 Bern, Switzerland.
EM mccoy@dkf.unibe.ch
FU European Research Council (ERC) under the European Union's Seventh
   Framework Programme; ERC [281785]; Swiss National Science Foundation;
   Canadian Institute of Health Research; Ambizione fellowship from the
   Swiss National Science Foundation; Genaxen Foundation; Inselspital;
   University of Bern
FX The research leading to these results received funding from the European
   Research Council (ERC) under the European Union's Seventh Framework
   Programme (FP/2007-2013) and ERC grant agreement 281785 (K. D. M.), the
   Swiss National Science Foundation (K. D. M.), and the Canadian Institute
   of Health Research (K. D. M.). M. B. G. is a recipient of an Ambizione
   fellowship from the Swiss National Science Foundation. The Clean Mouse
   Facility is supported by the Genaxen Foundation, Inselspital, and the
   University of Bern. We thank A. Macpherson for scientific input and M.
   Lawson and L. Hai for technical assistance.
NR 65
TC 6
Z9 6
PU CELL PRESS
PI CAMBRIDGE
PA 600 TECHNOLOGY SQUARE, 5TH FLOOR, CAMBRIDGE, MA 02139 USA
SN 1931-3128
EI 1934-6069
J9 CELL HOST MICROBE
JI Cell Host Microbe
PD NOV 13
PY 2013
VL 14
IS 5
BP 559
EP 570
DI 10.1016/j.chom.2013.10.004
PG 12
WC Microbiology; Parasitology; Virology
SC Microbiology; Parasitology; Virology
GA AA1JT
UT WOS:000330853200010
ER

PT J
AU Oppong, E
   Flink, N
   Cato, ACB
AF Oppong, Emmanuel
   Flink, Nesrin
   Cato, Andrew C. B.
TI Molecular mechanisms of glucocorticoid action in mast cells
SO MOLECULAR AND CELLULAR ENDOCRINOLOGY
LA English
DT Article
DE Allergy; Mast cells; Protein tyrosine phosphatases
ID DUAL-SPECIFICITY PHOSPHATASE; FC-EPSILON-RI; ACTIVATED PROTEIN-KINASE;
   AFFINITY IGE RECEPTOR; ENRICHED TYROSINE PHOSPHATASE; NF-KAPPA-B; MAP
   KINASE; ANTIGEN RECEPTOR; IN-VIVO; ANTIINFLAMMATORY ACTIONS
AB Glucocorticoids are compounds that have successfully been used over the years in the treatment of inflammatory disorders. They are known to exhibit their effects through the glucocorticoid receptor (GR) that acts to downregulate the action of proinflammatory transcription factors such as AP-1 and NF-kappa B. The GR also exerts anti-inflammatory effects through activation of distinct genes. In addition to their anti-inflammatory actions, glucocorticoids are also potent antiallergic compounds that are widely used in conditions such as asthma and anaphylaxis. Nevertheless the mechanism of action of this hormone in these disorders is not known. In this article, we have reviewed reports on the effects of glucocorticoids in mast cells, one of the important immune cells in allergy. Building on the knowledge of the molecular action of glucocorticoids and the GR in the treatment of inflammation in other cell types, we have made suggestions as to the likely mechanisms of action of glucocorticoids in mast cells. We have further identified some important questions and research directions that need to be addressed in future studies to improve the treatment of allergic disorders. (C) 2013 Elsevier Ireland Ltd. All rights reserved.
C1 [Oppong, Emmanuel; Flink, Nesrin; Cato, Andrew C. B.] Karlsruhe Inst Technol, Inst Toxicol & Genet, D-76344 Eggenstein Leopoldshafen, Germany.
RP Oppong, E (reprint author), Karlsruhe Inst Technol, Inst Toxicol & Genet, Hermann von Helmholtz Pl 1, D-76344 Eggenstein Leopoldshafen, Germany.
EM emmanuel.oppong@kit.edu
RI Cato, Andrew/H-2071-2013
OI Cato, Andrew/0000-0001-8508-3834
FU DFG [SPP 1394]; Deutscher Akademischer Austauschdienst (DAAD) PhD
   Scholarship
FX The authors wish to thank Jana Maier and Stefanie Bormann for permission
   to use some of their unpublished data in this article. Work in the
   authors' laboratory on this topic is supported in part by funds from the
   DFG (SPP 1394) to Andrew C. B. Cato and by a Deutscher Akademischer
   Austauschdienst (DAAD) PhD Scholarship to Emmanuel Oppong.
NR 106
TC 1
Z9 2
PU ELSEVIER IRELAND LTD
PI CLARE
PA ELSEVIER HOUSE, BROOKVALE PLAZA, EAST PARK SHANNON, CO, CLARE, 00000,
   IRELAND
SN 0303-7207
J9 MOL CELL ENDOCRINOL
JI Mol. Cell. Endocrinol.
PD NOV 5
PY 2013
VL 380
IS 1-2
SI SI
BP 119
EP 126
DI 10.1016/j.mce.2013.05.014
PG 8
WC Cell Biology; Endocrinology & Metabolism
SC Cell Biology; Endocrinology & Metabolism
GA 251FE
UT WOS:000326912400013
ER

PT J
AU Walker, T
AF Walker, Tracey
TI Study highlights need to address anaphylaxis prevention
SO FORMULARY
LA English
DT News Item
NR 0
TC 0
Z9 0
PU ADVANSTAR COMMUNICATIONS INC
PI DULUTH
PA 131 W 1ST STREET, DULUTH, MN 55802 USA
SN 1082-801X
EI 1938-1166
J9 FORMULARY
JI Formulary
PD NOV
PY 2013
VL 48
IS 11
BP 345
EP 345
PG 1
WC Pharmacology & Pharmacy
SC Pharmacology & Pharmacy
GA AH5VT
UT WOS:000336199900001
ER

PT J
AU Walsh, GM
AF Walsh, Garry M.
TI An update on biologic-based therapy in asthma
SO IMMUNOTHERAPY
LA English
DT Review
DE asthma; biologics; eosinophil; IL-4; IL-5; IL-13; TNF-alpha
ID AIRWAY SMOOTH-MUSCLE; SEVERE PERSISTENT ASTHMA; SEVERE ALLERGIC-ASTHMA;
   OMALIZUMAB-ASSOCIATED ANAPHYLAXIS; HUMANIZED MONOCLONAL-ANTIBODY;
   ANTIIMMUNOGLOBULIN-E THERAPY; NECROSIS-FACTOR-ALPHA; TO-SEVERE ASTHMA;
   EOSINOPHILIC ASTHMA; CONTROLLED-TRIAL
AB Although it is recognized that airway inflammation is key to asthma pathogenesis, the marked heterogeneity in its clinical course and variations in response to treatment make it a challenging condition for the development of novel and effective biologic-based therapies. Biopharmaceutical approaches have identified new therapies that target key cells and mediators that drive inflammatory responses in the asthmatic lung. Such an approach resulted in the development of biologics targeted at inhibiting IL-4, IL-5 and IL-13. With the notable exception of the anti-IgE monoclonal antibody omalizumab, early clinical trials with cytokine-targeted biologics in patients with asthma were, for the most part, disappointing, despite being highly effective in animal models of asthma. It is becoming apparent that significant clinical effects with anticytokine-based therapies are more likely in carefully selected patient populations that take asthma phenotypes into account. The development of discriminatory biomarkers and genetic profiling may aid identification of such patients with asthma. This review summarizes recent evidence demonstrating the effectiveness or otherwise of monoclonal antibody-based therapies in patients with asthma.
C1 Univ Aberdeen, Inst Med Sci, Sch Med & Dent, Sect Immunol & Infect,Div Appl Med, Aberdeen AB25 2ZD, Scotland.
RP Walsh, GM (reprint author), Univ Aberdeen, Inst Med Sci, Sch Med & Dent, Sect Immunol & Infect,Div Appl Med, Aberdeen AB25 2ZD, Scotland.
EM g.m.walsh@abdn.ac.uk
NR 84
TC 1
Z9 1
PU FUTURE MEDICINE LTD
PI LONDON
PA UNITEC HOUSE, 3RD FLOOR, 2 ALBERT PLACE, FINCHLEY CENTRAL, LONDON, N3
   1QB, ENGLAND
SN 1750-743X
EI 1750-7448
J9 IMMUNOTHERAPY-UK
JI Immunotherapy
PD NOV
PY 2013
VL 5
IS 11
BP 1255
EP 1264
DI 10.2217/IMT.13.118
PG 10
WC Immunology
SC Immunology
GA AI0FG
UT WOS:000336521000017
ER

PT J
AU Pecquet, C
AF Pecquet, Catherine
TI Allergic reactions to insect secretions
SO EUROPEAN JOURNAL OF DERMATOLOGY
LA English
DT Review
DE Allergy; insect secretions
ID OCCUPATIONAL CONTACT-DERMATITIS; ANAPHYLAXIS FOLLOWING INGESTION;
   JELLY-INDUCED ASTHMA; PROPOLIS ALLERGY; INHALED CARMINE; HONEY ALLERGY;
   FOOD ALLERGY; LIP BALM; SILK; SHELLAC
AB Some products derived from insects can induce allergic reactions. The main characteristics of some products from honeybees, cochineal and silkworms are summarised here. We review allergic reactions from honey-derived products (propolis, wax, royal jelly), from cochineal products (shellac and carmine) and from silk : clinical features, allergological investigations and allergens if they are known.
C1 Tenon Hosp, AP HP, Dept Dermatol & Allergol, F-75970 Paris, France.
RP Pecquet, C (reprint author), Tenon Hosp, AP HP, Dept Dermatol & Allergol, 4 Rue Chine, F-75970 Paris, France.
EM catherine.pecquet@tnn.aphp.fr
NR 98
TC 0
Z9 0
PU JOHN LIBBEY EUROTEXT LTD
PI MONTROUGE
PA 127 AVE DE LA REPUBLIQUE, 92120 MONTROUGE, FRANCE
SN 1167-1122
EI 1952-4013
J9 EUR J DERMATOL
JI Eur. J. Dermatol.
PD NOV-DEC
PY 2013
VL 23
IS 6
BP 767
EP 773
DI 10.1684/ejd.2013.2186
PG 7
WC Dermatology
SC Dermatology
GA AB0CS
UT WOS:000331460000002
ER

PT J
AU Olivera, A
   Kitamura, Y
   Wright, LD
   Allende, ML
   Chen, WP
   Kaneko-Goto, T
   Yoshihara, Y
   Proia, RL
   Rivera, J
AF Olivera, Ana
   Kitamura, Yoshiaki
   Wright, Laurel D.
   Allende, Maria L.
   Chen, Weiping
   Kaneko-Goto, Tomomi
   Yoshihara, Yoshihiro
   Proia, Richard L.
   Rivera, Juan
TI Sphingosine-1-phosphate can promote mast cell hyper-reactivity through
   regulation of contactin-4 expression
SO JOURNAL OF LEUKOCYTE BIOLOGY
LA English
DT Article
DE Fc epsilon RI; mast cell degranulation; cytokine production; anaphylaxis
ID MEMBRANE-PROTEIN SLMAP; SPHINGOSINE 1-PHOSPHATE; MYELINATED AXONS; K+
   CHANNELS; CA2+ INFLUX; ACTIVATION; IMMUNITY; KINASE; LYASE; RESPONSES
AB Both genes and the environment are determinants in the susceptibility to allergies and may alter the severity of the disease. We explored whether an increase in the levels of the lipid mediator S1P in vivo, a condition found during allergic asthma, could affect the sensitivity or the response of MCs to IgE/Ag and the onset of allergic disease. We found that increasing S1P levels by genetic deletion of S1P lyase, the enzyme catabolizing S1P, led to elevated activity of circulating tryptase. Accordingly, MCs of S1P lyase-deficient mice were mostly degranulated in the tissues and showed enhanced calcium levels, degranulation, and cytokine production in response to IgE/Ag in vitro. Th 1-skewed mice (C57BL/6) had lower levels of S1P in circulation and histamine responses than did Th 2-skewed (129/Sv) mice. However, when S1P levels were increased by pharmacologic inhibition of S1P lyase, the C57BL/6 mice showed increased histamine release into the circulation and anaphylactic responses similar to those in the 129/Sv mice. Culturing of MCs in the presence of S1P enhanced their degranulation responses, and when the S1P-treated MCs were used to reconstitute MC-deficient (Kit(W-sh)) mice, they caused enhanced anaphylaxis. Gene expression arrays in S1P lyase-deficient MCs and MCs treated with S1P continuously revealed increased expression of numerous genes, including the adhesion molecule CNTN4, which contributed to the enhanced responses. Our findings argue that dysregulation in the metabolism of S1P is a contributing factor in modulating MC responsiveness and the allergic response.
C1 [Olivera, Ana; Kitamura, Yoshiaki; Wright, Laurel D.; Rivera, Juan] NIAMSD, Immunogenet Mol Lab, NIH, Bethesda, MD 20892 USA.
   [Allende, Maria L.; Proia, Richard L.] NIDDK, Genet Dev & Dis Branch, NIH, Bethesda, MD 20892 USA.
   [Chen, Weiping] NIDDK, Genom Core, NIH, Bethesda, MD 20892 USA.
   [Kaneko-Goto, Tomomi; Yoshihara, Yoshihiro] RIKEN Brain Sci Inst, Lab Neurobiol Synapse, Saitama, Japan.
RP Olivera, A (reprint author), NIAMS, Immunogenet Mol Lab, NIH, Bldg 10,Room 13C103, Bethesda, MD 20892 USA.
EM oliveraa@ep.niams.nih.gov; juan_rivera@nih.gov
FU Intramural Research Program of the NIAMS; NIDDK of the U.S. National
   Institutes of Health; Laboratory Animal Care and Use Section of the
   Office of Science and Technology, NIAMS
FX This work was supported by the Intramural Research Program of the NIAMS
   and the NIDDK of the U.S. National Institutes of Health. We are grateful
   for the support of the Laboratory Animal Care and Use Section of the
   Office of Science and Technology, NIAMS. We are also grateful to Dr.
   Barbara Dema for help with statistical analysis.
NR 75
TC 1
Z9 1
PU FEDERATION AMER SOC EXP BIOL
PI BETHESDA
PA 9650 ROCKVILLE PIKE, BETHESDA, MD 20814-3998 USA
SN 0741-5400
EI 1938-3673
J9 J LEUKOCYTE BIOL
JI J. Leukoc. Biol.
PD NOV
PY 2013
VL 94
IS 5
BP 1013
EP 1024
DI 10.1189/jlb.0313163
PG 12
WC Cell Biology; Hematology; Immunology
SC Cell Biology; Hematology; Immunology
GA 301MZ
UT WOS:000330537700018
ER

PT J
AU Hammami, S
   Affes, H
   Ksouda, K
   Feki, M
   Sahnoun, Z
   Zeghal, KM
AF Hammami, Serria
   Affes, Hanen
   Ksouda, Kamilia
   Feki, Manel
   Sahnoun, Zouheir
   Zeghal, Khaled Mounir
TI Study of Cross Reactivity between Proton Pump Inhibitors
SO THERAPIE
LA French
DT Article
DE adverse effect; proton pump inhibitors; cross reactivity
ID ADVERSE DRUG-REACTIONS; ANAPHYLACTIC REACTION; MEDIATED ANAPHYLAXIS;
   OMEPRAZOLE; HYPERSENSITIVITY; LANSOPRAZOLE; ALLERGY; PANTOPRAZOLE;
   RABEPRAZOLE; TOLERANCE
AB Although rare, anaphylactic reactions induced by PPIs have been reported. The presence of cross-reactivity between different members of the group is not clear. We analyzed all cases of allergic skin reactions to PPIs notified in regional pharmacovigilance center of Sfax during a 12 years period and assessed the possibility of cross-reactions between different molecules of this class. An enquiry of pharmacovigilance was conducted for each case according to the French imputation method. We called then, all patients who developed an allergic reaction to a PPI with a plausible or credible imputation. A patch test to all the molecules was carried out to study the possibility of cross-reactivity between PPIs. Thirty-seven patients have developed skin disease, with a total of 1 172 cutaneous adverse effects (3%) notified in our regional pharmacovigilance center. The skin disease most frequently observed was maculopapular rash (19 cases or 51%), followed by urticaria in 9 cases (24%). The omeprazole was the most implicated in the genesis of these adverse events (in 31 cases: 83.78%). Lansoprazole was administered to 5 patients having allergy to omeprazole with good tolerance. Patch tests were realized for6 patients having allergy to omeprazole. They were positive with omeprazole at 72 h in all cases and negative with lansoprazole in 5 cases. In one third of cases, lansoprazole was a good alternative at patients developing allergy to omeprazole, esomeprazole or pantoprazole. In one case we have contraindicated all PPIs. In the other cases we have preconized surveillance for the use of lansoprazole.
C1 [Hammami, Serria; Affes, Hanen; Ksouda, Kamilia; Feki, Manel; Sahnoun, Zouheir; Zeghal, Khaled Mounir] Fac Med Sfax, Pharmacol Lab, Sfax 3029, Tunisia.
RP Affes, H (reprint author), Fac Med Sfax, Pharmacol Lab, Ave Majida Boulila, Sfax 3029, Tunisia.
EM affeshanen13@yahoo.fr
NR 37
TC 0
Z9 0
PU EDP SCIENCES S A
PI LES ULIS CEDEX A
PA 17, AVE DU HOGGAR, PA COURTABOEUF, BP 112, F-91944 LES ULIS CEDEX A,
   FRANCE
SN 0040-5957
EI 1958-5578
J9 THERAPIE
JI Therapie
PD NOV-DEC
PY 2013
VL 68
IS 6
BP 361
EP 368
DI 10.2515/therapie/2013061
PG 8
WC Pharmacology & Pharmacy
SC Pharmacology & Pharmacy
GA 300JJ
UT WOS:000330459900003
ER

PT J
AU Panesar, SS
   Javad, S
   de Silva, D
   Nwaru, BI
   Hickstein, L
   Muraro, A
   Roberts, G
   Worm, M
   Bilo, MB
   Cardona, V
   Dubois, AEJ
   Galvin, AD
   Eigenmann, P
   Fernandez-Rivas, M
   Halken, S
   Lack, G
   Niggemann, B
   Santos, AF
   Vlieg-Boerstra, BJ
   Zolkipli, ZQ
   Sheikh, A
AF Panesar, S. S.
   Javad, S.
   de Silva, D.
   Nwaru, B. I.
   Hickstein, L.
   Muraro, A.
   Roberts, G.
   Worm, M.
   Bilo, M. B.
   Cardona, V.
   Dubois, A. E. J.
   Galvin, A. Dunn
   Eigenmann, P.
   Fernandez-Rivas, M.
   Halken, S.
   Lack, G.
   Niggemann, B.
   Santos, A. F.
   Vlieg-Boerstra, B. J.
   Zolkipli, Z. Q.
   Sheikh, A.
CA EAACI Food Allergy Anaphylaxis Grp
TI The epidemiology of anaphylaxis in Europe: a systematic review
SO ALLERGY
LA English
DT Review
DE anaphylaxis; epidemiology; incidence; prevalence; risk factors
ID HOSPITAL ADMISSIONS; RISK-FACTORS; LIFETIME-PREVALENCE; PENICILLIN
   ALLERGY; FOOD ALLERGY; FRANCE; POPULATION; ACETYLCYSTEINE; ANESTHESIA;
   DISEASE
AB BackgroundAnaphylaxis is an acute, potentially fatal, multi-organ system, allergic reaction caused by the release of chemical mediators from mast cells and basophils. Uncertainty exists around epidemiological measures of incidence and prevalence, risk factors, risk of recurrence, and death due to anaphylaxis. This systematic review aimed to (1) understand and describe the epidemiology of anaphylaxis and (2) describe how these characteristics vary by person, place, and time.
   MethodsUsing a highly sensitive search strategy, we identified systematic reviews of epidemiological studies, descriptive and analytical epidemiological investigations, and studies involving analysis of routine data.
   ResultsOur searches identified a total of 5843 potentially eligible studies, of which 49 satisfied our inclusion criteria. Of these, three were suitable for pooled estimates of prevalence. The incidence rates for all-cause anaphylaxis ranged from 1.5 to 7.9 per 100000 person-years. These data indicated that an estimated 0.3% (95% CI 0.1-0.5) of the population experience anaphylaxis at some point in their lives. Food, drugs, stinging insects, and latex were the most commonly identified triggers.
   ConclusionsAnaphylaxis is a common problem, affecting an estimated 1 in 300 of the European population at some time in their lives. Future research needs to focus on better understanding of the trends across Europe and identifying those most likely to experience fatal reactions.
C1 [Panesar, S. S.; Sheikh, A.] Univ Edinburgh, Ctr Populat Hlth Sci, Allergy & Resp Res Grp, Edinburgh EH8 9AG, Midlothian, Scotland.
   [Javad, S.] Univ London Imperial Coll Sci Technol & Med, Sch Publ Hlth, London, England.
   [de Silva, D.] Evidence Ctr Ltd, London, England.
   [Nwaru, B. I.] Univ Tampere, Sch Hlth Sci, FIN-33101 Tampere, Finland.
   [Hickstein, L.] Univ Munich, Inst Med Informat, Munich, Germany.
   [Muraro, A.] Univ Padua, Ctr Food Allergy Diag & Treatment, Dept Pediat, Padua, Italy.
   [Roberts, G.] St Marys Hosp, David Hide Asthma & Allergy Res Ctr, Newport, Isle Of Wight, England.
   [Roberts, G.; Zolkipli, Z. Q.] Univ Hosp Southampton NHS Fdn Trust, NIHR Southampton Resp Biomed Res Unit, Southampton, Hants, England.
   [Roberts, G.; Zolkipli, Z. Q.] Univ Southampton, Fac Med, Human Dev Acad Unit, Southampton SO9 5NH, Hants, England.
   [Roberts, G.] Univ Southampton, Fac Med, Hlth & Clin Expt Sci Acad Unit, Southampton SO9 5NH, Hants, England.
   [Worm, M.] Charite, Allergy Ctr Charite, Dept Dermatol & Allergy, D-13353 Berlin, Germany.
   [Bilo, M. B.] Osped Riuniti, Univ Hosp, Dept Internal Med, Allergy Unit, Ancona, Italy.
   [Cardona, V.] Hosp Univ Vall Hebron, Dept Internal Med, Allergy Sect, Barcelona, Spain.
   [Dubois, A. E. J.] Univ Groningen, Univ Med Ctr Groningen, GRIAC Res Inst, Dept Pediat Pulmonol & Pediat Allergy, Groningen, Netherlands.
   [Galvin, A. Dunn] Natl Univ Ireland Univ Coll Cork, Dept Paediat & Child Hlth, Cork, Ireland.
   [Eigenmann, P.] Univ Hosp Geneva, Geneva, Switzerland.
   [Fernandez-Rivas, M.] IdISSC, Hosp Clin San Carlos, Dept Allergy, Madrid, Spain.
   [Halken, S.] Odense Univ Hosp, Hans Christian Andersen Childrens Hosp, DK-5000 Odense, Denmark.
   [Lack, G.; Santos, A. F.] MRC, London, England.
   [Lack, G.; Santos, A. F.] Asthma UK Ctr Allerg Mech Asthma, London, England.
   [Niggemann, B.] Univ Hosp Charite, Allergy Ctr Charite, Berlin, Germany.
   [Santos, A. F.] Univ London, Kings Coll London, Div Asthma Allergy & Lung Biol, Dept Pediat Allergy, London SW3 6LX, England.
   [Santos, A. F.] Coimbra Univ Hosp, Dept Immunoallergol, Coimbra, Portugal.
   [Vlieg-Boerstra, B. J.] Univ Amsterdam, Acad Med Ctr, Emma Childrens Hosp, Dept Pediat Resp Med & Allergy, NL-1105 AZ Amsterdam, Netherlands.
   [Sheikh, A.] Harvard Univ, Brigham & Womens Hosp, Sch Med, Div Gen Internal Med & Primary Care, Boston, MA 02115 USA.
RP Sheikh, A (reprint author), Univ Edinburgh, Sch Med, Ctr Populat Hlth Sci, Doorway 3,Teviot Pl, Edinburgh EH8 9AG, Midlothian, Scotland.
EM aziz.sheikh@ed.ac.uk
FU EAACI
FX EAACI.
NR 69
TC 3
Z9 3
PU WILEY-BLACKWELL
PI HOBOKEN
PA 111 RIVER ST, HOBOKEN 07030-5774, NJ USA
SN 0105-4538
EI 1398-9995
J9 ALLERGY
JI Allergy
PD NOV
PY 2013
VL 68
IS 11
BP 1353
EP 1361
DI 10.1111/all.12272
PG 9
WC Allergy; Immunology
SC Allergy; Immunology
GA 294IP
UT WOS:000330039100002
ER

PT J
AU Je, IG
   Shin, TY
   Kim, SH
AF Je, I. G.
   Shin, T. Y.
   Kim, S. H.
TI Mosla punctulata Inhibits Mast Cell-mediated Allergic Reactions Through
   the Inhibition of Histamine Release and Inflammatory Cytokine Production
SO INDIAN JOURNAL OF PHARMACEUTICAL SCIENCES
LA English
DT Article
DE Mosla punctulata; allergic inflammation; mast cells; histamine; tumor
   necrosis factor-alpha
ID FACTOR-KAPPA-B; IMMUNE-RESPONSES; TNF-ALPHA; CALCIUM; IGE; SUPPRESSION;
   ACTIVATION; MODEL; CA2+
AB Allergic inflammatory diseases such as food allergy, asthma, sinusitis and atopic dermatitis are increasing worldwide. This study examined the effects of aqueous extract of Mosla punctulata on mast cell-mediated allergic inflammation and studied the possible mechanism of action. Aqueous extract of Mosla punctulata inhibited compound 48/80-induced systemic and immunoglobulin E-mediated local anaphylaxis and it also reduced intracellular calcium level and down-streamed histamine release from mast cells. In addition, aqueous extract of Mosla punctulata decreased gene expression and secretion of tumour necrosis factor alpha, an important proinflammatory cytokine, in mast cells. The inhibitory effect on tumour necrosis factor alpha expression was nuclear factor kappa B dependent. The results indicate that aqueous extract of Mosla punctulata inhibited mast cell-mediated allergic inflammatory reaction by suppressing histamine release and expression of tumour necrosis factor alpha, and involvement of calcium and nuclear factor kappa B in these effects. Hence it can be concluded that, the aqueous extract of Mosla punctulata might be a possible therapeutic candidate for allergic inflammatory disorders.
C1 [Je, I. G.; Kim, S. H.] Kyungpook Natl Univ, Sch Med, Dept Pharmacol, CMRI, Taegu 700422, South Korea.
   [Shin, T. Y.] Woosuk Univ, Coll Pharm, Jeonju 565701, South Korea.
RP Kim, SH (reprint author), Kyungpook Natl Univ, Sch Med, Dept Pharmacol, CMRI, Taegu 700422, South Korea.
EM shkim72@knu.ac.kr
FU Korea Healthcare technology R and D Project, Ministry for Health,
   Welfare and Family Affairs, Republic of Korea [A111375]; NRF; Ministry
   of Science, ICT and Future Planning [2012M3A9B6055416]; 
   [NRF-2013R1A1A4A01006557]
FX This study was supported by a grant of the Korea Healthcare technology R
   and D Project, Ministry for Health, Welfare and Family Affairs, Republic
   of Korea (A111375), NRF funded by the Ministry of Science, ICT and
   Future Planning (2012M3A9B6055416), and NRF-2013R1A1A4A01006557.
NR 24
TC 0
Z9 0
PU MEDKNOW PUBLICATIONS & MEDIA PVT LTD
PI MUMBAI
PA B-9, KANARA BUSINESS CENTRE, OFF LINK RD, GHAKTOPAR-E, MUMBAI, 400075,
   INDIA
SN 0250-474X
EI 1998-3743
J9 INDIAN J PHARM SCI
JI Indian J. Pharm. Sci.
PD NOV-DEC
PY 2013
VL 75
IS 6
BP 664
EP 671
PG 8
WC Pharmacology & Pharmacy
SC Pharmacology & Pharmacy
GA 295RB
UT WOS:000330132100007
ER

PT J
AU Foster-Goldman, A
   McCarthy, D
AF Foster-Goldman, Alison
   McCarthy, Danielle
TI Angioedema From Recombinant TPA Administration: Case Report and
   Pathophysiology Review
SO AMERICAN JOURNAL OF THERAPEUTICS
LA English
DT Article
DE angioedema; rt-PA adverse reaction; orolingual edema; ACE-inhibitors and
   rt-PAinteraction
ID ACUTE ISCHEMIC-STROKE; OROLINGUAL ANGIOEDEMA; ALTEPLASE TREATMENT
AB Angioedema is an uncommon, yet morbid, adverse reaction to recombinant tissue plasminogen activator (rtPA) administration for ischemic stroke. Orolingual edema may preclude completion of rtPA therapy and cause potential airway compromise. Few case reports and case series have examined the incidence of angioedema and anaphylaxis related to this common stroke therapy. We report a case of orolingual edema and bleeding in a patient who received rtPA for acute ischemic stroke who was concurrently on an angiotension-converting enzyme inhibitor and discuss the pathophysiology of this reaction.
C1 [Foster-Goldman, Alison; McCarthy, Danielle] Northwestern Univ, Dept Emergency Med, Chicago, IL 60611 USA.
RP Foster-Goldman, A (reprint author), Northwestern Univ, Dept Emergency Med, 211 E Ontario St,Suite 200, Chicago, IL 60611 USA.
EM alif27@gmail.com
NR 5
TC 0
Z9 0
PU LIPPINCOTT WILLIAMS & WILKINS
PI PHILADELPHIA
PA 530 WALNUT ST, PHILADELPHIA, PA 19106-3621 USA
SN 1075-2765
EI 1536-3686
J9 AM J THER
JI Am. J. Ther.
PD NOV-DEC
PY 2013
VL 20
IS 6
BP 691
EP 693
DI 10.1097/MJT.0b013e3182799083
PG 3
WC Pharmacology & Pharmacy
SC Pharmacology & Pharmacy
GA 292XX
UT WOS:000329937100015
ER

PT J
AU Glatstein, M
   Idan-Prusak, D
   Yahav, A
   Ovental, A
   Rimon, A
   Scolnik, D
AF Glatstein, Miguel
   Idan-Prusak, Dafna
   Yahav, Aiala
   Ovental, Amit
   Rimon, Ayelet
   Scolnik, Dennis
TI Emergency Use of Intravenous Phytonadione (Vitamin K-1) for Treatment of
   Severe Bleeding in a Child With Chronic Cholestasis
SO AMERICAN JOURNAL OF THERAPEUTICS
LA English
DT Article
DE phytonadione; vitamin K; cholestasis; bleeding
ID K DEFICIENCY; ANAPHYLAXIS
AB We present a 5-year-old boy with multiple hematomas associated with chronic cholestasis. A week before admission he suffered minor trauma at day care. The next day he complained of trunk and limb pain and orthopedic consultation, including leg x-rays, revealed no abnormalities. Over the next 5 days multiple hematomas developed over his body and increased in size. In the Emergency Department he was in pain and looked sick but alert. He had fever and tachycardia, with normal blood pressure and respiratory status and physical examination showed several hematomas on the legs, which increased in size during observation in the Emergency Department over 2 hours. Blood work revealed multiple coagulation abnormalities, and International Normalized Ratio was 12. Intravenous phytonadione (vitamin K-1) was immediately administered with normalization of coagulation abnormalities within 1 hour and the hematomas stopped growing in size. In addition to missing follow-up with the Pediatric Gastroenterology Department, social service agency inquiry found he had not taken his medications for several months. With severe abnormal bleeding and hepatic disease, intravenous vitamin K-1 may be lifesaving, even before obtaining confirmatory blood work, fresh-frozen plasma, or blood transfusion.
C1 [Glatstein, Miguel; Idan-Prusak, Dafna; Yahav, Aiala; Ovental, Amit; Rimon, Ayelet] Tel Aviv Univ, Danas Children Hosp, Div Pediat Emergency Med, Dept Pediat, IL-64239 Tel Aviv, Israel.
   [Glatstein, Miguel] Tel Aviv Univ, Ichilov Hosp, Div Clin Pharmacol & Toxicol, IL-64239 Tel Aviv, Israel.
   [Scolnik, Dennis] Univ Toronto, Hosp Sick Children, Dept Pediat, Div Pediat Emergency Med, Toronto, ON M5S 1A1, Canada.
   [Scolnik, Dennis] Univ Toronto, Hosp Sick Children, Dept Pediat, Div Clin Pharmacol & Toxicol, Toronto, ON M5S 1A1, Canada.
RP Glatstein, M (reprint author), Tel Aviv Univ, Danas Children Hosp, Div Pediat Emergency Med, Dept Pediat, Weizman St 6, IL-64239 Tel Aviv, Israel.
EM nopasara73@hotmail.com
NR 12
TC 0
Z9 0
PU LIPPINCOTT WILLIAMS & WILKINS
PI PHILADELPHIA
PA 530 WALNUT ST, PHILADELPHIA, PA 19106-3621 USA
SN 1075-2765
EI 1536-3686
J9 AM J THER
JI Am. J. Ther.
PD NOV-DEC
PY 2013
VL 20
IS 6
BP E733
EP E735
DI 10.1097/MJT.0b013e318217a5c0
PG 3
WC Pharmacology & Pharmacy
SC Pharmacology & Pharmacy
GA 292XX
UT WOS:000329937100026
ER

PT J
AU Lewis, J
AF Lewis, Jennifer
TI DO PARENTS OF CHILDREN WITH ALLERGIC REACTIONS KNOW HOW TO USE
   ADRENALINE AUTOINJECTORS APPROPRIATELY?
SO EMERGENCY MEDICINE JOURNAL
LA English
DT Editorial Material
ID SELF-ADMINISTERED EPINEPHRINE; INJECTOR; ABILITY; EPIPEN
AB A short-cut review was carried out to establish whether the parents of children with anaphylaxis are proficient in the use of autoinjectors. Seven hundred and three papers were found of which nine presented the best evidence to answer the clinical question. The author, date and country of publication, patient group studied, study type, relevant outcomes, results and study weaknesses of these best papers are shown in table 2. The clinical bottom line is that competence varies widely and that further efforts are required to train and monitor training outcomes.
C1 Manchester Royal Infirm, Manchester M13 9WL, Lancs, England.
RP Lewis, J (reprint author), Manchester Royal Infirm, Oxford Rd, Manchester M13 9WL, Lancs, England.
NR 10
TC 0
Z9 0
PU BMJ PUBLISHING GROUP
PI LONDON
PA BRITISH MED ASSOC HOUSE, TAVISTOCK SQUARE, LONDON WC1H 9JR, ENGLAND
SN 1472-0205
EI 1472-0213
J9 EMERG MED J
JI Emerg. Med. J.
PD NOV
PY 2013
VL 30
IS 11
BP 960
EP U154
DI 10.1136/emermed-2013-203139.2
PG 4
WC Emergency Medicine
SC Emergency Medicine
GA 292OC
UT WOS:000329910600023
ER

PT J
AU Lewis, J
AF Lewis, Jennifer
TI DO DOCTORS KNOW HOW TO USE ADRENALINE AUTOINJECTORS CORRECTLY?
SO EMERGENCY MEDICINE JOURNAL
LA English
DT Editorial Material
ID EPINEPHRINE
AB A short-cut review was carried out to establish whether doctors know how to use autoinjectors (for anaphylaxis). Three hundred and twenty-four papers were found of which five presented the best evidence to answer the clinical question. The author, date and country of publication, patient group studied, study type, relevant outcomes, results and study weaknesses of these best papers are shown in table 3. The clinical bottom line is that the majority of doctors studied are unable to use autoinjectors correctly and may therefore be unable to teach patients or parents effectively.
C1 Manchester Royal Infirm, Manchester M13 9WL, Lancs, England.
RP Lewis, J (reprint author), Manchester Royal Infirm, Oxford Rd, Manchester M13 9WL, Lancs, England.
NR 2
TC 0
Z9 0
PU BMJ PUBLISHING GROUP
PI LONDON
PA BRITISH MED ASSOC HOUSE, TAVISTOCK SQUARE, LONDON WC1H 9JR, ENGLAND
SN 1472-0205
EI 1472-0213
J9 EMERG MED J
JI Emerg. Med. J.
PD NOV
PY 2013
VL 30
IS 11
BP 963
EP U176
DI 10.1136/emermed-2013-203139.3
PG 3
WC Emergency Medicine
SC Emergency Medicine
GA 292OC
UT WOS:000329910600024
ER

PT J
AU Gupta, R
   Holdford, D
   Bilaver, L
   Dyer, A
   Holl, JL
   Meltzer, D
AF Gupta, Ruchi
   Holdford, David
   Bilaver, Lucy
   Dyer, Ashley
   Holl, Jane L.
   Meltzer, David
TI The Economic Impact of Childhood Food Allergy in the United States
SO JAMA PEDIATRICS
LA English
DT Article
ID QUALITY-OF-LIFE; PEANUT ALLERGY; CHILDREN; PARENTS; ANAPHYLAXIS; BURDEN
AB IMPORTANCE Describing the economic impact of childhood food allergy in the United States is important to guide public health policies.
   OBJECTIVE To determine the economic impact of childhood food allergy in the United States and caregivers' willingness to pay for food allergy treatment.
   DESIGN, SETTING, AND PARTICIPANTS A cross-sectional survey was conducted from November 28, 2011, through January 26, 2012. A representative sample of 1643 US caregivers of a child with a current food allergy were recruited for participation.
   MAIN OUTCOMES AND MEASURES Caregivers of children with food allergies were asked to quantify the direct medical, out-of-pocket, lost labor productivity, and related opportunity costs. As an alternative valuation approach, caregivers were asked their willingness to pay for an effective food allergy treatment.
   RESULTS The overall economic cost of food allergy was estimated at $24.8 (95% CI, $20.6-$29.4) billion annually ($4184 per year per child). Direct medical costs were $4.3 (95% CI, $2.8-$6.3) billion annually, including clinician visits, emergency department visits, and hospitalizations. Costs borne by the family totaled $ 20.5 billion annually, including lost labor productivity, out-of-pocket, and opportunity costs. Lost labor productivity costs totaled $0.77 (95% CI, $0.53-$1.0) billion annually, accounting for caregiver time off work for medical visits. Out-of-pocket costs were $5.5 (95% CI, $4.7-$6.4) billion annually, with 31% stemming from the cost of special foods. Opportunity costs totaled $14.2 (95% CI, $10.5-$18.4) billion annually, relating to a caregiver needing to leave or change jobs. Caregivers reported a willingness to pay of $20.8 billion annually ($3504 per year per child) for food allergy treatment.
   CONCLUSIONS AND RELEVANCE Childhood food allergy results in significant direct medical costs for the US health care system and even larger costs for families with a food-allergic child.
C1 [Gupta, Ruchi] Ann & Robert H Lurie Childrens Hosp Chicago, Smith Child Hlth Res Program, Chicago, IL USA.
   [Gupta, Ruchi; Bilaver, Lucy; Dyer, Ashley; Holl, Jane L.] Northwestern Univ, Feinberg Sch Med, Ctr Healthcare Studies, Chicago, IL 60611 USA.
   [Gupta, Ruchi; Holl, Jane L.] Northwestern Univ, Dept Pediat, Feinberg Sch Med, Chicago, IL 60611 USA.
   [Holdford, David] Virginia Commonwealth Univ, Dept Pharmacotherapy & Outcomes Sci, Richmond, VA 23284 USA.
   [Bilaver, Lucy] No Illinois Univ, Sch Nursing & Hlth Studies, De Kalb, IL 60115 USA.
   [Meltzer, David] Univ Chicago, Dept Med, Chicago, IL 60637 USA.
   [Meltzer, David] Univ Chicago, Dept Econ, Chicago, IL 60637 USA.
   [Meltzer, David] Univ Chicago, Harris Sch Publ Policy, Chicago, IL 60637 USA.
RP Gupta, R (reprint author), Ctr Healthcare Studies, 750 N Lake Shore Dr, Chicago, IL 60611 USA.
EM r-gupta@northwestern.edu
FU Food Allergy Research Education (FARE)
FX This study was supported by Food Allergy Research Education (FARE;
   www.foodallergy.org/).
NR 14
TC 6
Z9 6
PU AMER MEDICAL ASSOC
PI CHICAGO
PA 515 N STATE ST, CHICAGO, IL 60654-0946 USA
SN 2168-6203
EI 2168-6211
J9 JAMA PEDIATR
JI JAMA Pediatr.
PD NOV
PY 2013
VL 167
IS 11
BP 1026
EP 1031
DI 10.1001/jamapediatrics.2013.2376
PG 6
WC Pediatrics
SC Pediatrics
GA 291PX
UT WOS:000329842300014
ER

PT J
AU Gallen, C
   Pla, J
AF Gallen, C.
   Pla, J.
TI Allergy and intolerance to food additives
SO REVUE FRANCAISE D ALLERGOLOGIE
LA French
DT Article
DE Food allergy; Food additives; Colorants; Diagnosis
ID MONOSODIUM GLUTAMATE; CARMINE ALLERGY; DOUBLE-BLIND; ANAPHYLAXIS;
   UPDATE; DYE
AB The sometimes contradictory requirements of food industry firms and consumers have led to the use of numerous food additives. The European Food Safety Authority (EFSA) is responsible for the control of their safety. Each authorized additive is given a code type Exxx. As a source of concern, additives are regularly required to explain symptoms and an assortment of diseases, allergy rivaling toxicity without question in patients' meetings. Nevertheless, immunologic and, in particular, allergic mechanisms are still not often considered, and even then they are often limited to only a few clinical cases. The usual diagnosis of allergy to additives may include several IgE assays but more often it is based on skin and provocation tests with the actual substance, the results of which are necessary to prove their responsibility. In most cases, suspicion of a food additive requires close cooperation between an allergist and a dietician. In addition to incriminating a particular additive, a categorical food investigation may lead to the identification of possible imbalances responsible for non-specific illnesses. This review allows us to conclude that intolerance to food additives is difficult to confirm in the absence of a set of sufficient evidence. The results of skin tests and serum analyses are not always pertinent. Only a provocation test can confirm the responsibility of the additive. (C) 2013 Elsevier Masson SAS. All rights reserved.
C1 [Gallen, C.; Pla, J.] Policlin Languedoc, F-11100 Narbonne, France.
RP Gallen, C (reprint author), Policlin Languedoc, Ave Cote des Roses, F-11100 Narbonne, France.
EM cgallen@orange.fr
NR 44
TC 0
Z9 0
PU ELSEVIER MASSON
PI MILANO
PA VIA PALEOCAPA 7, 20121 MILANO, ITALY
SN 1877-0320
J9 REV FR ALLERGOL
JI Rev. Fr. Allergol.
PD NOV
PY 2013
VL 53
SU 1
BP S9
EP S18
PG 10
WC Allergy
SC Allergy
GA 282BH
UT WOS:000329144700002
ER

PT J
AU Mercier, V
AF Mercier, V.
TI Food allergy to seafood products in daily practice
SO REVUE FRANCAISE D ALLERGOLOGIE
LA French
DT Article
DE Food allergy; Seafood; Fish; Shellfish; Diagnosis; Cross-reactions
ID HOUSE-DUST-MITE; MAJOR SHRIMP ALLERGEN; CROSS-REACTIVITY; SHELLFISH
   ALLERGY; IGE-BINDING; CLINICAL-RELEVANCE; FISH; TROPOMYOSIN;
   IMMUNOTHERAPY; ANAPHYLAXIS
AB As in all cases of food allergy, the allergist is faced with numerous questions posed by the patients who come to them for advice on what diet to follow after a having had a reaction after eating seafood. The diagnosis must be detailed and precise, based on questioning and on skin and blood tests. Potential allergic cross-reactions, either food or respiratory, perhaps more often than concerning all other questions, can present a difficult problem to clarify. (C) 2013 Elsevier Masson SAS. All rights reserved.
C1 [Mercier, V.] Clin Ambroise Pare, Toulouse, France.
   [Mercier, V.] CHU Toulouse, Hop Larrey, Pole Voies Resp, F-31059 Toulouse 9, France.
RP Mercier, V (reprint author), Clin Ambroise Pare, Toulouse, France.
EM dr.mercier@orange.fr
NR 72
TC 0
Z9 0
PU ELSEVIER MASSON
PI MILANO
PA VIA PALEOCAPA 7, 20121 MILANO, ITALY
SN 1877-0320
J9 REV FR ALLERGOL
JI Rev. Fr. Allergol.
PD NOV
PY 2013
VL 53
SU 1
BP S19
EP S29
PG 11
WC Allergy
SC Allergy
GA 282BH
UT WOS:000329144700003
ER

PT J
AU Freeman, SG
   Love, NJ
   Misbah, SA
   Pollard, RC
AF Freeman, S. G.
   Love, N. J.
   Misbah, S. A.
   Pollard, R. C.
TI Impact of national guidelines on reporting anaphylaxis during
   anaesthesia - an outcome audit
SO ACTA ANAESTHESIOLOGICA SCANDINAVICA
LA English
DT Article
ID CLINICAL-FEATURES; AUSTRALIA; FRANCE
AB AimsAnaphylaxis during anaesthesia is a rare and potentially fatal event. Adequate reporting and investigation of anaphylaxis associated with anaesthesia results in improved patient safety and outcomes. Guidelines from the Association of Anaesthetists of Great Britain and Ireland (AAGBI) designed to improve this process were first issued in 1990 and updated in 1995, 2003 and 2008. In a setting where no formal guideline was previously in place, we compared the reporting and investigation of anaphylaxis in a large hospital before and after the introduction of the 2008 guideline.
   MethodsA retrospective outcome audit was conducted to compare data from 12 patients referred from April 2006 to May 2008 prior to release of the 2008 AAGBI guidance, with 53 patients referred from 2008 until April 2011. Data were collected using the AAGBI Anaphylaxis Referral Form.
   ResultsThere was an increase in the number of referrals for suspected anaphylaxis following implementation of the AAGBI guidance. The clinical features observed in patients were consistent with previous studies. There was improved documentation of referral to local and national databases. Most cases resulted in cancellation of surgery, and there were no patient deaths. A substantial increase in the number of patients with amoxicillin allergy was noted in the second time period, which was linked to a change in the local perioperative antibiotic policy.
   ConclusionsImplementation of the AAGBI guidelines locally in a large hospital in 2008 resulted in an improved awareness of the importance of reporting and investigation of suspected anaphylaxis under anaesthesia. This tool was implemented coincidentally with the change in hospital antibiotic prophylaxis and enabled the cases detected to be accurately recorded and investigated. This led to a change in the hospital antibiotic policy for surgical prophylaxis. Implementation of structured guidance from a national anaesthesia organisation enhances recognition of the clinical features of anaphylaxis, increases number and completeness of referrals and more thorough immunological investigation, leading to improved patient safety during anaesthesia. Accepted for publication 26 July 2013 (c) 2013 The Acta Anaesthesiologica Scandinavica Foundation. Published by John Wiley & Sons Ltd
C1 [Freeman, S. G.] Alfred Hosp, Dept Anaesthesia, Praharan, Vic, Australia.
   [Love, N. J.; Pollard, R. C.] Oxford Univ Hosp, Dept Anaesthesia, Oxford OX3 9DU, England.
   [Misbah, S. A.] Oxford Univ Hosp, Dept Clin Immunol, Oxford OX3 9DU, England.
RP Pollard, RC (reprint author), Oxford Univ Hosp, Headley Way, Oxford OX3 9DU, England.
EM siraj.misbah@ouh.nhs.uk; rcpollard@btopenworld.com
NR 15
TC 1
Z9 1
PU WILEY-BLACKWELL
PI HOBOKEN
PA 111 RIVER ST, HOBOKEN 07030-5774, NJ USA
SN 0001-5172
EI 1399-6576
J9 ACTA ANAESTH SCAND
JI Acta Anaesthesiol. Scand.
PD NOV
PY 2013
VL 57
IS 10
BP 1287
EP 1292
DI 10.1111/aas.12173
PG 6
WC Anesthesiology
SC Anesthesiology
GA 272UT
UT WOS:000328487700007
ER

PT J
AU Dewachter, P
   Mouton-Faivre, C
AF Dewachter, P.
   Mouton-Faivre, C.
TI Anaphylaxis to levofloxacin
SO ALLERGOLOGIA ET IMMUNOPATHOLOGIA
LA English
DT Letter
ID HYPERSENSITIVITY
C1 [Dewachter, P.] Univ Paris 05, INSERM, Hop Necker Enfants Malad, AP HP,Serv Anesthesie Reanimat & SAMU Paris,U970, Paris, France.
   [Mouton-Faivre, C.] CHU Hop Cent, Pole Anesthesie Reanimat Chirurg, Nancy, France.
RP Dewachter, P (reprint author), Univ Paris 05, INSERM, Hop Necker Enfants Malad, AP HP,Serv Anesthesie Reanimat & SAMU Paris,U970, Paris, France.
EM pascale.dewachter@yahoo.fr
NR 3
TC 0
Z9 0
PU ELSEVIER DOYMA SL
PI BARCELONA
PA TRAVESERA DE GARCIA, 17-21, BARCELONA, 08021, SPAIN
SN 0301-0546
EI 1578-1267
J9 ALLERGOL IMMUNOPATH
JI Allergol. Immunopath.
PD NOV-DEC
PY 2013
VL 41
IS 6
BP 418
EP 419
DI 10.1016/j.aller.2012.09.004
PG 2
WC Allergy; Immunology
SC Allergy; Immunology
GA 277HL
UT WOS:000328809500011
ER

PT J
AU Dolle, S
   Grabenhenrich, L
   Worm, M
AF Doelle, S.
   Grabenhenrich, L.
   Worm, M.
TI Anaphylaxis: Elicitors and symptoms data - from the anaphylaxis registry
SO ALLERGOLOGIE
LA German
DT Meeting Abstract
DE anaphylaxis; food; insects; drugs
C1 [Doelle, S.; Grabenhenrich, L.; Worm, M.] Charite, Klin Dermatol & Allergol, Allergie Centrum Charite, D-10117 Berlin, Germany.
EM margitta.worm@charite.de
NR 0
TC 0
Z9 0
PU DUSTRI-VERLAG DR KARL FEISTLE
PI DEISENHOFEN-MUENCHEN
PA BAHNHOFSTRASSE 9 POSTFACH 49, D-82032 DEISENHOFEN-MUENCHEN, GERMANY
SN 0344-5062
J9 ALLERGOLOGIE
JI Allergologie
PD NOV
PY 2013
VL 36
IS 11
BP 516
EP 516
PG 1
WC Allergy
SC Allergy
GA 267KV
UT WOS:000328097400009
ER

PT J
AU Dolle, S
   Grabenhenrich, L
   Worm, M
AF Doelle, S.
   Grabenhenrich, L.
   Worm, M.
TI 21st Bad Saarow Fall Meeting of the Association of Allergists
   Brandenburg eV with Physician Assistants Seminar, Bad Saarow, Germany,
   November 9, 2013 Abstracts
SO ALLERGOLOGIE
LA German
DT Article
DE anaphylaxis; food; insects; drugs
EM margitta.worm@charite.de
NR 0
TC 0
Z9 0
PU DUSTRI-VERLAG DR KARL FEISTLE
PI DEISENHOFEN-MUENCHEN
PA BAHNHOFSTRASSE 9 POSTFACH 49, D-82032 DEISENHOFEN-MUENCHEN, GERMANY
SN 0344-5062
J9 ALLERGOLOGIE
JI Allergologie
PD NOV
PY 2013
VL 36
IS 11
BP 516
EP 516
PG 1
WC Allergy
SC Allergy
GA 267KV
UT WOS:000328097400008
ER

PT J
AU Rabe, U
AF Rabe, U.
TI Anaphylaxis to drugs
SO ALLERGOLOGIE
LA German
DT Meeting Abstract
DE anaphylaxis; drugs; cross-reactivity
ID ALLERGY
C1 [Rabe, U.] Johanniter Krankenhaus Flaming, Pneumol Klin, Abt Allergol & Asthma, D-14929 Treuenbrietzen, Germany.
EM rabe@johanniter-treuenbrietzen.de
NR 6
TC 0
Z9 0
PU DUSTRI-VERLAG DR KARL FEISTLE
PI DEISENHOFEN-MUENCHEN
PA BAHNHOFSTRASSE 9 POSTFACH 49, D-82032 DEISENHOFEN-MUENCHEN, GERMANY
SN 0344-5062
J9 ALLERGOLOGIE
JI Allergologie
PD NOV
PY 2013
VL 36
IS 11
BP 517
EP 518
PG 2
WC Allergy
SC Allergy
GA 267KV
UT WOS:000328097400010
ER

PT J
AU Rueff, F
AF Rueff, F.
TI Anaphylactic reactions as side-effects of allergen-specific
   immunotherapy
SO ALLERGOLOGIE
LA German
DT Meeting Abstract
DE Anaphylaxis; allergen-specific immunotherapy; Hymenoptera venom;
   aeroallergen
C1 [Rueff, F.] Univ Munich, AllergieZENTRUM, Klin & Poliklin Dermatol & Allergol, Munich, Germany.
EM franziska.rueff@med.uni-muenchen.de
NR 0
TC 0
Z9 0
PU DUSTRI-VERLAG DR KARL FEISTLE
PI DEISENHOFEN-MUENCHEN
PA BAHNHOFSTRASSE 9 POSTFACH 49, D-82032 DEISENHOFEN-MUENCHEN, GERMANY
SN 0344-5062
J9 ALLERGOLOGIE
JI Allergologie
PD NOV
PY 2013
VL 36
IS 11
BP 519
EP 520
PG 2
WC Allergy
SC Allergy
GA 267KV
UT WOS:000328097400011
ER

PT J
AU Gruber, C
AF Grueber, C.
TI Immunizations as promoter of allergy
SO ALLERGOLOGIE
LA German
DT Meeting Abstract
DE immunization; allergy IgE; anaphylaxis
ID EARLY-CHILDHOOD; ATOPIC DISEASE; CHILDREN; VACCINE; IGE; TETANUS;
   MEASLES; LINK; LIFE
C1 [Grueber, C.] Klinikum Frankfurt Oder GmbH, Kinderzentrum, D-15236 Frankfurt, Germany.
EM Christoph.Grueber@klinikumffo.de
NR 15
TC 0
Z9 0
PU DUSTRI-VERLAG DR KARL FEISTLE
PI DEISENHOFEN-MUENCHEN
PA BAHNHOFSTRASSE 9 POSTFACH 49, D-82032 DEISENHOFEN-MUENCHEN, GERMANY
SN 0344-5062
J9 ALLERGOLOGIE
JI Allergologie
PD NOV
PY 2013
VL 36
IS 11
BP 521
EP 523
PG 3
WC Allergy
SC Allergy
GA 267KV
UT WOS:000328097400012
ER

PT J
AU Kleine-Tebbe, J
AF Kleine-Tebbe, J.
TI Molecular diagnosis of anaphylaxis
SO ALLERGOLOGIE
LA German
DT Meeting Abstract
DE molecular diagnosis; anaphylaxis; IgE
C1 [Kleine-Tebbe, J.] Allergie & Asthma Zentrum, Berlin, Germany.
EM kleine-tebbe@allergie-experten.de
NR 0
TC 0
Z9 0
PU DUSTRI-VERLAG DR KARL FEISTLE
PI DEISENHOFEN-MUENCHEN
PA BAHNHOFSTRASSE 9 POSTFACH 49, D-82032 DEISENHOFEN-MUENCHEN, GERMANY
SN 0344-5062
J9 ALLERGOLOGIE
JI Allergologie
PD NOV
PY 2013
VL 36
IS 11
BP 524
EP 526
PG 3
WC Allergy
SC Allergy
GA 267KV
UT WOS:000328097400013
ER

PT J
AU Ring, J
   Brockow, K
AF Ring, J.
   Brockow, K.
TI Anaphylaxis - patient education as a component of patient management
SO ALLERGOLOGIE
LA German
DT Meeting Abstract
DE patient education; anaphylaxis; prevention
C1 [Ring, J.] Tech Univ Munich, Klin & Poliklin Dermatol & Allergol Biederstein, D-80802 Munich, Germany.
   [Brockow, K.] CK CARE, Davos, Switzerland.
EM johannes.ring@lrz.tum.de
NR 0
TC 0
Z9 0
PU DUSTRI-VERLAG DR KARL FEISTLE
PI DEISENHOFEN-MUENCHEN
PA BAHNHOFSTRASSE 9 POSTFACH 49, D-82032 DEISENHOFEN-MUENCHEN, GERMANY
SN 0344-5062
J9 ALLERGOLOGIE
JI Allergologie
PD NOV
PY 2013
VL 36
IS 11
BP 528
EP 528
PG 1
WC Allergy
SC Allergy
GA 267KV
UT WOS:000328097400015
ER

PT J
AU Huttegger, I
AF Huttegger, I.
TI Anaphylaxis guidelines
SO ALLERGOLOGIE
LA German
DT Meeting Abstract
DE anaphylaxis; guidelines; food; Hymenoptera; venom drugs
C1 [Huttegger, I.] Paracelsus Med Privatuniv, Univ Klin Kinder Jugendheilkunde, Salzburger Landesklin, A-5020 Salzburg, Austria.
EM I.Huttegger@salk.at
NR 8
TC 0
Z9 0
PU DUSTRI-VERLAG DR KARL FEISTLE
PI DEISENHOFEN-MUENCHEN
PA BAHNHOFSTRASSE 9 POSTFACH 49, D-82032 DEISENHOFEN-MUENCHEN, GERMANY
SN 0344-5062
J9 ALLERGOLOGIE
JI Allergologie
PD NOV
PY 2013
VL 36
IS 11
BP 529
EP 531
PG 3
WC Allergy
SC Allergy
GA 267KV
UT WOS:000328097400016
ER

PT J
AU Nam, YH
   Hwang, EK
   Jin, HJ
   Lee, JM
   Shin, YS
   Ye, YM
   Palacin, A
   Salcedo, G
   Lee, SY
   Park, HS
AF Nam, Young-Hee
   Hwang, Eui-Kyung
   Jin, Hyun Jung
   Lee, Jeong Min
   Shin, Yoo-Seob
   Ye, Young-Min
   Palacin, Arantxa
   Salcedo, Gabriel
   Lee, Soo-Young
   Park, Hae-Sim
TI Comparison of Specific IgE Antibodies to Wheat Component Allergens in
   Two Phenotypes of Wheat Allergy
SO JOURNAL OF KOREAN MEDICAL SCIENCE
LA English
DT Article
DE Baker's Asthma; Gliadin; Lipid Transfer Protein; Wheat
ID LIPID TRANSFER PROTEINS; EXERCISE-INDUCED ANAPHYLAXIS; BAKERS ASTHMA;
   FOOD ALLERGY; OMEGA-5 GLIADIN; DIAGNOSIS
AB Specific IgE to gliadin was proposed as a marker for wheat dependent exercise induced anaphylaxis, while Tri a 14 was found to induce IgE response in baker's asthma. We evaluated whether these components could be used for discriminating phenotypes of wheat allergy. Twenty-nine patients who were wheat-induced anaphylaxis and/or urticaria (n = 21, group I) and baker's asthma (n = 8, group II) were enrolled. The prevalence of serum specific IgE to Tri a 14 was higher in group II (25%) than in group I (4.8%), while the serum specific IgE to gliadin was significantly higher in group I (70%) than in group II (12.5%). The cutoff value for predicting the baker's asthma using the ratio of serum specific IgE to Tri a 14 to gliadin was 742.8 optical density x 1,000/(kU/L) with high sensitivity and specificity. These findings suggest that Tri a 14/gliadin may be a potential marker for predicting baker's asthma.
C1 [Nam, Young-Hee] Dong A Univ, Sch Med, Dept Internal Med, Pusan, South Korea.
   [Hwang, Eui-Kyung; Shin, Yoo-Seob; Ye, Young-Min; Park, Hae-Sim] Ajou Univ, Sch Med, Dept Allergy & Clin Immunol, Suwon 442721, South Korea.
   [Jin, Hyun Jung] Yeungnam Univ, Coll Med, Dept Internal Med, Taegu, South Korea.
   [Lee, Jeong Min; Lee, Soo-Young] Ajou Univ, Sch Med, Dept Pediat, Suwon 441749, South Korea.
   [Palacin, Arantxa; Salcedo, Gabriel] ETS Ingenieros Agronomos, Dept Biotecnol, Unidad Bioquim, Madrid, Spain.
RP Park, HS (reprint author), Ajou Univ, Sch Med, Dept Allergy & Clin Immunol, 206 Worldcup Ro, Suwon 442721, South Korea.
EM hspark@ajou.ac.kr
FU Korea Science and Engineering Foundation (KOSEF); Korean government
   (MEST) [2013-003341]
FX This study was supported by a grant from the Korea Science and
   Engineering Foundation (KOSEF) funded by the Korean government (MEST,
   2013-003341).
NR 16
TC 0
Z9 0
PU KOREAN ACAD MEDICAL SCIENCES
PI SEOUL
PA 302 75 DONG DU ICHON, DONG YONGSAN KU, SEOUL 140 031, SOUTH KOREA
SN 1011-8934
EI 1598-6357
J9 J KOREAN MED SCI
JI J. Korean Med. Sci.
PD NOV
PY 2013
VL 28
IS 11
BP 1697
EP 1699
DI 10.3346/jkms.2013.28.11.1697
PG 3
WC Medicine, General & Internal
SC General & Internal Medicine
GA 268SS
UT WOS:000328191400025
ER

PT J
AU Pralong, P
   Nosbaum, A
   Rouzaire, P
   Ben Said, B
   Nicolas, JF
   Berard, F
AF Pralong, P.
   Nosbaum, A.
   Rouzaire, P.
   Ben Said, B.
   Nicolas, J. -F.
   Berard, F.
TI A case of rare multiple drug sensitization involving several mechanisms
   of hypersensitivity
SO REVUE FRANCAISE D ALLERGOLOGIE
LA French
DT Article
DE Immediate and delayed allergic hypersensitivity to drugs; Non-allergic
   hypersensitivity to drugs; Synergystin; Lincosanids
ID ANESTHESIA; ALLERGY; PRISTINAMYCIN; ANAPHYLAXIS; ACTIVATION; TESTS
AB We describe the case of a patient with three types of drug hypersensitivity: immediate allergic hypersensitivity to pristinamycin, delayed allergic hypersensitivity to clindamycin, and non-allergic hypersensitivity to betalactams. Diagnoses were made on the very suggestive clinical history, and relevant skin and biological tests. This is the first reported case involving three mechanisms of hypersensitivity. The pathophysiological mechanisms remain unclear. In the patient, the diagnosis could be suspected from the history, which emphasizes the role of anamnesis in the choice of the kind of allergy testing. (C) 2012 Elsevier Masson SAS. All rights reserved.
C1 [Pralong, P.; Nosbaum, A.; Ben Said, B.; Nicolas, J. -F.; Berard, F.] Ctr Hosp Lyon Sud, Serv Immunol Clin & Allergol, F-69495 Pierre Benite, France.
   [Rouzaire, P.] Ctr Hosp Lyon Sud, Serv Immunobiol, F-69495 Pierre Benite, France.
   [Pralong, P.; Nosbaum, A.; Rouzaire, P.; Ben Said, B.; Nicolas, J. -F.; Berard, F.] INSERM, U851, F-69007 Lyon, France.
   [Pralong, P.; Nosbaum, A.; Rouzaire, P.; Nicolas, J. -F.; Berard, F.] Univ Lyon 1, UFR Med Lyon Sud, F-69495 Pierre Benite, France.
RP Pralong, P (reprint author), Ctr Hosp Lyon Sud, Serv Immunol Clin & Allergol, 165 Chemin Grand Revoyet, F-69495 Pierre Benite, France.
EM pauline.pralong01@chu-lyon.fr
NR 13
TC 0
Z9 0
PU ELSEVIER MASSON
PI MILANO
PA VIA PALEOCAPA 7, 20121 MILANO, ITALY
SN 1877-0320
J9 REV FR ALLERGOL
JI Rev. Fr. Allergol.
PD NOV
PY 2013
VL 53
IS 7
BP 601
EP 604
DI 10.1016/j.reval.2012.10.003
PG 4
WC Allergy
SC Allergy
GA 270HJ
UT WOS:000328309200007
ER

PT J
AU Jeongmin, L
   Bang, J
   Woo, HJ
AF Jeongmin, Lee
   Bang, Jieun
   Woo, Hee-Jong
TI Effect of Orally Administered Lactobacillus brevis HY7401 in a Food
   Allergy Mouse Model
SO JOURNAL OF MICROBIOLOGY AND BIOTECHNOLOGY
LA English
DT Article
DE Food allergy; probiotics; immunomodulation; Th1 Th2 cytokines; OVA-TCR
   transgenic mice
ID SERUM IGE RESPONSE; SYSTEMIC-ANAPHYLAXIS; IMMUNOGLOBULIN-E; OVALBUMIN;
   MICE; PROBIOTICS; ANTIGEN; CELLS
AB We had found that orally administered Lactobacillus species were effective immune modulators in ovalbumin (OVA)-sensitized mice. To validate these findings, we investigated the effects of orally administered Lactobacillus brevis HY7401 in OVA-T cell receptor transgenic mice. This strain showed a tendency to induce Th1 cytokines and inhibit Th2 cytokines. All assayed isotypes of OVA-specific antibody were effectively reduced. Systemic anaphylaxis was also relatively reduced with the probiotic administration. These results reveal that L. brevis HY7401 might be useful to promote anti-allergic processes through oral administration.
C1 [Jeongmin, Lee; Bang, Jieun; Woo, Hee-Jong] Seoul Natl Univ, Coll Vet Med, Immunol Lab, Seoul 151742, South Korea.
   [Jeongmin, Lee] Korea Ctr Dis Control & Prevent, Natl Inst Hlth, Ctr Immunol & Pathol, Div Zoonoses, Cheongwon Gun 363951, Chungcheongbuk, South Korea.
RP Woo, HJ (reprint author), Seoul Natl Univ, Coll Vet Med, Immunol Lab, Seoul 151742, South Korea.
EM hjwoo@snu.ac.kr
FU Korea Yakult Co., Ltd
FX This work was supported by a research grant from Korea Yakult Co., Ltd
   to H.-J. W. None of the authors have any conflicts of interest to
   declare.
NR 21
TC 0
Z9 0
PU KOREAN SOC MICROBIOLOGY & BIOTECHNOLOGY
PI SEOUL
PA KOREA SCI TECHNOL CENTER #507,  635-4 YEOGSAM-DONG, KANGNAM-GU, SEOUL
   135-703, SOUTH KOREA
SN 1017-7825
EI 1738-8872
J9 J MICROBIOL BIOTECHN
JI J. Microbiol. Biotechnol.
PD NOV
PY 2013
VL 23
IS 11
BP 1636
EP 1640
DI 10.4014/jmb.1306.06047
PG 5
WC Biotechnology & Applied Microbiology; Microbiology
SC Biotechnology & Applied Microbiology; Microbiology
GA 259XP
UT WOS:000327559900017
ER

PT J
AU Esteves, LO
AF Esteves, Luis Otavio
TI Case of anaphylaxis induced by rocuronium treated with sugammadex
SO REVISTA BRASILEIRA DE ANESTESIOLOGIA
LA English
DT Letter
C1 [Esteves, Luis Otavio] Inst Penido Burnier, Campinas, SP, Brazil.
   [Esteves, Luis Otavio] Ctr Med Campinas, Campinas, SP, Brazil.
RP Esteves, LO (reprint author), Inst Penido Burnier, Campinas, SP, Brazil.
EM otavioanestesio@gmail.com
NR 2
TC 0
Z9 0
PU ELSEVIER SCIENCE INC
PI NEW YORK
PA 360 PARK AVE SOUTH, NEW YORK, NY 10010-1710 USA
SN 0034-7094
EI 1806-907X
J9 REV BRAS ANESTESIOL
JI Rev. Bras. Anestesiol.
PD NOV-DEC
PY 2013
VL 63
IS 6
BP 511
EP 511
DI 10.1016/j.bjane.2013.09.002
PG 1
WC Anesthesiology
SC Anesthesiology
GA 261SH
UT WOS:000327684400012
ER

PT J
AU Lakdawala, N
   Babalola, O
   Fedeles, F
   McCusker, M
   Ricketts, J
   Whitaker-Worth, D
   Grant-Kels, JM
AF Lakdawala, Nikita
   Babalola, Olubukola, III
   Fedeles, Flavia
   McCusker, Meagen
   Ricketts, Janelle
   Whitaker-Worth, Diane
   Grant-Kels, Jane M.
TI The role of nutrition in dermatologic diseases: Facts and controversies
SO CLINICS IN DERMATOLOGY
LA English
DT Article
ID GLUTEN-FREE DIET; PORPHYRIA-CUTANEA-TARDA; NECROLYTIC MIGRATORY
   ERYTHEMA; DYSTROPHIC EPIDERMOLYSIS-BULLOSA; PLACEBO-CONTROLLED TRIAL;
   EXERCISE-INDUCED ANAPHYLAXIS; CHRONIC IDIOPATHIC URTICARIA; BODY-MASS
   INDEX; CONGENITAL ERYTHROPOIETIC PORPHYRIA; RANDOMIZED CONTROLLED-TRIAL
AB Many dermatologic diseases are chronic with no definitive cure. For some diseases, the etiology is not completely understood, with treatment being difficult and associated with side effects. In such cases, patients may try alternative treatments to prevent onset, reduce symptom severity, or prevent reoccurrence of a disease. Dietary modification, through supplementation and exclusion, is an extremely popular treatment modality for patients with dermatologic conditions. It is, therefore, important for dermatologists to be aware of the growing body of literature pertaining to nutrition and skin disease to appropriately inform patients on benefits and harms of specific dietary interventions. We address the role of nutrition in psoriasis, atopic dermatitis, urticaria, and bullous diseases and specific dietary modifications as an adjunct or alternative to conventional therapy. (C) 2013 Elsevier Inc. All rights reserved.
C1 [Lakdawala, Nikita; Babalola, Olubukola, III; McCusker, Meagen; Ricketts, Janelle; Whitaker-Worth, Diane; Grant-Kels, Jane M.] Univ Connecticut, Ctr Hlth, Dept Dermatol, Farmington, CT 06032 USA.
   [Fedeles, Flavia] Alpert Med Sch Providence, Dept Dermatol, Providence, RI 02912 USA.
RP Grant-Kels, JM (reprint author), Univ Connecticut, Ctr Hlth, Dept Dermatol, Farmington, CT 06032 USA.
EM grant@uchc.edu
NR 366
TC 0
Z9 0
PU ELSEVIER SCIENCE INC
PI NEW YORK
PA 360 PARK AVE SOUTH, NEW YORK, NY 10010-1710 USA
SN 0738-081X
EI 1879-1131
J9 CLIN DERMATOL
JI Clin. Dermatol.
PD NOV-DEC
PY 2013
VL 31
IS 6
BP 677
EP 700
DI 10.1016/j.clindermato1.2013.05.004
PG 24
WC Dermatology
SC Dermatology
GA 260AI
UT WOS:000327567000004
ER

PT J
AU Yang, B
   Li, JJ
   Liu, XY
   Ma, L
   Deng, L
   Liu, J
   Liu, ZG
   Ji, QM
AF Yang, Bo
   Li, Jianjie
   Liu, Xiaoyu
   Ma, Li
   Deng, Li
   Liu, Jie
   Liu, Zhigang
   Ji, Qiongmei
TI Herbal Formula-3 inhibits food allergy in rats by stabilizing mast cells
   through modulating calcium mobilization
SO INTERNATIONAL IMMUNOPHARMACOLOGY
LA English
DT Article
DE Chinese herbal medicine; Food allergy; Mast cell; Degranulation;
   Calcium; Store-operated calcium channels
ID PASSIVE CUTANEOUS ANAPHYLAXIS; PEANUT-INDUCED ANAPHYLAXIS; MURINE MODEL;
   AIRWAY HYPERREACTIVITY; RBL-2H3 CELLS; MOUSE MODEL; IN-VITRO;
   DEGRANULATION; ASTHMA; RESPONSES
AB Background: The prevalence of food allergy has increased dramatically during the last three decades, but currently there was no effective therapy except avoidance of allergen. This study aimed to investigate the effect of a modified Chinese herbal formula, Formula-3, on mast cell degranulation and the anti-allergic activity in both animal and cell models.
   Methods: With OVA-sensitized food allergic model in Brown-Norway rats, we checked tissue injury in the small intestines by H&E staining. The Th2 cytokine levels and IgE production in serum or supernatant of the intestinal mucosa homogenates were analyzed by ELISA. Meanwhile, rat peritoneal mast cell activation and degranulation were examined by Toluidine Blue Stain and the release of histamine was measured. Furthermore, the regulation of Formula-3 on Ca2+ mobilization was investigated by probing intracellular Ca2+ with fluo-4 fluorescence. The direct effect of Formula-3 on mast cell stabilization was also studied in RBL-2H3 cell line.
   Results: In vivo Formula-3 administration significantly reduced tissue damage in the small intestines of rat and suppressed Th2 cytokine secretion and IgE production. We demonstrated that Formula-3 treatment significantly suppressed Fc epsilon R1-mediated mast cell degranulation no matter in OVA-challenged allergic rats or IgE-sensitized RBL-2H3 cell line. Furthermore, Formula-3 significantly decreased Ca2+ influx through store-operated calcium channels (SOCs) evoked by dinitrophenyl-BSA or thapsigargin in mast cells.
   Conclusion: Taken together, our data indicate that Formula-3 stabilizes mast cells by suppressing Fc epsilon R1-induced Ca2+ mobilization mainly through inhibiting Ca2+ entry via SOCs, thus exerting a protective effect against OVA-sensitized food allergy. (C) 2013 Published by Elsevier B.V.
C1 [Yang, Bo; Li, Jianjie; Liu, Xiaoyu; Ma, Li; Liu, Zhigang] Shen Zhen Univ, Sch Med, State Key Lab Resp Dis Allergy, Shen Zhen 518060, Peoples R China.
   [Deng, Li] Shen Zhen Univ, Coll Life Sci, Shen Zhen 518060, Peoples R China.
   [Liu, Jie] Shen Zhen Univ, Sch Med, Dept Pathophysiol, Shen Zhen 518060, Peoples R China.
   [Yang, Bo; Li, Jianjie; Liu, Xiaoyu; Ma, Li; Liu, Zhigang; Ji, Qiongmei] Shen Zhen Univ, Sch Med, Inst Allergy & Immunol, Shen Zhen 518060, Peoples R China.
RP Ji, QM (reprint author), Shen Zhen Univ, Sch Med, Rm722,Composite Bldg,Nan Hai Ave 3688, Shen Zhen, Peoples R China.
EM jqm196910@126.com
FU Natural Science Foundation of China [81271950]; Projects of
   International/HMT (Hong Kong, Macau and Taiwan) Cooperation and
   Innovation Platform in Science and Technology of Guangdong Higher
   Education Institutions [2012gjhz0009]; Key Laboratory Construction
   Program of Shenzhen [SW201110010]; Basic Research Program of Shenzhen
   University [201101]
FX This work was supported by grants from the Natural Science Foundation of
   China (no. 81271950 to Q.J.), Projects of International/HMT (Hong Kong,
   Macau and Taiwan) Cooperation and Innovation Platform in Science and
   Technology of Guangdong Higher Education Institutions (no. 2012gjhz0009
   to Z.L.), Key Laboratory Construction Program of Shenzhen (no.
   SW201110010 to Z.L.) and Basic Research Program of Shenzhen University
   (no. 201101 to Z.L.).
NR 46
TC 1
Z9 1
PU ELSEVIER SCIENCE BV
PI AMSTERDAM
PA PO BOX 211, 1000 AE AMSTERDAM, NETHERLANDS
SN 1567-5769
EI 1878-1705
J9 INT IMMUNOPHARMACOL
JI Int. Immunopharmacol.
PD NOV
PY 2013
VL 17
IS 3
SI SI
BP 576
EP 584
DI 10.1016/j.intimp.2013.06.016
PG 9
WC Immunology; Pharmacology & Pharmacy
SC Immunology; Pharmacology & Pharmacy
GA 255ZU
UT WOS:000327280100014
ER

PT J
AU Marraccini, P
   Digiesi, G
   Pignatti, P
   Bordini, L
   Previdi, M
AF Marraccini, P.
   Digiesi, G.
   Pignatti, Patrizia
   Bordini, L.
   Previdi, M.
TI A clinical case of occupational allergy to piperacilline. A novel
   diagnostic method: Basophil Activation Test (BAT)
SO MEDICINA DEL LAVORO
LA Italian
DT Article
DE Piperacilline; BAT; occupational allergy
ID BETA-LACTAM ANTIBIOTICS; IMMEDIATE DRUG HYPERSENSITIVITY; ANAPHYLAXIS;
   PENICILLINS; CD63; IGE
AB Background: Piperacillin, unlike other antibiotics, rarely causes immediate allergic reactions. Only two cases related to occupational exposure are reported in the literature. Objectives: Adoption of new methods for diagnosis of occupational allergy to drugs. Methods: An atopic nurse, aged 30 years, was referred to our hospital for an allergic work-related reaction to piperacillin. The patient had suffered two successive episodes with immediate cutaneous reaction, angioedema and dyspnoea after preparing piperacillin. Almost four years previously she had suffered from similar symptoms after taking amoxicillin. She was submitted to a clinical examination and a routine allergic test, performing also specific IgE (Phadia Pharmacia ImmunoCap) and BAT (Basophil Activation Test) for Beta-lactam antibiotics. Results: A positive response to piperacillin was observed in our case using BAT, a new non-invasive and safe method, that proved useful for diagnosis of allergy. Moreover, we observed a change from an allergic reaction for therapeutic use of amoxicillin to a work-related adverse reaction to another beta-lactam, piperacillin. Conclusions: In previous clinical cases cutaneous and specific challenge tests were performed for diagnosis. At present, availability of an in vitro test, such as BAT, may provide new diagnostic opportunities, and a useful tool for studying clinical cases other than, in perspective, monitoring exposed workers. Preventive measures were taken in the workplace to lower the risk of sensitization and allergic response. The nurse was transferred to a well controlled job.
C1 [Marraccini, P.; Previdi, M.] Ca Granda Osped Maggiore Policlin, Fdn IRCCS, Clin Lavoro L Devoto, UOS Allergol Ambientale & Occupaz, I-20122 Milan, Italy.
   [Digiesi, G.] Univ Milan, Scuola Specializzaz Med Lavoro, I-20122 Milan, Italy.
   [Pignatti, Patrizia] IRCCS, Fdn Salvatore Maugeri, Lab Immunol, Serv Autonomo Allergol & Immunol Clin, Pavia, Italy.
   [Marraccini, P.; Bordini, L.] Ca Granda Osped Maggiore Policlin, Fdn IRCCS, I-20122 Milan, Italy.
   [Bordini, L.] UOC Protez & Promoz Salute Lavoratori, Clin Lavoro L Devoto, Milan, Italy.
RP Marraccini, P (reprint author), Ca Granda Osped Maggiore Policlin, Fdn IRCCS, Via San Barnaba 8, I-20122 Milan, Italy.
EM paolo.marraccini@policlinico.mi.it
NR 19
TC 0
Z9 0
PU MATTIOLI 1885
PI FIDENZA
PA VIA CODURO 1-B, FIDENZA, 43046 PR, ITALY
SN 0025-7818
J9 MED LAV
JI Med. Lav.
PD NOV-DEC
PY 2013
VL 104
IS 6
BP 434
EP 439
PG 6
WC Public, Environmental & Occupational Health
SC Public, Environmental & Occupational Health
GA 254YC
UT WOS:000327204700003
ER

PT J
AU Shakouri, AA
   Bahna, SL
AF Shakouri, Alireza A.
   Bahna, Sami L.
TI Hypersensitivity to antihistamines
SO ALLERGY AND ASTHMA PROCEEDINGS
LA English
DT Article
ID FIXED DRUG ERUPTION; ALLERGIC CONTACT-DERMATITIS; IDIOPATHIC
   THROMBOCYTOPENIC PURPURA; RANITIDINE-INDUCED ANAPHYLAXIS; TOXIC
   EPIDERMAL NECROLYSIS; OF-THE-LITERATURE; URTICARIAL REACTION; OBSTETRIC
   PATIENT; CETIRIZINE; DIMENHYDRINATE
AB Antihistamines are the cornerstone of allergy therapy and are not expected to cause hypersensitivity reactions. We describe two cases, one had urticaria to multiple anti-H-1-preparations and the other had anaphylaxis to hydroxyzine. We also provide a review of the English literature on reported reactions regarding causative preparations and manifestations. The latter showed a wide range; most commonly urticaria/angioedema, contact dermatitis, anaphylaxis, and fixed drug eruption (FDE). Most reported cases were young to middle age adults, with apparent predilection to female subjects. The onset of reactions varied from a few minutes for anaphylaxis and urticaria/angioedema, several hours for maculopapular rashes, or longer for contact dermatitis and FDE. Almost all antihistamines have been reported as causing reactions; cetirizine was the most common oral preparation followed by its parent drug, hydroxyzine. Doxepin cream was the most commonly implicated topical preparation in causing contact dermatitis. A causal relationship is often difficult to recognize because the reaction may be similar to the disease being treated with that antihistamine preparation. Reactions to one preparation are likely to occur, but not always, to other members of the same class. Diagnosis is based on clinical suspicion and may be verified by challenge testing. Except for patch testing in contact dermatitis or fixed eruption, other tests have not shown optimal reliability. In most cases, challenge testing with multiple preparations would identify one or more preparations that can be tolerated. Although hypersensitivity to antihistamines seems to be very rare, awareness of the problem would reduce its misdiagnosis.
C1 [Shakouri, Alireza A.; Bahna, Sami L.] Louisiana State Univ, Allergy & Immunol Sect, Hlth Sci Ctr, Shreveport, LA 71105 USA.
RP Bahna, SL (reprint author), Louisiana State Univ, Allergy & Immunol Sect, Hlth Sci Ctr, 1501 Kings Highway, Shreveport, LA 71105 USA.
EM sbahna@lsuhsc.edu
NR 83
TC 1
Z9 1
PU OCEAN SIDE PUBLICATIONS INC
PI PROVIDENCE
PA 95 PITMAN ST, PROVIDENCE, RI 02906 USA
SN 1088-5412
EI 1539-6304
J9 ALLERGY ASTHMA PROC
JI Allergy Asthma Proc.
PD NOV-DEC
PY 2013
VL 34
IS 6
BP 488
EP 496
DI 10.2500/aap.2013.34.3699
PG 9
WC Allergy
SC Allergy
GA 252II
UT WOS:000326998000002
ER

PT J
AU Kalaria, S
   Craig, T
AF Kalaria, Shana
   Craig, Timothy
TI Assessment of hereditary angioedema treatment risks
SO ALLERGY AND ASTHMA PROCEEDINGS
LA English
DT Article
ID FRESH-FROZEN PLASMA; HEPATOCELLULAR-CARCINOMA; INHIBITOR DEFICIENCY;
   ESTERASE INHIBITOR; ACUTE ATTACKS; MANAGEMENT
AB Therapies used for hereditary angioedema (HAE) have been associated with adverse events to include thrombosis, emboli, hepatocellular carcinoma (HCC), exacerbation of attacks, and anaphylaxis. It is difficult to determine incidence of these adverse events from the literature. For this reason we surveyed multiple HAE physicians to determine the risk associated with therapies used in HAE. This study was designed to determine by survey the risk of thrombosis associated with C1-inhibitor (C1-INH), worsening attacks with fresh frozen plasma (FFP), and carcinoma secondary to androgens (mainly danazol). An Internet-based survey was sent to physicians internationally who treat patients with HAE. The survey queried physicians about their observations while treating HAE. Of the 66 physicians who participated in the survey, 37 had patients (856 patients) who were on C1-INH but only 4 (total of 5 patients) had patients on C1-INH who experienced an thromboembolic episode. Of the 17 patients on Cl esterase inhibitor and an indwelling catheter, 3 experienced an embolic, thrombosis, or thromboembolic event. The likelihood of an abnormal event when a patient is on a C1-INH is 5/856 (0.6%), compared with 3/17 (18%) with a central catheter. The incidence of HCC is rare. The incidence of adverse effects to FFP is greater than the literature suggests. Patients with HAE should avoid indwelling catheters, use FFP only when other therapies are unavailable, and use androgens with caution. Most importantly, adverse events to drugs should be reported so that the true incidence of adverse events can be determined.
C1 [Kalaria, Shana] Penn State Univ, Penn State Coll Med, Hershey, PA 17033 USA.
   [Craig, Timothy] Penn State Univ, Dept Med & Pediat, Hershey, PA 17033 USA.
RP Craig, T (reprint author), Penn State Univ, Dept Med & Pediat, 500 Univ Dr, Hershey, PA 17033 USA.
EM tcraig@hmc.psu.edu
NR 21
TC 2
Z9 2
PU OCEAN SIDE PUBLICATIONS INC
PI PROVIDENCE
PA 95 PITMAN ST, PROVIDENCE, RI 02906 USA
SN 1088-5412
EI 1539-6304
J9 ALLERGY ASTHMA PROC
JI Allergy Asthma Proc.
PD NOV-DEC
PY 2013
VL 34
IS 6
BP 519
EP 522
DI 10.2500/aap.2013.34.3702
PG 4
WC Allergy
SC Allergy
GA 252II
UT WOS:000326998000006
ER

PT J
AU Chen, Q
   Liu, T
   Li, GP
AF Chen, Qiang
   Liu, Tong
   Li, Guangping
TI Sustained ventricular tachycardia caused by anaphylactic reaction
SO AMERICAN JOURNAL OF EMERGENCY MEDICINE
LA English
DT Article
ID MAST-CELL; ARRHYTHMIAS; MANAGEMENT; RENIN; HEART
AB We report a 30-year-old man who developed severe anaphylactic reactions with sustained ventricular tachycardia after eating seafood. This case emphasizes the need for cardiac monitoring in patients with anaphylaxis to identify malignant ventricular arrhythmias early.
C1 [Chen, Qiang; Liu, Tong; Li, Guangping] Tianjin Med Univ, Hosp 2, Tianjin Inst Cardiol, Dept Cardiol, Tianjin 300211, Peoples R China.
RP Chen, Q (reprint author), Tianjin Med Univ, Hosp 2, Tianjin Inst Cardiol, Dept Cardiol, Tianjin 300211, Peoples R China.
EM gp_limail@aliyun.com
NR 9
TC 0
Z9 0
PU W B SAUNDERS CO-ELSEVIER INC
PI PHILADELPHIA
PA 1600 JOHN F KENNEDY BOULEVARD, STE 1800, PHILADELPHIA, PA 19103-2899 USA
SN 0735-6757
EI 1532-8171
J9 AM J EMERG MED
JI Am. J. Emerg. Med.
PD NOV
PY 2013
VL 31
IS 11
AR 1625.e3
DI 10.1016/j.ajem.2013.06.034
PG 2
WC Emergency Medicine
SC Emergency Medicine
GA 242WA
UT WOS:000326274200035
ER

PT J
AU Nestorovic, B
   Milosevic, K
   Rsovac, S
   Nikolic, A
AF Nestorovic, Branimir
   Milosevic, Katarina
   Rsovac, Snezana
   Nikolic, Aleksandra
TI Anaphylaxis followed by unilateral lung opacity and hypocomplementemia
   in a young female
SO AMERICAN JOURNAL OF EMERGENCY MEDICINE
LA English
DT Article
AB A 36-year-old woman was stung in the right wrist by a bee, suffered typical anaphylaxis, and was transferred to a local hospital. After a few hours, which corresponded to late-onset reaction, she developed shortness of breath and weakness and was transferred to the emergency department, where the diagnosis of anaphylaxis was confirmed. Serum complement levels, components C3 and C4, were undetectable. Flexible bronchoscopy excluded lung hemorrhage. She was on the ventilator for 4 days and was fully awake during that time. After the treatment, her improvement was rapid, and she fully recovered. Three weeks after she had been stung by a bee, skin prick tests to bee, wasp, and yellow jacket venom were done, and all tests came back negative as well as IgE and IgG4 antibodies to the same venoms. Coagulation factors and the complement, including C1q inhibitor, were normal. Occurrence of complement activation and consumption could point to the immune complexes as basis of pathophysiological mechanism. It remains unclear why such a reaction would involve only the right lung and why no detectable immune complexes were discovered. The clinical picture in the presented case resembled acute respiratory distress syndrome, but the exact nature of lung consolidation remains puzzling. The most likely explanation is a very rare case of airway obstruction. To our knowledge, this is the only reported case of anaphylaxis associated with undetectable serum complement levels. The potential role and diagnostic significance of hypocomplementemia in cases of anaphylaxis should be further investigated.
C1 [Nestorovic, Branimir; Milosevic, Katarina; Rsovac, Snezana] Childrens Univ Hosp, Belgrade, Serbia.
   [Nikolic, Aleksandra] Univ Belgrade, Inst Mol Genet & Genet Engn, Belgrade 11010, Serbia.
RP Nestorovic, B (reprint author), Childrens Univ Hosp, Belgrade, Serbia.
EM aleksni@imgge.bg.ac.rs
NR 5
TC 0
Z9 0
PU W B SAUNDERS CO-ELSEVIER INC
PI PHILADELPHIA
PA 1600 JOHN F KENNEDY BOULEVARD, STE 1800, PHILADELPHIA, PA 19103-2899 USA
SN 0735-6757
EI 1532-8171
J9 AM J EMERG MED
JI Am. J. Emerg. Med.
PD NOV
PY 2013
VL 31
IS 11
AR 1623.e2
DI 10.1016/j.ajem.2013.06.025
PG 2
WC Emergency Medicine
SC Emergency Medicine
GA 242WA
UT WOS:000326274200030
ER

PT J
AU Agarwal, NS
   Spalding, C
   Nassef, M
AF Agarwal, N. S.
   Spalding, C.
   Nassef, M.
TI A CASE OF INTRAOPERATIVE ANAPHYLAXIS TO GELATIN IN A GELATIN-BASED
   HEMOSTATIC MATRIX DURING SPINAL SURGERY
SO ANNALS OF ALLERGY ASTHMA & IMMUNOLOGY
LA English
DT Meeting Abstract
NR 0
TC 0
Z9 0
PU ELSEVIER SCIENCE INC
PI NEW YORK
PA 360 PARK AVE SOUTH, NEW YORK, NY 10010-1710 USA
SN 1081-1206
EI 1534-4436
J9 ANN ALLERG ASTHMA IM
JI Ann. Allergy Asthma Immunol.
PD NOV
PY 2013
VL 111
IS 5
SU 1
BP A27
EP A27
PG 1
WC Allergy; Immunology
SC Allergy; Immunology
GA 253BB
UT WOS:000327055500074
ER

PT J
AU Albin, S
   Nowak-Wegrzyn, A
AF Albin, S.
   Nowak-Wegrzyn, A.
TI A PATIENT WITH GELATIN ALLERGY AND ANAPHYLAXIS TO THE INFLUENZA VACCINE
SO ANNALS OF ALLERGY ASTHMA & IMMUNOLOGY
LA English
DT Meeting Abstract
NR 0
TC 0
Z9 0
PU ELSEVIER SCIENCE INC
PI NEW YORK
PA 360 PARK AVE SOUTH, NEW YORK, NY 10010-1710 USA
SN 1081-1206
EI 1534-4436
J9 ANN ALLERG ASTHMA IM
JI Ann. Allergy Asthma Immunol.
PD NOV
PY 2013
VL 111
IS 5
SU 1
BP A53
EP A54
PG 2
WC Allergy; Immunology
SC Allergy; Immunology
GA 253BB
UT WOS:000327055500168
ER

PT J
AU Bina, S
   Jongco, AM
   Sporter, RJ
   Schuval, SJ
AF Bina, S.
   Jongco, A. M.
   Sporter, R. J.
   Schuval, S. J.
TI KNOWLEDGE, ATTITUDES AND BEHAVIORS OF EMERGENCY MEDICINE RESIDENTS
   REGARDING ANAPHYLAXIS DIAGNOSIS AND MANAGEMENT
SO ANNALS OF ALLERGY ASTHMA & IMMUNOLOGY
LA English
DT Meeting Abstract
NR 0
TC 0
Z9 0
PU ELSEVIER SCIENCE INC
PI NEW YORK
PA 360 PARK AVE SOUTH, NEW YORK, NY 10010-1710 USA
SN 1081-1206
EI 1534-4436
J9 ANN ALLERG ASTHMA IM
JI Ann. Allergy Asthma Immunol.
PD NOV
PY 2013
VL 111
IS 5
SU 1
BP A29
EP A29
PG 1
WC Allergy; Immunology
SC Allergy; Immunology
GA 253BB
UT WOS:000327055500082
ER

PT J
AU Blazine, A
   Buterleviciute, N
   Paltarackiene, V
   DuBuske, LM
AF Blazine, A.
   Buterleviciute, N.
   Paltarackiene, V.
   DuBuske, L. M.
TI ASSESSMENT AND CHARACTERIZATION OF PATIENTS HOSPITALIZED FOR ANAPHYLAXIS
   IN VILNIUS, LITHUANIA, USING WAO CRITERIA
SO ANNALS OF ALLERGY ASTHMA & IMMUNOLOGY
LA English
DT Meeting Abstract
NR 0
TC 0
Z9 0
PU ELSEVIER SCIENCE INC
PI NEW YORK
PA 360 PARK AVE SOUTH, NEW YORK, NY 10010-1710 USA
SN 1081-1206
EI 1534-4436
J9 ANN ALLERG ASTHMA IM
JI Ann. Allergy Asthma Immunol.
PD NOV
PY 2013
VL 111
IS 5
SU 1
BP A29
EP A30
PG 2
WC Allergy; Immunology
SC Allergy; Immunology
GA 253BB
UT WOS:000327055500084
ER

PT J
AU Chokshi, N
   Maskatia, Z
   Miller, S
   Davis, C
AF Chokshi, N.
   Maskatia, Z.
   Miller, S.
   Davis, C.
TI SHRIMP ALLERGY PRESENTATION AS ANAPHYLAXIS IS RARE IN CHILDREN
SO ANNALS OF ALLERGY ASTHMA & IMMUNOLOGY
LA English
DT Meeting Abstract
NR 0
TC 0
Z9 0
PU ELSEVIER SCIENCE INC
PI NEW YORK
PA 360 PARK AVE SOUTH, NEW YORK, NY 10010-1710 USA
SN 1081-1206
EI 1534-4436
J9 ANN ALLERG ASTHMA IM
JI Ann. Allergy Asthma Immunol.
PD NOV
PY 2013
VL 111
IS 5
SU 1
BP A16
EP A16
PG 1
WC Allergy; Immunology
SC Allergy; Immunology
GA 253BB
UT WOS:000327055500048
ER

PT J
AU Couch, C
   McKnight, S
AF Couch, C.
   McKnight, S.
TI ANNUAL EPINEPHRINE AUTO-INJECTOR PRESCRIPTIONS IN OUTPATIENT CLINICS FOR
   CHILDREN WITH FOOD-INDUCED ANAPHYLAXIS
SO ANNALS OF ALLERGY ASTHMA & IMMUNOLOGY
LA English
DT Meeting Abstract
NR 0
TC 0
Z9 0
PU ELSEVIER SCIENCE INC
PI NEW YORK
PA 360 PARK AVE SOUTH, NEW YORK, NY 10010-1710 USA
SN 1081-1206
EI 1534-4436
J9 ANN ALLERG ASTHMA IM
JI Ann. Allergy Asthma Immunol.
PD NOV
PY 2013
VL 111
IS 5
SU 1
BP A4
EP A4
PG 1
WC Allergy; Immunology
SC Allergy; Immunology
GA 253BB
UT WOS:000327055500006
ER

PT J
AU Dass, K
   Lauter, C
   Niculescu, O
AF Dass, K.
   Lauter, C.
   Niculescu, O.
TI ANAPHYLAXIS AND A SPLINTER HEMORRHAGE IN A PATIENT WITH CAT ALLERGY
SO ANNALS OF ALLERGY ASTHMA & IMMUNOLOGY
LA English
DT Meeting Abstract
NR 0
TC 0
Z9 0
PU ELSEVIER SCIENCE INC
PI NEW YORK
PA 360 PARK AVE SOUTH, NEW YORK, NY 10010-1710 USA
SN 1081-1206
EI 1534-4436
J9 ANN ALLERG ASTHMA IM
JI Ann. Allergy Asthma Immunol.
PD NOV
PY 2013
VL 111
IS 5
SU 1
BP A27
EP A27
PG 1
WC Allergy; Immunology
SC Allergy; Immunology
GA 253BB
UT WOS:000327055500076
ER

PT J
AU Gill, P
   Betschel, S
   Sussman, G
   Vadas, P
AF Gill, P.
   Betschel, S.
   Sussman, G.
   Vadas, P.
TI HEMP SEED ANAPHYLAXIS
SO ANNALS OF ALLERGY ASTHMA & IMMUNOLOGY
LA English
DT Meeting Abstract
NR 0
TC 0
Z9 0
PU ELSEVIER SCIENCE INC
PI NEW YORK
PA 360 PARK AVE SOUTH, NEW YORK, NY 10010-1710 USA
SN 1081-1206
EI 1534-4436
J9 ANN ALLERG ASTHMA IM
JI Ann. Allergy Asthma Immunol.
PD NOV
PY 2013
VL 111
IS 5
SU 1
BP A76
EP A76
PG 1
WC Allergy; Immunology
SC Allergy; Immunology
GA 253BB
UT WOS:000327055500250
ER

PT J
AU Gonzalez-Estrada, A
   Pien, LC
   Lang, DM
AF Gonzalez-Estrada, A.
   Pien, L. C.
   Lang, D. M.
TI PERIOPERATIVE ANAPHYLAXIS: ANTIBIOTICS ARE THE MOST COMMON IDENTIFIABLE
   CAUSE
SO ANNALS OF ALLERGY ASTHMA & IMMUNOLOGY
LA English
DT Meeting Abstract
NR 0
TC 0
Z9 0
PU ELSEVIER SCIENCE INC
PI NEW YORK
PA 360 PARK AVE SOUTH, NEW YORK, NY 10010-1710 USA
SN 1081-1206
EI 1534-4436
J9 ANN ALLERG ASTHMA IM
JI Ann. Allergy Asthma Immunol.
PD NOV
PY 2013
VL 111
IS 5
SU 1
BP A3
EP A3
PG 1
WC Allergy; Immunology
SC Allergy; Immunology
GA 253BB
UT WOS:000327055500002
ER

PT J
AU Gupta, R
   Smith, TL
   Dyer, AA
   Cartland, J
AF Gupta, R.
   Smith, T. L.
   Dyer, A. A.
   Cartland, J.
TI EMERGENCY ROOM VISITS AND HOSPITALIZATIONS FOR FOOD-INDUCED ANAPHYLAXIS
   IN ILLINOIS, 2008-2010
SO ANNALS OF ALLERGY ASTHMA & IMMUNOLOGY
LA English
DT Meeting Abstract
NR 0
TC 0
Z9 0
PU ELSEVIER SCIENCE INC
PI NEW YORK
PA 360 PARK AVE SOUTH, NEW YORK, NY 10010-1710 USA
SN 1081-1206
EI 1534-4436
J9 ANN ALLERG ASTHMA IM
JI Ann. Allergy Asthma Immunol.
PD NOV
PY 2013
VL 111
IS 5
SU 1
BP A100
EP A100
PG 1
WC Allergy; Immunology
SC Allergy; Immunology
GA 253BB
UT WOS:000327055500335
ER

PT J
AU Hronek, B
   Wedner, HJ
AF Hronek, B.
   Wedner, H. J.
TI PROTAMINE SULFATE ALLERGY: ANAPHYLAXIS DURING AN INTRADERMAL SKIN TEST
   AND A SUCCESSFUL DESENSITIZATION PROTOCOL
SO ANNALS OF ALLERGY ASTHMA & IMMUNOLOGY
LA English
DT Meeting Abstract
NR 0
TC 0
Z9 0
PU ELSEVIER SCIENCE INC
PI NEW YORK
PA 360 PARK AVE SOUTH, NEW YORK, NY 10010-1710 USA
SN 1081-1206
EI 1534-4436
J9 ANN ALLERG ASTHMA IM
JI Ann. Allergy Asthma Immunol.
PD NOV
PY 2013
VL 111
IS 5
SU 1
BP A65
EP A66
PG 2
WC Allergy; Immunology
SC Allergy; Immunology
GA 253BB
UT WOS:000327055500211
ER

PT J
AU Jiang, NN
   Yin, J
   Wen, PL
AF Jiang, N. N.
   Yin, J.
   Wen, P. L.
TI IDIOPATHIC ANAPHYLAXIS:A REVIEW OF 77 CASES
SO ANNALS OF ALLERGY ASTHMA & IMMUNOLOGY
LA English
DT Meeting Abstract
NR 0
TC 0
Z9 0
PU ELSEVIER SCIENCE INC
PI NEW YORK
PA 360 PARK AVE SOUTH, NEW YORK, NY 10010-1710 USA
SN 1081-1206
EI 1534-4436
J9 ANN ALLERG ASTHMA IM
JI Ann. Allergy Asthma Immunol.
PD NOV
PY 2013
VL 111
IS 5
SU 1
BP A30
EP A30
PG 1
WC Allergy; Immunology
SC Allergy; Immunology
GA 253BB
UT WOS:000327055500085
ER

PT J
AU Jiang, NN
   Yin, J
   Wen, PL
AF Jiang, N. N.
   Yin, J.
   Wen, P. L.
TI ANAPHYLAXIS IN CHILDREN AND ADULTS REFERRED TO A TERTIARY ALLERGY
   CLINIC:A RETROSPECTIVE STUDY OF 1292 ANAPHYLACTIC REACTIONS
SO ANNALS OF ALLERGY ASTHMA & IMMUNOLOGY
LA English
DT Meeting Abstract
NR 0
TC 0
Z9 0
PU ELSEVIER SCIENCE INC
PI NEW YORK
PA 360 PARK AVE SOUTH, NEW YORK, NY 10010-1710 USA
SN 1081-1206
EI 1534-4436
J9 ANN ALLERG ASTHMA IM
JI Ann. Allergy Asthma Immunol.
PD NOV
PY 2013
VL 111
IS 5
SU 1
BP A29
EP A29
PG 1
WC Allergy; Immunology
SC Allergy; Immunology
GA 253BB
UT WOS:000327055500083
ER

PT J
AU Locke, B
   Sigua, J
   Volkman, K
AF Locke, B.
   Sigua, J.
   Volkman, K.
TI ANAPHYLAXIS TO INTRAVENOUS CYCLOSPORINE WITH PREVIOUS TOLERANCE OF ORAL
   CYCLOSPORINE
SO ANNALS OF ALLERGY ASTHMA & IMMUNOLOGY
LA English
DT Meeting Abstract
NR 0
TC 0
Z9 0
PU ELSEVIER SCIENCE INC
PI NEW YORK
PA 360 PARK AVE SOUTH, NEW YORK, NY 10010-1710 USA
SN 1081-1206
EI 1534-4436
J9 ANN ALLERG ASTHMA IM
JI Ann. Allergy Asthma Immunol.
PD NOV
PY 2013
VL 111
IS 5
SU 1
BP A27
EP A27
PG 1
WC Allergy; Immunology
SC Allergy; Immunology
GA 253BB
UT WOS:000327055500073
ER

PT J
AU Lotvi, K
   Saryan, JA
AF Lotvi, K.
   Saryan, J. A.
TI CUTANEOUS ABSORPTION OF GRASS POLLEN: AN UNDER-RECOGNIZED CAUSE OF
   ANAPHYLAXIS
SO ANNALS OF ALLERGY ASTHMA & IMMUNOLOGY
LA English
DT Meeting Abstract
NR 0
TC 0
Z9 0
PU ELSEVIER SCIENCE INC
PI NEW YORK
PA 360 PARK AVE SOUTH, NEW YORK, NY 10010-1710 USA
SN 1081-1206
EI 1534-4436
J9 ANN ALLERG ASTHMA IM
JI Ann. Allergy Asthma Immunol.
PD NOV
PY 2013
VL 111
IS 5
SU 1
BP A63
EP A63
PG 1
WC Allergy; Immunology
SC Allergy; Immunology
GA 253BB
UT WOS:000327055500203
ER

PT J
AU Moreau, J
   Farzan, S
AF Moreau, J.
   Farzan, S.
TI DELAYED AND PROLONGED ANAPHYLAXIS SECONDARY TO LIDOCAINE
SO ANNALS OF ALLERGY ASTHMA & IMMUNOLOGY
LA English
DT Meeting Abstract
NR 0
TC 0
Z9 0
PU ELSEVIER SCIENCE INC
PI NEW YORK
PA 360 PARK AVE SOUTH, NEW YORK, NY 10010-1710 USA
SN 1081-1206
EI 1534-4436
J9 ANN ALLERG ASTHMA IM
JI Ann. Allergy Asthma Immunol.
PD NOV
PY 2013
VL 111
IS 5
SU 1
BP A69
EP A69
PG 1
WC Allergy; Immunology
SC Allergy; Immunology
GA 253BB
UT WOS:000327055500224
ER

PT J
AU Paluvoi, N
   Rajan, S
   Plassmeyer, M
   Brown, M
   Enav, B
   Alpan, O
AF Paluvoi, N.
   Rajan, S.
   Plassmeyer, M.
   Brown, M.
   Enav, B.
   Alpan, O.
TI ASSOCIATION OF ANAPHYLAXIS, URTICARIA, AND ANGIOEDEMA WITH CD203C
   EXPRESSION ON HUMAN BASOPHILS
SO ANNALS OF ALLERGY ASTHMA & IMMUNOLOGY
LA English
DT Meeting Abstract
NR 0
TC 0
Z9 0
PU ELSEVIER SCIENCE INC
PI NEW YORK
PA 360 PARK AVE SOUTH, NEW YORK, NY 10010-1710 USA
SN 1081-1206
EI 1534-4436
J9 ANN ALLERG ASTHMA IM
JI Ann. Allergy Asthma Immunol.
PD NOV
PY 2013
VL 111
IS 5
SU 1
BP A32
EP A32
PG 1
WC Allergy; Immunology
SC Allergy; Immunology
GA 253BB
UT WOS:000327055500095
ER

PT J
AU Patel, A
   Rael, E
AF Patel, A.
   Rael, E.
TI PROTRACTED ANAPHYLAXIS IN A 35 YEAR OLD FEMALE WITH NO PRIOR HISTORY OF
   FOOD ALLERGIES
SO ANNALS OF ALLERGY ASTHMA & IMMUNOLOGY
LA English
DT Meeting Abstract
NR 0
TC 0
Z9 0
PU ELSEVIER SCIENCE INC
PI NEW YORK
PA 360 PARK AVE SOUTH, NEW YORK, NY 10010-1710 USA
SN 1081-1206
EI 1534-4436
J9 ANN ALLERG ASTHMA IM
JI Ann. Allergy Asthma Immunol.
PD NOV
PY 2013
VL 111
IS 5
SU 1
BP A31
EP A31
PG 1
WC Allergy; Immunology
SC Allergy; Immunology
GA 253BB
UT WOS:000327055500089
ER

PT J
AU Sigua, JA
   Zacharisen, M
AF Sigua, J. A.
   Zacharisen, M.
TI ASPIRATION OF SUNFLOWER SEED DISGUISED AS ANAPHYLAXIS
SO ANNALS OF ALLERGY ASTHMA & IMMUNOLOGY
LA English
DT Meeting Abstract
NR 0
TC 0
Z9 0
PU ELSEVIER SCIENCE INC
PI NEW YORK
PA 360 PARK AVE SOUTH, NEW YORK, NY 10010-1710 USA
SN 1081-1206
EI 1534-4436
J9 ANN ALLERG ASTHMA IM
JI Ann. Allergy Asthma Immunol.
PD NOV
PY 2013
VL 111
IS 5
SU 1
BP A28
EP A28
PG 1
WC Allergy; Immunology
SC Allergy; Immunology
GA 253BB
UT WOS:000327055500080
ER

PT J
AU Vishwanath, S
   Schwartz, SA
AF Vishwanath, S.
   Schwartz, S. A.
TI EVIDENCE FOR ETHYLENE OXIDE AS A CAUSE OF ANAPHYLAXIS DURING
   HEMODIALYSIS
SO ANNALS OF ALLERGY ASTHMA & IMMUNOLOGY
LA English
DT Meeting Abstract
NR 0
TC 0
Z9 0
PU ELSEVIER SCIENCE INC
PI NEW YORK
PA 360 PARK AVE SOUTH, NEW YORK, NY 10010-1710 USA
SN 1081-1206
EI 1534-4436
J9 ANN ALLERG ASTHMA IM
JI Ann. Allergy Asthma Immunol.
PD NOV
PY 2013
VL 111
IS 5
SU 1
BP A32
EP A32
PG 1
WC Allergy; Immunology
SC Allergy; Immunology
GA 253BB
UT WOS:000327055500093
ER

PT J
AU Grosser, S
   Theilen, U
AF Grosser, Sabine
   Theilen, Ulf
TI Life-threatening anaphylaxis - who are you going to call?
SO SCOTTISH MEDICAL JOURNAL
LA English
DT Meeting Abstract
C1 [Grosser, Sabine] Victoria Hosp Kirkcaldy, Kirkcaldy, Fife, Scotland.
   [Theilen, Ulf] PICU RHSC Edinburgh, Edinburgh, Midlothian, Scotland.
NR 1
TC 0
Z9 0
PU ROYAL SOC MEDICINE PRESS LTD
PI LONDON
PA 1 WIMPOLE STREET, LONDON W1G 0AE, ENGLAND
SN 0036-9330
J9 SCOT MED J
JI Scott. Med. J.
PD NOV
PY 2013
VL 58
IS 4
BP E38
EP E38
PG 1
WC Medicine, General & Internal
SC General & Internal Medicine
GA 251OS
UT WOS:000326940100027
ER

PT J
AU Oltean, BM
   Ernst, M
   Renneker, S
   Bakheit, MA
   Seitzer, U
   Ahmed, J
AF Oltean, B. M.
   Ernst, M.
   Renneker, S.
   Bakheit, M. A.
   Seitzer, U.
   Ahmed, J.
TI Whole Antigenic Lysates of Ixodes ricinus, but not Der-p2 Allergen-Like
   Protein, are Potent Inducers of Basophil Activation in Previously
   Tick-Exposed Human Hosts
SO TRANSBOUNDARY AND EMERGING DISEASES
LA English
DT Article
DE tick cells; Ixodes ricinus; basophils; Der-p2 protein
ID ARGAS-REFLEXUS; ANAPHYLAXIS; EXPRESSION; BINDING; CLONING; ML
AB The clinical suspicion of tick anaphylaxis is based on a history of the bite and occurs often during the warm season. Further arguments are the presence of natural hosts in the immediate environment and, eventually, the identification of the tick. The diagnosis is confirmed when immediate-type sensitization is shown by positive skin prick tests performed with specific tick extracts or the demonstration of specific IgE in vitro. In the current study, we hypothesize that hard tick-derived material contains potent inducers being able to promote basophil stimulation, which correlates with a sensitization immunological response following tick bites. To this end, biological material from two hard tick cell lines (IRE11 and IDE8 - derived from Ixodes ricinus and I.scapularis, respectively) as well as I.ricinus salivary gland and body lysates were used in a human basophil activation test (BAT) to analyse binding and cross-linking capacity of membrane-bound IgE, because basophils are one of the main effector cells of allergic reactions. Additionally, Der-p2 allergen-like gene from I.ricinus was recombinantly expressed as a 15-kDa histidine-tagged fusion protein, purified and included as a stimulus within the setup. Blood was drawn and submitted to BAT screening from a pool of 36 individuals, both bitten and who served solely as negative controls. We have found that seven subjects (19%), all of whom were at least two times tick-bitten, positively reacted to the aforementioned stimuli, whereas the reactivity level of the ones bearing single bites proved to be within the normal range. Moreover, no significant upregulation of the assessed basophil activation marker was detected in the case of Der-p2, except a faint reaction at high dosages. We conclude that at least two tick bites of the human host must occur in order to induce significant basophil activation.
C1 [Oltean, B. M.; Renneker, S.; Bakheit, M. A.; Seitzer, U.; Ahmed, J.] Res Ctr Borstel, Div Vet Infect Biol & Immunol, D-23845 Borstel, Germany.
   [Ernst, M.] Res Ctr Borstel, Div Immune Cell Analyt, D-23845 Borstel, Germany.
RP Seitzer, U (reprint author), Res Ctr Borstel, Div Vet Infect Biol & Immunol, D-23845 Borstel, Germany.
EM useitzer@fz-borstel.de
FU POSTICK ITN (Post-graduate training network for capacity building to
   control ticks and tick-borne diseases) within the FP7-PEOPLE ITN
   programme (EU) [238511]
FX First author is a PhD student supported by the POSTICK ITN
   (Post-graduate training network for capacity building to control ticks
   and tick-borne diseases) within the FP7-PEOPLE ITN programme (EU Grant
   No. 238511). The current project has received community research
   funding.
NR 20
TC 0
Z9 0
PU WILEY-BLACKWELL
PI HOBOKEN
PA 111 RIVER ST, HOBOKEN 07030-5774, NJ USA
SN 1865-1674
EI 1865-1682
J9 TRANSBOUND EMERG DIS
JI Transbound. Emerg. Dis.
PD NOV
PY 2013
VL 60
SU 2
SI SI
BP 162
EP 171
DI 10.1111/tbed.12151
PG 10
WC Infectious Diseases; Veterinary Sciences
SC Infectious Diseases; Veterinary Sciences
GA 250GV
UT WOS:000326839500024
ER

PT J
AU Rose, M
AF Rose, M.
TI Crystalloid or colloid treatment of hypotension during anaphylaxis
   associated with anaesthesia - Are we there yet?
SO ANAESTHESIA AND INTENSIVE CARE
LA English
DT Editorial Material
ID CLINICAL-PRACTICE; GUIDELINES; FRANCE
C1 [Rose, M.] Royal N Shore Hosp, Dept Anaesthesia, St Leonards, NSW 2065, Australia.
RP Rose, M (reprint author), Royal N Shore Hosp, Dept Anaesthesia, St Leonards, NSW 2065, Australia.
NR 10
TC 0
Z9 0
PU AUSTRALIAN SOC ANAESTHETISTS
PI EDGECLIFF
PA P O BOX 600, EDGECLIFF, NSW 2027, AUSTRALIA
SN 0310-057X
EI 1448-0271
J9 ANAESTH INTENS CARE
JI Anaesth. Intensive Care
PD NOV
PY 2013
VL 41
IS 6
BP 701
EP 703
PG 3
WC Anesthesiology; Critical Care Medicine
SC Anesthesiology; General & Internal Medicine
GA 242QU
UT WOS:000326257900002
ER

PT J
AU Tajima, K
   Zheng, F
   Collange, O
   Barthel, G
   Thornton, SN
   Longrois, D
   Levy, B
   Audibert, G
   Malinovsky, JM
   Mertes, PM
AF Tajima, K.
   Zheng, F.
   Collange, O.
   Barthel, G.
   Thornton, S. N.
   Longrois, D.
   Levy, B.
   Audibert, G.
   Malinovsky, J. M.
   Mertes, P. M.
TI Time to achieve target mean arterial pressure during resuscitation from
   experimental anaphylactic shock in an animal model. A comparison of
   adrenaline alone or in combination with different volume expanders
SO ANAESTHESIA AND INTENSIVE CARE
LA English
DT Article
DE hydroxyethyl starch; adrenaline; shock; anaphylaxis; ischaemia;
   microdialysis; colloids; crystalloids
ID CLINICAL-PRACTICE GUIDELINES; INDUCED LUNG INJURY; HYPERTONIC SALINE;
   HEMORRHAGIC-SHOCK; HYDROXYETHYL STARCH; FLUID RESUSCITATION; FOLLOW-UP;
   IN-VIVO; ANESTHESIA; ACIDOSIS
AB Anaphylactic shock is a rare, but potentially lethal complication, combining life-threatening circulatory failure and massive fluid shifts. Treatment guidelines rely on adrenaline and volume expansion by intravenous fluids, but there is no solid evidence for the choice of one specific type of fluid over another. Our purpose was to compare the time to achieve target mean arterial pressure upon resuscitation using adrenaline alone versus adrenaline with different resuscitation fluids in an animal model and to compare the tissue oxygen pressures (PtiO(2)) with the various strategies. Twenty-five ovalbumin-sensitised Brown Norway rats were allocated to five groups after anaphylactic shock induction: vehicle (CON), adrenaline alone (AD), or adrenaline with isotonic saline (AD+IS), hydroxyethyl starch (AD+HES) or hypertonic saline (AD+HS). Time to reach a target mean arterial pressure value of 75 mmHg, cardiac output, skeletal muscle PtiO(2), lactate/pyruvate ratio and cumulative doses of adrenaline were recorded. Non-treated rats died within 15 minutes. The target mean arterial pressure value was reached faster with AD+HES (median: 10 minutes, range: 7.5 to 12.5 minutes) and AD+IS (median: 17.5 minutes, range: 5 to 25 minutes) versus adrenaline alone (median: 25 minutes, range: 20-30 minutes). There were also reduced adrenaline requirements in these groups. The skeletal muscle PtiO(2) was restored only in the AD+HES group. Although direct extrapolation to humans should be made with caution, our results support the combined use of adrenaline and volume expansion for resuscitation from anaphylactic shock. When used with adrenaline the most effective fluid was hydroxyethyl starch, whereas hypertonic saline was the least effective.
C1 [Tajima, K.; Zheng, F.; Collange, O.; Barthel, G.; Thornton, S. N.; Longrois, D.; Levy, B.; Audibert, G.; Malinovsky, J. M.; Mertes, P. M.] Univ Lorraine, Fac Med, INSERM, U1116,Grp Choc, Vandoeuvre Les Nancy, France.
RP Mertes, PM (reprint author), Univ Lorraine, Fac Med, Vandoeuvre Les Nancy, France.
EM paul-michel.mertes@chru-strasbourg.fr
FU Shock Group, Contrat AVENIR INSERM, Faculte de Medecine, Universite de
   Lorraine, Vandoeuvre-les-Nancy, France
FX Keiko Tajima and Feng Zheng contributed equally to this study. We are
   indebted to Chantal Montemont for technical assistance. This work was
   supported by the Shock Group, Contrat AVENIR INSERM, Faculte de
   Medecine, Universite de Lorraine, Vandoeuvre-les-Nancy, France.
NR 45
TC 0
Z9 0
PU AUSTRALIAN SOC ANAESTHETISTS
PI EDGECLIFF
PA P O BOX 600, EDGECLIFF, NSW 2027, AUSTRALIA
SN 0310-057X
EI 1448-0271
J9 ANAESTH INTENS CARE
JI Anaesth. Intensive Care
PD NOV
PY 2013
VL 41
IS 6
BP 765
EP 773
PG 9
WC Anesthesiology; Critical Care Medicine
SC Anesthesiology; General & Internal Medicine
GA 242QU
UT WOS:000326257900012
ER

PT J
AU Uvackova, L
   Skultety, L
   Bekesova, S
   McClain, S
   Hajduch, M
AF Uvackova, Lubica
   Skultety, Ludovit
   Bekesova, Slavka
   McClain, Scott
   Hajduch, Martin
TI MSE Based Multiplex Protein Analysis Quantified Important Allergenic
   Proteins and Detected Relevant Peptides Carrying Known Epitopes in Wheat
   Grain Extracts
SO JOURNAL OF PROTEOME RESEARCH
LA English
DT Article
DE wheat grain extract; epitope; allergens; proteomics; MSE; quantification
ID EXERCISE-INDUCED ANAPHYLAXIS; MOLECULAR-WEIGHT GLUTENINS;
   ALPHA-AMYLASE-INHIBITOR; CELIAC-DISEASE; FOOD ALLERGY; BAKERS ASTHMA;
   OCCUPATIONAL ASTHMA; ATOPIC-DERMATITIS; REPORTED INCIDENCE; BINDING
   EPITOPES
AB The amount of clinically relevant, allergy-related proteins in wheat grain is still largely unknown. The application of proteomics may create a platform not only for identification and characterization, but also for quantitation of these proteins. The aim of this study was to evaluate the data-independent quantitative mass spectrometry (MSE) approach in combination with 76 wheat allergenic sequences downloaded from the AllergenOnline database (www.allergenonline.org) as a starting point. Alcohol soluble extracts of gliadin and glutenin proteins were analyzed. This approach has resulted in identification and quantification of 15 allergenic protein isoforms that belong to amylase/trypsin inhibitors, gamma-gliadins, and high or low molecular weight glutenins. Additionally, several peptides carrying four previously discovered epitopes of gamma-gliadin B precursor have been detected. These data were validated against the UniProt database, which contained 11764 Triticeae protein sequences. The identified allergens are discussed in relation to Baker's asthma, food allergy, wheat dependent exercise induced anaphylaxis, atopic dermatitis, and celiac disease (i.e., gluten-sensitive enteropathy). In summary, the results showed that the MSE approach is suitable for quantitative analysis and allergens profiling in wheat varieties and/or other food matrices.
C1 [Uvackova, Lubica; Hajduch, Martin] Slovak Acad Sci, Inst Plant Genet & Biotechnol, Nitra 95007, Slovakia.
   [Skultety, Ludovit; Bekesova, Slavka; Hajduch, Martin] Slovak Acad Sci, Inst Virol, Bratislava 84505, Slovakia.
   [Skultety, Ludovit] Slovak Acad Sci, Ctr Mol Med, Bratislava 84505, Slovakia.
   [McClain, Scott] Syngenta Crop Protect LLC, Res Triangle Pk, NC 27709 USA.
RP Hajduch, M (reprint author), Slovak Acad Sci, Inst Plant Genet & Biotechnol, Nitra 95007, Slovakia.
EM hajduch@savba.sk
FU Syngenta Crop Protection, LLC
FX This research was supported by Syngenta Crop Protection, LLC.
NR 72
TC 1
Z9 1
PU AMER CHEMICAL SOC
PI WASHINGTON
PA 1155 16TH ST, NW, WASHINGTON, DC 20036 USA
SN 1535-3893
EI 1535-3907
J9 J PROTEOME RES
JI J. Proteome Res.
PD NOV
PY 2013
VL 12
IS 11
BP 4862
EP 4869
DI 10.1021/pr400336f
PG 8
WC Biochemical Research Methods
SC Biochemistry & Molecular Biology
GA 247JZ
UT WOS:000326615000017
ER

PT J
AU Grim, K
   Lee, B
   Sung, AY
   Kotagal, S
AF Grim, Kendra
   Lee, Bernard
   Sung, Alan Y.
   Kotagal, Suresh
TI Treatment of childhood-onset restless legs syndrome and periodic limb
   movement disorder using intravenous iron sucrose
SO SLEEP MEDICINE
LA English
DT Article
DE Iron sucrose; Restless legs syndrome; Periodic limb movement disorder;
   Childhood; Serum ferritin
ID CHILDREN; SAFETY; ADOLESCENTS; EFFICACY; PLACEBO; DEXTRAN; SLEEP; RLS
AB Objective: An alternative treatment approach is needed for children who cannot tolerate oral iron preparations or when there is a need for rapid replenishment of iron stores. We report on the safety, adverse effects, and efficacy of intravenous iron sucrose in a retrospective sample of children with restless legs syndrome (RLS) or periodic limb movement disorder (PLMD).
   Methods: Sixteen children with RLS/PLMD who received intravenous iron sucrose at our institution between 2005 and 2011 were identified. The diagnosis of RLS/PLMD was established after formal sleep consultation and nocturnal polysomnography (PSG). Serum ferritin was assayed in all 16 subjects prior to iron sucrose infusion and in 14 subjects after infusion. The medical records were reviewed for treatment-related details.
   Results: The mean age of subjects was 6.6 years (range, 2-16 y; 5/16 girls). The mean periodic limb movement index (PLMI) was 18.2 +/- 12.8. Fifteen of the 16 subjects (93.7%) had systemic or neurologic comorbidities. Fourteen of 16 (87.5%) subjects had received prior oral iron supplementation for sleep-related concerns, with the majority of the subjects either having gastrointestinal (GI) side effects or insufficient benefits. Intravenous iron sucrose therefore was provided to these 16 subjects through our outpatient pediatric infusion therapy center. The average dose of intravenous iron sucrose of 3.6 mg/kg was infused over 2 h. The baseline mean serum ferritin was 16.4 +/- 6.6 ng/mL. After infusion with intravenous iron sucrose, the mean serum ferritin rose to 45.7 +/- 22.4 ng/mL (n = 14; [95% confidence interval, 17.2-41.3]; P < .0001). Parental assessment of response to iron sucrose therapy was conducted on follow-up clinic visits or via telephone calls. There was improved sleep in 62.5% (n = 10) of subjects and no improvement in 12.5% (n = 2) of subjects. No follow-up information was available for 25% (n = 4) of subjects. Minor adverse events occurred in 25% (n = 4) of subjects-two subjects experienced difficulty with peripheral intravenous catheter placement, while two had transient GI symptoms, such as anorexia, nausea, and vomiting. None of the subjects had anaphylaxis.
   Conclusions: Intravenous iron sucrose appears to be a relatively effective therapy for patients with childhood-onset RLS/PLMD and iron deficiency who do not tolerate or respond to oral iron supplements. Side effects were transient. The most common adverse events were difficulty with intravenous line placement and GI disturbance. There is a need for systematic prospective studies on the safety and efficacy of intravenous iron sucrose in RLS/PLMD in children. (C) 2013 Elsevier B. V. All rights reserved.
C1 [Grim, Kendra; Lee, Bernard; Sung, Alan Y.; Kotagal, Suresh] Mayo Clin, Rochester, MN 55905 USA.
RP Kotagal, S (reprint author), Mayo Clin, 200 1st St SW, Rochester, MN 55905 USA.
EM kotagal.suresh@mayo.edu
NR 23
TC 0
Z9 0
PU ELSEVIER SCIENCE BV
PI AMSTERDAM
PA PO BOX 211, 1000 AE AMSTERDAM, NETHERLANDS
SN 1389-9457
EI 1878-5506
J9 SLEEP MED
JI Sleep Med.
PD NOV
PY 2013
VL 14
IS 11
BP 1100
EP 1104
DI 10.1016/j.sleep.2013.06.006
PG 5
WC Clinical Neurology
SC Neurosciences & Neurology
GA 247NQ
UT WOS:000326625400011
ER

PT J
AU Annoni, A
   Cantore, A
   Della Valle, P
   Goudy, K
   Akbarpour, M
   Russo, F
   Bartolaccini, S
   D'Angelo, A
   Roncarolo, MG
   Naldini, L
AF Annoni, Andrea
   Cantore, Alessio
   Della Valle, Patrizia
   Goudy, Kevin
   Akbarpour, Mahzad
   Russo, Fabio
   Bartolaccini, Sara
   D'Angelo, Armando
   Roncarolo, Maria Grazia
   Naldini, Luigi
TI Liver gene therapy by lentiviral vectors reverses anti-factor IX
   pre-existing immunity in haemophilic mice
SO EMBO MOLECULAR MEDICINE
LA English
DT Article
DE gene therapy; haemophilia; immune tolerance
ID FACTOR-VIII INHIBITORS; B-CELLS; TOLERANCE INDUCTION; MEMORY B; T-CELLS;
   RECOMMENDATIONS; AUTOIMMUNITY; ANAPHYLAXIS; MECHANISMS; EXPRESSION
AB A major complication of factor replacement therapy for haemophilia is the development of anti-factor neutralizing antibodies (inhibitors). Here we show that liver gene therapy by lentiviral vectors (LVs) expressing factor IX (FIX) strongly reduces pre-existing anti-FIX antibodies and eradicates FIX inhibitors in haemophilia B mice. Concomitantly, plasma FIX levels and clotting activity rose to 50-100% of normal. The treatment was effective in 75% of treated mice. FIX-specific plasma cells (PCs) and memory B cells were reduced, likely because of memory B-cell depletion in response to constant exposure to high doses of FIX. Regulatory T cells displaying FIX-specific suppressive capacity were induced in gene therapy treated mice and controlled FIX-specific T helper cells. Gene therapy proved safer than a regimen mimicking immune tolerance induction (ITI) by repeated high-dose FIX protein administration, which induced severe anaphylactoid reactions in inhibitors-positive haemophilia B mice. Liver gene therapy can thus reverse pre-existing immunity, induce active tolerance to FIX and establish sustained FIX activity at therapeutic levels. These data position gene therapy as an attractive treatment option for inhibitors-positive haemophilic patients.
C1 [Annoni, Andrea; Cantore, Alessio; Goudy, Kevin; Akbarpour, Mahzad; Russo, Fabio; Bartolaccini, Sara; Roncarolo, Maria Grazia; Naldini, Luigi] Ist Sci San Raffaele, TIGET, San Raffaele Telethon Inst Gene Therapy, I-20132 Milan, Italy.
   [Cantore, Alessio; Akbarpour, Mahzad; Roncarolo, Maria Grazia; Naldini, Luigi] Univ Vita Salute San Raffaele, Milan, Italy.
   [Della Valle, Patrizia; D'Angelo, Armando] Ist Sci San Raffaele, Coagulat Serv & Thrombosis Res Unit, I-20132 Milan, Italy.
RP Naldini, L (reprint author), Ist Sci San Raffaele, TIGET, San Raffaele Telethon Inst Gene Therapy, I-20132 Milan, Italy.
EM roncarolo.mariagrazia@hsr.it; naldini.luigi@hsr.it
FU Telethon (TIGET) [E1, D3]; EU, FP7 [222878]
FX The authors thank Lucia Sergi Sergi for technical assistance. This work
   was supported by Telethon (TIGET grant E1 and D3 to MGR and LN,
   respectively), and by EU, FP7 (grant 222878, PERSIST to LN).
NR 38
TC 3
Z9 3
PU WILEY-BLACKWELL
PI HOBOKEN
PA 111 RIVER ST, HOBOKEN 07030-5774, NJ USA
SN 1757-4676
EI 1757-4684
J9 EMBO MOL MED
JI EMBO Mol. Med.
PD NOV
PY 2013
VL 5
IS 11
BP 1684
EP 1697
DI 10.1002/emmm.201302857
PG 14
WC Medicine, Research & Experimental
SC Research & Experimental Medicine
GA 245KT
UT WOS:000326463300004
ER

PT J
AU Markusic, DM
   Hoffman, BE
   Perrin, GQ
   Nayak, S
   Wang, XM
   LoDuca, PA
   High, KA
   Herzog, RW
AF Markusic, David M.
   Hoffman, Brad E.
   Perrin, George Q.
   Nayak, Sushrusha
   Wang, Xiaomei
   LoDuca, Paul A.
   High, Katherine A.
   Herzog, Roland W.
TI Effective gene therapy for haemophilic mice with pathogenic factor IX
   antibodies
SO EMBO MOLECULAR MEDICINE
LA English
DT Article
DE adeno-associated virus; factor IX; haemophilia B; inhibitors; liver gene
   transfer
ID REGULATORY T-CELLS; HUMAN-FACTOR-VIII; HIGH-EFFICIENCY TRANSDUCTION;
   MEMORY B-CELLS; AAV-FACTOR-IX; IMMUNE-RESPONSES; ADENOASSOCIATED VIRUS;
   INHIBITOR FORMATION; TRANSGENE PRODUCTS; NEPHROTIC SYNDROME
AB Formation of pathogenic antibodies is a major problem in replacement therapies for inherited protein deficiencies. For example, antibodies to coagulation factors (inhibitors') seriously complicate treatment of haemophilia. While immune tolerance induction (ITI) protocols have been developed, inhibitors against factor IX (FIX) are difficult to eradicate due to anaphylactic reactions and nephrotic syndrome and thus substantially elevate risks for morbidity and mortality. However, hepatic gene transfer with an adeno-associated virus (AAV) serotype 8 vector expressing FIX (at levels of 4% of normal) rapidly reversed pre-existing high-titre inhibitors in haemophilia B mice, eliminated antibody production by B cells, desensitized from anaphylaxis (even if protein therapy was resumed) and provided long-term correction. High levels of FIX protein suppressed memory B cells and increased Treg induction, indicating direct and indirect mechanisms of suppression of inhibitor formation. Persistent presence of Treg was required to prevent relapse of antibodies. Together, these data suggest that hepatic gene transfer-based ITI provides a safe and effective alternative to eradicate inhibitors. This strategy may be broadly applicable to reversal of antibodies in different genetic diseases.
C1 [Markusic, David M.; Hoffman, Brad E.; Perrin, George Q.; Nayak, Sushrusha; Wang, Xiaomei; LoDuca, Paul A.; Herzog, Roland W.] Univ Florida, Dept Pediat, Gainesville, FL 32610 USA.
   [High, Katherine A.] Childrens Hosp Philadelphia, Dept Pediat, Philadelphia, PA 19104 USA.
   [High, Katherine A.] Univ Penn, Med Ctr, Philadelphia, PA 19104 USA.
   [High, Katherine A.] Childrens Hosp Philadelphia, Ctr Cellular & Mol Therapeut, Philadelphia, PA 19104 USA.
   [High, Katherine A.] Univ Penn, Howard Hughes Med Inst, Philadelphia, PA 19104 USA.
RP Herzog, RW (reprint author), Univ Florida, Dept Pediat, Gainesville, FL 32610 USA.
EM rherzog@ufl.edu
FU National Institutes of Health [P01 HD078810, R01 AI051390, F32
   HL096281]; Bayer Hemophilia Award; Howard Hughes Medical Institute
FX The authors thank Dr. Alexander Rudensky for FoxP3-DTR mice and Drs.
   Birgit Reipert and Christine Baumgartner for advice on the memory B-cell
   suppression assay. This work was supported by National Institutes of
   Health grants P01 HD078810 (KAH and RWH), R01 AI051390 (RWH), F32
   HL096281 (DMM), a Bayer Hemophilia Award (DMM), and by the Howard Hughes
   Medical Institute (KAH).
NR 63
TC 6
Z9 6
PU WILEY-BLACKWELL
PI HOBOKEN
PA 111 RIVER ST, HOBOKEN 07030-5774, NJ USA
SN 1757-4676
EI 1757-4684
J9 EMBO MOL MED
JI EMBO Mol. Med.
PD NOV
PY 2013
VL 5
IS 11
BP 1698
EP 1709
DI 10.1002/emmm.201302859
PG 12
WC Medicine, Research & Experimental
SC Research & Experimental Medicine
GA 245KT
UT WOS:000326463300005
ER

PT J
AU Gamerman, S
   Singh, AM
   Makhija, M
   Sharathkumar, A
AF Gamerman, S.
   Singh, A. M.
   Makhija, M.
   Sharathkumar, A.
TI Successful eradication of inhibitor in a patient with severe haemophilia
   B and anaphylaxis to factor IX concentrates: is there a role for
   Rituximab (R) and desensitization therapy?
SO HAEMOPHILIA
LA English
DT Letter
ID IMMUNE TOLERANCE; DEFICIENCY
C1 [Gamerman, S.; Singh, A. M.; Makhija, M.; Sharathkumar, A.] Northwestern Univ, Feinberg Sch Med, Ann & Robert H Lurie Childrens Hosp Chicago, Dept Pediat, Chicago, IL 60611 USA.
RP Sharathkumar, A (reprint author), Northwestern Univ, Feinberg Sch Med, Ann & Robert H Lurie Childrens Hosp Chicago, 225 E Chicago Ave, Chicago, IL 60611 USA.
EM asharathkumar@luriechildrenshospital.org
NR 10
TC 1
Z9 1
PU WILEY-BLACKWELL
PI HOBOKEN
PA 111 RIVER ST, HOBOKEN 07030-5774, NJ USA
SN 1351-8216
EI 1365-2516
J9 HAEMOPHILIA
JI Haemophilia
PD NOV
PY 2013
VL 19
IS 6
BP E382
EP E385
DI 10.1111/hae.12238
PG 4
WC Hematology
SC Hematology
GA 240NZ
UT WOS:000326105100016
ER

PT J
AU Brown, SGA
   Stone, SF
   Fatovich, DM
   Burrows, SA
   Holdgate, A
   Celenza, A
   Coulson, A
   Hartnett, L
   Nagree, Y
   Cotterell, C
   Isbister, GK
AF Brown, Simon G. A.
   Stone, Shelley F.
   Fatovich, Daniel M.
   Burrows, Sally A.
   Holdgate, Anna
   Celenza, Antonio
   Coulson, Adam
   Hartnett, Leanne
   Nagree, Yusuf
   Cotterell, Claire
   Isbister, Geoffrey K.
TI Anaphylaxis: Clinical patterns, mediator release, and severity
SO JOURNAL OF ALLERGY AND CLINICAL IMMUNOLOGY
LA English
DT Article
DE Anaphylaxis; emergency department; mast cell tryptase; histamine;
   interleukin; soluble tumor necrosis factor receptor I; platelet
   activating factor; platelet activating factor acetyl hydrolase; biphasic
   anaphylaxis
ID PLATELET-ACTIVATING-FACTOR; COMPLEMENT; MANAGEMENT; GENERATION;
   HISTAMINE; DIAGNOSIS; TRYPTASE; DISEASE; C3A
AB Background: Prospective human studies of anaphylaxis and its mechanisms have been limited, with few severe cases or examining only 1 or 2 mediators.
   Objectives: We wanted to define the clinical patterns of anaphylaxis and relationships between mediators and severity.
   Methods: Data were collected during treatment and before discharge. Serial blood samples were taken for assays of mast cell tryptase, histamine, anaphylatoxins (C3a, C4a, C5a), cytokines (IL-2, IL-6, IL-10), soluble tumor necrosis factor receptor I, and platelet activating factor acetyl hydrolase. Principal component analysis defined mediator patterns, and logistic regression identified risk factors and mediator patterns associated with reaction severity and delayed reactions.
   Results: Of 412 reactions in 402 people, 315 met the definition for anaphylaxis by the National Institute of Allergy and Infectious Diseases/Food Allergy and Anaphylaxis Network. Of 97 severe reactions 45 (46%) were hypotensive, 23 (24%) were hypoxemic, and 29 (30%) were mixed. One patient died. Severe reactions were associated with older age, pre-existing lung disease, and drug causation. Delayed deteriorations treated with epinephrine occurred in 29 of 315 anaphylaxis cases (9.2%) and were more common after hypotensive reactions and with preexisting lung disease. Twenty-two of the 29 delayed deteriorations (76%) occurred within 4 hours of initial epinephrine treatment. Of the remaining 7 cases, 2 were severe and occurred after initially severe reactions, within 10 hours. All mediators were associated with severity, and 1 group (mast cell tryptase, histamine, IL-6, IL-10, and tumor necrosis factor receptor I) was also associated with delayed deteriorations. Low platelet activating factor acetyl hydrolase activity was associated with severe reactions.
   Conclusion: The results suggest that multiple inflammatory pathways drive reaction severity and support recommendations for safe observation periods after initial treatment.
C1 [Brown, Simon G. A.; Stone, Shelley F.; Fatovich, Daniel M.; Cotterell, Claire] Western Australian Inst Med Res, Ctr Clin Res Emergency Med, Perth, WA, Australia.
   [Brown, Simon G. A.; Stone, Shelley F.; Fatovich, Daniel M.; Burrows, Sally A.; Celenza, Antonio] Univ Western Australia, Crawley, Australia.
   [Brown, Simon G. A.; Fatovich, Daniel M.] Royal Perth Hosp, Perth, WA 6847, Australia.
   [Brown, Simon G. A.; Hartnett, Leanne; Nagree, Yusuf] Fremantle Hosp, Fremantle, WA, Australia.
   [Holdgate, Anna] Liverpool Hosp, Sydney, NSW, Australia.
   [Holdgate, Anna] Univ New S Wales, Sydney, NSW, Australia.
   [Celenza, Antonio] Sir Charles Gairdner Hosp, Nedlands, WA 6009, Australia.
   [Coulson, Adam] Bunbury Reg Hosp, Bunbury, Australia.
   [Hartnett, Leanne] Rockingham Gen Hosp, Rockingham, Australia.
   [Nagree, Yusuf] Armadale Kelmscott Mem Hosp, Armadale, Australia.
   [Isbister, Geoffrey K.] Calvary Mater Hosp, Newcastle, NSW, Australia.
   [Isbister, Geoffrey K.] Univ Newcastle, Newcastle, NSW 2300, Australia.
RP Brown, SGA (reprint author), Royal Perth Hosp, Dept Emergency Med, GPO Box X2213, Perth, WA 6847, Australia.
EM simon.brown@uwa.edu.au
FU Food Allergy and Anaphylaxis Network (FAAN); Fremantle Hospital Medical
   Research Foundation; Royal Perth Hospital Medical Research Foundation;
   National Health and Medical Research Council (NHMRC) [ID1023265]; NHMRC
   [ID605817]
FX Supported by grants from the Food Allergy and Anaphylaxis Network
   (FAAN), the Fremantle Hospital Medical Research Foundation, and the
   Royal Perth Hospital Medical Research Foundation. S.G.A.B. is supported
   by National Health and Medical Research Council (NHMRC) Career
   Development Fellowship Award ID1023265. G.K.I. is supported by an NHMRC
   Clinical Career Development Award ID605817. The funders had no role in
   study design, conduct, interpretation, or write-up.
NR 31
TC 6
Z9 6
PU MOSBY-ELSEVIER
PI NEW YORK
PA 360 PARK AVENUE SOUTH, NEW YORK, NY 10010-1710 USA
SN 0091-6749
EI 1097-6825
J9 J ALLERGY CLIN IMMUN
JI J. Allergy Clin. Immunol.
PD NOV
PY 2013
VL 132
IS 5
BP 1141
EP +
DI 10.1016/j.jaci.2013.06.015
PG 14
WC Allergy; Immunology
SC Allergy; Immunology
GA 242JH
UT WOS:000326235600015
ER

PT J
AU Wang, MQ
   Ramirez, J
   Han, JY
   Jia, Y
   Domenico, J
   Seibold, MA
   Hagman, JR
   Gelfand, EW
AF Wang, Meiqin
   Ramirez, Julita
   Han, Junyan
   Jia, Yi
   Domenico, Joanne
   Seibold, Max A.
   Hagman, James R.
   Gelfand, Erwin W.
TI The steroidogenic enzyme Cyp11a1 is essential for development of
   peanut-induced intestinal anaphylaxis
SO JOURNAL OF ALLERGY AND CLINICAL IMMUNOLOGY
LA English
DT Article
DE Cyp11a1; peanut allergy; T(H)2; T(H)17; CD4 T cells
ID SIDE-CHAIN CLEAVAGE; CONGENITAL ADRENAL-HYPERPLASIA; T-CELL-ACTIVATION;
   AIRWAY HYPERRESPONSIVENESS; TRANSCRIPTIONAL REGULATION; GENE-EXPRESSION;
   ALLERGIC-ASTHMA; BREAST-CANCER; MURINE MODEL; AMINOGLUTETHIMIDE
AB Background: Cytochrome P450, family 11, subfamily A, polypeptide 1 (Cyp11a1), a cytochrome P450 enzyme, is the first and rate-limiting enzyme in the steroidogenic pathway, converting cholesterol to pregnenolone. Cyp11a1 expression is increased in activated T cells.
   Objectives: We sought to determine the role of Cyp11a1 activation in the development of peanut allergy and T-H cell functional differentiation.
   Methods: A Cyp11a1 inhibitor, aminoglutethimide (AMG), was administered to peanut-sensitized and challenged mice. Clinical symptoms, intestinal inflammation, and Cyp11a1 levels were assessed. The effects of Cyp11a1 inhibition on T(H)1, T(H)2, and T(H)17 differentiation were determined. Cyp11a1 gene silencing was performed with Cyp11a1-targeted short hairpin RNA.
   Results: Peanut sensitization and challenge resulted in diarrhea, inflammation, and increased levels of Cyp11a1, IL13, and IL17A mRNA in the small intestine. Inhibition of Cyp11a1 with AMG prevented allergic diarrhea and inflammation. Levels of pregnenolone in serum were reduced in parallel. AMG treatment decreased IL13 and IL17A mRNA expression in the small intestine without affecting Cyp11a1 mRNA or protein levels. In vitro the inhibitor decreased IL13 and IL17A mRNA and protein levels in differentiated T(H)2 and T(H)17 CD4 T cells, respectively, without affecting GATA3, retinoic acid-related orphan receptor gamma t (ROR gamma t), or T(H)1 cells and IFNG and T-bet expression. Short hairpin RNA-mediated silencing of Cyp11a1 in polarized T(H)2 CD4 T cells significantly decreased pregnenolone and IL13 mRNA and protein levels.
   Conclusion: Cyp11a1 plays an important role in the development of peanut allergy, regulating peanut-induced allergic responses through effects on steroidogenesis, an essential pathway in T(H)2 differentiation. Cyp11a1 thus serves as a novel target in the regulation and treatment of peanut allergy.
C1 [Wang, Meiqin; Han, Junyan; Jia, Yi; Domenico, Joanne; Gelfand, Erwin W.] Natl Jewish Hlth, Dept Pediat, Div Cell Biol, Denver, CO 80206 USA.
   [Ramirez, Julita; Hagman, James R.; Gelfand, Erwin W.] Natl Jewish Hlth, Integrated Dept Immunol, Denver, CO 80206 USA.
   [Seibold, Max A.] Natl Jewish Hlth, Ctr Genes Environm & Hlth, Denver, CO 80206 USA.
RP Gelfand, EW (reprint author), Natl Jewish Hlth, 1400 Jackson St, Denver, CO 80206 USA.
EM gelfande@njhealth.org
FU National Institutes of Health [T32 AI-07405, AI-81878, AI-98417,
   HL-36577, AI-77609]; Eugene F. and Easton M. Crawford Charitable Lead
   Unitrust
FX Supported by National Institutes of Health grants T32 AI-07405 (to
   J.R.), AI-81878 and AI-98417 (to J.R.H.), and HL-36577 and AI-77609 (to
   E.W.G.). M. W. was supported by a fellowship from the Eugene F. and
   Easton M. Crawford Charitable Lead Unitrust. The content is solely the
   responsibility of the authors and does not necessarily represent the
   official views of the National Heart, Lung, and Blood Institute or the
   National Institutes of Health.
NR 49
TC 0
Z9 0
PU MOSBY-ELSEVIER
PI NEW YORK
PA 360 PARK AVENUE SOUTH, NEW YORK, NY 10010-1710 USA
SN 0091-6749
EI 1097-6825
J9 J ALLERGY CLIN IMMUN
JI J. Allergy Clin. Immunol.
PD NOV
PY 2013
VL 132
IS 5
BP 1174
EP +
DI 10.1016/j.jaci.2013.05.027
PG 18
WC Allergy; Immunology
SC Allergy; Immunology
GA 242JH
UT WOS:000326235600020
ER

PT J
AU Cui, H
   Okamoto, Y
   Yoshioka, K
   Du, W
   Takuwa, N
   Zhang, W
   Asano, M
   Shibamoto, T
   Takuwa, Y
AF Cui, Hong
   Okamoto, Yasuo
   Yoshioka, Kazuaki
   Du, Wa
   Takuwa, Noriko
   Zhang, Wei
   Asano, Masahide
   Shibamoto, Toshishige
   Takuwa, Yoh
TI Sphingosine-1-phosphate receptor 2 protects against anaphylactic shock
   through suppression of endothelial nitric oxide synthase in mice
SO JOURNAL OF ALLERGY AND CLINICAL IMMUNOLOGY
LA English
DT Article
DE Sphingosine-1-phosphate; S1P(2); vascular permeability; anaphylaxis;
   endothelial nitric oxide synthase; nitric oxide; nitrosylation;
   beta-catenin; VE-cadherin; adherens junction
ID ENOS-DERIVED NO; SPHINGOSINE 1-PHOSPHATE; IN-VIVO; MICROVASCULAR
   PERMEABILITY; VASCULAR-PERMEABILITY; LYMPHOCYTE EGRESS; COUPLED
   RECEPTOR; S-NITROSYLATION; BETA-CATENIN; ANGIOGENESIS
AB Background: Sphingosine-1-phosphate receptor 2 (S1P(2)) is expressed in vascular endothelial cells (ECs). However, the role of S1P(2) in vascular barrier integrity and anaphylaxis is not well understood. Endothelial nitric oxide synthase (eNOS) generates nitric oxide to mediate vascular leakage, compromising survival in patients with anaphylaxis. We recently observed that endothelial S1P(2) inhibits Akt, an activating kinase of eNOS.
   Objective: We tested the hypothesis that endothelial S1P(2) might suppress eNOS, exerting a protective effect against endothelial barrier disruption and anaphylaxis.
   Methods: Mice deficient in S1P(2) and eNOS underwent antigen challenge or platelet-activating factor (PAF) injection. Analyses were performed to examine vascular permeability and the underlying mechanisms.
   Results: S1pr2 deletion augmented vascular leakage and lethality after either antigen challenge or PAF injection. PAF injection induced activation of Akt and eNOS in the aortas and lungs of S1pr2-null mice, which were augmented compared with values seen in wild-type mice. Consistently, PAF-induced increase in cyclic guanosine monophosphate levels in the aorta was enhanced in S1pr-null mice. Genetic Nos3 deletion or pharmacologic eNOS blockade protected S1pr2-null mice from aggravation of barrier disruption after antigen challenge and PAF injection. ECs isolated from S1pr2-null mice exhibited greater stimulation of Akt and eNOS, with enhanced nitric oxide production in response to sphingosine-1-phosphate or PAF, compared with that seen in wild-type ECs. Moreover, S1pr2-deficient ECs showed more severe disassembly of adherens junctions with augmented S-nitrosylation of beta-catenin in response to PAF, which was restored by pharmacologic eNOS blockade.
   Conclusion: S1P(2) diminishes harmful robust eNOS stimulation and thereby attenuates vascular barrier disruption, suggesting potential usefulness of S1P(2) agonists as novel therapeutic agents for anaphylaxis.
C1 [Cui, Hong; Okamoto, Yasuo; Yoshioka, Kazuaki; Du, Wa; Takuwa, Noriko; Takuwa, Yoh] Kanazawa Univ, Sch Med, Dept Physiol, Kanazawa, Ishikawa 9208640, Japan.
   [Asano, Masahide] Kanazawa Univ, Div Transgen Anim Sci, Adv Sci Res Ctr, Kanazawa, Ishikawa 9208640, Japan.
   [Takuwa, Noriko] Ishikawa Prefectural Nursing Univ, Kahoku, Ishikawa, Japan.
   [Zhang, Wei; Shibamoto, Toshishige] Kanazawa Med Univ, Dept Physiol 2, Kanazawa, Ishikawa, Japan.
RP Takuwa, Y (reprint author), Kanazawa Univ, Sch Med, Dept Physiol, 13-1 Takara Machi, Kanazawa, Ishikawa 9208640, Japan.
EM ytakuwa@med.kanazawa-u.ac.jp
FU Japan Society for the Promotion of Science; Ministry of Education,
   Culture, Sports, Science and Technology in Japan; Takeda Science
   Foundation; Kanazawa University Strategic Research Development Program;
   IPNU Research Promotion Program
FX Supported by a Grant-in-Aid for Scientific Research from the Japan
   Society for the Promotion of Science; a Grant-in-Aid for Scientific
   Research on Priority Areas from the Ministry of Education, Culture,
   Sports, Science and Technology in Japan; funds from the Takeda Science
   Foundation; funds from the Kanazawa University Strategic Research
   Development Program; and the IPNU Research Promotion Program.
NR 44
TC 3
Z9 3
PU MOSBY-ELSEVIER
PI NEW YORK
PA 360 PARK AVENUE SOUTH, NEW YORK, NY 10010-1710 USA
SN 0091-6749
EI 1097-6825
J9 J ALLERGY CLIN IMMUN
JI J. Allergy Clin. Immunol.
PD NOV
PY 2013
VL 132
IS 5
BP 1205
EP +
DI 10.1016/j.jaci.2013.07.026
PG 19
WC Allergy; Immunology
SC Allergy; Immunology
GA 242JH
UT WOS:000326235600023
ER

PT J
AU Neylon, OM
   Moran, MM
   Pellicano, A
   Nightingale, M
   O'Connell, MA
AF Neylon, Orla M.
   Moran, Margaret M.
   Pellicano, Anastasia
   Nightingale, Michael
   O'Connell, Michele A.
TI Successful subcutaneous glucagon use for persistent hypoglycaemia in
   congenital hyperinsulinism
SO JOURNAL OF PEDIATRIC ENDOCRINOLOGY & METABOLISM
LA English
DT Article
DE glucagon; hyperinsulinism; hypoglycaemia; subcutaneous
ID INFANCY; OCTREOTIDE; MANAGEMENT; THERAPY; ABCC8; ISODISOMY; HEPATITIS;
   DIAGNOSIS; MUTATION; CHILD
AB Congenital hyperinsulinism (CHI) results from inappropriate excessive insulin secretion by the beta cells in the pancreas. A wide clinical spectrum of disease exists and a genetic diagnosis is now possible for approximately 50% of affected children. We describe a patient with atypical diffuse CHI caused by mosaic ABCC8 mutation inheritance, unmasked by paternal uniparental disomy. Hypoglycaemia persisted despite two subtotal pancreatectomies and trials of diazoxide and nifedipine were unsuccessful. Octreotide resulted in anaphylaxis, precluding its use. Continuous subcutaneous glucagon infusion was successful in restoring normoglycaemia and attenuating weight gain, with concomitant improvement of developmental milestones. No adverse effects have been encountered after >12 months of therapy. Administration problems (e. g., line crystallisation) may complicate continuous glucagon therapy; hence a practical description of infusion constitution is included. We recommend consideration of continuous subcutaneous glucagon infusion as a therapeutic option for persistent refractory hypoglycaemia in CHI.
C1 [Neylon, Orla M.] Royal Childrens Hosp, Dept Endocrinol & Diabet, Murdoch Childrens Res Inst, Parkville, Vic 3052, Australia.
   [Moran, Margaret M.; Pellicano, Anastasia] Royal Childrens Hosp, Dept Neonatol, Murdoch Childrens Res Inst, Melbourne, Vic, Australia.
   [Nightingale, Michael] Royal Childrens Hosp, Dept Paediat Surg, Melbourne, Vic, Australia.
   [O'Connell, Michele A.] Royal Childrens Hosp, Dept Endocrinol & Diabet, Murdoch Childrens Res Inst, Melbourne, Vic, Australia.
RP Neylon, OM (reprint author), Royal Childrens Hosp, Dept Endocrinol & Diabet, Murdoch Childrens Res Inst, 50 Flemington Rd, Parkville, Vic 3052, Australia.
EM orla.neylon@rch.org.au
NR 29
TC 1
Z9 1
PU WALTER DE GRUYTER GMBH
PI BERLIN
PA GENTHINER STRASSE 13, D-10785 BERLIN, GERMANY
SN 0334-018X
EI 2191-0251
J9 J PEDIATR ENDOCR MET
JI J. Pediatr. Endocrinol. Metab.
PD NOV
PY 2013
VL 26
IS 11-12
BP 1157
EP 1161
DI 10.1515/jpem-2013-0115
PG 5
WC Endocrinology & Metabolism; Pediatrics
SC Endocrinology & Metabolism; Pediatrics
GA 245XW
UT WOS:000326499000023
ER

PT J
AU Ratelade, J
   Asavapanumas, N
   Ritchie, AM
   Wemlinger, S
   Bennett, JL
   Verkman, AS
AF Ratelade, Julien
   Asavapanumas, Nithi
   Ritchie, Alanna M.
   Wemlinger, Scott
   Bennett, Jeffrey L.
   Verkman, A. S.
TI Involvement of antibody-dependent cell-mediated cytotoxicity in
   inflammatory demyelination in a mouse model of neuromyelitis optica
SO ACTA NEUROPATHOLOGICA
LA English
DT Article
DE NMO; Aquaporin; CDC; ADCC; Fc gamma receptor; Astrocyte
ID FC-GAMMA RECEPTORS; MULTIPLE-SCLEROSIS; IMMUNOGLOBULIN-G; RECRUIT
   COMPLEMENT; ARTHUS REACTION; IGG; AQUAPORIN-4; MECHANISMS; LESIONS;
   ANAPHYLAXIS
AB Neuromyelitis optica (NMO) is an inflammatory demyelinating disease of the central nervous system that can cause paralysis and blindness. The pathogenesis of NMO involves binding of immunoglobulin G autoantibodies to aquaporin-4 (AQP4) on astrocytes, which is thought to cause complement-dependent cytotoxicity (CDC) and a secondary inflammatory response leading to oligodendrocyte and neuronal damage. Here, we investigate in vivo the role of antibody-dependent cell-mediated cytotoxicity (ADCC) triggered by AQP4 autoantibodies (AQP4-IgG) in the development of NMO pathology. A high-affinity, human recombinant monoclonal AQP4-IgG was mutated in its Fc region to produce 'NMO superantibodies' with enhanced CDC and/or ADCC effector functions, without altered AQP4 binding. Pathological effects of these antibodies were studied in a mouse model of NMO produced by intracerebral injection of AQP4-IgG and human complement. The original (non-mutated) antibody produced large NMO lesions in this model, with loss of AQP4 and GFAP immunoreactivity, inflammation and demyelination, as did a mutated antibody with enhanced CDC and ADCC effector functions. As anticipated, a mutated AQP4-IgG lacking CDC, but having tenfold enhanced ADCC, produced little pathology. However, unexpectedly, a mutated antibody with ninefold enhanced CDC, but lacking ADCC, produced much less pathology than the original AQP4-IgG. Also, pathology was greatly reduced following administration of AQP4-IgG and complement to mice lacking the Fc gamma III receptor involved in effector cell activation during ADCC, and to normal mice injected with an Fc gamma receptor blocking antibody. Our results provide evidence for the central involvement of ADCC in NMO pathology and suggest ADCC as a new therapeutic target in NMO.
C1 [Ratelade, Julien; Asavapanumas, Nithi; Verkman, A. S.] Univ Calif San Francisco, Dept Med, San Francisco, CA 94143 USA.
   [Ratelade, Julien; Asavapanumas, Nithi; Verkman, A. S.] Univ Calif San Francisco, Dept Physiol, San Francisco, CA 94143 USA.
   [Ritchie, Alanna M.; Wemlinger, Scott; Bennett, Jeffrey L.] Univ Colorado Denver, Dept Neurol, Aurora, CO 80045 USA.
   [Ritchie, Alanna M.; Wemlinger, Scott; Bennett, Jeffrey L.] Univ Colorado Denver, Dept Ophthalmol, Aurora, CO 80045 USA.
   [Verkman, A. S.] Univ Calif San Francisco, San Francisco, CA 94143 USA.
RP Verkman, AS (reprint author), Univ Calif San Francisco, 1246 Hlth Sci East Tower, San Francisco, CA 94143 USA.
EM Alan.Verkman@ucsf.edu
FU Guthy-Jackson Charitable Foundation; National Institutes of Health
   [EY13574, EB00415, DK35124, HL73856, DK86125, DK72517, EY022936]
FX This work was supported by grants from the Guthy-Jackson Charitable
   Foundation (ASV, JLB) and grants EY13574, EB00415, DK35124, HL73856,
   DK86125 and DK72517 (ASV) and EY022936 (JLB) from the National
   Institutes of Health.
NR 43
TC 6
Z9 6
PU SPRINGER
PI NEW YORK
PA 233 SPRING ST, NEW YORK, NY 10013 USA
SN 0001-6322
EI 1432-0533
J9 ACTA NEUROPATHOL
JI Acta Neuropathol.
PD NOV
PY 2013
VL 126
IS 5
BP 699
EP 709
DI 10.1007/s00401-013-1172-z
PG 11
WC Clinical Neurology; Neurosciences; Pathology
SC Neurosciences & Neurology; Pathology
GA 242KZ
UT WOS:000326241900007
ER

PT J
AU Hagau, N
   Longrois, D
   Petrisor, C
AF Hagau, Natalia
   Longrois, Dan
   Petrisor, Cristina
TI Threshold for Positivity and Optimal Dipyrone Concentration in Flow
   Cytometry-Assisted Basophil Activation Test
SO ALLERGY ASTHMA & IMMUNOLOGY RESEARCH
LA English
DT Article
DE Hypersensitivity; dipyrone; cytometry; basophils
ID IN-VITRO DIAGNOSIS; NONSTEROIDAL ANTIINFLAMMATORY DRUGS; IMMEDIATE
   ALLERGIC REACTIONS; HYPERSENSITIVITY SYNDROME; ANAPHYLAXIS; METAMIZOL;
   PERSPECTIVES; PARACETAMOL; MULTICENTER; AREA
AB Purpose: Basophil activation occurs both in patients with immediate hypersensitivity reactions to anti-inflammatory drugs and in healthy controls in a dose-dependent manner. Our aims were to define the optimal basophil activation test (BAT) concentration and the threshold for BAT positivity for dipyrone. Methods: From 45 patients with a positive history of an immediate hypersensitivity reaction to dipyrone, we found 20 patients with dipyrone-induced anaphylaxis demonstrating positive skin tests. All selected patients, as well as 10 healthy controls, were tested in vivo and in vitro. BAT was performed using Flow 2CAST technique with three low dipyrone concentrations: 25 mu g/mL (c1), 2.5 mu g/mL (c2) and 0.25 mu g/mL (c3). The threshold for BAT positivity was established using receiver operating characteristics (ROC) curve analysis. Results: Using ROC curve analysis the highest area under curve, 0.79 (0.63-0.95) (P<0.01), was found for c3. When the highest stimulation indexes from the three concentrations for each patient were used, HOC curve analysis revealed an area under curve of 0.81 (0.65-0.96) (P<0.01), sensitivity and specificity were 0.70 and 1 and the optimal threshold value for BAT positivity was 1.71. Thirteen patients had a positive BAT for at least one of the tested dipyrone concentrations. All healthy controls presented negative BAT. Conclusions: BAT might be a useful technique to diagnose dipyrone allergy, provided all three low dipyrone concentrations are used together. With an assay-specific threshold of 1.71, ROC curve analysis yields 70% sensitivity and 100% specificity.
C1 [Hagau, Natalia; Petrisor, Cristina] Univ Med & Pharm Iuliu Hatieganu Cluj Napoca, Dept Anaesthesia & Intens Care, Cluj Napoca, Romania.
   [Longrois, Dan] Univ Paris Diderot, Hop Univ Paris Nord Val de Seine, Hop Bichat Claude Bernard, Dept Anesthesie Reanimat Chirurg, Paris, France.
RP Hagau, N (reprint author), Clin Emergency Cty Hosp Cluj, Dept Anaesthesia & Intens Care, Clinicilor 3-5, Cluj Napoca 400006, Romania.
EM hagaunatalia@gmail.com
FU National Plan II, Priority Domain Partnership Romania [41-062/2007]
FX We thank Nicolae Todor for the statistical advice. The financial support
   from the National Plan II, Priority Domain Partnership Romania, under
   number 41-062/2007, was highly appreciated.
NR 29
TC 0
Z9 0
PU KOREAN ACAD ASTHMA ALLERGY & CLINICAL IMMUNOLOGY
PI JONGNO-GU
PA RM 1705, KUMHO BLDG 327-2, CHANGSINDONG, JONGNO-GU, SEOUL 110-540, SOUTH
   KOREA
SN 2092-7355
EI 2092-7363
J9 ALLERGY ASTHMA IMMUN
JI Allergy Asthma Immunol. Res.
PD NOV
PY 2013
VL 5
IS 6
BP 383
EP 388
DI 10.4168/aair.2013.5.6.383
PG 6
WC Allergy; Immunology
SC Allergy; Immunology
GA 241AL
UT WOS:000326138700008
ER

PT J
AU Toyota, I
   Tanida, M
   Shibamoto, T
   Wang, MF
   Kurata, Y
   Tonami, H
AF Toyota, Ichiro
   Tanida, Mamoru
   Shibamoto, Toshishige
   Wang, Mofei
   Kurata, Yasutaka
   Tonami, Hisao
TI MRI Reveals Edema in Larynx (But Not in Brain) During Anaphylactic
   Hypotension in Anesthetized Rats
SO ALLERGY ASTHMA & IMMUNOLOGY RESEARCH
LA English
DT Article
DE Anaphylactic shock; brain edema; laryngeal edema; mast cell
ID CEREBRAL-ISCHEMIA; MAST-CELLS; BARRIER; MODEL; PATHOPHYSIOLOGY;
   HEMORRHAGE; DIFFUSION; INJURY
AB Purpose: Anaphylactic shock is sometimes accompanied by local interstitial edema due to increased vascular permeability. We performed magnetic resonance imaging (MRI) to compare edema in the larynx and brain of anesthetized rats during anaphylactic hypotension versus vasodilator-induced hypotension. Methods: Male Sprague Dawley rats were subjected to hypotension induced by the ovalbumin antigen (n=7) or a vasodilator sodium nitroprusside (SNP; n=7). Apparent diffusion coefficient (ADC) and T2-relaxation time (T2RT) were quantified on MRI performed repeatedly for up to 68 min after the injection of either agent. The presence of laryngeal edema was also examined by histological examination. Separately, the occurrence of brain edema was assessed by measuring brain water content using the wet/dry method in rats with anaphylaxis (n=5) or SNP (n=5) and the non-hypotensive control rats (n=5). Mast cells in hypothalamus were morphologically examined. Results: Mean arterial blood pressure similarly decreased to 35 mmHg after an injection of the antigen or SNP. Hyperintensity on T2-weighted images (as reflected by elevated T2RT) was found in the larynx as early as 13 min after an injection of the antigen, but not SNP. A postmortem histological examination revealed epiglottic edema in the rats with anaphylaxis, but not SNP. In contrast, no significant changes in T2RT or ADC were detectable in the brains of any rats studied. In separate experiments, the quantified brain water content did not increase in either anaphylaxis or SNP rats, as compared with the non-hypotensive control rats. The numbers of mast cells with metachromatic granules in the hypothalamus were not different between rats with anaphylaxis and SNP, suggesting the absence of anaphylactic reaction in hypothalamus. Conclusion: Edema was detected using the MRI technique in the larynx during rat anaphylaxis, but not in the brain.
C1 [Toyota, Ichiro; Tonami, Hisao] Kanazawa Med Univ, Dept Radiol, Uchinada, Ishikawa 9200293, Japan.
   [Tanida, Mamoru; Shibamoto, Toshishige; Wang, Mofei; Kurata, Yasutaka] Kanazawa Med Univ, Dept Physiol 2, Uchinada, Ishikawa 9200293, Japan.
   [Wang, Mofei] China Med Univ, Affiliated Hosp 4, Dept Colorectal Surg, Shenyang, Peoples R China.
RP Shibamoto, T (reprint author), Kanazawa Med Univ, Dept Physiol 2, Uchinada, Ishikawa 9200293, Japan.
EM shibamo@kanazawa-med.ac.jp
FU JSPS KAKENHI [25462839]; Kanazawa Medical University [PR2012-02,
   SR2012-04]
FX This study was supported by JSPS KAKENHI Grant Number 25462839, and
   Grants from Kanazawa Medical University (PR2012-02, SR2012-04). The
   authors thank Mr. Masaru Takahashi, Mr. Keiya Hirata, Mr. Yuki Yamamo
   and Mr. Hideaki Ninomiya for their technical support of this experiment.
NR 27
TC 0
Z9 0
PU KOREAN ACAD ASTHMA ALLERGY & CLINICAL IMMUNOLOGY
PI JONGNO-GU
PA RM 1705, KUMHO BLDG 327-2, CHANGSINDONG, JONGNO-GU, SEOUL 110-540, SOUTH
   KOREA
SN 2092-7355
EI 2092-7363
J9 ALLERGY ASTHMA IMMUN
JI Allergy Asthma Immunol. Res.
PD NOV
PY 2013
VL 5
IS 6
BP 389
EP 396
DI 10.4168/aair.2013.5.6.389
PG 8
WC Allergy; Immunology
SC Allergy; Immunology
GA 241AL
UT WOS:000326138700009
ER

PT J
AU Frandsen, PM
   Krohn, IJMK
   Hoffmann, HJ
   Schiotz, PO
AF Frandsen, Pernille Munk
   Krohn, Inge Jacoba Maria Kortekaas
   Hoffmann, Hans Jurgen
   Schiotz, Peter Oluf
TI The Influence of IgE on Cultured Human Mast Cells
SO ALLERGY ASTHMA & IMMUNOLOGY RESEARCH
LA English
DT Article
DE Human mast cell; Fc epsilon RI; histamine; prostaglandin D-2; IgE;
   allergy; parasite infection; hygiene hypothesis
ID SKIN-TEST REACTIVITY; ALLERGY; INFECTION; ASSOCIATION; ANAPHYLAXIS;
   MECHANISMS; RESPONSES; TROPICS; ATOPY
AB Purpose: The mast cell plays a pivotal role in the human immune response. Crosslinking of 2 IgE molecules bound to the high affinity IgE receptor (Fc epsilon RI) on the surface of the mast cell results in mast cell degranulation and the release of several proinflammatory mediators. Patients with type-I allergy have increased levels of IgE in the blood compared to healthy individuals. Methods: In a 6-week culture system of stem cells to human mast cells we investigated the effect of the concentration of IgE. The mast cells were cultured with different concentrations of IgE for the last 10 days of the maturation period. It was observed how the IgE concentration affects the histamine release, Fc epsilon RI density on the mast cell surface and the concentration of other mediators. Results: A clear correlation between IgE concentration in culture medium and the release of histamine upon activation was observed. It showed a bell-shaped dose response curve, with maximal response around an IgE-concentration of 250 ng/mL. Furthermore, the sensitivity of the mast cells and surface density of Fc epsilon RI on mast cell surface was also influenced by the IgE concentration in the culture medium. Conclusions: IgE in the culture medium during the last 10 days of mast cell maturation influences the release of the preformed mediator histamine after mast cell activation and the density of Fc epsilon RI on the mast cell surface. The release of the de novo synthetized mediator prostaglandin D-2 and the expression of chymase and tryptase are not influenced by IgE in culture medium.
C1 [Frandsen, Pernille Munk; Schiotz, Peter Oluf] Aarhus Univ Hosp, Pediat Res Lab, DK-8200 Aarhus N, Denmark.
   [Krohn, Inge Jacoba Maria Kortekaas; Hoffmann, Hans Jurgen] Aarhus Univ Hosp, Inst Clin, DK-8200 Aarhus N, Denmark.
   [Krohn, Inge Jacoba Maria Kortekaas; Hoffmann, Hans Jurgen] Aarhus Univ Hosp, Dept Resp Med, DK-8200 Aarhus N, Denmark.
RP Frandsen, PM (reprint author), Aarhus Univ Hosp, Pediat Res Lab A Lab, Brendstrupgaardsvej 100, DK-8200 Aarhus N, Denmark.
EM munk_frandsen@hotmail.com
NR 23
TC 0
Z9 0
PU KOREAN ACAD ASTHMA ALLERGY & CLINICAL IMMUNOLOGY
PI JONGNO-GU
PA RM 1705, KUMHO BLDG 327-2, CHANGSINDONG, JONGNO-GU, SEOUL 110-540, SOUTH
   KOREA
SN 2092-7355
EI 2092-7363
J9 ALLERGY ASTHMA IMMUN
JI Allergy Asthma Immunol. Res.
PD NOV
PY 2013
VL 5
IS 6
BP 409
EP 414
DI 10.4168/aair.2013.5.6.409
PG 6
WC Allergy; Immunology
SC Allergy; Immunology
GA 241AL
UT WOS:000326138700012
ER

PT J
AU Jabori, S
   Jimenez, JC
   Gabriel, V
   Quinones-Baldrich, WJ
   Derubertis, BG
   Farley, S
   Gelabert, HA
   Rigberg, DA
AF Jabori, Sinan
   Jimenez, Juan Carlos
   Gabriel, Viktor
   Quinones-Baldrich, William J.
   Derubertis, Brian G.
   Farley, Steven
   Gelabert, Hugh A.
   Rigberg, David A.
TI Is Heparin Reversal Required for the Safe Performance of Percutaneous
   Endovascular Aortic Aneurysm Repair?
SO ANNALS OF VASCULAR SURGERY
LA English
DT Article
ID PRECLOSE TECHNIQUE
AB Background: Percutaneous endovascular aneurysm repair (PEVAR) can be performed with high technical success rates and low morbidity rates. Several peer-reviewed papers regarding PEVAR have routinely combined heparin reversal with protamine before sheath removal. The risks of protamine reversal are well documented and include cardiovascular collapse and anaphylaxis. The aim of this study is to review outcomes of patients who underwent PEVAR without heparin reversal.
   Methods: All patients who underwent percutaneous femoral artery closure after PEVAR between 2009-2012 without heparin reversal were reviewed. Only patients who underwent placement of large-bore (12- to 24-French) sheaths were included. Patient demographics, comorbidities, operative details, and complications were reported.
   Results: One hundred thirty-one common femoral arteries were repaired using the Preclose technique in 76 patients. Fifty-five patients underwent bilateral repair and 21 underwent unilateral repair. The mean age was 73.9 +/- 9.1 years. The mean heparin dose administered was 79 +/- 25.4 U/kg. The mean patient body mass index was 27.5 +/- 4.8 kg/m(2). Ultrasound-guided arterial puncture was performed in all patients. Average operative times were 196.5 +/- 103.3 min, and the mean estimated blood loss was 277.6 mL. Four femoral arteries (3%) required open surgical repair after failed hemostasis with ProGlide closure (Abbott Vascular, Abbott Park, IL). Two patients required deployment of a third ProGlide device with successful closure. Two patients had small (<3 cm) groin hematomas that had resolved at the time of the postoperative computed tomography scan. No pseudoaneurysms or arteriovenous fistulas developed in our patient cohort. No early or late thrombotic complications were noted. One patient (1.3%) with a ruptured aneurysm died 48 hours after endovascular repair unrelated to femoral closure.
   Conclusions: PEVAR may be performed with low patient morbidity after therapeutic heparinization without heparin reversal. Femoral artery repair after the removal of large-diameter sheaths using the Preclose technique can be performed in this setting with minimal rates of early and late bleeding or thrombosis.
C1 [Jabori, Sinan; Jimenez, Juan Carlos; Gabriel, Viktor; Quinones-Baldrich, William J.; Derubertis, Brian G.; Farley, Steven; Gelabert, Hugh A.; Rigberg, David A.] Univ Calif Los Angeles, Div Vasc Surg, Gonda Goldschmied Vasc Ctr, Los Angeles, CA 90095 USA.
RP Jimenez, JC (reprint author), Univ Calif Los Angeles, Div Vasc Surg, Gonda Goldschmied Vasc Ctr, 200 Med Plaza,Suite 526, Los Angeles, CA 90095 USA.
EM jcjimenez@mednet.ucla.edu
NR 10
TC 0
Z9 0
PU ELSEVIER SCIENCE INC
PI NEW YORK
PA 360 PARK AVE SOUTH, NEW YORK, NY 10010-1710 USA
SN 0890-5096
EI 1615-5947
J9 ANN VASC SURG
JI Ann. Vasc. Surg.
PD NOV
PY 2013
VL 27
IS 8
BP 1049
EP 1053
DI 10.1016/j.avsg.2013.04.008
PG 5
WC Surgery; Peripheral Vascular Disease
SC Surgery; Cardiovascular System & Cardiology
GA 243CN
UT WOS:000326294300007
ER

PT J
AU Nieuwenhuizen, NE
   Lopata, AL
AF Nieuwenhuizen, Natalie E.
   Lopata, Andreas L.
TI Anisakis - A food-borne parasite that triggers allergic host defences
SO INTERNATIONAL JOURNAL FOR PARASITOLOGY
LA English
DT Review
DE Anisakis; Allergy; Allergen; Tropomyosin; Paramyosin; Th2 response;
   Parasite; IgE antibody
ID NUCLEAR RIBOSOMAL DNA; INTESTINAL NEMATODE PARASITES; HEAT-RESISTANT
   ALLERGEN; IMMUNE-RESPONSES; MAJOR ALLERGEN; HELMINTH INFECTION;
   MOLECULAR-CLONING; CLINICAL-MANIFESTATIONS; MEDIATED REGULATION;
   CROSS-REACTIVITY
AB Anisakis is a parasitic nematode which infects fish and marine invertebrates, including crustaceans and molluscs. Ingestion of contaminated seafood can cause acute gastrointestinal diseases. Infection can be accompanied by severe allergic reactions such as urticaria, angioedema and anaphylaxis. Diagnosis of allergy due to Anisakis currently relies on the detection of serum IgE antibodies to allergenic proteins and a history of reactions upon exposure to fish. Anisakis proteins demonstrate considerable immunological cross-reactivity to proteins of related nematodes and other invertebrates such as crustaceans and house dust-mites. In contrast, very limited molecular associations with other parasite groups are observed, including trematodes and cestodes. This review outlines current knowledge on Anisakis as a food-borne parasite, with special focus on the underlying immunological mechanisms resulting in allergic host defence responses. (C) 2013 Australian Society for Parasitology Inc. Published by Elsevier Ltd. All rights reserved.
C1 [Nieuwenhuizen, Natalie E.; Lopata, Andreas L.] Univ Cape Town, Div Immunol, ZA-7700 Rondebosch, South Africa.
   [Lopata, Andreas L.] James Cook Univ, Sch Pharm & Mol Sci, Mol Immunol Grp, Ctr Biodiscovery & Mol Dev Therapeut, Townsville, Qld 4811, Australia.
RP Lopata, AL (reprint author), James Cook Univ, Sch Pharm & Mol Sci, Mol Immunol Grp, Ctr Biodiscovery & Mol Dev Therapeut, Townsville, Qld 4811, Australia.
EM andreas.lopata@jcu.edu.au
RI Lopata, Andreas/C-3831-2012
FU NRF South Africa
FX The authors thank the NRF South Africa for financial support and the
   Australian Biological Resource Study (ABRS) to A.L. We thank Sandip
   Kamath for assistance with the phylogenetic trees and Hiteshin and
   Gajnan Lopata with the figures. A.L. is an ARC Future Fellow.
NR 130
TC 0
Z9 0
PU ELSEVIER SCI LTD
PI OXFORD
PA THE BOULEVARD, LANGFORD LANE, KIDLINGTON, OXFORD OX5 1GB, OXON, ENGLAND
SN 0020-7519
EI 1879-0135
J9 INT J PARASITOL
JI Int. J. Parasit.
PD NOV
PY 2013
VL 43
IS 12-13
BP 1047
EP 1057
DI 10.1016/j.ijpara.2013.08.001
PG 11
WC Parasitology
SC Parasitology
GA 240ZO
UT WOS:000326136400010
ER

PT J
AU Hou, J
   Tang, CY
   Leong, KP
AF Hou, J.
   Tang, C. Y.
   Leong, K. P.
TI Anaphylaxis to lotus seed
SO ALLERGY
LA English
DT Meeting Abstract
CT Asia Pacific Congress of Allergy, Asthma and Clinical Immunology
CY NOV 14-17, 2013
CL Taipei, TAIWAN
C1 [Hou, J.; Tang, C. Y.; Leong, K. P.] Tan Tock Seng Hosp, Singapore, Singapore.
NR 0
TC 0
Z9 0
PU WILEY-BLACKWELL
PI HOBOKEN
PA 111 RIVER ST, HOBOKEN 07030-5774, NJ USA
SN 0105-4538
EI 1398-9995
J9 ALLERGY
JI Allergy
PD NOV
PY 2013
VL 68
SU 98
SI SI
BP 40
EP 40
PG 1
WC Allergy; Immunology
SC Allergy; Immunology
GA 237UT
UT WOS:000325897100118
ER

PT J
AU Park, HK
   Son, KH
   Kang, MG
   Kim, SJ
   Lee, SY
   Yang, MS
   Kim, SH
   Jang, YS
   Cho, SH
   Min, KU
AF Park, H-K
   Son, K-H
   Kang, M-G
   Kim, S-J
   Lee, S-Y
   Yang, M-S
   Kim, S-H
   Jang, Y-S
   Cho, S-H
   Min, K-U
TI Food-dependant exercise-induced anaphylaxis in Koreans: 10-year
   retrospective analysis
SO ALLERGY
LA English
DT Meeting Abstract
CT Asia Pacific Congress of Allergy, Asthma and Clinical Immunology
CY NOV 14-17, 2013
CL Taipei, TAIWAN
C1 [Park, H-K; Son, K-H; Kang, M-G; Kim, S-J; Lee, S-Y; Cho, S-H; Min, K-U] Seoul Natl Univ Hosp, Seoul, South Korea.
   [Yang, M-S] Seoul Natl Univ, Seoul 151, South Korea.
   [Kim, S-H; Jang, Y-S] Seoul Natl Univ, Bundang Hosp, Seoul 151, South Korea.
NR 0
TC 0
Z9 0
PU WILEY-BLACKWELL
PI HOBOKEN
PA 111 RIVER ST, HOBOKEN 07030-5774, NJ USA
SN 0105-4538
EI 1398-9995
J9 ALLERGY
JI Allergy
PD NOV
PY 2013
VL 68
SU 98
SI SI
BP 49
EP 49
PG 1
WC Allergy; Immunology
SC Allergy; Immunology
GA 237UT
UT WOS:000325897100145
ER

PT J
AU Dong, S
   Acouetey, DS
   Gueant-Rodriguez, RM
   Zmirou-Navier, D
   Remen, T
   Blanca, M
   Mertes, PM
   Gueant, JL
AF Dong, S.
   Acouetey, D. S.
   Gueant-Rodriguez, R. -M.
   Zmirou-Navier, D.
   Remen, T.
   Blanca, M.
   Mertes, P. M.
   Gueant, J. -L.
TI Prevalence of IgE against neuromuscular blocking agents in hairdressers
   and bakers
SO CLINICAL AND EXPERIMENTAL ALLERGY
LA English
DT Article
DE allergy; anaesthesia; baker; pastry make; cosmetics; hairdresser; IgE;
   neuromuscular blocking agents; Rh quaternary ammonium ion complex
ID MUSCLE-RELAXANT DRUGS; IMMUNOGLOBULIN-E; BETA-LACTAMS; ALLERGY;
   DETERMINANTS; HYPERSENSITIVITY; ANAPHYLAXIS; ANESTHESIA; ANTIBODIES;
   IMMEDIATE
AB BackgroundAllergic IgE-mediated reactions to neuromuscular blocking agents (NMBAs) are the main cause of immediate hypersensitivity reactions in anaesthesia; their predominant occurrence in the absence of previous exposure to NMBAs suggests a risk related to environmental exposure.
   ObjectiveTo investigate the prevalence of specific IgE to quaternary ammonium ions in two populations professionally exposed to quaternary ammonium compounds, in the north-eastern France.
   MethodsThe study had a retrospective follow-up design whereby apprentices were assessed after their 2-year training period as apprentices. The professionally exposed hairdresser populations (n=128) were compared with baker/pastry makers (n=108) and non-exposed' matched control subjects (n=379).
   ResultsWe observed a 4.6-fold higher frequency of positive IgE against quaternary ammonium ions in hairdressers (HD), compared with baker/pastry makers (BP) and control (C) groups. The competitive inhibition of quaternary ammonium Sepharose radioimmunoassay (QAS-IgE RIA) with succinylcholine was significantly higher in HD, compared with BP and C groups, with inhibition percentage of 66.27.4, 39.7 +/- 6.0 and 43.8 +/- 9.9, respectively (P<0.001). The specific IgE against quaternary ammonium ions recognized also two compounds widely used by hairdressers, benzalkonium chloride and polyquaternium-10, in competitive inhibition of IgE RIA. When considering the whole study population, hairdresser professional exposure and total IgE>100kU/L were the two significant predictors of IgE-sensitization against quaternary ammonium ions in the multivariate analysis of a model that included age, sex, professional exposure, increased concentration of total IgE (IgE>100kU/L) and positive IgE against prevalent allergens (Phadiatop((R)); P=0.019 and P=0.001, respectively).
   Conclusion and Clinical RelevanceThe exposure to hairdressing professional occupational factors increases IgE-sensitization to NMBAs and quaternary ammonium ion compounds used in hairdressing. Besides the pholcodine hypothesis, our study suggests that repetitive exposure to quaternary ammonium compounds used in hairdressing is a risk factor for NMBAs sensitization.
C1 [Dong, S.; Acouetey, D. S.; Gueant-Rodriguez, R. -M.; Zmirou-Navier, D.; Remen, T.; Blanca, M.; Gueant, J. -L.] Univ Lorraine, INSERM, U954, Fac Med Nutr Genet & Risks Environm Exposure, Nancy, France.
   [Zmirou-Navier, D.] Ecole Hautes Etud Sante Publ, Rennes, France.
   [Dong, S.; Mertes, P. M.] INSERM, U961, Grp Choc, Nancy, France.
RP Gueant, JL (reprint author), Fac Med Vandoeuvre Nancy, INSERM, U954, 9 Ave Foret de Haye, F-54505 Vandoeuvre Les Nancy, France.
EM Jean-louis.gueant@univ-lorraine.fr
FU AFSSET [RD-2003-04]; French Ministry of Labour; regional Social Security
   office (CRAM Nord-Est); Lorraine Region, ANR (the French national
   research agency) [05 9 75/ANR 05 SEST 021-01]; PHRC (Hospital clinical
   research programme); INRS (National institute for labor security);
   Soufflet group and L'Oreal
FX Grants from AFSSET (contract RD-2003-04), French Ministry of Labour
   (2002 Health and Occupation call for proposal), the regional Social
   Security office (CRAM Nord-Est), the Lorraine Region, ANR (the French
   national research agency; Grant 05 9 75/ANR 05 SEST 021-01), PHRC
   (Hospital clinical research programme) and from INRS (National institute
   for labor security). The Soufflet group and L'Oreal also provided
   financial support.
NR 27
TC 3
Z9 3
PU WILEY-BLACKWELL
PI HOBOKEN
PA 111 RIVER ST, HOBOKEN 07030-5774, NJ USA
SN 0954-7894
EI 1365-2222
J9 CLIN EXP ALLERGY
JI Clin. Exp. Allergy
PD NOV
PY 2013
VL 43
IS 11
BP 1256
EP 1262
DI 10.1111/cea.12189
PG 7
WC Allergy; Immunology
SC Allergy; Immunology
GA 239NE
UT WOS:000326031600009
ER

PT J
AU Semsettin, B
   Sinan, E
   Nigar, V
AF Semsettin, Bilak
   Sinan, Emre
   Nigar, Vardi
TI Comparison of the Effects of Topical Cyclosporine A 0.05%, Cyclosporine
   A 2%, Epinastine Hydrochloride 0.05%, and Prednisolone Acetate 1% on
   Allergic Inflammation in an Experimental Allergic Conjunctivitis Model
SO CORNEA
LA English
DT Article
DE allergic conjunctivitis; cyclosporine A; epinastine; prednisolone
   acetate
ID IMMUNE-MEDIATED BLEPHAROCONJUNCTIVITIS; SEVERE VERNAL
   KERATOCONJUNCTIVITIS; IMPRESSION CYTOLOGY SPECIMENS; ATOPIC
   KERATOCONJUNCTIVITIS; MAST-CELL; OCULAR ANAPHYLAXIS; CLINICAL FINDINGS;
   CORTICOSTEROIDS; EFFICACY; TRIAL
AB Purpose:To investigate the effects of topical cyclosporine A 0.05%, cyclosporine A 2%, epinastine hydrochloride 0.05%, and prednisolone acetate 1% in an experimental allergic conjunctivitis model.Methods:Forty Wistar albino male rats were randomly divided into 5 groups. All the rats were immunized by an intraperitoneal injection of 100 g of ovalbumin. After 2 weeks, topical treatment was administered: cyclosporine A 0.05% 4 times a day to group 1, cyclosporine A 2% 4 times a day to group 2, epinastine HCl 0.05% 2 times a day to group 3, and prednisolone acetate 1% 4 times a day to group 4 for the following 7 days. Group 5 was designated as the control group. Both eyes of the rats were enucleated on the 22nd day of the study. The excised sections were stained by toluidine blue for mast cell count and by hematoxylin-eosin for histopathological evaluation.Results:The 2 solutions of cyclosporine A and epinastine were more effective than prednisolone acetate (P < 0.05) when compared with the control in histopathological scoring. There were statistically significant differences between the treatment groups and the control group (P < 0.05); however, no differences were observed between the treatment groups in the mast cell number.Conclusions:Topical 0.05% cyclosporine A is as effective as 2% cyclosporine A and epinastine in suppressing mast cell-mediated type I allergic conjunctivitis in an experimental allergic conjunctivitis model.
C1 [Semsettin, Bilak] Adiyaman Univ, Sch Med, Dept Ophthalmol, TR-02200 Adiyaman, Turkey.
   [Sinan, Emre] Celal Bayar Univ, Sch Med, Dept Ophthalmol, Manisa, Turkey.
   [Nigar, Vardi] Inonu Univ, Sch Med, Dept Histol & Embryol, Malatya, Turkey.
RP Semsettin, B (reprint author), Adiyaman Univ, Sch Med, Dept Ophthalmol, TR-02200 Adiyaman, Turkey.
EM semsettinbilak@hotmail.com
NR 31
TC 0
Z9 0
PU LIPPINCOTT WILLIAMS & WILKINS
PI PHILADELPHIA
PA 530 WALNUT ST, PHILADELPHIA, PA 19106-3621 USA
SN 0277-3740
EI 1536-4798
J9 CORNEA
JI Cornea
PD NOV
PY 2013
VL 32
IS 11
BP 1465
EP 1469
DI 10.1097/ICO.0b013e3182a3655d
PG 5
WC Ophthalmology
SC Ophthalmology
GA 238DN
UT WOS:000325921300014
ER

PT J
AU Cottin, P
   Niedrig, M
   Domingo, C
AF Cottin, Pascale
   Niedrig, Matthias
   Domingo, Cristina
TI Safety profile of the yellow fever vaccine Stamaril (R): a 17-year
   review
SO EXPERT REVIEW OF VACCINES
LA English
DT Review
DE adverse events; anaphylaxis; live vaccine; neurotropic disease;
   pharmacovigilance; pregnancy; serious adverse events; viscerotropic
   disease; yellow fever vaccine
ID DISEASE FOLLOWING VACCINATION; SERIOUS ADVERSE EVENTS; VISCEROTROPIC
   DISEASE; NEUROTROPIC DISEASE; IMMUNE-RESPONSES; MASS VACCINATION;
   EARLY-PREGNANCY; CASE-DEFINITION; TYPHOID-FEVER; VIRUS-VACCINE
AB Since the creation by the manufacturer in 1993, of an electronic pharmacovigilance database for all spontaneous, voluntary reports of adverse events (AEs) after vaccination, 276 million doses of Stamaril (R) have been distributed worldwide. We review this database for the safety of Stamaril with emphasis on yellow fever (YF) vaccine associated acute viscerotropic and neurotropic diseases, anaphylaxis and on specific at risk groups: elderly adults, pregnant and lactating women and the immunosuppressed. Findings confirm that the vaccine's safety profile in routine practice is favorable and consistent with the summary of product characteristics. Estimated reporting rates of serious adverse events associated after Stamaril vaccination are lower than the previously published and widely cited estimates of the worldwide reporting rate for YF vaccines in general. These data provide important additional information for the prescribers in assessing the risks and benefits associated with the use of Stamaril in individuals exposed to YF virus.
C1 [Cottin, Pascale] Sanofi Pasteur, Global Pharmacovigilance Dept, F-69367 Lyon 07, France.
   [Niedrig, Matthias; Domingo, Cristina] Ctr Biol Threats & Special Pathogens ZBS 1, Robert Koch Inst, D-13353 Berlin, Germany.
RP Cottin, P (reprint author), Sanofi Pasteur, Global Pharmacovigilance Dept, 2 Ave Pont Pasteur, F-69367 Lyon 07, France.
EM pascale.cottin@sanofipasteur.com
NR 70
TC 0
Z9 0
PU EXPERT REVIEWS
PI LONDON
PA UNITEC HOUSE, 3RD FL, 2 ALBERT PLACE, FINCHLEY CENTRAL, LONDON N3 1QB,
   ENGLAND
SN 1476-0584
EI 1744-8395
J9 EXPERT REV VACCINES
JI Expert Rev. Vaccines
PD NOV
PY 2013
VL 12
IS 11
BP 1351
EP 1368
DI 10.1586/14760584.2013.836320
PG 18
WC Immunology
SC Immunology
GA 240OD
UT WOS:000326105500013
ER

PT J
AU Annunziato, RA
   Shemesh, E
   Weiss, CC
   Izzo, GN
   D'Urso, C
   Sicherer, SH
AF Annunziato, Rachel A.
   Shemesh, Eyal
   Weiss, Christopher C.
   Izzo, Genevieve N.
   D'Urso, Christine
   Sicherer, Scott H.
TI An assessment of the mental health care needs and utilization by
   families of children with a food allergy
SO JOURNAL OF HEALTH PSYCHOLOGY
LA English
DT Article
DE distress; food allergy; help-seeking; mental health; service utilization
ID QUALITY-OF-LIFE; POSTTRAUMATIC STRESS; YOUNG-ADULTS; EVENT SCALE;
   IMPACT; PARENTS; ADOLESCENTS; ANXIETY; QUESTIONNAIRE; NONADHERENCE
AB The present study aimed to examine whether caretakers of children with a food allergy experience distress and to determine their family's mental health-care needs and utilization. An anonymous survey was given to a sample of 454 caretakers during conferences hosted by the Food Allergy & Anaphylaxis Network. Overall, 32 percent of caretakers reported above threshold levels of distress while 70 percent stated that mental health support would have been helpful, but only 23 percent sought it. Even when mental health support was desired and available, few received it. Routine discussion of mental health needs with families receiving medical care may help address barriers to utilization.
C1 [Annunziato, Rachel A.; Izzo, Genevieve N.; D'Urso, Christine] Fordham Univ, Bronx, NY 10458 USA.
   [Annunziato, Rachel A.; Shemesh, Eyal; Sicherer, Scott H.] Mt Sinai Sch Med, New York, NY 10029 USA.
RP Annunziato, RA (reprint author), Fordham Univ, Dept Psychol, 441 E Fordham Rd, Bronx, NY 10458 USA.
EM annunziato@fordham.edu
NR 32
TC 0
Z9 0
PU SAGE PUBLICATIONS LTD
PI LONDON
PA 1 OLIVERS YARD, 55 CITY ROAD, LONDON EC1Y 1SP, ENGLAND
SN 1359-1053
EI 1461-7277
J9 J HEALTH PSYCHOL
JI J. Health Psychol.
PD NOV
PY 2013
VL 18
IS 11
BP 1456
EP 1464
DI 10.1177/1359105312464675
PG 9
WC Psychology, Clinical
SC Psychology
GA 237HR
UT WOS:000325860200007
ER

PT J
AU Fang, Y
   Zhang, T
   Lidell, L
   Xu, X
   Lycke, N
   Xiang, Z
AF Fang, Y.
   Zhang, T.
   Lidell, L.
   Xu, X.
   Lycke, N.
   Xiang, Z.
TI The immune complex CTA1-DD/IgG adjuvant specifically targets connective
   tissue mast cells through Fc gamma RIIIA and augments anti-HPV immunity
   after nasal immunization
SO MUCOSAL IMMUNOLOGY
LA English
DT Article
ID PASSIVE CUTANEOUS ANAPHYLAXIS; TUMOR-NECROSIS-FACTOR; VIRUS-LIKE
   PARTICLES; MUCOSAL ADJUVANTS; SYSTEMIC-ANAPHYLAXIS; VACCINE DEVELOPMENT;
   ADAPTIVE IMMUNITY; LANGERHANS CELLS; RECENT PROGRESS; PIVOTAL ROLE
AB We have previously reported that CTA1-DD/IgG immune complexes augment antibody responses in a mast cell-dependent manner following intranasal (IN) immunizations. However, from a safety perspective, mast cell activation could preclude clinical use. Therefore, we have extended these studies and demonstrate that CTA1-DD/IgG immune complexes administered IN did not trigger an anaphylactic reaction. Importantly, CTA1-DD/IgE immune complexes did not activate mast cells. Interestingly, only connective tissue, but not mucosal, mast cells could be activated by CTA1-DD/IgG immune complexes. This effect was mediated by Fc gamma RIIIA, only expressed on connective tissue mast cells, and found in the nasal submucosa. Fc gamma RIIIA-deficient mice had compromised responses to immunization adjuvanted by CTA1-DD/IgG. Proof-of-concept studies revealed that IN immunized mice with human papillomavirus (HPV) type 16 L1 virus-like particles (VLP) and CTA1-DD/IgG immune complexes demonstrated strong and sustained specific antibody titers in serum and vaginal secretions. From a mast cell perspective, CTA1-DD/IgG immune complexes appear to be safe and effective mucosal adjuvants.
C1 [Fang, Y.; Lidell, L.; Lycke, N.; Xiang, Z.] Univ Gothenburg, Dept Microbiol & Immunol, Mucosal Immunobiol & Vaccine Res Ctr, Inst Biomed, Gothenburg, Sweden.
   [Fang, Y.] Guiyang Med Coll, Affiliated Hosp, Dept Microbiol & Immunol, Guiyang, Peoples R China.
   [Fang, Y.; Zhang, T.; Xu, X.] Chinese Acad Med Sci, Inst Basic Med Sci, Dept Biophys & Struct Biol, Sch Basic Med,Peking Union Med Coll, Beijing 100730, Peoples R China.
RP Xu, X (reprint author), Chinese Acad Med Sci, Inst Basic Med Sci, Dept Biophys & Struct Biol, Sch Basic Med,Peking Union Med Coll, Beijing 100730, Peoples R China.
EM xuemeixu@vip.sina.com; zou.xiang@gu.se
FU Mucosal Immunobiology and Vaccine Research Center (MIVAC); University of
   Gothenburg; Stiftelsen Clas Groschinskys Minnesfond; Wilhelm och Martina
   Lundgrens Vetenskapsfond; Kungl. Vetenskapsoch
   Vitterhets-Forskningsansokan Samhallet Goteborg (KVVS); Beijing Natural
   Science Foundation [7102110]; National Natural Science Foundation of
   China [31070813]
FX We thank Xixiu Xie and Yanchun Liu for technical support, Dr Mats Bemark
   for assistance in cell sorting, and Professor Bengt Johansson for
   assistance in electron microscopy. We also thank Professor John T.
   Schiller (National Cancer Institute, Bethesda, MD) for providing the
   293TT cell line and p16SHELL plasmid. This work was supported by grants
   from the Mucosal Immunobiology and Vaccine Research Center (MIVAC),
   University of Gothenburg; Stiftelsen Clas Groschinskys Minnesfond;
   Wilhelm och Martina Lundgrens Vetenskapsfond; Kungl. Vetenskapsoch
   Vitterhets-Forskningsansokan Samhallet Goteborg (KVVS); Beijing Natural
   Science Foundation (no. 7102110); and National Natural Science
   Foundation of China (no. 31070813).
NR 62
TC 0
Z9 0
PU NATURE PUBLISHING GROUP
PI NEW YORK
PA 75 VARICK ST, 9TH FLR, NEW YORK, NY 10013-1917 USA
SN 1933-0219
EI 1935-3456
J9 MUCOSAL IMMUNOL
JI Mucosal Immunol.
PD NOV
PY 2013
VL 6
IS 6
BP 1168
EP 1178
DI 10.1038/mi.2013.16
PG 11
WC Immunology
SC Immunology
GA 238BX
UT WOS:000325916800011
ER

PT J
AU Ricketti, PA
   Unkle, DW
   Cleri, DJ
   Ricketti, AJ
AF Ricketti, Peter A.
   Unkle, David W.
   Cleri, Dennis J.
   Ricketti, Anthony J.
TI Delayed anaphylaxis secondary to allergy skin testing
SO ANNALS OF ALLERGY ASTHMA & IMMUNOLOGY
LA English
DT Letter
ID IMMUNOTHERAPY
C1 [Ricketti, Peter A.] Univ Med & Dent New Jersey, New Jersey Med Sch, Dept Internal Med, Newark, NJ 07103 USA.
   [Unkle, David W.] Univ Med & Dent New Jersey, Sch Osteopath Med, Dept Family Med, Stratford, NJ 08084 USA.
   [Cleri, Dennis J.; Ricketti, Anthony J.] Seton Hall Univ, Sch Grad Med Educ, Dept Med, S Orange, NJ 07079 USA.
RP Ricketti, PA (reprint author), Univ Med & Dent New Jersey, New Jersey Med Sch, Dept Internal Med, 185 S Orange Ave, Newark, NJ 07103 USA.
EM aricketti1@aol.com
NR 8
TC 0
Z9 0
PU ELSEVIER SCIENCE INC
PI NEW YORK
PA 360 PARK AVE SOUTH, NEW YORK, NY 10010-1710 USA
SN 1081-1206
EI 1534-4436
J9 ANN ALLERG ASTHMA IM
JI Ann. Allergy Asthma Immunol.
PD NOV
PY 2013
VL 111
IS 5
BP 420
EP 421
DI 10.1016/j.anai.2013.08.023
PG 2
WC Allergy; Immunology
SC Allergy; Immunology
GA 235XT
UT WOS:000325756900023
ER

PT J
AU Matito, A
   Blazquez-Goni, C
   Morgado, JM
   Alvarez-Twose, I
   Mollejo, M
   Sanchez-Munoz, L
   Escribano, L
AF Matito, Almudena
   Blazquez-Goni, Cristina
   Morgado, Jose M.
   Alvarez-Twose, Ivan
   Mollejo, Manuela
   Sanchez-Munoz, Laura
   Escribano, Luis
TI Short-term omalizumab treatment in an adolescent with cutaneous
   mastocytosis
SO ANNALS OF ALLERGY ASTHMA & IMMUNOLOGY
LA English
DT Letter
ID SYSTEMIC MASTOCYTOSIS; ANAPHYLAXIS; URTICARIA
C1 [Matito, Almudena; Morgado, Jose M.; Alvarez-Twose, Ivan; Sanchez-Munoz, Laura] Inst Estudios Mastocitosis Castilla La Mancha, Toledo, Spain.
   [Blazquez-Goni, Cristina] Hosp Jerez, Dept Hematol, Cadiz, Spain.
   [Mollejo, Manuela] Hosp Virgen Salud, Dept Pathol, Toledo, Spain.
   [Escribano, Luis] Ctr Invest Canc Salamanca, Salamanca, Spain.
RP Matito, A (reprint author), Inst Estudios Mastocitosis Castilla La Mancha, Toledo, Spain.
EM amatito@sescam.jccm.es
NR 10
TC 2
Z9 2
PU ELSEVIER SCIENCE INC
PI NEW YORK
PA 360 PARK AVE SOUTH, NEW YORK, NY 10010-1710 USA
SN 1081-1206
EI 1534-4436
J9 ANN ALLERG ASTHMA IM
JI Ann. Allergy Asthma Immunol.
PD NOV
PY 2013
VL 111
IS 5
BP 425
EP 426
PG 3
WC Allergy; Immunology
SC Allergy; Immunology
GA 235XT
UT WOS:000325756900027
ER

PT J
AU Budhdeo, S
   Weerasuriya, C
   Rajagopal, V
AF Budhdeo, Sanjay
   Weerasuriya, Chathika
   Rajagopal, Vivek
TI A potential use for injectable oxygen microparticles in anaphylaxis
SO EXPERT OPINION ON PHARMACOTHERAPY
LA English
DT Letter
ID MANAGEMENT
C1 [Budhdeo, Sanjay] Univ Cambridge, Addenbrookes Hosp, Sch Clin Med, Cambridge CB2 0SP, England.
   [Weerasuriya, Chathika; Rajagopal, Vivek] W Suffolk Hosp, Bury St Edmunds IP33 2QZ, Suffolk, England.
RP Budhdeo, S (reprint author), Univ Cambridge, Addenbrookes Hosp, Sch Clin Med, Box 111,Hills Rd, Cambridge CB2 0SP, England.
EM sb930@cam.ac.uk
NR 9
TC 0
Z9 0
PU INFORMA HEALTHCARE
PI LONDON
PA TELEPHONE HOUSE, 69-77 PAUL STREET, LONDON EC2A 4LQ, ENGLAND
SN 1465-6566
EI 1744-7666
J9 EXPERT OPIN PHARMACO
JI Expert Opin. Pharmacother.
PD NOV
PY 2013
VL 14
IS 16
BP 2305
EP 2306
DI 10.1517/14656566.2013.833186
PG 2
WC Pharmacology & Pharmacy
SC Pharmacology & Pharmacy
GA 232UZ
UT WOS:000325521200013
ER

PT J
AU Kleffner, F
   Praulich, I
   Kreuzer, KA
   Hartmann, K
AF Kleffner, F.
   Praulich, I
   Kreuzer, K. A.
   Hartmann, K.
TI Simultaneous Occurrence of two Kit Exon 17 Mutations in a Patient with
   systemic Mastocytosis and severe Anaphylaxis
SO JOURNAL DER DEUTSCHEN DERMATOLOGISCHEN GESELLSCHAFT
LA German
DT Meeting Abstract
C1 [Kleffner, F.; Hartmann, K.] Univ Klinikum Koln, Klin & Poliklin Dermatol & Venerol, Cologne, Germany.
   [Praulich, I; Kreuzer, K. A.] Univ Klinikum Koln, Innere Med Klin 1, Cologne, Germany.
NR 0
TC 0
Z9 0
PU WILEY-BLACKWELL
PI HOBOKEN
PA 111 RIVER ST, HOBOKEN 07030-5774, NJ USA
SN 1610-0379
EI 1610-0387
J9 J DTSCH DERMATOL GES
JI J. Dtsch. Dermatol. Ges.
PD NOV
PY 2013
VL 11
IS 11
BP 1102
EP 1102
DI 10.1111/ddg.12158_suppl
PG 1
WC Dermatology
SC Dermatology
GA 234GB
UT WOS:000325629200015
ER

PT J
AU Plange, J
   Merk, HF
AF Plange, J.
   Merk, H. F.
TI Gadolinium Allergy
SO JOURNAL DER DEUTSCHEN DERMATOLOGISCHEN GESELLSCHAFT
LA German
DT Meeting Abstract
ID ANAPHYLAXIS
C1 [Plange, J.; Merk, H. F.] Univ Klinikum RWTH Aachen, Klin Dermatol & Allergol, Aachen, Germany.
NR 9
TC 0
Z9 0
PU WILEY-BLACKWELL
PI HOBOKEN
PA 111 RIVER ST, HOBOKEN 07030-5774, NJ USA
SN 1610-0379
EI 1610-0387
J9 J DTSCH DERMATOL GES
JI J. Dtsch. Dermatol. Ges.
PD NOV
PY 2013
VL 11
IS 11
BP 1103
EP 1104
DI 10.1111/ddg.12135
PG 2
WC Dermatology
SC Dermatology
GA 234GB
UT WOS:000325629200019
ER

PT J
AU Suratannon, N
   Ngamphaiboon, J
   Wongpiyabovorn, J
   Puripokai, P
   Chatchatee, P
AF Suratannon, Narissara
   Ngamphaiboon, Jarungchit
   Wongpiyabovorn, Jongkonnee
   Puripokai, Panitchaya
   Chatchatee, Pantipa
TI Component-resolved diagnostics for the evaluation of peanut allergy in a
   low-prevalence area
SO PEDIATRIC ALLERGY AND IMMUNOLOGY
LA English
DT Article
DE Asia; component-resolved diagnostic; peanut allergy
ID ARA H 1; FOOD ALLERGY; RECOMBINANT ALLERGENS; CROSS-REACTIVITY;
   CHILDREN; IGE; SENSITIZATION; DETERMINANTS; ANTIBODIES; POLLEN
AB BackgroundMajor allergenic components of peanut from distinct geographical regions are widely dispersed. Most of the diagnostic studies are from countries with a high prevalence. There have been only few reports of allergen component sensitizations from countries with a low prevalence of peanut allergy. We aimed to investigate roles of component-resolved diagnostic (CRD) to differentiate peanut allergy and peanut tolerance in the Asian population from a country with low prevalence of peanut allergy.
   MethodsParticipants with peanut sensitization were enrolled. Clinical reactions were determined. Skin prick test (SPT) and specific IgE (sIgE) to peanut and related allergen components were performed.
   ResultsForty subjects with peanut sensitization were included. The mean wheal sizes of SPT and peanut sIgE were not good predictors for differentiating peanut reactions. SIgE to rAra h 2 was more often found in patients with peanut allergy and anaphylaxis. sIgE to rAra h 9 was also more frequent in the peanut-allergic group but not related to severe reactions. In the peanut-tolerant group, despite positive SPT and/or sIgE to peanut, 90% had negative sIgE to rAha h 2 and rAra h 9. Combining rAra h 2 and rAra h 9 resulted in high performance of the test with sensitivity, specificity, positive predictive value, and negative predictive value of 84%, 90%, 0.89, and 0.86, respectively. The ratio between rAra h 2 sIgE to peanut sIgE of 0.6 can be helpful in predicting patients who will develop severe reaction. SIgE to cross-reactive carbohydrate determinants (CCD) was exclusively found in the peanut-tolerant group (33.3% vs. 0%, p=0.012).
   ConclusionsOur study identifies three allergen components: rAra h 2, rAra h 9, and CCD as important components in the diagnosis of peanut allergy in an Asian country with low prevalence. The ratio between rArah h 2 sIgE to peanut sIgE can be used for predicting patients who will develop anaphylaxis.
C1 [Suratannon, Narissara; Ngamphaiboon, Jarungchit; Chatchatee, Pantipa] Chulalongkorn Univ, Dept Pediat, Bangkok 10330, Thailand.
   [Wongpiyabovorn, Jongkonnee; Puripokai, Panitchaya] Chulalongkorn Univ, Dept Microbiol, Bangkok 10330, Thailand.
RP Chatchatee, P (reprint author), Chulalongkorn Univ, Dept Pediat, Rama 4 Rd, Bangkok 10330, Thailand.
EM pantipa1111@yahoo.com
RI nakham, kwanphat/F-4661-2014
NR 33
TC 1
Z9 1
PU WILEY-BLACKWELL
PI HOBOKEN
PA 111 RIVER ST, HOBOKEN 07030-5774, NJ USA
SN 0905-6157
J9 PEDIAT ALLERG IMM-UK
JI Pediatr. Allergy Immunol.
PD NOV
PY 2013
VL 24
IS 7
BP 665
EP 670
DI 10.1111/pai.12125
PG 6
WC Allergy; Immunology; Pediatrics
SC Allergy; Immunology; Pediatrics
GA 232FQ
UT WOS:000325477800008
ER

PT J
AU Hagau, N
   Gherman-Ionica, N
   Sfichi, M
   Petrisor, C
AF Hagau, Natalia
   Gherman-Ionica, Nadia
   Sfichi, Manuela
   Petrisor, Cristina
TI Threshold for basophil activation test positivity in neuromuscular
   blocking agents hypersensitivity reactions
SO ALLERGY ASTHMA AND CLINICAL IMMUNOLOGY
LA English
DT Article
DE Basophils; Drug hypersensitivity; Flow cytometry; Neuromuscular blocking
   agents
ID IN-VITRO DIAGNOSIS; CLINICAL-PRACTICE; DRUG ALLERGY; FLOW; ANAPHYLAXIS;
   ANESTHESIA; CD63; CCR3; GUIDELINES; ROCURONIUM
AB Background: Several different criteria for the positivity of the flow-assisted Basophil Activation Test (BAT) for the diagnosis of Neuromuscular Blocking Agents (NMBA) hypersensitivity reactions have been used in past studies. Our aims were to determine the threshold for BAT positivity expressed as the stimulation index (SI, calculated as the percentage of activated basophils after stimulation with NMBA divided by the number of basophils with no NMBA stimulation) and as the percentage of activated basophils, and to determine the sensitivity and specificity of BAT for NMBAs.
   Methods: 22 consenting adult patients with previous intraanaesthetic NMBAs-related hypersensitivity reactions were tested for the culprit drug. 34 controls who tolerated NMBAs were similarly tested. BAT was performed using Flow2Cast technique and the up-regulation of the CD63 marker on the basophils was measured using Cell Quest programme (FACSCalibur Becton Dickinson, USA). Receiver operating characteristics curve (ROC) analysis was performed.
   Results: ROC curve analysis for BAT results versus history yields a stimulation index of 1.76 as the optimal threshold, with an AUC of 0.81 (CI 95% 0.69-0.93, p < 0.01) and a percentage of activated basophils >5.01%, with an AUC of 0.84 (CI 95% 0.72-0.95, p < 0.01). Considering both thresholds (the SI >= 1.76 together with the percentage of activated basophils > 5%) as diagnostic criteria, 15 patients had positive BAT, the overall BAT sensitivity being 68.18% (CI 95% 45.11-82.26%). None of the controls fulfilled both criteria and the specificity of the test was 100% (CI 95% 87.35-100%).
   Conclusions: With a stimulation index >= 1.76 and a percentage of activated basophils >5.01% as threshold, the performance of BAT for NMBAs yields 68.18% sensitivity and 100% specificity.
C1 [Hagau, Natalia; Petrisor, Cristina] Univ Med & Pharm Iuliu Hatieganu, Dept Anaesthesia & Intens Care, Cluj Napoca, Romania.
   [Gherman-Ionica, Nadia] Univ Med & Pharm Iuliu Hatieganu, Dept Allergol & Immunol, Cluj Napoca, Romania.
   [Sfichi, Manuela] Clin Emergency Cty Hosp Cluj, Dept Immunopathol, Cluj Napoca, Romania.
   [Hagau, Natalia] Clin Emergency Cty Hosp Cluj, Dept Anaesthesia & Intens Care, Cluj Napoca, Romania.
RP Hagau, N (reprint author), Univ Med & Pharm Iuliu Hatieganu, Dept Anaesthesia & Intens Care, Cluj Napoca, Romania.
EM hagaunatalia@gmail.com
FU National Plan II, Priority Domain Partnership Romania [41-062/2007]
FX We thank Mr. Nicolae Todor for the methodological advice. The financial
   support from the National Plan II, Priority Domain Partnership Romania,
   under number 41-062/2007, was highly appreciated.
NR 27
TC 1
Z9 1
PU BIOMED CENTRAL LTD
PI LONDON
PA 236 GRAYS INN RD, FLOOR 6, LONDON WC1X 8HL, ENGLAND
SN 1710-1484
EI 1710-1492
J9 ALLERGY ASTHMA CL IM
JI Allerg Asthma Clin. Immunol.
PD OCT 23
PY 2013
VL 9
AR 42
DI 10.1186/1710-1492-9-42
PG 7
WC Allergy; Immunology
SC Allergy; Immunology
GA AC3JM
UT WOS:000332413800001
ER

PT J
AU Liccardi, G
   Bilo, MB
   Mauro, C
   Salzillo, A
   Piccolo, A
   D'Amato, M
   Liccardi, A
   D'Amato, G
AF Liccardi, Gennaro
   Bilo, Maria Beatrice
   Mauro, Ciro
   Salzillo, Antonello
   Piccolo, Amedeo
   D'Amato, Maria
   Liccardi, Annabella
   D'Amato, Gennaro
TI Oxytocin: an unexpected risk for cardiologic and broncho-obstructive
   effects, and allergic reactions in susceptible delivering women
SO MULTIDISCIPLINARY RESPIRATORY MEDICINE
LA English
DT Article
DE Anaphylaxis; Bronchial asthma; Delivery; Drug allergy; Heart;
   Hypersensitivity; Latex allergy; Oxytocin; Oxytocin allergy; Oxytocin
   and heart; Oxytocin side effects
ID ANAPHYLACTIC REACTIONS; BRONCHIAL-ASTHMA; RECEPTOR; ANESTHESIA;
   EXPRESSION; PREGNANCY; CELLS; INFLAMMATION; SYNTOCINON; MANAGEMENT
AB Oxytocin (Sintocynon) is considered an uncommon cause of severe allergic reactions during delivery. We have recently shown that allergic sensitization to latex might constitute an important predisposing risk factor for anaphylaxis after the first infusion of oxytocin during delivery.
   Some oxytocin cardiovascular activities such as lowering blood pressure, negative cardiac inotropy and cronotropy, parasympathetic neuromodulation, vasodilatation etc. can induce significant side effects mimicking cardiac anaphylaxis, and constitute an additional differential diagnostic problem in delivering women with suspected or real allergic background. Finally, some ex vivo models have shown that oxytocin, under pro-inflammatory cytokines stimulation, such as those occurring in asthma, may induce contraction of smooth muscle and airway narrowing.
   This background suggests that allergic sensitization to latex allergens constitutes a significant but underestimated risk factor for triggering severe systemic reactions after the infusion of oxytocin and, consequently, there is a need of particular attention in managing delivering women suffering from latex allergy and bronchial asthma. An accurate anamnestic, clinical and diagnostic evaluation, latex-free anesthesiological setting, use of oxytocin-alternative agents and, if necessary, a drug premedication are likely to reduce the risk of anaphylactic/broncho-obstructive reactions in these women.
C1 [Liccardi, Gennaro; Salzillo, Antonello; Piccolo, Amedeo; Liccardi, Annabella; D'Amato, Gennaro] High Special A Cardarelli Hosp, Dept Chest Dis, Div Pneumol & Allergol, Naples, Italy.
   [Bilo, Maria Beatrice] Univ Hosp, Dept Immunol Allergy & Resp Dis, Allergy Unit, Ancona, Italy.
   [Mauro, Ciro] High Special A Cardarelli Hosp, Dept Intens Care, Div Cardiol Cardiac Intens Care & Hemodynam, Naples, Italy.
   [D'Amato, Maria] Univ Naples Federico II, Univ AO Colli, Dept Resp Dis, Naples, Italy.
RP Liccardi, G (reprint author), High Special A Cardarelli Hosp, Dept Chest Dis, Div Pneumol & Allergol, Naples, Italy.
EM gennaro.liccardi@tin.it
NR 32
TC 0
Z9 0
PU BIOMED CENTRAL LTD
PI LONDON
PA 236 GRAYS INN RD, FLOOR 6, LONDON WC1X 8HL, ENGLAND
SN 2049-6958
J9 MULTIDISCIP RESP MED
JI Multidscip. Respir. Med.
PD OCT 20
PY 2013
VL 8
AR 67
DI 10.1186/2049-6958-8-67
PG 4
WC Respiratory System
SC Respiratory System
GA 241KZ
UT WOS:000326167100001
ER

PT J
AU Reiter, N
   Reiter, M
   Altrichter, S
   Becker, S
   Kristensen, T
   Broesby-Olsen, S
   Church, MK
   Metz, M
   Maurer, M
   Siebenhaar, F
AF Reiter, Nadine
   Reiter, Marielies
   Altrichter, Sabine
   Becker, Stefanie
   Kristensen, Thomas
   Broesby-Olsen, Sigurd
   Church, Martin K.
   Metz, Martin
   Maurer, Marcus
   Siebenhaar, Frank
TI Anaphylaxis caused by mosquito allergy in systemic mastocytosis
SO LANCET
LA English
DT Editorial Material
C1 [Reiter, Nadine; Reiter, Marielies; Altrichter, Sabine; Church, Martin K.; Metz, Martin; Maurer, Marcus; Siebenhaar, Frank] Charite, Dept Dermatol & Allergy, Interdisciplinary Mastocytosis Ctr Charite, D-10117 Berlin, Germany.
   [Kristensen, Thomas; Broesby-Olsen, Sigurd] Odense Univ Hosp, Dept Pathol, Mastocytosis Ctr, DK-5000 Odense, Denmark.
   [Kristensen, Thomas; Broesby-Olsen, Sigurd] Odense Univ Hosp, Dept Dermatol, DK-5000 Odense, Denmark.
   [Kristensen, Thomas; Broesby-Olsen, Sigurd] Odense Univ Hosp, Allergy Ctr, DK-5000 Odense, Denmark.
   [Becker, Stefanie] Bernhard Nocht Inst Trop Med, D-20359 Hamburg, Germany.
RP Siebenhaar, F (reprint author), Charite, Allergie Ctr Charite ECARF, Dept Dermatol & Allergy, Charitepl 1, D-10117 Berlin, Germany.
EM frank.siebenhaar@charite.de
NR 8
TC 3
Z9 3
PU ELSEVIER SCIENCE INC
PI NEW YORK
PA 360 PARK AVE SOUTH, NEW YORK, NY 10010-1710 USA
SN 0140-6736
EI 1474-547X
J9 LANCET
JI Lancet
PD OCT 19
PY 2013
VL 382
IS 9901
BP 1380
EP 1380
PG 1
WC Medicine, General & Internal
SC General & Internal Medicine
GA 238UG
UT WOS:000325975700028
ER

PT J
AU Matito, A
   Morgado, JM
   Alvarez-Twose, I
   Sanchez-Munoz, L
   Pedreira, CE
   Jara-Acevedo, M
   Teodosio, C
   Sanchez-Lopez, P
   Fernandez-Nunez, E
   Moreno-Borque, R
   Garcia-Montero, A
   Orfao, A
   Escribano, L
AF Matito, Almudena
   Mario Morgado, Jose
   Alvarez-Twose, Ivan
   Sanchez-Munoz, Laura
   Eduardo Pedreira, Carlos
   Jara-Acevedo, Maria
   Teodosio, Cristina
   Sanchez-Lopez, Paula
   Fernandez-Nunez, Elisa
   Moreno-Borque, Ricardo
   Garcia-Montero, Andres
   Orfao, Alberto
   Escribano, Luis
TI Serum Tryptase Monitoring in Indolent Systemic Mastocytosis: Association
   with Disease Features and Patient Outcome
SO PLOS ONE
LA English
DT Article
ID MAST-CELL ACTIVATION; IMMUNOPHENOTYPIC CHARACTERIZATION; SPANISH
   NETWORK; KIT MUTATION; ANAPHYLAXIS; DISORDERS; POPULATION; DIAGNOSIS;
   SEVERITY; IMATINIB
AB Background: Serum baseline tryptase (sBT) is a minor diagnostic criterion for systemic mastocytosis (SM) of undetermined prognostic impact. We monitored sBT levels in indolent SM (ISM) patients and investigated its utility for predicting disease behaviour and outcome.
   Methods: In total 74 adult ISM patients who were followed for >= 48 months and received no cytoreductive therapy were retrospectively studied. Patients were classified according to the pattern of evolution of sBT observed.
   Results: Overall 16/74 (22%) cases had decreasing sBT levels, 48 (65%) patients showed increasing sBT levels and 10 (13%) patients showed a fluctuating pattern. Patients with significantly increasing sBT (sBT slope >= 0.15) after 48 months of follow-up showed a slightly greater rate of development of diffuse bone sclerosis (13% vs. 2%) and hepatomegaly plus splenomegaly (16% vs. 5%), as well as a significantly greater frequency of multilineage vs. mast cells (MC)-restricted KIT mutation (p = 0.01) together with a greater frequency of cases with progression of ISM to smouldering and aggressive SM (p = 0.03), and a shorter progression-free survival (p = 0.03).
   Conclusions: Monitoring of sBT in ISM patients is closely associated with poor prognosis disease features as well as with disease progression, pointing out the need for a closer follow-up in ISM patients with progressively increasing sBT values.
C1 [Matito, Almudena; Mario Morgado, Jose; Alvarez-Twose, Ivan; Sanchez-Munoz, Laura; Sanchez-Lopez, Paula; Fernandez-Nunez, Elisa; Escribano, Luis] Hosp Virgen del Valle, Inst Estudios Mastocitosis Castilla La Mancha, Toledo, Spain.
   [Eduardo Pedreira, Carlos] COPPE Inst Alberto Luiz Coimbra Posgrad & Pesquis, Rio De Janeiro, Brazil.
   [Eduardo Pedreira, Carlos] Univ Fed Rio de Janeiro, Rio De Janeiro, Brazil.
   [Jara-Acevedo, Maria; Teodosio, Cristina; Garcia-Montero, Andres; Orfao, Alberto] Ctr Invest Canc IBMCC CSIC USAL, Serv Gen Citometria, Salamanca, Spain.
   [Jara-Acevedo, Maria; Teodosio, Cristina; Garcia-Montero, Andres; Orfao, Alberto] Univ Salamanca, Dept Med, E-37008 Salamanca, Spain.
   [Sanchez-Lopez, Paula; Moreno-Borque, Ricardo] Hosp Rey Juan Carlos, Dept Allergy, Mostoles, Spain.
RP Escribano, L (reprint author), Hosp Virgen del Valle, Inst Estudios Mastocitosis Castilla La Mancha, Toledo, Spain.
EM escribanomoraluis@gmail.com
FU Fondo de Investigaciones Sanitarias (FIS) of the Ministerio de Ciencia e
   Innovacion of Spain [RETICS RD06/0020/0035-FEDER, PS09/00032]; Fundacion
   Sociosanitaria de Castilla-La Mancha [FISCAM 2007/36, FISCAM 2010/008,
   G-2010/C-002]; Instituto de Salud Carlos III of the Ministerio de
   Economia y Competitividad of Spain [PI11/02399]; Junta de Castilla y
   Leon [SAN/103/2011]; Fundacion Ramon Areces; Fundacion Espanola de
   Mastocitosis (FEM);  [RETICS RD09/0076/00074]
FX This work was supported by grants from the Fondo de Investigaciones
   Sanitarias (FIS) of the Ministerio de Ciencia e Innovacion of Spain
   (RETICS RD06/0020/0035-FEDER and PS09/00032); Fundacion Sociosanitaria
   de Castilla-La Mancha (FISCAM 2007/36, FISCAM 2010/008 and
   G-2010/C-002); Instituto de Salud Carlos III of the Ministerio de
   Economia y Competitividad of Spain (PI11/02399); Junta de Castilla y
   Leon (SAN/103/2011); Fundacion Ramon Areces; Fundacion Espanola de
   Mastocitosis (FEM 2010); Hospital Virgen de la Salud Biobank (BioB-HVS)
   supported by grant of RETICS RD09/0076/00074, (Toledo, Spain). The
   funders had no role in study design, data collection and analysis,
   decision to publish, or preparation of the manuscript.
NR 38
TC 0
Z9 0
PU PUBLIC LIBRARY SCIENCE
PI SAN FRANCISCO
PA 1160 BATTERY STREET, STE 100, SAN FRANCISCO, CA 94111 USA
SN 1932-6203
J9 PLOS ONE
JI PLoS One
PD OCT 14
PY 2013
VL 8
IS 10
AR e76116
DI 10.1371/journal.pone.0076116
PG 7
WC Multidisciplinary Sciences
SC Science & Technology - Other Topics
GA 237RD
UT WOS:000325887300021
ER

PT J
AU Kounis, NG
   Soufras, GD
   Kounis, GN
   Hahalis, G
AF Kounis, Nicholas G.
   Soufras, George D.
   Kounis, George N.
   Hahalis, George
TI Suicidal anaphylactic death: Is Kounis anaphylaxis associated syndrome
   the cause?
SO FORENSIC SCIENCE INTERNATIONAL
LA English
DT Editorial Material
DE Anaphylactic death; Coronary involvement; Kounis syndrome
ID SUDDEN UNEXPECTED DEATH; SYSTEMIC-ANAPHYLAXIS; CARDIAC DEATH;
   SEPARATION; EVENTS; SPASM
C1 [Kounis, Nicholas G.; Kounis, George N.] Patras Highest Inst Educ & Technol, Dept Med Sci, Patras, Achaia, Greece.
   [Soufras, George D.] St Andrews State Gen Hosp, Dept Cardiol, Patras, Achaia, Greece.
   [Hahalis, George] Univ Patras, Sch Med, Dept Cardiol, GR-26110 Patras, Achaia, Greece.
RP Kounis, NG (reprint author), Queen Olgas Sq,7 Aratou St, Patras 26221, Greece.
EM ngkounis@otenet.gr
NR 24
TC 0
Z9 0
PU ELSEVIER IRELAND LTD
PI CLARE
PA ELSEVIER HOUSE, BROOKVALE PLAZA, EAST PARK SHANNON, CO, CLARE, 00000,
   IRELAND
SN 0379-0738
J9 FORENSIC SCI INT
JI Forensic Sci.Int.
PD OCT 10
PY 2013
VL 232
IS 1-3
BP E42
EP E43
DI 10.1016/j.forsciint.2013.06.012
PG 2
WC Medicine, Legal
SC Legal Medicine
GA 224CK
UT WOS:000324859000009
ER

PT J
AU Moro, PL
   Harrington, T
   Shimabukuro, T
   Cano, M
   Museru, OI
   Menschik, D
   Broder, K
AF Moro, Pedro L.
   Harrington, Theresa
   Shimabukuro, Tom
   Cano, Maria
   Museru, Oidda I.
   Menschik, David
   Broder, Karen
TI Adverse events after Fluzone (R) Intradermal vaccine reported to the
   Vaccine Adverse Event Reporting System (VAERS), 2011-2013
SO VACCINE
LA English
DT Article
DE Adverse event; Intradermal; Surveillance; Trivalent inactivated
   influenza vaccine; Vaccine safety
ID IMMUNIZATION PRACTICES ACIP; SEASONAL INFLUENZA; ADVISORY-COMMITTEE;
   UNITED-STATES; SAFETY; RECOMMENDATIONS; IMMUNOGENICITY; PREVENTION;
   ADULTS
AB Background: In May 2011, the first trivalent inactivated influenza vaccine exclusively for intradermal administration (TIV-ID) was licensed in the US for adults aged 18-64 years.
   Objective: To characterize adverse events (AEs) after TIV-ID reported to the US Vaccine Adverse Event Reporting System (VAERS), a spontaneous reporting surveillance system.
   Methods: We searched VAERS for US reports after TIV-ID among persons vaccinated from July 1, 2011-February 28, 2013. Medical records were requested for reports coded as serious (death, hospitalization, prolonged hospitalization, disability, life-threatening-illness), and those suggesting anaphylaxis. Clinicians reviewed available information and assigned a primary clinical category to each report. Empirical Bayesian data mining was used to identify disproportional AE reporting following TIV-ID. Causality was not assessed.
   Results: VAERS received 466 reports after TIV-ID; 9(1.9%) were serious, including one reported fatality in an 88-year-old vaccinee. Median age was 43 years (range 4-88 years). The most common AE categories were: 218(46.8%) injection site reactions; 89(19.1%) other non-infectious (comprised mainly of constitutional signs and symptoms); and 74 (15.9%) allergy. Eight reports (1.7%) of anaphylaxis were verified by the Brighton criteria or a documented physician diagnosis. Disproportional reporting was identified for three AEs: 'injection site nodule', 'injection site pruritus', and 'drug administered to patient of inappropriate age'. The findings for the first two AEs were expected. Twenty-four reports of vaccinees <18 years or >= 65 years were reported, and 14 of 24 were coded with the AE 'drug administered to patient of inappropriate age'.
   Conclusions: Review of VAERS reports did not identify any new or unexpected safety concerns after TIV-ID. Injection site reactions were the most commonly reported AEs, similar to the pre-licensure clinical trials. Use of TIV-ID in younger and older individuals outside the approved age range highlights the need for education of healthcare providers regarding approved TIV-ID use. Published by Elsevier Ltd.
C1 [Moro, Pedro L.; Harrington, Theresa; Shimabukuro, Tom; Cano, Maria; Museru, Oidda I.; Broder, Karen] Ctr Dis Control & Prevent, Immunizat Safety Off, Atlanta, GA 30329 USA.
   [Menschik, David] US FDA, Ctr Biol Evaluat & Res, Rockville, MD 20857 USA.
RP Moro, PL (reprint author), Ctr Dis Control & Prevent, Immunizat Safety Off, Atlanta, GA 30329 USA.
EM psm9@cdc.gov
FU CDC budget; FDA budget
FX The study was implemented by the Centers for Disease Control and
   Prevention (CDC) and Food and Drug Administration (FDA). The only funds
   used were from CDC and FDA budgets. This study had no external sponsors.
NR 21
TC 0
Z9 0
PU ELSEVIER SCI LTD
PI OXFORD
PA THE BOULEVARD, LANGFORD LANE, KIDLINGTON, OXFORD OX5 1GB, OXON, ENGLAND
SN 0264-410X
EI 1873-2518
J9 VACCINE
JI Vaccine
PD OCT 9
PY 2013
VL 31
IS 43
BP 4984
EP 4987
DI 10.1016/j.vaccine.2013.08.001
PG 4
WC Immunology; Medicine, Research & Experimental
SC Immunology; Research & Experimental Medicine
GA 242PV
UT WOS:000326255400009
ER

PT J
AU Nagai, K
   Tahara-Hanaoka, S
   Morishima, Y
   Tokunaga, T
   Imoto, Y
   Noguchi, E
   Kanemaru, K
   Imai, M
   Shibayama, S
   Hizawa, N
   Fujieda, S
   Yamagata, K
   Shibuya, A
AF Nagai, Kei
   Tahara-Hanaoka, Satoko
   Morishima, Yuko
   Tokunaga, Takahiro
   Imoto, Yoshimasa
   Noguchi, Emiko
   Kanemaru, Kazumasa
   Imai, Masamichi
   Shibayama, Shiro
   Hizawa, Nobuyuki
   Fujieda, Shigeharu
   Yamagata, Kunihiro
   Shibuya, Akira
TI Expression and Function of Allergin-1 on Human Primary Mast Cells
SO PLOS ONE
LA English
DT Article
ID IMMUNOGLOBULIN-LIKE RECEPTORS; BRONCHOALVEOLAR LAVAGE; IMMUNE-RESPONSES;
   ACTIVATION; IMMUNORECEPTOR; IDENTIFICATION; BASOPHILS; CYTOKINES;
   ANTIGENS; INNATE
AB Mast cells (MC) play an important role in allergic and non-allergic immune responses. Activation of human MC is modulated by several cell surface inhibitory receptors, including recently identified Allergin-1 expressed on both human and mouse MC. Although Allergin-1 suppresses IgE-mediated, mast cell-dependent anaphylaxis in mice, the expression profile and function of Allergin-1 on human primary MC remains undetermined. Here, we established a seven-color flow cytometry method for assessing expression and function of a very small number of human primary MC. We show that Allergin-1S1, a splicing isoform of Allergin-1, is predominantly expressed on human primary MC in both bronchoalveolar lavage (BAL) fluid and nasal scratching specimens. Moreover, Allergin-1S1 inhibits IgE-mediated activation from human primary MC in BAL fluid. These results indicate that Allergin-1 on human primary MC exhibits similar characteristics as mouse Allergin-1 in the expression profile and function.
C1 [Nagai, Kei; Tahara-Hanaoka, Satoko; Kanemaru, Kazumasa; Shibuya, Akira] Univ Tsukuba, Dept Immunol, Fac Med, Tsukuba, Ibaraki, Japan.
   [Nagai, Kei; Yamagata, Kunihiro] Univ Tsukuba, Dept Nephrol, Fac Med, Tsukuba, Ibaraki, Japan.
   [Morishima, Yuko; Hizawa, Nobuyuki] Univ Tsukuba, Dept Pulm Med, Fac Med, Tsukuba, Ibaraki, Japan.
   [Noguchi, Emiko] Univ Tsukuba, Dept Med Genet, Fac Med, Tsukuba, Ibaraki, Japan.
   [Nagai, Kei; Tahara-Hanaoka, Satoko; Noguchi, Emiko; Kanemaru, Kazumasa; Shibuya, Akira] Japan Sci & Technol Agcy JST, CREST, Tokyo, Japan.
   [Tokunaga, Takahiro; Imoto, Yoshimasa; Fujieda, Shigeharu] Univ Fukui, Dept Otorhinolaryngol & Head & Neck Surg, Fukui 910, Japan.
   [Imai, Masamichi; Shibayama, Shiro] Ono Pharmaceut Co Ltd, Tsukuba Res Inst, Exploratory Res Labs, Tsukuba, Ibaraki, Japan.
RP Shibuya, A (reprint author), Univ Tsukuba, Dept Immunol, Fac Med, Tsukuba, Ibaraki, Japan.
EM ashibuya@md.tsukuba.ac.jp
FU Ministry of Education, Culture, Sports, Science and Technology of Japan;
   Uehara Memorial Foundation
FX This research was supported in part by grants provided by a Grant-in-Aid
   from the Ministry of Education, Culture, Sports, Science and Technology
   of Japan, and Uehara Memorial Foundation. The funders had no role in
   study design, data collection and analysis, decision to publish, or
   preparation of the manuscript.
NR 31
TC 0
Z9 0
PU PUBLIC LIBRARY SCIENCE
PI SAN FRANCISCO
PA 1160 BATTERY STREET, STE 100, SAN FRANCISCO, CA 94111 USA
SN 1932-6203
J9 PLOS ONE
JI PLoS One
PD OCT 7
PY 2013
VL 8
IS 10
AR e76160
DI 10.1371/journal.pone.0076160
PG 8
WC Multidisciplinary Sciences
SC Science & Technology - Other Topics
GA 232NS
UT WOS:000325501300048
ER

PT J
AU Chang, KL
   Chen, J
   Yu, J
   Dou, XL
AF Chang, Kuai-Le
   Chen, Jiu
   Yu, Jun
   Dou, Xiao-Liang
TI Kounis syndrome leads to cardiogenic shock
SO CARDIOVASCULAR JOURNAL OF AFRICA
LA English
DT Article
DE Kounis syndrome; cardiogenic shock; anaphylaxis; acute myocardial
   infarction; coronary vasospasm; progesterone
ID ALLERGIC MYOCARDIAL-INFARCTION; ANGINA
AB Kounis syndrome has been defined as an acute coronary syndrome that manifests as unstable vasospastic or non-vasospastic angina, and even as acute myocardial infarction. It is triggered by the release of inflammatory mediators following an allergic insult or patient ill health, drug intake or environmental exposure. We report on a patient who was admitted to our hospital and diagnosed with unstable angina or acute myocardial infarction - according to analytical parameters, electrocardiographic abnormalities, and/or coronary angiography - in the context of progesterone as inducing factor. The results of a laboratory study revealed electrocardiogram changes, and increased myocardial enzymes, IgE antibodies and eosinophils. The patient experienced recurring chest pain, acute myocardial infarction, and cardiogenic shock after taking progesterone capsules; her medication history of progesterone clearly correlated with the onset of chest pain, which suggested that the cause of the vasospasm may have been related to progesterone use. We did not include patients with a history of bronchial asthma or allergic constitution. Nevertheless, the case suggests there is a correlation between Kounis syndrome and progesterone as inducing factor.
C1 [Chang, Kuai-Le; Yu, Jun] Chinese Peoples Liberat Army, Hosp 3, Dept Cardiol, Baoji, Shaanxi Provinc, Peoples R China.
   [Chen, Jiu; Dou, Xiao-Liang] Chinese Peoples Liberat Army, Hosp 3, Ctr Mental Dis Control & Prevent, Baoji, Shaanxi Provinc, Peoples R China.
RP Chang, KL (reprint author), Chinese Peoples Liberat Army, Hosp 3, Dept Cardiol, 45 Dongfeng Rd, Baoji, Shaanxi Provinc, Peoples R China.
EM academicchen@163.com
NR 11
TC 0
Z9 0
PU CLINICS CARDIVE PUBL PTY LTD
PI DURBANVILLE
PA PO BOX 1013, DURBANVILLE, 7551, SOUTH AFRICA
SN 1995-1892
EI 1680-0745
J9 CARDIOVASC J AFR
JI Cardiovasc. J. Afr.
PD OCT-NOV
PY 2013
VL 24
IS 9-10
BP E12
EP E16
DI 10.5830/CVJA-2013-075
PG 5
WC Cardiac & Cardiovascular Systems
SC Cardiovascular System & Cardiology
GA AI9MF
UT WOS:000337256000014
ER

PT J
AU Esposito, DB
   Nelsen, L
   Eisenberg, DF
   Grant, A
   Hawes, JCL
   Holick, CN
   Ke, XH
   Luthra, R
   Maloney, J
   Mehta, V
   Mines, D
AF Esposito, Daina B.
   Nelsen, Linda
   Eisenberg, Debra F.
   Grant, April
   Hawes, Jennifer C. L.
   Holick, Crystal N.
   Ke, Xuehua
   Luthra, Rakesh
   Maloney, Jennifer
   Mehta, Vinay
   Mines, Daniel
TI Background Rates of Anaphylaxis in General and Allergic Populations
SO PHARMACOEPIDEMIOLOGY AND DRUG SAFETY
LA English
DT Meeting Abstract
C1 [Esposito, Daina B.; Eisenberg, Debra F.; Hawes, Jennifer C. L.; Holick, Crystal N.; Ke, Xuehua; Luthra, Rakesh; Mines, Daniel] HealthCore Inc, Safety & Epidemiol, Wilmington, DE USA.
   [Nelsen, Linda; Grant, April; Maloney, Jennifer; Mehta, Vinay] Merck & Co Inc, Epidemiol, Whitehouse Stn, NJ USA.
NR 0
TC 0
Z9 0
PU WILEY-BLACKWELL
PI HOBOKEN
PA 111 RIVER ST, HOBOKEN 07030-5774, NJ USA
SN 1053-8569
EI 1099-1557
J9 PHARMACOEPIDEM DR S
JI Pharmacoepidemiol. Drug Saf.
PD OCT
PY 2013
VL 22
SU 1
SI SI
MA 789
BP 397
EP 397
PG 1
WC Pharmacology & Pharmacy
SC Pharmacology & Pharmacy
GA AF7EJ
UT WOS:000334876101356
ER

PT J
AU Plana, E
   Rebordosa, C
   Zhu, Y
AF Plana, Estel
   Rebordosa, Cristina
   Zhu, Ying
TI Incidence of Food-Induced Anaphylaxis; a Retrospective Population Cohort
   Study in the UK Clinical Practice Research Datalink (CPRD)
SO PHARMACOEPIDEMIOLOGY AND DRUG SAFETY
LA English
DT Meeting Abstract
C1 [Plana, Estel; Rebordosa, Cristina] Novartis Farmaceut SA, Global Clin Epidemiol Drug Safety & Epidemiol DSE, Barcelona, Spain.
   [Zhu, Ying] Novartis Pharma Co Ltd, Global Clin Epidemiol Drug Safety & Epidemiol DSE, Shanghai, Peoples R China.
NR 0
TC 0
Z9 0
PU WILEY-BLACKWELL
PI HOBOKEN
PA 111 RIVER ST, HOBOKEN 07030-5774, NJ USA
SN 1053-8569
EI 1099-1557
J9 PHARMACOEPIDEM DR S
JI Pharmacoepidemiol. Drug Saf.
PD OCT
PY 2013
VL 22
SU 1
SI SI
MA 810
BP 408
EP 408
PG 1
WC Pharmacology & Pharmacy
SC Pharmacology & Pharmacy
GA AF7EJ
UT WOS:000334876101377
ER

PT J
AU Poubelle, PE
   McDonald, PP
AF Poubelle, Patrice E.
   McDonald, Patrick P.
TI Letter to the Editor for the special issue on "The Neutrophil in
   Immunity"
SO JOURNAL OF LEUKOCYTE BIOLOGY
LA English
DT Letter
DE lupus; cancer; anaphylaxis
C1 [Poubelle, Patrice E.] Univ Laval, Dept Med, Quebec City, PQ G1K 7P4, Canada.
   [McDonald, Patrick P.] Univ Sherbrooke, Dept Med, Div Pulm, Quebec City, PQ, Canada.
RP Poubelle, PE (reprint author), CHU Quebec, Rheumatol & Immunol Res Ctr, 2705 Boul Laurier, Quebec City, PQ G1V 4G2, Canada.
EM patrice.poubelle@crchul.ulaval.ca
NR 6
TC 0
Z9 0
PU FEDERATION AMER SOC EXP BIOL
PI BETHESDA
PA 9650 ROCKVILLE PIKE, BETHESDA, MD 20814-3998 USA
SN 0741-5400
EI 1938-3673
J9 J LEUKOCYTE BIOL
JI J. Leukoc. Biol.
PD OCT
PY 2013
VL 94
IS 4
BP 541
EP 543
DI 10.1189/jlb.0613327
PG 3
GA 301MW
UT WOS:000330537400001
ER

PT J
AU Kritas, SK
   Saggini, A
   Varvara, G
   Murmura, G
   Caraffa, A
   Antinolfi, P
   Toniato, E
   Pantalone, A
   Neri, G
   Frydas, S
   Rosati, M
   Tei, M
   Speziali, A
   Saggini, R
   Pandolfi, F
   Cerulli, G
   Theoharides, TC
   Conti, P
AF Kritas, S. K.
   Saggini, A.
   Varvara, G.
   Murmura, G.
   Caraffa, A.
   Antinolfi, P.
   Toniato, E.
   Pantalone, A.
   Neri, G.
   Frydas, S.
   Rosati, M.
   Tei, M.
   Speziali, A.
   Saggini, R.
   Pandolfi, F.
   Cerulli, G.
   Theoharides, T. C.
   Conti, P.
TI IMPACT OF MAST CELLS ON THE SKIN
SO INTERNATIONAL JOURNAL OF IMMUNOPATHOLOGY AND PHARMACOLOGY
LA English
DT Editorial Material
DE mast cells; skin; inflammation; cytokine; immunity
ID AIRWAY INFLAMMATION; DEGRANULATION; IL-33; MICE; ACTIVATION; RELEASE
[truncated: 22,880,858 more chars]
