# Supplementary material for: Invisible Brain: Knowledge in Research Works and Neuron Activity
Source: PLoS One. 2016 Jul 20;11(7):e0158590. doi: 10.1371/journal.pone.0158590 (PMC4954711; doi:10.1371/journal.pone.0158590)
Supplement: S1 File — (ZIP) [file pone.0158590.s001.zip › anaphylaxis_pubmed.txt]

PMID- 25067903
OWN - NLM
STAT- PubMed-not-MEDLINE
DA  - 20140728
DCOM- 20140728
LR  - 20140731
IS  - 1319-0164 (Print)
IS  - 1319-0164 (Linking)
VI  - 22
IP  - 3
DP  - 2014 Jul
TI  - Anaphylaxis to lidocaine with tolerance to articaine in a 12 year old girl.
PG  - 280-2
LID - 10.1016/j.jsps.2013.10.001 [doi]
AB  - True allergic reactions to local anesthetics are extremely rare and constitute
      less than 1% of all reactions. In addition, many of those allergic reactions are 
      caused by the preservative constituents of the local anesthetics. Here we report 
      a 12 year old girl with anaphylaxis to lidocaine (an amide local anesthetic) on
      two occasions. The allergy was confirmed by positive skin prick test to the drug.
      Skin testing and challenge to another amide local anesthetic (articaine) were
      negative. Subsequently, its use was well tolerated in a dental procedure. Up to
      our knowledge, this is the first report of a patient who is allergic to lidocaine
      and tolerant to articaine.
FAU - Al-Dosary, Khalid
AU  - Al-Dosary K
AD  - Dental Department, King Khalid University Hospital, King Saud University, Saudi
      Arabia.
FAU - Al-Qahtani, Ahmad
AU  - Al-Qahtani A
AD  - Dental Department, Ministry of Health, Saudi Arabia.
FAU - Alangari, Abdullah
AU  - Alangari A
AD  - Department of Pediatrics, College of Medicine, King Saud University, Saudi
      Arabia.
LA  - eng
PT  - Journal Article
DEP - 20131012
PL  - Saudi Arabia
TA  - Saudi Pharm J
JT  - Saudi pharmaceutical journal : SPJ : the official publication of the Saudi
      Pharmaceutical Society
JID - 9705695
PMC - PMC4099565
OID - NLM: PMC4099565
OTO - NOTNLM
OT  - Anaphylaxis
OT  - Anesthesia
OT  - Articaine
OT  - Drug allergy
OT  - LA, local anesthetic
OT  - Lidocaine
OT  - SPT, skin prick test
OT  - SQ, subcutaneous
EDAT- 2014/07/30 06:00
MHDA- 2014/07/30 06:01
CRDT- 2014/07/29 06:00
PHST- 2013/08/11 [received]
PHST- 2013/10/02 [accepted]
PHST- 2013/10/12 [epublish]
AID - 10.1016/j.jsps.2013.10.001 [doi]
AID - S1319-0164(13)00107-2 [pii]
PST - ppublish
SO  - Saudi Pharm J. 2014 Jul;22(3):280-2. doi: 10.1016/j.jsps.2013.10.001. Epub 2013
      Oct 12.

PMID- 24998115
OWN - NLM
STAT- In-Process
DA  - 20140707
IS  - 0104-0014 (Electronic)
VI  - 64
IP  - 4
DP  - 2014 Jul-Aug
TI  - Intraoperative "Kounis syndrome" that improved electrocardiography changes and
      hemodynamic situation after administering nitroglycerine.
PG  - 281-5
LID - 10.1016/j.bjane.2013.06.015 [doi]
LID - S0104-0014(13)00154-1 [pii]
AB  - A 58-year-old female without cardiovascular risk factors, was going to be
      operated to repair the rotator cuff. Induction and interscalene brachial plexus
      block were uneventful, but after her placement for surgery the patient started
      with severe bronchospasm, hypotension, cutaneous allergic reaction and ST
      elevation on the electrocardiogram. An anaphylactic shock was suspected and
      treated but until the perfusion of nitroglycerina was started no
      electrocardiographic changes resolved. After necessary diagnostic test the final 
      diagnosis was variant I of Kounis syndrome due to cefazolin and rocuronium.
      Ephinephrine is the cornerstone of treatment for anaphylaxis but should we use it
      if the anaphylactic reaction is also accompanied by myocardial ischemia? The
      answer is that we should not use it because myocardial ischemia in this syndrome 
      is caused by vasospasm, so it would be more useful drugs such as nitroglycerin.
      But what if we do not know if it is a Kounis syndrome or not? In this article we 
      report our experience that maybe could help you in a similar situation.
CI  - Copyright (c) 2013 Sociedade Brasileira de Anestesiologia. Published by Elsevier 
      Editora Ltda. All rights reserved.
FAU - Sanchez, Victoria O
AU  - Sanchez VO
AD  - Hospital Virgen del Castillo, Yecla, Spain. Electronic address:
      alsuelovas@hotmail.com.
FAU - Roca, Luisa C
AU  - Roca LC
AD  - Hospital Virgen del Castillo, Yecla, Spain.
FAU - Moreno, Angel Del P
AU  - Moreno Adel P
AD  - Hospital Virgen del Castillo, Yecla, Spain.
LA  - eng
PT  - Journal Article
DEP - 20131023
PL  - Brazil
TA  - Braz J Anesthesiol
JT  - Brazilian journal of anesthesiology (Elsevier)
JID - 101624623
SB  - IM
OTO - NOTNLM
OT  - Cefazolin
OT  - Cefazolina
OT  - Kounis syndrome
OT  - Rocuronium
OT  - Rocurônio
OT  - Síndrome de Kounis
EDAT- 2014/07/07 06:00
MHDA- 2014/07/07 06:00
CRDT- 2014/07/07 06:00
PHST- 2013/04/11 [received]
PHST- 2013/06/10 [accepted]
PHST- 2013/10/23 [aheadofprint]
AID - S0104-0014(13)00154-1 [pii]
AID - 10.1016/j.bjane.2013.06.015 [doi]
PST - ppublish
SO  - Braz J Anesthesiol. 2014 Jul-Aug;64(4):281-5. doi: 10.1016/j.bjane.2013.06.015.
      Epub 2013 Oct 23.

PMID- 24985010
OWN - NLM
STAT- In-Process
DA  - 20140702
IS  - 1873-1244 (Electronic)
IS  - 0899-9007 (Linking)
VI  - 30
IP  - 7-8
DP  - 2014 Jul-Aug
TI  - Hypersensitivity linked to exposure of broad bean protein(s) in allergic patients
      and BALB/c mice.
PG  - 903-14
LID - 10.1016/j.nut.2013.11.024 [doi]
LID - S0899-9007(13)00563-7 [pii]
AB  - OBJECTIVE: Broad bean (Vicia faba L.), a common vegetable, belongs to the family 
      Fabaceae and is consumed worldwide. Limited studies have been done on
      allergenicity of broad beans. The aim of this study was to determine if broad
      bean proteins have the ability to elicit allergic responses due to the presence
      of clinically relevant allergenic proteins. METHODS: Simulated gastric fluid
      (SGF) assay and immunoglobulin E (IgE) immunoblotting were carried out to
      identify pepsin-resistant and IgE-binding proteins. The allergenicity of broad
      beans was assessed in allergic patients, BALB/c mice, splenocytes, and RBL-2H3
      cells. RESULTS: Eight broad bean proteins of approximate molecular weight 70, 60,
      48, 32, 23, 19, 15, and 10 kDa that remained undigested in SGF, showed
      IgE-binding capacity as well. Of 127 allergic patients studied, broad bean
      allergy was evident in 16 (12%). Mice sensitized with broad bean showed increased
      levels of histamine, total and specific IgE, and severe signs of systemic
      anaphylaxis compared with controls. Enhanced levels of histamine, prostaglandin
      D2, cysteinyl leukotriene, and beta-hexosaminidase release were observed in the
      primed RBL-2H3 cells following broad bean exposure. The levels of interleukin
      IL-4, IL-5, IL-13 and regulated on activation, normal T-cell expressed and
      secreted were found enhanced in broad bean-treated splenocytes culture
      supernatant compared with controls. CONCLUSION: This study inferred that broad
      bean proteins have the ability to elicit allergic responses due to the presence
      of clinically relevant allergenic proteins.
CI  - Copyright (c) 2014 Elsevier Inc. All rights reserved.
FAU - Kumar, Dinesh
AU  - Kumar D
AD  - Food, Drug and Chemical Toxicology Group, CSIR-Indian Institute of Toxicology
      Research, Lucknow, India; Department of Biotechnology, Jamia Hamdard, Hamdard
      Nagar, New Delhi, India.
FAU - Kumar, Sandeep
AU  - Kumar S
AD  - Food, Drug and Chemical Toxicology Group, CSIR-Indian Institute of Toxicology
      Research, Lucknow, India.
FAU - Verma, Alok K
AU  - Verma AK
AD  - Food, Drug and Chemical Toxicology Group, CSIR-Indian Institute of Toxicology
      Research, Lucknow, India.
FAU - Sharma, Akanksha
AU  - Sharma A
AD  - Food, Drug and Chemical Toxicology Group, CSIR-Indian Institute of Toxicology
      Research, Lucknow, India.
FAU - Tripathi, Anurag
AU  - Tripathi A
AD  - Food, Drug and Chemical Toxicology Group, CSIR-Indian Institute of Toxicology
      Research, Lucknow, India.
FAU - Chaudhari, Bhushan P
AU  - Chaudhari BP
AD  - Central Pathology Lab, Gehru Campus, CSIR-Indian Institute of Toxicology
      Research, Lucknow, India.
FAU - Kant, Surya
AU  - Kant S
AD  - Department of Pulmonary Medicine, King George Medical University, Lucknow, India.
FAU - Das, Mukul
AU  - Das M
AD  - Food, Drug and Chemical Toxicology Group, CSIR-Indian Institute of Toxicology
      Research, Lucknow, India.
FAU - Jain, Swatantra K
AU  - Jain SK
AD  - Department of Biotechnology, Jamia Hamdard, Hamdard Nagar, New Delhi, India.
FAU - Dwivedi, Premendra D
AU  - Dwivedi PD
AD  - Food, Drug and Chemical Toxicology Group, CSIR-Indian Institute of Toxicology
      Research, Lucknow, India. Electronic address: pddwivedi@yahoo.com.
LA  - eng
PT  - Journal Article
PT  - Research Support, Non-U.S. Gov't
DEP - 20131216
PL  - United States
TA  - Nutrition
JT  - Nutrition (Burbank, Los Angeles County, Calif.)
JID - 8802712
SB  - IM
OTO - NOTNLM
OT  - Allergens
OT  - Anaphylaxis
OT  - Broad bean
OT  - Cytokines
OT  - Food allergy
EDAT- 2014/07/06 06:00
MHDA- 2014/07/06 06:00
CRDT- 2014/07/03 06:00
PHST- 2013/08/05 [received]
PHST- 2013/11/13 [revised]
PHST- 2013/11/25 [accepted]
PHST- 2013/12/16 [aheadofprint]
AID - S0899-9007(13)00563-7 [pii]
AID - 10.1016/j.nut.2013.11.024 [doi]
PST - ppublish
SO  - Nutrition. 2014 Jul-Aug;30(7-8):903-14. doi: 10.1016/j.nut.2013.11.024. Epub 2013
      Dec 16.

PMID- 24968556
OWN - NLM
STAT- MEDLINE
DA  - 20140627
DCOM- 20140728
IS  - 0004-5772 (Print)
IS  - 0004-5772 (Linking)
VI  - 61
IP  - 12
DP  - 2013 Dec
TI  - Recurrent angio-oedema--three cases of C1 inhibitor deficiency.
PG  - 927-30
AB  - C1 Inhibitor deficiency is a rare disorder, characterised by recurrent
      angio-oedema of skin, upper respiratory and gastrointestinal tracts. It can be a 
      mimicker of acute abdomen or anaphylaxis to drug or food and lead on to
      unnecessary overtreatment. Three case reports of such patients with history of
      recurrent abdominal pain and angio-oedema due to C1 Inhibitor deficiency is
      reported here.
FAU - Philip, Anish
AU  - Philip A
FAU - Neeraj, M
AU  - Neeraj M
FAU - Soopy, K
AU  - Soopy K
FAU - Shajith, S
AU  - Shajith S
FAU - Chandini, R
AU  - Chandini R
FAU - Thulseedharan, N K
AU  - Thulseedharan NK
LA  - eng
PT  - Case Reports
PT  - Journal Article
PL  - India
TA  - J Assoc Physicians India
JT  - The Journal of the Association of Physicians of India
JID - 7505585
RN  - 0 (Antifibrinolytic Agents)
RN  - 0 (Complement C1 Inhibitor Protein)
RN  - 0 (Complement C4)
RN  - 6T84R30KC1 (Tranexamic Acid)
SB  - IM
MH  - Abdominal Pain/*etiology
MH  - Adolescent
MH  - Adult
MH  - Angioedemas, Hereditary/*blood/*diagnosis/drug therapy
MH  - Antifibrinolytic Agents/therapeutic use
MH  - Complement C1 Inhibitor Protein/*metabolism
MH  - Complement C4/metabolism
MH  - Face
MH  - Female
MH  - Humans
MH  - Recurrence
MH  - Tranexamic Acid/therapeutic use
EDAT- 2014/06/28 06:00
MHDA- 2014/07/30 06:00
CRDT- 2014/06/28 06:00
PST - ppublish
SO  - J Assoc Physicians India. 2013 Dec;61(12):927-30.

PMID- 24915373
OWN - NLM
STAT- Publisher
DA  - 20140626
IS  - 1549-7852 (Electronic)
IS  - 1040-8398 (Linking)
DP  - 2013 Aug 24
TI  - Mouse models of food allergy: how well do they simulate the human disorder?
AB  - ABSTRACT Food allergy is a growing health problem with serious concerns due to
      high potential for fatality. Rapid advances in the knowledge on causes and
      mechanisms as well as in developing effective prevention/therapeutic strategies
      are needed. To meet these goals, mouse models that simulate the human disorder
      are highly desirable. During the past decade, several mouse models of food
      allergies have been reported. Here we briefly reviewed the human disorder and
      then critically evaluated these models seeking answers to the following important
      questions: To what extent do they simulate the human disorder? What are the
      strengths and limitations of these models? What are the challenges facing this
      scientific area? Our analysis suggest that: (i) the mouse models, with inherent
      strengths and limitations, are available for many major food allergies; there is 
      scope for additional model development and validation; (ii) models mostly
      simulate the severe forms of human disorder with similar immune and clinical
      features; (iii) the approaches used to develop some of the mouse models may be
      questionable; and (iv) the specific mechanisms of sensitization as wells as oral 
      elicitation of fatal reactions in both humans and mice remains incompletely
      understood and therefore warrants further research.
FAU - Gonipeta, Babu
AU  - Gonipeta B
AD  - a Food Allergy and Immunology Laboratory, Department of Food Science and Human
      Nutrition , Michigan State University , East Lansing , MI , 48823.
FAU - Kim, EunJung
AU  - Kim E
FAU - Gangur, Venu
AU  - Gangur V
LA  - ENG
PT  - JOURNAL ARTICLE
DEP - 20130824
TA  - Crit Rev Food Sci Nutr
JT  - Critical reviews in food science and nutrition
JID - 8914818
OTO - NOTNLM
OT  - Allergen
OT  - Food Allergy
OT  - Hypersensitivity
OT  - Mouse Model
OT  - Systemic Anaphylaxis
EDAT- 2014/06/11 06:00
MHDA- 2014/06/11 06:00
CRDT- 2014/06/11 06:00
AID - 10.1080/10408398.2012.657807 [doi]
PST - aheadofprint
SO  - Crit Rev Food Sci Nutr. 2013 Aug 24.

PMID- 24912909
OWN - NLM
STAT- MEDLINE
DA  - 20140610
DCOM- 20140717
IS  - 0002-5151 (Print)
VI  - 60
IP  - 4
DP  - 2013 Oct-Dec
TI  - Anaphylaxis. How often patients carry epinephrine in real life?
PG  - 168-71
AB  - BACKGROUND: Epinephrine is an important life-saving treatment in patients with
      anaphylaxis. OBJECTIVE: To evaluate how many patients with a history of
      anaphylaxis, carry epinephrine with them during medical consultation. MATERIAL
      AND METHODS: A prospective study was done in the Allergy Unit of the University
      of Antioquia (Medellin, Colombia), we recruited patients, of all ages, from
      August 2012 to June 2013, who were referred with suspected anaphylactic reaction 
      for the last 18 months, and were asked about carrying epinephrine with them.
      RESULTS: Among 120 patients with a history of anaphylaxis, only 69 (57.5%) had
      epinephrine in their house or office, and 33 (27.5%) carried it in the medical
      consultation after 6 months of being prescribed. CONCLUSIONS: Most patients with 
      a history of anaphylaxis do not carry epinephrine with them all the time, and it 
      is necessary to advise the patients, to improve their compliance to treatment.
FAU - Sanchez, Jorge
AU  - Sanchez J
AD  - Grupo de Alergia Clinica y Experimental. IPS Universitaria, Universidad de
      Antioquia, Medellin, Colombia. Fundacion para el Desarrollo de Ciencias Medicas y
      Biologicas (FUNDEMEB), Cartagena, Colombia. Instituto para Investigaciones
      Inmunologicas, Universidad de Cartagena, Cartagena, Colombia. jotamsc@yahoo.com.
LA  - eng
PT  - Journal Article
PT  - Observational Study
PL  - Mexico
TA  - Rev Alerg Mex
JT  - Revista alergia Mexico (Tecamachalco, Puebla, Mexico : 1993)
JID - 9438824
RN  - 0 (Bronchodilator Agents)
RN  - YKH834O4BH (Epinephrine)
SB  - IM
MH  - Adolescent
MH  - Adult
MH  - Anaphylaxis/drug therapy/epidemiology/*prevention & control
MH  - Attitude to Health
MH  - Bronchodilator Agents/administration & dosage/supply & distribution/*therapeutic 
      use
MH  - Child
MH  - Child, Preschool
MH  - Epinephrine/administration & dosage/supply & distribution/*therapeutic use
MH  - Female
MH  - Habits
MH  - Humans
MH  - Infant
MH  - Injections, Subcutaneous
MH  - Male
MH  - *Medication Adherence
MH  - Middle Aged
MH  - Patient Education as Topic
MH  - Prospective Studies
MH  - Self Administration/*psychology
MH  - Syringes
MH  - Young Adult
OAB - Publisher: Abstract available from the publisher.
OABL- spa
OTO - NOTNLM
OT  - Allergy
OT  - Anaphylaxis
OT  - Compliance
OT  - Epinephrine
OT  - Histamine
EDAT- 2014/06/11 06:00
MHDA- 2014/07/18 06:00
CRDT- 2014/06/11 06:00
PST - ppublish
SO  - Rev Alerg Mex. 2013 Oct-Dec;60(4):168-71.

PMID- 24900108
OWN - NLM
STAT- PubMed-not-MEDLINE
DA  - 20140606
DCOM- 20140606
LR  - 20140609
IS  - 1869-3474 (Print)
IS  - 1869-3474 (Linking)
VI  - 47
IP  - 3
DP  - 2013 Sep
TI  - An unusual case of anaphylaxis after fluorine-18-labeled fluorodeoxyglucose
      injection.
PG  - 201-4
LID - 10.1007/s13139-013-0202-z [doi]
AB  - [(18)F]FDG (fluorine-18 fluoro-2-deoxy-D-glucose) positron emission tomography
      (PET) is used worldwide for oncologic and neurologic applications. To date, the
      potential harm caused by [(18)F]FDG has focused on its radiation exposure effects
      rather than on its pharmacological effects. While an allergic response in the
      form of a skin manifestation has been reported after exposure to [(18)F]FDG, this
      report describes the first case of hypotension following exposure to this tracer.
      Here, the development of anaphylaxis after [(18)F]FDG injection is described.
FAU - Lee, Dong Yun
AU  - Lee DY
AD  - Department of Nuclear Medicine, University of Ulsan College of Medicine, Asan
      Medical Center, 86 Asanbyeongwon-gil, Songpa-gu, Seoul, 138-736 South Korea.
FAU - Lee, Jong Jin
AU  - Lee JJ
AD  - Department of Nuclear Medicine, University of Ulsan College of Medicine, Asan
      Medical Center, 86 Asanbyeongwon-gil, Songpa-gu, Seoul, 138-736 South Korea.
FAU - Kwon, Hyouk-Soo
AU  - Kwon HS
AD  - Division of Allergy and Clinical Immunology, Department of Internal Medicine,
      University of Ulsan College of Medicine, Asan Medical Center, Seoul, South Korea.
FAU - Moon, Woo Yeon
AU  - Moon WY
AD  - Department of Nuclear Medicine, University of Ulsan College of Medicine, Asan
      Medical Center, 86 Asanbyeongwon-gil, Songpa-gu, Seoul, 138-736 South Korea.
FAU - Jin, So-Young
AU  - Jin SY
AD  - Department of Nuclear Medicine, University of Ulsan College of Medicine, Asan
      Medical Center, 86 Asanbyeongwon-gil, Songpa-gu, Seoul, 138-736 South Korea.
FAU - Lee, Sang Ju
AU  - Lee SJ
AD  - Department of Nuclear Medicine, University of Ulsan College of Medicine, Asan
      Medical Center, 86 Asanbyeongwon-gil, Songpa-gu, Seoul, 138-736 South Korea.
FAU - Oh, Seung Jun
AU  - Oh SJ
AD  - Department of Nuclear Medicine, University of Ulsan College of Medicine, Asan
      Medical Center, 86 Asanbyeongwon-gil, Songpa-gu, Seoul, 138-736 South Korea.
FAU - Ryu, Jin Sook
AU  - Ryu JS
AD  - Department of Nuclear Medicine, University of Ulsan College of Medicine, Asan
      Medical Center, 86 Asanbyeongwon-gil, Songpa-gu, Seoul, 138-736 South Korea.
LA  - eng
PT  - Journal Article
DEP - 20130425
PL  - Germany
TA  - Nucl Med Mol Imaging
JT  - Nuclear medicine and molecular imaging
JID - 101530478
PMC - PMC4035188
OID - NLM: PMC4035188 [Available on 09/01/14]
OTO - NOTNLM
OT  - Allergic
OT  - Anaphylaxis
OT  - FDG
EDAT- 2014/06/06 06:00
MHDA- 2014/06/06 06:01
CRDT- 2014/06/06 06:00
PMCR- 2014/09/01 00:00
PHST- 2013/01/20 [received]
PHST- 2013/03/18 [revised]
PHST- 2013/03/20 [accepted]
PHST- 2013/04/25 [epublish]
AID - 10.1007/s13139-013-0202-z [doi]
AID - 202 [pii]
PST - ppublish
SO  - Nucl Med Mol Imaging. 2013 Sep;47(3):201-4. doi: 10.1007/s13139-013-0202-z. Epub 
      2013 Apr 25.

PMID- 24809184
OWN - NLM
STAT- MEDLINE
DA  - 20140509
DCOM- 20140703
IS  - 1000-7423 (Print)
IS  - 1000-7423 (Linking)
VI  - 31
IP  - 2
DP  - 2013 Apr
TI  - [IL-10 level in allergic rats infected by Echinococcus granulosus].
PG  - 87-8
AB  - Forty Wistar rats were randomly divided into 4 groups with 10 in each group.
      Group A served as normal control. The other 3 groups were injected
      intraperitoneally with Echinococcus granulosus protoscoleces 5 x 10(4) each. Six 
      months later, group D was injected intraperitoneally with antibody against IL-10 
      2.0 microg/time, twice a day for 2 d. Two days later, rats in groups C and D were
      injected intraperitoneally with cyst fluid 5 ml each to induce allergic reaction.
      30 min later, all the rats were sacrificed to observe the infection status and
      obtain peripheral blood. The level of IL-10, IgE and histamine in the sera was
      detected by ELISA. The results showed that 5, 6 and 5 rats in groups B, C and D
      were infected successfully, respectively, with 2 deaths in group A. The rats in
      groups C and D appeared nasal itching, sneezing and declined activity. 30 min
      later, the symptoms in group C got improved, but not for group D. The levels of
      IL-10 and IgE in groups C and D increased significantly compared to group B (P < 
      0.05). The levels of IL-10 and IgE in group D were (142.61 +/- 43.58) pg/ml and
      (20.67 +/- 1.58) microg/ml, respectively, lower than those in group C (P < 0.05).
      The level of histamine was (17.69 +/- 3.90) ng/ml, higher than that in groups B
      and C (P < 0.05). There was no significant difference in histamine level between 
      B and C (P > 0.05).
FAU - An, Ran
AU  - An R
FAU - Huang, Mou
AU  - Huang M
FAU - Zhang, Qin
AU  - Zhang Q
FAU - Zheng, Hong
AU  - Zheng H
LA  - chi
PT  - English Abstract
PT  - Journal Article
PT  - Research Support, Non-U.S. Gov't
PL  - China
TA  - Zhongguo Ji Sheng Chong Xue Yu Ji Sheng Chong Bing Za Zhi
JT  - Zhongguo ji sheng chong xue yu ji sheng chong bing za zhi = Chinese journal of
      parasitology & parasitic diseases
JID - 8709992
RN  - 0 (Antibodies, Helminth)
RN  - 130068-27-8 (Interleukin-10)
RN  - 37341-29-0 (Immunoglobulin E)
RN  - 820484N8I3 (Histamine)
SB  - IM
MH  - Anaphylaxis/*blood/parasitology
MH  - Animals
MH  - Antibodies, Helminth/blood
MH  - Echinococcosis/*blood
MH  - Echinococcus granulosus
MH  - Female
MH  - Histamine/blood
MH  - Immunoglobulin E/blood
MH  - Interleukin-10/*blood
MH  - Rats
MH  - Rats, Wistar
EDAT- 2014/05/09 06:00
MHDA- 2014/07/06 06:00
CRDT- 2014/05/10 06:00
PST - ppublish
SO  - Zhongguo Ji Sheng Chong Xue Yu Ji Sheng Chong Bing Za Zhi. 2013 Apr;31(2):87-8.

PMID- 24808988
OWN - NLM
STAT- Publisher
DA  - 20140508
IS  - 2167-5511 (Print)
VI  - 1
IP  - 1
DP  - 2013 Dec 12
TI  - Genome-wide SNP analysis of the Systemic Capillary Leak Syndrome (Clarkson
      disease).
LID - e27445 [pii]
AB  - The Systemic Capillary Leak Syndrome (SCLS) is an extremely rare, orphan disease 
      that resembles, and is frequently erroneously diagnosed as, systemic anaphylaxis.
      The disorder is characterized by repeated, transient, and seemingly unprovoked
      episodes of hypotensive shock and peripheral edema due to transient endothelial
      hyperpermeability. SCLS is often accompanied by a monoclonal gammopathy of
      unknown significance (MGUS). Using Affymetrix Single Nucleotide Polymorphism
      (SNP) microarrays, we performed the first genome-wide SNP analysis of SCLS in a
      cohort of 12 disease subjects and 18 controls. Exome capture sequencing was
      performed on genomic DNA from nine of these patients as validation for the
      SNP-chip discoveries and de novo data generation. We identified candidate
      susceptibility loci for SCLS, which included a region flanking CAV3 (3p25.3) as
      well as SNP clusters in PON1 (7q21.3), PSORS1C1 (6p21.3), and CHCHD3 (7q33).
      Among the most highly ranked discoveries were gene-associated SNPs in the
      uncharacterized LOC100130480 gene (rs6417039, rs2004296). Top case-associated
      SNPs were observed in BTRC (rs12355803, 3rs4436485), ARHGEF18 (rs11668246), CDH13
      (rs4782779), and EDG2 (rs12552348), which encode proteins with known or suspected
      roles in B cell function and/or vascular integrity. 61 SNPs that were
      significantly associated with SCLS by microarray analysis were also detected and 
      validated by exome deep sequencing. Functional annotation of highly ranked SNPs
      revealed enrichment of cell projections, cell junctions and adhesion, and
      molecules containing pleckstrin homology, Ras/Rho regulatory, and immunoglobulin 
      Ig-like C2/fibronectin type III domains, all of which involve mechanistic
      functions that correlate with the SCLS phenotype. These results highlight SNPs
      with potential relevance to SCLS.
FAU - Xie, Zhihui
AU  - Xie Z
AD  - Molecular Signal Transduction Section; NIAID/NIH; Bethesda, MD USA.
FAU - Nagarajan, Vijayaraj
AU  - Nagarajan V
AD  - Computational Biology Section; Bioinformatics and Computational Biosciences
      Branch; OCICB; NIAID/NIH; Bethesda, MD USA.
FAU - Sturdevant, Daniel E
AU  - Sturdevant DE
AD  - Genomics Unit, Research Technologies Section; Rocky Mountain Laboratories;
      NIAID/NIH, Hamilton, MT USA.
FAU - Iwaki, Shoko
AU  - Iwaki S
AD  - Molecular Signal Transduction Section; NIAID/NIH; Bethesda, MD USA.
FAU - Chan, Eunice
AU  - Chan E
AD  - Molecular Signal Transduction Section; NIAID/NIH; Bethesda, MD USA.
FAU - Wisch, Laura
AU  - Wisch L
AD  - Molecular Signal Transduction Section; NIAID/NIH; Bethesda, MD USA.
FAU - Young, Michael
AU  - Young M
AD  - Clinical Research Directorate/CMRP; SAIC-Frederick, Inc; Frederick National
      Laboratory for Clinical Research; Frederick, MD USA.
FAU - Nelson, Celeste M
AU  - Nelson CM
AD  - Molecular Signal Transduction Section; NIAID/NIH; Bethesda, MD USA.
FAU - Porcella, Stephen F
AU  - Porcella SF
AD  - Genomics Unit, Research Technologies Section; Rocky Mountain Laboratories;
      NIAID/NIH, Hamilton, MT USA.
FAU - Druey, Kirk M
AU  - Druey KM
AD  - Molecular Signal Transduction Section; NIAID/NIH; Bethesda, MD USA.
LA  - ENG
GR  - HHSN261200800001E/CA/NCI NIH HHS/United States
PT  - JOURNAL ARTICLE
TA  - Rare Dis
JT  - Rare diseases (Austin, Tex.)
JID - 101603407
PMC - PMC4009617
MID - NIHMS562321
OTO - NOTNLM
OT  - cell adhesion
OT  - cell junction
OT  - cytoskeleton
OT  - genetics, genome-wide SNP study
OT  - systemic capillary leak syndrome
OT  - vascular permeability
EDAT- 2014/05/09 06:00
MHDA- 2014/05/09 06:00
CRDT- 2014/05/09 06:00
AID - 10.4161/rdis.27445 [doi]
PST - ppublish
SO  - Rare Dis. 2013 Dec 12;1(1). pii: e27445.

PMID- 24799789
OWN - NLM
STAT- PubMed-not-MEDLINE
DA  - 20140506
DCOM- 20140506
LR  - 20140508
IS  - 0972-2068 (Print)
IS  - 0973-9793 (Linking)
VI  - 76
IP  - 1
DP  - 2014 Feb
TI  - The effect of subareolar isosulfan blue injection on pulse oximeter readings.
PG  - 76-80
LID - 10.1007/s12262-012-0624-3 [doi]
AB  - Besides several side effects including anaphylaxis, blue dyes are also known to
      cause false pulse oximeter readings. We aimed to examine the effects of
      subareolar isosulfan blue injection on pulse oximeter (SpO2) readings. The study 
      group included 27 patients undergoing SLNB using both radiocolloid and isosulfan 
      blue. Another group of 27 patients constituted the control group. Pulse oximeter 
      readings were compared. SpO2 decline >/=4 % was defined as significant. All but
      one (96.2 %) of the patients in the study group showed SpO2 declines, compared to
      only one patient in the control group. Median +/- Interqartile Range (IR) SpO2
      decrease was 3.0 +/- 4.0 % in the study and 0.0 +/- 1.0 % in the control group (p
      < 0.001). There were significant (>/=4 %) SpO2 decreases in 13 (48.1 %) patients 
      in the study group. Statistically significant differences were noted between the 
      two groups in all recordings between 15 and 180 min (p < 0.001). Initial time for
      SpO2 fall and the time to the lowest SpO2 recording were 10.0 +/- 10.0 and 40.0
      +/- 30.0 min respectively. Using subareolar injection, the frequency of false
      readings is comparable with intraparenchymal injections, and is higher than
      intradermal injections. Time to peak SpO2 fall, and the recovery period, are
      delayed in the subareolar technique.
FAU - Zengel, Baha
AU  - Zengel B
AD  - Department of General Surgery, Turkish Ministry of Health Izmir Bozyaka Research 
      and Training Hospital, Saim Cikrikci Cad. No: 59, Bozyaka Izmir, Turkey.
FAU - Yararbas, Ulkem
AU  - Yararbas U
AD  - Department of Nuclear Medicine, Ege University, Medical Faculty, Bornova Izmir,
      Turkey.
FAU - Bingolballi, Ozge
AU  - Bingolballi O
AD  - Department of General Surgery, Turkish Ministry of Health Izmir Bozyaka Research 
      and Training Hospital, Saim Cikrikci Cad. No: 59, Bozyaka Izmir, Turkey.
FAU - Denecli, Ali Galip
AU  - Denecli AG
AD  - Department of General Surgery, Turkish Ministry of Health Izmir Bozyaka Research 
      and Training Hospital, Saim Cikrikci Cad. No: 59, Bozyaka Izmir, Turkey.
LA  - eng
PT  - Journal Article
DEP - 20120627
PL  - India
TA  - Indian J Surg
JT  - The Indian journal of surgery
JID - 0373026
PMC - PMC4006001
OID - NLM: PMC4006001 [Available on 02/01/15]
OTO - NOTNLM
OT  - Blue dye
OT  - Isosulfan blue
OT  - Pulse oximeter
OT  - Sentinel lymph node
EDAT- 2014/05/07 06:00
MHDA- 2014/05/07 06:01
CRDT- 2014/05/07 06:00
PMCR- 2015/02/01 00:00
PHST- 2011/11/23 [received]
PHST- 2012/06/12 [accepted]
PHST- 2012/06/27 [epublish]
AID - 10.1007/s12262-012-0624-3 [doi]
AID - 624 [pii]
PST - ppublish
SO  - Indian J Surg. 2014 Feb;76(1):76-80. doi: 10.1007/s12262-012-0624-3. Epub 2012
      Jun 27.

PMID- 24777963
OWN - NLM
STAT- In-Process
DA  - 20140429
IS  - 2326-6074 (Electronic)
VI  - 1
IP  - 5
DP  - 2013 Nov
TI  - Mast cells: potential positive and negative roles in tumor biology.
PG  - 269-79
LID - 10.1158/2326-6066.CIR-13-0119 [doi]
AB  - Mast cells are immune cells that reside in virtually all vascularized tissues.
      Upon activation by diverse mechanisms, mast cells can secrete a broad array of
      biologically active products that either are stored in the cytoplasmic granules
      of the cells (e.g., histamine, heparin, various proteases) or are produced de
      novo upon cell stimulation (e.g., prostaglandins, leukotrienes, cytokines,
      chemokines, and growth factors). Mast cells are best known for their effector
      functions during anaphylaxis and acute IgE-associated allergic reactions, but
      they also have been implicated in a wide variety of processes that maintain
      health or contribute to disease. There has been particular interest in the
      possible roles of mast cells in tumor biology. In vitro studies have shown that
      mast cells have the potential to influence many aspects of tumor biology,
      including tumor development, tumor-induced angiogenesis, and tissue remodeling,
      and the shaping of adaptive immune responses to tumors. Yet, the actual
      contributions of mast cells to tumor biology in vivo remain controversial. Here, 
      we review some basic features of mast cell biology with a special emphasis on
      those relevant to their potential roles in tumors. We discuss how using in vivo
      tumor models in combination with models in which mast cell function can be
      modulated has implicated mast cells in the regulation of host responses to
      tumors. Finally, we summarize data from studies of human tumors that suggest
      either beneficial or detrimental roles for mast cells in tumors.
CI  - (c)2013 AACR.
FAU - Marichal, Thomas
AU  - Marichal T
AD  - Authors' Affiliations: Departments of Microbiology and Immunology, Stanford
      University School of Medicine, Stanford, California.
FAU - Tsai, Mindy
AU  - Tsai M
FAU - Galli, Stephen J
AU  - Galli SJ
LA  - eng
GR  - AI023990/AI/NIAID NIH HHS/United States
GR  - AI070813/AI/NIAID NIH HHS/United States
GR  - CA072074/CA/NCI NIH HHS/United States
PT  - Journal Article
PT  - Research Support, N.I.H., Extramural
PT  - Research Support, Non-U.S. Gov't
PL  - United States
TA  - Cancer Immunol Res
JT  - Cancer immunology research
JID - 101614637
SB  - IM
EDAT- 2014/04/30 06:00
MHDA- 2014/04/30 06:00
CRDT- 2014/04/30 06:00
AID - 1/5/269 [pii]
AID - 10.1158/2326-6066.CIR-13-0119 [doi]
PST - ppublish
SO  - Cancer Immunol Res. 2013 Nov;1(5):269-79. doi: 10.1158/2326-6066.CIR-13-0119.

PMID- 24777247
OWN - NLM
STAT- In-Process
DA  - 20140429
IS  - 2326-6074 (Electronic)
VI  - 1
IP  - 1
DP  - 2013 Jul
TI  - T cells expressing chimeric antigen receptors can cause anaphylaxis in humans.
PG  - 26-31
LID - 10.1158/2326-6066.CIR-13-0006 [doi]
AB  - T cells can be redirected to overcome tolerance to cancer by engineering with
      integrating vectors to express a chimeric antigen receptor (CAR). In preclinical 
      models, we have previously shown that transfection of T cells with mRNA coding
      for a CAR is an alternative strategy that has antitumor efficacy and the
      potential to evaluate the on-target off-tumor toxicity of new CAR targets safely 
      due to transient mRNA CAR expression. Here, we report the safety observed in four
      patients treated with autologous T cells that had been electroporated with mRNA
      coding for a CAR derived from a murine antibody to human mesothelin. Because of
      the transient nature of CAR expression on the T cells, subjects in the clinical
      study were given repeated infusions of the CAR-T cells to assess their safety.
      One subject developed anaphylaxis and cardiac arrest within minutes of completing
      the third infusion. Although human anti-mouse immunoglobulin (Ig)G antibodies
      have been known to develop with CAR-transduced T cells, they have been thought to
      have no adverse clinical consequences. This is the first description of clinical 
      anaphylaxis resulting from CAR-modified T cells, most likely through IgE
      antibodies specific to the CAR. These results indicate that the potential
      immunogenicity of CARs derived from murine antibodies may be a safety issue for
      mRNA CARs, especially when administered using an intermittent dosing schedule.
CI  - (c)2013 AACR.
FAU - Maus, Marcela V
AU  - Maus MV
AD  - Authors' Affiliations: Pathology and Laboratory Medicine, Perelman School of
      Medicine, University of Pennsylvania, Philadelphia, Pennsylvania.
FAU - Haas, Andrew R
AU  - Haas AR
FAU - Beatty, Gregory L
AU  - Beatty GL
FAU - Albelda, Steven M
AU  - Albelda SM
FAU - Levine, Bruce L
AU  - Levine BL
FAU - Liu, Xiaojun
AU  - Liu X
FAU - Zhao, Yangbing
AU  - Zhao Y
FAU - Kalos, Michael
AU  - Kalos M
FAU - June, Carl H
AU  - June CH
LA  - eng
GR  - 2R01CA120409/CA/NCI NIH HHS/United States
GR  - NCI K08CA166039/CA/NCI NIH HHS/United States
GR  - P01 CA066726/CA/NCI NIH HHS/United States
GR  - P01CA0667261/CA/NCI NIH HHS/United States
PT  - Journal Article
PT  - Research Support, N.I.H., Extramural
DEP - 20130407
PL  - United States
TA  - Cancer Immunol Res
JT  - Cancer immunology research
JID - 101614637
SB  - IM
EDAT- 2014/04/30 06:00
MHDA- 2014/04/30 06:00
CRDT- 2014/04/30 06:00
PHST- 2013/04/07 [aheadofprint]
PHST- 2013/04/08 [aheadofprint]
AID - 2326-6066.CIR-13-0006 [pii]
AID - 10.1158/2326-6066.CIR-13-0006 [doi]
PST - ppublish
SO  - Cancer Immunol Res. 2013 Jul;1(1):26-31. doi: 10.1158/2326-6066.CIR-13-0006. Epub
      2013 Apr 7.

PMID- 24767189
OWN - NLM
STAT- In-Process
DA  - 20140428
IS  - 1879-1131 (Electronic)
IS  - 0738-081X (Linking)
VI  - 32
IP  - 3
DP  - 2014 May-Jun
TI  - Contact dermatitis as a systemic disease.
PG  - 414-9
LID - 10.1016/j.clindermatol.2013.11.008 [doi]
LID - S0738-081X(13)00299-X [pii]
AB  - Systemic contact dermatitis (SCD) is a condition occurring in previously
      sensitized individuals after systemic re-exposure to the same or cross-reacting
      substance. Systemic route of administration means uptake of an allergen via
      percutaneous, transmucosal, oral, intravenous, intramuscular, and inhalational
      routes, as well as through implants. The intimate mechanisms behind SCD are not
      yet fully understood, but it is thought to be a T-cell mediated delayed type
      hypersensitivity reaction. The most common allergens recognized to date are
      nickel, aminoglycoside antibiotics, corticosteroids, balsam of Peru, and plants
      from the Anacardiacae and Compositae families. The most typical presentation of
      SCD, known as baboon syndrome, includes diffuse erythema of the buttocks, the
      upper inner surface of the thighs, and the axillary folds. Cases with the
      classical baboon pattern of distribution elicited by systemically introduced
      drugs without previous sensitization are encompassed by the acronym SDRIFE
      (Symmetric Drug-related Intertriginous and Flexural Exanthema). Interestingly,
      corticosteroids, although widely applied for anaphylaxis and other allergic
      conditions, can produce sensitization, and they are commonly mentioned as
      triggers of SCD.
CI  - Copyright (c) 2014 Elsevier Inc. All rights reserved.
FAU - Kulberg, Aleksandra
AU  - Kulberg A
AD  - Department of Dermatology, University Hospital Jena, Erfurter Strasse 35, D-07743
      Jena, Germany.
FAU - Schliemann, Sibylle
AU  - Schliemann S
AD  - Department of Dermatology, University Hospital Jena, Erfurter Strasse 35, D-07743
      Jena, Germany.
FAU - Elsner, Peter
AU  - Elsner P
AD  - Department of Dermatology, University Hospital Jena, Erfurter Strasse 35, D-07743
      Jena, Germany. Electronic address: Elsner@derma-jena.de.
LA  - eng
PT  - Journal Article
DEP - 20131122
PL  - United States
TA  - Clin Dermatol
JT  - Clinics in dermatology
JID - 8406412
SB  - IM
EDAT- 2014/04/29 06:00
MHDA- 2014/04/29 06:00
CRDT- 2014/04/29 06:00
PHST- 2013/11/22 [aheadofprint]
AID - S0738-081X(13)00299-X [pii]
AID - 10.1016/j.clindermatol.2013.11.008 [doi]
PST - ppublish
SO  - Clin Dermatol. 2014 May-Jun;32(3):414-9. doi: 10.1016/j.clindermatol.2013.11.008.
      Epub 2013 Nov 22.

PMID- 24629154
OWN - NLM
STAT- Publisher
DA  - 20140317
IS  - 1603-6824 (Electronic)
IS  - 0041-5782 (Linking)
VI  - 175
IP  - 43
DP  - 2013 Oct 21
TI  - [Treatment of anaphylaxis after ampicillin prophylaxis in a woman in labour.]
PG  - 2566-2568
AB  - A primipara developed anaphylaxis during labour due to intravenous (i.v.)
      administration of ampicillin given prophylactic against group B streptococcal
      infection. Initially, she was treated with oxygen, i.v. fluids, antihistamine and
      a slight left-side position. Fifteen minutes later she was given 0.5 mg
      adrenaline i.v. due to persistent foetal bradycardia (60-90 bpm). Seven minutes
      later the foetal heart rate could not be detected. By acute caesarean section a
      child with Apgar score 1/1 was delivered and resuscitated. Cord arterial blood-pH
      was 6.97, base excess -9.2 mmol/l and lactate level 12.5 mmol/l. One month later 
      the child appeared normal.
FAU - Stryhn, Julie
AU  - Stryhn J
AD  - Urologisk Afdeling, Naestved Sygehus, Ringstedgade 61, 4700 Naestved.
      julie.stryhn@gmail.com.
FAU - Weber, Tom
AU  - Weber T
LA  - DAN
PT  - JOURNAL ARTICLE
TA  - Ugeskr Laeger
JT  - Ugeskrift for laeger
JID - 0141730
EDAT- 2014/03/19 06:00
MHDA- 2014/03/19 06:00
CRDT- 2014/03/18 06:00
AID - VP08120499 [pii]
PST - ppublish
SO  - Ugeskr Laeger. 2013 Oct 21;175(43):2566-2568.

PMID- 24607038
OWN - NLM
STAT- MEDLINE
DA  - 20140310
DCOM- 20140529
IS  - 2213-2198 (Print)
VI  - 2
IP  - 2
DP  - 2014 Mar-Apr
TI  - Improving the safety of immunotherapy.
PG  - 131-5
LID - 10.1016/j.jaip.2013.09.017 [doi]
LID - S2213-2198(13)00395-4 [pii]
AB  - We present a 42-year-old woman who experienced a systemic reaction (SR) after a
      subcutaneous immunotherapy (SCIT) injection. Her physician must make a decision, 
      along with the patient, on how to proceed. We consider the medical evidence
      pertinent to specific risk factors for SRs to SCIT, including asthma control,
      concomitant medications and new medical diagnoses, the influence of pollen
      season, adjustments for large local reactions, initial testing results, type of
      buildup protocol, and administration and dosing errors. We next discuss the
      potential risk-mitigating actions that the patient and provider should consider
      and the available evidence that supports various approaches, including cessation 
      of SCIT, decreasing allergen dose or altering the timing of injections,
      initiating or changing the medical pretreatment regimen, and changing to
      sublingual immunotherapy, and also the role for anaphylaxis preparedness.
      Finally, we highlight the key knowledge gaps identified in this review and
      provide management recommendations for this 42-year-old woman.
CI  - Copyright (c) 2013 American Academy of Allergy, Asthma & Immunology. Published by
      Elsevier Inc. All rights reserved.
FAU - Rank, Matthew A
AU  - Rank MA
AD  - Division of Allergy, Asthma, and Clinical Immunology, Mayo Clinic, Scottsdale,
      Ariz. Electronic address: rank.matthew@mayo.edu.
FAU - Bernstein, David I
AU  - Bernstein DI
AD  - Division of Immunology, Allergy and Rheumatology, University of Cincinnati
      College of Medicine, Cincinnati, Ohio.
LA  - eng
PT  - Case Reports
PT  - Journal Article
PT  - Review
DEP - 20131219
PL  - United States
TA  - J Allergy Clin Immunol Pract
JT  - The journal of allergy and clinical immunology. In practice
JID - 101597220
RN  - YKH834O4BH (Epinephrine)
SB  - IM
MH  - Adult
MH  - Desensitization, Immunologic/*adverse effects
MH  - Epinephrine/therapeutic use
MH  - Female
MH  - Humans
MH  - Risk Assessment
MH  - Risk Management
MH  - Skin Tests
OTO - NOTNLM
OT  - Desensitization
OT  - Hypersensitivity
OT  - Immunologic
OT  - Immunotherapy
EDAT- 2014/03/13 06:00
MHDA- 2014/05/30 06:00
CRDT- 2014/03/11 06:00
PHST- 2013/08/20 [received]
PHST- 2013/09/27 [revised]
PHST- 2013/09/30 [accepted]
PHST- 2013/12/19 [aheadofprint]
AID - S2213-2198(13)00395-4 [pii]
AID - 10.1016/j.jaip.2013.09.017 [doi]
PST - ppublish
SO  - J Allergy Clin Immunol Pract. 2014 Mar-Apr;2(2):131-5. doi:
      10.1016/j.jaip.2013.09.017. Epub 2013 Dec 19.

PMID- 24600728
OWN - NLM
STAT- MEDLINE
DA  - 20140306
DCOM- 20140507
IS  - 1167-7422 (Print)
IS  - 1167-7422 (Linking)
VI  - 22
IP  - 144
DP  - 2013 Dec
TI  - Ceftaroline fosamil: just another intravenous antibiotic.
PG  - 291
AB  - Various antibiotics, especially cephalosporins, are used for empirical treatment 
      of community-acquired pneumonia requiring hospitalisation and intravenous
      treatment, and for serious infections of the skin and soft tissues. When the
      infection is caused by bacteria that are resistant to common antibiotics, some
      antibiotics such as vancomycin are available. Ceftaroline (Zinforo, AstraZeneca) 
      is a new cephalosporin intended for intravenous administration (as ceftaroline
      fosamil). It is authorised for the treatment of community-acquired pneumonia and 
      for serious infections of the skin and soft tissues. In two double-blind,
      randomised trials of ceftaroline versus ceftriaxone (a cephalosporin),
      ceftaroline showed no advantage in patients with community-acquired pneumonia.
      Note that the results of these trials are undermined by the use of a suboptimal
      dose of ceftriaxone. Ceftaroline has not been evaluated versus a first-line
      treatment for serious skin infections. It has been compared with second-line
      antibiotics in patients with serious skin infections in four randomised trials.
      None of these trials showed that ceftaroline has superior efficacy. The known
      adverse effect profile of ceftaroline is similar to that of all cephalosporins,
      and comprises hypersensitivity reactions (including anaphylaxis) and
      gastrointestinal disorders (including rare cases of pseudomembranous colitis). A 
      possible excess of haematological and renal adverse effects has also been raised.
      Given the absence of relevant data, it is best to avoid using ceftaroline during 
      pregnancy. In practice, there is no proof that ceftaroline represents a
      therapeutic advance for patients with community-acquired pneumonia warranting
      hospitalisation or with serious skin or soft-tissue infections. It is best to
      stick with better-known antibiotics.
LA  - eng
PT  - Journal Article
PL  - France
TA  - Prescrire Int
JT  - Prescrire international
JID - 9439295
RN  - 0 (Anti-Bacterial Agents)
RN  - 0 (Cephalosporins)
RN  - 0 (PPI-0903)
SB  - T
MH  - Anti-Bacterial Agents/*therapeutic use
MH  - Cephalosporins/adverse effects/*therapeutic use
MH  - Humans
MH  - Injections, Intravenous
EDAT- 2014/03/07 06:00
MHDA- 2014/05/08 06:00
CRDT- 2014/03/07 06:00
PST - ppublish
SO  - Prescrire Int. 2013 Dec;22(144):291.

PMID- 24593781
OWN - NLM
STAT- MEDLINE
DA  - 20140305
DCOM- 20140516
IS  - 1205-7541 (Electronic)
IS  - 0008-4212 (Linking)
VI  - 92
IP  - 3
DP  - 2014 Mar
TI  - Vardenafil ameliorates immunologic- and non-immunologic-induced allergic
      reactions.
PG  - 175-80
LID - 10.1139/cjpp-2013-0316 [doi]
AB  - Cyclic nucleotides, such as cAMP and cGMP, play a protective role in the
      modulation of the activity of some inflammatory cells in allergic disorders.
      Their intracellular concentrations are tightly regulated by the
      phosphodiesterases (PDEs). The protective efficacy of the selective PDE5
      inhibitor vardenafil against mast-cell-mediated allergic reactions in murine
      models has been investigated. Compound 48/80 was used as a direct mast cell
      degranulator to induce anaphylaxis. Vardenafil (administered orally at 5, 10, 20,
      40, and 80 mg/kg body mass) significantly (P < 0.05, n = 12) increased protection
      against compound-48/80-induced anaphylaxis in mice to 33.33%, 66.67%, 66.67%,
      83.33%, and 66.67% respectively compared with the control (vehicle). In passive
      cutaneous anaphylaxis (PCA) in rats, vardenafil (10 mg/kg body mass)
      significantly (P < 0.05, n = 6) decreased Evans' blue dye extravasation
      (4.6-fold). Pre-incubation of isolated rat peritoneal mast cells (RPMCs) with
      vardenafil (10 and 100 mumol/L) significantly (P < 0.05, n = 6) reduced
      compound-48/80-induced histamine release by 2.8- and 3-fold, respectively.
      Moreover, histamine release by immunogenic stimulation of sensitized RPMCs by egg
      albumin significantly declined following pre-incubation with vardenafil (10 and
      100 mumol/L) by 1.94- and 1.99-fold, respectively. In conclusion, inhibition of
      PDE5 by vardenafil ameliorated immunologic and non-immunologic mast-cell-mediated
      allergic reactions and reduced histamine release, providing evidence for the
      potential anti-allergic properties of vardenafil.
FAU - El-Awady, Mohammed S
AU  - El-Awady MS
AD  - Department of Pharmacology and Toxicology, Faculty of Pharmacy, Mansoura
      University, Mansoura 35516, Egypt.
FAU - Said, Eman
AU  - Said E
LA  - eng
PT  - Journal Article
DEP - 20131126
PL  - Canada
TA  - Can J Physiol Pharmacol
JT  - Canadian journal of physiology and pharmacology
JID - 0372712
RN  - 0 (Anti-Allergic Agents)
RN  - 0 (Imidazoles)
RN  - 0 (Phosphodiesterase 5 Inhibitors)
RN  - 0 (Piperazines)
RN  - 0 (Sulfones)
RN  - 0 (Triazines)
RN  - 4091-50-3 (p-Methoxy-N-methylphenethylamine)
RN  - UCE6F4125H (vardenafil)
SB  - IM
MH  - Anaphylaxis/drug therapy/immunology
MH  - Animals
MH  - Anti-Allergic Agents/*pharmacology/therapeutic use
MH  - Cell Degranulation
MH  - Histamine Release
MH  - Hypersensitivity/*drug therapy/immunology
MH  - Imidazoles/*pharmacology/therapeutic use
MH  - Male
MH  - Mast Cells/drug effects/immunology
MH  - Mice
MH  - Passive Cutaneous Anaphylaxis/drug effects
MH  - Peritoneal Cavity/cytology
MH  - Phosphodiesterase 5 Inhibitors/*pharmacology/therapeutic use
MH  - Piperazines/*pharmacology/therapeutic use
MH  - Rats
MH  - Sulfones/pharmacology/therapeutic use
MH  - Triazines/pharmacology/therapeutic use
MH  - p-Methoxy-N-methylphenethylamine/immunology
EDAT- 2014/03/07 06:00
MHDA- 2014/05/17 06:00
CRDT- 2014/03/06 06:00
PHST- 2013/11/26 [aheadofprint]
AID - 10.1139/cjpp-2013-0316 [doi]
PST - ppublish
SO  - Can J Physiol Pharmacol. 2014 Mar;92(3):175-80. doi: 10.1139/cjpp-2013-0316. Epub
      2013 Nov 26.

PMID- 24592804
OWN - NLM
STAT- MEDLINE
DA  - 20140305
DCOM- 20140403
VI  - 15
IP  - 1
DP  - 2013 Mar
TI  - A report of near fatal ceftriaxone induced anaphylaxis in a child with review of 
      literature.
PG  - 84-6
AB  - Ceftriaxone is a widely used antibiotic in pediatric clinical practice. Usually
      ceftriaxone is well tolerated and serious adverse effect like anaphylaxis is
      rare. We report a near fatal anaphylaxis reaction in a child after the first dose
      of intravenous ceftriaxone who revived successfully.
FAU - Dhakal, A K
AU  - Dhakal AK
AD  - Department of Pediatrics, KIST Medical College, Imadol, Lalitpur, Nepal.
      devendra.shrestha@gmail.com
FAU - Shakya, H
AU  - Shakya H
AD  - Department of Pediatrics, KIST Medical College, Imadol, Lalitpur, Nepal.
FAU - Shakya, A
AU  - Shakya A
AD  - Department of Pediatrics, KIST Medical College, Imadol, Lalitpur, Nepal.
FAU - Shah, C
AU  - Shah C
AD  - Department of Pediatrics, KIST Medical College, Imadol, Lalitpur, Nepal.
FAU - Shakya, A
AU  - Shakya A
AD  - Department of Pediatrics, KIST Medical College, Imadol, Lalitpur, Nepal.
LA  - eng
PT  - Case Reports
PT  - Journal Article
PT  - Review
PL  - Nepal
TA  - Nepal Med Coll J
JT  - Nepal Medical College journal : NMCJ
JID - 101129937
RN  - 0 (Anti-Bacterial Agents)
RN  - 75J73V1629 (Ceftriaxone)
SB  - IM
MH  - Anaphylaxis/*chemically induced/therapy
MH  - Anti-Bacterial Agents/*adverse effects
MH  - Ceftriaxone/*adverse effects
MH  - Child
MH  - Humans
MH  - Male
EDAT- 2014/03/07 06:00
MHDA- 2014/04/04 06:00
CRDT- 2014/03/06 06:00
PST - ppublish
SO  - Nepal Med Coll J. 2013 Mar;15(1):84-6.

PMID- 24591741
OWN - PIP
STAT- PubMed-not-MEDLINE
DA  - 20140304
DCOM- 20140304
LR  - 20140306
IS  - 0250-474X (Print)
IS  - 0250-474X (Linking)
VI  - 75
IP  - 6
DP  - 2013 Nov
TI  - Mosla punctulata Inhibits Mast Cell-mediated Allergic Reactions Through the
      Inhibition of Histamine Release and Inflammatory Cytokine Production.
PG  - 664-71
AB  - Allergic inflammatory diseases such as food allergy, asthma, sinusitis and atopic
      dermatitis are increasing worldwide. This study examined the effects of aqueous
      extract of Mosla punctulata on mast cell-mediated allergic inflammation and
      studied the possible mechanism of action. Aqueous extract of Mosla punctulata
      inhibited compound 48/80-induced systemic and immunoglobulin E-mediated local
      anaphylaxis and it also reduced intracellular calcium level and down-streamed
      histamine release from mast cells. In addition, aqueous extract of Mosla
      punctulata decreased gene expression and secretion of tumour necrosis factor
      alpha, an important proinflammatory cytokine, in mast cells. The inhibitory
      effect on tumour necrosis factor alpha expression was nuclear factor kappa B
      dependent. The results indicate that aqueous extract of Mosla punctulata
      inhibited mast cell-mediated allergic inflammatory reaction by suppressing
      histamine release and expression of tumour necrosis factor alpha, and involvement
      of calcium and nuclear factor kappa B in these effects. Hence it can be concluded
      that, the aqueous extract of Mosla punctulata might be a possible therapeutic
      candidate for allergic inflammatory disorders.
FAU - Je, I G
AU  - Je IG
AD  - CMRI, Department of Pharmacology, School of Medicine, Kyungpook National
      University, Daegu-700 422, Republic of Korea.
FAU - Shin, T Y
AU  - Shin TY
AD  - College of Pharmacy, Woosuk University, Jeonju-565 701, Republic of Korea.
FAU - Kim, S H
AU  - Kim SH
AD  - CMRI, Department of Pharmacology, School of Medicine, Kyungpook National
      University, Daegu-700 422, Republic of Korea.
LA  - eng
PT  - Journal Article
PL  - India
TA  - Indian J Pharm Sci
JT  - Indian journal of pharmaceutical sciences
JID - 7809431
PMC - PMC3928730
OID - NLM: PMC3928730
OTO - NOTNLM
OT  - Mosla punctulata
OT  - allergic inflammation
OT  - histamine
OT  - mast cells
OT  - tumor necrosis factor-α
EDAT- 2014/03/05 06:00
MHDA- 2014/03/05 06:01
CRDT- 2014/03/05 06:00
PHST- 2013/05/29 [received]
PHST- 2013/09/25 [revised]
PHST- 2013/10/03 [accepted]
PST - ppublish
SO  - Indian J Pharm Sci. 2013 Nov;75(6):664-71.

PMID- 24589117
OWN - NLM
STAT- In-Process
DA  - 20140304
IS  - 1865-1682 (Electronic)
VI  - 60 Suppl 2
DP  - 2013 Nov
TI  - Whole antigenic lysates of Ixodes ricinus, but not Der-p2 allergen-like protein, 
      are potent inducers of basophil activation in previously tick-exposed human
      hosts.
PG  - 162-71
LID - 10.1111/tbed.12151 [doi]
AB  - The clinical suspicion of tick anaphylaxis is based on a history of the bite and 
      occurs often during the warm season. Further arguments are the presence of
      natural hosts in the immediate environment and, eventually, the identification of
      the tick. The diagnosis is confirmed when immediate-type sensitization is shown
      by positive skin prick tests performed with specific tick extracts or the
      demonstration of specific IgE in vitro. In the current study, we hypothesize that
      hard tick-derived material contains potent inducers being able to promote
      basophil stimulation, which correlates with a sensitization immunological
      response following tick bites. To this end, biological material from two hard
      tick cell lines (IRE11 and IDE8 - derived from Ixodes ricinus and I. scapularis, 
      respectively) as well as I. ricinus salivary gland and body lysates were used in 
      a human basophil activation test (BAT) to analyse binding and cross-linking
      capacity of membrane-bound IgE, because basophils are one of the main effector
      cells of allergic reactions. Additionally, Der-p2 allergen-like gene from I.
      ricinus was recombinantly expressed as a 15-kDa histidine-tagged fusion protein, 
      purified and included as a stimulus within the setup. Blood was drawn and
      submitted to BAT screening from a pool of 36 individuals, both bitten and who
      served solely as negative controls. We have found that seven subjects (19%), all 
      of whom were at least two times tick-bitten, positively reacted to the
      aforementioned stimuli, whereas the reactivity level of the ones bearing single
      bites proved to be within the normal range. Moreover, no significant upregulation
      of the assessed basophil activation marker was detected in the case of Der-p2,
      except a faint reaction at high dosages. We conclude that at least two tick bites
      of the human host must occur in order to induce significant basophil activation.
CI  - (c) 2013 Blackwell Verlag GmbH.
FAU - Oltean, B M
AU  - Oltean BM
AD  - Research Center Borstel, Division of Veterinary Infection Biology and Immunology,
      Borstel, Germany.
FAU - Ernst, M
AU  - Ernst M
FAU - Renneker, S
AU  - Renneker S
FAU - Bakheit, M A
AU  - Bakheit MA
FAU - Seitzer, U
AU  - Seitzer U
FAU - Ahmed, J
AU  - Ahmed J
LA  - eng
PT  - Journal Article
PT  - Research Support, Non-U.S. Gov't
PL  - Germany
TA  - Transbound Emerg Dis
JT  - Transboundary and emerging diseases
JID - 101319538
SB  - IM
OTO - NOTNLM
OT  - Der-p2 protein
OT  - Ixodes ricinus
OT  - basophils
OT  - tick cells
EDAT- 2014/03/05 06:00
MHDA- 2014/03/05 06:00
CRDT- 2014/03/05 06:00
PHST- 2012/11/15 [received]
AID - 10.1111/tbed.12151 [doi]
PST - ppublish
SO  - Transbound Emerg Dis. 2013 Nov;60 Suppl 2:162-71. doi: 10.1111/tbed.12151.

PMID- 24587958
OWN - NLM
STAT- PubMed-not-MEDLINE
DA  - 20140303
DCOM- 20140303
LR  - 20140305
IS  - 2092-7355 (Print)
IS  - 2092-7355 (Linking)
VI  - 6
IP  - 2
DP  - 2014 Mar
TI  - A case of serum sickness-like reaction and anaphylaxis - induced simultaneously
      by rifampin.
PG  - 183-5
LID - 10.4168/aair.2014.6.2.183 [doi]
AB  - Rifampin is commonly used as a first-line anti-tuberculosis drug, but it can
      induce a serum sickness-like reaction or anaphylaxis. However, it is possible for
      1 drug antigen to induce 2 or more simultaneous immunologic reactions. Here, we
      report a case of a serum-sickness-like reaction and anaphylaxis induced
      concurrently by rifampin. A 25-year-old male presented with high fever and a
      maculopapular rash with vesicles on the hands, which developed 2 weeks following 
      regular administration of anti-tuberculosis drugs for tuberculous meningitis,
      including rifampin. Elevated liver enzymes, peripheral neuropathy, and decreased 
      serum C3 and C4 levels were found. Interestingly, these symptoms were accompanied
      by severe hypotension. A serum-sickness-like reaction was considered after
      excluding other potential causes for the fever. A drug provocation test showed
      that the fever developed after oral administration of rifampin, suggesting that
      rifampin was the cause of the allergic reaction. However, hypotension, epigastric
      discomfort, and diarrhea also accompanied these symptoms, indicating that
      IgE-mediated type I hypersensitivity could be part of the serum sickness-like
      reaction. An intradermal skin test clearly showed an immediate positive reaction 
      to rifampin. This case was diagnosed as concurrent serum-sickness-like reaction
      and anaphylaxis induced by rifampin. One drug may therefore induce combined
      allergic reactions via 2 or more simultaneous hypersensitivity responses.
FAU - Kim, Dong-Hyun
AU  - Kim DH
AD  - Department of Allergy, Asthma, and Clinical Immunology, Chonnam National
      University Medical School, Gwangju, Korea.
FAU - Choi, Young Hwan
AU  - Choi YH
AD  - Department of Allergy, Asthma, and Clinical Immunology, Chonnam National
      University Medical School, Gwangju, Korea.
FAU - Kim, Hyoung Sang
AU  - Kim HS
AD  - Department of Allergy, Asthma, and Clinical Immunology, Chonnam National
      University Medical School, Gwangju, Korea.
FAU - Yu, Ji Eun
AU  - Yu JE
AD  - Department of Allergy, Asthma, and Clinical Immunology, Chonnam National
      University Medical School, Gwangju, Korea.
FAU - Koh, Young-Il
AU  - Koh YI
AD  - Department of Allergy, Asthma, and Clinical Immunology, Chonnam National
      University Medical School, Gwangju, Korea.
LA  - eng
PT  - Journal Article
DEP - 20130927
PL  - Korea (South)
TA  - Allergy Asthma Immunol Res
JT  - Allergy, asthma & immunology research
JID - 101518382
PMC - PMC3936050
OID - NLM: PMC3936050
OTO - NOTNLM
OT  - Rifampin
OT  - serum sickness, anaphylaxis
EDAT- 2014/03/04 06:00
MHDA- 2014/03/04 06:01
CRDT- 2014/03/04 06:00
PHST- 2013/01/28 [received]
PHST- 2013/03/18 [revised]
PHST- 2013/04/15 [accepted]
PHST- 2013/09/27 [epublish]
AID - 10.4168/aair.2014.6.2.183 [doi]
PST - ppublish
SO  - Allergy Asthma Immunol Res. 2014 Mar;6(2):183-5. doi: 10.4168/aair.2014.6.2.183. 
      Epub 2013 Sep 27.

PMID- 24587949
OWN - NLM
STAT- PubMed-not-MEDLINE
DA  - 20140303
DCOM- 20140303
LR  - 20140305
IS  - 2092-7355 (Print)
IS  - 2092-7355 (Linking)
VI  - 6
IP  - 2
DP  - 2014 Mar
TI  - Prevalence of immediate-type food allergy in early childhood in seoul.
PG  - 131-6
LID - 10.4168/aair.2014.6.2.131 [doi]
AB  - PURPOSE: There are scanty epidemiologic data on the prevalence of food allergy
      (FA) among preschool children in Asia. We performed this study to determine the
      prevalence and causative foods of immediate-type FA in early childhood in Korea. 
      METHODS: A questionnaire-based, cross-sectional study was performed between
      September and October 2011. Children aged 0-6 years were recruited from 301
      public child care centers in Seoul. Parents were asked to complete a
      questionnaire on FA. Children with FA were classified into "perceived FA, ever," 
      "immediate-type FA, ever," and "immediate-type FA, current" according to the
      algorithm. RESULTS: A total of 16,749 children were included in this study. The
      prevalence of "perceived FA, ever," "immediate-type FA, ever," and
      "immediate-type FA, current" was 15.1%, 7.0%, and 3.7%, respectively.
      "Immediate-type FA, current" was reported by 182 (4.9%) out of 3,738 children
      aged </=2 years, 262 (3.4%) of 7,648 children aged 3-4 years, and 177 (3.3%) of
      5,363 children aged 5-6 years. Hen's egg (126/621) was the most frequent cause as
      the individual food item, followed by cow's milk (82/621) and peanut (58/621).
      Among the food groups, fruits (114/621), tree nuts (90/621) and crustaceans
      (85/621) were the most common offending foods. The three leading causes of
      food-induced anaphylaxis were hen's egg (22/47), cow's milk (15/47), and peanut
      (14/47). CONCLUSIONS: The prevalence of immediate-type FA in early childhood is
      3.7%, and is higher in younger children. The most common offending foods differed
      with age.
FAU - Park, Miran
AU  - Park M
AD  - Department of Pediatrics, Samsung Medical Center, Sungkyunkwan University School 
      of Medicine, Seoul, Korea. ; Environmental Health Center for Atopic Diseases,
      Samsung Medical Center, Seoul, Korea.
FAU - Kim, Dosoo
AU  - Kim D
AD  - Department of Pediatrics, Samsung Medical Center, Sungkyunkwan University School 
      of Medicine, Seoul, Korea. ; Environmental Health Center for Atopic Diseases,
      Samsung Medical Center, Seoul, Korea.
FAU - Ahn, Kangmo
AU  - Ahn K
AD  - Department of Pediatrics, Samsung Medical Center, Sungkyunkwan University School 
      of Medicine, Seoul, Korea. ; Environmental Health Center for Atopic Diseases,
      Samsung Medical Center, Seoul, Korea.
FAU - Kim, Jihyun
AU  - Kim J
AD  - Department of Pediatrics, Samsung Medical Center, Sungkyunkwan University School 
      of Medicine, Seoul, Korea. ; Environmental Health Center for Atopic Diseases,
      Samsung Medical Center, Seoul, Korea.
FAU - Han, Youngshin
AU  - Han Y
AD  - Environmental Health Center for Atopic Diseases, Samsung Medical Center, Seoul,
      Korea.
LA  - eng
PT  - Journal Article
DEP - 20131128
PL  - Korea (South)
TA  - Allergy Asthma Immunol Res
JT  - Allergy, asthma & immunology research
JID - 101518382
PMC - PMC3936041
OID - NLM: PMC3936041
OTO - NOTNLM
OT  - Immediate hypersensitivity
OT  - child
OT  - food allergy
OT  - prevalence
EDAT- 2014/03/04 06:00
MHDA- 2014/03/04 06:01
CRDT- 2014/03/04 06:00
PHST- 2013/02/19 [received]
PHST- 2013/05/08 [revised]
PHST- 2013/06/12 [accepted]
PHST- 2013/11/28 [epublish]
AID - 10.4168/aair.2014.6.2.131 [doi]
PST - ppublish
SO  - Allergy Asthma Immunol Res. 2014 Mar;6(2):131-6. doi: 10.4168/aair.2014.6.2.131. 
      Epub 2013 Nov 28.

PMID- 24587947
OWN - NLM
STAT- PubMed-not-MEDLINE
DA  - 20140303
DCOM- 20140303
LR  - 20140305
IS  - 2092-7355 (Print)
IS  - 2092-7355 (Linking)
VI  - 6
IP  - 2
DP  - 2014 Mar
TI  - Usefulness of nBos d 4, 5 and nBos d 8 Specific IgE Antibodies in Cow's Milk
      Allergic Children.
PG  - 121-5
LID - 10.4168/aair.2014.6.2.121 [doi]
AB  - PURPOSE: The aim of study was to assess the value of recombinants in predicting
      the degree of symptoms in children with and without anaphylaxis to cow's milk.
      METHODS: The study included 79 children (70+/-40 months) referred to the
      Allergological Unit of the Pediatric Department between the years 2008-2012.
      Group A was composed of 17 children (78+/-49.6 months) with anaphylaxis after
      ingestion of milk. Group B was composed of 62 children (73.1+/-38.6 months)
      without a history of anaphylaxis, but with less severe symptoms (gastrointestinal
      and/or skin symptoms). All patients from Group B had a positive open challenge
      with cow's milk. All patients underwent an allergic evaluation and blood samples 
      were collected to test for IgE to recombinans of milk (nBos d 4, 5, 8). RESULTS: 
      A significant difference in nBos d 8 emerged with higher levels in Group A
      (median [IQR]=2.80 [0.91-16.1]) than B (0.65 [0.24-1.67]; P=0.006), whereas there
      were no statistically significant differences for nBos d 4 and 5. The
      recombinants' sum was higher in Group A than B: 8.39 [2.72-41.39] vs 3.04
      [1.85-7.31] kUA/L; P=0.044. The recombinant nBos d 8 was superior to the other
      recombinants in identifying children at risk for anaphylaxis, with an area under 
      the curve of 0.718 (95% CI, 0.57-0.86, P=0.006). Considering a cutoff of 1.8
      kUA/L, nBos d 8 had the most favorable sensitivity and specificity ratio
      (sensitivity=0.65, specificity=0.77) with an odd ratio of 6.02 (95% C.I:
      1.89-19.23). CONCLUSIONS: This study suggested 2 phenotypes of allergic children,
      "high-anaphylaxis-risk" and "milder-risk". These types can be differentiated
      through measuring the level of IgE to nBos d 8.
FAU - Cingolani, Anna
AU  - Cingolani A
AD  - Department of Pediatrics, University of Chieti, Chieti, Italy.
FAU - Di Pillo, Sabrina
AU  - Di Pillo S
AD  - Department of Pediatrics, University of Chieti, Chieti, Italy.
FAU - Cerasa, Marzia
AU  - Cerasa M
AD  - Department of Pediatrics, University of Chieti, Chieti, Italy.
FAU - Rapino, Daniele
AU  - Rapino D
AD  - Department of Pediatrics, University of Chieti, Chieti, Italy.
FAU - Consilvio, Nicola Pietro
AU  - Consilvio NP
AD  - Department of Pediatrics, University of Chieti, Chieti, Italy.
FAU - Attanasi, Marina
AU  - Attanasi M
AD  - Department of Pediatrics, University of Chieti, Chieti, Italy.
FAU - Scaparrotta, Alessandra
AU  - Scaparrotta A
AD  - Department of Pediatrics, University of Chieti, Chieti, Italy.
FAU - Marcovecchio, M Loredana
AU  - Marcovecchio ML
AD  - Department of Pediatrics, University of Chieti, Chieti, Italy.
FAU - Mohn, Angelika
AU  - Mohn A
AD  - Department of Pediatrics, University of Chieti, Chieti, Italy.
FAU - Chiarelli, Francesco
AU  - Chiarelli F
AD  - Department of Pediatrics, University of Chieti, Chieti, Italy.
LA  - eng
PT  - Journal Article
DEP - 20131108
PL  - Korea (South)
TA  - Allergy Asthma Immunol Res
JT  - Allergy, asthma & immunology research
JID - 101518382
PMC - PMC3936039
OID - NLM: PMC3936039
OTO - NOTNLM
OT  - allergy
OT  - child
OT  - milk
OT  - recombinant proteins
OT  - symptoms
EDAT- 2014/03/04 06:00
MHDA- 2014/03/04 06:01
CRDT- 2014/03/04 06:00
PHST- 2013/05/09 [received]
PHST- 2013/06/13 [accepted]
PHST- 2013/11/08 [epublish]
AID - 10.4168/aair.2014.6.2.121 [doi]
PST - ppublish
SO  - Allergy Asthma Immunol Res. 2014 Mar;6(2):121-5. doi: 10.4168/aair.2014.6.2.121. 
      Epub 2013 Nov 8.

PMID- 24565772
OWN - NLM
STAT- MEDLINE
DA  - 20140225
DCOM- 20140408
IS  - 2213-2198 (Print)
VI  - 2
IP  - 1
DP  - 2014 Jan-Feb
TI  - The Mastocytosis Society survey on mast cell disorders: patient experiences and
      perceptions.
PG  - 70-6
LID - 10.1016/j.jaip.2013.09.004 [doi]
LID - S2213-2198(13)00378-4 [pii]
AB  - BACKGROUND: Mast cell diseases include mastocytosis and mast cell activation
      syndromes, some of which have been shown to involve clonal defects in mast cells 
      that result in abnormal cellular proliferation or activation. Numerous clinical
      studies of mastocytosis have been published, but no population-based
      comprehensive surveys of patients in the United States have been identified. Few 
      mast cell disease specialty centers exist in the United States, and awareness of 
      these mast cell disorders is limited among nonspecialists. Accordingly,
      information concerning the experiences of the overall estimated population of
      these patients has been lacking. OBJECTIVE: To identify the experiences and
      perceptions of patients with mastocytosis, mast cell activation syndromes, and
      related disorders, The Mastocytosis Society (TMS), a US based patient advocacy,
      research, and education organization, conducted a survey of its members and other
      people known or suspected to be part of this patient population. METHODS: A
      Web-based survey was publicized through clinics that treat these patients and
      through TMS's newsletter, Web site, and online blogs. Both online and paper
      copies of the questionnaire were provided, together with required statements of
      consent. RESULTS: The first results are presented for 420 patients. These results
      include demographics, diagnoses, symptoms, allergies, provoking factors of mast
      cell symptoms, and disease impact. CONCLUSION: Patients with mastocytosis and
      mast cell activation syndromes have provided clinical specialists, collaborators,
      and other patients with information to enable them to explore and deepen their
      understanding of the experiences and perceptions of people coping with these
      disorders.
CI  - Copyright (c) 2013 The Authors. Published by Elsevier Inc. All rights reserved.
FAU - Jennings, Susan
AU  - Jennings S
AD  - The Mastocytosis Society, Inc, Hastings, Neb.
FAU - Russell, Nancy
AU  - Russell N
AD  - The Mastocytosis Society, Inc, Hastings, Neb.
FAU - Jennings, Blair
AU  - Jennings B
AD  - The Mastocytosis Society, Inc, Hastings, Neb.
FAU - Slee, Valerie
AU  - Slee V
AD  - The Mastocytosis Society, Inc, Hastings, Neb.
FAU - Sterling, Lisa
AU  - Sterling L
AD  - The Mastocytosis Society, Inc, Hastings, Neb.
FAU - Castells, Mariana
AU  - Castells M
AD  - Division of Rheumatology, Immunology, and Allergy, Department of Medicine,
      Brigham and Women's Hospital, Harvard Medical School, Boston, Mass.
FAU - Valent, Peter
AU  - Valent P
AD  - Division of Hematology and Hemostaseology, Department of Internal Medicine I,
      Medical University of Vienna, Vienna, Austria.
FAU - Akin, Cem
AU  - Akin C
AD  - Division of Rheumatology, Immunology, and Allergy, Department of Medicine,
      Brigham and Women's Hospital, Harvard Medical School, Boston, Mass. Electronic
      address: cakin@partners.org.
LA  - eng
PT  - Journal Article
PT  - Research Support, Non-U.S. Gov't
DEP - 20131203
PL  - United States
TA  - J Allergy Clin Immunol Pract
JT  - The journal of allergy and clinical immunology. In practice
JID - 101597220
SB  - IM
MH  - Adaptation, Psychological
MH  - Adolescent
MH  - Adult
MH  - Aged
MH  - Aged, 80 and over
MH  - Child
MH  - Child, Preschool
MH  - Cost of Illness
MH  - Cross-Sectional Studies
MH  - Female
MH  - *Health Knowledge, Attitudes, Practice
MH  - Health Surveys
MH  - Humans
MH  - Infant
MH  - Internet
MH  - Male
MH  - Mastocytosis/diagnosis/epidemiology/*psychology/therapy
MH  - Middle Aged
MH  - Patients/*psychology
MH  - *Perception
MH  - Prognosis
MH  - Quality of Life
MH  - Questionnaires
MH  - Risk Factors
MH  - Societies, Medical
MH  - Young Adult
OTO - NOTNLM
OT  - AFIRMM
OT  - Allergy
OT  - Anaphylaxis
OT  - Association Française pour les Initiatives de Recherche sur le Mastocytes et les 
      Mastocytoses
OT  - CM
OT  - Cutaneous mastocytosis
OT  - Food intolerance
OT  - IA
OT  - Idiopathic anaphylaxis
OT  - Ig
OT  - Immunoglobulin
OT  - Insect venom
OT  - MC
OT  - MCA
OT  - MCAD
OT  - MCAS
OT  - MCD
OT  - Mast cell
OT  - Mast cell activation
OT  - Mast cell activation disorder
OT  - Mast cell activation syndrome
OT  - Mast cell disorder
OT  - Mast cell disorders
OT  - RAST
OT  - REMA
OT  - Radioallergosorbent test
OT  - Red Española de Mastocitosis
OT  - SM
OT  - Survey
OT  - Systemic mastocytosis
OT  - TMEP
OT  - TMS
OT  - Telangiectasia macularis eruptiva perstans
OT  - The Mastocytosis Society
OT  - The Mastocytosis Society, Inc
OT  - Trigger
OT  - UP
OT  - Urticaria pigmentosa
EDAT- 2014/02/26 06:00
MHDA- 2014/04/09 06:00
CRDT- 2014/02/26 06:00
PHST- 2013/03/11 [received]
PHST- 2013/08/12 [revised]
PHST- 2013/09/05 [accepted]
PHST- 2013/12/03 [aheadofprint]
AID - S2213-2198(13)00378-4 [pii]
AID - 10.1016/j.jaip.2013.09.004 [doi]
PST - ppublish
SO  - J Allergy Clin Immunol Pract. 2014 Jan-Feb;2(1):70-6. doi:
      10.1016/j.jaip.2013.09.004. Epub 2013 Dec 3.

PMID- 24565768
OWN - NLM
STAT- MEDLINE
DA  - 20140225
DCOM- 20140408
IS  - 2213-2198 (Print)
VI  - 2
IP  - 1
DP  - 2014 Jan-Feb
TI  - Retrospective study of drug-induced anaphylaxis treated in the emergency
      department or hospital: patient characteristics, management, and 1-year
      follow-up.
PG  - 46-51
LID - 10.1016/j.jaip.2013.08.012 [doi]
LID - S2213-2198(13)00372-3 [pii]
AB  - BACKGROUND: Drugs are a common cause of anaphylaxis, which is potentially life
      threatening. OBJECTIVE: We sought to describe US patients with an emergency
      department (ED) visit or hospitalization for drug-induced anaphylaxis (DIA),
      including postdischarge follow-up care. METHODS: By using International
      Classification of Diseases, Ninth Revision codes in the MarketScan Database, we
      identified all patients with an ED visit and/or hospitalization for DIA between
      2002 and 2008 (index date = initial ED visit and/or hospitalization). Inclusion
      required continuous full insurance coverage >/=1 year in the pre- and postindex
      period. We examined patient factors during the preindex period, characteristics
      of the index event, and outcomes during the postindex period. RESULTS: The cohort
      included 716 patients with an ED visit and/or hospitalization for DIA (mean age, 
      48 years; 71% women). Most patients (71%) were managed in the ED, and only 8% of 
      the patients with DIA treated in the ED received epinephrine. For those admitted,
      patients were hospitalized for a median of 3 days, and 41% spent time in the
      intensive care unit. Cardiorespiratory failure occurred in 5% of the patients in 
      the ED and 23% of the patients who were hospitalized. The patients with a
      concomitant allergic condition were more likely to see an allergist/immunologist 
      than those without a concomitant allergic condition, but 82% did not receive any 
      subsequent care with an allergist/immunologist in the 1 year after the ED visit
      and/or hospitalization for DIA. CONCLUSION: Drugs are a common, yet
      under-recognized, cause of anaphylaxis. Only a small number of patients with DIA 
      received epinephrine in the ED or had subsequent care with an
      allergist/immunologist. These findings are novel and identify areas for
      improvement in the care of individuals with DIA.
CI  - Copyright (c) 2013 American Academy of Allergy, Asthma & Immunology. Published by
      Elsevier Inc. All rights reserved.
FAU - Banerji, Aleena
AU  - Banerji A
AD  - Division of Rheumatology, Allergy, and Immunology, Department of Medicine,
      Massachusetts General Hospital, Harvard Medical School, Boston, Mass. Electronic 
      address: abanerji@partners.org.
FAU - Rudders, Susan
AU  - Rudders S
AD  - Division of Asthma and Allergy, Department of Pediatrics, Rhode Island Hospital, 
      Alpert School of Medicine at Brown University, Providence, RI.
FAU - Clark, Sunday
AU  - Clark S
AD  - Department of Emergency Medicine, Weill Cornell Medical College, New York, NY.
FAU - Wei, Wenhui
AU  - Wei W
AD  - Sanofi US, Bridgewater, NJ.
FAU - Long, Aidan A
AU  - Long AA
AD  - Division of Rheumatology, Allergy, and Immunology, Department of Medicine,
      Massachusetts General Hospital, Harvard Medical School, Boston, Mass.
FAU - Camargo, Carlos A Jr
AU  - Camargo CA Jr
AD  - Division of Rheumatology, Allergy, and Immunology, Department of Medicine,
      Massachusetts General Hospital, Harvard Medical School, Boston, Mass; Department 
      of Emergency Medicine, Massachusetts General Hospital, Harvard Medical School,
      Boston, Mass.
LA  - eng
PT  - Journal Article
PT  - Research Support, Non-U.S. Gov't
DEP - 20131023
PL  - United States
TA  - J Allergy Clin Immunol Pract
JT  - The journal of allergy and clinical immunology. In practice
JID - 101597220
RN  - 0 (Adrenergic Agonists)
RN  - YKH834O4BH (Epinephrine)
SB  - IM
MH  - Adolescent
MH  - Adrenergic Agonists/therapeutic use
MH  - Adult
MH  - Aged
MH  - *Allergy and Immunology/standards
MH  - Anaphylaxis/chemically induced/diagnosis/*therapy
MH  - Chi-Square Distribution
MH  - Child
MH  - Child, Preschool
MH  - Drug Hypersensitivity/diagnosis/etiology/*therapy
MH  - *Emergency Service, Hospital/standards
MH  - Epinephrine/therapeutic use
MH  - Female
MH  - Guideline Adherence
MH  - *Hospitalization
MH  - Humans
MH  - Infant
MH  - Infant, Newborn
MH  - Length of Stay
MH  - Logistic Models
MH  - Male
MH  - Middle Aged
MH  - Multivariate Analysis
MH  - Odds Ratio
MH  - Patient Discharge
MH  - *Physician's Practice Patterns
MH  - Practice Guidelines as Topic
MH  - Referral and Consultation
MH  - Retrospective Studies
MH  - Risk Factors
MH  - Time Factors
MH  - Treatment Outcome
MH  - Young Adult
OTO - NOTNLM
OT  - ACE
OT  - Allergy
OT  - Angiotensin converting enzyme
OT  - Atopy
OT  - CI
OT  - COPD
OT  - Chronic obstructive pulmonary disease
OT  - DIA
OT  - Drug-induced anaphylaxis
OT  - EAI
OT  - ED
OT  - Emergency department
OT  - Epinephrine
OT  - Epinephrine autoinjector
OT  - Hospitalization
OT  - Hypersensitivity
OT  - ICD-9-CM
OT  - ICU
OT  - IQR
OT  - Intensive care unit
OT  - International Classification of Diseases, Ninth Revision, Clinical Modification
OT  - Interquartile range
OT  - Postdischarge care
OT  - SD
OT  - Standard deviation
OT  - Treatment guidelines
OT  - confidence interval
EDAT- 2014/02/26 06:00
MHDA- 2014/04/09 06:00
CRDT- 2014/02/26 06:00
PHST- 2013/06/03 [received]
PHST- 2013/08/01 [revised]
PHST- 2013/08/13 [accepted]
PHST- 2013/10/23 [aheadofprint]
AID - S2213-2198(13)00372-3 [pii]
AID - 10.1016/j.jaip.2013.08.012 [doi]
PST - ppublish
SO  - J Allergy Clin Immunol Pract. 2014 Jan-Feb;2(1):46-51. doi:
      10.1016/j.jaip.2013.08.012. Epub 2013 Oct 23.

PMID- 24565724
OWN - NLM
STAT- In-Process
DA  - 20140225
IS  - 2213-2201 (Electronic)
VI  - 1
IP  - 6
DP  - 2013 Nov-Dec
TI  - Anaphylaxis to peanuts in a 16-year-old girl with birch pollen allergy and with
      monosensitization to Ara h 8.
PG  - 698-9
LID - 10.1016/j.jaip.2013.08.010 [doi]
LID - S2213-2198(13)00370-X [pii]
FAU - Glaumann, Susanne
AU  - Glaumann S
AD  - Department of Clinical Science and Education, Sodersjukhuset, Karolinska
      Institutet and Sach's Children's Hospital, Sodersjukhuset, Stockholm, Sweden.
      Electronic address: susanne.glaumann@sodersjukhuset.se.
FAU - Nopp, Anna
AU  - Nopp A
AD  - Department of Medicine, Clinical Immunology and Allergy Unit, Karolinska
      Institutet and Hospital, Stockholm, Sweden.
FAU - Johansson, S G O
AU  - Johansson SG
AD  - Department of Medicine, Clinical Immunology and Allergy Unit, Karolinska
      Institutet and Hospital, Stockholm, Sweden.
FAU - Borres, Magnus P
AU  - Borres MP
AD  - Department of Women's and Children's Health, Uppsala University, and Thermo
      Fisher Scientific, Uppsala, Sweden.
FAU - Lilja, Gunnar
AU  - Lilja G
AD  - Department of Clinical Science and Education, Sodersjukhuset, Karolinska
      Institutet and Sach's Children's Hospital, Sodersjukhuset, Stockholm, Sweden.
FAU - Nilsson, Caroline
AU  - Nilsson C
AD  - Department of Clinical Science and Education, Sodersjukhuset, Karolinska
      Institutet and Sach's Children's Hospital, Sodersjukhuset, Stockholm, Sweden.
LA  - eng
PT  - Journal Article
PT  - Research Support, Non-U.S. Gov't
DEP - 20131031
PL  - United States
TA  - J Allergy Clin Immunol Pract
JT  - The journal of allergy and clinical immunology. In practice
JID - 101597220
SB  - IM
EDAT- 2014/02/26 06:00
MHDA- 2014/02/26 06:00
CRDT- 2014/02/26 06:00
PHST- 2013/06/14 [received]
PHST- 2013/08/06 [revised]
PHST- 2013/08/13 [accepted]
PHST- 2013/10/31 [aheadofprint]
AID - S2213-2198(13)00370-X [pii]
AID - 10.1016/j.jaip.2013.08.010 [doi]
PST - ppublish
SO  - J Allergy Clin Immunol Pract. 2013 Nov-Dec;1(6):698-9. doi:
      10.1016/j.jaip.2013.08.010. Epub 2013 Oct 31.

PMID- 24565720
OWN - NLM
STAT- In-Process
DA  - 20140225
IS  - 2213-2201 (Electronic)
VI  - 1
IP  - 6
DP  - 2013 Nov-Dec
TI  - Omalizumab mitigates anaphylaxis during ultrarush honey bee venom immunotherapy
      in monoclonal mast cell activation syndrome.
PG  - 687-8
LID - 10.1016/j.jaip.2013.07.004 [doi]
LID - S2213-2198(13)00298-5 [pii]
FAU - da Silva, Elizabeth Nicole
AU  - da Silva EN
AD  - Department of Immunology, The Canberra Hospital, Canberra, Australia; The
      Australian National University Medical School, Australian National University,
      Canberra, Australia. Electronic address: Elizabeth.daSilva@act.gov.au.
FAU - Randall, Katrina Louise
AU  - Randall KL
AD  - Department of Immunology, The Canberra Hospital, Canberra, Australia; The
      Australian National University Medical School, Australian National University,
      Canberra, Australia.
LA  - eng
PT  - Journal Article
DEP - 20130908
PL  - United States
TA  - J Allergy Clin Immunol Pract
JT  - The journal of allergy and clinical immunology. In practice
JID - 101597220
SB  - IM
EDAT- 2014/02/26 06:00
MHDA- 2014/02/26 06:00
CRDT- 2014/02/26 06:00
PHST- 2013/05/16 [received]
PHST- 2013/06/27 [revised]
PHST- 2013/07/10 [accepted]
PHST- 2013/09/08 [aheadofprint]
AID - S2213-2198(13)00298-5 [pii]
AID - 10.1016/j.jaip.2013.07.004 [doi]
PST - ppublish
SO  - J Allergy Clin Immunol Pract. 2013 Nov-Dec;1(6):687-8. doi:
      10.1016/j.jaip.2013.07.004. Epub 2013 Sep 8.

PMID- 24565708
OWN - NLM
STAT- In-Process
DA  - 20140225
IS  - 2213-2201 (Electronic)
VI  - 1
IP  - 6
DP  - 2013 Nov-Dec
TI  - High-fidelity hybrid simulation of allergic emergencies demonstrates improved
      preparedness for office emergencies in pediatric allergy clinics.
PG  - 608-17.e1-14
LID - 10.1016/j.jaip.2013.07.006 [doi]
LID - S2213-2198(13)00300-0 [pii]
AB  - BACKGROUND: Simulation models that used high-fidelity mannequins have shown
      promise in medical education, particularly for cases in which the event is
      uncommon. Allergy physicians encounter emergencies in their offices, and these
      can be the source of much trepidation. OBJECTIVE: To determine if case-based
      simulations with high-fidelity mannequins are effective in teaching and retention
      of emergency management team skills. METHODS: Allergy clinics were invited to
      Arkansas Children's Hospital Pediatric Understanding and Learning through
      Simulation Education center for a 1-day workshop to evaluate skills concerning
      the management of allergic emergencies. A Clinical Emergency Preparedness Team
      Performance Evaluation was developed to evaluate the competence of teams in
      several areas: leadership and/or role clarity, closed-loop communication, team
      support, situational awareness, and scenario-specific skills. Four cases, which
      focus on common allergic emergencies, were simulated by using high-fidelity
      mannequins and standardized patients. Teams were evaluated by multiple reviewers 
      by using video recording and standardized scoring. Ten to 12 months after initial
      training, an unannounced in situ case was performed to determine retention of the
      skills training. RESULTS: Clinics showed significant improvements for role
      clarity, teamwork, situational awareness, and scenario-specific skills during the
      1-day workshop (all P < .003). Follow-up in situ scenarios 10-12 months later
      demonstrated retention of skills training at both clinics (all P </= .004).
      CONCLUSION: Clinical Emergency Preparedness Team Performance Evaluation scores
      demonstrated improved team management skills with simulation training in office
      emergencies. Significant recall of team emergency management skills was
      demonstrated months after the initial training.
CI  - Copyright (c) 2013 American Academy of Allergy, Asthma & Immunology. Published by
      Elsevier Inc. All rights reserved.
FAU - Kennedy, Joshua L
AU  - Kennedy JL
AD  - Division of Allergy and Immunology, Department of Pediatrics, University of
      Arkansas for Medical Sciences and Arkansas Children's Hospital, Little Rock, Ark.
      Electronic address: kennedyjoshual@me.com.
FAU - Jones, Stacie M
AU  - Jones SM
AD  - Division of Allergy and Immunology, Department of Pediatrics, University of
      Arkansas for Medical Sciences and Arkansas Children's Hospital, Little Rock, Ark.
FAU - Porter, Nicholas
AU  - Porter N
AD  - Division of Emergency Medicine, Department of Pediatrics, University of Arkansas 
      for Medical Sciences and Arkansas Children's Hospital, Little Rock, Ark.
FAU - White, Marjorie L
AU  - White ML
AD  - Division of Emergency Medicine, Department of Pediatrics, University of Alabama
      at Birmingham, Birmingham, Ala.
FAU - Gephardt, Grace
AU  - Gephardt G
AD  - PULSE (Pediatric Understanding and Learning through Simulation Education) Center,
      Arkansas Children's Hospital, Little Rock, Ark.
FAU - Hill, Travis
AU  - Hill T
AD  - PULSE (Pediatric Understanding and Learning through Simulation Education) Center,
      Arkansas Children's Hospital, Little Rock, Ark.
FAU - Cantrell, Mary
AU  - Cantrell M
AD  - PULSE Center and UAMS Simulation Center, University of Arkansas for Medical
      Sciences and Arkansas Children's Hospital, Little Rock, Ark.
FAU - Nick, Todd G
AU  - Nick TG
AD  - Biostatistics Program, Department of Pediatrics, University of Arkansas for
      Medical Sciences and Arkansas Children's Hospital, Little Rock, Ark.
FAU - Melguizo, Maria
AU  - Melguizo M
AD  - Biostatistics Program, Department of Pediatrics, University of Arkansas for
      Medical Sciences and Arkansas Children's Hospital, Little Rock, Ark.
FAU - Smith, Chris
AU  - Smith C
AD  - Department of Pediatrics, University of Arkansas for Medical Science Northwest
      Campus, Fayetteville, Ark.
FAU - Boateng, Beatrice A
AU  - Boateng BA
AD  - Department of Pediatrics, University of Arkansas for Medical Sciences and
      Arkansas Children's Hospital, Little Rock, Ark.
FAU - Perry, Tamara T
AU  - Perry TT
AD  - Division of Allergy and Immunology, Department of Pediatrics, University of
      Arkansas for Medical Sciences and Arkansas Children's Hospital, Little Rock, Ark.
FAU - Scurlock, Amy M
AU  - Scurlock AM
AD  - Division of Allergy and Immunology, Department of Pediatrics, University of
      Arkansas for Medical Sciences and Arkansas Children's Hospital, Little Rock, Ark.
FAU - Thompson, Tonya M
AU  - Thompson TM
AD  - Division of Emergency Medicine, Department of Pediatrics, University of Arkansas 
      for Medical Sciences and Arkansas Children's Hospital, Little Rock, Ark.
LA  - eng
PT  - Journal Article
PT  - Research Support, Non-U.S. Gov't
DEP - 20130921
PL  - United States
TA  - J Allergy Clin Immunol Pract
JT  - The journal of allergy and clinical immunology. In practice
JID - 101597220
SB  - IM
OTO - NOTNLM
OT  - Allergic emergencies
OT  - Anaphylaxis
OT  - Anaphylaxis treatment
OT  - Hybrid simulation education
OT  - Medical education
EDAT- 2014/02/26 06:00
MHDA- 2014/02/26 06:00
CRDT- 2014/02/26 06:00
PHST- 2012/09/07 [received]
PHST- 2013/07/15 [revised]
PHST- 2013/07/24 [accepted]
PHST- 2013/09/21 [aheadofprint]
AID - S2213-2198(13)00300-0 [pii]
AID - 10.1016/j.jaip.2013.07.006 [doi]
PST - ppublish
SO  - J Allergy Clin Immunol Pract. 2013 Nov-Dec;1(6):608-17.e1-14. doi:
      10.1016/j.jaip.2013.07.006. Epub 2013 Sep 21.

PMID- 24565706
OWN - NLM
STAT- In-Process
DA  - 20140225
IS  - 2213-2201 (Electronic)
VI  - 1
IP  - 6
DP  - 2013 Nov-Dec
TI  - Food-induced anaphylaxis among commercially insured US adults: patient
      concordance with postdischarge care guidelines.
PG  - 595-601.e1
LID - 10.1016/j.jaip.2013.07.003 [doi]
LID - S2213-2198(13)00297-3 [pii]
AB  - BACKGROUND: Food-induced anaphylaxis is a potentially life-threatening condition 
      that frequently results in emergency department (ED) visits and/or
      hospitalization. Little information is available on patient compliance with
      recommended postdischarge anaphylaxis care. OBJECTIVE: To describe patient
      characteristics, concordance with recommended postdischarge care, and risk of
      repeated events among adults with an initial ED visit and/or hospitalization for 
      food-induced anaphylaxis. METHODS: In this retrospective study of health care
      claims, adults with an ED visit and/or hospitalization for food-induced
      anaphylaxis were identified from the 2002-2008 Truven Health MarketScan Databases
      by using an expanded International Classification of Diseases, Ninth Revision,
      Clinical Modification diagnosis code algorithm. The first identified ED visit
      and/or hospitalization was the index event. Data from patients with continuous
      medical and prescription coverage for >/=1 year before and after the index event 
      were retained for analysis. Analyses included baseline demographic and clinical
      characteristics, postdischarge epinephrine autoinjector (EAI) prescription fills 
      and allergist/immunologist visits, and repeated events in the 1-year postindex
      period. RESULTS: Patients (n = 1370) had a mean (SD) age of 44 +/- 15 years, 58% 
      were women. Most (86%) were seen in the ED and/ discharged from the ED. Within 1 
      year after discharge, 54% of adults had filled >/=1 EAI prescription (71% within 
      1 week) and 22% had >/=1 allergist/immunologist visit (53% within 4 weeks).
      Overall, 73 patients (5%) had evidence of a subsequent anaphylaxis-related ED
      visit and/or hospitalization 1 year after discharge. CONCLUSION: Concordance with
      recommended postdischarge anaphylaxis care was low among adults with food-induced
      anaphylaxis. Within 1 year after discharge, 54% of patients filled an EAI
      prescription and 22% consulted an allergist/immunologist.
CI  - Copyright (c) 2013 American Academy of Allergy, Asthma & Immunology. Published by
      Elsevier Inc. All rights reserved.
FAU - Landsman-Blumberg, Pamela B
AU  - Landsman-Blumberg PB
AD  - Xcenda, Palm Harbor, Fla.
FAU - Wei, Wenhui
AU  - Wei W
AD  - Sanofi US, Bridgewater, NJ.
FAU - Douglas, Damon
AU  - Douglas D
AD  - Memorial Sloan Kettering Cancer Center, New York, NY (previously fellow at
      Rutgers, The State University of New Jersey, Newark, NJ, and on assignment at
      Sanofi US until 2011).
FAU - Smith, David M
AU  - Smith DM
AD  - Xcenda, Palm Harbor, Fla.
FAU - Clark, Sunday
AU  - Clark S
AD  - Department of Emergency Medicine, Weill Cornell Medical College, New York, NY.
FAU - Camargo, Carlos A Jr
AU  - Camargo CA Jr
AD  - Department of Emergency Medicine, and Division of Rheumatology, Allergy and
      Immunology, Department of Medicine, Massachusetts General Hospital, Harvard
      Medical School, Boston, Mass. Electronic address: ccamargo@partners.org.
LA  - eng
PT  - Journal Article
PT  - Research Support, Non-U.S. Gov't
DEP - 20130908
PL  - United States
TA  - J Allergy Clin Immunol Pract
JT  - The journal of allergy and clinical immunology. In practice
JID - 101597220
SB  - IM
OTO - NOTNLM
OT  - Allergist
OT  - Concordance
OT  - Emergency department
OT  - Epinephrine autoinjector
OT  - Food-induced anaphylaxis
OT  - Hospitalization
OT  - Immunologist
OT  - Postdischarge care
OT  - Prescription
OT  - Treatment guidelines
EDAT- 2014/02/26 06:00
MHDA- 2014/02/26 06:00
CRDT- 2014/02/26 06:00
PHST- 2012/11/22 [received]
PHST- 2013/06/25 [revised]
PHST- 2013/07/10 [accepted]
PHST- 2013/09/08 [aheadofprint]
AID - S2213-2198(13)00297-3 [pii]
AID - 10.1016/j.jaip.2013.07.003 [doi]
PST - ppublish
SO  - J Allergy Clin Immunol Pract. 2013 Nov-Dec;1(6):595-601.e1. doi:
      10.1016/j.jaip.2013.07.003. Epub 2013 Sep 8.

PMID- 24565701
OWN - NLM
STAT- In-Process
DA  - 20140225
IS  - 2213-2201 (Electronic)
VI  - 1
IP  - 6
DP  - 2013 Nov-Dec
TI  - Adverse effects of IgG therapy.
PG  - 558-66
LID - 10.1016/j.jaip.2013.09.012 [doi]
LID - S2213-2198(13)00387-5 [pii]
AB  - IgG is widely used for patients with immune deficiencies and in a broad range of 
      autoimmune and inflammatory disorders. Up to 40% of intravenous infusions of IgG 
      may be associated with adverse effects (AEs), which are mostly uncomfortable or
      unpleasant but often are not serious. The most common infusion-related AE is
      headache. More serious reactions, including true anaphylaxis and anaphylactoid
      reactions, occur less frequently. Most reactions are related to the rate of
      infusion and can be prevented or treated just by slowing the infusion rate.
      Medications such as nonsteroidal anti-inflammatory drugs, antihistamines, or
      corticosteroids also may be helpful in preventing or treating these common AEs.
      IgA deficiency with the potential of IgG or IgE antibodies against IgA increases 
      the risk of some AEs but should not be viewed as a contraindication if IgG
      therapy is needed. Potentially serious AEs include renal dysfunction and/or
      failure, thromboembolic events, and acute hemolysis. These events usually are
      multifactorial, related to combinations of constituents in the IgG product as
      well as risk factors for the recipient. Awareness of these factors should allow
      minimization of the risks and consequences of these AEs. Subcutaneous IgG is
      absorbed more slowly into the circulation and has a lower incidence of AEs, but
      awareness and diligence are necessary whenever IgG is administered.
CI  - Copyright (c) 2013 American Academy of Allergy, Asthma & Immunology. Published by
      Elsevier Inc. All rights reserved.
FAU - Berger, Melvin
AU  - Berger M
AD  - Immunology Research and Development, CSL Behring, LLC, King of Prussia, Pa.
      Electronic address: mel.berger@cslbehring.com.
LA  - eng
PT  - Journal Article
DEP - 20131031
PL  - United States
TA  - J Allergy Clin Immunol Pract
JT  - The journal of allergy and clinical immunology. In practice
JID - 101597220
SB  - IM
EDAT- 2014/02/26 06:00
MHDA- 2014/02/26 06:00
CRDT- 2014/02/26 06:00
PHST- 2013/08/02 [received]
PHST- 2013/09/18 [revised]
PHST- 2013/09/19 [accepted]
PHST- 2013/10/31 [aheadofprint]
AID - S2213-2198(13)00387-5 [pii]
AID - 10.1016/j.jaip.2013.09.012 [doi]
PST - ppublish
SO  - J Allergy Clin Immunol Pract. 2013 Nov-Dec;1(6):558-66. doi:
      10.1016/j.jaip.2013.09.012. Epub 2013 Oct 31.

PMID- 24565634
OWN - NLM
STAT- In-Process
DA  - 20140225
IS  - 2213-2201 (Electronic)
VI  - 1
IP  - 5
DP  - 2013 Sep-Oct
TI  - Repeated episodes of anaphylaxis with normal serum tryptase but elevated levels
      of urinary prostaglandin D2.
PG  - 539-40
LID - 10.1016/j.jaip.2013.03.008 [doi]
LID - S2213-2198(13)00142-6 [pii]
FAU - Lieberman, Phillip
AU  - Lieberman P
LA  - eng
PT  - Journal Article
DEP - 20130419
PL  - United States
TA  - J Allergy Clin Immunol Pract
JT  - The journal of allergy and clinical immunology. In practice
JID - 101597220
SB  - IM
EDAT- 2014/02/26 06:00
MHDA- 2014/02/26 06:00
CRDT- 2014/02/26 06:00
PHST- 2013/01/22 [received]
PHST- 2013/02/15 [revised]
PHST- 2013/03/15 [accepted]
PHST- 2013/04/19 [aheadofprint]
AID - S2213-2198(13)00142-6 [pii]
AID - 10.1016/j.jaip.2013.03.008 [doi]
PST - ppublish
SO  - J Allergy Clin Immunol Pract. 2013 Sep-Oct;1(5):539-40. doi:
      10.1016/j.jaip.2013.03.008. Epub 2013 Apr 19.

PMID- 24565616
OWN - NLM
STAT- In-Process
DA  - 20140225
IS  - 2213-2201 (Electronic)
VI  - 1
IP  - 5
DP  - 2013 Sep-Oct
TI  - Allergy immunotherapy safety: location matters!
PG  - 455-7
LID - 10.1016/j.jaip.2013.08.001 [doi]
LID - S2213-2198(13)00303-6 [pii]
AB  - Allergy immunotherapy is a highly effective therapy that has been used in the
      treatment of allergic rhinitis, asthma, and venom allergy for over a century.
      Subcutaneous immunotherapy (SCIT) is currently the only US Food and Drug
      Administration approved form of allergy immunotherapy. In this commentary, we
      address the safety issues that surround the location of care of SCIT
      administration in a supervised medical facility versus in the home or other
      medically unsupervised facility. Although analysis of the data suggests that SCIT
      has an excellent safety profile, we believe that this safety is largely due to
      the safety measures that are implemented when SCIT is administered in a medically
      supervised setting with appropriate staff and equipment to immediately recognize 
      and treat anaphylaxis. In the home or medically unsupervised setting, the
      preinjection health assessment may not be adequate and access to immediate
      emergency medical treatment is unlikely to occur. We strongly urge all health
      care providers to adhere to the current Allergy Immunotherapy Practice Parameter 
      recommendations and that patients be appropriately assessed before and monitored 
      after allergy immunotherapy injections in a medically supervised facility.
CI  - Copyright (c) 2013 American Academy of Allergy, Asthma & Immunology. Published by
      Elsevier Inc. All rights reserved.
FAU - Cox, Linda
AU  - Cox L
AD  - President, American Academy of Allergy, Asthma, and Immunology (AAAAI),
      Milwaukee, Wis.
FAU - Aaronson, Donald
AU  - Aaronson D
AD  - Executive Director, Joint Council of Allergy, Asthma, and Immunology (JCAAI),
      Palatine, Ill.
FAU - Casale, Thomas B
AU  - Casale TB
AD  - Executive Vice President, American Academy of Allergy, Asthma, and Immunology
      (AAAAI), Milwaukee, Wis. Electronic address: tbcasale@creighton.edu.
FAU - Honsinger, Richard
AU  - Honsinger R
AD  - President, Joint Council of Allergy, Asthma, and Immunology (JCAAI), Palatine,
      Ill.
FAU - Weber, Richard
AU  - Weber R
AD  - President, American College of Allergy, Asthma, and Immunology (ACAAI), Arlington
      Heights, Ill.
LA  - eng
PT  - Journal Article
DEP - 20130830
PL  - United States
TA  - J Allergy Clin Immunol Pract
JT  - The journal of allergy and clinical immunology. In practice
JID - 101597220
SB  - IM
OTO - NOTNLM
OT  - Allergy immunotherapy
OT  - Anaphylaxis
OT  - Desensitization
OT  - Subcutaneous immunotherapy
OT  - immunologic
EDAT- 2014/02/26 06:00
MHDA- 2014/02/26 06:00
CRDT- 2014/02/26 06:00
PHST- 2013/07/18 [received]
PHST- 2013/08/01 [revised]
PHST- 2013/08/01 [accepted]
PHST- 2013/08/30 [aheadofprint]
AID - S2213-2198(13)00303-6 [pii]
AID - 10.1016/j.jaip.2013.08.001 [doi]
PST - ppublish
SO  - J Allergy Clin Immunol Pract. 2013 Sep-Oct;1(5):455-7. doi:
      10.1016/j.jaip.2013.08.001. Epub 2013 Aug 30.

PMID- 24565552
OWN - NLM
STAT- MEDLINE
DA  - 20140225
DCOM- 20140527
IS  - 2213-2198 (Print)
VI  - 1
IP  - 4
DP  - 2013 Jul-Aug
TI  - Anaphylaxis to cat in a child with exclusive sensitivity to Fel d 1.
PG  - 416-7
LID - 10.1016/j.jaip.2013.04.011 [doi]
LID - S2213-2198(13)00215-8 [pii]
FAU - Casale, Thomas B
AU  - Casale TB
AD  - Department of Allergy and Immunology, Creighton University School of Medicine,
      Omaha, Neb. Electronic address: thomascasale@creighton.edu.
FAU - Cruz, Christina
AU  - Cruz C
AD  - Department of Allergy and Immunology, Creighton University School of Medicine,
      Omaha, Neb.
LA  - eng
PT  - Case Reports
PT  - Journal Article
DEP - 20130628
PL  - United States
TA  - J Allergy Clin Immunol Pract
JT  - The journal of allergy and clinical immunology. In practice
JID - 101597220
RN  - 0 (Fel d 1 protein, Felis domesticus)
RN  - 0 (Glycoproteins)
SB  - IM
MH  - Anaphylaxis/*etiology
MH  - Animals
MH  - Cats/*immunology
MH  - Child, Preschool
MH  - Glycoproteins/*immunology
MH  - Humans
MH  - Male
EDAT- 2014/02/26 06:00
MHDA- 2014/05/28 06:00
CRDT- 2014/02/26 06:00
PHST- 2013/04/02 [received]
PHST- 2013/04/26 [accepted]
PHST- 2013/06/28 [aheadofprint]
AID - S2213-2198(13)00215-8 [pii]
AID - 10.1016/j.jaip.2013.04.011 [doi]
PST - ppublish
SO  - J Allergy Clin Immunol Pract. 2013 Jul-Aug;1(4):416-7. doi:
      10.1016/j.jaip.2013.04.011. Epub 2013 Jun 28.

PMID- 24565543
OWN - NLM
STAT- MEDLINE
DA  - 20140225
DCOM- 20140527
IS  - 2213-2198 (Print)
VI  - 1
IP  - 4
DP  - 2013 Jul-Aug
TI  - Racial and ethnic disparity in food allergy in the United States: a systematic
      review.
PG  - 378-86
LID - 10.1016/j.jaip.2013.04.009 [doi]
LID - S2213-2198(13)00213-4 [pii]
AB  - BACKGROUND: The prevalence of food allergy is rising among US children. Little is
      known about racial/ethnic disparities in food allergy. OBJECTIVE: We performed a 
      systematic literature review to understand racial/ethnic disparities in food
      allergy in the United States. METHODS: We searched PubMed/MEDLINE, Embase, and
      Scopus for original data about racial/ethnic disparities in the diagnosis,
      prevalence, treatment, or clinical course of food allergy or sensitization, with 
      a particular focus on black (African American) race. Articles were analyzed by
      study methodology, racial/ethnic composition, food allergy definition, outcomes, 
      summary statistic used, and covariate adjustment. RESULTS: Twenty of 645
      identified articles met inclusion criteria. The studies used multiple differing
      criteria to define food allergy, including self-report, sensitization assessed by
      serum food-specific IgE to selected foods without corroborating history,
      discharge codes, clinic chart review, and event-reporting databases. None used
      oral food challenge. In 12 studies, black persons (primarily children) had
      significantly increased adjusted odds of food sensitization or significantly
      higher proportion or odds of food allergy by self-report, discharge codes, or
      clinic-based chart review than white children. Major differences in study
      methodology and reporting precluded calculation of a pooled estimate of effect.
      CONCLUSION: Sparse and methodologically limited data exist about racial/ethnic
      disparity in food allergy in the United States. Available data lack a common
      definition for food allergy and use indirect measures of allergy, not food
      challenge. Although data suggest an increased risk of food sensitization,
      self-reported allergy, or clinic-based diagnosis of food allergy among black
      children, no definitive racial/ethnic disparity could be found among currently
      available studies.
CI  - Copyright (c) 2013 American Academy of Allergy, Asthma & Immunology. Published by
      Elsevier Inc. All rights reserved.
FAU - Greenhawt, Matthew
AU  - Greenhawt M
AD  - Department of Internal Medicine, Division of Allergy and Clinical Immunology, The
      University of Michigan Medical School and the University of Michigan Health
      System, Ann Arbor, Mich. Electronic address: mgreenha@med.umich.edu.
FAU - Weiss, Christopher
AU  - Weiss C
AD  - The Global Food Protection Institute, Battle Creek, Mich.
FAU - Conte, Marisa L
AU  - Conte ML
AD  - Taubman Health Sciences Library, University of Michigan, Ann Arbor, Mich.
FAU - Doucet, Marlie
AU  - Doucet M
AD  - Oak Ridge Institute for Science and Education Fellow, Division of Adolescent and 
      School Health, Centers for Disease Control and Prevention, Atlanta, Ga.
FAU - Engler, Amy
AU  - Engler A
AD  - Human Biology Department, Stanford University, Palo Alto, Calif.
FAU - Camargo, Carlos A Jr
AU  - Camargo CA Jr
AD  - Department of Emergency Medicine and Division of Rheumatology, Allergy, and
      Immunology, Department of Medicine, Massachusetts General Hospital, Harvard
      Medical School, Boston, Mass.
LA  - eng
GR  - UL1RR024986/RR/NCRR NIH HHS/United States
PT  - Journal Article
PT  - Research Support, N.I.H., Extramural
PT  - Research Support, U.S. Gov't, P.H.S.
PT  - Review
DEP - 20130628
PL  - United States
TA  - J Allergy Clin Immunol Pract
JT  - The journal of allergy and clinical immunology. In practice
JID - 101597220
SB  - IM
MH  - Food Hypersensitivity/epidemiology/*ethnology
MH  - *Health Status Disparities
MH  - Humans
MH  - United States/epidemiology
OTO - NOTNLM
OT  - 95% Predictive Decision Points
OT  - African American
OT  - Anaphylaxis
OT  - Black
OT  - Children
OT  - Disparity
OT  - Epinephrine
OT  - Ethnicity
OT  - Food allergy
OT  - Food sensitization
OT  - Prevalence
OT  - Race
OT  - Serum IgE
EDAT- 2014/02/26 06:00
MHDA- 2014/05/28 06:00
CRDT- 2014/02/26 06:00
PHST- 2013/01/29 [received]
PHST- 2013/03/11 [revised]
PHST- 2013/04/17 [accepted]
PHST- 2013/06/28 [aheadofprint]
AID - S2213-2198(13)00213-4 [pii]
AID - 10.1016/j.jaip.2013.04.009 [doi]
PST - ppublish
SO  - J Allergy Clin Immunol Pract. 2013 Jul-Aug;1(4):378-86. doi:
      10.1016/j.jaip.2013.04.009. Epub 2013 Jun 28.

PMID- 24565541
OWN - NLM
STAT- MEDLINE
DA  - 20140225
DCOM- 20140527
IS  - 2213-2198 (Print)
VI  - 1
IP  - 4
DP  - 2013 Jul-Aug
TI  - Effectiveness of subcutaneous versus sublingual immunotherapy for the treatment
      of allergic rhinoconjunctivitis and asthma: a systematic review.
PG  - 361-9
LID - 10.1016/j.jaip.2013.04.005 [doi]
LID - S2213-2198(13)00201-8 [pii]
AB  - BACKGROUND: Allergen-specific immunotherapy is widely used in the management of
      patients with allergic rhinoconjunctivitis and asthma, but the best route of
      delivery is unclear. OBJECTIVE: We performed a systematic review of studies with 
      head-to-head comparison of effectiveness and safety of subcutaneous immunotherapy
      (SCIT) and sublingual immunotherapy (SLIT) in the treatment of allergic
      rhinoconjunctivitis and asthma. METHODS: MEDLINE, Embase, and the Cochrane
      Central Register of Controlled Trials databases were searched through December
      21, 2012. We included English language randomized controlled trials that enrolled
      patients with allergic rhinoconjunctivitis and/or asthma with head-to-head
      comparisons of SCIT with SLIT. Paired reviewers extracted detailed information
      from included articles on standardized forms and assessed the risk of bias in
      each article. RESULTS: Eight trials compared the effectiveness and safety of SCIT
      and SLIT. The effectiveness of the 2 forms of immunotherapy in managing allergic 
      asthma and rhinoconjunctivitis were reported in 4 and 6 clinical trials,
      respectively. Low-grade evidence supports greater effectiveness of SCIT than SLIT
      for asthma symptom reduction and also at reducing a combined measure of rhinitis 
      symptoms and medication use. Moderate-grade evidence supports greater
      effectiveness of SCIT than SLIT for nasal and/or eye symptom reduction. All 8
      trials reported on adverse events with an episode of anaphylaxis reported in a
      child treated with SCIT. CONCLUSION: Our review provides low-grade evidence to
      support that SCIT is superior to SLIT for reduction in asthma symptoms and
      moderate-grade evidence for reduction of allergic rhinoconjunctivitis. Additional
      studies are required to strengthen this evidence base for clinical decision
      making.
CI  - Copyright (c) 2013 American Academy of Allergy, Asthma & Immunology. Published by
      Elsevier Inc. All rights reserved.
FAU - Chelladurai, Yohalakshmi
AU  - Chelladurai Y
AD  - Department of Medicine, Johns Hopkins University School of Medicine, Baltimore,
      Md.
FAU - Suarez-Cuervo, Catalina
AU  - Suarez-Cuervo C
AD  - Department of Medicine, Johns Hopkins University School of Medicine, Baltimore,
      Md.
FAU - Erekosima, Nkiruka
AU  - Erekosima N
AD  - Department of Medicine, Johns Hopkins University School of Medicine, Baltimore,
      Md.
FAU - Kim, Julia M
AU  - Kim JM
AD  - Department of Pediatrics, Division of General Pediatrics and Adolescent Medicine,
      Johns Hopkins University School of Medicine, Baltimore, Md.
FAU - Ramanathan, Murugappan
AU  - Ramanathan M
AD  - Department of Otolaryngology-Head and Neck Surgery, Johns Hopkins University
      School of Medicine, Baltimore, Md.
FAU - Segal, Jodi B
AU  - Segal JB
AD  - Department of Pediatrics, Division of General Pediatrics and Adolescent Medicine,
      Johns Hopkins University School of Medicine, Baltimore, Md.
FAU - Lin, Sandra Y
AU  - Lin SY
AD  - Department of Otolaryngology-Head and Neck Surgery, Johns Hopkins University
      School of Medicine, Baltimore, Md. Electronic address: slin30@jhmi.edu.
LA  - eng
PT  - Comparative Study
PT  - Journal Article
PT  - Review
DEP - 20130604
PL  - United States
TA  - J Allergy Clin Immunol Pract
JT  - The journal of allergy and clinical immunology. In practice
JID - 101597220
RN  - Allergic Rhinitis
SB  - IM
MH  - Adolescent
MH  - Adult
MH  - Asthma/immunology/*therapy
MH  - Child
MH  - Clinical Trials as Topic
MH  - Conjunctivitis, Allergic/immunology/*therapy
MH  - *Desensitization, Immunologic/adverse effects
MH  - Humans
MH  - Injections, Subcutaneous
MH  - Rhinitis, Allergic, Perennial/immunology/*therapy
MH  - *Sublingual Immunotherapy/adverse effects
OTO - NOTNLM
OT  - Allergen-specific immunotherapy
OT  - Allergic asthma
OT  - Allergic rhinitis
OT  - Allergic rhinoconjunctivitis
OT  - Atopy
OT  - Subcutaneous immunotherapy
OT  - Sublingual immunotherapy
EDAT- 2014/02/26 06:00
MHDA- 2014/05/28 06:00
CRDT- 2014/02/26 06:00
PHST- 2012/11/02 [received]
PHST- 2013/04/09 [revised]
PHST- 2013/04/12 [accepted]
PHST- 2013/06/04 [aheadofprint]
AID - S2213-2198(13)00201-8 [pii]
AID - 10.1016/j.jaip.2013.04.005 [doi]
PST - ppublish
SO  - J Allergy Clin Immunol Pract. 2013 Jul-Aug;1(4):361-9. doi:
      10.1016/j.jaip.2013.04.005. Epub 2013 Jun 4.

PMID- 24565536
OWN - NLM
STAT- MEDLINE
DA  - 20140225
DCOM- 20140527
IS  - 2213-2198 (Print)
VI  - 1
IP  - 4
DP  - 2013 Jul-Aug
TI  - Food protein-induced enterocolitis syndrome (FPIES): current management
      strategies and review of the literature.
PG  - 317-22
LID - 10.1016/j.jaip.2013.04.004 [doi]
LID - S2213-2198(13)00200-6 [pii]
AB  - Food protein-induced enterocolitis syndrome (FPIES) is a non-IgE-mediated
      gastrointestinal food hypersensitivity that manifests as profuse, repetitive
      vomiting, often with diarrhea, leading to acute dehydration and lethargy or
      weight loss and failure to thrive if chronic. FPIES is elicited most commonly by 
      milk and soy proteins; however, rice, oat, and other solid foods may also elicit 
      FPIES. Certain FPIES features overlap with food protein-induced enteropathy and
      proctocolitis, whereas others overlap with anaphylaxis. FPIES is not well
      recognized among pediatricians and emergency department physicians; the affected 
      children are often mismanaged as having acute viral gastrointestinal illness,
      sepsis, or surgical disease, delaying diagnosis of FPIES for many months. The aim
      of this review is to provide case-driven presentation of the features of FPIES.
      Although randomized clinical trials on management options are missing, the
      relevant current literature and authors' experience are reviewed in detail.
CI  - Copyright (c) 2013 American Academy of Allergy, Asthma & Immunology. Published by
      Elsevier Inc. All rights reserved.
FAU - Jarvinen, Kirsi M
AU  - Jarvinen KM
AD  - Division of Allergy and Immunology, Albany Medical College, Albany, NY.
      Electronic address: jarvink@mail.amc.edu.
FAU - Nowak-Wegrzyn, Anna
AU  - Nowak-Wegrzyn A
AD  - Division of Pediatric Allergy & Immunology and Jaffe Institute for Food Allergy, 
      The Mount Sinai School of Medicine, New York, NY.
LA  - eng
GR  - K08-AI091655/AI/NIAID NIH HHS/United States
PT  - Journal Article
PT  - Research Support, N.I.H., Extramural
PT  - Review
DEP - 20130531
PL  - United States
TA  - J Allergy Clin Immunol Pract
JT  - The journal of allergy and clinical immunology. In practice
JID - 101597220
RN  - 0 (Dietary Proteins)
SB  - IM
MH  - Diagnosis, Differential
MH  - Dietary Proteins/*adverse effects
MH  - Enterocolitis/diagnosis/etiology/*therapy
MH  - Food Hypersensitivity/diagnosis/*therapy
MH  - Humans
MH  - Infant
MH  - Syndrome
OTO - NOTNLM
OT  - Cow's milk
OT  - Enterocolitis
OT  - Food allergy
OT  - Food protein-induced enterocolitis
OT  - Food-induced
OT  - Gastrointestinal
OT  - Multiple foods
OT  - Solid food
OT  - Soy
EDAT- 2014/02/26 06:00
MHDA- 2014/05/28 06:00
CRDT- 2014/02/26 06:00
PHST- 2013/01/11 [received]
PHST- 2013/04/16 [revised]
PHST- 2013/04/18 [accepted]
PHST- 2013/05/31 [aheadofprint]
AID - S2213-2198(13)00200-6 [pii]
AID - 10.1016/j.jaip.2013.04.004 [doi]
PST - ppublish
SO  - J Allergy Clin Immunol Pract. 2013 Jul-Aug;1(4):317-22. doi:
      10.1016/j.jaip.2013.04.004. Epub 2013 May 31.

PMID- 24565494
OWN - NLM
STAT- In-Process
DA  - 20140225
IS  - 2213-2201 (Electronic)
VI  - 1
IP  - 3
DP  - 2013 May-Jun
TI  - Caregivers' perspectives on timing the transfer of responsibilities for
      anaphylaxis recognition and treatment from adults to children and teenagers.
PG  - 309-11
LID - 10.1016/j.jaip.2013.02.001 [doi]
LID - S2213-2198(13)00122-0 [pii]
FAU - Simons, Elinor
AU  - Simons E
AD  - Clinical Epidemiology and Health Services Research, University of Toronto, Child 
      Health Evaluative Sciences, Hospital for Sick Children, Toronto, Ontario, Canada.
      Electronic address: Elinor.simons@mail.utoronto.ca.
FAU - Sicherer, Scott H
AU  - Sicherer SH
AD  - Division of Allergy and Immunology, Department of Pediatrics, Mount Sinai School 
      of Medicine, New York, NY.
FAU - Weiss, Christopher
AU  - Weiss C
AD  - Global Food Protection Institute, Battle Creek, Mich.
FAU - Simons, F Estelle R
AU  - Simons FE
AD  - Department of Pediatrics & Child Health, Department of Immunology, Faculty of
      Medicine, University of Manitoba, Winnipeg, Manitoba, Canada.
LA  - eng
PT  - Journal Article
PT  - Research Support, Non-U.S. Gov't
DEP - 20130402
PL  - United States
TA  - J Allergy Clin Immunol Pract
JT  - The journal of allergy and clinical immunology. In practice
JID - 101597220
SB  - IM
EDAT- 2014/02/26 06:00
MHDA- 2014/02/26 06:00
CRDT- 2014/02/26 06:00
PHST- 2012/12/21 [received]
PHST- 2013/01/31 [revised]
PHST- 2013/02/07 [accepted]
PHST- 2013/04/02 [aheadofprint]
AID - S2213-2198(13)00122-0 [pii]
AID - 10.1016/j.jaip.2013.02.001 [doi]
PST - ppublish
SO  - J Allergy Clin Immunol Pract. 2013 May-Jun;1(3):309-11. doi:
      10.1016/j.jaip.2013.02.001. Epub 2013 Apr 2.

PMID- 24565491
OWN - NLM
STAT- In-Process
DA  - 20140225
IS  - 2213-2201 (Electronic)
VI  - 1
IP  - 3
DP  - 2013 May-Jun
TI  - Gelatin-containing sweets can elicit anaphylaxis in a patient with sensitization 
      to galactose-alpha-1,3-galactose.
PG  - 302-3
LID - 10.1016/j.jaip.2013.01.007 [doi]
LID - S2213-2198(13)00083-4 [pii]
FAU - Caponetto, Patricia
AU  - Caponetto P
AD  - Faculty of Medicine, Department of Dermatology, Allergy Unit, Eberhard Karls
      University, Tubingen, Germany.
FAU - Fischer, Jorg
AU  - Fischer J
AD  - Faculty of Medicine, Department of Dermatology, Allergy Unit, Eberhard Karls
      University, Tubingen, Germany.
FAU - Biedermann, Tilo
AU  - Biedermann T
AD  - Faculty of Medicine, Department of Dermatology, Allergy Unit, Eberhard Karls
      University, Tubingen, Germany. Electronic address:
      tilo.biedermann@med.uni-tuebingen.de.
LA  - eng
PT  - Journal Article
DEP - 20130223
PL  - United States
TA  - J Allergy Clin Immunol Pract
JT  - The journal of allergy and clinical immunology. In practice
JID - 101597220
SB  - IM
EDAT- 2014/02/26 06:00
MHDA- 2014/02/26 06:00
CRDT- 2014/02/26 06:00
PHST- 2012/10/24 [received]
PHST- 2013/01/23 [revised]
PHST- 2013/01/25 [accepted]
PHST- 2013/02/23 [aheadofprint]
AID - S2213-2198(13)00083-4 [pii]
AID - 10.1016/j.jaip.2013.01.007 [doi]
PST - ppublish
SO  - J Allergy Clin Immunol Pract. 2013 May-Jun;1(3):302-3. doi:
      10.1016/j.jaip.2013.01.007. Epub 2013 Feb 23.

PMID- 24565487
OWN - NLM
STAT- In-Process
DA  - 20140225
IS  - 2213-2201 (Electronic)
VI  - 1
IP  - 3
DP  - 2013 May-Jun
TI  - Canadian allergists' and nonallergists' perception of epinephrine use and
      vaccination of persons with egg allergy.
PG  - 289-94
LID - 10.1016/j.jaip.2013.03.006 [doi]
LID - S2213-2198(13)00140-2 [pii]
AB  - BACKGROUND: Studies suggest knowledge gaps about epinephrine use and vaccination 
      of persons with egg allergy. OBJECTIVE: We compared the perception of Canadian
      allergists and nonallergists on issues related to epinephrine use and vaccination
      of persons with egg allergy. METHODS: Canadian allergists, pediatricians, general
      practitioners/family physicians and emergency room physicians were recruited
      through medical associations and surveyed on these issues. Multivariate logistic 
      regression models were used to identify determinants of specific responses.
      RESULTS: One-hundred fourteen allergists and 613 nonallergists participated. For 
      most issues with accepted best practices, allergists were more likely to adhere
      to recommendations. Allergists versus nonallergists were more likely to recommend
      intramuscular epinephrine for anaphylaxis (odds ratio [OR] = 3.8; 95% CI,
      1.43-10.11). Older physicians (OR = 0.98; 95% CI, 0.97-0.99),
      Canadian-Paediatric-Surveillance-Program participants (OR = 0.48; 95% CI,
      0.24-0.96), family physicians (OR = 0.39; 95% CI, 0.16-0.96), and general
      practitioners (OR = 0.14; 95% CI, 0.04-0.52) were less likely to recommend
      intramuscular use. However, in severe anaphylaxis, >25% of both groups would not 
      give epinephrine for patients presenting with breathing difficulties or
      hypotension. Use of epinephrine for severe anaphylaxis was less likely in older
      physicians (OR = 0.97; 95% CI, 0.95-0.99), female physicians (OR = 0.60; 95% CI, 
      0.39-0.89), and those practicing in Ontario (OR = 0.56; 95% CI, 0.36-0.86),
      Manitoba (OR = 0.42; 95% CI, 0.19-0.90), or Nova-Scotia (OR = 0.31; 95% CI,
      0.12-0.78). Allergists (OR = 6.22; 95% CI, 3.60-10.72) and physicians treating
      mainly children (OR = 3.41; 95% CI, 1.87-6.25), or practicing in Quebec (OR =
      1.68; 95% CI, 1.12-2.55) were more likely to recommend measles-mumps-rubella
      vaccination in a community facility. CONCLUSION: Knowledge gaps about mode and
      indications for epinephrine administration and vaccination policies need to be
      addressed in future education programs to ensure prompt epinephrine use and to
      avoid unnecessary restriction of vaccines.
CI  - Copyright (c) 2013 American Academy of Allergy, Asthma & Immunology. Published by
      Elsevier Inc. All rights reserved.
FAU - Desjardins, Marylin
AU  - Desjardins M
AD  - Division of Pediatric Allergy and Clinical Immunology, Department of Pediatrics, 
      McGill University Health Center, Montreal, Quebec, Canada. Electronic address:
      marylin.desjardins@mail.mcgill.ca.
FAU - Clarke, Ann
AU  - Clarke A
AD  - Division of Allergy and Clinical Immunology, Department of Medicine, McGill
      University Health Center, Montreal, Quebec, Canada; Division of Clinical
      Epidemiology, Department of Medicine, McGill University Health Center, Montreal, 
      Quebec, Canada.
FAU - Alizadehfar, Reza
AU  - Alizadehfar R
AD  - Division of Pediatric Allergy and Clinical Immunology, Department of Pediatrics, 
      McGill University Health Center, Montreal, Quebec, Canada.
FAU - Grenier, Danielle
AU  - Grenier D
AD  - Department of Pediatrics, University of Ottawa, Canadian Paediatric Society,
      Ottawa, Ontario, Canada.
FAU - Eisman, Harley
AU  - Eisman H
AD  - Montreal Children's Hospital, Emergency Department, McGill University Health
      Center, Montreal, Quebec, Canada.
FAU - Carr, Stuart
AU  - Carr S
AD  - Division of Pediatric Allergy and Clinical Immunology, Department of Pediatrics, 
      University of Alberta, Alberta, Canada.
FAU - Vander Leek, Timothy K
AU  - Vander Leek TK
AD  - Division of Pediatric Allergy and Clinical Immunology, Department of Pediatrics, 
      University of Alberta, Alberta, Canada.
FAU - Teperman, Lee
AU  - Teperman L
AD  - Society of Rural Physicians of Canada, Shawville, Quebec, Canada.
FAU - Higgins, Niamh
AU  - Higgins N
AD  - Department of Epidemiology and Biostatistics, McGill University, Montreal,
      Quebec, Canada.
FAU - Joseph, Lawrence
AU  - Joseph L
AD  - Department of Epidemiology and Biostatistics, McGill University, Montreal,
      Quebec, Canada.
FAU - Shand, Greg
AU  - Shand G
AD  - Department of Epidemiology, McGill University Health Center, Montreal, Quebec,
      Canada.
FAU - Ben-Shoshan, Moshe
AU  - Ben-Shoshan M
AD  - Division of Pediatric Allergy and Clinical Immunology, Department of Pediatrics, 
      McGill University Health Center, Montreal, Quebec, Canada.
LA  - eng
PT  - Journal Article
PT  - Research Support, Non-U.S. Gov't
DEP - 20130409
PL  - United States
TA  - J Allergy Clin Immunol Pract
JT  - The journal of allergy and clinical immunology. In practice
JID - 101597220
SB  - IM
OTO - NOTNLM
OT  - Egg allergy and vaccination
OT  - Epinephrine autoinjectors
OT  - Epinephrine use
OT  - Knowledge gaps
EDAT- 2014/02/26 06:00
MHDA- 2014/02/26 06:00
CRDT- 2014/02/26 06:00
PHST- 2012/11/27 [received]
PHST- 2013/02/20 [revised]
PHST- 2013/03/14 [accepted]
PHST- 2013/04/09 [aheadofprint]
AID - S2213-2198(13)00140-2 [pii]
AID - 10.1016/j.jaip.2013.03.006 [doi]
PST - ppublish
SO  - J Allergy Clin Immunol Pract. 2013 May-Jun;1(3):289-94. doi:
      10.1016/j.jaip.2013.03.006. Epub 2013 Apr 9.

PMID- 24565484
OWN - NLM
STAT- In-Process
DA  - 20140225
IS  - 2213-2201 (Electronic)
VI  - 1
IP  - 3
DP  - 2013 May-Jun
TI  - Auvi-Q versus EpiPen: preferences of adults, caregivers, and children.
PG  - 266-72.e1-3
LID - 10.1016/j.jaip.2013.02.004 [doi]
LID - S2213-2198(13)00125-6 [pii]
AB  - BACKGROUND: Auvi-Q is a novel epinephrine autoinjector (EAI) that provides audio 
      and visual cues for patients at risk for life-threatening allergic reactions.
      OBJECTIVE: We tested the preference for Auvi-Q or EpiPen with regard to method of
      instruction, preference to carry, device size, and device shape. METHODS: This
      large, multicenter, simulated-use study evaluated whether adults (aged 18-65
      years), caregivers (parents/guardians aged 18-65 years of children aged 5-17
      years), and children (aged 11-17 years), with and without experience in using an 
      EAI, had a preference for the current design of Auvi-Q or the current design of
      EpiPen. Participants were given a scenario that involved anaphylaxis and were
      instructed to simulate use of an EAI. They received and tested each device
      individually according to the randomization assignment. After testing both
      devices, they completed a survey to indicate their preference for Auvi-Q versus
      EpiPen. RESULTS: Among all 693 participants combined, Auvi-Q was preferred over
      EpiPen on all study end points (P < .001). For experienced and inexperienced
      participants in all 3 groups (adults, caregivers, and children), Auvi-Q was
      preferred over EpiPen for method of instruction, preference to carry, and device 
      size (all P < .001). The preference for Auvi-Q device shape was not significant
      among experienced children (P = .10); however, it was significant for
      inexperienced children (P = .04) and highly significant for experienced and
      inexperienced adults and caregivers (P < .001). CONCLUSION: In this large
      multicenter, simulated-use study, Auvi-Q was preferred over EpiPen by experienced
      and inexperienced adults, caregivers, and children.
CI  - Copyright (c) 2013 American Academy of Allergy, Asthma & Immunology. Published by
      Elsevier Inc. All rights reserved.
FAU - Camargo, Carlos A Jr
AU  - Camargo CA Jr
AD  - Department of Emergency Medicine and Division of Rheumatology, Allergy and
      Immunology, Department of Medicine, Massachusetts General Hospital, Harvard
      Medical School, Boston, Mass. Electronic address: ccamargo@partners.org.
FAU - Guana, Adriana
AU  - Guana A
AD  - General Therapeutics, US Medical Affairs, Sanofi US, Bridgewater, NJ.
FAU - Wang, Sheldon
AU  - Wang S
AD  - General Therapeutics, US Medical Affairs, Sanofi US, Bridgewater, NJ.
FAU - Simons, F Estelle R
AU  - Simons FE
AD  - Department of Pediatrics & Child Health and Department of Immunology, University 
      of Manitoba, Winnipeg, Manitoba, Canada.
LA  - eng
PT  - Journal Article
PT  - Research Support, Non-U.S. Gov't
DEP - 20130409
PL  - United States
TA  - J Allergy Clin Immunol Pract
JT  - The journal of allergy and clinical immunology. In practice
JID - 101597220
SB  - IM
OTO - NOTNLM
OT  - Adrenaline autoinjector
OT  - Adults
OT  - Allergy
OT  - Anaphylaxis
OT  - Auvi-Q
OT  - Caregivers
OT  - Children
OT  - EpiPen
OT  - Epinephrine autoinjector
OT  - User preference
EDAT- 2014/02/26 06:00
MHDA- 2014/02/26 06:00
CRDT- 2014/02/26 06:00
PHST- 2013/02/06 [received]
PHST- 2013/02/08 [accepted]
PHST- 2013/04/09 [aheadofprint]
AID - S2213-2198(13)00125-6 [pii]
AID - 10.1016/j.jaip.2013.02.004 [doi]
PST - ppublish
SO  - J Allergy Clin Immunol Pract. 2013 May-Jun;1(3):266-72.e1-3. doi:
      10.1016/j.jaip.2013.02.004. Epub 2013 Apr 9.

PMID- 24565460
OWN - NLM
STAT- MEDLINE
DA  - 20140225
DCOM- 20140508
IS  - 2213-2198 (Print)
VI  - 1
IP  - 2
DP  - 2013 Mar
TI  - The basophil activation test identified carminic acid as an allergen inducing
      anaphylaxis.
PG  - 197-9
LID - 10.1016/j.jaip.2013.01.001 [doi]
LID - S2213-2198(13)00077-9 [pii]
FAU - Sugimoto, Naoya
AU  - Sugimoto N
AD  - Division of Respiratory Medicine and Allergology, Department of Medicine, Teikyo 
      University School of Medicine, Tokyo, Japan.
FAU - Yamaguchi, Masao
AU  - Yamaguchi M
AD  - Division of Respiratory Medicine and Allergology, Department of Medicine, Teikyo 
      University School of Medicine, Tokyo, Japan. Electronic address:
      myama@med.teikyo-u.ac.jp.
FAU - Tanaka, Yusuke
AU  - Tanaka Y
AD  - Division of Respiratory Medicine and Allergology, Department of Medicine, Teikyo 
      University School of Medicine, Tokyo, Japan.
FAU - Nakase, Yuko
AU  - Nakase Y
AD  - Division of Respiratory Medicine and Allergology, Department of Medicine, Teikyo 
      University School of Medicine, Tokyo, Japan.
FAU - Nagase, Hiroyuki
AU  - Nagase H
AD  - Division of Respiratory Medicine and Allergology, Department of Medicine, Teikyo 
      University School of Medicine, Tokyo, Japan.
FAU - Akiyama, Hiroshi
AU  - Akiyama H
AD  - National Institute of Health Sciences, Tokyo, Japan.
FAU - Ohta, Ken
AU  - Ohta K
AD  - Division of Respiratory Medicine and Allergology, Department of Medicine, Teikyo 
      University School of Medicine, Tokyo, Japan; National Hospital Organization Tokyo
      National Hospital, Tokyo, Japan.
LA  - eng
PT  - Case Reports
PT  - Letter
DEP - 20130226
PL  - United States
TA  - J Allergy Clin Immunol Pract
JT  - The journal of allergy and clinical immunology. In practice
JID - 101597220
RN  - 0 (Allergens)
RN  - CID8Z8N95N (Carmine)
SB  - IM
MH  - Adult
MH  - Allergens/*immunology
MH  - Anaphylaxis/*chemically induced
MH  - Basophils/*physiology
MH  - Carmine/*adverse effects
MH  - Female
MH  - Humans
EDAT- 2014/02/26 06:00
MHDA- 2014/05/09 06:00
CRDT- 2014/02/26 06:00
PHST- 2012/10/30 [received]
PHST- 2013/01/09 [revised]
PHST- 2013/01/11 [accepted]
PHST- 2013/02/26 [aheadofprint]
AID - S2213-2198(13)00077-9 [pii]
AID - 10.1016/j.jaip.2013.01.001 [doi]
PST - ppublish
SO  - J Allergy Clin Immunol Pract. 2013 Mar;1(2):197-9. doi:
      10.1016/j.jaip.2013.01.001. Epub 2013 Feb 26.

PMID- 24565458
OWN - NLM
STAT- MEDLINE
DA  - 20140225
DCOM- 20140508
IS  - 2213-2198 (Print)
VI  - 1
IP  - 2
DP  - 2013 Mar
TI  - International study of risk-mitigating factors and in-flight allergic reactions
      to peanut and tree nut.
PG  - 186-94
LID - 10.1016/j.jaip.2013.01.002 [doi]
LID - S2213-2198(13)00078-0 [pii]
AB  - BACKGROUND: Three studies have analyzed in-flight peanut/tree nut reactions,
      although the studies were conducted exclusively among Americans. OBJECTIVE: We
      studied the international in-flight experience and determined the efficacy of
      certain risk-mitigation strategies. METHODS: A 47-question on-line survey was
      distributed through the websites and social media outlets of the member
      organizations of the Food Allergy & Anaphylaxis Alliance. Both persons reporting 
      an in-flight reaction and nonreactors were surveyed to assess details of air
      travel preparation and any reported reaction. Data were analyzed to determine the
      association among flying behaviors, reported reactions, and nationality. RESULTS:
      We found that 349 reactions were reported among 3273 respondents from 11
      countries; 13.3% received epinephrine as treatment. Flight crews were notified
      about 50.1% of reactions. Sixty-nine percent of all respondents reported making a
      preflight accommodation request, although just 55% of reactors did so compared
      with 71.6% of nonreactors (P < .001). Adjusted odds of epinephrine use were
      increased with reported gastrointestinal or cardiovascular symptoms or with
      notifying the crew. Passengers who requested any accommodation, requested a
      peanut/tree nut-free meal, wiped their tray table, avoided airline pillows or
      blankets, requested a buffer zone, requested other passengers not consume
      peanut/tree nut-containing products, or reported not consuming airline-provided
      food had significantly lower adjusted odds of reporting a reaction. CONCLUSIONS: 
      In-flight peanut and tree nut reactions occur internationally. Epinephrine was
      sparsely used to treat reactions. We identified 8 risk-mitigating behaviors
      associated with lower odds of a reported reaction. Future study is necessary to
      further validate the effectiveness of these passenger-initiated risk-mitigating
      behaviors.
CI  - Copyright (c) 2013 American Academy of Allergy, Asthma & Immunology. Published by
      Elsevier Inc. All rights reserved.
FAU - Greenhawt, Matthew
AU  - Greenhawt M
AD  - The University of Michigan Medical School, The University of Michigan Health
      System, The University of Michigan Food Allergy Center, Ann Arbor, Mich.
      Electronic address: mgreenha@med.umich.edu.
FAU - MacGillivray, Fiona
AU  - MacGillivray F
AD  - Anaphylaxis Australia, Hornsby, New South Wales, Australia.
FAU - Batty, Geraldine
AU  - Batty G
AD  - Anaphylaxis Australia, Hornsby, New South Wales, Australia.
FAU - Said, Maria
AU  - Said M
AD  - Anaphylaxis Australia, Hornsby, New South Wales, Australia.
FAU - Weiss, Christopher
AU  - Weiss C
AD  - The Global Food Protection Institute, Battle Creek, Mich.
LA  - eng
PT  - Journal Article
DEP - 20130226
PL  - United States
TA  - J Allergy Clin Immunol Pract
JT  - The journal of allergy and clinical immunology. In practice
JID - 101597220
RN  - YKH834O4BH (Epinephrine)
SB  - IM
MH  - Adolescent
MH  - Adult
MH  - *Air Travel
MH  - Child
MH  - Child, Preschool
MH  - Epinephrine/therapeutic use
MH  - Female
MH  - Humans
MH  - Infant
MH  - Male
MH  - Middle Aged
MH  - Nut Hypersensitivity/*prevention & control
MH  - Peanut Hypersensitivity/*prevention & control
OTO - NOTNLM
OT  - Anaphylaxis
OT  - Epinephrine
OT  - In-flight allergy
OT  - Peanut allergy
OT  - Tree nut allergy
EDAT- 2014/02/26 06:00
MHDA- 2014/05/09 06:00
CRDT- 2014/02/26 06:00
PHST- 2012/07/11 [received]
PHST- 2013/01/09 [revised]
PHST- 2013/01/11 [accepted]
PHST- 2013/02/26 [aheadofprint]
AID - S2213-2198(13)00078-0 [pii]
AID - 10.1016/j.jaip.2013.01.002 [doi]
PST - ppublish
SO  - J Allergy Clin Immunol Pract. 2013 Mar;1(2):186-94. doi:
      10.1016/j.jaip.2013.01.002. Epub 2013 Feb 26.

PMID- 24565457
OWN - NLM
STAT- MEDLINE
DA  - 20140225
DCOM- 20140508
IS  - 2213-2198 (Print)
VI  - 1
IP  - 2
DP  - 2013 Mar
TI  - Prospective evaluation of an anaphylaxis education mini-handout: the AAAAI
      Anaphylaxis Wallet Card.
PG  - 181-5
LID - 10.1016/j.jaip.2012.11.004 [doi]
LID - S2213-2198(12)00028-1 [pii]
AB  - BACKGROUND: Few anaphylaxis education materials have been prospectively evaluated
      in randomized controlled trials. OBJECTIVE: Our objective was to evaluate the
      American Academy of Allergy, Asthma & Immunology Anaphylaxis Wallet Card
      (AAAAI-AWC) as an anaphylaxis education mini-handout for health care
      professionals. METHODS: We performed a randomized controlled study of the
      AAAAI-AWC with residents in general pediatrics at Miami Children's Hospital.
      Participants in the intervention group completed a pretest about anaphylaxis,
      heard a 3-minute PowerPoint presentation based on the AAAAI-AWC, reviewed the
      AAAAI-AWC, and discussed it with the presenter. After this, participants took a
      post-test immediately and a follow-up test 4 weeks later. Participants in the
      control group took the pretest, were handed an AAAAI-AWC, studied it briefly,
      then took the post-test immediately and the follow-up test 4 weeks later.
      RESULTS: Fifty-five residents participated. Regardless of the amount of time
      spent studying the AAAAI-AWC, when the pretests were compared with the post-tests
      and follow-up tests, residents in both the intervention and control groups were
      more likely to recognize anaphylaxis symptoms (P < .05), name asthma as the most 
      common comorbid disease in children with fatal or near-fatal anaphylaxis (P <
      .05), and recall the names of epinephrine auto injectors (P < .05) and the
      epinephrine doses available in these auto injectors (P < .05). When the pretests 
      were compared with the post-tests and the follow-up tests, residents in the
      intervention group were more likely than controls to identify the body organ
      systems involved in severe or fatal anaphylaxis correctly (P < .05). CONCLUSION: 
      The AAAAI-AWC is a practical, concise anaphylaxis education mini-handout for
      pediatric residents, a time-challenged group of health care professionals.
CI  - Copyright (c) 2013 American Academy of Allergy, Asthma & Immunology. Published by
      Elsevier Inc. All rights reserved.
FAU - Hernandez-Trujillo, Vivian
AU  - Hernandez-Trujillo V
AD  - Director, Division of Allergy and Immunology, Miami Children's Hospital, Miami,
      Fla. Electronic address: vivian.hernandez-trujillo@mch.com.
FAU - Simons, F Estelle R
AU  - Simons FE
AD  - Department of Pediatrics & Child Health, Department of Immunology, Faculty of
      Medicine, University of Manitoba, Winnipeg, MB, Canada.
LA  - eng
PT  - Journal Article
PT  - Randomized Controlled Trial
PT  - Research Support, Non-U.S. Gov't
DEP - 20130126
PL  - United States
TA  - J Allergy Clin Immunol Pract
JT  - The journal of allergy and clinical immunology. In practice
JID - 101597220
SB  - IM
MH  - Anaphylaxis/*diagnosis
MH  - Child
MH  - Humans
MH  - Internship and Residency
MH  - Pediatrics/*education
MH  - Prospective Studies
OTO - NOTNLM
OT  - Action plan
OT  - Acute systemic allergic reaction
OT  - Adrenaline
OT  - Anaphylaxis
OT  - Anaphylaxis education
OT  - Epinephrine
OT  - Food allergy
EDAT- 2014/02/26 06:00
MHDA- 2014/05/09 06:00
CRDT- 2014/02/26 06:00
PHST- 2012/07/05 [received]
PHST- 2012/10/08 [revised]
PHST- 2012/11/02 [accepted]
PHST- 2013/01/26 [aheadofprint]
AID - S2213-2198(12)00028-1 [pii]
AID - 10.1016/j.jaip.2012.11.004 [doi]
PST - ppublish
SO  - J Allergy Clin Immunol Pract. 2013 Mar;1(2):181-5. doi:
      10.1016/j.jaip.2012.11.004. Epub 2013 Jan 26.

PMID- 24565351
OWN - NLM
STAT- In-Process
DA  - 20140225
IS  - 0104-0014 (Electronic)
VI  - 63
IP  - 6
DP  - 2013 Nov-Dec
TI  - Case of anaphylaxis induced by rocuronium treated with sugammadex.
PG  - 511
LID - 10.1016/j.bjane.2013.09.002 [doi]
LID - S0104-0014(13)00116-4 [pii]
FAU - Esteves, Luis Otavio
AU  - Esteves LO
AD  - Instituto Penido Burnier, Campinas, SP, Brazil; Centro Medico Campinas, Campinas,
      SP, Brazil. Electronic address: otavioanestesio@gmail.com.
LA  - eng
PT  - Comment
PT  - Letter
DEP - 20131205
PL  - Brazil
TA  - Braz J Anesthesiol
JT  - Brazilian journal of anesthesiology (Elsevier)
JID - 101624623
SB  - IM
CON - Rev Bras Anestesiol. 2012 Jul;62(4):538-42. PMID: 22793969
EDAT- 2014/02/26 06:00
MHDA- 2014/02/26 06:00
CRDT- 2014/02/26 06:00
PHST- 2013/09/01 [received]
PHST- 2013/09/01 [accepted]
PHST- 2013/12/05 [aheadofprint]
AID - S0104-0014(13)00116-4 [pii]
AID - 10.1016/j.bjane.2013.09.002 [doi]
PST - ppublish
SO  - Braz J Anesthesiol. 2013 Nov-Dec;63(6):511. doi: 10.1016/j.bjane.2013.09.002.
      Epub 2013 Dec 5.

PMID- 24552764
OWN - NLM
STAT- MEDLINE
DA  - 20140220
DCOM- 20140403
IS  - 0021-4884 (Print)
IS  - 0021-4884 (Linking)
VI  - 62
IP  - 11
DP  - 2013 Nov
TI  - [Case of 5 year-old boy with anaphylaxis due to erythritol with negative prick
      test and positive intradermal test].
PG  - 1534-40
AB  - A 5 year-old boy experienced anaphylaxis after eating a jelly product for diet
      supplement containing erythritol as a major component. Prick test with the jelly 
      product was negative, but the second oral ingestion of the jelly product at home 
      caused another allergic reaction. Prick test with erythritol was negative even at
      300 mg/ml, which was almost the solubility limit. Intradermal test was marginally
      positive at 0.1 mg/ml, and clearly positive at 1 mg/ml or higher concentration.
      We found subtle dose-response reaction utilizing basophil activation test,
      examined with 24 hour incubation at the concentration of 40-4000 mug/ml. At the
      oral challenge test in the hospital, 3 g of erythritol induced remarkable
      coughing, urticaria, edema, wheezing and hypoxemia. Erythritol is a natural sugar
      alcohol, with the molecular weight of 122.12, which is recently being widely used
      for diet supplements, beverages, or drug medicines due to its properties of
      calorie-free and good-tasting, with easy-to-use physical characteristics. We now 
      have to recognize erythritol as a candidate for food allergen, and to be careful 
      about negative result of prick test.
FAU - Kurihara, Kazuyuki
AU  - Kurihara K
AD  - Department of Allergy, Kanagawa Children's Medical Center.
FAU - Suzuki, Tsuyoshi
AU  - Suzuki T
AD  - Department of Allergy, Kanagawa Children's Medical Center.
FAU - Unno, Atsushi
AU  - Unno A
AD  - Wakaba Pediatric Clinic.
FAU - Hatano, Michihiro
AU  - Hatano M
AD  - Department of Pediatrics, Saiseikai Yokohamashi Tobu Hospital.
LA  - jpn
PT  - Case Reports
PT  - English Abstract
PT  - Journal Article
PT  - Review
PL  - Japan
TA  - Arerugi
JT  - Arerugi = [Allergy]
JID - 0241212
RN  - 0 (Allergens)
RN  - 0 (Sweetening Agents)
RN  - RA96B954X6 (Erythritol)
SB  - IM
MH  - Allergens
MH  - Anaphylaxis/*diagnosis/*etiology/immunology/pathology
MH  - Basophil Degranulation Test
MH  - Basophils/immunology
MH  - Child, Preschool
MH  - Erythritol/*adverse effects/*diagnostic use/immunology
MH  - Food Hypersensitivity
MH  - Humans
MH  - *Intradermal Tests
MH  - Male
MH  - Skin/pathology
MH  - Sweetening Agents
EDAT- 2014/02/21 06:00
MHDA- 2014/04/04 06:00
CRDT- 2014/02/21 06:00
PHST- 2013/06/05 [received]
PHST- 2013/09/05 [accepted]
AID - 062111534e [pii]
PST - ppublish
SO  - Arerugi. 2013 Nov;62(11):1534-40.

PMID- 24552762
OWN - NLM
STAT- MEDLINE
DA  - 20140220
DCOM- 20140403
IS  - 0021-4884 (Print)
IS  - 0021-4884 (Linking)
VI  - 62
IP  - 11
DP  - 2013 Nov
TI  - [Physicians' knowledge with regard to the timing of adrenaline administration for
      anaphylaxis in Japan].
PG  - 1515-21
AB  - BACKGROUND: Adrenaline administration is a top priority treatment for severe
      anaphylaxis. A survey with regard to the timing of adrenaline administration for 
      anaphylaxis was conducted among physicians in Japan. METHODS: The survey was
      conducted using a questionnaire among physicians who had contributed to a
      nationwide survey for acute food allergy monitoring in 2011. The questionnaire
      comprised questions asking physicians whether they possessed registrations as an 
      adrenaline self-injector (ASJ), and timing of adrenaline administration for
      anaphylaxis. Symptoms of anaphylaxis were categorized into shock or respiratory, 
      gastrointestinal, cutaneous, or laryngeal symptoms. RESULTS: A total of 674
      replies were obtained from physicians, and 547 physicians were reported to be
      registered as ASJs. With regard to time, when patients injected themselves with
      adrenaline, it resulted in laryngeal (78.4%) and circulatory symptoms (64.4%),
      whereas when physicians administered adrenaline in patients, it resulted in
      circulatory (74.8%) and laryngeal symptoms (70.0%). CONCLUSION: Japanese
      physicians did not necessarily understand the timing of adrenaline
      administration. Therefore, it is important to provide appropriate education to
      these physicians with regard to anaphylaxis and ASJ.
FAU - Imai, Takanori
AU  - Imai T
AD  - Department of Pediatrics, Showa University School of Medicine.
FAU - Sugizaki, Chizuko
AU  - Sugizaki C
AD  - Clinical Research Center for Allergy and Rheumatology, National Hospital
      Organization, National Sagamihara Hospital.
FAU - Ebisawa, Motohiro
AU  - Ebisawa M
AD  - Clinical Research Center for Allergy and Rheumatology, National Hospital
      Organization, National Sagamihara Hospital.
LA  - jpn
PT  - English Abstract
PT  - Journal Article
PT  - Research Support, Non-U.S. Gov't
PL  - Japan
TA  - Arerugi
JT  - Arerugi = [Allergy]
JID - 0241212
RN  - YKH834O4BH (Epinephrine)
SB  - IM
MH  - Anaphylaxis/*drug therapy
MH  - Epinephrine/*administration & dosage/pharmacology
MH  - *Health Knowledge, Attitudes, Practice
MH  - Humans
MH  - Injections, Intramuscular
MH  - Japan
MH  - Physicians/*psychology
MH  - *Questionnaires
MH  - Severity of Illness Index
MH  - Time Factors
EDAT- 2014/02/21 06:00
MHDA- 2014/04/04 06:00
CRDT- 2014/02/21 06:00
PHST- 2013/04/26 [received]
PHST- 2013/09/26 [accepted]
AID - 062111515e [pii]
PST - ppublish
SO  - Arerugi. 2013 Nov;62(11):1515-21.

PMID- 24505938
OWN - NLM
STAT- MEDLINE
DA  - 20140210
DCOM- 20140313
IS  - 0037-1017 (Print)
IS  - 0037-1017 (Linking)
VI  - 85
IP  - 12
DP  - 2013 Dec
TI  - [The circadian clock regulates daily rhythms in allergic reaction].
PG  - 1075-9
FAU - Nakamura, Yuki
AU  - Nakamura Y
AD  - Department of Immunology, Interdisciplinary Graduate School of Medicine and
      Engineering, University of Yamanashi, 1110 Shimokato, Chuo, Yamanashi 409-3898,
      Japan.
LA  - jpn
PT  - Journal Article
PT  - Review
PL  - Japan
TA  - Seikagaku
JT  - Seikagaku. The Journal of Japanese Biochemical Society
JID - 0413564
RN  - 0 (Circadian Rhythm Signaling Peptides and Proteins)
SB  - IM
MH  - Animals
MH  - *Circadian Clocks
MH  - Circadian Rhythm Signaling Peptides and Proteins/metabolism
MH  - Humans
MH  - Hypersensitivity/*immunology
MH  - Mast Cells/immunology
MH  - Passive Cutaneous Anaphylaxis
EDAT- 2014/02/11 06:00
MHDA- 2014/03/14 06:00
CRDT- 2014/02/11 06:00
PST - ppublish
SO  - Seikagaku. 2013 Dec;85(12):1075-9.

PMID- 24502122
OWN - NLM
STAT- MEDLINE
DA  - 20140207
DCOM- 20140220
IS  - 0465-5893 (Print)
IS  - 0465-5893 (Linking)
VI  - 64
IP  - 4
DP  - 2013
TI  - [Manicurists and pedicurists - occupation group at high risk of work-related
      dermatoses].
PG  - 579-91
AB  - In recent years occupational skin and respiratory diseases have been more and
      more frequently diagnosed in small production and service enterprises. The
      awareness of occupational exposure and its possible health effects among their
      workers and employers is not sufficient. Beauty salons, in addition to
      hairdressers and beauticians, frequently employ manicurists and pedicurists. The 
      workers often happen to perform various activities interchangeably. the health
      status of beauty salons workers has rarely been assessed. The most numerous
      reports concern hairdressers. In this occupational group, the occurrence of skin 
      lesions induced by wet work and frequent allergy to metals, hair dyes and
      bleaches and perm solutions has been emphasized, while information about health
      hazards for being a manicurist or pedicurist in beauty salons is seldom reported.
      The aim of this paper is to present professional activities (manicure and
      pedicure, methods of nail stylization), occupational exposure and literature data
      on work-related adverse health effects in manicurists and pedicurists. Wet work
      and exposure to solvents, fragrances, resins, metals, gum, detergents may cause
      skin disorders (contact dermatitis, urticaria, angioedema, photodermatoses),
      conjunctivitis, anaphylaxis, respiratory tract diseases, including asthma. The
      discussed occupations are also associated with the increased incidence of
      bacterial (particularly purulent), viral and fungal infections and cancer.
FAU - Kiec-Swierczynska, Marta
AU  - Kiec-Swierczynska M
AD  - Pracownia Dermatologii Kliniki Alergologii i Zdrowia Srodowiskowego /Dermatology 
      Unit, Department of Allergology and Environmental Health, Instytut Medycyny Pracy
      im. prof. J. Nofera / Nofer Institute of Occupational Medicine, Lodz, Polad.
      marswier@imp.lodz.pl
FAU - Chomiczewska-Skora, Dorota
AU  - Chomiczewska-Skora D
AD  - Pracownia Dermatologii Kliniki Alergologii i Zdrowia Srodowiskowego /Dermatology 
      Unit, Department of Allergology and Environmental Health, Instytut Medycyny Pracy
      im. prof. J. Nofera / Nofer Institute of Occupational Medicine, Lodz, Polad.
FAU - Swierczynska-Machura, Dominika
AU  - Swierczynska-Machura D
AD  - Pracownia Dermatologii Kliniki Alergologii i Zdrowia Srodowiskowego /Dermatology 
      Unit, Department of Allergology and Environmental Health, Instytut Medycyny Pracy
      im. prof. J. Nofera / Nofer Institute of Occupational Medicine, Lodz, Polad.
FAU - Krecisz, Beata
AU  - Krecisz B
AD  - Pracownia Dermatologii Kliniki Alergologii i Zdrowia Srodowiskowego /Dermatology 
      Unit, Department of Allergology and Environmental Health, Instytut Medycyny Pracy
      im. prof. J. Nofera / Nofer Institute of Occupational Medicine, Lodz, Polad.
LA  - pol
PT  - English Abstract
PT  - Journal Article
PT  - Review
TT  - Manikiurzystki i pedikiurzystki jako grupa zawodowa o istotnym ryzyku dermatoz
      zwiazanych z prac.
PL  - Poland
TA  - Med Pr
JT  - Medycyna pracy
JID - 0376642
RN  - 0 (Cosmetics)
SB  - IM
MH  - Beauty Culture/*statistics & numerical data
MH  - Cosmetic Techniques/*adverse effects/statistics & numerical data
MH  - Cosmetics/administration & dosage/*adverse effects
MH  - Dermatitis, Allergic Contact/*epidemiology/etiology
MH  - Dermatitis, Occupational/*epidemiology/etiology
MH  - Hand Dermatoses/*epidemiology/etiology
MH  - Humans
MH  - Occupational Exposure/*adverse effects/statistics & numerical data
MH  - Risk Factors
MH  - Workplace
EDAT- 2014/02/08 06:00
MHDA- 2014/02/22 06:00
CRDT- 2014/02/08 06:00
PST - ppublish
SO  - Med Pr. 2013;64(4):579-91.

PMID- 24501499
OWN - NLM
STAT- PubMed-not-MEDLINE
DA  - 20140206
DCOM- 20140206
LR  - 20140210
IS  - 0972-5229 (Print)
IS  - 0972-5229 (Linking)
VI  - 17
IP  - 6
DP  - 2013 Nov
TI  - An unusual cause of anaphylaxis during surgery.
PG  - 396-7
LID - 10.4103/0972-5229.123467 [doi]
FAU - Parikh, Geeta
AU  - Parikh G
AD  - Departments of Anesthesia and Critical Care, Smt. K. M. Mehta and Smt. G. R.
      Doshi Institute of Kidney Diseases and Research Center, Dr. H. L. Trivedi
      Institute of Transplantation Sciences, Civil Hospital Campus, Ahmedabad, Gujarat,
      India.
FAU - Shah, Veena
AU  - Shah V
AD  - Departments of Anesthesia and Critical Care, Smt. K. M. Mehta and Smt. G. R.
      Doshi Institute of Kidney Diseases and Research Center, Dr. H. L. Trivedi
      Institute of Transplantation Sciences, Civil Hospital Campus, Ahmedabad, Gujarat,
      India.
FAU - Singh, Deepika
AU  - Singh D
AD  - Departments of Anesthesia and Critical Care, Smt. K. M. Mehta and Smt. G. R.
      Doshi Institute of Kidney Diseases and Research Center, Dr. H. L. Trivedi
      Institute of Transplantation Sciences, Civil Hospital Campus, Ahmedabad, Gujarat,
      India.
FAU - Kadam, Prachi
AU  - Kadam P
AD  - Departments of Anesthesia and Critical Care, Smt. K. M. Mehta and Smt. G. R.
      Doshi Institute of Kidney Diseases and Research Center, Dr. H. L. Trivedi
      Institute of Transplantation Sciences, Civil Hospital Campus, Ahmedabad, Gujarat,
      India.
FAU - Kharadi, Nirav
AU  - Kharadi N
AD  - Departments of Anesthesia and Critical Care, Smt. K. M. Mehta and Smt. G. R.
      Doshi Institute of Kidney Diseases and Research Center, Dr. H. L. Trivedi
      Institute of Transplantation Sciences, Civil Hospital Campus, Ahmedabad, Gujarat,
      India.
LA  - eng
PT  - Journal Article
PL  - India
TA  - Indian J Crit Care Med
JT  - Indian journal of critical care medicine : peer-reviewed, official publication of
      Indian Society of Critical Care Medicine
JID - 101208863
PMC - PMC3902582
OID - NLM: PMC3902582
EDAT- 2014/02/07 06:00
MHDA- 2014/02/07 06:01
CRDT- 2014/02/07 06:00
AID - 10.4103/0972-5229.123467 [doi]
AID - IJCCM-17-396 [pii]
PST - ppublish
SO  - Indian J Crit Care Med. 2013 Nov;17(6):396-7. doi: 10.4103/0972-5229.123467.

PMID- 24498786
OWN - NLM
STAT- MEDLINE
DA  - 20140206
DCOM- 20140407
IS  - 0021-4892 (Print)
IS  - 0021-4892 (Linking)
VI  - 62
IP  - 12
DP  - 2013 Dec
TI  - [Predisposition to latex allergy undetected on preoperative evaluation: a case
      report].
PG  - 1469-71
AB  - A 70-year-old man was scheduled to undergo laparoscopic total gastrectomy for
      stomach cancer. He had no history of atopy, fruit allergies, or frequent exposure
      to natural rubber. Preoperative latex-specific IgE antibodies were negative.
      Anesthesia was induced, and the surgery was started uneventfully. Soon after the 
      surgeon had begun to manipulate the intestine, the blood pressure suddenly
      dropped to 27/21 mmHg. Facial flushing was also observed. Anaphylactic shock
      caused by latex was strongly suspected, and surgery was immediately halted. The
      surgical gloves were changed to latex-free ones, and adrenaline was administered.
      The blood pressure was gradually normalized within 30 min, and the facial
      flushing mostly disappeared. Postoperative laboratory examination revealed that
      serum tryptase had increased to 34.4 microg l-1, 40 minutes after the onset of
      anaphylaxis, and decreased to 19.4 microg l-1, 24 hours than later.
      Latex-specific IgE antibodies and a prick test with latex were both positive.
      Consequently, the diagnosis of latex-induced anaphylactic reaction was confirmed.
      Because even detailed questioning and examination does not always identify such a
      predisposition, avoiding contactwith latex products is more rational exhaustively
      checking every preoperative patient for latex allergy
FAU - Kimura, Yuriko
AU  - Kimura Y
AD  - Department of Anesthesia, Shimada Municipal Hospital, Shimada 427-8502
FAU - Okamura, Makoto
AU  - Okamura M
AD  - Department of Anesthesia, Shimada Municipal Hospital, Shimada 427-8502
FAU - Harioka, Tokuya
AU  - Harioka T
AD  - Department of Anesthesia, Shimada Municipal Hospital, Shimada 427-8502
FAU - Hara, Tadashi
AU  - Hara T
AD  - Department of Anesthesia, Shimada Municipal Hospital, Shimada 427-8502
FAU - Kamiya, Kiyoshi
AU  - Kamiya K
AD  - Department of Anesthesia, Shimada Municipal Hospital, Shimada 427-8502
FAU - Matsukawa, Takashi
AU  - Matsukawa T
AD  - Department ofAnesthesiology, Faculty of Medicine, University of Yamanashi, Chuo
      409-3898.
LA  - jpn
PT  - Case Reports
PT  - English Abstract
PT  - Journal Article
PL  - Japan
TA  - Masui
JT  - Masui. The Japanese journal of anesthesiology
JID - 0413707
RN  - 0 (Latex)
RN  - 37341-29-0 (Immunoglobulin E)
SB  - IM
MH  - Aged
MH  - Anaphylaxis/*etiology/*immunology
MH  - *Diagnostic Errors
MH  - Gastrectomy
MH  - Gloves, Surgical/*adverse effects
MH  - Humans
MH  - Immunoglobulin E/blood
MH  - Intraoperative Complications/*etiology
MH  - Laparoscopy
MH  - Latex/*adverse effects/*immunology
MH  - Latex Hypersensitivity/*complications/*diagnosis
MH  - Male
MH  - *Preoperative Period
MH  - Skin Tests
MH  - Stomach Neoplasms/surgery
EDAT- 2014/02/07 06:00
MHDA- 2014/04/08 06:00
CRDT- 2014/02/07 06:00
PST - ppublish
SO  - Masui. 2013 Dec;62(12):1469-71.

PMID- 24490176
OWN - NLM
STAT- In-Process
DA  - 20140429
IS  - 2326-6074 (Electronic)
VI  - 1
IP  - 6
DP  - 2013 Dec
TI  - Severe cutaneous and neurologic toxicity in melanoma patients during vemurafenib 
      administration following anti-PD-1 therapy.
PG  - 373-7
LID - 10.1158/2326-6066.CIR-13-0092 [doi]
AB  - Immune checkpoint inhibitors such as ipilimumab and targeted BRAF inhibitors have
      dramatically altered the landscape of melanoma therapeutics over the past few
      years. Agents targeting the programmed cell death-1/ligand (PD-1/PD-L1) axis are 
      now being developed and appear to be highly active clinically with favorable
      toxicity profiles. We report two patients with BRAF V600E mutant melanoma who
      were treated with anti-PD-1 agents as first-line therapy without significant
      toxicity, followed by vemurafenib at disease progression. Both patients developed
      severe hypersensitivity drug eruptions with multi-organ injury early in their
      BRAF inhibitor treatment course. One patient subsequently developed acute
      inflammatory demyelinating polyneuropathy (AIDP) and the other developed
      anaphylaxis upon low-dose vemurafenib rechallenge. Further investigation of the
      immune response during combination or sequences of melanoma therapeutics is
      warranted. Furthermore, clinicians should maintain a high index of suspicion for 
      these toxicities when vemurafenib is administered following an anti-PD-1 agent.
FAU - Johnson, Douglas B
AU  - Johnson DB
AD  - Vanderbilt University Medical Center.
FAU - Wallender, Erika K
AU  - Wallender EK
AD  - Vanderbilt University Medical Center.
FAU - Cohen, Daniel N
AU  - Cohen DN
AD  - Vanderbilt University Medical Center.
FAU - Likhari, Sunaina S
AU  - Likhari SS
AD  - Vanderbilt University Medical Center.
FAU - Zwerner, Jeffrey P
AU  - Zwerner JP
AD  - Vanderbilt University Medical Center.
FAU - Powers, Jennifer G
AU  - Powers JG
AD  - Vanderbilt University Medical Center.
FAU - Shinn, Lisa
AU  - Shinn L
AD  - Vanderbilt University Medical Center.
FAU - Kelley, Mark C
AU  - Kelley MC
AD  - Vanderbilt University Medical Center.
FAU - Joseph, Richard W
AU  - Joseph RW
AD  - Mayo Clinic Jacksonville.
FAU - Sosman, Jeffrey A
AU  - Sosman JA
AD  - Vanderbilt University Medical Center.
LA  - eng
GR  - K12 CA 0906525/CA/NCI NIH HHS/United States
GR  - K12 CA090625/CA/NCI NIH HHS/United States
PT  - Journal Article
PT  - Research Support, N.I.H., Extramural
PL  - United States
TA  - Cancer Immunol Res
JT  - Cancer immunology research
JID - 101614637
SB  - IM
PMC - PMC3905602
MID - NIHMS542976
OID - NLM: NIHMS542976 [Available on 12/01/14]
OID - NLM: PMC3905602 [Available on 12/01/14]
OTO - NOTNLM
OT  - Melanoma
OT  - anti-PD-1
OT  - immunotherapy
OT  - vemurafenib
EDAT- 2014/02/04 06:00
MHDA- 2014/02/04 06:00
CRDT- 2014/02/04 06:00
PMCR- 2014/12/01 00:00
AID - 10.1158/2326-6066.CIR-13-0092 [doi]
PST - ppublish
SO  - Cancer Immunol Res. 2013 Dec;1(6):373-7. doi: 10.1158/2326-6066.CIR-13-0092.

PMID- 24483013
OWN - NLM
STAT- MEDLINE
DA  - 20140203
DCOM- 20140311
IS  - 0914-3777 (Print)
IS  - 0914-3777 (Linking)
VI  - 26
IP  - 4
DP  - 2013 Dec
TI  - [Two cases of ant sting anaphylaxis].
PG  - 316-8
FAU - Hayashida, Akiko
AU  - Hayashida A
LA  - jpn
PT  - Case Reports
PT  - Journal Article
PL  - Japan
TA  - Chudoku Kenkyu
JT  - Chudoku kenkyu : Chudoku Kenkyukai jun kikanshi = The Japanese journal of
      toxicology
JID - 9310053
RN  - 0 (Glucocorticoids)
RN  - 0 (Histamine Antagonists)
RN  - 0 (Isotonic Solutions)
RN  - 0 (Ringer's acetate)
RN  - 6FO62043WK (Glycyrrhizic Acid)
SB  - IM
MH  - Adult
MH  - Anaphylaxis/diagnosis/drug therapy/*etiology
MH  - Animals
MH  - *Ants
MH  - Glucocorticoids/administration & dosage
MH  - Glycyrrhizic Acid/administration & dosage
MH  - Histamine Antagonists/administration & dosage
MH  - Humans
MH  - Insect Bites and Stings/*complications
MH  - Isotonic Solutions/administration & dosage
MH  - Male
MH  - Middle Aged
MH  - Treatment Outcome
EDAT- 2014/02/04 06:00
MHDA- 2014/03/13 06:00
CRDT- 2014/02/04 06:00
PST - ppublish
SO  - Chudoku Kenkyu. 2013 Dec;26(4):316-8.

PMID- 24483008
OWN - NLM
STAT- MEDLINE
DA  - 20140203
DCOM- 20140311
IS  - 0914-3777 (Print)
IS  - 0914-3777 (Linking)
VI  - 26
IP  - 4
DP  - 2013 Dec
TI  - [Cyanamide-ethanol reaction induced shock: report of a case and literature
      review].
PG  - 295-9
AB  - Cyanamide is a known alcohol deterrent, and it may cause severe cyanamide-ethanol
      reaction if a patient consumes high amounts of alcohol during treatment. We
      report a rare case of cyanamide-ethanol reaction-induced shock in a 73-year-old
      man who was taking cyanamide for the treatment of alcohol dependence. The patient
      complained of acute onset of dyspnea after drinking. On arrival, he was in a
      state of shock. We immediately started hydration and administered 0.3 mg
      adrenaline by intramuscular injection. However, the patient's general condition
      did not improve. We could rescue him only after a high dose of adrenaline was
      administered by continuous intravascular injection. In general, in the treatment 
      of cyanamide-ethanol reaction-induced shock, adrenaline or noradrenaline should
      be used instead of dopamine. Some cases of severe cyanamide-ethanol reactions
      have been recently reported in Japan. We performed a literature review and have
      discussed these cases in the text.
FAU - Kondo, Yutaka
AU  - Kondo Y
AD  - Department of Emergency Medicine, Graduate School of Medicine, University of the 
      Ryukyus.
FAU - Fuke, Chiaki
AU  - Fuke C
AD  - Department of Legal Medicine, Graduate School of Medicine, University of the
      Ryukyus.
FAU - Higa, Ayumi
AU  - Higa A
AD  - Department of Cardiovascular Medicine, Graduate School of Medicine, University of
      the Ryukyus.
FAU - Kukita, Ichiro
AU  - Kukita I
AD  - Department of Emergency Medicine, Graduate School of Medicine, University of the 
      Ryukyus.
LA  - jpn
PT  - Case Reports
PT  - English Abstract
PT  - Journal Article
PT  - Review
PL  - Japan
TA  - Chudoku Kenkyu
JT  - Chudoku kenkyu : Chudoku Kenkyukai jun kikanshi = The Japanese journal of
      toxicology
JID - 9310053
RN  - 0 (Alcohol Deterrents)
RN  - 3K9958V90M (Ethanol)
RN  - 420-04-2 (Cyanamide)
RN  - YKH834O4BH (Epinephrine)
SB  - IM
MH  - Aged
MH  - Alcohol Deterrents/*adverse effects
MH  - Alcohol Drinking/*adverse effects
MH  - Alcoholic Beverages/*adverse effects
MH  - Anaphylaxis/*drug therapy/*etiology
MH  - Cyanamide/*adverse effects
MH  - Epinephrine/*administration & dosage
MH  - Ethanol/*adverse effects
MH  - Humans
MH  - Injections, Intravenous
MH  - Male
MH  - Severity of Illness Index
MH  - Treatment Outcome
EDAT- 2014/02/04 06:00
MHDA- 2014/03/13 06:00
CRDT- 2014/02/04 06:00
PST - ppublish
SO  - Chudoku Kenkyu. 2013 Dec;26(4):295-9.

PMID- 24475644
OWN - NLM
STAT- MEDLINE
DA  - 20140130
DCOM- 20140403
IS  - 0197-2510 (Print)
IS  - 0197-2510 (Linking)
VI  - 38
IP  - 10
DP  - 2013 Oct
TI  - Praxis for anaphylaxis.
PG  - 52-6
FAU - Goodloe, Jeffrey M
AU  - Goodloe JM
AD  - Department of Emergency Medicine, University of Oklahoma School of Community
      Medicine, USA. jeffrey-goodloe@ouhsc.edu
FAU - Purser, Jane
AU  - Purser J
LA  - eng
PT  - Journal Article
PT  - Review
PL  - United States
TA  - JEMS
JT  - JEMS : a journal of emergency medical services
JID - 8102138
RN  - YKH834O4BH (Epinephrine)
SB  - H
MH  - Anaphylaxis/*diagnosis/*therapy
MH  - *Emergency Medical Services
MH  - *Emergency Treatment
MH  - Epinephrine/*administration & dosage
MH  - Humans
EDAT- 2014/01/31 06:00
MHDA- 2014/04/04 06:00
CRDT- 2014/01/31 06:00
PST - ppublish
SO  - JEMS. 2013 Oct;38(10):52-6.

PMID- 24475552
OWN - NLM
STAT- MEDLINE
DA  - 20140130
DCOM- 20140220
IS  - 0019-5847 (Print)
IS  - 0019-5847 (Linking)
VI  - 111
IP  - 4
DP  - 2013 Apr
TI  - Study of adverse events following immunisation with universal and newer vaccines 
      in the Serampore IMA Child Clinic over a period of 7 years.
PG  - 230, 232-4
AB  - Immunisation is an important part of childcare practice. It is one of the most
      beneficial and cost effective measures for the prevention of diseases. From the
      previous retrospective studies, it was evident that smallpox has been completely 
      eradicated throughout now-a-days with the wholehearted and sincere efforts of
      healthcare providers by applying efficient and safe vaccine against smallpox,
      same is true also to polio which is now close to worldwide eradication and
      measles and rubella are no longer endemic in certain parts of the world. Not only
      has that with the introduction of safer and more efficient newer vaccines, the
      incidence of most other vaccine preventable disease of childhood also reduced
      considerably. The aim of the present study is to estimate the incidence and
      clinical presentation of adverse events following immunisation with universal and
      newer vaccines for a period of seven years using prospective active surveillance.
      Children under the age of 7 years were taken for universal and newer scheduled
      vaccinations given in the Serampore IMA Child Clinic under the supervision of the
      clinicians maintaining strictly the guidelines of Expanded Programme of
      Immunisation (Government of India). This study of adverse events following
      immunisation in the Serampore IMA Child Clinic confirms that the adverse events
      such as fever (0.37%), pain and swelling at the site of injection (0.32%0,
      urticarial rash (0.02%), anaphylactic shock (0.003%) are negligible. There were
      only two reports of anaphylaxis following preschool and infant schedule vaccines,
      including measles, mumps and rubella (MMR), Haemophilus influenzae type B
      vaccines and typhoid vaccines in approximately 52,000 infants received over a
      period of 7 years starting from 1st April, 2005 to 31st March, 2012 and there
      were no deaths or longterm effects reported during the post follow-up period in
      the Serampore IMA Child Clinic.
FAU - Das, Pradip Kumar
AU  - Das PK
AD  - Global Fund to Fight AIDS, Tuberculosis and Malaria, Round 7, Counselling
      Subcomponent, Department of Applied Phychology, University of Calcutta, Kolkata.
LA  - eng
PT  - Comparative Study
PT  - Journal Article
PL  - India
TA  - J Indian Med Assoc
JT  - Journal of the Indian Medical Association
JID - 7505608
RN  - 0 (Vaccines)
SB  - IM
MH  - *Adverse Drug Reaction Reporting Systems
MH  - Child
MH  - Child, Preschool
MH  - Female
MH  - Follow-Up Studies
MH  - Humans
MH  - Immunization/*adverse effects
MH  - India/epidemiology
MH  - Infant
MH  - Male
MH  - Measles/epidemiology/*prevention & control
MH  - Retrospective Studies
MH  - Time Factors
MH  - Vaccines/*adverse effects
EDAT- 2014/01/31 06:00
MHDA- 2014/02/22 06:00
CRDT- 2014/01/31 06:00
PST - ppublish
SO  - J Indian Med Assoc. 2013 Apr;111(4):230, 232-4.

PMID- 24471296
OWN - NLM
STAT- In-Process
DA  - 20140129
IS  - 1330-0164 (Print)
IS  - 1330-0164 (Linking)
VI  - 67
IP  - 2
DP  - 2013 Apr
TI  - [Side effects and contraindications for biological therapy in inflammatory bowel 
      disease].
PG  - 131-43
AB  - TNF-alpha blockers side effects vary according to the frequency and severity and 
      mainly include immunogenicity (ability to cause immune reactions), infections,
      malignancies, heart failure, demyelinating disease and others. Treatment with
      TNF-alpha blockers may result in the formation of autoantibodies and, rarely, in 
      the development of a lupus-like syndrome. They should not be administered to
      patients who have experienced a severe hypersensitivity reaction. Urticaria,
      dyspnea and hypotension can occur after TNF-alpha inhibitors administration.
      Serious infusion reactions including anaphylaxis are infrequent. Patients treated
      with TNF-alpha blockers are at increased risk for developing serious infections
      (active tuberculosis, including reactivation of latent TB, invasive fungal
      infections, bacterial, viral, and also infections due to opportunistic
      pathogens). Therefore, all patients should be screened for systemic or localized 
      infection before starting therapy. Patients with a positive screening for TB
      should be treated with isoniazid for at least 4 weeks, before starting TNF-alpha 
      blocker therapy. TNF-alpha blockers may be associated with non-Hodgkin lymphoma
      or other cancers especially if combined with other immunosuppressive drugs.
      Monotherapy showed no such effect in patients, who cited a personal history of
      malignant disease, therefore caution is needed. TNF-alpha blockers are
      contraindicated in patients with moderate to severe congestive heart failure
      (NYHA Class III/IV). TNF-alpha blockers have been associated with reactivation of
      hepatitis B virus (HBV) infection in patients who are chronic carriers. Patients 
      should be tested for HBV infection before treatment. Patients who test positive
      should be monitored closely for reactivation of HBV infection during and
      following termination of therapy. Patients with negative serology should be
      vaccinated. Severe hepatic reactions, including acute liver failure, jaundice,
      hepatitis, and cholestasis have been reported. Patients with symptoms or signs of
      liver dysfunction should be evaluated for evidence of liver injury. Cases of
      leucopenia, neutropenia, thrombocytopenia, and pancytopenia have been reported.
      TNF-alpha blockers have been associated in rare cases with CNS manifestation of
      systemic vasculitis, new onset or exacerbation of CNS and peripheral
      demyelinating disorders, including multiple sclerosis and Guillain-Barre
      syndrome.
FAU - Troskot, Branko
AU  - Troskot B
AD  - Zavod za gastroenterologiju i hepatologiju, Klinika za unutarnje bolesti,
      Klinicki bolnicki centar Sestre milosrdnice, Zagreb. btroskot@gmail.com
FAU - Simunic, Miroslav
AU  - Simunic M
AD  - Zavod za gastroenterologiju i hepatologiju, Klinika za unutarnje bolesti,
      Klinicki bolnicki centar Split, Split, Hrvatska.
LA  - hrv
PT  - English Abstract
PT  - Journal Article
TT  - Nuspojave i kontraindikacije za biolosku terapiju u upalnim bolestima crijeva.
PL  - Croatia
TA  - Acta Med Croatica
JT  - Acta medica Croatica : casopis Hravatske akademije medicinskih znanosti
JID - 9208249
SB  - IM
EDAT- 2014/01/30 06:00
MHDA- 2014/01/30 06:00
CRDT- 2014/01/30 06:00
PST - ppublish
SO  - Acta Med Croatica. 2013 Apr;67(2):131-43.

PMID- 24468252
OWN - NLM
STAT- MEDLINE
DA  - 20140128
DCOM- 20140326
IS  - 1534-4436 (Electronic)
IS  - 1081-1206 (Linking)
VI  - 112
IP  - 2
DP  - 2014 Feb
TI  - H2-antihistamines for the treatment of anaphylaxis with and without shock: a
      systematic review.
PG  - 126-31
LID - 10.1016/j.anai.2013.11.010 [doi]
LID - S1081-1206(13)00847-8 [pii]
AB  - BACKGROUND: Anaphylaxis is a serious allergic or hypersensitivity reaction, which
      is rapid in onset and sometimes can prove fatal. Although H2-antihistamines are
      often administered for emergency treatment in anaphylaxis, there is uncertainty
      about their effectiveness in this disease. OBJECTIVE: To assess the benefits and 
      harms of H2-antihistamines in the treatment of anaphylaxis. METHODS: A systematic
      review was performed of randomized controlled trials and quasi-randomized
      controlled trials comparing H2-antihistamines with placebo or no intervention in 
      patients with anaphylaxis. RESULTS: The authors failed to identify any eligible
      studies for inclusion in this systematic review. CONCLUSION: When
      H2-antihistamines are recommended for anaphylaxis treatment, the status of the
      evidence base supporting their use should be described. Well-designed randomized 
      controlled trials investigating the role of H2-antihistamines in anaphylaxis
      treatment are urgently needed.
CI  - Copyright (c) 2014 American College of Allergy, Asthma & Immunology. Published by
      Elsevier Inc. All rights reserved.
FAU - Nurmatov, Ulugbek B
AU  - Nurmatov UB
AD  - Allergy & Respiratory Research Group, Centre for Population Health Sciences, The 
      University of Edinburgh, Edinburgh, United Kingdom. Electronic address:
      Ulugbek.Nurmatov@ed.ac.uk.
FAU - Rhatigan, Edmund
AU  - Rhatigan E
AD  - Victoria Hospital, NHS Fife, Kirkcaldy, United Kingdom.
FAU - Simons, F Estelle R
AU  - Simons FE
AD  - Departments of Pediatrics, Child Health and Immunology, University of Manitoba,
      Winnipeg, Manitoba, Canada.
FAU - Sheikh, Aziz
AU  - Sheikh A
AD  - Allergy & Respiratory Research Group, Centre for Population Health Sciences, The 
      University of Edinburgh, Edinburgh, United Kingdom; Division of General Internal 
      Medicine and Primary Care, Brigham and Women's Hospital/Harvard Medical School,
      Boston, Massachusetts.
LA  - eng
PT  - Journal Article
PT  - Review
DEP - 20131205
PL  - United States
TA  - Ann Allergy Asthma Immunol
JT  - Annals of allergy, asthma & immunology : official publication of the American
      College of Allergy, Asthma, & Immunology
JID - 9503580
RN  - 0 (Anti-Allergic Agents)
RN  - 0 (Histamine H1 Antagonists)
RN  - 0 (Histamine H2 Antagonists)
RN  - YKH834O4BH (Epinephrine)
SB  - IM
MH  - Anaphylaxis/complications/*drug therapy
MH  - Anti-Allergic Agents/*therapeutic use
MH  - Epinephrine/therapeutic use
MH  - Evidence-Based Medicine/methods/standards
MH  - Histamine H1 Antagonists/standards/therapeutic use
MH  - Histamine H2 Antagonists/*therapeutic use
MH  - Humans
MH  - Practice Guidelines as Topic/standards
MH  - Randomized Controlled Trials as Topic/methods/standards
MH  - *Shock/complications/drug therapy
EDAT- 2014/01/29 06:00
MHDA- 2014/03/29 06:00
CRDT- 2014/01/29 06:00
PHST- 2013/09/26 [received]
PHST- 2013/10/31 [revised]
PHST- 2013/11/12 [accepted]
PHST- 2013/12/05 [aheadofprint]
AID - S1081-1206(13)00847-8 [pii]
AID - 10.1016/j.anai.2013.11.010 [doi]
PST - ppublish
SO  - Ann Allergy Asthma Immunol. 2014 Feb;112(2):126-31. doi:
      10.1016/j.anai.2013.11.010. Epub 2013 Dec 5.

PMID- 24468247
OWN - NLM
STAT- MEDLINE
DA  - 20140128
DCOM- 20140326
LR  - 20140328
IS  - 1534-4436 (Electronic)
IS  - 1081-1206 (Linking)
VI  - 112
IP  - 2
DP  - 2014 Feb
TI  - Drug allergens and food--the cetuximab and galactose-alpha-1,3-galactose story.
PG  - 97-101
LID - 10.1016/j.anai.2013.11.014 [doi]
LID - S1081-1206(13)00869-7 [pii]
AB  - OBJECTIVE: A novel form of food allergy has been described that initially became 
      apparent from IgE reactivity with the drug cetuximab. Ongoing work regarding the 
      etiology, distribution, clinical management, and cellular mechanisms of the IgE
      response to the oligosaccharide galactose-alpha-1,3-galactose (alpha-gal) is
      reviewed. DATA SOURCES: Brief review of the relevant literature in peer-reviewed 
      journals. STUDY SELECTION: Studies on the clinical and immunologic features,
      pathogenesis, epidemiology, laboratory evaluation, and management of IgE to
      alpha-gal are included in this review. RESULTS: Recent work has identified a
      novel IgE antibody response to the mammalian oligosaccharide epitope, alpha-gal, 
      that has been associated with 2 distinct forms of anaphylaxis: (1)
      immediate-onset anaphylaxis during first exposure to intravenous cetuximab and
      (2) delayed-onset anaphylaxis 3 to 6 hours after ingestion of mammalian food
      products (eg, beef and pork). Study results have suggested that tick bites are a 
      cause of IgE antibody responses to alpha-gal in the United States. Patients with 
      IgE antibody to alpha-gal continue to emerge, and, increasingly, these cases
      involve children. Nevertheless, this IgE antibody response does not appear to
      pose a risk for asthma but may impair diagnostic testing in some situations.
      CONCLUSION: The practicing physician should understand the symptoms, evaluation, 
      and management when diagnosing delayed allergic reactions to mammalian meat from 
      IgE to alpha-gal or when initiating treatment with cetuximab in patients who have
      developed an IgE antibody response to alpha-gal.
CI  - Copyright (c) 2014 American College of Allergy, Asthma & Immunology. Published by
      Elsevier Inc. All rights reserved.
FAU - Berg, Emily A
AU  - Berg EA
AD  - Department of Internal Medicine, Division of Allergy and Immunology, University
      of Virginia Health System, Charlottesville, Virginia.
FAU - Platts-Mills, Thomas A E
AU  - Platts-Mills TA
AD  - Department of Internal Medicine, Division of Allergy and Immunology, University
      of Virginia Health System, Charlottesville, Virginia.
FAU - Commins, Scott P
AU  - Commins SP
AD  - Department of Internal Medicine, Division of Allergy and Immunology, University
      of Virginia Health System, Charlottesville, Virginia; Department of Pediatrics,
      Division of Allergy and Immunology, University of Virginia Health System,
      Charlottesville, Virginia. Electronic address: spc7w@virginia.edu.
LA  - eng
GR  - K08 AI085190/AI/NIAID NIH HHS/United States
GR  - K08 AI085190/AI/NIAID NIH HHS/United States
GR  - R01 AI-20565/AI/NIAID NIH HHS/United States
GR  - R01 AI020565/AI/NIAID NIH HHS/United States
GR  - T32 AI007496/AI/NIAID NIH HHS/United States
PT  - Journal Article
PT  - Research Support, N.I.H., Extramural
PT  - Review
DEP - 20131221
PL  - United States
TA  - Ann Allergy Asthma Immunol
JT  - Annals of allergy, asthma & immunology : official publication of the American
      College of Allergy, Asthma, & Immunology
JID - 9503580
RN  - 0 (Allergens)
RN  - 0 (Antibodies, Monoclonal, Humanized)
RN  - 0 (Immunodominant Epitopes)
RN  - 0 (Immunoglobulin G)
RN  - 0 (Trisaccharides)
RN  - 0 (alpha-galactosyl epitope)
RN  - 37341-29-0 (Immunoglobulin E)
RN  - PQX0D8J21J (cetuximab)
SB  - IM
MH  - Allergens/*immunology/metabolism
MH  - Animals
MH  - Antibodies, Monoclonal, Humanized/*immunology/metabolism/therapeutic use
MH  - Food Hypersensitivity/etiology/*immunology/metabolism
MH  - Humans
MH  - Immunodominant Epitopes/*immunology/metabolism
MH  - Immunoglobulin E/*biosynthesis/metabolism
MH  - Immunoglobulin G/biosynthesis/metabolism
MH  - Ixodidae/immunology
MH  - Trisaccharides/*immunology/metabolism
PMC - PMC3964477
MID - NIHMS543113
OID - NLM: NIHMS543113 [Available on 02/01/15]
OID - NLM: PMC3964477 [Available on 02/01/15]
EDAT- 2014/01/29 06:00
MHDA- 2014/03/29 06:00
CRDT- 2014/01/29 06:00
PMCR- 2015/02/01 00:00
PHST- 2013/08/15 [received]
PHST- 2013/11/12 [revised]
PHST- 2013/11/17 [accepted]
PHST- 2013/12/21 [aheadofprint]
AID - S1081-1206(13)00869-7 [pii]
AID - 10.1016/j.anai.2013.11.014 [doi]
PST - ppublish
SO  - Ann Allergy Asthma Immunol. 2014 Feb;112(2):97-101. doi:
      10.1016/j.anai.2013.11.014. Epub 2013 Dec 21.

PMID- 24459826
OWN - NLM
STAT- MEDLINE
DA  - 20140127
DCOM- 20140218
IS  - 1018-9068 (Print)
IS  - 1018-9068 (Linking)
VI  - 23
IP  - 6
DP  - 2013
TI  - Anaphylaxis caused by flaxseed.
PG  - 446-7
FAU - Alvarez-Perea, A
AU  - Alvarez-Perea A
AD  - Allergy Department, Hospital General Universitario "Gregorio Maranon", Madrid,
      Spain. alberto@alvarezperea.com
FAU - Alzate -Perez, D
AU  - Alzate -Perez D
AD  - Allergy Department, Hospital General Universitario "Gregorio Maranon", Madrid,
      Spain.
FAU - Doleo Maldonado, A
AU  - Doleo Maldonado A
AD  - Allergy Department, Hospital General Universitario "Gregorio Maranon", Madrid,
      Spain.
FAU - Baeza, M L
AU  - Baeza ML
AD  - Allergy Department, Hospital General Universitario "Gregorio Maranon", Madrid,
      Spain.
LA  - eng
PT  - Case Reports
PT  - Journal Article
PL  - Spain
TA  - J Investig Allergol Clin Immunol
JT  - Journal of investigational allergology & clinical immunology
JID - 9107858
SB  - IM
MH  - Anaphylaxis/*etiology/immunology
MH  - Flax/*adverse effects/immunology
MH  - Food Hypersensitivity/*immunology
MH  - Humans
MH  - Male
MH  - Middle Aged
MH  - Seeds/adverse effects/immunology
MH  - Skin Tests
EDAT- 2014/01/28 06:00
MHDA- 2014/02/19 06:00
CRDT- 2014/01/28 06:00
PST - ppublish
SO  - J Investig Allergol Clin Immunol. 2013;23(6):446-7.

PMID- 24459824
OWN - NLM
STAT- MEDLINE
DA  - 20140127
DCOM- 20140218
IS  - 1018-9068 (Print)
IS  - 1018-9068 (Linking)
VI  - 23
IP  - 6
DP  - 2013
TI  - Knowledge of anaphylaxis among ibero-American physicians: results of the
      Ibero-American Online Survey for Physicians on the management and treatment of
      anaphylaxis (IOSPTA) -Latin American society of Allergy, Asthma & Immunology
      (LASAAI).
PG  - 441-3
FAU - Sole, D
AU  - Sole D
AD  - Division of Allergy, Clinical Immunology and Rheumatology, Department of
      Pediatrics, Federal University of Sao Paulo, Sao Paulo, Brazil.
      dirceu.sole@unifesp.br
FAU - Ivancevich, J C
AU  - Ivancevich JC
AD  - Division of Immunology, Medical School, Universidad del Salvador, Buenos Aires,
      Clinica Santa Isabel, Buenos Aires, Argentina.
FAU - Cardona, V
AU  - Cardona V
AD  - Section of Allergology, Department of Internal Medicine, Hospital Universitari
      General Vail d'Hebron, Barcelona, Spain.
LA  - eng
PT  - Journal Article
PL  - Spain
TA  - J Investig Allergol Clin Immunol
JT  - Journal of investigational allergology & clinical immunology
JID - 9107858
SB  - IM
MH  - *Anaphylaxis
MH  - Data Collection
MH  - Guideline Adherence/*statistics & numerical data
MH  - *Health Knowledge, Attitudes, Practice
MH  - Humans
MH  - Latin America
MH  - Physicians/standards/*statistics & numerical data
MH  - Practice Guidelines as Topic
MH  - Societies, Medical
EDAT- 2014/01/28 06:00
MHDA- 2014/02/19 06:00
CRDT- 2014/01/28 06:00
PST - ppublish
SO  - J Investig Allergol Clin Immunol. 2013;23(6):441-3.

PMID- 24459816
OWN - NLM
STAT- MEDLINE
DA  - 20140127
DCOM- 20140218
IS  - 1018-9068 (Print)
IS  - 1018-9068 (Linking)
VI  - 23
IP  - 6
DP  - 2013
TI  - Prospective, multicenter clinical trial to validate new products for skin tests
      in the diagnosis of allergy to penicillin.
PG  - 398-408
AB  - BACKGROUND: Allergy to penicillin is the most commonly reported type of drug
      hypersensitivity. Diagnosis is currently confirmed using skin tests with
      benzylpenicillin reagents, ie, penicilloyl-polylysine (PPL) as the major
      determinant of benzylpenicillin and benzylpenicillin, benzylpenicilloate and
      benzylpenilloate as a minor determinant mixture (MDM). OBJECTIVE: To synthesize
      and assess the diagnostic capacity of 2 new benzylpenicillin reagents in patients
      with immediate hypersensitivity reactions to B-lactams: benzylpenicilloyl
      octa-L-lysine (BP-OL) as the major determinant and benzylpenilloate (penilloate) 
      as the minor determinant. METHODS: Prospective multicenter clinical trial
      performed in 18 Spanish centers. Efficacy was assessed by detection of positive
      skin test results in an allergic population and negative skin test results in a
      nonallergic, drug-exposed population. Sensitivity, specificity, and negative and 
      positive predictive values were determined. RESULTS: The study sample comprised
      94 allergic patients: 31 (35.23%) presented anaphylaxis, 4 (4.55%) anaphylactic
      shock, 51 (58.04%) urticaria, and 2 (2.27%) no specific condition. The culprit
      8-lactams were amoxicillin in 63 cases (71.60%), benzypencillin in 14 cases
      (15.89%), cephalosporins in 2 cases (2.27%), other drugs in 3 cases (3.42%), and 
      unidentified agents in 6 cases (6.82%). The results of testing with BP-OL were
      positive in 46 cases (52.3%); the results of testing with penilloate were
      positive in 33 cases (37.5%). When both reagents were taken into consideration,
      sensitivity reached 61.36% and specificity 100%. Skin testing with penilloate was
      significantly more often negative when the interval between the reaction and the 
      study was longer. CONCLUSIONS: The sensitivity of BP-OL and penilloate was 61%.
      Considering that amoxicillin was the culprit drug in 71% of reactions, these
      results indicate that most patients were allergic to the whole group of
      penicillins. These data support the use of benzylpenicillin determinants in the
      diagnosis of allergy to beta-lactams, even in predominantly amoxicillin-allergic 
      populations.
FAU - Fernandez, J
AU  - Fernandez J
AD  - Allergy Section, General University Hospital, UMH, Alicante, Spain
      fj.fernandez@umh.es
FAU - Torres, M J
AU  - Torres MJ
AD  - Allergy Service, Carlos Haya Hospital, Malaga, Spain
FAU - Campos, J
AU  - Campos J
AD  - Research Unit, Diater laboratory, Madrid, Spain
FAU - Arribas-Poves, F
AU  - Arribas-Poves F
AD  - Research Unit, Diater laboratory, Madrid, Spain
FAU - Blanca, M
AU  - Blanca M
AD  - Allergy Service, Carlos Haya Hospital, Malaga, Spain
CN  - DAP-Diater Group
LA  - eng
PT  - Clinical Trial
PT  - Journal Article
PT  - Multicenter Study
PT  - Research Support, Non-U.S. Gov't
PL  - Spain
TA  - J Investig Allergol Clin Immunol
JT  - Journal of investigational allergology & clinical immunology
JID - 9107858
RN  - 0 (Anti-Bacterial Agents)
RN  - 0 (Penicillins)
RN  - 501-34-8 (penilloic acid)
RN  - Q42T66VG0C (Penicillin G)
SB  - IM
MH  - Adolescent
MH  - Adult
MH  - Aged
MH  - Anti-Bacterial Agents/*adverse effects/immunology
MH  - Drug Hypersensitivity/*diagnosis
MH  - Female
MH  - Humans
MH  - Male
MH  - Middle Aged
MH  - Penicillin G/*analogs & derivatives/diagnostic use
MH  - Penicillins/*adverse effects/immunology
MH  - Sensitivity and Specificity
MH  - Skin Tests/*methods
MH  - Young Adult
EDAT- 2014/01/28 06:00
MHDA- 2014/02/19 06:00
CRDT- 2014/01/28 06:00
PST - ppublish
SO  - J Investig Allergol Clin Immunol. 2013;23(6):398-408.

PMID- 24459814
OWN - NLM
STAT- MEDLINE
DA  - 20140127
DCOM- 20140218
IS  - 1018-9068 (Print)
IS  - 1018-9068 (Linking)
VI  - 23
IP  - 6
DP  - 2013
TI  - Recurrence of anaphylaxis in a Spanish series.
PG  - 383-91
AB  - BACKGROUND: Anaphylaxis is a potentially fatal condition, and many patients
      experience recurrence. OBJECTIVE: We report the incidence of first recurrence of 
      anaphylaxis in our series and examine the risk factors associated with
      recurrence. METHODS: A validated questionnaire was sent to 1512 patients and
      completed by 887. The chosen definition of anaphylaxis was that of the National
      Institute of Allergy and Infectious Diseases/Food Allergy and Anaphylaxis Network
      Symposium. We evaluated the incidence of first recurrence of anaphylaxis overall 
      and by subtype (eg, drugs and foods) and attempted to determine associated risk
      factors. RESULTS: The total incidence rate of the first recurrence of anaphylaxis
      (same subtype) was 3.2 episodes per 100 person-years (95%CI, 2.83-3.63).
      Incidence was lower in drug anaphylaxis (2.0 episodes per 100 person-years) than 
      in latex and food anaphylaxis (8.6 and 5.6 episodes per 100 person-years,
      respectively). Cox and ordinal logistic regression models revealed that a first
      recurrence was less likely with drug anaphylaxis than with food anaphylaxis. The 
      risk of experiencing 1 or more recurrences was higher for foods, exercise, and
      idiopathic causes than for the other subtypes. CONCLUSIONS: The incidence rate
      for a first recurrence of the same subtype of anaphylaxis was 2 to 6 times lower 
      than that published by other authors. Recurrence of anaphylaxis is more common in
      subtypes with an increased prevalence of atopy (food, idiopathic, latex) than in 
      other subtypes (drugs, Anisakis). Consequently, particular attention should be
      paid to prevention and care in this population.
FAU - Alonso, M A Tejedor
AU  - Alonso MA
AD  - Allergy Unit, Hospital Universitario Fundacion Alcorcon, Alcorcon, Spain.
      m914674227@telefonica.net
FAU - Garcia, M V Mugica
AU  - Garcia MV
AD  - Allergy Unit, Hospital Universitario Fundacion Alcorcon, Alcorcon, Spain.
FAU - Hernandez, J Esteban
AU  - Hernandez JE
AD  - Preventive Medicine and Public Health Department, Universidad Rey Juan Carlos,
      Alcorcon, Spain.
FAU - Moro, M Moro
AU  - Moro MM
AD  - Allergy Unit, Hospital Universitario Fundacion Alcorcon, Alcorcon, Spain.
FAU - Ezquerra, P E Rojas Perez
AU  - Ezquerra PE
AD  - Allergy Unit, Hospital Universitario Fundacion Alcorcon, Alcorcon, Spain.
FAU - Ingelmo, A Rosado
AU  - Ingelmo AR
AD  - Allergy Unit, Hospital Universitario Fundacion Alcorcon, Alcorcon, Spain.
FAU - Albelda, C Vila
AU  - Albelda CV
AD  - Allergy Unit, Hospital Universitario Fundacion Alcorcon, Alcorcon, Spain.
LA  - eng
PT  - Journal Article
PT  - Research Support, Non-U.S. Gov't
PL  - Spain
TA  - J Investig Allergol Clin Immunol
JT  - Journal of investigational allergology & clinical immunology
JID - 9107858
SB  - IM
MH  - Adolescent
MH  - Adult
MH  - Anaphylaxis/*epidemiology/*etiology
MH  - Child
MH  - Cohort Studies
MH  - Female
MH  - Humans
MH  - Incidence
MH  - Male
MH  - Middle Aged
MH  - Questionnaires
MH  - Recurrence
MH  - Spain
MH  - Young Adult
EDAT- 2014/01/28 06:00
MHDA- 2014/02/19 06:00
CRDT- 2014/01/28 06:00
PST - ppublish
SO  - J Investig Allergol Clin Immunol. 2013;23(6):383-91.

PMID- 24454579
OWN - NLM
STAT- In-Process
DA  - 20140123
IS  - 1869-0327 (Electronic)
VI  - 4
IP  - 4
DP  - 2013
TI  - Automating case definitions using literature-based reasoning.
PG  - 515-27
LID - 10.4338/ACI-2013-04-RA-0028 [doi]
AB  - BACKGROUND: Establishing a Case Definition (CDef) is a first step in many
      epidemiological, clinical, surveillance, and research activities. The application
      of CDefs still relies on manual steps and this is a major source of inefficiency 
      in surveillance and research. OBJECTIVE: Describe the need and propose an
      approach for automating the useful representation of CDefs for medical
      conditions. METHODS: We translated the existing Brighton Collaboration CDef for
      anaphylaxis by mostly relying on the identification of synonyms for the criteria 
      of the CDef using the NLM MetaMap tool. We also generated a CDef for the same
      condition using all the related PubMed abstracts, processing them with a text
      mining tool, and further treating the synonyms with the above strategy. The
      co-occurrence of the anaphylaxis and any other medical term within the same
      sentence of the abstracts supported the construction of a large semantic network.
      The 'islands' algorithm reduced the network and revealed its densest region
      including the nodes that were used to represent the key criteria of the CDef. We 
      evaluated the ability of the "translated" and the "generated" CDef to classify a 
      set of 6034 H1N1 reports for anaphylaxis using two similarity approaches and
      comparing them with our previous semi-automated classification approach. RESULTS:
      Overall classification performance across approaches to producing CDefs was
      similar, with the generated CDef and vector space model with cosine similarity
      having the highest accuracy (0.825 +/- 0.003) and the semi-automated approach and
      vector space model with cosine similarity having the highest recall (0.809 +/-
      0.042). Precision was low for all approaches. CONCLUSION: The useful
      representation of CDefs is a complicated task but potentially offers substantial 
      gains in efficiency to support safety and clinical surveillance.
FAU - Botsis, T
AU  - Botsis T
FAU - Ball, R
AU  - Ball R
AD  - Office of Biostatistics and Epidemiology, Center for Biologics Evaluation and
      Research (CBER), Food and Drug Administration (FDA) , Rockville, MD.
LA  - eng
PT  - Journal Article
PT  - Research Support, U.S. Gov't, Non-P.H.S.
PT  - Research Support, U.S. Gov't, P.H.S.
DEP - 20131030
PL  - Germany
TA  - Appl Clin Inform
JT  - Applied clinical informatics
JID - 101537732
SB  - IM
PMC - PMC3885912
OID - NLM: PMC3885912 [Available on 10/30/14]
OTO - NOTNLM
OT  - Case definition
OT  - anaphylaxis
OT  - literature-based reasoning
OT  - safety surveillance
OT  - semantic networks
OT  - similarity
EDAT- 2014/01/24 06:00
MHDA- 2014/01/24 06:00
CRDT- 2014/01/24 06:00
PMCR- 2014/10/30 00:00
PHST- 2013 [ecollection]
PHST- 2013/04/24 [received]
PHST- 2013/10/08 [accepted]
PHST- 2013/10/30 [epublish]
AID - 10.4338/ACI-2013-04-RA-0028 [doi]
PST - epublish
SO  - Appl Clin Inform. 2013 Oct 30;4(4):515-27. doi: 10.4338/ACI-2013-04-RA-0028.
      eCollection 2013.

PMID- 24443853
OWN - NLM
STAT- MEDLINE
DA  - 20140121
DCOM- 20140313
IS  - 1365-2044 (Electronic)
IS  - 0003-2409 (Linking)
VI  - 69
IP  - 2
DP  - 2014 Feb
TI  - Near-fatal anaphylaxis caused by human serum albumin in fibrinogen and
      erythrocyte concentrates.
PG  - 176-8
LID - 10.1111/anae.12411 [doi]
AB  - A 40-year-old man developed anaphylactic shock during surgical replacement of a
      prolapsed mitral valve during general anaesthesia and an attenuated reaction
      (Grade 2), three days later during a blood transfusion. Human serum albumin, a
      component of the fibrinogen concentrate used postoperatively with the erythrocyte
      concentrate, was identified as the trigger, confirmed by positive skin prick and 
      intradermal tests. Any anaphylaxis during the peri-operative period should cause 
      the clinician to perform allergy tests for identification of the culprit drug
      and, sometimes, culprit additive. Testing of human serum albumin, acting as
      hidden allergen, should be included, especially where there has been a blood
      transfusion.
CI  - (c) 2013 The Association of Anaesthetists of Great Britain and Ireland.
FAU - Komericki, P
AU  - Komericki P
AD  - Department of Environmental Dermatology and Venereology, Medical University of
      Graz, Graz, Austria.
FAU - Grims, R H
AU  - Grims RH
FAU - Aberer, W
AU  - Aberer W
FAU - Kranke, B
AU  - Kranke B
LA  - eng
PT  - Case Reports
PT  - Journal Article
DEP - 20131109
PL  - England
TA  - Anaesthesia
JT  - Anaesthesia
JID - 0370524
RN  - 0 (Serum Albumin)
RN  - 9001-32-5 (Fibrinogen)
SB  - AIM
SB  - IM
MH  - Adult
MH  - Anaphylaxis/*chemically induced
MH  - Anesthesia, General
MH  - Chemistry, Pharmaceutical
MH  - Erythrocyte Transfusion/*adverse effects
MH  - Fibrinogen/administration & dosage
MH  - Heart Valve Prosthesis Implantation
MH  - Humans
MH  - Intraoperative Complications/*chemically induced
MH  - Male
MH  - Mitral Valve Prolapse/surgery
MH  - Perioperative Care/adverse effects/methods
MH  - Serum Albumin/*adverse effects
MH  - Skin Tests
EDAT- 2014/01/22 06:00
MHDA- 2014/03/14 06:00
CRDT- 2014/01/22 06:00
PHST- 2013/07/26 [accepted]
PHST- 2013/11/09 [aheadofprint]
AID - 10.1111/anae.12411 [doi]
PST - ppublish
SO  - Anaesthesia. 2014 Feb;69(2):176-8. doi: 10.1111/anae.12411. Epub 2013 Nov 9.

PMID- 24437271
OWN - NLM
STAT- MEDLINE
DA  - 20140120
DCOM- 20140319
IS  - 0047-1852 (Print)
IS  - 0047-1852 (Linking)
VI  - 71
IP  - 12
DP  - 2013 Dec
TI  - [Circadian regulation of urticaria and anaphylaxis].
PG  - 2153-7
AB  - IgE-mediated immediate-type allergic reactions in the skin show a diurnal rhythm,
      although the regulatory mechanisms are poorly understood. In mammals, the
      circadian rhythms are driven by the circadian clock system consisting of the
      light-entrained central clock located in the suprachiasmatic nucleus(SCN) of the 
      hypothalamus and peripheral oscillators present in nearly all cell types. We have
      recently shown that the circadian clocks drive the daily rhythms of IgE-mediated 
      allergic reactions in the skin by using a passive cutaneous anaphylactic reaction
      model in mice. We also found that systemic anaphylactic reaction shows a time of 
      day-dependent variation, which relied on the circadian clocks. These findings
      highlight the circadian clocks as an important regulatory component of local and 
      systemic allergic reaction.
FAU - Nakao, Atsuhito
AU  - Nakao A
AD  - Department of Immunology, Faculty of Medicine, University of Yamanashi.
LA  - jpn
PT  - English Abstract
PT  - Journal Article
PT  - Review
PL  - Japan
TA  - Nihon Rinsho
JT  - Nihon rinsho. Japanese journal of clinical medicine
JID - 0420546
RN  - EC 2.3.1.48 (CLOCK Proteins)
SB  - IM
MH  - Anaphylaxis/genetics/*metabolism
MH  - Animals
MH  - CLOCK Proteins/genetics/metabolism
MH  - Circadian Rhythm/*physiology
MH  - Disease Models, Animal
MH  - Humans
MH  - Mast Cells/immunology
MH  - Urticaria/genetics/*metabolism
EDAT- 2014/01/21 06:00
MHDA- 2014/03/22 06:00
CRDT- 2014/01/21 06:00
PST - ppublish
SO  - Nihon Rinsho. 2013 Dec;71(12):2153-7.

PMID- 24436960
OWN - NLM
STAT- MEDLINE
DA  - 20140116
DCOM- 20140714
IS  - 1873-2518 (Electronic)
IS  - 0264-410X (Linking)
VI  - 31
IP  - 52
DP  - 2013 Dec 16
TI  - How many published cases of serious adverse events after yellow fever vaccination
      meet Brighton Collaboration diagnostic criteria?
PG  - 6201-9
AB  - OBJECTIVES: To perform a systematic review of all serious adverse events (SAEs)
      after yellow fever vaccination and to assess them according to Brighton
      Collaboration criteria. METHODS: Nine electronic databases were searched with the
      terms "yellow fever vaccine" and "adverse events" to 10 July 2013 (no
      language/date limits). Two reviewers independently assessed studies, entered
      data, and assessed cases with Brighton Collaboration criteria. RESULTS: One
      hundred and thirty-one cases met Brighton Collaboration criteria: 32 anaphylaxis,
      41 neurologic (one death), 56 viscerotropic (24 deaths), and 2 both neurologic
      and viscerotropic criteria. All SAEs occurred following first yellow fever (YF)
      vaccination. Two additional cases which met Brighton Collaboration criteria were 
      proven due to wild virus. An additional 345 cases were presented with
      insufficient detail to meet Brighton Collaboration criteria:173 neurological, 68 
      viscerotropic (24 deaths), 67 anaphylaxis, and 34 cases from a UK database and 3 
      from a Swiss database described as "serious adverse events" but not further
      classified into neurologic or viscerotropic. A further 253 cases were excluded as
      presenting insufficient data to be regarded as yellow fever vaccine (YFV) related
      SAEs. CONCLUSIONS: One hundred and thirty-one cases met Brighton Collaboration
      criteria for serious adverse events after yellow fever vaccination. Another 345
      cases did not meet Brighton criteria and 253 were excluded as presenting
      insufficient data to be regarded as serious adverse events after YFV. There are
      likely to be cases in areas that are remote or with insufficient diagnostic
      resources that are neither correctly assessed nor not published.
CI  - Copyright (c) 2013 Elsevier Ltd. All rights reserved.
FAU - Thomas, Roger E
AU  - Thomas RE
FAU - Spragins, Wendy
AU  - Spragins W
FAU - Lorenzetti, Diane L
AU  - Lorenzetti DL
LA  - eng
PT  - Journal Article
PT  - Research Support, Non-U.S. Gov't
PT  - Review
PL  - Netherlands
TA  - Vaccine
JT  - Vaccine
JID - 8406899
RN  - 0 (Yellow Fever Vaccine)
SB  - IM
MH  - Drug-Related Side Effects and Adverse Reactions/*epidemiology/*pathology
MH  - Humans
MH  - Vaccination/*adverse effects
MH  - Yellow Fever/immunology/*prevention & control
MH  - Yellow Fever Vaccine/*administration & dosage/*adverse effects
EDAT- 2014/01/18 06:00
MHDA- 2014/07/16 06:00
CRDT- 2014/01/18 06:00
PST - ppublish
SO  - Vaccine. 2013 Dec 16;31(52):6201-9.

PMID- 24432303
OWN - NLM
STAT- Publisher
DA  - 20140116
IS  - 2326-6066 (Print)
VI  - 1
DP  - 2013 Jul
TI  - T cells expressing chimeric antigen receptors can cause anaphylaxis in humans.
PG  - 26-31
AB  - T cells can be redirected to overcome tolerance to cancer by engineering with
      integrating vectors to express a chimeric antigen receptor (CAR). In preclinical 
      models, we have previously demonstrated that transfection of T cells with
      messenger RNA (mRNA) coding for a CAR is an alternative strategy that has
      antitumor efficacy and the potential to evaluate the on-target off-tumor toxicity
      of new CAR targets safely due to transient mRNA CAR expression. Here, we report
      the safety observed in four patients treated with autologous T cells that had
      been electroporated with mRNA coding for a CAR derived from a murine antibody to 
      human mesothelin. Due to the transient nature of CAR expression on the T cells,
      subjects in the clinical study were given repeated infusions of the CAR-T cells
      in order to assess their safety. One subject developed anaphylaxis and cardiac
      arrest within minutes of completing the 3rd infusion. Although human anti-mouse
      IgG antibodies have been known to develop with CAR-transduced T cells, they have 
      been thought to have no adverse clinical consequences. This is the first
      description of clinical anaphylaxis resulting from CAR-modified T cells, most
      likely through IgE antibodies specific to the CAR. These results indicate that
      the potential immunogenicity of CARs derived from murine antibodies may be a
      safety issue for mRNA CARs, especially when administered using an intermittent
      dosing schedule.
FAU - Maus, Marcela V
AU  - Maus MV
AD  - Abramson Cancer Center (MVM, ARH, GLB, SMA, BLL, YZ, MK, CHJ), the Department of 
      Medicine (MVM, ARH, GLB, SMA) and the Department of Pathology and Laboratory
      Medicine (BLL, XL, YZ, CHJ and MK), Perelman School of Medicine, University of
      Pennsylvania, Philadelphia, Pennsylvania, 19104.
FAU - Haas, Andrew R
AU  - Haas AR
AD  - Abramson Cancer Center (MVM, ARH, GLB, SMA, BLL, YZ, MK, CHJ), the Department of 
      Medicine (MVM, ARH, GLB, SMA) and the Department of Pathology and Laboratory
      Medicine (BLL, XL, YZ, CHJ and MK), Perelman School of Medicine, University of
      Pennsylvania, Philadelphia, Pennsylvania, 19104.
FAU - Beatty, Gregory L
AU  - Beatty GL
AD  - Abramson Cancer Center (MVM, ARH, GLB, SMA, BLL, YZ, MK, CHJ), the Department of 
      Medicine (MVM, ARH, GLB, SMA) and the Department of Pathology and Laboratory
      Medicine (BLL, XL, YZ, CHJ and MK), Perelman School of Medicine, University of
      Pennsylvania, Philadelphia, Pennsylvania, 19104.
FAU - Albelda, Steven M
AU  - Albelda SM
AD  - Abramson Cancer Center (MVM, ARH, GLB, SMA, BLL, YZ, MK, CHJ), the Department of 
      Medicine (MVM, ARH, GLB, SMA) and the Department of Pathology and Laboratory
      Medicine (BLL, XL, YZ, CHJ and MK), Perelman School of Medicine, University of
      Pennsylvania, Philadelphia, Pennsylvania, 19104.
FAU - Levine, Bruce L
AU  - Levine BL
AD  - Abramson Cancer Center (MVM, ARH, GLB, SMA, BLL, YZ, MK, CHJ), the Department of 
      Medicine (MVM, ARH, GLB, SMA) and the Department of Pathology and Laboratory
      Medicine (BLL, XL, YZ, CHJ and MK), Perelman School of Medicine, University of
      Pennsylvania, Philadelphia, Pennsylvania, 19104.
FAU - Liu, Xiaojun
AU  - Liu X
AD  - Abramson Cancer Center (MVM, ARH, GLB, SMA, BLL, YZ, MK, CHJ), the Department of 
      Medicine (MVM, ARH, GLB, SMA) and the Department of Pathology and Laboratory
      Medicine (BLL, XL, YZ, CHJ and MK), Perelman School of Medicine, University of
      Pennsylvania, Philadelphia, Pennsylvania, 19104.
FAU - Zhao, Yangbing
AU  - Zhao Y
AD  - Abramson Cancer Center (MVM, ARH, GLB, SMA, BLL, YZ, MK, CHJ), the Department of 
      Medicine (MVM, ARH, GLB, SMA) and the Department of Pathology and Laboratory
      Medicine (BLL, XL, YZ, CHJ and MK), Perelman School of Medicine, University of
      Pennsylvania, Philadelphia, Pennsylvania, 19104.
FAU - Kalos, Michael
AU  - Kalos M
AD  - Abramson Cancer Center (MVM, ARH, GLB, SMA, BLL, YZ, MK, CHJ), the Department of 
      Medicine (MVM, ARH, GLB, SMA) and the Department of Pathology and Laboratory
      Medicine (BLL, XL, YZ, CHJ and MK), Perelman School of Medicine, University of
      Pennsylvania, Philadelphia, Pennsylvania, 19104.
FAU - June, Carl H
AU  - June CH
AD  - Abramson Cancer Center (MVM, ARH, GLB, SMA, BLL, YZ, MK, CHJ), the Department of 
      Medicine (MVM, ARH, GLB, SMA) and the Department of Pathology and Laboratory
      Medicine (BLL, XL, YZ, CHJ and MK), Perelman School of Medicine, University of
      Pennsylvania, Philadelphia, Pennsylvania, 19104.
LA  - ENG
GR  - K08 CA138907/CA/NCI NIH HHS/United States
GR  - K08 CA166039/CA/NCI NIH HHS/United States
GR  - P01 CA066726/CA/NCI NIH HHS/United States
PT  - JOURNAL ARTICLE
TA  - Cancer Immunol Res
JT  - Cancer immunology research
JID - 101614637
PMC - PMC3888798
MID - NIHMS525708
EDAT- 2014/01/17 06:00
MHDA- 2014/01/17 06:00
CRDT- 2014/01/17 06:00
PST - ppublish
SO  - Cancer Immunol Res. 2013 Jul;1:26-31.

PMID- 24431813
OWN - NLM
STAT- PubMed-not-MEDLINE
DA  - 20140116
DCOM- 20140116
LR  - 20140303
IS  - 0972-8279 (Print)
IS  - 0972-8270 (Linking)
VI  - 12
IP  - 1
DP  - 2013 Mar
TI  - Anaphylaxis: an update.
PG  - 48-50
LID - 10.1007/s12663-012-0380-8 [doi]
AB  - Anaphylaxis is a medical emergency. Virtually, any individual may develop
      hypersensitivity to any of the various formulations/substances used in dental
      practice and this necessitates all dental professionals to keep themselves
      updated with the latest guide-line on management of life threatening anaphylaxis.
      Guidelines by the World Allergy Organization for the assessment and management of
      anaphylaxis in 2011 are discussed.
FAU - Bhargava, Darpan
AU  - Bhargava D
AD  - Department Oral and Maxillofacial Surgery, L. N Medical College & Research Center
      and J. K Hospital, J. K Town, Sarvdharm C-Sector, Kolar Road, Bhopal, Madhya
      Pradesh 462042 India ; Consultant Oral and Maxillofacial Surgeon, H-3/2, B. D. A 
      Colony, Nayapura, Lal Ghati, Airport Road, Bhopal, Madhya Pradesh 462001 India.
LA  - eng
PT  - Journal Article
DEP - 20120511
PL  - India
TA  - J Maxillofac Oral Surg
JT  - Journal of maxillofacial and oral surgery
JID - 101538309
PMC - PMC3589516
OID - NLM: PMC3589516
OTO - NOTNLM
OT  - Anaphylaxis
OT  - Dental
OT  - Dentist
OT  - Hypersensitivity
OT  - Medical emergency
EDAT- 2014/01/17 06:00
MHDA- 2014/01/17 06:01
CRDT- 2014/01/17 06:00
PHST- 2011/09/03 [received]
PHST- 2012/04/04 [accepted]
PHST- 2012/05/11 [epublish]
AID - 10.1007/s12663-012-0380-8 [doi]
AID - 380 [pii]
PST - ppublish
SO  - J Maxillofac Oral Surg. 2013 Mar;12(1):48-50. doi: 10.1007/s12663-012-0380-8.
      Epub 2012 May 11.

PMID- 24428985
OWN - NLM
STAT- MEDLINE
DA  - 20140530
DCOM- 20140804
IS  - 1532-8171 (Electronic)
IS  - 0735-6757 (Linking)
VI  - 32
IP  - 6
DP  - 2014 Jun
TI  - Nonocclusive mesenteric ischemia following multiple wasp stings.
PG  - 689.e3-4
LID - 10.1016/j.ajem.2013.12.015 [doi]
LID - S0735-6757(13)00852-8 [pii]
AB  - Massive wasp envenomation can cause not only severe immediate allergic reactions 
      and anaphylaxis but also severe delayed toxin-mediated systemic reactions,
      including hemolysis, coagulopathy, rhabdomyolysis, acute renal failure, and
      hepatotoxicity. However, reports of the latter type of reactions are rare. The
      subject of this case report, a 66-year-old man, was stung more than 30 times
      during an attack by wasps. Although he initially complained of pain, he showed no
      signs of anaphylaxis during observation in an emergency department. Twenty hours 
      after envenomation, he was admitted to the hospital because of vomiting,
      abdominal pain, and lower gastrointestinal bleeding. Mesenteric ischemia,
      rhabdomyolysis, acute renal failure, and hepatotoxicity were diagnosed as delayed
      toxin-mediated systemic reactions resulting from massive wasp envenomation.
      Contrast-enhanced computed tomography findings, which included no thrombi or
      emboli but did reveal the abrupt tapering of mesenteric arteries, strongly
      suggested that the ischemia was due to nonocclusive mesenteric ischemia.
      Immediately after diagnosis, an emergency laparotomy was performed. Nonocclusive 
      mesenteric ischemia was finally diagnosed via a histologic examination of the
      resected small bowel. We present the first case report of nonocclusive mesenteric
      ischemia consequent to wasp stings.
FAU - Yamazaki, Haruyuki
AU  - Yamazaki H
AD  - Department of Anesthesia, National Hospital Organization Tokyo Medical Center,
      Meguro-ku, Tokyo 1528902, Japan. Electronic address:
      y-haruyuki@msj.biglobe.ne.jp.
FAU - Yasumura, Rie
AU  - Yasumura R
AD  - Department of Anesthesia, National Hospital Organization Tokyo Medical Center,
      Meguro-ku, Tokyo 1528902, Japan.
FAU - Miyashita, Keiko
AU  - Miyashita K
AD  - Department of Anesthesia, National Hospital Organization Tokyo Medical Center,
      Meguro-ku, Tokyo 1528902, Japan.
FAU - Ishii, Yasuhiro
AU  - Ishii Y
AD  - Department of Anesthesia, Fujinomiya City General Hospital, Fujinomiya City,
      Shizuoka Prefecture 4180076, Japan.
FAU - Kobayashi, Yoshiro
AU  - Kobayashi Y
AD  - Department of Anesthesia, National Hospital Organization Tokyo Medical Center,
      Meguro-ku, Tokyo 1528902, Japan.
LA  - eng
PT  - Case Reports
PT  - Journal Article
DEP - 20131212
PL  - United States
TA  - Am J Emerg Med
JT  - The American journal of emergency medicine
JID - 8309942
SB  - IM
MH  - Animals
MH  - Emergency Service, Hospital
MH  - Humans
MH  - Insect Bites and Stings/*complications
MH  - Intestine, Small/*blood supply/surgery
MH  - Ischemia/diagnosis/*etiology/surgery
MH  - Laparotomy
MH  - Male
MH  - Mesenteric Arteries/surgery
MH  - Middle Aged
MH  - *Wasps
EDAT- 2014/01/17 06:00
MHDA- 2014/08/05 06:00
CRDT- 2014/01/17 06:00
PHST- 2013/11/29 [received]
PHST- 2013/12/03 [accepted]
PHST- 2013/12/12 [aheadofprint]
AID - S0735-6757(13)00852-8 [pii]
AID - 10.1016/j.ajem.2013.12.015 [doi]
PST - ppublish
SO  - Am J Emerg Med. 2014 Jun;32(6):689.e3-4. doi: 10.1016/j.ajem.2013.12.015. Epub
      2013 Dec 12.

PMID- 24428965
OWN - NLM
STAT- MEDLINE
DA  - 20140331
DCOM- 20140606
IS  - 1534-4436 (Electronic)
IS  - 1081-1206 (Linking)
VI  - 112
IP  - 4
DP  - 2014 Apr
TI  - A probable case report of stress-induced anaphylaxis.
PG  - 383-4
LID - 10.1016/j.anai.2013.07.018 [doi]
LID - S1081-1206(13)00501-2 [pii]
FAU - Alevizos, Michail
AU  - Alevizos M
AD  - Molecular Immunopharmacology and Drug Discovery Laboratory, Department of
      Integrative Physiology and Pharmacology, Tufts University School of Medicine.
FAU - Karagkouni, Anna
AU  - Karagkouni A
AD  - Molecular Immunopharmacology and Drug Discovery Laboratory, Department of
      Integrative Physiology and Pharmacology, Tufts University School of Medicine.
FAU - Kontou-Fili, Kalliopi
AU  - Kontou-Fili K
AD  - Department of Allergology and Clinical Immunology, "Laikon" General Hospital,
      Athens, Greece.
FAU - Theoharides, Theoharis C
AU  - Theoharides TC
AD  - Molecular Immunopharmacology and Drug Discovery Laboratory, Department of
      Integrative Physiology and Pharmacology, Tufts University School of Medicine;
      Department of Biochemistry, Tufts University School of Medicine; Department of
      Internal Medicine, Tufts University School of Medicine and Tufts Medical Center, 
      Boston, Massachusetts. Electronic address: theoharis.theoharides@tufts.edu.
LA  - eng
PT  - Case Reports
PT  - Letter
DEP - 20130806
PL  - United States
TA  - Ann Allergy Asthma Immunol
JT  - Annals of allergy, asthma & immunology : official publication of the American
      College of Allergy, Asthma, & Immunology
JID - 9503580
RN  - 4G7DS2Q64Y (Progesterone)
RN  - 9015-71-8 (Corticotropin-Releasing Hormone)
SB  - IM
MH  - Adult
MH  - Anaphylaxis/*diagnosis/etiology
MH  - Cell Degranulation
MH  - Corticotropin-Releasing Hormone/*metabolism
MH  - Female
MH  - Humans
MH  - Hypothalamo-Hypophyseal System
MH  - Immunization
MH  - Mast Cells/*immunology
MH  - Placebo Effect
MH  - Pregnancy
MH  - Pregnancy, Unwanted/physiology/psychology
MH  - Progesterone/immunology
MH  - Stress, Psychological/complications/*diagnosis
EDAT- 2014/01/17 06:00
MHDA- 2014/06/07 06:00
CRDT- 2014/01/17 06:00
PHST- 2013/04/27 [received]
PHST- 2013/07/09 [revised]
PHST- 2013/07/13 [accepted]
PHST- 2013/08/06 [aheadofprint]
AID - S1081-1206(13)00501-2 [pii]
AID - 10.1016/j.anai.2013.07.018 [doi]
PST - ppublish
SO  - Ann Allergy Asthma Immunol. 2014 Apr;112(4):383-4. doi:
      10.1016/j.anai.2013.07.018. Epub 2013 Aug 6.

PMID- 24428962
OWN - NLM
STAT- MEDLINE
DA  - 20140331
DCOM- 20140606
IS  - 1534-4436 (Electronic)
IS  - 1081-1206 (Linking)
VI  - 112
IP  - 4
DP  - 2014 Apr
TI  - Stress triggers coronary mast cells leading to cardiac events.
PG  - 309-16
LID - 10.1016/j.anai.2013.09.017 [doi]
LID - S1081-1206(13)00691-1 [pii]
AB  - OBJECTIVE: Stress precipitates and worsens not only asthma and atopic dermatitis 
      but also acute coronary syndromes (ACSs), which are associated with coronary
      inflammation. Evidence linking stress to ACS was reviewed and indicated that
      activation of coronary mast cells (MCs) by stress, through
      corticotropin-releasing hormone (CRH) and other neuropeptides, contributes to
      coronary inflammation and coronary artery disease. DATA SOURCES: PubMed was
      searched (2005-2013) for articles using the following keywords: allergies,
      anaphylaxis, anxiety, coronary arteries, coronary artery disease, C-reactive
      protein, cytokines, chymase, histamine, hypersensitivity, interleukin-6 (IL-6),
      inflammation, mast cells, myocardial ischemia, niacin, platelet-activating
      factor, rupture, spasm, statins, stress, treatment, tryptase, and uroctortin.
      STUDY SELECTIONS: Articles were selected based on their relevance to how stress
      affects ACS and how it activates coronary MCs, leading to coronary
      hypersensitivity, inflammation, and coronary artery disease. RESULTS: Stress can 
      precipitate allergies and ACS. Stress stimulates MCs through the activation of
      high-affinity surface receptors for CRH, leading to a CRH-dependent increase in
      serum IL-6. Moreover, neurotensin secreted with CRH from peripheral nerves
      augments the effect of CRH and stimulates cardiac MCs to release IL-6, which is
      elevated in ACS and is an independent risk factor for myocardial ischemia. MCs
      also secrete CRH and uroctortin, which induces IL-6 release from cardiomyocytes. 
      The presence of atherosclerosis increases the risk of cardiac MC activation owing
      to the stimulatory effect of lipoproteins and adipocytokines. Conditions such as 
      Kounis syndrome, mastocytosis, and myalgic encephalopathy/chronic fatigue
      syndrome are particularly prone to coronary hypersensitivity reactions.
      CONCLUSION: Inhibition of cardiac MCs may be a novel treatment approach.
CI  - Copyright (c) 2014 American College of Allergy, Asthma & Immunology. Published by
      Elsevier Inc. All rights reserved.
FAU - Alevizos, Michail
AU  - Alevizos M
AD  - Molecular Immunopharmacology and Drug Discovery Laboratory, Department of
      Integrative Physiology and Pathobiology, Tufts University School of Medicine,
      Tufts Medical Center, Boston, Massachusetts; Present address: Department of
      Internal Medicine, Jacoby Medical Center, New York, New York.
FAU - Karagkouni, Anna
AU  - Karagkouni A
AD  - Molecular Immunopharmacology and Drug Discovery Laboratory, Department of
      Integrative Physiology and Pathobiology, Tufts University School of Medicine,
      Tufts Medical Center, Boston, Massachusetts; Present address: Department of
      Psychiatry, Westchester Hospital, Mt Kisco, New York.
FAU - Panagiotidou, Smaro
AU  - Panagiotidou S
AD  - Molecular Immunopharmacology and Drug Discovery Laboratory, Department of
      Integrative Physiology and Pathobiology, Tufts University School of Medicine,
      Tufts Medical Center, Boston, Massachusetts.
FAU - Vasiadi, Magdalini
AU  - Vasiadi M
AD  - Molecular Immunopharmacology and Drug Discovery Laboratory, Department of
      Integrative Physiology and Pathobiology, Tufts University School of Medicine,
      Tufts Medical Center, Boston, Massachusetts.
FAU - Theoharides, Theoharis C
AU  - Theoharides TC
AD  - Molecular Immunopharmacology and Drug Discovery Laboratory, Department of
      Integrative Physiology and Pathobiology, Tufts University School of Medicine,
      Tufts Medical Center, Boston, Massachusetts; Department of Internal Medicine,
      Tufts University School of Medicine, Tufts Medical Center, Boston, Massachusetts;
      Department of Biochemistry, Tufts University School of Medicine, Tufts Medical
      Center, Boston, Massachusetts; Department of Psychiatry, Tufts University School 
      of Medicine, Tufts Medical Center, Boston, Massachusetts. Electronic address:
      theoharis.theoharides@tufts.edu.
LA  - eng
PT  - Journal Article
PT  - Review
DEP - 20131010
PL  - United States
TA  - Ann Allergy Asthma Immunol
JT  - Annals of allergy, asthma & immunology : official publication of the American
      College of Allergy, Asthma, & Immunology
JID - 9503580
RN  - 0 (Cytokines)
RN  - 0 (Inflammation Mediators)
RN  - 9015-71-8 (Corticotropin-Releasing Hormone)
SB  - IM
MH  - Animals
MH  - Cell Degranulation
MH  - Coronary Artery Disease/*immunology/*psychology
MH  - Coronary Vessels/immunology
MH  - Corticotropin-Releasing Hormone/*metabolism
MH  - Cytokines/metabolism
MH  - Humans
MH  - Inflammation Mediators/metabolism
MH  - Mast Cells/*immunology
MH  - Stress, Psychological/*immunology
EDAT- 2014/01/17 06:00
MHDA- 2014/06/07 06:00
CRDT- 2014/01/17 06:00
PHST- 2013/06/28 [received]
PHST- 2013/08/30 [revised]
PHST- 2013/09/17 [accepted]
PHST- 2013/10/10 [aheadofprint]
AID - S1081-1206(13)00691-1 [pii]
AID - 10.1016/j.anai.2013.09.017 [doi]
PST - ppublish
SO  - Ann Allergy Asthma Immunol. 2014 Apr;112(4):309-16. doi:
      10.1016/j.anai.2013.09.017. Epub 2013 Oct 10.

PMID- 24427763
OWN - NLM
STAT- PubMed-not-MEDLINE
DA  - 20140115
DCOM- 20140624
LR  - 20140624
IS  - 2287-3651 (Print)
IS  - 2287-3651 (Linking)
VI  - 3
IP  - 1
DP  - 2014 Jan
TI  - Vaccine allergies.
PG  - 50-7
LID - 10.7774/cevr.2014.3.1.50 [doi]
AB  - Currently, the increasing numbers of vaccine administrations are associated with 
      increased reports of adverse vaccine reactions. Whilst the general adverse
      reactions including allergic reactions caused by the vaccine itself or the
      vaccine components, are rare, they can in some circumstances be serious and even 
      fatal. In accordance with many IgE-mediated reactions and immediate-type allergic
      reactions, the primary allergens are proteins. The proteins most often implicated
      in vaccine allergies are egg and gelatin, with perhaps rare reactions to yeast or
      latex. Numerous studies have demonstrated that the injectable influenza vaccine
      can be safely administered, although with appropriate precautions, to patients
      with severe egg allergy, as the current influenza vaccines contain small trace
      amounts of egg protein. If an allergy is suspected, an accurate examination
      followed by algorithms is vital for correct diagnosis, treatment and decision
      regarding re-vaccination in patients with immediate-type reactions to vaccines.
      Facilities and health care professionals should be available to treat immediate
      hypersensitivity reactions (anaphylaxis) in all settings where vaccines are
      administered.
FAU - Chung, Eun Hee
AU  - Chung EH
AD  - Department of Pediatrics, National Medical Center, Seoul, Korea.
LA  - eng
PT  - Journal Article
PT  - Review
DEP - 20131218
PL  - Korea (South)
TA  - Clin Exp Vaccine Res
JT  - Clinical and experimental vaccine research
JID - 101592344
PMC - PMC3890451
OID - NLM: PMC3890451
OTO - NOTNLM
OT  - Allergy
OT  - Anaphylaxis
OT  - Egg
OT  - Influenza
OT  - Vaccine
EDAT- 2014/01/16 06:00
MHDA- 2014/01/16 06:01
CRDT- 2014/01/16 06:00
PHST- 2013/09/21 [received]
PHST- 2013/10/10 [revised]
PHST- 2013/10/30 [accepted]
PHST- 2013/12/18 [epublish]
AID - 10.7774/cevr.2014.3.1.50 [doi]
PST - ppublish
SO  - Clin Exp Vaccine Res. 2014 Jan;3(1):50-7. doi: 10.7774/cevr.2014.3.1.50. Epub
      2013 Dec 18.

PMID- 24423421
OWN - NLM
STAT- MEDLINE
DA  - 20140115
DCOM- 20140331
LR  - 20140603
IS  - 0003-3006 (Print)
IS  - 0003-3006 (Linking)
VI  - 60
IP  - 4
DP  - 2013 Winter
TI  - Drug allergies and implications for dental practice.
PG  - 188-97
LID - 10.2344/0003-3006-60.4.188 [doi]
AB  - Adverse reactions to medications prescribed or administered in dental practice
      can be worrying. Most of these reactions are somewhat predictable based on the
      pharmacodynamic properties of the drug. Others, such as allergic and
      pseudoallergic reactions, are generally unpredictable and unrelated to normal
      drug action. This article will review immune and nonimmune-mediated mechanisms
      that account for allergic and related reactions to the particular drug classes
      commonly used in dentistry. The appropriate management of these reactions will
      also be addressed.
FAU - Becker, Daniel E
AU  - Becker DE
AD  - Associate Director of Education, General Dental Practice Residency, Miami Valley 
      Hospital, Dayton, Ohio.
LA  - eng
PT  - Case Reports
PT  - Journal Article
PT  - Review
PL  - United States
TA  - Anesth Prog
JT  - Anesthesia progress
JID - 0043533
RN  - 0 (Analgesics, Opioid)
RN  - 0 (Anesthetics, Local)
RN  - 0 (Anti-Inflammatory Agents, Non-Steroidal)
RN  - 0 (Cephalosporins)
RN  - 0 (Penicillins)
RN  - 0 (Pharmaceutical Preparations, Dental)
RN  - 142M471B3J (Carbon Dioxide)
SB  - D
MH  - Adolescent
MH  - Adult
MH  - Aged
MH  - Analgesics, Opioid/adverse effects
MH  - Anaphylaxis/drug therapy
MH  - Anesthesia, General/*adverse effects
MH  - Anesthetics, Local/*adverse effects
MH  - Anti-Inflammatory Agents, Non-Steroidal/adverse effects
MH  - Carbon Dioxide/blood
MH  - Cephalosporins/adverse effects
MH  - *Drug Hypersensitivity/drug therapy/etiology/metabolism/pathology
MH  - Female
MH  - Humans
MH  - Laryngoscopy/instrumentation
MH  - Latex Hypersensitivity
MH  - Male
MH  - Middle Aged
MH  - Penicillins/adverse effects
MH  - Pharmaceutical Preparations, Dental/*adverse effects
MH  - Young Adult
PMC - PMC3891459
OID - NLM: PMC3891459
EDAT- 2014/01/16 06:00
MHDA- 2014/04/01 06:00
CRDT- 2014/01/16 06:00
AID - 10.2344/0003-3006-60.4.188 [doi]
PST - ppublish
SO  - Anesth Prog. 2013 Winter;60(4):188-97. doi: 10.2344/0003-3006-60.4.188.

PMID- 24416800
OWN - NLM
STAT- MEDLINE
DA  - 20140112
DCOM- 20140725
IS  - 1440-1592 (Electronic)
IS  - 1323-8930 (Linking)
VI  - 62
IP  - 4
DP  - 2013 Dec
TI  - Immunotherapy and tolerance-cutting edge.
PG  - 401-2
FAU - Mori, Akio
AU  - Mori A
FAU - Izuhara, Kenji
AU  - Izuhara K
LA  - eng
PT  - Comment
PT  - Editorial
PL  - Japan
TA  - Allergol Int
JT  - Allergology international : official journal of the Japanese Society of
      Allergology
JID - 9616296
RN  - 0 (Allergens)
RN  - 0 (Antigens, Plant)
RN  - 0 (Plant Proteins)
RN  - 0 (Soaps)
RN  - 0 (thaumatin-like protein 1, Manilkara zapota)
RN  - 9007-90-3 (Gliadin)
SB  - IM
CON - Allergol Int. 2013 Dec;62(4):435-45. PMID: 23963475
CON - Allergol Int. 2013 Dec;62(4):447-62. PMID: 24060761
MH  - Allergens/*immunology
MH  - Anaphylaxis/*immunology
MH  - Antigens, Plant/*immunology
MH  - *Exercise
MH  - Female
MH  - Food Hypersensitivity/*immunology
MH  - Fruit/*immunology
MH  - Gliadin/*immunology
MH  - Humans
MH  - Male
MH  - Manilkara/*immunology
MH  - Plant Proteins/*immunology
MH  - Soaps/*adverse effects
MH  - Triticum/*immunology
MH  - Wheat Hypersensitivity/*immunology
EDAT- 2014/01/15 06:00
MHDA- 2014/07/26 06:00
CRDT- 2014/01/14 06:00
PST - ppublish
SO  - Allergol Int. 2013 Dec;62(4):401-2.

PMID- 24410784
OWN - NLM
STAT- MEDLINE
DA  - 20140113
DCOM- 20140813
IS  - 1398-9995 (Electronic)
IS  - 0105-4538 (Linking)
VI  - 68
IP  - 12
DP  - 2013 Dec
TI  - A majority of parents of children with peanut allergy fear using the epinephrine 
      auto-injector.
PG  - 1605-9
LID - 10.1111/all.12262 [doi]
AB  - Prompt epinephrine administration is crucial in managing anaphylaxis, but
      epinephrine auto-injectors (EAIs) are underutilized by patients and their
      families. Children with peanut allergy were recruited from the Allergy Clinics at
      the Montreal Children's Hospital, food allergy advocacy organizations and
      organizations providing products to allergic individuals. Parents of children who
      had been prescribed an EAI were queried on whether they were fearful of using it 
      and on factors that may contribute to fear. A majority of parents (672/1209 =
      56%) expressed fear regarding the use of the EAI. Parents attributed the fear to 
      hurting the child, using the EAI incorrectly or a bad outcome. Parents whose
      child had longer disease duration or a severe reaction and parents who were
      satisfied with the EAI training or found it easy to use were less likely to be
      afraid. Families may benefit from simulation training and more education on the
      recognition and management of anaphylaxis.
CI  - (c) 2013 John Wiley & Sons A/S. Published by John Wiley & Sons Ltd.
FAU - Chad, L
AU  - Chad L
AD  - Department of Paediatrics, University of Toronto, Toronto, ON, Canada.
FAU - Ben-Shoshan, M
AU  - Ben-Shoshan M
FAU - Asai, Y
AU  - Asai Y
FAU - Cherkaoui, S
AU  - Cherkaoui S
FAU - Alizadehfar, R
AU  - Alizadehfar R
FAU - St-Pierre, Y
AU  - St-Pierre Y
FAU - Harada, L
AU  - Harada L
FAU - Allen, M
AU  - Allen M
FAU - Clarke, A
AU  - Clarke A
LA  - eng
PT  - Journal Article
PT  - Research Support, Non-U.S. Gov't
DEP - 20131012
PL  - Denmark
TA  - Allergy
JT  - Allergy
JID - 7804028
RN  - YKH834O4BH (Epinephrine)
SB  - IM
MH  - Adolescent
MH  - Anaphylaxis/prevention & control
MH  - Child
MH  - Child, Preschool
MH  - Epinephrine/*administration & dosage
MH  - *Fear
MH  - Female
MH  - Humans
MH  - Infant
MH  - Infant, Newborn
MH  - Injections, Intramuscular
MH  - Male
MH  - Peanut Hypersensitivity/*drug therapy/epidemiology/*psychology
MH  - Risk Factors
OTO - NOTNLM
OT  - epidemiology
OT  - epinephrine auto‐injectors
OT  - food allergy
OT  - peanut allergy
EDAT- 2014/01/15 06:00
MHDA- 2014/08/15 06:00
CRDT- 2014/01/14 06:00
PHST- 2013/08/07 [accepted]
PHST- 2013/10/12 [aheadofprint]
AID - 10.1111/all.12262 [doi]
PST - ppublish
SO  - Allergy. 2013 Dec;68(12):1605-9. doi: 10.1111/all.12262. Epub 2013 Oct 12.

PMID- 24410783
OWN - NLM
STAT- MEDLINE
DA  - 20140113
DCOM- 20140813
IS  - 1398-9995 (Electronic)
IS  - 0105-4538 (Linking)
VI  - 68
IP  - 12
DP  - 2013 Dec
TI  - Twenty four-hour helpline access to expert management advice for
      food-allergy-triggered anaphylaxis in infants, children and young people: a
      pragmatic, randomized controlled trial.
PG  - 1598-604
LID - 10.1111/all.12310 [doi]
AB  - BACKGROUND: Anaphylaxis is a life-threatening emergency. If promptly
      administered, adrenaline is potentially life-saving. Many
      food-allergic-children/carers are unsure when to use their adrenaline
      autoinjectors, contributing to a low quality of life and worse outcomes in the
      setting of an acute allergic reaction. OBJECTIVES: The aim of this study was to
      assess the effectiveness of 24-hour telephone access to specialist clinical
      advice on disease-specific quality of life. METHODS: A pragmatic two-arm,
      parallel-group randomized control trial was conducted. Children/carers (<16
      years) with food allergy, trained in adrenaline auto-injector use, were recruited
      from a hospital-based paediatric allergy clinic. Baseline disease-specific
      quality of life was ascertained using the validated Food-Allergy-Related
      Quality-of-Life Questionnaire (FAQLQ), either Parent Form, Child Form or Teenager
      Form depending on child's age. Participants were then centrally randomized for a 
      6-month period to 24-hour telephone specialist support line or to usual care. The
      primary outcome measure was a change in FAQL scores, at one and 6 months
      postrandomization, compared with baseline. The minimum clinically important
      difference (MCID) in score is 0.5. RESULTS: Fifty two children/carers were
      recruited. FAQL scores remained static in the control group across the three time
      points. Scores gradually improved in the intervention group, with a significant
      difference seen at 6 months (T1-T3 Mean difference = -1.5, (CI 0.87-2.25) P <
      0.005] Follow-up questionnaires, 6 months after the intervention was removed, T4,
      showed sustained significant difference between the groups (control M = 3.0;
      intervention M = 1.1[t = -4.113, P < 0.05]). CONCLUSION: The 24-hour helpline
      improved food-allergy-specific quality of life in children. Six-month
      intervention support resulted in sustained benefits for at least a further 6
      months.
CI  - (c) 2013 John Wiley & Sons A/S. Published by John Wiley & Sons Ltd.
FAU - Kelleher, M M
AU  - Kelleher MM
AD  - Department of Paediatrics & Child Health, University College Cork, Cork, Ireland.
FAU - Dunngalvin, A
AU  - Dunngalvin A
FAU - Sheikh, A
AU  - Sheikh A
FAU - Cullinane, C
AU  - Cullinane C
FAU - Fitzsimons, J
AU  - Fitzsimons J
FAU - Hourihane, J O'B
AU  - Hourihane JO
LA  - eng
PT  - Journal Article
PT  - Randomized Controlled Trial
PT  - Research Support, Non-U.S. Gov't
PL  - Denmark
TA  - Allergy
JT  - Allergy
JID - 7804028
SB  - IM
MH  - Adolescent
MH  - Anaphylaxis/*etiology/*prevention & control
MH  - Child
MH  - Child, Preschool
MH  - *Consultants
MH  - Female
MH  - Food Hypersensitivity/*complications
MH  - *Hotlines
MH  - Humans
MH  - Infant
MH  - Infant, Newborn
MH  - Male
MH  - Patient Outcome Assessment
MH  - *Quality of Life
MH  - Young Adult
OTO - NOTNLM
OT  - adrenaline
OT  - anaphylaxis
OT  - food allergy
OT  - paediatrics
OT  - quality of life
EDAT- 2014/01/15 06:00
MHDA- 2014/08/15 06:00
CRDT- 2014/01/14 06:00
PHST- 2013/09/30 [accepted]
AID - 10.1111/all.12310 [doi]
PST - ppublish
SO  - Allergy. 2013 Dec;68(12):1598-604. doi: 10.1111/all.12310.

PMID- 24410782
OWN - NLM
STAT- MEDLINE
DA  - 20140113
DCOM- 20140813
IS  - 1398-9995 (Electronic)
IS  - 0105-4538 (Linking)
VI  - 68
IP  - 12
DP  - 2013 Dec
TI  - CD25+ regulatory T cells transfer n-3 long chain polyunsaturated fatty
      acids-induced tolerance in mice allergic to cow's milk protein.
PG  - 1562-70
LID - 10.1111/all.12300 [doi]
AB  - BACKGROUND: Recently, we have shown that dietary long-chain n-3 polyunsaturated
      fatty acids (n-3 LCPUFA) largely prevent allergic sensitization in a murine model
      for cow's milk allergy. The aim of this study was to assess the contribution of
      regulatory T cells (Treg) in the prevention of food allergy by n-3 LCPUFA.
      METHODS: C3H/HeOuJ female donor mice were fed a control or fish oil diet before
      and during oral sensitization with cow's milk protein whey. Acute allergic skin
      response (ASR), anaphylaxis, body temperature, serum immunoglobulins, and mouse
      mast cell protease-1 (mmcp-1) were assessed. Splenocytes of sham- or
      whey-sensitized donor mice fed either control or fish oil diet were adoptively
      transferred to naive recipient mice. Recipient mice received a whole splenocyte
      suspension, splenocytes ex vivo depleted of CD25+ cells, or MACS-isolated CD4+
      CD25+ Treg. Recipient mice were sham- or whey-sensitized and fed control diet.
      RESULTS: The ASR as well as whey-specific IgE and whey-specific IgG1 levels were 
      reduced in whey-sensitized donor mice fed the fish oil diet as compared to the
      control diet. Splenocytes of control-diet-fed whey-sensitized donors transferred 
      immunologic memory. By contrast, splenocytes of fish-oil-fed whey-sensitized -
      but not sham-sensitized - donors transferred tolerance to recipients as shown by 
      a reduction in ASR and serum mmcp-1, and depletion of CD25+ Treg abrogated this. 
      Transfer of CD25+ Treg confirmed the involvement of Treg in the suppression of
      allergic sensitization. CONCLUSIONS: CD25+ Treg are crucial in whey allergy
      prevention by n-3 LCPUFA.
CI  - (c) 2013 John Wiley & Sons A/S. Published by John Wiley & Sons Ltd.
FAU - van den Elsen, L W J
AU  - van den Elsen LW
AD  - Division of Pharmacology, Utrecht Institute for Pharmaceutical Sciences, Utrecht 
      University, Utrecht, the Netherlands.
FAU - Meulenbroek, L A P M
AU  - Meulenbroek LA
FAU - van Esch, B C A M
AU  - van Esch BC
FAU - Hofman, G A
AU  - Hofman GA
FAU - Boon, L
AU  - Boon L
FAU - Garssen, J
AU  - Garssen J
FAU - Willemsen, L E M
AU  - Willemsen LE
LA  - eng
PT  - Journal Article
PT  - Research Support, Non-U.S. Gov't
PL  - Denmark
TA  - Allergy
JT  - Allergy
JID - 7804028
RN  - 0 (Fatty Acids, Omega-3)
RN  - 0 (Fish Oils)
RN  - 0 (Immunoglobulin G)
RN  - 0 (Interleukin-2 Receptor alpha Subunit)
RN  - 0 (Milk Proteins)
RN  - 0 (whey protein)
RN  - 130068-27-8 (Interleukin-10)
RN  - 37341-29-0 (Immunoglobulin E)
SB  - IM
MH  - Adoptive Transfer
MH  - Animals
MH  - Body Temperature
MH  - Cattle
MH  - Diet
MH  - Disease Models, Animal
MH  - Fatty Acids, Omega-3/*immunology/pharmacology
MH  - Female
MH  - Fish Oils
MH  - *Immune Tolerance/drug effects
MH  - Immunoglobulin E/blood/immunology
MH  - Immunoglobulin G/blood/immunology
MH  - Interleukin-10/biosynthesis
MH  - Interleukin-2 Receptor alpha Subunit/metabolism
MH  - Mice
MH  - Milk Hypersensitivity/*immunology/*prevention & control
MH  - Milk Proteins/*immunology
MH  - Spleen/cytology
MH  - T-Lymphocytes, Regulatory/*immunology/metabolism
OTO - NOTNLM
OT  - cow's milk allergy
OT  - fish oil
OT  - long‐chain n‐3 polyunsaturated fatty acids
OT  - regulatory T cell
OT  - tolerance
EDAT- 2014/01/15 06:00
MHDA- 2014/08/15 06:00
CRDT- 2014/01/14 06:00
PHST- 2013/09/11 [accepted]
AID - 10.1111/all.12300 [doi]
PST - ppublish
SO  - Allergy. 2013 Dec;68(12):1562-70. doi: 10.1111/all.12300.

PMID- 24404597
OWN - NLM
STAT- In-Process
DA  - 20140108
IS  - 1769-664X (Electronic)
IS  - 0929-693X (Linking)
VI  - 20
IP  - 12
DP  - 2013 Dec
TI  - [Anaphylaxis: Recognize and treat early].
PG  - 1352-7
AB  - Allergic emergencies in children are now more frequent and unpredictable and can 
      cause death by anaphylactic shock, bronchospasm, and airway angioedema. Despite
      the publication of recent guidelines, many studies show that caregivers are still
      not at ease with the management of anaphylaxis and intramuscular administration
      of adrenaline. The prognosis depends on the early diagnosis of anaphylaxis and
      adrenaline administration before cardiorespiratory failure. The biphasic course
      of anaphylaxis requires systematic hospitalization of at least 6-24 hours
      depending on severity. To prevent recurrence, each child with anaphylaxis should 
      permanently be in possession of two unexpired self-injectable adrenaline devices 
      with a demonstration and written instructions on its use. Close collaboration
      between emergency departments, allergist, and family is essential to adapt
      therapeutic education and allergen avoidance to the allergen identified. This
      article focuses on opportunities to improve the skills of caregivers and
      standardize the management of anaphylaxis by proposing a practical definition and
      a therapeutic strategy based on Ring grading of severity.
FAU - Boulyana, M
AU  - Boulyana M
LA  - fre
PT  - English Abstract
PT  - Journal Article
TT  - Anaphylaxie : reconnaitre et traiter precocement.
PL  - France
TA  - Arch Pediatr
JT  - Archives de pediatrie : organe officiel de la Societe francaise de pediatrie
JID - 9421356
SB  - IM
EDAT- 2014/01/10 06:00
MHDA- 2014/01/10 06:00
CRDT- 2014/01/10 06:00
PST - ppublish
SO  - Arch Pediatr. 2013 Dec;20(12):1352-7.

PMID- 24404540
OWN - NLM
STAT- PubMed-not-MEDLINE
DA  - 20140109
DCOM- 20140624
LR  - 20140624
IS  - 2250-1541 (Print)
IS  - 1947-2714 (Linking)
VI  - 5
IP  - 11
DP  - 2013 Nov
TI  - Anaphylactic Shock: Kounis Hypersensitivity-Associated Syndrome Seems to be the
      Primary Cause.
PG  - 631-6
LID - 10.4103/1947-2714.122304 [doi]
AB  - Experiments have shown that anaphylaxis decreases cardiac output; increases left 
      ventricular end diastolic pressure; induces severe early acute increase in
      respiratory resistance with pulmonary interstitial edema; and decreases
      splanchnic, cerebral, and myocardial blood flow more than what would be expected 
      from severe arterial dilation and hypotension. This is attributed to the
      constrictive action of inflammatory mediators released during anaphylactic shock.
      Inflammatory mediators such as histamine, neutral proteases, arachidonic acid
      products, platelet-activating factor (PAF), and a variety of cytokines and
      chemokines constitute the pathophysiologic basis of Kounis
      hypersensitivity-associated acute coronary syndrome. Although the mechanisms of
      anaphylactic shock still remain to be elucidated, myocardial involvement due to
      vasospasm-induced coronary blood flow reduction manifesting as Kounis syndrome
      should be always considered. Searching current experimental and clinical
      literature on anaphylactic shock pathophysiology, causality, clinical appearance,
      and treatment via PubMed showed that differentiating global hypoperfusion from
      primary tissue suppression due to mast cell mediator constrictive action on
      systemic arterial vasculature is a challenging procedure. Combined tissue
      suppression from arterial involvement and peripheral vasodilatation, perhaps,
      occur simultaneously. In cases of anaphylactic shock treatment targeting the
      primary cause of anaphylaxis together with protection of coronary vasculature and
      subsequently the cardiac tissue seems to be of paramount importance.
FAU - Kounis, Nicholas G
AU  - Kounis NG
AD  - Department of Medical Sciences, Patras Highest Institute of Education and
      Technology, Patras, Greece.
FAU - Soufras, George D
AU  - Soufras GD
AD  - Department of Cardiology, 'Saint Andrews' State General Hospital, Patras, Greece.
FAU - Hahalis, George
AU  - Hahalis G
AD  - Department of Cardiology, University of Patras Medical School, Rio, Patras,
      Greece.
LA  - eng
PT  - Journal Article
PT  - Review
PL  - India
TA  - N Am J Med Sci
JT  - North American journal of medical sciences
JID - 101521411
PMC - PMC3877435
OID - NLM: PMC3877435
OTO - NOTNLM
OT  - Anaphylactic shock
OT  - Anaphylaxis
OT  - Kounis syndrome
OT  - Respiratory reactance
OT  - Respiratory resistance
OT  - Vascular resistance
EDAT- 2014/01/10 06:00
MHDA- 2014/01/10 06:01
CRDT- 2014/01/10 06:00
AID - 10.4103/1947-2714.122304 [doi]
AID - NAJMS-5-631 [pii]
PST - ppublish
SO  - N Am J Med Sci. 2013 Nov;5(11):631-6. doi: 10.4103/1947-2714.122304.

PMID- 24404400
OWN - NLM
STAT- PubMed-not-MEDLINE
DA  - 20140109
DCOM- 20140109
LR  - 20140113
IS  - 2092-7355 (Print)
IS  - 2092-7355 (Linking)
VI  - 6
IP  - 1
DP  - 2014 Jan
TI  - A Case of Codeine Induced Anaphylaxis via Oral Route.
PG  - 95-7
LID - 10.4168/aair.2014.6.1.95 [doi]
AB  - Codeine is widely prescribed in clinical settings for the relief of pain and
      non-productive coughs. Common adverse drug reactions to codeine include
      constipation, euphoria, nausea, and drowsiness. However, there have been few
      reports of serious adverse reactions after codeine ingestion in adults. Here, we 
      present a case of severe anaphylaxis after oral ingestion of a therapeutic dose
      of codeine. A 30-year-old Korean woman complained of the sudden onset of dyspnea,
      urticaria, chest tightness, and dizziness 10 minutes after taking a 10-mg dose of
      codeine to treat a chronic cough following a viral infection. She had previously 
      experienced episodes of asthma exacerbation following upper respiratory
      infections, and had non-atopic rhinitis and a food allergy to seafood. A skin
      prick test showed a positive response to 1-10 mg/mL of codeine extract, with a
      mean wheal size of 3.5 mm, while negative results were obtained in 3 healthy
      adult controls. A basophil histamine release test showed a notable dose-dependent
      increase in histamine following serial incubations with codeine phosphate, while 
      there were minimal changes in the healthy controls. Following a CYP2D6 genotype
      analysis, the patient was found to have the CYP2D6*1/*10 allele, indicating she
      was an intermediate metabolizer. An open label oral challenge test was positive. 
      To the best of our knowledge, this is the first report of a patient presenting
      with severe anaphylaxis after the ingestion of a therapeutic dose of codeine,
      which may be mediated by the direct release of histamine by basophils following
      exposure to codeine.
FAU - Yoo, Hye-Soo
AU  - Yoo HS
AD  - Department of Allergy & Clinical Immunology, Ajou University School of Medicine, 
      Suwon, Korea.
FAU - Yang, Eun-Mi
AU  - Yang EM
AD  - Department of Allergy & Clinical Immunology, Ajou University School of Medicine, 
      Suwon, Korea.
FAU - Kim, Mi-Ae
AU  - Kim MA
AD  - Department of Allergy & Clinical Immunology, Ajou University School of Medicine, 
      Suwon, Korea.
FAU - Hwang, Sun-Hyuk
AU  - Hwang SH
AD  - Department of Allergy & Clinical Immunology, Ajou University School of Medicine, 
      Suwon, Korea.
FAU - Shin, Yoo-Seob
AU  - Shin YS
AD  - Department of Allergy & Clinical Immunology, Ajou University School of Medicine, 
      Suwon, Korea.
FAU - Ye, Young-Min
AU  - Ye YM
AD  - Department of Allergy & Clinical Immunology, Ajou University School of Medicine, 
      Suwon, Korea.
FAU - Nahm, Dong-Ho
AU  - Nahm DH
AD  - Department of Allergy & Clinical Immunology, Ajou University School of Medicine, 
      Suwon, Korea.
FAU - Park, Hae-Sim
AU  - Park HS
AD  - Department of Allergy & Clinical Immunology, Ajou University School of Medicine, 
      Suwon, Korea.
LA  - eng
PT  - Journal Article
DEP - 20130503
PL  - Korea (South)
TA  - Allergy Asthma Immunol Res
JT  - Allergy, asthma & immunology research
JID - 101518382
PMC - PMC3881408
OID - NLM: PMC3881408
OTO - NOTNLM
OT  - Anaphylaxis
OT  - basophil degranulation test
OT  - codeine
EDAT- 2014/01/10 06:00
MHDA- 2014/01/10 06:01
CRDT- 2014/01/10 06:00
PHST- 2012/09/27 [received]
PHST- 2012/11/26 [revised]
PHST- 2012/12/20 [accepted]
PHST- 2013/05/03 [epublish]
AID - 10.4168/aair.2014.6.1.95 [doi]
PST - ppublish
SO  - Allergy Asthma Immunol Res. 2014 Jan;6(1):95-7. doi: 10.4168/aair.2014.6.1.95.
      Epub 2013 May 3.

PMID- 24397213
OWN - NLM
STAT- MEDLINE
DA  - 20140108
DCOM- 20140130
IS  - 0738-0658 (Print)
IS  - 0738-0658 (Linking)
VI  - 32
IP  - 4
DP  - 2013 Dec
TI  - Anaphylaxis diagnosis and treatment at an emergency department in Puerto Rico.
PG  - 170-4
AB  - OBJECTIVE: Anaphylaxis is a severe, potentially life-threatening systemic
      allergic reaction. Most cases of anaphylaxis are encountered and managed at
      Emergency Departments (ED). We aimed to evaluate all cases of anaphylaxis and of 
      acute allergic reactions presenting to the ED of the Veterans Affairs Caribbean
      Healthcare System (VACHS) to assess each patient's presentation, the possible
      cause of that individual's allergic reaction or anaphylaxis, and the treatment or
      treatments that that person received. METHODS: We conducted a retrospective
      review of all of the cases seen at the ED from July 2007 through July 2009 in
      which a diagnosis of either anaphylaxis (ICD-9-CM 995.0) or allergic reaction
      (ICD-9-CM 995.3) was made. We reviewed the diagnosis of each case using the
      anaphylaxis guidelines and compared the presentations, causes, treatments, and
      outcomes of patients with recognized or unrecognized anaphylaxis. RESULTS: The
      study included 135 adults. Six patients (4.4%) were diagnosed with anaphylaxis
      and 129 patients (95.6%) were found to have been suffering from allergic
      reactions. Among the patients diagnosed with allergic reactions, 25 (23%) met the
      diagnostic criteria for anaphylaxis but were not recognized as having experienced
      it. The most common causes for anaphylaxis were food (41.9%), medication (38.7%),
      and insect bites or stings (12.9%); in 12.9% of the cases, a cause could not be
      determined. There were no statistically significant differences between groups in
      terms of demographics, causes, or symptoms. Significant differences were found in
      patient vital signs upon ED arrival. There was under-treatment, particularly
      among subjects with unrecognized anaphylaxis. Only 67% of recognized and 4% of
      unrecognized anaphylaxis were treated with epinephrine (p<0.001). It was more
      likely for subjects whose anaphylaxis was recognized to be admitted than was the 
      case for patients whose anaphylaxis went unrecognized or who were merely
      suffering from allergic reactions (p<0.001). CONCLUSION: Anaphylaxis is
      under-diagnosed and under-treated in ED patients receiving care at the VACHS.
      There is a need to improve anaphylaxis recognition and treatment in the ED
      setting and, in addition, to better identify barriers to optimal health care.
FAU - Calderon, Elizabeth
AU  - Calderon E
FAU - Mendez, Javier
AU  - Mendez J
FAU - Nazario, Sylvette
AU  - Nazario S
AD  - School of Medicine, University of Puerto Rico Medical Sciences Campus, San Juan, 
      Puerto Rico.
LA  - eng
PT  - Journal Article
PL  - Puerto Rico
TA  - P R Health Sci J
JT  - Puerto Rico health sciences journal
JID - 8303541
RN  - 0 (Adrenal Cortex Hormones)
RN  - YKH834O4BH (Epinephrine)
SB  - IM
MH  - Adrenal Cortex Hormones/therapeutic use
MH  - Adult
MH  - Anaphylaxis/diagnosis/drug therapy/*epidemiology/etiology
MH  - Animals
MH  - Diagnosis, Differential
MH  - Diagnostic Errors
MH  - *Emergency Service, Hospital/statistics & numerical data
MH  - Epinephrine/therapeutic use
MH  - Female
MH  - Food Hypersensitivity/complications/immunology
MH  - Hospitals, Veterans/statistics & numerical data
MH  - Humans
MH  - Hypersensitivity/diagnosis/drug therapy/epidemiology/etiology
MH  - Insect Bites and Stings/complications/immunology
MH  - Male
MH  - Middle Aged
MH  - Puerto Rico/epidemiology
MH  - Referral and Consultation/statistics & numerical data
MH  - Retrospective Studies
MH  - Symptom Assessment
EDAT- 2014/01/09 06:00
MHDA- 2014/01/31 06:00
CRDT- 2014/01/09 06:00
PST - ppublish
SO  - P R Health Sci J. 2013 Dec;32(4):170-4.

PMID- 24396245
OWN - NLM
STAT- PubMed-not-MEDLINE
DA  - 20140107
DCOM- 20140107
LR  - 20140602
IS  - 0975-1483 (Print)
IS  - 0975-1483 (Linking)
VI  - 5
IP  - 2
DP  - 2013 Jun
TI  - Adverse drug reaction profile of anti-snake venom in a rural tertiary care
      teaching hospital.
PG  - 41-5
LID - 10.1016/j.jyp.2013.02.003 [doi]
AB  - OBJECTIVES: The study was carried out with the aim of evaluation of the adverse
      drug reaction profile of anti-snake venom serum (ASV) in a rural tertiary care
      hospital. METHODS: An observational study was conducted in SRTR Medical College, 
      Ambajogai, Maharashtra, India. A total number of 296 indoor case papers of snake 
      bite from February to September 2011 and June to August 2012 were retrieved from 
      the record section and the antivenom reactions were assessed. In addition, basic 
      epidemiological data and prescribing practices of ASV were also analyzed.
      RESULTS: Vasculotoxic snake bites were more common (50.61%) than neuroparalytic
      ones (22.56%). Mild envenomation was the commonest presentation. A total of 92
      (56.10%) patients who received ASV suffered from antivenom reactions. The most
      common nature of reaction was chills, rigors (69.56%) followed by nausea and
      vomiting (34.8%). 10-15% patients suffered from moderate to severe reactions like
      hypotension and sudden respiratory arrest. We did not find any dose response
      relationship of ASV to risk of reactions (odds ratio 0.37). Intradermal
      sensitivity test was performed in about 72% cases. CONCLUSION: Our study showed a
      higher incidence of reactions to ASV at our institute.
FAU - Deshpande, Rushikesh Prabhakar
AU  - Deshpande RP
AD  - Department of Pharmacology, Swami Ramanand Teerth Rural Government Medical
      College, Ambajogai, Beed, Maharashtra 431517, India.
FAU - Motghare, Vijay Motiram
AU  - Motghare VM
AD  - Department of Pharmacology, Swami Ramanand Teerth Rural Government Medical
      College, Ambajogai, Beed, Maharashtra 431517, India.
FAU - Padwal, Sudhir Laxman
AU  - Padwal SL
AD  - Department of Pharmacology, Swami Ramanand Teerth Rural Government Medical
      College, Ambajogai, Beed, Maharashtra 431517, India.
FAU - Pore, Rakesh Ramkrishna
AU  - Pore RR
AD  - Department of Pharmacology, Swami Ramanand Teerth Rural Government Medical
      College, Ambajogai, Beed, Maharashtra 431517, India.
FAU - Bhamare, Chetanraj Ghanshyam
AU  - Bhamare CG
AD  - Department of Pharmacology, Swami Ramanand Teerth Rural Government Medical
      College, Ambajogai, Beed, Maharashtra 431517, India.
FAU - Deshmukh, Vinod Shivaji
AU  - Deshmukh VS
AD  - Department of Pharmacology, Swami Ramanand Teerth Rural Government Medical
      College, Ambajogai, Beed, Maharashtra 431517, India.
FAU - Pise, Harshal Nutan
AU  - Pise HN
AD  - Department of Pharmacology, Swami Ramanand Teerth Rural Government Medical
      College, Ambajogai, Beed, Maharashtra 431517, India.
LA  - eng
PT  - Journal Article
DEP - 20130402
PL  - India
TA  - J Young Pharm
JT  - Journal of young pharmacists : JYP
JID - 101537066
PMC - PMC3828666
OID - NLM: PMC3828666
OTO - NOTNLM
OT  - Anaphylaxis
OT  - Antivenom
OT  - Antivenom reactions
OT  - Envenoming
OT  - Snake bite
EDAT- 2014/01/08 06:00
MHDA- 2014/01/08 06:01
CRDT- 2014/01/08 06:00
PHST- 2013/01/10 [received]
PHST- 2013/02/19 [accepted]
PHST- 2013/04/02 [epublish]
AID - 10.1016/j.jyp.2013.02.003 [doi]
AID - S0975-1483(13)00012-5 [pii]
PST - ppublish
SO  - J Young Pharm. 2013 Jun;5(2):41-5. doi: 10.1016/j.jyp.2013.02.003. Epub 2013 Apr 
      2.

PMID- 24388012
OWN - NLM
STAT- MEDLINE
DA  - 20140318
DCOM- 20140513
IS  - 1097-6825 (Electronic)
IS  - 0091-6749 (Linking)
VI  - 133
IP  - 2
DP  - 2014 Feb
TI  - Food allergy: Epidemiology, pathogenesis, diagnosis, and treatment.
PG  - 291-307; quiz 308
LID - 10.1016/j.jaci.2013.11.020 [doi]
LID - S0091-6749(13)01836-8 [pii]
AB  - This review focuses on advances and updates in the epidemiology, pathogenesis,
      diagnosis, and treatment of food allergy over the past 3 years since our last
      comprehensive review. On the basis of numerous studies, food allergy likely
      affects nearly 5% of adults and 8% of children, with growing evidence of an
      increase in prevalence. Potentially rectifiable risk factors include vitamin D
      insufficiency, unhealthful dietary fat, obesity, increased hygiene, and the
      timing of exposure to foods, but genetics and other lifestyle issues play a role 
      as well. Interesting clinical insights into pathogenesis include discoveries
      regarding gene-environment interactions and an increasing understanding of the
      role of nonoral sensitizing exposures causing food allergy, such as delayed
      allergic reactions to carbohydrate moieties in mammalian meats caused by
      sensitization from homologous substances transferred during tick bites.
      Component-resolved diagnosis is being rapidly incorporated into clinical use, and
      sophisticated diagnostic tests that indicate severity and prognosis are on the
      horizon. Current management relies heavily on avoidance and emergency
      preparedness, and recent studies, guidelines, and resources provide insight into 
      improving the safety and well-being of patients and their families. Incorporation
      of extensively heated (heat-denatured) forms of milk and egg into the diets of
      children who tolerate these foods, rather than strict avoidance, represents a
      significant shift in clinical approach. Recommendations about the prevention of
      food allergy and atopic disease through diet have changed radically, with
      rescinding of many recommendations about extensive and prolonged allergen
      avoidance. Numerous therapies have reached clinical trials, with some showing
      promise to dramatically alter treatment. Ongoing studies will elucidate improved 
      prevention, diagnosis, and treatment.
CI  - Copyright (c) 2013 American Academy of Allergy, Asthma & Immunology. Published by
      Mosby, Inc. All rights reserved.
FAU - Sicherer, Scott H
AU  - Sicherer SH
AD  - Elliot and Roslyn Jaffe Food Allergy Institute, Division of Allergy and
      Immunology, Kravis Children's Hospital, Department of Pediatrics, Icahn School of
      Medicine at Mount Sinai, New York, NY. Electronic address:
      scott.sicherer@mssm.edu.
FAU - Sampson, Hugh A
AU  - Sampson HA
AD  - Elliot and Roslyn Jaffe Food Allergy Institute, Division of Allergy and
      Immunology, Kravis Children's Hospital, Department of Pediatrics, Icahn School of
      Medicine at Mount Sinai, New York, NY.
LA  - eng
PT  - Journal Article
PT  - Review
DEP - 20131231
PL  - United States
TA  - J Allergy Clin Immunol
JT  - The Journal of allergy and clinical immunology
JID - 1275002
SB  - AIM
SB  - IM
MH  - *Food Hypersensitivity/diagnosis/epidemiology/etiology/therapy
MH  - Humans
OTO - NOTNLM
OT  - AD
OT  - APT
OT  - Allergen-specific serum IgE
OT  - Atopic dermatitis
OT  - Atopy patch test
OT  - CMA
OT  - COFAR
OT  - CRD
OT  - Component-resolved diagnostics
OT  - Consortium of Food Allergy Research
OT  - Cow's milk allergy
OT  - EHCF
OT  - EoE
OT  - Eosinophilic esophagitis
OT  - Extensively hydrolyzed casein formula
OT  - FLG
OT  - Filaggrin
OT  - Food allergy
OT  - Galactose-α-1,3-galactose
OT  - LR
OT  - Likelihood ratio
OT  - NHANES
OT  - National Health and Nutrition Examination Survey
OT  - OFC
OT  - OR
OT  - Odds ratio
OT  - Oral food challenge
OT  - PPV
OT  - Positive predictive value
OT  - SPT
OT  - Skin prick test
OT  - anaphylaxis
OT  - food allergens
OT  - food hypersensitivity
OT  - gastrointestinal food hypersensitivity
OT  - oral tolerance
OT  - sIgE
OT  - α-Gal
EDAT- 2014/01/07 06:00
MHDA- 2014/05/14 06:00
CRDT- 2014/01/07 06:00
PHST- 2013/11/04 [received]
PHST- 2013/11/25 [revised]
PHST- 2013/11/25 [accepted]
PHST- 2013/12/31 [aheadofprint]
AID - S0091-6749(13)01836-8 [pii]
AID - 10.1016/j.jaci.2013.11.020 [doi]
PST - ppublish
SO  - J Allergy Clin Immunol. 2014 Feb;133(2):291-307; quiz 308. doi:
      10.1016/j.jaci.2013.11.020. Epub 2013 Dec 31.

PMID- 24388010
OWN - NLM
STAT- MEDLINE
DA  - 20140602
DCOM- 20140718
IS  - 1097-6825 (Electronic)
IS  - 0091-6749 (Linking)
VI  - 133
IP  - 6
DP  - 2014 Jun
TI  - Efficacy and safety of sublingual tablets of house dust mite allergen extracts in
      adults with allergic rhinitis.
PG  - 1608-14.e6
LID - 10.1016/j.jaci.2013.11.012 [doi]
LID - S0091-6749(13)01773-9 [pii]
AB  - BACKGROUND: Preliminary studies have suggested the efficacy of sublingual tablets
      of house dust mite (HDM) extracts in adults with allergic rhinitis. OBJECTIVES:
      We sought to assess the efficacy and safety of 2 doses of HDM sublingual tablets 
      over 1 treatment year and the subsequent immunotherapy-free year. METHODS: Adults
      with HDM-associated allergic rhinitis were randomized in a double-blind,
      placebo-controlled study to receive 500 index of reactivity (IR) tablets, 300IR
      tablets, or placebo administered once daily for 1 year and were followed for the 
      subsequent year. The primary efficacy variable was the Average Adjusted Symptom
      Score over the year 1 primary period (ie, October 1 to December 31). Symptoms and
      rescue medication scores, onset of action, patient-reported outcomes, and safety 
      were secondary variables. The same end points were evaluated during the
      immunotherapy-free year. The primary efficacy end point was analyzed by using
      analysis of covariance. RESULTS: Five hundred nine participants were randomized, 
      and 427 continued in the immunotherapy-free year. Both the 500IR and 300IR HDM
      sublingual tablets significantly reduced mean Average Adjusted Symptom Scores
      compared with placebo by -20.2% (P = .0066) and -17.9% (P = .0150), respectively.
      Efficacy of both doses was maintained during the treatment-free follow-up phase. 
      The onset of action was at 4 months. Participants' global evaluation of treatment
      success was significantly higher in the 500IR and 300IR groups compared with the 
      placebo group (P = .0206 and P = .0001, respectively). Adverse events were
      generally application-site reactions. There were no reports of anaphylaxis.
      CONCLUSIONS: Twelve months of treatment with 500IR and 300IR sublingual tablets
      of HDM allergen extracts was efficacious and well tolerated. Efficacy was
      maintained during the treatment-free follow-up year.
CI  - Copyright (c) 2013 American Academy of Allergy, Asthma & Immunology. Published by
      Mosby, Inc. All rights reserved.
FAU - Bergmann, Karl-Christian
AU  - Bergmann KC
AD  - Allergy-Centre-Charite, Charite-Universitatsmedizin Berlin, Berlin, Germany.
      Electronic address: karlchristianbergmann@googlemail.com.
FAU - Demoly, Pascal
AU  - Demoly P
AD  - Allergology Department, CHU Montpellier, Montpellier, France.
FAU - Worm, Margitta
AU  - Worm M
AD  - Allergy-Centre-Charite, Charite-Universitatsmedizin Berlin, Berlin, Germany.
FAU - Fokkens, Wytske J
AU  - Fokkens WJ
AD  - Academic Medical Centre, Otorhinolaryngology, Amsterdam, The Netherlands.
FAU - Carrillo, Teresa
AU  - Carrillo T
AD  - Allergology Department, Hospital Universitario de Gran Canaria Dr Negrin, Las
      Palmas de Gran Canaria, Spain.
FAU - Tabar, Ana I
AU  - Tabar AI
AD  - Department of Allergy, Compleio Hospitalario de Navarra, Pamplona, Spain.
FAU - Nguyen, Helene
AU  - Nguyen H
AD  - Stallergenes S.A., Antony, France.
FAU - Montagut, Armelle
AU  - Montagut A
AD  - Stallergenes S.A., Antony, France.
FAU - Zeldin, Robert K
AU  - Zeldin RK
AD  - Stallergenes S.A., Antony, France.
LA  - eng
PT  - Clinical Trial
PT  - Journal Article
PT  - Randomized Controlled Trial
PT  - Research Support, Non-U.S. Gov't
DEP - 20131231
PL  - United States
TA  - J Allergy Clin Immunol
JT  - The Journal of allergy and clinical immunology
JID - 1275002
RN  - 0 (Antigens, Dermatophagoides)
RN  - 0 (Immunoglobulin G)
RN  - 0 (Tablets)
RN  - 37341-29-0 (Immunoglobulin E)
RN  - Allergic Rhinitis
SB  - AIM
SB  - IM
MH  - Administration, Sublingual
MH  - Adult
MH  - Animals
MH  - Antigens, Dermatophagoides/*administration & dosage/*immunology
MH  - *Desensitization, Immunologic/adverse effects
MH  - Female
MH  - Humans
MH  - Immunoglobulin E/blood/immunology
MH  - Immunoglobulin G/blood/immunology
MH  - Male
MH  - Pyroglyphidae/*immunology
MH  - Rhinitis, Allergic, Perennial/*immunology/*therapy
MH  - Skin Tests
MH  - Tablets
MH  - Treatment Outcome
MH  - Young Adult
OTO - NOTNLM
OT  - Allergic rhinitis
OT  - double-blind
OT  - house dust mite
OT  - placebo-controlled
OT  - sublingual immunotherapy tablets
EDAT- 2014/01/07 06:00
MHDA- 2014/07/19 06:00
CRDT- 2014/01/07 06:00
PHST- 2013/02/14 [received]
PHST- 2013/11/08 [revised]
PHST- 2013/11/18 [accepted]
PHST- 2013/12/31 [aheadofprint]
AID - S0091-6749(13)01773-9 [pii]
AID - 10.1016/j.jaci.2013.11.012 [doi]
PST - ppublish
SO  - J Allergy Clin Immunol. 2014 Jun;133(6):1608-14.e6. doi:
      10.1016/j.jaci.2013.11.012. Epub 2013 Dec 31.

PMID- 24387957
OWN - NLM
STAT- In-Process
DA  - 20140204
IS  - 1558-349X (Electronic)
IS  - 1546-1440 (Linking)
VI  - 11
IP  - 2
DP  - 2014 Feb
TI  - Improving education for the management of contrast reactions: an online didactic 
      model.
PG  - 185-92; quiz 192e1-2
LID - 10.1016/j.jacr.2013.06.006 [doi]
LID - S1546-1440(13)00365-7 [pii]
AB  - PURPOSE: Radiologists could improve their knowledge of contrast reaction
      management. The aim of this study was to evaluate to what degree the
      implementation of a didactic module resulted in improved technologist, nurse, and
      physician knowledge and comfort levels regarding the appropriate management of
      adverse reactions to contrast media. METHODS: After institutional review board
      approval was obtained, nurses, technologists, and physicians involved in contrast
      administration were required to complete the educational module. Premodule and
      postmodule assessments were designed online. Each assessment included
      knowledge-based questions regarding the appropriate management of different types
      of contrast reactions, as well as questions regarding each respondent's comfort
      level with the treatment of various types of adverse contrast reactions. Comfort 
      level was measured using a 6-point, Likert-type scale. Premodule and postmodule
      assessment scores were compared using McNemar's test. RESULTS: After module
      completion, physicians demonstrated a statistically significant improvement in
      knowledge regarding the proper administration route, concentration, and dose of
      intramuscular epinephrine. Physicians demonstrated significantly increased
      comfort with the administration of intramuscular epinephrine to adult and
      pediatric patients after module completion (P < .05). Module completion resulted 
      in statistically significant improvements in respondents' comfort levels with the
      treatment of an adverse reaction to contrast media, although 19% of personnel
      still reported feeling uncomfortable after completing the module. CONCLUSIONS:
      Didactic instruction in contrast reaction management results in improved
      knowledge and comfort levels for physicians, nurses, and technologists. However, 
      a significant percentage of personnel still reported feeling uncomfortable
      treating an adverse contrast reaction after module completion, suggesting that
      didactic instruction alone may be inadequate.
CI  - Copyright (c) 2014 American College of Radiology. Published by Elsevier Inc. All 
      rights reserved.
FAU - Niell, Bethany L
AU  - Niell BL
AD  - Avon Comprehensive Breast Evaluation Center, Massachusetts General Hospital,
      Boston, Massachusetts. Electronic address: bniell@partners.org.
FAU - Vartanians, Vartan M
AU  - Vartanians VM
AD  - Department of Internal Medicine, University of Massachusetts, Worcester,
      Massachusetts.
FAU - Halpern, Elkan P
AU  - Halpern EP
AD  - Department of Radiology, Institute for Technology Assessment, Massachusetts
      General Hospital, Boston, Massachusetts.
LA  - eng
PT  - Journal Article
DEP - 20131230
PL  - United States
TA  - J Am Coll Radiol
JT  - Journal of the American College of Radiology : JACR
JID - 101190326
SB  - IM
OTO - NOTNLM
OT  - Education
OT  - adult learning
OT  - anaphylaxis/prevention and control
OT  - contrast media/adverse effects
OT  - questionnaires
EDAT- 2014/01/07 06:00
MHDA- 2014/01/07 06:00
CRDT- 2014/01/07 06:00
PHST- 2013/04/23 [received]
PHST- 2013/06/05 [accepted]
PHST- 2013/12/30 [aheadofprint]
AID - S1546-1440(13)00365-7 [pii]
AID - 10.1016/j.jacr.2013.06.006 [doi]
PST - ppublish
SO  - J Am Coll Radiol. 2014 Feb;11(2):185-92; quiz 192e1-2. doi:
      10.1016/j.jacr.2013.06.006. Epub 2013 Dec 30.

PMID- 24384138
OWN - NLM
STAT- MEDLINE
DA  - 20140103
DCOM- 20140221
IS  - 1555-7162 (Electronic)
IS  - 0002-9343 (Linking)
VI  - 127
IP  - 1 Suppl
DP  - 2014 Jan
TI  - Recognition and first-line treatment of anaphylaxis.
PG  - S6-11
LID - 10.1016/j.amjmed.2013.09.008 [doi]
LID - S0002-9343(13)00831-0 [pii]
AB  - The International Classification of Diseases (ICD)-9 included a code only for
      anaphylactic shock. The improved ICD-10 coding defines the different symptoms and
      types of anaphylaxis and includes coding for anaphylaxis without shock. This new 
      coding is consistent with the efforts of the National Institute of Allergy and
      Infectious Diseases (NIAID) and the Food Allergy and Anaphylaxis Network (FAAN), 
      who convened a panel to formulate a definition of and the diagnostic criteria for
      anaphylaxis. Anaphylaxis is a serious reaction that has a rapid onset and may
      cause death. It is a systemic immunoglobulin E-mediated reaction resulting from
      the sudden release of multiple mediators from mast cells and basophils. Foods are
      the most common triggers for anaphylactic reactions, followed by drugs, insect
      stings, and idiopathic anaphylaxis (anaphylaxis of unknown cause). If the
      NIAID/FAAN criteria are met and anaphylaxis is diagnosed, epinephrine
      administration is mandatory. Delays in epinephrine administration have been
      associated with fatalities. Patients should have ready access to >1 epinephrine
      autoinjector in the outpatient setting. An individualized emergency action plan
      should be developed for each patient at risk for anaphylaxis.
CI  - Copyright (c) 2014 Elsevier Inc. All rights reserved.
FAU - Lieberman, Phillip L
AU  - Lieberman PL
AD  - University of Tennessee College of Medicine, Germantown, Tenn. Electronic
      address: phillieberman@hotmail.com.
LA  - eng
PT  - Journal Article
PT  - Research Support, Non-U.S. Gov't
PT  - Review
DEP - 20131001
PL  - United States
TA  - Am J Med
JT  - The American journal of medicine
JID - 0267200
RN  - 0 (Adrenergic Agonists)
RN  - 0 (Bronchodilator Agents)
RN  - 37341-29-0 (Immunoglobulin E)
RN  - YKH834O4BH (Epinephrine)
SB  - AIM
SB  - IM
MH  - Adrenergic Agonists/administration & dosage
MH  - Anaphylaxis/*diagnosis/*drug therapy/immunology/physiopathology
MH  - Bronchodilator Agents/administration & dosage
MH  - Diagnosis, Differential
MH  - Drug Hypersensitivity/*complications/diagnosis/immunology
MH  - Emergency Treatment/*methods
MH  - Epinephrine/*administration & dosage
MH  - Food Hypersensitivity/*complications/diagnosis/immunology
MH  - Health Personnel/education
MH  - Humans
MH  - Immunoglobulin E/*immunology
MH  - Injections, Intramuscular/instrumentation
MH  - Insect Bites and Stings/*complications/diagnosis/immunology
MH  - International Classification of Diseases
MH  - National Institute of Allergy and Infectious Diseases (U.S.)
MH  - Patient Education as Topic
MH  - United States
OTO - NOTNLM
OT  - Allergy
OT  - Anaphylaxis
OT  - Emergency action plan
OT  - Epinephrine
OT  - Epinephrine autoinjectors
OT  - Patient education
EDAT- 2014/01/05 06:00
MHDA- 2014/02/22 06:00
CRDT- 2014/01/04 06:00
PHST- 2013/10/01 [aheadofprint]
AID - S0002-9343(13)00831-0 [pii]
AID - 10.1016/j.amjmed.2013.09.008 [doi]
PST - ppublish
SO  - Am J Med. 2014 Jan;127(1 Suppl):S6-11. doi: 10.1016/j.amjmed.2013.09.008. Epub
      2013 Oct 1.

PMID- 24384137
OWN - NLM
STAT- MEDLINE
DA  - 20140103
DCOM- 20140221
IS  - 1555-7162 (Electronic)
IS  - 0002-9343 (Linking)
VI  - 127
IP  - 1 Suppl
DP  - 2014 Jan
TI  - Anaphylaxis: a payor's perspective on epinephrine autoinjectors.
PG  - S45-50
LID - 10.1016/j.amjmed.2013.09.013 [doi]
LID - S0002-9343(13)00836-X [pii]
AB  - The scope of expenditures due to anaphylaxis likely is underestimated by health
      care payors because anaphylaxis is underdiagnosed and, when reported, most costs 
      of anaphylaxis borne by payors relate to direct medical expenses. Direct costs of
      anaphylaxis have been estimated at $1.2 billion per year, with direct
      expenditures of $294 million for epinephrine, and indirect costs of $609 million.
      More accurate diagnostic coding will allow payors to improve their understanding 
      of the full impact of anaphylaxis on health care plans, employers, patients, and 
      their families. Similarly, more accurate diagnosis and treatment of anaphylaxis
      should have a direct effect on overall cost savings achieved in this disease
      state. This includes savings in both direct costs, such as emergency department
      visits, and indirect costs, such as lost productivity of patients and caregivers.
      Educating medical personnel on treatment guidelines regarding the specific use of
      appropriate epinephrine autoinjectors will contribute to cost savings. Even
      though the cost of autoinjectors has been increasing, evidence indicates that the
      cost of improper response to, and treatment of, anaphylaxis outweighs that
      increase. At this time, there are several branded epinephrine autoinjectors and
      one generic equivalent for one of these branded products available on the US
      market; the branded autoinjectors are not considered equivalents for
      substitution. Barriers to coverage and access, such as managed care organization 
      tier classification, medication copay, and socioeconomic status of specific
      patients, need to be examined more closely and addressed. Education in the proper
      use of epinephrine autoinjectors, including regular checking of medication
      expiration dates, is critical for proper management of anaphylaxis and minimizing
      the costs of anaphylactic events. Managed care organizations can play a role in
      educational initiatives.
CI  - Copyright (c) 2014 Elsevier Inc. All rights reserved.
FAU - Dunn, Jeffrey D
AU  - Dunn JD
AD  - SelectHealth, Salt Lake City, Utah.
FAU - Sclar, David A
AU  - Sclar DA
AD  - Midwestern University, Glendale, Ariz. Electronic address: dsclar@midwestern.edu.
LA  - eng
PT  - Journal Article
PT  - Research Support, Non-U.S. Gov't
DEP - 20131001
PL  - United States
TA  - Am J Med
JT  - The American journal of medicine
JID - 0267200
RN  - YKH834O4BH (Epinephrine)
SB  - AIM
SB  - IM
MH  - Anaphylaxis/*drug therapy/*economics
MH  - Cost Control
MH  - Cost Savings
MH  - *Cost of Illness
MH  - Drug Costs
MH  - Epinephrine/*administration & dosage/economics
MH  - *Health Care Costs
MH  - Humans
MH  - Injections, Intramuscular/*economics/instrumentation
MH  - Insurance Coverage
MH  - Managed Care Programs/economics
MH  - Patient Education as Topic
MH  - Quality of Health Care
MH  - United States
OTO - NOTNLM
OT  - Allergy
OT  - Anaphylaxis
OT  - Cost analysis
OT  - Epinephrine
OT  - Insurance coverage
OT  - Managed care
OT  - Medical education
OT  - Patient education
OT  - Quality of health care
EDAT- 2014/01/05 06:00
MHDA- 2014/02/22 06:00
CRDT- 2014/01/04 06:00
PHST- 2013/10/01 [aheadofprint]
AID - S0002-9343(13)00836-X [pii]
AID - 10.1016/j.amjmed.2013.09.013 [doi]
PST - ppublish
SO  - Am J Med. 2014 Jan;127(1 Suppl):S45-50. doi: 10.1016/j.amjmed.2013.09.013. Epub
      2013 Oct 1.

PMID- 24384136
OWN - NLM
STAT- MEDLINE
DA  - 20140103
DCOM- 20140221
IS  - 1555-7162 (Electronic)
IS  - 0002-9343 (Linking)
VI  - 127
IP  - 1 Suppl
DP  - 2014 Jan
TI  - Anaphylaxis on the other front line: perspectives from the emergency department.
PG  - S34-44
LID - 10.1016/j.amjmed.2013.09.012 [doi]
LID - S0002-9343(13)00835-8 [pii]
AB  - Although most cases of anaphylaxis are treated in the emergency department (ED), 
      personnel may not immediately recognize anaphylaxis based on presenting symptoms 
      because it has a wide range of clinical manifestations and variable progression. 
      When symptoms happen to be atypical or mild and when no trigger is identified,
      the diagnosis of anaphylaxis can be challenging. Underdiagnosis of anaphylaxis
      can lead to delayed use of appropriate first-line epinephrine in favor of
      treatments that should be used as adjunctive only. Even when anaphylaxis is
      recognized, the choice between an epinephrine autoinjector or epinephrine ampule 
      can still present a challenge. Treatment of anaphylaxis in the ED should include 
      a combination of intramuscular epinephrine, supplemental oxygen, and intravenous 
      fluids. If there is an incomplete response to the initial dose of epinephrine,
      additional doses or other measures may be considered. The most important
      management consideration is avoiding treatment delays, because symptoms can
      progress rapidly. Upon discharge from the ED, all patients with anaphylaxis
      should be given a prescription for at least 2 epinephrine autoinjectors, an
      initial emergency action plan, education about avoidance of triggers, and a
      referral to an allergist. A significant limitation of current studies is that
      clinical outcomes in anaphylaxis associated with established poor rates of
      diagnosis and use of recommended treatments are unclear; such trials must be
      conducted as supporting evidence for ED management guidelines for anaphylaxis.
CI  - Copyright (c) 2014 Elsevier Inc. All rights reserved.
FAU - Nowak, Richard M
AU  - Nowak RM
AD  - Henry Ford Health System, Detroit, Mich; Wayne State University School of
      Medicine, Detroit, Mich; University of Michigan Medical School, Ann Arbor, Mich. 
      Electronic address: rnowak@comcast.net.
FAU - Macias, Charles G
AU  - Macias CG
AD  - Baylor College of Medicine/Texas Children's Hospital, Houston, Tex.
LA  - eng
PT  - Journal Article
PT  - Research Support, Non-U.S. Gov't
DEP - 20131001
PL  - United States
TA  - Am J Med
JT  - The American journal of medicine
JID - 0267200
RN  - 0 (Venoms)
RN  - S88TT14065 (Oxygen)
RN  - YKH834O4BH (Epinephrine)
SB  - AIM
SB  - IM
MH  - Anaphylaxis/*diagnosis/drug therapy/epidemiology/etiology/*therapy
MH  - Delayed Diagnosis
MH  - Diagnosis, Differential
MH  - Drug Hypersensitivity/complications
MH  - *Emergency Medicine/standards
MH  - *Emergency Service, Hospital
MH  - Epinephrine/*administration & dosage
MH  - Fluid Therapy
MH  - Food Hypersensitivity/complications
MH  - Humans
MH  - Injections, Intramuscular/instrumentation
MH  - Oxygen/administration & dosage
MH  - Patient Discharge/*standards
MH  - Patient Education as Topic/standards
MH  - United States/epidemiology
MH  - Venoms/adverse effects
OTO - NOTNLM
OT  - Allergy
OT  - Anaphylaxis
OT  - Discharge planning
OT  - Emergency action plan
OT  - Emergency medicine
OT  - Epinephrine
OT  - Evidence-based guidelines
EDAT- 2014/01/05 06:00
MHDA- 2014/02/22 06:00
CRDT- 2014/01/04 06:00
PHST- 2013/10/01 [aheadofprint]
AID - S0002-9343(13)00835-8 [pii]
AID - 10.1016/j.amjmed.2013.09.012 [doi]
PST - ppublish
SO  - Am J Med. 2014 Jan;127(1 Suppl):S34-44. doi: 10.1016/j.amjmed.2013.09.012. Epub
      2013 Oct 1.

PMID- 24384135
OWN - NLM
STAT- MEDLINE
DA  - 20140103
DCOM- 20140221
IS  - 1555-7162 (Electronic)
IS  - 0002-9343 (Linking)
VI  - 127
IP  - 1 Suppl
DP  - 2014 Jan
TI  - Anaphylaxis challenges on the front line: perspectives from community medicine.
PG  - S25-33
LID - 10.1016/j.amjmed.2013.09.011 [doi]
LID - S0002-9343(13)00834-6 [pii]
AB  - This report reflects a discussion from the multidisciplinary Partnership for
      Anaphylaxis Round Table meeting, held in November 2012, in Dallas, Texas.
      Community medicine participants included John R. Bennett, MD, an internist who
      practiced in Cumming, Georgia, and whose patients were adults; Leonard Fromer,
      MD, a family practitioner in Los Angeles, California, who was the medical
      director of a network of 600 medical groups, including pediatricians, internists,
      and family physicians, and who in his previous practice treated children and
      adults, many of them with severe allergies; and Mary Lou Hayden, MS, RN, FNP-BC, 
      AE-C, a nurse practitioner who treated adults in a university employee health
      clinic and in an allergy clinic in Charlottesville, Virginia, and whose prior
      practice focused on allergy and immunology in children and adults. This
      discussion was moderated by Dr Bennett. Participants provided their perspectives 
      as primary care providers (PCPs) concerning anaphylaxis, which has become a major
      public health concern. The rising prevalence of severe allergies and incidence of
      anaphylaxis and other severe allergic reactions among children and adults is
      shifting more care to PCPs. This discussion provides insights into challenges
      faced by PCPs in treating patients at risk for anaphylaxis in the community
      setting and provides potential solutions to those challenges.
CI  - Copyright (c) 2014 Elsevier Inc. All rights reserved.
FAU - Bennett, John R
AU  - Bennett JR
AD  - Cumming Internal Medicine, Cumming, Ga. Electronic address: jrb1003@hotmail.com.
FAU - Fromer, Leonard
AU  - Fromer L
AD  - University of California at Los Angeles, Los Angeles, Calif.
FAU - Hayden, Mary Lou
AU  - Hayden ML
AD  - University of Virginia, Charlottesville, Va.
LA  - eng
PT  - Congresses
PT  - Research Support, Non-U.S. Gov't
DEP - 20131001
PL  - United States
TA  - Am J Med
JT  - The American journal of medicine
JID - 0267200
RN  - YKH834O4BH (Epinephrine)
SB  - AIM
SB  - IM
MH  - *Anaphylaxis/drug therapy/epidemiology/etiology
MH  - California/epidemiology
MH  - *Community Medicine/standards/trends
MH  - Comorbidity
MH  - Emergency Treatment/*methods/standards
MH  - Epinephrine/*administration & dosage
MH  - Family Practice/standards/trends
MH  - Humans
MH  - Incidence
MH  - Injections, Intramuscular/instrumentation
MH  - *Patient Compliance/statistics & numerical data
MH  - *Patient Education as Topic
MH  - *Patient Participation
MH  - Prevalence
MH  - *Primary Health Care/standards/trends
MH  - Public Health
MH  - Risk Factors
MH  - Texas/epidemiology
MH  - Virginia/epidemiology
OTO - NOTNLM
OT  - Anaphylaxis
OT  - Community medicine
OT  - Epinephrine
OT  - Patient management
OT  - Severe allergic reaction
OT  - Symptom recognition
EDAT- 2014/01/05 06:00
MHDA- 2014/02/22 06:00
CRDT- 2014/01/04 06:00
PHST- 2013/10/01 [aheadofprint]
AID - S0002-9343(13)00834-6 [pii]
AID - 10.1016/j.amjmed.2013.09.011 [doi]
PST - ppublish
SO  - Am J Med. 2014 Jan;127(1 Suppl):S25-33. doi: 10.1016/j.amjmed.2013.09.011. Epub
      2013 Oct 1.

PMID- 24384134
OWN - NLM
STAT- MEDLINE
DA  - 20140103
DCOM- 20140221
IS  - 1555-7162 (Electronic)
IS  - 0002-9343 (Linking)
VI  - 127
IP  - 1 Suppl
DP  - 2014 Jan
TI  - Anaphylaxis in the young adult population.
PG  - S17-24
LID - 10.1016/j.amjmed.2013.09.010 [doi]
LID - S0002-9343(13)00833-4 [pii]
AB  - It is critical that clinicians treating young adults understand the presentation 
      and management of anaphylaxis. The most common trigger for anaphylaxis in this
      population is food. The prevalence of food allergy is growing, with 8% of US
      children and adolescents affected. All patients at risk for anaphylaxis should be
      prescribed epinephrine autoinjectors, as epinephrine is the only life-saving
      medication for a severe anaphylactic reaction. The presentation of anaphylaxis
      can involve multiple organ systems (eg, mucocutaneous, respiratory,
      cardiovascular, gastrointestinal) and, as such, patient education is needed to
      assist in prompt recognition. Appropriate training of patients and caregivers
      about how to identify anaphylaxis and what to do in an emergency is critical.
      Training of school and college staff also is essential, as 1 in 4 first-time
      reactions occurs outside the home. Additional counseling for adolescents at risk 
      for anaphylactic reactions should address increased risk-taking behavior,
      decreased adult supervision, dating, and the transition of disease management
      from an adult to the patient.
CI  - Copyright (c) 2014 Elsevier Inc. All rights reserved.
FAU - Gupta, Ruchi S
AU  - Gupta RS
AD  - Northwestern University Feinberg School of Medicine, Chicago, Ill; Ann & Robert
      H. Lurie Children's Hospital of Chicago, Chicago, Ill. Electronic address:
      rugupta@luriechildrens.org.
LA  - eng
PT  - Journal Article
PT  - Research Support, Non-U.S. Gov't
PT  - Review
DEP - 20131001
PL  - United States
TA  - Am J Med
JT  - The American journal of medicine
JID - 0267200
RN  - 0 (Adrenergic Agonists)
RN  - 0 (Bronchodilator Agents)
RN  - YKH834O4BH (Epinephrine)
SB  - AIM
SB  - IM
MH  - Adolescent
MH  - Adrenergic Agonists/administration & dosage
MH  - Adult
MH  - *Anaphylaxis/drug therapy/economics/epidemiology/etiology/physiopathology
MH  - Bronchodilator Agents/administration & dosage
MH  - Child
MH  - *Directive Counseling/standards
MH  - Drug Hypersensitivity/complications
MH  - Emergency Treatment/*methods
MH  - Epinephrine/*administration & dosage
MH  - Food Hypersensitivity/complications
MH  - Humans
MH  - Injections, Intramuscular/*instrumentation
MH  - Insect Bites and Stings/complications
MH  - *Patient Education as Topic/standards
MH  - Prevalence
MH  - Risk-Taking
MH  - Safety/legislation & jurisprudence
MH  - Schools/legislation & jurisprudence
MH  - Self Administration/*instrumentation
MH  - United States/epidemiology
MH  - Young Adult
OTO - NOTNLM
OT  - Adolescents
OT  - Allergy
OT  - Anaphylaxis
OT  - Children
OT  - Epinephrine
OT  - Risk-taking behavior
OT  - School safety
OT  - Young adults
EDAT- 2014/01/05 06:00
MHDA- 2014/02/22 06:00
CRDT- 2014/01/04 06:00
PHST- 2013/10/01 [aheadofprint]
AID - S0002-9343(13)00833-4 [pii]
AID - 10.1016/j.amjmed.2013.09.010 [doi]
PST - ppublish
SO  - Am J Med. 2014 Jan;127(1 Suppl):S17-24. doi: 10.1016/j.amjmed.2013.09.010. Epub
      2013 Oct 1.

PMID- 24384133
OWN - NLM
STAT- MEDLINE
DA  - 20140103
DCOM- 20140221
IS  - 1555-7162 (Electronic)
IS  - 0002-9343 (Linking)
VI  - 127
IP  - 1 Suppl
DP  - 2014 Jan
TI  - Anaphylaxis treatment: ergonomics of epinephrine autoinjector design.
PG  - S12-6
LID - 10.1016/j.amjmed.2013.09.009 [doi]
LID - S0002-9343(13)00832-2 [pii]
AB  - Epinephrine administration is a critical component of individualized emergency
      action plans for patients at risk for anaphylaxis. Fundamental ergonomic
      principles can be used to facilitate rapid and effective use of an epinephrine
      autoinjector when appropriate. Specific patient characteristics, including age
      and strength, that impact physical and cognitive capabilities, should be
      considered when choosing an epinephrine autoinjector. Considerations in the
      optimal functioning of an autoinjector include the device being portable,
      identifiable, safe, and effective. Size, shape, coloring, and labeling of the
      device all contribute to the device being portable and identifiable. Trigger-lock
      features, designs resistant to physical perturbations, and safety technology to
      prevent injury after use contribute to safety and reliability. Optimal grip
      designs, tailored in size and/or shape to specific patient types, contribute to
      reliability and effectiveness. After selection of the most appropriate
      autoinjector, hands-on training, practice, and drills should be implemented.
CI  - Copyright (c) 2014 Elsevier Inc. All rights reserved.
FAU - Dennerlein, Jack T
AU  - Dennerlein JT
AD  - Northeastern University, Boston, Mass; Harvard School of Public Health, Boston,
      Mass. Electronic address: j.dennerlein@neu.edu.
LA  - eng
PT  - Journal Article
PT  - Research Support, Non-U.S. Gov't
DEP - 20131001
PL  - United States
TA  - Am J Med
JT  - The American journal of medicine
JID - 0267200
RN  - 0 (Adrenergic Agonists)
RN  - 0 (Bronchodilator Agents)
RN  - YKH834O4BH (Epinephrine)
SB  - AIM
SB  - IM
MH  - Adrenergic Agonists/administration & dosage
MH  - Anaphylaxis/*drug therapy/prevention & control
MH  - Bronchodilator Agents/administration & dosage
MH  - Emergency Treatment/*methods
MH  - Epinephrine/*administration & dosage
MH  - Equipment Design
MH  - *Hand Strength
MH  - Human Engineering
MH  - Humans
MH  - Injections, Intramuscular/*instrumentation
MH  - Patient Education as Topic/*standards
MH  - Self Administration/*instrumentation
OTO - NOTNLM
OT  - Allergy
OT  - Anaphylaxis
OT  - Autoinjector design
OT  - Emergency action plan
OT  - Epinephrine
OT  - Ergonomics
OT  - Grip design
EDAT- 2014/01/05 06:00
MHDA- 2014/02/22 06:00
CRDT- 2014/01/04 06:00
PHST- 2013/10/01 [aheadofprint]
AID - S0002-9343(13)00832-2 [pii]
AID - 10.1016/j.amjmed.2013.09.009 [doi]
PST - ppublish
SO  - Am J Med. 2014 Jan;127(1 Suppl):S12-6. doi: 10.1016/j.amjmed.2013.09.009. Epub
      2013 Oct 1.

PMID- 24384132
OWN - NLM
STAT- MEDLINE
DA  - 20140103
DCOM- 20140221
IS  - 1555-7162 (Electronic)
IS  - 0002-9343 (Linking)
VI  - 127
IP  - 1 Suppl
DP  - 2014 Jan
TI  - Anaphylaxis: underdiagnosed, underreported, and undertreated.
PG  - S1-5
LID - 10.1016/j.amjmed.2013.09.007 [doi]
LID - S0002-9343(13)00830-9 [pii]
AB  - Diagnostic criteria and administrative codes for anaphylaxis have evolved in
      recent years, partly reflecting the challenges in recognizing anaphylaxis and
      understanding its symptoms. Before the diagnostic criteria were disseminated by
      the National Institute of Allergy and Infectious Diseases and the Food Allergy
      and Anaphylaxis Network, several studies showed that a substantial proportion of 
      anaphylaxis cases presenting to the emergency department (ED) were not recognized
      as such. Furthermore, epinephrine, the first-line treatment, was used in fewer
      than half of cases, especially if anaphylaxis was not diagnosed at the time.
      Although management practices may have improved since that time, anaphylaxis
      continues to be underrecognized and undertreated in the US. Of particular concern
      are findings that the majority of patients who visited the ED for an acute
      allergic reaction or anaphylaxis were not given a prescription for an epinephrine
      autoinjector, educated about avoiding the offending allergen, or advised to
      consult with an allergist. Improvements in the recognition and management of
      anaphylaxis have the potential to reduce the substantial burden that it currently
      places on the health care system. The articles in this supplement cover a wide
      range of issues surrounding anaphylaxis and seek to disseminate information
      helpful to health care professionals in general and primary care providers in
      particular.
CI  - Copyright (c) 2014 Elsevier Inc. All rights reserved.
FAU - Sclar, David A
AU  - Sclar DA
AD  - Midwestern University, Glendale, Ariz. Electronic address: dsclar@midwestern.edu.
FAU - Lieberman, Phillip L
AU  - Lieberman PL
AD  - University of Tennessee College of Medicine, Germantown, Tenn.
LA  - eng
PT  - Introductory Journal Article
PT  - Research Support, Non-U.S. Gov't
DEP - 20130930
PL  - United States
TA  - Am J Med
JT  - The American journal of medicine
JID - 0267200
RN  - 0 (Adrenergic Agonists)
RN  - 0 (Bronchodilator Agents)
RN  - YKH834O4BH (Epinephrine)
SB  - AIM
SB  - IM
MH  - Acute Disease
MH  - Adrenergic Agonists/administration & dosage
MH  - Anaphylaxis/*diagnosis/epidemiology/etiology/*therapy
MH  - Bronchodilator Agents/administration & dosage
MH  - Delayed Diagnosis
MH  - Drug Hypersensitivity/diagnosis/therapy
MH  - Drug Prescriptions/statistics & numerical data
MH  - Emergency Service, Hospital
MH  - Epinephrine/administration & dosage
MH  - Food Hypersensitivity/diagnosis/therapy
MH  - Humans
MH  - Injections, Intramuscular/instrumentation
MH  - National Institute of Allergy and Infectious Diseases (U.S.)
MH  - Patient Education as Topic/statistics & numerical data
MH  - Referral and Consultation
MH  - United States/epidemiology
OTO - NOTNLM
OT  - Allergy
OT  - Anaphylaxis
OT  - Drug utilization
OT  - Epidemiology
OT  - Epinephrine
OT  - Health care costs
OT  - Physician practice patterns
EDAT- 2014/01/05 06:00
MHDA- 2014/02/22 06:00
CRDT- 2014/01/04 06:00
PHST- 2013/09/30 [aheadofprint]
AID - S0002-9343(13)00830-9 [pii]
AID - 10.1016/j.amjmed.2013.09.007 [doi]
PST - ppublish
SO  - Am J Med. 2014 Jan;127(1 Suppl):S1-5. doi: 10.1016/j.amjmed.2013.09.007. Epub
      2013 Sep 30.

PMID- 24373790
OWN - NLM
STAT- In-Process
DA  - 20140317
IS  - 2152-2669 (Electronic)
IS  - 2152-2669 (Linking)
VI  - 14
IP  - 2
DP  - 2014 Apr
TI  - Successful desensitization to brentuximab vedotin after anaphylaxis.
PG  - e73-5
LID - 10.1016/j.clml.2013.11.003 [doi]
LID - S2152-2650(13)00465-5 [pii]
FAU - O'Connell, Amy E
AU  - O'Connell AE
AD  - Department of Allergy/Immunology, Boston Children's Hospital, Boston, MA.
      Electronic address: amy.oconnell@childrens.harvard.edu.
FAU - Lee, Joyce P
AU  - Lee JP
AD  - Department of Pharmacy, Boston Children's Hospital, Boston, MA.
FAU - Yee, Christina
AU  - Yee C
AD  - Department of Allergy/Immunology, Boston Children's Hospital, Boston, MA.
FAU - Kesselheim, Jennifer
AU  - Kesselheim J
AD  - Dana-Farber/Boston Children's Center for Cancer and Blood Disorders, Boston, MA.
FAU - Dioun, Anahita
AU  - Dioun A
AD  - Department of Allergy/Immunology, Boston Children's Hospital, Boston, MA.
LA  - eng
GR  - T32 AI007512/AI/NIAID NIH HHS/United States
PT  - Journal Article
DEP - 20131115
PL  - United States
TA  - Clin Lymphoma Myeloma Leuk
JT  - Clinical lymphoma, myeloma & leukemia
JID - 101525386
SB  - IM
OTO - NOTNLM
OT  - Anaphylaxis
OT  - Anaplastic large cell lymphoma
OT  - Brentuximab vedotin
OT  - Desensitization
OT  - Drug allergy
EDAT- 2014/01/01 06:00
MHDA- 2014/01/01 06:00
CRDT- 2013/12/31 06:00
PHST- 2013/08/09 [received]
PHST- 2013/10/24 [revised]
PHST- 2013/11/05 [accepted]
PHST- 2013/11/15 [aheadofprint]
AID - S2152-2650(13)00465-5 [pii]
AID - 10.1016/j.clml.2013.11.003 [doi]
PST - ppublish
SO  - Clin Lymphoma Myeloma Leuk. 2014 Apr;14(2):e73-5. doi:
      10.1016/j.clml.2013.11.003. Epub 2013 Nov 15.

PMID- 24373349
OWN - NLM
STAT- MEDLINE
DA  - 20140318
DCOM- 20140513
IS  - 1097-6825 (Electronic)
IS  - 0091-6749 (Linking)
VI  - 133
IP  - 2
DP  - 2014 Feb
TI  - Advances in allergic skin disease, anaphylaxis, and hypersensitivity reactions to
      foods, drugs, and insects in 2013.
PG  - 324-34
LID - 10.1016/j.jaci.2013.11.013 [doi]
LID - S0091-6749(13)01775-2 [pii]
AB  - This review highlights some of the research advances in anaphylaxis;
      hypersensitivity reactions to foods, drugs, and insects; and allergic skin
      diseases that were reported in the Journal in 2013. Studies on food allergy
      suggest that (1) 7.6% of the US population is affected, (2) a "healthy" early
      diet might prevent food allergy, (3) the skin might be an important route of
      sensitization, (4) allergen component testing might aid diagnosis, (5) the
      prognosis of milk allergy might be predictable through early testing, (6) oral or
      sublingual immunotherapy show promise but also have caveats, and (7) preclinical 
      studies show promising alternative modes of immunotherapy and desensitization.
      Studies on eosinophilic esophagitis show a relationship to connective tissue
      disorders and that dietary management is an effective treatment for adults.
      Markers of anaphylaxis severity have been determined and might inform potential
      diagnostics and therapeutic targets. Insights on serum tests for drug and insect 
      sting allergy might result in improved diagnostics. Genetic and immune-mediated
      defects in skin epithelial differentiation contribute to the severity of atopic
      dermatitis. Novel management approaches to treatment of chronic urticaria,
      including use of omalizumab, are being identified.
CI  - Copyright (c) 2013 American Academy of Allergy, Asthma & Immunology. Published by
      Mosby, Inc. All rights reserved.
FAU - Sicherer, Scott H
AU  - Sicherer SH
AD  - Elliot and Roslyn Jaffe Food Allergy Institute, Division of Allergy and
      Immunology, Department of Pediatrics, Icahn School of Medicine at Mount Sinai,
      New York, NY. Electronic address: scott.sicherer@mssm.edu.
FAU - Leung, Donald Y M
AU  - Leung DY
AD  - Department of Pediatrics, Division of Pediatric Allergy/Immunology, National
      Jewish Health, Denver, Colo.
LA  - eng
PT  - Journal Article
PT  - Review
DEP - 20131225
PL  - United States
TA  - J Allergy Clin Immunol
JT  - The Journal of allergy and clinical immunology
JID - 1275002
SB  - AIM
SB  - IM
MH  - *Anaphylaxis/diagnosis/epidemiology/etiology/therapy
MH  - Animals
MH  - Drug-Related Side Effects and Adverse Reactions
MH  - Food/adverse effects
MH  - Humans
MH  - *Hypersensitivity/diagnosis/epidemiology/etiology/therapy
MH  - Insect Bites and Stings/immunology
MH  - Insects
MH  - *Skin Diseases/diagnosis/epidemiology/etiology/therapy
OTO - NOTNLM
OT  - AD
OT  - Atopic dermatitis
OT  - Dermatology
OT  - EoE
OT  - Eosinophilic esophagitis
OT  - FPIES
OT  - Food protein–induced enterocolitis syndrome
OT  - Galactose-α-1,3-galactose
OT  - LCT
OT  - Long-chain triglyceride
OT  - MCT
OT  - Medium-chain triglyceride
OT  - OFC
OT  - OIT
OT  - OR
OT  - OVA
OT  - Odds ratio
OT  - Oral food challenge
OT  - Oral immunotherapy
OT  - Ovalbumin
OT  - PAF
OT  - Platelet-activating factor
OT  - Regulatory T
OT  - SLIT
OT  - SPT
OT  - Skin prick test
OT  - Sublingual immunotherapy
OT  - Treg
OT  - WT
OT  - Wild-type
OT  - allergy
OT  - anaphylaxis
OT  - atopic dermatitis
OT  - drug
OT  - food
OT  - hypersensitivity disorders
OT  - insect venom
OT  - skin disease
OT  - urticaria
OT  - α-Gal
EDAT- 2014/01/01 06:00
MHDA- 2014/05/14 06:00
CRDT- 2013/12/31 06:00
PHST- 2013/11/18 [received]
PHST- 2013/11/19 [accepted]
PHST- 2013/12/25 [aheadofprint]
AID - S0091-6749(13)01775-2 [pii]
AID - 10.1016/j.jaci.2013.11.013 [doi]
PST - ppublish
SO  - J Allergy Clin Immunol. 2014 Feb;133(2):324-34. doi: 10.1016/j.jaci.2013.11.013. 
      Epub 2013 Dec 25.

PMID- 24372137
OWN - NLM
STAT- In-Process
DA  - 20140219
IS  - 1398-9995 (Electronic)
IS  - 0105-4538 (Linking)
VI  - 69
IP  - 3
DP  - 2014 Mar
TI  - Skin prick test and basophil reactivity to cetuximab in patients with IgE to
      alpha-gal and allergy to red meat.
PG  - 403-5
LID - 10.1111/all.12344 [doi]
AB  - Severe hypersensitivity reactions to red meat with delay of several hours in
      patients with IgE to alpha-gal (galactose-alpha-1,3-galactose) have been
      reported. The diagnosis of meat allergy is difficult, because of the limited
      sensitivity of skin prick tests and specific IgE tests to meat extracts. These
      circumstances have been explained by the delayed expression of alpha-gal due to
      digestive processes. Because of the low sensitivity of skin prick tests to meat, 
      we studied the possibility to perform skin prick tests with cetuximab, which
      carries the alpha-gal epitope. Skin prick and intradermal tests with cetuximab
      were clearly positive in 2 of 2 patients. As a further diagnostic step, we
      performed basophil activation tests with cetuximab. Skin prick tests and basophil
      activation test using cetuximab may be a more sensitive alternative in patients
      with an assumed allergy to meat.
CI  - (c) 2013 John Wiley & Sons A/S. Published by John Wiley & Sons Ltd.
FAU - Michel, S
AU  - Michel S
AD  - Allergy Unit, Department of Dermatology, University Hospital Basel, Basel,
      Switzerland.
FAU - Scherer, K
AU  - Scherer K
FAU - Heijnen, I A F M
AU  - Heijnen IA
FAU - Bircher, A J
AU  - Bircher AJ
LA  - eng
PT  - Journal Article
DEP - 20131226
PL  - Denmark
TA  - Allergy
JT  - Allergy
JID - 7804028
SB  - IM
OTO - NOTNLM
OT  - alpha-gal
OT  - anaphylaxis
OT  - cetuximab
OT  - food allergy
EDAT- 2014/01/01 06:00
MHDA- 2014/01/01 06:00
CRDT- 2013/12/31 06:00
PHST- 2013/11/06 [accepted]
PHST- 2013/12/26 [aheadofprint]
AID - 10.1111/all.12344 [doi]
PST - ppublish
SO  - Allergy. 2014 Mar;69(3):403-5. doi: 10.1111/all.12344. Epub 2013 Dec 26.

PMID- 24368623
OWN - NLM
STAT- In-Process
DA  - 20140328
IS  - 1537-6591 (Electronic)
IS  - 1058-4838 (Linking)
VI  - 58
IP  - 8
DP  - 2014 Apr
TI  - Antibiotic hypersensitivity reactions and approaches to desensitization.
PG  - 1140-8
LID - 10.1093/cid/cit949 [doi]
AB  - Before initiating antibiotic therapy, drug hypersensitivity is an important
      consideration, and a common strategy is to avoid giving patients medications when
      a high likelihood of severe reactions exists. With an increase in antibiotic
      resistance and a decrease in novel antibiotics, there is greater pressure to
      consider antibiotics in patients with a history of adverse reactions. The major
      concerns include IgE-mediated, or type I, reactions, anaphylaxis, Stevens-Johnson
      syndrome, and toxic epidermal necrolysis. Some antibiotics with similar
      characteristics, such as cephalosporins and penicillins, may be given safely to
      patients with a certain allergy profile. There is still greater concern when
      considering antibiotics for patients with reported allergy. Desensitization is a 
      strategy to safely induce drug tolerance to a specific drug to limit the
      possibility of a type I reaction.
FAU - Legendre, Davey P
AU  - Legendre DP
AD  - Pharmacy Division, Health Management Associates, Woodstock, Georgia.
FAU - Muzny, Christina A
AU  - Muzny CA
FAU - Marshall, Gailen D
AU  - Marshall GD
FAU - Swiatlo, Edwin
AU  - Swiatlo E
LA  - eng
PT  - Journal Article
DEP - 20131223
PL  - United States
TA  - Clin Infect Dis
JT  - Clinical infectious diseases : an official publication of the Infectious Diseases
      Society of America
JID - 9203213
SB  - IM
OTO - NOTNLM
OT  - desensitization
OT  - drug allergy
OT  - hypersensitivity
OT  - vancomycin
OT  - β-lactam
EDAT- 2013/12/26 06:00
MHDA- 2013/12/26 06:00
CRDT- 2013/12/26 06:00
PHST- 2013/12/23 [aheadofprint]
PHST- 2014/01/31 [aheadofprint]
AID - cit949 [pii]
AID - 10.1093/cid/cit949 [doi]
PST - ppublish
SO  - Clin Infect Dis. 2014 Apr;58(8):1140-8. doi: 10.1093/cid/cit949. Epub 2013 Dec
      23.

PMID- 24368585
OWN - NLM
STAT- Publisher
DA  - 20131225
IS  - 1440-1592 (Electronic)
IS  - 1323-8930 (Linking)
DP  - 2013 Dec 25
TI  - Oral Mite Anaphylaxis Caused by Mite-Contaminated Okonomiyaki/Pancake-Mix in
      Japan: 8 Case Reports and a Review of 28 Reported Cases.
AB  - Background: Anaphylaxis after the ingestion of foods contaminated with mites has 
      recently been recognized. Case series and case reports thus far have shown that
      mite-contaminated wheat flour is the major cause of oral mite anaphylaxis.
      However, we have found 8 cases of oral mite anaphylaxis which were caused by
      mite-contaminated okonomiyaki-mix, a savory Japanese style pancake mix, in our
      hospital. Methods: In addition to our 8 cases, the databases of MEDLINE and
      ICHUSHI were systematically searched for patients with oral mite anaphylaxis in
      Japan. Results: Thirty-six patients including our 8 cases with oral mite
      anaphylaxis were identified. Thirty-four out of 36 cases (94%) ingested
      okonomiyaki or takoyaki, prepared at home using okonomiyaki-mix or takoyaki-mix
      which was previously opened and stored for months at ambient temperature.
      Microscopic examination of culprit mixes of 16 cases including our 1 case
      revealed contamination of mites such as Dermatophagoides farina (Der f) (5
      cases), Tyrophagus putrescentiae (Tyr p) (4 cases), and Dermatophagoides
      pteronyssinus (Der p) (3 cases). The specific IgE to each mite is generally
      upregulated in these patients. Especially, the titers of specific IgE to Der p
      and Der f were more than class 2 in all cases. Conclusions: Mite-contaminated
      flavored flour is the major cause of oral mite anaphylaxis in Japan.
FAU - Takahashi, Kentaro
AU  - Takahashi K
AD  - Clinical Research Center for Allergy and Rheumatology, National Hospital
      Organization Sagamihara National Hospital, Kanagawa, Japan.
FAU - Taniguchi, Masami
AU  - Taniguchi M
FAU - Fukutomi, Yuma
AU  - Fukutomi Y
FAU - Sekiya, Kiyoshi
AU  - Sekiya K
FAU - Watai, Kentaro
AU  - Watai K
FAU - Mitsui, Chihiro
AU  - Mitsui C
FAU - Tanimoto, Hidenori
AU  - Tanimoto H
FAU - Oshikata, Chiyako
AU  - Oshikata C
FAU - Tsuburai, Takahiro
AU  - Tsuburai T
FAU - Tsurikisawa, Naomi
AU  - Tsurikisawa N
FAU - Minoguchi, Kenji
AU  - Minoguchi K
FAU - Nakajima, Hiroshi
AU  - Nakajima H
FAU - Akiyama, Kazuo
AU  - Akiyama K
LA  - ENG
PT  - JOURNAL ARTICLE
DEP - 20131225
TA  - Allergol Int
JT  - Allergology international : official journal of the Japanese Society of
      Allergology
JID - 9616296
EDAT- 2013/12/26 06:00
MHDA- 2013/12/26 06:00
CRDT- 2013/12/26 06:00
PHST- 2013/05/01 [received]
PHST- 2013/08/27 [accepted]
AID - 13-RA-0575 [pii]
AID - 10.2332/allergolint.13-RA-0575 [doi]
PST - aheadofprint
SO  - Allergol Int. 2013 Dec 25.

PMID- 24366628
OWN - NLM
STAT- MEDLINE
DA  - 20131224
DCOM- 20140729
IS  - 1884-0205 (Electronic)
IS  - 1342-4815 (Linking)
VI  - 18
IP  - 4
DP  - 2013
TI  - Cytotoxicity assessment of residual high-level disinfectants.
PG  - 217-20
AB  - Some studies show the uptake of disinfectants on medical devices but no studies
      on their cytotoxicity have been reported. This study aimed to assess that
      cytotoxicity in a 3-dimensional culture system using HeLa cells grown in matrices
      composed of collagen. Plastic materials were soaked in the use solutions of the
      widely used high-level disinfectants, glutaraldehyde (GA), ortho-phthalaldehyde
      (OPA) and peracetic acid (PAA). After being rinsed, they were allowed to dry and 
      were embedded into the cell medium to investigate the cytotoxicity of the
      residual disinfectants. Cytotoxicity was observed with the polyvinyl chloride,
      polyurethane and silicon tubes soaked in GA and OPA, indicating that both
      disinfectants were absorbed in the test pieces, whereas for PAA, none was
      observed. As for the polytetrafluoroethylene (PTFE) tubes, no disinfectant
      displayed cytotoxicity. GA and OPA are primary irritants, having a potential to
      cause anaphylaxis and other forms of allergic reactions. There should be
      consideration not only about the toxicity of the residual disinfectant from poor 
      rinsing, but also about the toxicity that would result from the disinfectants
      that were absorbed and consequently released from the medical devices or
      materials.
FAU - Ryu, Mizuyuki
AU  - Ryu M
AD  - Saraya Co.Ltd, Biochemical Laboratory.
FAU - Kobayashi, Toshihiro
AU  - Kobayashi T
FAU - Kawamukai, Emiko
AU  - Kawamukai E
FAU - Quan, Glenlelyn
AU  - Quan G
FAU - Furuta, Taro
AU  - Furuta T
LA  - eng
PT  - Journal Article
PL  - Japan
TA  - Biocontrol Sci
JT  - Biocontrol science
JID - 9712121
RN  - 0 (Disinfectants)
RN  - 643-79-8 (o-Phthalaldehyde)
RN  - I6KPI2E1HD (Peracetic Acid)
RN  - T3C89M417N (Glutaral)
SB  - IM
MH  - Cell Culture Techniques/methods
MH  - Cell Survival/drug effects
MH  - Disinfectants/*toxicity
MH  - Epithelial Cells/*drug effects/*physiology
MH  - Equipment and Supplies
MH  - Glutaral/toxicity
MH  - HeLa Cells
MH  - Humans
MH  - Peracetic Acid/toxicity
MH  - o-Phthalaldehyde/toxicity
EDAT- 2013/12/25 06:00
MHDA- 2014/07/30 06:00
CRDT- 2013/12/25 06:00
AID - DN/JST.JSTAGE/bio/18.217 [pii]
PST - ppublish
SO  - Biocontrol Sci. 2013;18(4):217-20.

PMID- 24365751
OWN - NLM
STAT- MEDLINE
DA  - 20140128
DCOM- 20140331
IS  - 1872-9142 (Electronic)
IS  - 0161-5890 (Linking)
VI  - 58
IP  - 2
DP  - 2014 Apr
TI  - IgE versus IgG4 epitopes of the peanut allergen Ara h 1 in patients with severe
      allergy.
PG  - 169-76
LID - 10.1016/j.molimm.2013.11.014 [doi]
LID - S0161-5890(13)00565-8 [pii]
AB  - BACKGROUND: Development and maintenance of tolerance to food allergens appears to
      be associated with alterations in antigen specific IgE and IgG4 responses.
      Previous studies have focused only on comparing IgE and IgG4 linear epitope
      recognition patterns but take no account of conformational epitopes. OBJECTIVE:
      The aim of this study was to compare Ara h 1-specific IgE and IgG4 epitope
      recognition patterns in patients with severe peanut allergy, applying a method
      allowing for identification of both linear and conformational epitopes. METHODS: 
      Polyclonal sera from three individual patients, suffering from severe allergic
      reaction to peanuts, including anaphylaxis, were used to analyse the IgE and IgG4
      epitope recognition patterns of the major peanut allergen Ara h 1. Epitope
      identification was conducted by competitive immuno-screening of a phage-displayed
      random heptamer peptide library. Resulting epitope-mimicking sequences were
      aligned for identification of consensus sequences and localised on the surface of
      the Ara h 1 molecule by a computer-based algorithm. RESULTS: All
      epitope-mimicking sequences identified were found to correspond to conformational
      epitopes. Each individual patient had his/her own distinct IgE as well as IgG4
      epitope recognition profile, though some important IgE epitopes were common to
      all patients. In general the IgG4 epitope pattern was more heterogeneous than the
      IgE pattern, did not coincide with IgE epitopes and had a lower affinity than
      IgE. CONCLUSIONS: This study demonstrated the usefulness of the phage-display
      technology in distinguishing between the epitope pattern of IgE and IgG4, giving 
      detailed information on fine specificity and affinity. Competitive
      immuno-screening of phage-display random peptide libraries could be a future
      valuable tool to study the balance and dynamics of the IgE and IgG4 epitope
      recognition repertoire and provide a diagnostic tool giving information on the
      associated allergic phenotype.
CI  - Copyright (c) 2013 Elsevier Ltd. All rights reserved.
FAU - Bogh, K L
AU  - Bogh KL
AD  - National Food Institute, Division of Toxicology and Risk Assessment, Technical
      University of Denmark, Soborg, Denmark. Electronic address: kalb@food.dtu.dk.
FAU - Nielsen, H
AU  - Nielsen H
AD  - Novozymes, Department of Protein Screening, Bagsvaerd, Denmark.
FAU - Eiwegger, T
AU  - Eiwegger T
AD  - Medical University of Vienna, Department of Paediatrics, Vienna, Austria.
FAU - Madsen, C B
AU  - Madsen CB
AD  - National Food Institute, Division of Toxicology and Risk Assessment, Technical
      University of Denmark, Soborg, Denmark.
FAU - Mills, E N C
AU  - Mills EN
AD  - Institute of Food Research, Food and Health, Norwich, United Kingdom.
FAU - Rigby, N M
AU  - Rigby NM
AD  - Institute of Food Research, Food and Health, Norwich, United Kingdom.
FAU - Szepfalusi, Z
AU  - Szepfalusi Z
AD  - Medical University of Vienna, Department of Paediatrics, Vienna, Austria.
FAU - Roggen, E L
AU  - Roggen EL
AD  - Novozymes, Department of Protein Screening, Bagsvaerd, Denmark.
LA  - eng
PT  - Comparative Study
PT  - Journal Article
DEP - 20131222
PL  - England
TA  - Mol Immunol
JT  - Molecular immunology
JID - 7905289
RN  - 0 (Antigens, Plant)
RN  - 0 (Ara h 1 protein, Arachis hypogaea)
RN  - 0 (Epitopes)
RN  - 0 (Glycoproteins)
RN  - 0 (Immunoglobulin G)
RN  - 0 (Plant Proteins)
RN  - 37341-29-0 (Immunoglobulin E)
SB  - IM
MH  - Amino Acid Sequence
MH  - Antigens, Plant/chemistry/*immunology
MH  - Epitope Mapping
MH  - Epitopes/chemistry/immunology
MH  - Glycoproteins/chemistry/*immunology
MH  - Humans
MH  - Immunoglobulin E/*immunology
MH  - Immunoglobulin G/*immunology
MH  - Molecular Mimicry
MH  - Peanut Hypersensitivity/*immunology
MH  - Plant Proteins/chemistry/*immunology
MH  - Sequence Alignment
OTO - NOTNLM
OT  - Ara h 1
OT  - ETM
OT  - Epitopes
OT  - IgE
OT  - IgG4
OT  - PBS
OT  - Peanut allergy
OT  - Phage-display
OT  - RT
OT  - SMP
OT  - epitope mapping tool
OT  - phosphate buffer saline
OT  - room temperature
OT  - skimmed milk powder
EDAT- 2013/12/25 06:00
MHDA- 2014/04/01 06:00
CRDT- 2013/12/25 06:00
PHST- 2013/11/15 [received]
PHST- 2013/11/21 [accepted]
PHST- 2013/12/22 [aheadofprint]
AID - S0161-5890(13)00565-8 [pii]
AID - 10.1016/j.molimm.2013.11.014 [doi]
PST - ppublish
SO  - Mol Immunol. 2014 Apr;58(2):169-76. doi: 10.1016/j.molimm.2013.11.014. Epub 2013 
      Dec 22.

PMID- 24363854
OWN - NLM
STAT- PubMed-not-MEDLINE
DA  - 20131223
DCOM- 20131223
LR  - 20131225
IS  - 2005-6419 (Print)
IS  - 2005-6419 (Linking)
VI  - 65
IP  - 5
DP  - 2013 Nov
TI  - Multiple cross-reactivity to several types of neuromuscular blocking agents in a 
      patient with rocuronium anaphylaxis.
PG  - 473-4
LID - 10.4097/kjae.2013.65.5.473 [doi]
FAU - Oh, Young-Jae
AU  - Oh YJ
AD  - Department of Anesthesia and Pain Medicine, School of Medicine, Pusan National
      University, Busan, Korea.
FAU - Lee, Hyeon-Jeong
AU  - Lee HJ
AD  - Department of Anesthesia and Pain Medicine, School of Medicine, Pusan National
      University, Busan, Korea.
LA  - eng
PT  - Journal Article
PL  - Korea (South)
TA  - Korean J Anesthesiol
JT  - Korean journal of anesthesiology
JID - 101502451
PMC - PMC3866347
OID - NLM: PMC3866347
EDAT- 2013/12/24 06:00
MHDA- 2013/12/24 06:01
CRDT- 2013/12/24 06:00
AID - 10.4097/kjae.2013.65.5.473 [doi]
PST - ppublish
SO  - Korean J Anesthesiol. 2013 Nov;65(5):473-4. doi: 10.4097/kjae.2013.65.5.473.

PMID- 24361550
OWN - NLM
STAT- MEDLINE
DA  - 20140127
DCOM- 20140321
IS  - 1096-0333 (Electronic)
IS  - 0041-008X (Linking)
VI  - 274
IP  - 3
DP  - 2014 Feb 1
TI  - Inhibitory effect of putranjivain A on allergic inflammation through suppression 
      of mast cell activation.
PG  - 455-61
LID - 10.1016/j.taap.2013.12.006 [doi]
LID - S0041-008X(13)00559-0 [pii]
AB  - A great number of people are suffering from allergic inflammatory disease such as
      asthma, atopic dermatitis, and sinusitis. Therefore discovery of drugs for the
      treatment of these diseases is an important subject in human health. Putranjivain
      A (PJA), member of ellagitannin, is known to possess beneficial effects including
      anti-cancer and anti-viral activities. The aim of the present study was to
      elucidate whether PJA modulates the allergic inflammatory reaction and to study
      its possible mechanisms of action using mast cell-based in vitro and in vivo
      models. The study was performed in anaphylaxis mouse model and cultured mast
      cells. PJA inhibited the expression of pro-inflammatory cytokines in
      immunoglobulin E-stimulated mast cells. PJA reduced this expression by inhibiting
      nuclear factor (NF)-kappaB and nuclear factor of activated T cell. The oral
      administration of PJA reduced systemic and cutaneous anaphylaxis, the release of 
      serum histamine, and the expression of the histamine H1 receptor. In addition,
      PJA attenuated the activation of mast cells. PJA inhibited the release of
      histamine from various types of mast cells by the suppression of intracellular
      calcium. The inhibitory activity of PJA on the allergic reaction was similar to
      that of disodium cromoglycate, a known anti-allergic drug. These results suggest 
      that PJA can facilitate the prevention or treatment of allergic inflammatory
      diseases mediated by mast cells.
CI  - Copyright (c) 2013 Elsevier Inc. All rights reserved.
FAU - Kim, Hui-Hun
AU  - Kim HH
AD  - CMRI, Department of Pharmacology, School of Medicine, Kyungpook National
      University, Daegu 700-422, Republic of Korea.
FAU - Park, Seung-Bin
AU  - Park SB
AD  - CMRI, Department of Pharmacology, School of Medicine, Kyungpook National
      University, Daegu 700-422, Republic of Korea.
FAU - Lee, Soyoung
AU  - Lee S
AD  - CMRI, Department of Pharmacology, School of Medicine, Kyungpook National
      University, Daegu 700-422, Republic of Korea.
FAU - Kwon, Taeg Kyu
AU  - Kwon TK
AD  - Department of Immunology, School of Medicine, Keimyung University, Daegu 704-701,
      Republic of Korea.
FAU - Shin, Tae-Yong
AU  - Shin TY
AD  - College of Pharmacy, Woosuk University, Jeonju 565-701, Republic of Korea.
FAU - Park, Pil-Hoon
AU  - Park PH
AD  - College of Pharmacy, Youngnam University, Kyungsan 712-749, Republic of Korea.
FAU - Lee, Seung-Ho
AU  - Lee SH
AD  - College of Pharmacy, Youngnam University, Kyungsan 712-749, Republic of Korea.
FAU - Kim, Sang-Hyun
AU  - Kim SH
AD  - CMRI, Department of Pharmacology, School of Medicine, Kyungpook National
      University, Daegu 700-422, Republic of Korea. Electronic address:
      shkim72@knu.ac.kr.
LA  - eng
PT  - Journal Article
PT  - Research Support, Non-U.S. Gov't
DEP - 20131219
PL  - United States
TA  - Toxicol Appl Pharmacol
JT  - Toxicology and applied pharmacology
JID - 0416575
RN  - 0 (Anti-Asthmatic Agents)
RN  - 0 (Cytokines)
RN  - 0 (Glucosides)
RN  - 0 (NF-kappa B)
RN  - 0 (Receptors, Histamine H1)
RN  - 0 (putranjivain A)
RN  - 37341-29-0 (Immunoglobulin E)
RN  - 632XD903SP (Gallic Acid)
RN  - Q2WXR1I0PK (Cromolyn Sodium)
SB  - IM
MH  - Administration, Oral
MH  - Animals
MH  - Anti-Asthmatic Agents/pharmacology
MH  - Cells, Cultured
MH  - Cromolyn Sodium/pharmacology
MH  - Cytokines/antagonists & inhibitors/metabolism
MH  - Gallic Acid/*analogs & derivatives/pharmacology
MH  - Glucosides/*pharmacology
MH  - Histamine Release/drug effects
MH  - Humans
MH  - Hypersensitivity/drug therapy
MH  - Immunoglobulin E/metabolism
MH  - Inflammation/drug therapy/*prevention & control
MH  - Male
MH  - Mast Cells/*drug effects/metabolism
MH  - Mice
MH  - Mice, Inbred ICR
MH  - NF-kappa B/antagonists & inhibitors/metabolism
MH  - Rats
MH  - Receptors, Histamine H1/genetics/metabolism
OTO - NOTNLM
OT  - Allergic inflammation
OT  - DNP
OT  - HMC
OT  - Histamine
OT  - Mast cells
OT  - NF-κB
OT  - NFAT
OT  - PCA
OT  - PMA
OT  - Putranjivain A
OT  - RBL
OT  - dinitrophenyl
OT  - human mast cell
OT  - nuclear factor of activated T cell
OT  - passive cutaneous anaphylaxis
OT  - phorbol 12-myristate 13-acetate
OT  - rat basophilic leukemia
EDAT- 2013/12/24 06:00
MHDA- 2014/03/22 06:00
CRDT- 2013/12/24 06:00
PHST- 2013/09/22 [received]
PHST- 2013/12/09 [revised]
PHST- 2013/12/10 [accepted]
PHST- 2013/12/19 [aheadofprint]
AID - S0041-008X(13)00559-0 [pii]
AID - 10.1016/j.taap.2013.12.006 [doi]
PST - ppublish
SO  - Toxicol Appl Pharmacol. 2014 Feb 1;274(3):455-61. doi:
      10.1016/j.taap.2013.12.006. Epub 2013 Dec 19.

PMID- 24360868
OWN - NLM
STAT- In-Data-Review
DA  - 20140428
IS  - 1138-3593 (Print)
IS  - 1138-3593 (Linking)
VI  - 40
IP  - 3
DP  - 2014 Apr
TI  - [Importance of selective immunoglobulin A deficiency].
PG  - e65-8
LID - 10.1016/j.semerg.2013.01.013 [doi]
LID - S1138-3593(13)00024-5 [pii]
AB  - Selective IgA deficiency is the most common primary immunodeficiency. Little is
      known about the pathogenetic mechanisms leading to this disease. It is estimated 
      that the incidence of this disease in Spain is 1:163. We report 3 cases diagnosed
      in Primary Care. Most people with selective IgA deficiency are usually
      asymptomatic and are diagnosed by chance, but patients with recurrent respiratory
      infections; gastrointestinal, allergic and autoimmune diseases can be associated 
      with this disease. Although there is no treatment at present, its importance lies
      in the association with different diseases, such as coeliac disease or idiopathic
      thrombocytopenic purpura. Another important feature is the risk of anaphylaxis
      after transfusion, and the possible progression to Common Variable
      Immunodeficiency. It is important to know the vaccines that we can use due to the
      risk of disease.
CI  - Copyright (c) 2012 Sociedad Espanola de Medicos de Atencion Primaria (SEMERGEN). 
      Publicado por Elsevier Espana. All rights reserved.
FAU - Rojas-Torres, D S
AU  - Rojas-Torres DS
AD  - Medicina de Familia y Comunitaria, Centro de Salud Canillejas, Madrid, Espana.
      Electronic address: dianastefanie40@hotmail.com.
FAU - Bastidas-Yaguana, D K
AU  - Bastidas-Yaguana DK
AD  - Medicina de Familia y Comunitaria, Centro de Salud Canillejas, Madrid, Espana.
FAU - Sierra-Santos, L
AU  - Sierra-Santos L
AD  - Medicina de Familia y Comunitaria, Centro de Salud Manzanares el Real, Madrid,
      Espana.
FAU - Aguilar-Shea, A L
AU  - Aguilar-Shea AL
AD  - Medicina de Familia y Comunitaria, Centro de Salud Manzanares el Real, Madrid,
      Espana.
LA  - spa
PT  - English Abstract
PT  - Journal Article
TT  - Importancia del deficit selectivo de inmunoglobulina A.
DEP - 20131219
PL  - Spain
TA  - Semergen
JT  - Semergen / Sociedad Espanola de Medicina Rural y Generalista
JID - 9610769
SB  - IM
OTO - NOTNLM
OT  - Anafilaxia
OT  - Anaphylaxis
OT  - Common variable immunodeficiency
OT  - Déficit selectivo de inmunoglobulina A
OT  - Inmunodeficiencia común variable
OT  - Selective immunoglobulin A deficiency
OT  - Transfusion
OT  - Transfusión
EDAT- 2013/12/24 06:00
MHDA- 2013/12/24 06:00
CRDT- 2013/12/24 06:00
PHST- 2012/10/03 [received]
PHST- 2012/11/27 [revised]
PHST- 2013/01/29 [accepted]
PHST- 2013/12/19 [aheadofprint]
AID - S1138-3593(13)00024-5 [pii]
AID - 10.1016/j.semerg.2013.01.013 [doi]
PST - ppublish
SO  - Semergen. 2014 Apr;40(3):e65-8. doi: 10.1016/j.semerg.2013.01.013. Epub 2013 Dec 
      19.

PMID- 24360324
OWN - NLM
STAT- MEDLINE
DA  - 20140303
DCOM- 20140502
IS  - 1097-6825 (Electronic)
IS  - 0091-6749 (Linking)
VI  - 133
IP  - 3
DP  - 2014 Mar
TI  - An algorithm for treating chronic urticaria with omalizumab: dose interval should
      be individualized.
PG  - 914-5.e2
LID - 10.1016/j.jaci.2013.10.015 [doi]
LID - S0091-6749(13)01569-8 [pii]
FAU - Uysal, Pinar
AU  - Uysal P
AD  - Department of Dermatology and Allergy Centre, Odense Research Center for
      Anaphylaxis, Odense University Hospital, University of Southern Denmark, DK-5000 
      Odense C, Denmark.
FAU - Eller, Esben
AU  - Eller E
AD  - Department of Dermatology and Allergy Centre, Odense Research Center for
      Anaphylaxis, Odense University Hospital, University of Southern Denmark, DK-5000 
      Odense C, Denmark.
FAU - Mortz, Charlotte G
AU  - Mortz CG
AD  - Department of Dermatology and Allergy Centre, Odense Research Center for
      Anaphylaxis, Odense University Hospital, University of Southern Denmark, DK-5000 
      Odense C, Denmark.
FAU - Bindslev-Jensen, Carsten
AU  - Bindslev-Jensen C
AD  - Department of Dermatology and Allergy Centre, Odense Research Center for
      Anaphylaxis, Odense University Hospital, University of Southern Denmark, DK-5000 
      Odense C, Denmark. Electronic address: carsten.bindslev-Jensen@rsyd.dk.
LA  - eng
PT  - Letter
DEP - 20131218
PL  - United States
TA  - J Allergy Clin Immunol
JT  - The Journal of allergy and clinical immunology
JID - 1275002
RN  - 0 (Anti-Allergic Agents)
RN  - 0 (Antibodies, Anti-Idiotypic)
RN  - 0 (Antibodies, Monoclonal, Humanized)
RN  - 0 (omalizumab)
SB  - AIM
SB  - IM
MH  - Adolescent
MH  - Adult
MH  - Aged
MH  - *Algorithms
MH  - Anti-Allergic Agents/*administration & dosage
MH  - Antibodies, Anti-Idiotypic/*administration & dosage
MH  - Antibodies, Monoclonal, Humanized/*administration & dosage
MH  - Child
MH  - Chronic Disease
MH  - Female
MH  - Humans
MH  - Male
MH  - Middle Aged
MH  - Time Factors
MH  - Urticaria/*drug therapy
EDAT- 2013/12/24 06:00
MHDA- 2014/05/03 06:00
CRDT- 2013/12/24 06:00
PHST- 2013/02/04 [received]
PHST- 2013/10/11 [revised]
PHST- 2013/10/16 [accepted]
PHST- 2013/12/18 [aheadofprint]
AID - S0091-6749(13)01569-8 [pii]
AID - 10.1016/j.jaci.2013.10.015 [doi]
PST - ppublish
SO  - J Allergy Clin Immunol. 2014 Mar;133(3):914-5.e2. doi:
      10.1016/j.jaci.2013.10.015. Epub 2013 Dec 18.

PMID- 24355220
OWN - NLM
STAT- MEDLINE
DA  - 20131220
DCOM- 20140423
IS  - 0394-6320 (Print)
IS  - 0394-6320 (Linking)
VI  - 26
IP  - 4
DP  - 2013 Oct-Dec
TI  - Impact of mast cells on the skin.
PG  - 855-9
AB  - When through the skin a foreign antigen enters it provokes an immune response and
      inflammatory reaction. Mast cells are located around small vessels that are
      involved in vasaldilation. They mature under the influence of local tissue to
      various cytokines. Human skin mast cells play an essential role in diverse
      physiological and pathological processes and mediate immediate hypersensitive
      reaction and allergic diseases. Injection of anti-IgE in the skin or other agents
      that directly activate mast cells may cause the decrease in vascular tone,
      leakage of plasma and may lead to a fall in blood pressure with fatal
      anaphylactic shock. Skin mast cells are also implicated as effector cells in
      response to multiple parasites such as Leishmania which is primarily
      characterized by its tissue cutaneous tropism. Activated macrophages by IFNgamma,
      cytotoxic T cells, activated mast cells and several cytokines are involved in the
      elimination of the parasites and immunoprotection. IL-33 is one of the latest
      cytokines involved in IgE-induced anaphylaxis and in the pathogenesis of allergic
      skin disorders. IL-33 has been shown in epidermis of patients with psoriasis and 
      its skin expression causes atopic dermatitis and it is crucial for the
      development of this disease. Here we review the impact of mast cells on the skin.
FAU - Kritas, S K
AU  - Kritas SK
AD  - Department of Microbiology and Infectious Diseases, School of Veterinary
      Medicine, Aristotle University of Thessaloniki, Macedonia, Greece.
FAU - Saggini, A
AU  - Saggini A
AD  - Department of Dermatology, University of Rome Tor Vergata, Rome, Italy.
FAU - Varvara, G
AU  - Varvara G
AD  - Dental School, University of Chieti-Pescara, Italy.
FAU - Murmura, G
AU  - Murmura G
AD  - Dental School, University of Chieti-Pescara, Italy.
FAU - Caraffa, A
AU  - Caraffa A
AD  - Orthopedic Division, University of Perugia, Perugia, Italy.
FAU - Antinolfi, P
AU  - Antinolfi P
AD  - Orthopedic Division, University of Perugia, Perugia, Italy.
FAU - Toniato, E
AU  - Toniato E
AD  - Immunology Division, Medical School, University of Chieti-Pescara, Chieti, Italy.
FAU - Pantalone, A
AU  - Pantalone A
AD  - Orthopedic Division, University of Chieti-Pescara, Chieti, Italy.
FAU - Neri, G
AU  - Neri G
AD  - Department of Neurosciences and Imaging, Faculty of Medicine and Surgery, G.
      dAnnunzio University Chieti-Pescara, Chieti, Italy.
FAU - Frydas, S
AU  - Frydas S
AD  - Department of Parasitology, School of Veterinary Medicine, Uni-versity of
      Thessaloniki, Macedonia, Greece.
FAU - Rosati, M
AU  - Rosati M
AD  - Gynecology Clinic, Pescara Hospital, Pescara, Italy.
FAU - Tei, M
AU  - Tei M
AD  - Nicolas Foundation, Onlus, Arezzo, Italy.
FAU - Speziali, A
AU  - Speziali A
AD  - Department of Internal Medicine, Catholic University of the Sacred Heart, Rome,
      Italy.
FAU - Saggini, R
AU  - Saggini R
AD  - Department of Neurosciences and Imaging, Faculty of Medicine and Surgery, G.
      dAnnunzio University Chieti-Pescara, Chieti, Italy.
FAU - Pandolfi, F
AU  - Pandolfi F
AD  - Department of Internal Medicine, Catholic University of the Sacred Heart, Rome,
      Italy.
FAU - Cerulli, G
AU  - Cerulli G
AD  - Nicolas Foundation, Onlus, Arezzo, Italy.
FAU - Theoharides, T C
AU  - Theoharides TC
AD  - Department of Pharmacology and Experimental Therapeutics, Biochemistry and
      Internal Medicine Tufts University School of Medicine, Tufts-New England Medical 
      Center, Boston, MA, USA.
FAU - Conti, P
AU  - Conti P
LA  - eng
PT  - Editorial
PT  - Review
PL  - Italy
TA  - Int J Immunopathol Pharmacol
JT  - International journal of immunopathology and pharmacology
JID - 8911335
RN  - 0 (IL33 protein, human)
RN  - 0 (Interleukins)
RN  - 0 (Vascular Endothelial Growth Factor A)
SB  - IM
MH  - Animals
MH  - Dermatitis, Atopic/etiology
MH  - Humans
MH  - Interleukins/physiology
MH  - Mast Cells/*physiology
MH  - Skin/*immunology
MH  - Vascular Endothelial Growth Factor A/physiology
EDAT- 2013/12/21 06:00
MHDA- 2014/04/24 06:00
CRDT- 2013/12/21 06:00
AID - 3 [pii]
PST - ppublish
SO  - Int J Immunopathol Pharmacol. 2013 Oct-Dec;26(4):855-9.

PMID- 24353049
OWN - NLM
STAT- MEDLINE
DA  - 20131219
DCOM- 20140218
IS  - 1551-7489 (Print)
IS  - 1551-7489 (Linking)
VI  - 9
IP  - 5
DP  - 2013 Sep-Oct
TI  - Survey of naloxone legal status in opioid overdose prevention and treatment.
PG  - 369-77
LID - 10.5055/jom.2013.0179 [doi]
LID - jom.2013.0179 [pii]
AB  - OBJECTIVE: To survey the federal and state-by-state legal status for prescribing,
      dispensing, and administering naloxone injection. DESIGN: The survey was a review
      of legislation, which encompassed analyzing current and proposed laws regarding
      naloxone's role in opioid overdose prevention and treatment. MAIN OUTCOME
      MEASURE(S): The primary study outcome was to evaluate the legal aspects of
      current naloxone overdose prevention and treatment. Aspects of the legislation
      studied included Food and Drug Administration (FDA) regulatory status, prescriber
      authorization, prescription requirements, defining the patient, authority to
      administer naloxone, status of lay person administration, and provisions for Good
      Samaritan protections from criminal and civil liability. RESULTS: To date, 10
      states have legislation implementing opioid overdose prevention programs
      including naloxone. Several states with high opioid overdose burdens are in the
      legislative process. Reasons for hesitation to initiate such programs include
      fear of liability, a proxy endorsement for drug abuse, and apprehension of
      increasing drug usage. CONCLUSIONS: A number of state legislatures have passed
      legislation permitting lay administration of naloxone to individuals in an
      attempt to revive a person with an apparent opioid overdose. These emerging state
      policy initiatives parallel similar laws and regulations governing lay person
      epinephrine administration for anaphylaxis and applying automated electric
      defibrillators for sudden cardiac arrest. Public health initiatives increasing
      access to naloxone will likely continue in states with high opioid overdose
      burdens. FDA approval of a new needle-free naloxone delivery system would
      facilitate greater public access.
FAU - Hewlett, Leanne
AU  - Hewlett L
AD  - Department of Pharmacy Practice and Science, University of Kentucky College of
      Pharmacy, Lexington, Kentucky.
FAU - Wermeling, Daniel P
AU  - Wermeling DP
AD  - Professor, Department of Pharmacy Practice and Science, University of Kentucky
      College of Pharmacy, Lexington, Kentucky.
LA  - eng
PT  - Journal Article
PT  - Review
PL  - United States
TA  - J Opioid Manag
JT  - Journal of opioid management
JID - 101234523
RN  - 0 (Analgesics, Opioid)
RN  - 36B82AMQ7N (Naloxone)
SB  - IM
MH  - Analgesics, Opioid/*poisoning
MH  - Drug Overdose/prevention & control
MH  - Humans
MH  - *Legislation, Drug
MH  - Naloxone/administration & dosage/*therapeutic use
EDAT- 2013/12/20 06:00
MHDA- 2014/02/19 06:00
CRDT- 2013/12/20 06:00
PHST- 2012/10/29 [received]
PHST- 2013/01/02 [revised]
PHST- 2013/03/12 [revised]
PHST- 2013/05/29 [revised]
PHST- 2013/05/29 [accepted]
AID - jom.2013.0179 [pii]
AID - 10.5055/jom.2013.0179 [doi]
PST - ppublish
SO  - J Opioid Manag. 2013 Sep-Oct;9(5):369-77. doi: 10.5055/jom.2013.0179.

PMID- 24348023
OWN - NLM
STAT- PubMed-not-MEDLINE
DA  - 20131218
DCOM- 20140624
LR  - 20140624
IS  - 1177-889X (Electronic)
IS  - 1177-889X (Linking)
VI  - 7
DP  - 2013
TI  - Review of the rational use and adverse reactions to human serum albumin in the
      People's Republic of China.
PG  - 1207-12
LID - 10.2147/PPA.S53484 [doi]
AB  - Human serum albumin (HSA) is an ideal natural colloid that has been widely used
      in clinical practice for supplemental albumin or as a plasma substitute during
      therapeutic plasma exchanges to redress hypoproteinemia. However, a paucity of
      well-designed clinical trials, a lack of a clear cut survival benefit, and
      frequent case reports of adverse drug reaction (ADR) make the use of HSA
      controversial. This study aims to review and to comment on the reported ADRs of
      HSA in the People's Republic of China, so as to provide the basis for rational
      HSA use in clinical settings. Data on the ADR case reports from HSA
      administration between January 1990 and December 2012 available from the China
      National Knowledge Infrastructure (CNKI) database, Wanfang data (WF), and Chinese
      Biomedical Literature (CBM) were reviewed. The reasons for using HSA, the types
      of ADRs, the causality of ADRs and the rationality for HSA administration were
      extracted and analyzed. In total, 61 cases of ADR reports were identified of
      which the primary disease of patients using HSA was malignant tumor (34.42%). The
      primary ADR was anaphylaxis (59.02%). Of the 61 cases, 30 were caused by
      irrational use of HSA. The most common irrational use was off-label use (56.67%),
      followed by inappropriate infusion rate. Therefore, we conclude that to avoid the
      occurrence of ADRs, guidelines for using HSA are needed to guarantee its rational
      use and HSA should be used strictly according to these guidelines. In addition,
      medical staff, including clinical pharmacists and nurses, should pay more
      attention to the patients who inject HSA to ensure its safe use in the clinic.
FAU - Zhou, Ting
AU  - Zhou T
AD  - Department of Clinical Pharmacology, Fengxian Hospital, Shanghai Jiao Tong
      University, Shanghai, People's Republic of China.
FAU - Lu, Saihua
AU  - Lu S
AD  - Department of Clinical Pharmacology, Fengxian Hospital, Shanghai Jiao Tong
      University, Shanghai, People's Republic of China.
FAU - Liu, Xiufeng
AU  - Liu X
AD  - Department of Clinical Pharmacology, Fengxian Hospital, Shanghai Jiao Tong
      University, Shanghai, People's Republic of China.
FAU - Zhang, Ye
AU  - Zhang Y
AD  - Department of Clinical Pharmacology, Fengxian Hospital, Shanghai Jiao Tong
      University, Shanghai, People's Republic of China.
FAU - Xu, Feng
AU  - Xu F
AD  - Department of Clinical Pharmacology, Fengxian Hospital, Shanghai Jiao Tong
      University, Shanghai, People's Republic of China.
LA  - eng
PT  - Journal Article
PT  - Review
DEP - 20131128
PL  - New Zealand
TA  - Patient Prefer Adherence
JT  - Patient preference and adherence
JID - 101475748
PMC - PMC3849079
OID - NLM: PMC3849079
OTO - NOTNLM
OT  - ADR
OT  - HSA
OT  - albumin
OT  - hypoproteinemia
OT  - off-label use
OT  - plasma substitute
EDAT- 2013/12/19 06:00
MHDA- 2013/12/19 06:01
CRDT- 2013/12/19 06:00
PHST- 2013 [ecollection]
PHST- 2013/11/28 [epublish]
AID - 10.2147/PPA.S53484 [doi]
AID - ppa-7-1207 [pii]
PST - epublish
SO  - Patient Prefer Adherence. 2013 Nov 28;7:1207-12. doi: 10.2147/PPA.S53484.

PMID- 24345337
OWN - NLM
STAT- Publisher
DA  - 20131218
IS  - 1467-1107 (Electronic)
IS  - 1047-9511 (Linking)
DP  - 2013 Dec 18
TI  - Anaphylactic shock after amiodarone infusion resulting in haemodynamic collapse
      requiring a temporary ventricular assist device.
PG  - 1-3
AB  - Acute heart failure related to anaphylactic shock is often reversible and
      necessitates aggressive support to ensure full recovery. We report the case of a 
      15-year-old boy who developed severe ventricular dysfunction and haemodynamic
      instability after administration of amiodarone and required temporary mechanical 
      circulatory support with a left ventricular assist device. He had full recovery
      of cardiac function and returned to baseline neurologic status. This is the first
      report of successful left ventricular assist device use for recovery from
      cardiovascular collapse due to anaphylaxis.
FAU - Averin, Konstantin
AU  - Averin K
AD  - Cincinnati Children's Hospital Medical Center, The Heart Institute, Cincinnati,
      Ohio, United States of America.
FAU - Lorts, Angela
AU  - Lorts A
AD  - Cincinnati Children's Hospital Medical Center, The Heart Institute, Cincinnati,
      Ohio, United States of America.
FAU - Connor, Chad
AU  - Connor C
AD  - Cincinnati Children's Hospital Medical Center, The Heart Institute, Cincinnati,
      Ohio, United States of America.
LA  - ENG
PT  - JOURNAL ARTICLE
DEP - 20131218
TA  - Cardiol Young
JT  - Cardiology in the young
JID - 9200019
EDAT- 2013/12/19 06:00
MHDA- 2013/12/19 06:00
CRDT- 2013/12/19 06:00
AID - S1047951113002229 [pii]
AID - 10.1017/S1047951113002229 [doi]
PST - aheadofprint
SO  - Cardiol Young. 2013 Dec 18:1-3.

PMID- 24344140
OWN - NLM
STAT- In-Process
DA  - 20140228
IS  - 1095-8290 (Electronic)
IS  - 0305-7364 (Linking)
VI  - 113
IP  - 4
DP  - 2014 Mar
TI  - Effects of nitrogen nutrition on the synthesis and deposition of the
      omega-gliadins of wheat.
PG  - 607-15
LID - 10.1093/aob/mct291 [doi]
AB  - BACKGROUND AND AIMS: The omega-gliadin storage proteins of wheat are of interest 
      in relation to their impact on grain processing properties and their role in food
      allergy, particularly the omega-5 sub-group and wheat-dependent exercise-induced 
      anaphylaxis. The omega-gliadins are also known to be responsive to nitrogen
      application. This study therefore compares the effects of cultivar and nitrogen
      availability on the synthesis and deposition of omega-gliadins in wheat grown
      under field conditions in the UK, including temporal and spatial analyses at the 
      protein and transcript levels. METHODS: SDS-PAGE, western blotting and N-terminal
      amino acid sequencing were used to compare the patterns of omega-gliadin
      components in mature grain of six British wheat (Triticum aestivum) cultivars and
      their accumulation during the development of grain grown in field plots with
      varying nitrogen supply. Changes in gene expression during development were
      determined using real-time reverse transcription-PCR (RT-PCR). Spatial patterns
      of gene expression and protein accumulation were determined by in situ
      hybridization and immunofluorescence microscopy, respectively. KEY RESULTS: Two
      patterns of omega-gliadins were identified in the six cultivars, including both
      monomeric 'gliadin' proteins and subunits present in polymeric 'glutenin'
      fractions. Increasing the level of nitrogen fertilizer in field plots resulted in
      increased expression of omega-gliadin transcripts and increased proportions of
      omega-5 gliadins. Nitrogen supply also affected the spatial patterns of
      omega-gliadin synthesis and deposition, which were differentially increased in
      the outer layers of the starchy endosperm with high levels of nitrogen.
      CONCLUSIONS: Wheat omega-gliadins vary in amount and composition between
      cultivars, and in their response to nitrogen supply. Their spatial distribution
      is also affected by nitrogen supply, being most highly concentrated in the
      sub-aleurone cells of the starchy endosperm under higher nitrogen availability.
FAU - Wan, Yongfang
AU  - Wan Y
AD  - Department of Plant Biology and Crop Science, Rothamsted Research, Harpenden,
      Hertfordshire AL5 2JQ, UK.
FAU - Gritsch, Cristina Sanchis
AU  - Gritsch CS
FAU - Hawkesford, Malcolm J
AU  - Hawkesford MJ
FAU - Shewry, Peter R
AU  - Shewry PR
LA  - eng
GR  - BB/G022437/Biotechnology and Biological Sciences Research Council/United Kingdom
PT  - Journal Article
PT  - Research Support, Non-U.S. Gov't
DEP - 20131215
PL  - England
TA  - Ann Bot
JT  - Annals of botany
JID - 0372347
SB  - IM
PMC - PMC3936585
OID - NLM: PMC3936585
OTO - NOTNLM
OT  - RNA in situ hybridization
OT  - Triticum aestivum
OT  - Wheat
OT  - immunolocalization
OT  - nitrogen
OT  - protein bodies
OT  - storage protein
OT  - wheat allergy
OT  - ω-gliadin
EDAT- 2013/12/18 06:00
MHDA- 2013/12/18 06:00
CRDT- 2013/12/18 06:00
PHST- 2013/12/15 [aheadofprint]
AID - mct291 [pii]
AID - 10.1093/aob/mct291 [doi]
PST - ppublish
SO  - Ann Bot. 2014 Mar;113(4):607-15. doi: 10.1093/aob/mct291. Epub 2013 Dec 15.

PMID- 24341199
OWN - NLM
STAT- MEDLINE
DA  - 20131217
DCOM- 20140117
IS  - 0026-9050 (Print)
IS  - 0026-9050 (Linking)
VI  - 334
IP  - 9
DP  - 2013 Sep
TI  - [Acute allergy in practice of military physician].
PG  - 23-8
AB  - Increasing number of patients with allergy observed in recent years is
      accompanied with increasing number of health encounters due to acute allergy. The
      sudden beginning and unpredictable course characterize acute allergy. These
      factors can be fatal for patient and must be treated immediately. Allergic
      rhinitis, allergic conjunctivitis, acute urticaria, angioedema and anaphylaxis
      refer to diseases based on acute allergy. The most dangerous diseases,
      characterized by fatal conditions, are generalised urticaria, angioedema and
      anaphylaxis. Knowledge of first aid principles is the most important factor of
      effective treatment because quickness of allergy progression requires prompt
      decisions. Use of the whole complex of modern therapeutic possibilities is the
      most important and durable. Modern methods of first aid for acute allergy, based 
      on recommendations from foreign and domestic publications, are given in the
      article.
FAU - Khalimov, Iu Sh
AU  - Khalimov IuSh
FAU - Vologzhanin, D A
AU  - Vologzhanin DA
FAU - Mitin, Iu A
AU  - Mitin IuA
FAU - Lobkova, O S
AU  - Lobkova OS
FAU - Bala, A M
AU  - Bala AM
LA  - rus
PT  - English Abstract
PT  - Journal Article
PT  - Review
PL  - Russia (Federation)
TA  - Voen Med Zh
JT  - Voenno-meditsinskii zhurnal
JID - 2984871R
SB  - IM
MH  - Acute Disease
MH  - Female
MH  - Humans
MH  - *Hypersensitivity/diagnosis/mortality/therapy
MH  - Male
MH  - Military Medicine/*methods/standards
MH  - Russia
EDAT- 2013/12/18 06:00
MHDA- 2014/01/18 06:00
CRDT- 2013/12/18 06:00
PST - ppublish
SO  - Voen Med Zh. 2013 Sep;334(9):23-8.

PMID- 24340848
OWN - NLM
STAT- MEDLINE
DA  - 20131213
DCOM- 20140114
IS  - 1565-1088 (Print)
VI  - 15
IP  - 9
DP  - 2013 Sep
TI  - Diclofenac-lnduced coronary spasm in the absence of anaphylaxis or allergic
      manifestation.
PG  - 522-3
FAU - Mahamid, Mahmoud
AU  - Mahamid M
AD  - Department of Internal Medicine, Holy Family Hospital, Nazareth, Israel.
FAU - Francis, Adi
AU  - Francis A
AD  - Cardiology Unit, Holy Family Hospital, Nazareth, Israel.
FAU - Khalaila, Wissam
AU  - Khalaila W
AD  - Department of Internal Medicine, Holy Family Hospital, Nazareth, Israel.
FAU - Nseir, William
AU  - Nseir W
AD  - Faculty of Medicine in the Galilee, Bar-Ilan University, Safed, Israel.
LA  - eng
PT  - Case Reports
PT  - Journal Article
PL  - Israel
TA  - Isr Med Assoc J
JT  - The Israel Medical Association journal : IMAJ
JID - 100930740
RN  - 0 (Anti-Inflammatory Agents, Non-Steroidal)
RN  - 144O8QL0L1 (Diclofenac)
SB  - IM
MH  - Acute Disease
MH  - Anti-Inflammatory Agents, Non-Steroidal/administration & dosage/*adverse
      effects/therapeutic use
MH  - Coronary Vasospasm/*chemically induced/physiopathology
MH  - Diclofenac/administration & dosage/*adverse effects/therapeutic use
MH  - Electrocardiography
MH  - Humans
MH  - Injections, Intramuscular
MH  - Male
MH  - Middle Aged
EDAT- 2013/12/18 06:00
MHDA- 2014/01/15 06:00
CRDT- 2013/12/18 06:00
PST - ppublish
SO  - Isr Med Assoc J. 2013 Sep;15(9):522-3.

PMID- 24340670
OWN - NLM
STAT- MEDLINE
DA  - 20131212
DCOM- 20140129
IS  - 1343-4292 (Print)
IS  - 1343-4292 (Linking)
IP  - 131
DP  - 2013
TI  - [Comprehensive analyses of hydrolyzed wheat protein using shotgun proteomics].
PG  - 50-7
AB  - Hydrolyzed wheat protein (HWP; hydrolyzed gluten) is used in various types of
      products worldwide. Several cases of wheat-dependent, exercise-induced
      anaphylaxis following exposure to HWP (Glupearl 19S) in cosmetics have been
      reported. Glupearl 19S was produced from the gluten after partial hydrolysis with
      hydrogen chloride, and its allergenicity is larger than that of gluten (Adachi
      R., Allergy 2012;67:1392-9.). It is considered that provocation of allergic
      manifestations is caused by deamidated gluten in food and/or non-food products.
      Moreover, an increasing number of studies have shown that HWP can induce
      IgE-mediated hypersensitivity by skin contact and/or food ingestion. However, the
      essential molecular properties and profiles of HWP are still unknown. In this
      study, bioinformatic and multivariate analyses using shotgun proteomics have
      revealed that 27 proteins significantly decreased in Glupearl 19S compared with
      intact gluten as shown by the ratio of ion signal intensity of tryptic peptides. 
      In contrast, a single protein significantly increased in HWP compared with intact
      gluten as shown by the ratio of ion signal intensity of tryptic peptides.
      Furthermore, we have identified six Glupearl 19S-specific peptides using shotgun 
      proteomics, database searches on Mascot Sequence Query, and de novo sequencing.
      The six peptides were identified as the specific markers of Glupearl 19S.
FAU - Nakamura, Rika
AU  - Nakamura R
AD  - Division of Novel Foods and Immunochemistry, National Institute of Health
      Sciences, 1-18-1 Kamiyoga, Setagaya-ku, Tokyo 158-8501, Japan.
FAU - Sakai, Shinobu
AU  - Sakai S
FAU - Haishima, Yuji
AU  - Haishima Y
FAU - Fukui, Chie
AU  - Fukui C
FAU - Suzuki, Takayoshi
AU  - Suzuki T
FAU - Nakamura, Ryosuke
AU  - Nakamura R
FAU - Hachisuka, Akiko
AU  - Hachisuka A
FAU - Adachi, Reiko
AU  - Adachi R
FAU - Teshima, Reiko
AU  - Teshima R
LA  - jpn
PT  - Comparative Study
PT  - English Abstract
PT  - Journal Article
PL  - Japan
TA  - Kokuritsu Iyakuhin Shokuhin Eisei Kenkyusho Hokoku
JT  - Kokuritsu Iyakuhin Shokuhin Eisei Kenkyujo hokoku = Bulletin of National
      Institute of Health Sciences
JID - 9807834
RN  - 0 (Peptides)
RN  - 0 (Proteome)
RN  - 8002-80-0 (Glutens)
RN  - 9061-41-0 (glutenin)
SB  - IM
MH  - Amino Acid Sequence
MH  - Anaphylaxis/etiology
MH  - Glutens/adverse effects/*chemistry/*genetics/immunology
MH  - Hydrolysis
MH  - Mass Spectrometry
MH  - Peptides/immunology
MH  - Proteome
MH  - Proteomics/*methods
MH  - Triticum/*genetics
EDAT- 2013/12/18 06:00
MHDA- 2014/01/30 06:00
CRDT- 2013/12/18 06:00
PST - ppublish
SO  - Kokuritsu Iyakuhin Shokuhin Eisei Kenkyusho Hokoku. 2013;(131):50-7.

PMID- 24340448
OWN - NLM
STAT- MEDLINE
DA  - 20131212
DCOM- 20140124
IS  - 1173-2032 (Print)
IS  - 1173-2032 (Linking)
VI  - 19
IP  - 9
DP  - 2013 Oct
TI  - Hypersensitivity and anaphylaxis.
PG  - 20-4
FAU - Casey, Georgina
AU  - Casey G
AD  - CPD4nurses.co.nz
LA  - eng
PT  - Journal Article
PT  - Review
PL  - New Zealand
TA  - Nurs N Z
JT  - Nursing New Zealand (Wellington, N.Z. : 1995)
JID - 9507374
SB  - N
MH  - Anaphylaxis/drug therapy/*immunology/*nursing
MH  - Education, Nursing, Continuing
MH  - Humans
MH  - Hypersensitivity/drug therapy/*immunology/*nursing
EDAT- 2013/12/18 06:00
MHDA- 2014/01/25 06:00
CRDT- 2013/12/18 06:00
PST - ppublish
SO  - Nurs N Z. 2013 Oct;19(9):20-4.

PMID- 24339729
OWN - NLM
STAT- MEDLINE
DA  - 20131216
DCOM- 20140714
IS  - 1449-2288 (Electronic)
VI  - 9
IP  - 10
DP  - 2013
TI  - Gender differences in histamine-induced depolarization and inward currents in
      vagal ganglion neurons in rats.
PG  - 1079-88
LID - 10.7150/ijbs.7595 [doi]
AB  - Evidence has shown gender differences regarding the critical roles of histamine
      in the prevalence of asthma, anaphylaxis, and angina pectoris. Histamine
      depolarizes unmyelinated C-type neurons without any effects on myelinated A-type 
      vagal ganglion neurons (VGNs) in male rats. However, little is known if VGNs from
      females react to histamine in a similar manner. Membrane depolarization and
      inward currents were tested in VGNs isolated from adult rats using a whole-cell
      patch technique. Results from males were consistent with the literature.
      Surprisingly, histamine-induced depolarization and inward currents were observed 
      in both unmyelinated C-type and myelinated A- and Ah-type VGNs from female rats. 
      In Ah-type neurons, responses to 1.0 muM histamine were stronger in intact
      females than in males and significantly reduced in ovariectomized (OVX) females. 
      In C-type neurons, histamine-induced events were significantly smaller (pA/pF) in
      intact females compared with males and this histamine-induced activity was
      dramatically increased by OVX. Female A-types responded to histamine, which was
      further increased following ovariectomy. Histamine at 300 nM depolarized Ah-types
      in females, but not Ah-types in OVX females. In contrast, the sensitivity of A-
      and C-types to histamine was upregulated by OVX. These data demonstrate gender
      differences in VGN chemosensitivity to histamine for the first time. Myelinated
      Ah-types showed the highest sensitivity to histamine across female populations,
      which was changed by OVX. These novel findings improve the understanding of
      gender differences in the prevalence of asthma, anaphylaxis, and pain. Changes in
      sensitivity to histamine by OVX may explain alterations in the prevalence of
      certain pathophysiological conditions when women reach a postmenopausal age.
FAU - Li, Jun-Nan
AU  - Li JN
AD  - 1. Department of Pharmacology, Harbin Medical University, Harbin, China.
FAU - Qian, Zhao
AU  - Qian Z
FAU - Xu, Wen-Xiao
AU  - Xu WX
FAU - Xu, Bing
AU  - Xu B
FAU - Lu, Xiao-Long
AU  - Lu XL
FAU - Yan, Zhen-Yu
AU  - Yan ZY
FAU - Han, Li-Min
AU  - Han LM
FAU - Liu, Yang
AU  - Liu Y
FAU - Yuan, Mei
AU  - Yuan M
FAU - Schild, John
AU  - Schild J
FAU - Qiao, Guo-Fen
AU  - Qiao GF
FAU - Li, Bai-Yan
AU  - Li BY
LA  - eng
PT  - Journal Article
PT  - Research Support, Non-U.S. Gov't
DEP - 20131120
PL  - Australia
TA  - Int J Biol Sci
JT  - International journal of biological sciences
JID - 101235568
RN  - 820484N8I3 (Histamine)
SB  - IM
MH  - Animals
MH  - Animals, Newborn
MH  - Female
MH  - Ganglia/*drug effects/physiology
MH  - Histamine/*pharmacology
MH  - Male
MH  - Membrane Potentials/*drug effects
MH  - Myelin Sheath/metabolism
MH  - Neurons/*drug effects/physiology
MH  - Ovariectomy
MH  - Rats
MH  - Rats, Sprague-Dawley
MH  - *Sex Factors
MH  - Vagus Nerve/*drug effects/physiology
PMC - PMC3858581
OID - NLM: PMC3858581
OTO - NOTNLM
OT  - chemosensitivity
OT  - histamine
OT  - inward current
OT  - membrane depolarization
OT  - vagal afferent neuron
OT  - whole-cell patch.
EDAT- 2013/12/18 06:00
MHDA- 2014/07/16 06:00
CRDT- 2013/12/17 06:00
PHST- 2013 [ecollection]
PHST- 2013/09/04 [received]
PHST- 2013/11/06 [accepted]
PHST- 2013/11/20 [epublish]
AID - 10.7150/ijbs.7595 [doi]
AID - ijbsv09p1079 [pii]
PST - epublish
SO  - Int J Biol Sci. 2013 Nov 20;9(10):1079-88. doi: 10.7150/ijbs.7595. eCollection
      2013.

PMID- 24339391
OWN - NLM
STAT- In-Process
DA  - 20140106
IS  - 1553-5606 (Electronic)
IS  - 1553-5592 (Linking)
VI  - 9
IP  - 1
DP  - 2014 Jan
TI  - A case of anaphylaxis after a proven penicillin tolerance.
PG  - 71
LID - 10.1002/jhm.2117 [doi]
FAU - Rimawi, Ramzy H
AU  - Rimawi RH
AD  - Department of Internal Medicine - Division of Critical Care Medicine, The Brody
      School of Medicine at East Carolina University, Greenville, North Carolina.
LA  - eng
PT  - Comment
PT  - Letter
DEP - 20131212
PL  - United States
TA  - J Hosp Med
JT  - Journal of hospital medicine : an official publication of the Society of Hospital
      Medicine
JID - 101271025
SB  - IM
CON - J Hosp Med. 2013 Jun;8(6):341-5. PMID: 23553999
CON - J Hosp Med. 2014 Jan;9(1):70. PMID: 24339423
EDAT- 2013/12/18 06:00
MHDA- 2013/12/18 06:00
CRDT- 2013/12/17 06:00
PHST- 2013/12/12 [aheadofprint]
AID - 10.1002/jhm.2117 [doi]
PST - ppublish
SO  - J Hosp Med. 2014 Jan;9(1):71. doi: 10.1002/jhm.2117. Epub 2013 Dec 12.

PMID- 24337302
OWN - NLM
STAT- MEDLINE
DA  - 20131216
DCOM- 20140808
IS  - 1432-1173 (Electronic)
IS  - 0017-8470 (Linking)
VI  - 64
IP  - 12
DP  - 2013 Dec
TI  - [Anaphylaxis to PR-10 proteins (Bet v1 homologues)].
PG  - 890-2
LID - 10.1007/s00105-013-2683-1 [doi]
AB  - Secondary food allergies to PR-10 proteins (Bet v1 homologues) are the most
      common food allergies in Germany. Clinically they present with an oral allergy
      syndrome (intraoral pruritus and perhaps swelling). When drinks containing PR-10 
      proteins are rapidly consumed, for example after sporting activities, large
      concentrations of allergen can be reached without any intraoral symptoms and then
      lead to anaphylaxis. This phenomenon has often been described for soja milk and
      occurred in our case with an apple drink with 60% fruit concentration. It seems
      likely that such cases of anaphylaxis are not adequately represented in the
      anaphylaxis registry.
FAU - Roseler, S
AU  - Roseler S
AD  - Klinik fur Dermatologie und Allergologie, Universitatsklinikum der RWTH Aachen,
      Pauwelsstr. 30, 52074, Aachen, Deutschland, sroeseler@ukaachen.de.
FAU - Balakirski, G
AU  - Balakirski G
FAU - Plange, J
AU  - Plange J
FAU - Wurpts, G
AU  - Wurpts G
FAU - Baron, J M
AU  - Baron JM
FAU - Megahed, M
AU  - Megahed M
FAU - Merk, H F
AU  - Merk HF
LA  - ger
PT  - Case Reports
PT  - English Abstract
PT  - Journal Article
TT  - Anaphylaxie auf PR-10-Proteine (Bet v1-Homologe).
PL  - Germany
TA  - Hautarzt
JT  - Der Hautarzt; Zeitschrift fur Dermatologie, Venerologie, und verwandte Gebiete
JID - 0372755
RN  - 0 (Antigens, Plant)
SB  - IM
MH  - Adolescent
MH  - Anaphylaxis/*chemically induced/diagnosis/prevention & control
MH  - Antigens, Plant/*poisoning
MH  - Beverages/*poisoning
MH  - Food Hypersensitivity/diagnosis/*etiology/prevention & control
MH  - Humans
MH  - Male
MH  - Pruritus/*chemically induced/diagnosis/prevention & control
EDAT- 2013/12/18 06:00
MHDA- 2014/08/13 06:00
CRDT- 2013/12/17 06:00
AID - 10.1007/s00105-013-2683-1 [doi]
PST - ppublish
SO  - Hautarzt. 2013 Dec;64(12):890-2. doi: 10.1007/s00105-013-2683-1.

PMID- 24335424
OWN - NLM
STAT- MEDLINE
DA  - 20131216
DCOM- 20140612
IS  - 0021-4884 (Print)
IS  - 0021-4884 (Linking)
VI  - 62
IP  - 8
DP  - 2013 Aug
TI  - [Establishment of "Anaphylaxis Scoring Aichi (ASCA)," a new symptom scoring
      system to be used in an oral food challenge (OFC)].
PG  - 968-79
AB  - BACKGROUND: An original symptom score sheet named "Anaphylaxis Scoring Aichi
      (ASCA)" was created to quantitatively determine the severity of allergic symptoms
      provoked in an oral food challenge. METHODS: ASCA lists and sorts subjective and 
      objective symptoms into five organs (respiratory, skin-mucosal, gastrointestinal,
      psycho-neurological and cardiovascular). The organ scores were given (0 to 60
      points) in accordance with the severity of each symptom. The total score was
      defined as the sum of the highest 5 organ scores (maximum 240 points) observed
      throughout the course of an OFC. This study evaluated the ASCA score in 253 cases
      of a positive food challenge (age 1-16 years, mean 5.3+/-3.2 years) conducted
      from April to August 2011 in our institute. The results were compared to the
      modified anaphylaxis grading presented in the Japanese Pediatric Guideline for
      Oral Food Challenge Test in Food Allergy 2009. At the same time, we evaluated the
      indications of symptomatic treatment using ASCA score. RESULTS: The total score
      closely correlated with the anaphylaxis grading, but there was a wide range of
      overlap between grade 2 and grade 3. All cases with a total score>/=60 points
      were equivalent to grade 4 or 5, and that were consisted of three or more organ
      symptoms. These severe cases contained respiratory or skin/mucosal symptoms, and 
      despite the early induction of initial therapy, the symptoms became worse.
      CONCLUSION: ASCA is therefore considered to be a useful tool for use in an oral
      food challenge test.
FAU - Hino, Asuka
AU  - Hino A
AD  - Department of Allergy, Aichi Children's Health and Medical Center.
FAU - Maeda, Toru
AU  - Maeda T
FAU - Haneda, Yasuhiro
AU  - Haneda Y
FAU - Kobayashi, Takae
AU  - Kobayashi T
FAU - Yasui, Masahiro
AU  - Yasui M
FAU - Kando, Naoyuki
AU  - Kando N
FAU - Ito, Komei
AU  - Ito K
LA  - jpn
PT  - English Abstract
PT  - Journal Article
PT  - Research Support, Non-U.S. Gov't
PL  - Japan
TA  - Arerugi
JT  - Arerugi = [Allergy]
JID - 0241212
SB  - IM
MH  - Adolescent
MH  - Child
MH  - Child, Preschool
MH  - Female
MH  - Food Hypersensitivity/*diagnosis
MH  - Humans
MH  - Infant
MH  - Male
MH  - *Severity of Illness Index
EDAT- 2013/12/18 06:00
MHDA- 2014/06/13 06:00
CRDT- 2013/12/17 06:00
PHST- 2012/10/01 [received]
PHST- 2013/07/29 [accepted]
AID - 062080968e [pii]
PST - ppublish
SO  - Arerugi. 2013 Aug;62(8):968-79.

PMID- 24332884
OWN - NLM
STAT- In-Process
DA  - 20140127
IS  - 1878-1705 (Electronic)
IS  - 1567-5769 (Linking)
VI  - 18
IP  - 2
DP  - 2014 Feb
TI  - Remission of food allergy by the Janus kinase inhibitor ruxolitinib in mice.
PG  - 217-24
LID - 10.1016/j.intimp.2013.11.029 [doi]
LID - S1567-5769(13)00480-3 [pii]
AB  - To clarify the role of Janus kinase (JAK) in and the efficacy of JAK inhibitors
      on food allergy, we investigated the effect of the clinically available JAK
      inhibitor ruxolitinib on mouse food allergy and the functions of cultured mast
      cells in vitro. Anaphylactic symptoms including diarrhea and decreases in body
      temperature pursuant to oral ovalbumin (OVA) challenges in food allergy mice were
      attenuated by the daily oral administration of ruxolitinib. This drug inhibited
      increases in mouse mast cell protease-1 concentrations in the serum and mast cell
      numbers in the intestines of these mice as well as degranulation, IL-13
      production, and the spontaneous and IL-9-dependent survival of mouse bone
      marrow-derived mast cells in spite of the absence of an effect of ruxolitinib on 
      passive systemic anaphylaxis. Anti-OVA IgG2a, IgE, and IgG1 serum levels and the 
      release of IFN-gamma, IL-4, IL-9, and IL-10 from the OVA-restimulated splenocytes
      of food allergy mice were also decreased by the treatment. Moreover, ruxolitinib 
      administration to mice that had already exhibited anaphylactic responses to
      previous challenges reduced anaphylactic responses to further oral OVA
      challenges, which suggested that ruxolitinib has a therapeutic potential on food 
      allergy. Our results showed that ruxolitinib remitted food allergy in mice mainly
      through immunosuppression and the prevention of mast cell hyperplasia, and
      partially through the inhibition of mast cell activation. We consider JAK
      inhibition to be a promising strategy for the prevention of food allergy, and
      ruxolitinib along with its derivatives inhibiting JAK as good candidates for
      therapeutic drugs to treat food allergy.
CI  - Copyright (c) 2013 Elsevier B.V. All rights reserved.
FAU - Yamaki, Kouya
AU  - Yamaki K
AD  - Department of Pharmacology, Kobe Pharmaceutical University, Kobe, Hyogo 658-8558,
      Japan. Electronic address: yam@kobepharma-u.ac.jp.
FAU - Yoshino, Shin
AU  - Yoshino S
AD  - Department of Pharmacology, Kobe Pharmaceutical University, Kobe, Hyogo 658-8558,
      Japan. Electronic address: yoshino@kobepharma-u.ac.jp.
LA  - eng
PT  - Journal Article
DEP - 20131209
PL  - Netherlands
TA  - Int Immunopharmacol
JT  - International immunopharmacology
JID - 100965259
SB  - IM
OTO - NOTNLM
OT  - Anaphylaxis
OT  - BMMCs
OT  - FA
OT  - Food allergy
OT  - JAK
OT  - Janus kinase
OT  - MCs
OT  - MMCP
OT  - Mast cells
OT  - OVA
OT  - PSA
OT  - Ruxolitinib
OT  - STAT
OT  - Tr
OT  - bone marrow-derived mast cells
OT  - food allergy
OT  - mast cells
OT  - mouse mast cell protease
OT  - ovalbumin
OT  - passive systemic anaphylaxis
OT  - regulatory T cell type
OT  - signal transducer and activator of transcription
EDAT- 2013/12/18 06:00
MHDA- 2013/12/18 06:00
CRDT- 2013/12/17 06:00
PHST- 2013/10/08 [received]
PHST- 2013/11/12 [revised]
PHST- 2013/11/27 [accepted]
PHST- 2013/12/09 [aheadofprint]
AID - S1567-5769(13)00480-3 [pii]
AID - 10.1016/j.intimp.2013.11.029 [doi]
PST - ppublish
SO  - Int Immunopharmacol. 2014 Feb;18(2):217-24. doi: 10.1016/j.intimp.2013.11.029.
      Epub 2013 Dec 9.

PMID- 24332862
OWN - NLM
STAT- MEDLINE
DA  - 20140331
DCOM- 20140616
IS  - 1097-6825 (Electronic)
IS  - 0091-6749 (Linking)
VI  - 133
IP  - 4
DP  - 2014 Apr
TI  - Case fatality and population mortality associated with anaphylaxis in the United 
      States.
PG  - 1075-83
LID - 10.1016/j.jaci.2013.10.029 [doi]
LID - S0091-6749(13)01642-4 [pii]
AB  - BACKGROUND: Anaphylaxis is a serious allergic reaction that can cause death;
      however, the actual risk of death is unclear. OBJECTIVE: We sought to estimate
      the case fatality rate among hospitalizations or emergency department (ED)
      presentations for anaphylaxis and the mortality rate associated with anaphylaxis 
      for the general population. METHODS: This was a population-based epidemiologic
      study using 3 national databases: the Nationwide Inpatient Sample (NIS;
      1999-2009), the Nationwide Emergency Department Sample (NEDS; 2006-2009), and
      Multiple Cause of Death Data (MCDD; 1999-2009). Sources for these databases are
      hospital and ED discharge records and death certificates, respectively. RESULTS: 
      Case fatality rates were between 0.25% and 0.33% among hospitalizations or ED
      presentations with anaphylaxis as the principal diagnosis (NIS+NEDS, 2006-2009). 
      These rates represent 63 to 99 deaths per year in the United States,
      approximately 77% of which occurred in hospitalized patients. The rate of
      anaphylaxis-related hospitalizations increased from 21.0 to 25.1 per million
      population between 1999 and 2009 (annual percentage change, 2.23%; 95% CI, 1.52% 
      to 2.94%), contrasting with a decreasing case fatality rate among
      hospitalizations (annual percentage change, -2.35%; 95% CI, -4.98% to 0.34%).
      Overall mortality rates ranged from 0.63 to 0.76 per million population (186-225 
      deaths per year, MCDD) and appeared stable in the last decade (annual percentage 
      change, -0.31%; 95% CI, -1.54% to 0.93%). CONCLUSION: From 2006 to 2009, the
      overwhelming majority of hospitalizations or ED presentations for anaphylaxis did
      not result in death, with an average case fatality rate of 0.3%.
      Anaphylaxis-related hospitalizations increased steadily in the last decade
      (1999-2009), but this increase was offset by the decreasing case fatality rate
      among those hospitalized; both inpatient and overall mortality rates associated
      with anaphylaxis appeared stable and were well under 1 per million population.
      Although anaphylactic reactions are potentially life-threatening, the probability
      of dying is actually very low. With the prevalence of anaphylaxis on the
      increase, practitioners need to stay vigilant and follow the treatment guidelines
      to further reduce anaphylaxis-related deaths.
CI  - Copyright (c) 2013 American Academy of Allergy, Asthma & Immunology. Published by
      Mosby, Inc. All rights reserved.
FAU - Ma, Larry
AU  - Ma L
AD  - Endo Pharmaceuticals Inc, Malvern, Pa. Electronic address: ma.larry@endo.com.
FAU - Danoff, Theodore M
AU  - Danoff TM
AD  - Endo Pharmaceuticals Inc, Malvern, Pa.
FAU - Borish, Larry
AU  - Borish L
AD  - Asthma and Allergic Disease Center, University of Virginia Health System,
      Charlottesville, Va.
LA  - eng
GR  - R01 AI057438/AI/NIAID NIH HHS/United States
GR  - R01 AI1057438/AI/NIAID NIH HHS/United States
GR  - U01 AI100799/AI/NIAID NIH HHS/United States
GR  - UO1 AI100799/AI/NIAID NIH HHS/United States
PT  - Journal Article
PT  - Research Support, N.I.H., Extramural
PT  - Research Support, Non-U.S. Gov't
DEP - 20131214
PL  - United States
TA  - J Allergy Clin Immunol
JT  - The Journal of allergy and clinical immunology
JID - 1275002
SB  - AIM
SB  - IM
MH  - Adolescent
MH  - Adult
MH  - Aged
MH  - Aged, 80 and over
MH  - Anaphylaxis/epidemiology/*mortality
MH  - Child
MH  - Child, Preschool
MH  - Databases, Factual
MH  - Female
MH  - Hospital Mortality
MH  - Hospitalization
MH  - Humans
MH  - Infant
MH  - Infant, Newborn
MH  - Male
MH  - Middle Aged
MH  - United States/epidemiology
MH  - Young Adult
PMC - PMC3972293
MID - NIHMS535442
OID - NLM: NIHMS535442 [Available on 04/01/15]
OID - NLM: PMC3972293 [Available on 04/01/15]
OTO - NOTNLM
OT  - Anaphylaxis
OT  - case fatality
OT  - death certificate
OT  - emergency department presentation
OT  - epidemiology
OT  - hospitalization
OT  - mortality
EDAT- 2013/12/18 06:00
MHDA- 2014/06/17 06:00
CRDT- 2013/12/17 06:00
PMCR- 2015/04/01 00:00
PHST- 2013/06/25 [received]
PHST- 2013/10/01 [revised]
PHST- 2013/10/22 [accepted]
PHST- 2013/12/14 [aheadofprint]
AID - S0091-6749(13)01642-4 [pii]
AID - 10.1016/j.jaci.2013.10.029 [doi]
PST - ppublish
SO  - J Allergy Clin Immunol. 2014 Apr;133(4):1075-83. doi: 10.1016/j.jaci.2013.10.029.
      Epub 2013 Dec 14.

PMID- 24332861
OWN - NLM
STAT- MEDLINE
DA  - 20140331
DCOM- 20140616
IS  - 1097-6825 (Electronic)
IS  - 0091-6749 (Linking)
VI  - 133
IP  - 4
DP  - 2014 Apr
TI  - Basal platelet-activating factor acetylhydrolase: prognostic marker of severe
      Hymenoptera venom anaphylaxis.
PG  - 1218-20
LID - 10.1016/j.jaci.2013.10.033 [doi]
LID - S0091-6749(13)01694-1 [pii]
FAU - Pravettoni, Valerio
AU  - Pravettoni V
AD  - Clinical Allergy and Immunology Unit, Foundation IRCCS Ca' Granda Ospedale
      Maggiore Policlinico, Milan, Italy. Electronic address:
      v.pravettoni@policlinico.mi.it.
FAU - Piantanida, Marta
AU  - Piantanida M
AD  - Clinical Allergy and Immunology Unit, Foundation IRCCS Ca' Granda Ospedale
      Maggiore Policlinico, Milan, Italy.
FAU - Primavesi, Laura
AU  - Primavesi L
AD  - Clinical Allergy and Immunology Unit, Foundation IRCCS Ca' Granda Ospedale
      Maggiore Policlinico, Milan, Italy.
FAU - Forti, Stella
AU  - Forti S
AD  - Audiology Unit, Foundation IRCCS Ca' Granda Ospedale Maggiore Policlinico, Milan,
      Italy.
FAU - Pastorello, Elide A
AU  - Pastorello EA
AD  - Allergy and Immunology Unit, Niguarda Ca' Granda Hospital, Milan, Italy.
LA  - eng
PT  - Letter
DEP - 20131213
PL  - United States
TA  - J Allergy Clin Immunol
JT  - The Journal of allergy and clinical immunology
JID - 1275002
RN  - 0 (Allergens)
RN  - 0 (Arthropod Venoms)
RN  - 0 (Biological Markers)
RN  - EC 3.1.1.47 (1-Alkyl-2-acetylglycerophosphocholine Esterase)
SB  - AIM
SB  - IM
MH  - 1-Alkyl-2-acetylglycerophosphocholine Esterase/*metabolism
MH  - Allergens/*immunology
MH  - Anaphylaxis/*diagnosis/*enzymology
MH  - Animals
MH  - Arthropod Venoms/*adverse effects
MH  - Biological Markers/metabolism
MH  - Humans
MH  - Hymenoptera/*immunology
MH  - Prognosis
EDAT- 2013/12/18 06:00
MHDA- 2014/06/17 06:00
CRDT- 2013/12/17 06:00
PHST- 2013/02/18 [received]
PHST- 2013/10/14 [revised]
PHST- 2013/10/23 [accepted]
PHST- 2013/12/13 [aheadofprint]
AID - S0091-6749(13)01694-1 [pii]
AID - 10.1016/j.jaci.2013.10.033 [doi]
PST - ppublish
SO  - J Allergy Clin Immunol. 2014 Apr;133(4):1218-20. doi: 10.1016/j.jaci.2013.10.033.
      Epub 2013 Dec 13.

PMID- 24332263
OWN - NLM
STAT- MEDLINE
DA  - 20140303
DCOM- 20140502
LR  - 20140602
IS  - 1097-6825 (Electronic)
IS  - 0091-6749 (Linking)
VI  - 133
IP  - 3
DP  - 2014 Mar
TI  - Randomized, double-blind, placebo-controlled trial of standardized ragweed
      sublingual-liquid immunotherapy for allergic rhinoconjunctivitis.
PG  - 751-8
LID - 10.1016/j.jaci.2013.10.041 [doi]
LID - S0091-6749(13)01702-8 [pii]
AB  - BACKGROUND: Sublingual immunotherapy with liquid extracts provides an appealing
      alternative to subcutaneous immunotherapy for the treatment of allergic
      rhinoconjunctivitis (ARC), but a lack of robust evidence has deterred its use in 
      North America. OBJECTIVE: To determine the efficacy and tolerability of
      standardized glycerinated short ragweed sublingual allergen immunotherapy liquid 
      (RW-SAIL) extract in subjects with ragweed-related ARC. METHODS: This phase 3,
      randomized, placebo-controlled trial was conducted in North America. Subjects
      (age range, 18-55 years) with or without asthma were selected based on ARC
      symptom severity and erythema skin prick reaction to short ragweed. Subjects
      self-administered the maximum tolerated dose of RW-SAIL (n = 218) or placebo (n =
      211) daily beginning approximately 8 to 16 weeks before and through the end of
      the ragweed pollen season. The primary end point was subject-assessed total
      combined daily rhinoconjunctivitis symptom and medication scores (TCS). RESULTS: 
      During the entire season, there was a 43% decrease in TCS in subjects treated
      with RW-SAIL compared with placebo. Similar decreases were observed in TCS
      between the 2 groups during peak season (42%) and in daily symptom scores during 
      the entire (42%) and peak (41%) seasons. The occurrence of adverse events was
      similar between the treatment groups; most were mild in severity.
      Treatment-related oromucosal local application site reactions occurred early and 
      were transient and self-limited. No anaphylaxis occurred. CONCLUSIONS: This is
      the first successful North American confirmatory phase 3 clinical trial to
      demonstrate the safety and efficacy of a sublingual standardized ragweed allergen
      immunotherapy liquid extract for the treatment of ARC.
CI  - Copyright (c) 2013 American Academy of Allergy, Asthma & Immunology. Published by
      Mosby, Inc. All rights reserved.
FAU - Creticos, Peter S
AU  - Creticos PS
AD  - Creticos Research Group, Crownsville, and Allergy & Asthma Specialists of Greater
      Washington, Warrenton, Va. Electronic address: psocrates@comcast.net.
FAU - Esch, Robert E
AU  - Esch RE
AD  - Greer Laboratories, Lenoir, NC.
FAU - Couroux, Peter
AU  - Couroux P
AD  - Topstone Research, Toronto, Ontario, Canada.
FAU - Gentile, Deborah
AU  - Gentile D
AD  - Department of Medicine, Division of Allergy, Asthma and Immunology, Allegheny
      General Hospital, Pittsburgh, Pa.
FAU - D'Angelo, Pina
AU  - D'Angelo P
AD  - Novum Pharmaceutical Research Services, Pittsburgh, Pa.
FAU - Whitlow, Brad
AU  - Whitlow B
AD  - Greer Laboratories, Lenoir, NC.
FAU - Alexander, Michael
AU  - Alexander M
AD  - Niagara Clinical Research, Niagara Falls, Ontario, Canada.
FAU - Coyne, Terrance C
AU  - Coyne TC
AD  - Greer Laboratories, Lenoir, NC.
LA  - eng
PT  - Clinical Trial, Phase III
PT  - Journal Article
PT  - Randomized Controlled Trial
PT  - Research Support, Non-U.S. Gov't
DEP - 20131212
PL  - United States
TA  - J Allergy Clin Immunol
JT  - The Journal of allergy and clinical immunology
JID - 1275002
RN  - 0 (Antigens, Plant)
RN  - 0 (Plant Extracts)
RN  - 0 (ragweed pollen)
RN  - Allergic Rhinitis
SB  - AIM
SB  - IM
EIN - J Allergy Clin Immunol. 2014 May;133(5):1502
MH  - Adult
MH  - Antigens, Plant/*immunology
MH  - Conjunctivitis, Allergic/immunology/*therapy
MH  - Desensitization, Immunologic/adverse effects/*methods
MH  - Double-Blind Method
MH  - Endpoint Determination
MH  - Female
MH  - Humans
MH  - Male
MH  - Middle Aged
MH  - Plant Extracts/*immunology
MH  - Rhinitis, Allergic, Perennial/immunology/*therapy
OTO - NOTNLM
OT  - Allergen-specific IgE
OT  - allergen-specific IgG(4)
OT  - allergy immunotherapy
OT  - combined score
OT  - ragweed
OT  - specific immunotherapy
OT  - sublingual immunotherapy
EDAT- 2013/12/18 06:00
MHDA- 2014/05/03 06:00
CRDT- 2013/12/17 06:00
PHST- 2013/04/23 [received]
PHST- 2013/10/15 [revised]
PHST- 2013/10/24 [accepted]
PHST- 2013/12/12 [aheadofprint]
AID - S0091-6749(13)01702-8 [pii]
AID - 10.1016/j.jaci.2013.10.041 [doi]
PST - ppublish
SO  - J Allergy Clin Immunol. 2014 Mar;133(3):751-8. doi: 10.1016/j.jaci.2013.10.041.
      Epub 2013 Dec 12.

PMID- 24331393
OWN - NLM
STAT- MEDLINE
DA  - 20131216
DCOM- 20140304
IS  - 1534-4436 (Electronic)
IS  - 1081-1206 (Linking)
VI  - 112
IP  - 1
DP  - 2014 Jan
TI  - Occupational asthma, rhinitis, and contact urticaria caused by oxidative hair
      dyes in hairdressers.
PG  - 46-52
LID - 10.1016/j.anai.2013.10.002 [doi]
LID - S1081-1206(13)00737-0 [pii]
AB  - BACKGROUND: Oxidative hair dyes commonly contain paraphenylene diamine (PPD) and 
      its derivatives, a well-known cause of delayed hypersensitivity among both
      consumers and hairdressers. They are also considered possible causes of
      occupational respiratory diseases. Despite the widespread use of hair dyes, there
      are only a few reports of asthma, rhinitis, and contact urticaria caused by PPD
      and related compounds. OBJECTIVE: To characterize patients with occupational
      asthma, rhinitis, or contact urticaria associated with oxidative hair dyes and to
      evaluate the diagnostic methods. METHODS: We reviewed the patient files of the
      Finnish Institute of Occupational Health for the period January 1, 2001, through 
      May 31, 2011, to identify patients diagnosed as having asthma, rhinitis, or
      contact urticaria associated with oxidative hair dyes. The diagnoses of asthma
      and rhinitis were based on specific inhalation challenges with hair dye products.
      Skin prick tests were performed with hair dye ingredients as hapten conjugates of
      human serum albumin and with hair dye products and ingredients as is. Open skin
      tests confirmed the diagnosis of contact urticaria. RESULTS: We describe 11
      hairdressers with occupational asthma (5 cases), rhinitis (5 cases), and contact 
      urticaria (3 cases) due to hair dyes. Of the 52 specific inhalation challenges
      performed, 9 (17%) had positive results. One patient who experienced an
      anaphylactic reaction when having her own hair dyed had positive skin prick test 
      results to PPD and toluene-2,5-diamine sulfate. CONCLUSION: Hairdressers are at
      risk for occupational asthma, rhinitis, and contact urticaria due to oxidative
      hair dyes. Skin prick testing may be insensitive for detecting immediate
      hypersensitivity to PPD and related compounds.
CI  - Copyright (c) 2014 American College of Allergy, Asthma & Immunology. Published by
      Elsevier Inc. All rights reserved.
FAU - Helaskoski, Eva
AU  - Helaskoski E
AD  - Department of Occupational Medicine, Finnish Institute of Occupational Health,
      Helsinki, Finland; Department of Public Health, Hjelt Institute, University of
      Helsinki, Helsinki, Finland. Electronic address: eva.helaskoski@ttl.fi.
FAU - Suojalehto, Hille
AU  - Suojalehto H
AD  - Control of Hypersensitivity Diseases, Finnish Institute of Occupational Health,
      Helsinki, Finland.
FAU - Virtanen, Hannele
AU  - Virtanen H
AD  - Skin and Allergy Hospital, Helsinki University Hospital, Helsinki, Finland.
FAU - Airaksinen, Liisa
AU  - Airaksinen L
AD  - Control of Hypersensitivity Diseases, Finnish Institute of Occupational Health,
      Helsinki, Finland.
FAU - Kuuliala, Outi
AU  - Kuuliala O
AD  - Control of Hypersensitivity Diseases, Finnish Institute of Occupational Health,
      Helsinki, Finland.
FAU - Aalto-Korte, Kristiina
AU  - Aalto-Korte K
AD  - Control of Hypersensitivity Diseases, Finnish Institute of Occupational Health,
      Helsinki, Finland.
FAU - Pesonen, Maria
AU  - Pesonen M
AD  - Control of Hypersensitivity Diseases, Finnish Institute of Occupational Health,
      Helsinki, Finland.
LA  - eng
PT  - Journal Article
DEP - 20131030
PL  - United States
TA  - Ann Allergy Asthma Immunol
JT  - Annals of allergy, asthma & immunology : official publication of the American
      College of Allergy, Asthma, & Immunology
JID - 9503580
RN  - 0 (Hair Dyes)
RN  - 0 (Phenylenediamines)
RN  - 24JO8Z0RJU (2,5-diaminotoluene)
RN  - U770QIT64J (4-phenylenediamine)
SB  - IM
MH  - Adult
MH  - Anaphylaxis/chemically induced
MH  - Asthma, Occupational/*chemically induced
MH  - Female
MH  - Hair Dyes/*adverse effects
MH  - Humans
MH  - Male
MH  - Middle Aged
MH  - Occupational Exposure
MH  - Patch Tests
MH  - Phenylenediamines/*adverse effects/immunology
MH  - Respiratory Function Tests
MH  - Rhinitis/*chemically induced
MH  - Urticaria/*chemically induced
MH  - Young Adult
EDAT- 2013/12/18 06:00
MHDA- 2014/03/05 06:00
CRDT- 2013/12/17 06:00
PHST- 2013/05/21 [received]
PHST- 2013/08/29 [revised]
PHST- 2013/10/03 [accepted]
PHST- 2013/10/30 [aheadofprint]
AID - S1081-1206(13)00737-0 [pii]
AID - 10.1016/j.anai.2013.10.002 [doi]
PST - ppublish
SO  - Ann Allergy Asthma Immunol. 2014 Jan;112(1):46-52. doi:
      10.1016/j.anai.2013.10.002. Epub 2013 Oct 30.

PMID- 24329961
OWN - NLM
STAT- In-Process
DA  - 20140304
IS  - 1398-9995 (Electronic)
IS  - 0105-4538 (Linking)
VI  - 69
IP  - 1
DP  - 2014 Jan
TI  - The diagnosis of food allergy: a systematic review and meta-analysis.
PG  - 76-86
LID - 10.1111/all.12333 [doi]
AB  - BACKGROUND: We investigated the accuracy of tests used to diagnose food allergy. 
      METHODS: Skin prick tests (SPT), specific-IgE (sIgE), component-resolved
      diagnosis and the atopy patch test (APT) were compared with the reference
      standard of double-blind placebo-controlled food challenge. Seven databases were 
      searched and international experts were contacted. Two reviewers independently
      identified studies, extracted data, and used QUADAS-2 to assess risk of bias.
      Where possible, meta-analysis was undertaken. RESULTS: Twenty-four (2831
      participants) studies were included. For cows' milk allergy, the pooled
      sensitivities were 53% (95% CI 33-72), 88% (95 % CI 76-94), and 87% (95% CI
      75-94), and specificities were 88% (95% CI 76-95), 68% (95% CI 56-77), and 48%
      (95% CI 36-59) for APT, SPT, and sIgE, respectively. For egg, pooled
      sensitivities were 92% (95% CI 80-97) and 93% (95% CI 82-98), and specificities
      were 58% (95% CI 49-67) and 49% (40-58%) for skin prick tests and specific-IgE.
      For wheat, pooled sensitivities were 73% (95% CI 56-85) and 83% (95% CI 69-92),
      and specificities were 73% (95% CI 48-89) and 43% (95% CI 20-69%) for SPT and
      sIgE. For soy, pooled sensitivities were 55% (95% CI 33-75) and 83% (95% CI
      64-93), and specificities were 68% (95% CI 52-80) and 38% (95% CI 24-54) for SPT 
      and sIgE. For peanut, pooled sensitivities were 95% (95% CI 88-98) and 96% (95%
      CI 92-98), and specificities were 61% (95% CI 47-74), and 59% (95% CI 45-72) for 
      SPT and sIgE. CONCLUSIONS: The evidence base is limited and weak and is therefore
      difficult to interpret. Overall, SPT and sIgE appear sensitive although not
      specific for diagnosing IgE-mediated food allergy.
CI  - (c) 2013 John Wiley & Sons A/S. Published by John Wiley & Sons Ltd.
FAU - Soares-Weiser, K
AU  - Soares-Weiser K
AD  - Enhance Reviews Ltd, Wantage, UK.
FAU - Takwoingi, Y
AU  - Takwoingi Y
FAU - Panesar, S S
AU  - Panesar SS
FAU - Muraro, A
AU  - Muraro A
FAU - Werfel, T
AU  - Werfel T
FAU - Hoffmann-Sommergruber, K
AU  - Hoffmann-Sommergruber K
FAU - Roberts, G
AU  - Roberts G
FAU - Halken, S
AU  - Halken S
FAU - Poulsen, L
AU  - Poulsen L
FAU - van Ree, R
AU  - van Ree R
FAU - Vlieg-Boerstra, B J
AU  - Vlieg-Boerstra BJ
FAU - Sheikh, A
AU  - Sheikh A
CN  - EAACI Food Allergy and Anaphylaxis Guidelines Group
LA  - eng
PT  - Journal Article
PT  - Research Support, Non-U.S. Gov't
DEP - 20131214
PL  - Denmark
TA  - Allergy
JT  - Allergy
JID - 7804028
SB  - IM
CIN - Allergy. 2014 Jul;69(7):969. PMID: 24898676
CIN - Allergy. 2014 Jul;69(7):970-1
OTO - NOTNLM
OT  - atopy patch test
OT  - component-specific-IgE
OT  - food allergy
OT  - skin prick test
OT  - specific-IgE
EDAT- 2013/12/18 06:00
MHDA- 2013/12/18 06:00
CRDT- 2013/12/17 06:00
PHST- 2013/10/24 [accepted]
PHST- 2013/12/14 [aheadofprint]
AID - 10.1111/all.12333 [doi]
PST - ppublish
SO  - Allergy. 2014 Jan;69(1):76-86. doi: 10.1111/all.12333. Epub 2013 Dec 14.

PMID- 24329653
OWN - NLM
STAT- MEDLINE
DA  - 20131216
DCOM- 20140211
IS  - 1326-5377 (Electronic)
IS  - 0025-729X (Linking)
VI  - 199
IP  - 11
DP  - 2013 Dec 16
TI  - Snakebite in Australia: a practical approach to diagnosis and treatment.
PG  - 763-8
AB  - Snakebite is a potential medical emergency and must receive high-priority
      assessment and treatment, even in patients who initially appear well. Patients
      should be treated in hospitals with onsite laboratory facilities, appropriate
      antivenom stocks and a clinician capable of treating complications such as
      anaphylaxis. All patients with suspected snakebite should be admitted to a
      suitable clinical unit, such as an emergency short-stay unit, for at least 12
      hours after the bite. Serial blood testing (activated partial thromboplastin
      time, international normalised ratio and creatine kinase level) and neurological 
      examinations should be done for all patients. Most snakebites will not result in 
      significant envenoming and do not require antivenom. Antivenom should be
      administered as soon as there is evidence of envenoming. Evidence of systemic
      envenoming includes venom-induced consumption coagulopathy, sudden collapse,
      myotoxicity, neurotoxicity, thrombotic microangiopathy and renal impairment.
      Venomous snake groups each cause a characteristic clinical syndrome, which can be
      used in combination with local geographical distribution information to determine
      the probable snake involved and appropriate antivenom to use. The Snake Venom
      Detection Kit may assist in regions where the range of possible snakes is too
      broad to allow the use of monovalent antivenoms. When the snake identification
      remains unclear, two monovalent antivenoms (eg, brown snake and tiger snake
      antivenom) that cover possible snakes, or a polyvalent antivenom, can be used.
      One vial of the relevant antivenom is sufficient to bind all circulating venom.
      However, recovery may be delayed as many clinical and laboratory effects of venom
      are not immediately reversible. For expert advice on envenoming, contact the
      National Poisons Information Centre on 13 11 26.
FAU - Isbister, Geoffrey K
AU  - Isbister GK
AD  - Discipline of Clinical Pharmacology, University of Newcastle, Newcastle, NSW,
      Australia. geoff.isbister@gmail.com.
FAU - Brown, Simon G A
AU  - Brown SG
AD  - Centre for Clinical Research in Emergency Medicine, Western Australian Institute 
      for Medical Research, Royal Perth Hospital and University of Western Australia,
      Perth, WA, Australia.
FAU - Page, Colin B
AU  - Page CB
AD  - Emergency Department, Princess Alexandra Hospital, Brisbane, QLD, Australia.
FAU - McCoubrie, David L
AU  - McCoubrie DL
AD  - Emergency Department, Royal Perth Hospital, Perth, WA, Australia.
FAU - Greene, Shaun L
AU  - Greene SL
AD  - Emergency Department and Victorian Poisons Information Centre, The Austin
      Hospital, Melbourne, VIC, Australia.
FAU - Buckley, Nicholas A
AU  - Buckley NA
AD  - NSW Poisons Information Centre, Sydney Children's Hospital Network, Sydney, NSW, 
      Australia.
LA  - eng
PT  - Journal Article
PL  - Australia
TA  - Med J Aust
JT  - The Medical journal of Australia
JID - 0400714
RN  - 0 (Antivenins)
RN  - 0 (Elapid Venoms)
RN  - 0 (Immunologic Factors)
SB  - IM
MH  - Animals
MH  - Antivenins/therapeutic use
MH  - Australia
MH  - Elapid Venoms/*toxicity
MH  - *Elapidae
MH  - First Aid/methods
MH  - Hospitalization
MH  - Humans
MH  - Immunologic Factors/therapeutic use
MH  - Snake Bites/complications/*diagnosis/*therapy
EDAT- 2013/12/18 06:00
MHDA- 2014/02/12 06:00
CRDT- 2013/12/17 06:00
PHST- 2012/07/25 [received]
PHST- 2013/09/30 [accepted]
AID - 10.5694/mja12.11172 [pii]
PST - ppublish
SO  - Med J Aust. 2013 Dec 16;199(11):763-8.

PMID- 24326434
OWN - NLM
STAT- MEDLINE
DA  - 20131211
DCOM- 20140805
IS  - 1757-790X (Electronic)
VI  - 2013
DP  - 2013
TI  - Stridor in an 11-year-old child.
LID - 10.1136/bcr-2013-201025 [doi]
LID - bcr2013201025 [pii]
AB  - Stridor in older children can be due to diverse aetiology that includes
      infections, anaphylaxis and rarely systemic conditions leading to hypocalcaemia. 
      We report the case of a previously asymptomatic 11-year-old girl who presented to
      the casualty with stridor due to hypocalcaemia. The aetiological investigations
      for hypocalcaemia uncovered previously undetected chronic renal failure, possibly
      due to a rare autosomal recessive condition called nephronophthisis. We report
      this case to highlight the importance of widening the diagnostic focus for
      children presenting with stridor, especially when they fall outside the usual age
      group for infections like croup, or when the history is atypical.
FAU - Abraham, Deepu
AU  - Abraham D
AD  - Birmingham Women's Hospital, Birmingham, UK.
FAU - Karuvattil, Rajesh
AU  - Karuvattil R
FAU - Fitzpatrick, Maggie
AU  - Fitzpatrick M
LA  - eng
PT  - Case Reports
PT  - Journal Article
DEP - 20131210
PL  - England
TA  - BMJ Case Rep
JT  - BMJ case reports
JID - 101526291
SB  - IM
MH  - Child
MH  - Female
MH  - Humans
MH  - Hypocalcemia/*diagnosis/etiology/genetics
MH  - Kidney Failure, Chronic/complications/*diagnosis/genetics
MH  - Respiratory Sounds/*diagnosis/etiology
EDAT- 2013/12/12 06:00
MHDA- 2014/08/06 06:00
CRDT- 2013/12/12 06:00
AID - bcr-2013-201025 [pii]
AID - 10.1136/bcr-2013-201025 [doi]
PST - epublish
SO  - BMJ Case Rep. 2013 Dec 10;2013. pii: bcr2013201025. doi: 10.1136/bcr-2013-201025.

PMID- 24319586
OWN - NLM
STAT- PubMed-not-MEDLINE
DA  - 20131209
DCOM- 20131209
LR  - 20140124
IS  - 2042-5333 (Electronic)
VI  - 4
IP  - 11
DP  - 2013
TI  - Atypical anaphylaxis using 'dual technique' during sentinel lymph node biopsy.
PG  - 2042533313497710
LID - 10.1177/2042533313497710 [doi]
FAU - Pronisceva, Veronika
AU  - Pronisceva V
AD  - Department of General Surgery, QEQM Hospital, Kent CT9 4AN, UK.
FAU - Sharp, Elizabeth
AU  - Sharp E
LA  - eng
PT  - Journal Article
DEP - 20131004
PL  - England
TA  - JRSM Short Rep
JT  - JRSM short reports
JID - 101536254
PMC - PMC3831856
OID - NLM: PMC3831856
EDAT- 2013/12/10 06:00
MHDA- 2013/12/10 06:01
CRDT- 2013/12/10 06:00
PHST- 2013/11 [ecollection]
PHST- 2013/10/04 [epublish]
AID - 10.1177/2042533313497710 [doi]
AID - 10.1177_2042533313497710 [pii]
PST - epublish
SO  - JRSM Short Rep. 2013 Oct 4;4(11):2042533313497710. doi: 10.1177/2042533313497710.
      eCollection 2013.

PMID- 24314210
OWN - NLM
STAT- MEDLINE
DA  - 20131209
DCOM- 20140807
IS  - 1741-7015 (Electronic)
IS  - 1741-7015 (Linking)
VI  - 11
DP  - 2013
TI  - Allergen immunotherapy and allergic rhinitis: false beliefs.
PG  - 255
LID - 10.1186/1741-7015-11-255 [doi]
AB  - BACKGROUND: Over the last 100 years, several persistent misconceptions or 'false 
      beliefs' have built up around allergen immunotherapy and its use in allergic
      rhinitis. This is perhaps because enthusiastic physicians administered complex
      allergen extracts to a diverse population of patients suffering from
      heterogeneous atopic conditions. Here, we review evidence that counters seven of 
      these 'false beliefs.' DISCUSSION: 1. The symptoms of allergic rhinitis can be
      more heterogeneous, more severe and more troublesome in everyday life than many
      physicians believe. Large-scale epidemiological surveys show that the majority of
      allergic rhinitis patients have at least one symptom severe enough to interfere
      with sleep quality, productivity and/or well-being. 2. Allergen immunotherapy is 
      not necessarily suitable for all allergic rhinitis patients (notably those with
      mild symptoms). Recent evidence from double-blind, placebo-controlled, randomized
      clinical trials suggests that the more severe the disease, the greater the
      treatment effect. 3. Allergen immunotherapy is often accused of lack of efficacy 
      (relative to pharmacotherapy, for example). However, there are now many
      meta-analyses, systematic reviews and high-quality clinical trials that find
      overwhelmingly in favor of the efficacy of allergen immunotherapy (including
      sublingual formulations) in allergic rhinitis induced by pollen and,
      increasingly, other allergens. 4. Natural-exposure and challenge-chamber trials
      have shown that symptom relief may become apparent within months or even weeks of
      the initiation of allergen immunotherapy. 5. In pollen-induced allergic rhinitis,
      several years of subcutaneous or sublingual allergen immunotherapy are associated
      with sustained clinical efficacy after subsequent treatment cessation -
      confirming the disease-modifying nature of this therapy. 6. Most patients seeking
      treatment for allergic rhinitis are polysensitized, and allergen immunotherapy
      has proven efficacy in large, robust clinical trials in these groups.
      Polysensitization is not a contraindication to allergen immunotherapy. 7.
      Sublingual allergen immunotherapy is safe for home administration. A recent
      review calculated that 1 billion doses were administered worldwide between 2000
      and 2010 and found that the 11 case reports of anaphylaxis (all non-fatal)
      corresponded to non-standard practice. SUMMARY: Modern, evidence-based medicine
      has generated more than enough robust evidence to remove misconceptions about
      allergen immunotherapy and allergic rhinitis.
FAU - Calderon, Moises A
AU  - Calderon MA
AD  - Section of Allergy and Clinical Immunology, Imperial College London - National
      Heart and Lung Institute, Royal Brompton Hospital, Dovehouse Street, London, UK. 
      m.calderon@imperial.ac.uk.
FAU - Frankland, A William
AU  - Frankland AW
FAU - Demoly, Pascal
AU  - Demoly P
LA  - eng
PT  - Journal Article
PT  - Review
DEP - 20131205
PL  - England
TA  - BMC Med
JT  - BMC medicine
JID - 101190723
RN  - Allergic Rhinitis
SB  - IM
MH  - Desensitization, Immunologic/*methods
MH  - Humans
MH  - Injections, Subcutaneous
MH  - Randomized Controlled Trials as Topic
MH  - Rhinitis, Allergic, Perennial/*therapy
MH  - Sublingual Immunotherapy
PMC - PMC4029303
OID - NLM: PMC4029303
EDAT- 2013/12/10 06:00
MHDA- 2014/08/08 06:00
CRDT- 2013/12/10 06:00
PHST- 2013/08/08 [received]
PHST- 2013/09/16 [accepted]
PHST- 2013/12/05 [aheadofprint]
AID - 1741-7015-11-255 [pii]
AID - 10.1186/1741-7015-11-255 [doi]
PST - epublish
SO  - BMC Med. 2013 Dec 5;11:255. doi: 10.1186/1741-7015-11-255.

PMID- 24304599
OWN - NLM
STAT- PubMed-not-MEDLINE
DA  - 20131219
DCOM- 20131219
LR  - 20140106
IS  - 1939-4551 (Electronic)
IS  - 1939-4551 (Linking)
VI  - 6
IP  - 1
DP  - 2013
TI  - A global survey of changing patterns of food allergy burden in children.
PG  - 21
LID - 10.1186/1939-4551-6-21 [doi]
AB  - While food allergies and eczema are among the most common chronic
      non-communicable diseases in children in many countries worldwide, quality data
      on the burden of these diseases is lacking, particularly in developing countries.
      This 2012 survey was performed to collect information on existing data on the
      global patterns and prevalence of food allergy by surveying all the national
      member societies of the World Allergy Organization, and some of their
      neighbouring countries. Data were collected from 89 countries, including
      published data, and changes in the health care burden of food allergy. More than 
      half of the countries surveyed (52/89) did not have any data on food allergy
      prevalence. Only 10% (9/89) of countries had accurate food allergy prevalence
      data, based on oral food challenges (OFC). The remaining countries (23/89) had
      data largely based on parent-reporting of a food allergy diagnosis or symptoms,
      which is recognised to overestimate the prevalence of food allergy. Based on more
      accurate measures, the prevalence of clinical (OFC proven) food allergy in
      preschool children in developed countries is now as high as 10%. In large and
      rapidly emerging societies of Asia, such as China, where there are documented
      increases in food allergy, the prevalence of OFC-proven food allergy is now
      around 7% in pre-schoolers, comparable to the reported prevalence in European
      regions. While food allergy appears to be increasing in both developed and
      developing countries in the last 10-15 years, there is a lack of quality
      comparative data. This survey also highlights inequities in paediatric allergy
      services, availability of adrenaline auto-injectors and standardised National
      Anaphylaxis Action plans. In conclusion, there remains a need to gather more
      accurate data on the prevalence of food allergy in many developed and developing 
      countries to better anticipate and address the rising community and health
      service burden of food allergy.
FAU - Prescott, Susan L
AU  - Prescott SL
AD  - World Allergy Organization, Milwaukee, USA (headquarters.
      susan.prescott@uwa.edu.au.
FAU - Pawankar, Ruby
AU  - Pawankar R
FAU - Allen, Katrina J
AU  - Allen KJ
FAU - Campbell, Dianne E
AU  - Campbell DE
FAU - Sinn, John Kh
AU  - Sinn JKh
FAU - Fiocchi, Alessandro
AU  - Fiocchi A
FAU - Ebisawa, Motohiro
AU  - Ebisawa M
FAU - Sampson, Hugh A
AU  - Sampson HA
FAU - Beyer, Kirsten
AU  - Beyer K
FAU - Lee, Bee-Wah
AU  - Lee BW
LA  - eng
PT  - Journal Article
DEP - 20131204
PL  - England
TA  - World Allergy Organ J
JT  - The World Allergy Organization journal
JID - 101481283
PMC - PMC3879010
OID - NLM: PMC3879010
EDAT- 2013/12/07 06:00
MHDA- 2013/12/07 06:01
CRDT- 2013/12/06 06:00
PHST- 2013/07/19 [received]
PHST- 2013/10/04 [accepted]
PHST- 2013/12/04 [aheadofprint]
AID - 1939-4551-6-21 [pii]
AID - 10.1186/1939-4551-6-21 [doi]
PST - epublish
SO  - World Allergy Organ J. 2013 Dec 4;6(1):21. doi: 10.1186/1939-4551-6-21.

PMID- 24293212
OWN - NLM
STAT- In-Process
DA  - 20140321
IS  - 1970-9366 (Electronic)
IS  - 1828-0447 (Linking)
VI  - 9
IP  - 3
DP  - 2014 Apr
TI  - Anaphylaxis caused by intravenous fluorescein: clinical characteristics and
      review of literature.
PG  - 325-30
LID - 10.1007/s11739-013-1019-6 [doi]
AB  - Anaphylaxis is a severe, potentially fatal, systemic allergic reaction that
      suddenly occurs after contact with an allergy-causing substance. The aims of this
      study were to evaluate the clinical characteristics and outcomes of patients who 
      were diagnosed with anaphylaxis to fluorescein. The medical records of patients
      with anaphylaxis to intravenous fluorescein angiography (IVFA) admitted to the
      emergency department between January 2010 and June 2012 were retrospectively
      reviewed. Among 12,005 times of IVFA, a total of 10 patients (0.083 %) were
      included in this study. The mean age was 58.3 years, and 50.0 % were men. The
      most common presentation was hypotension (systolic blood pressure <90 mmHg) (70
      %) followed by nausea and vomiting (60 %). Especially, patients with diabetes
      were more prone to develop hypotension and most hypotensive events occurred in
      less than 3 min. All of our patients recovered without sequelae and mortality
      following prompt and proper intervention. Although the incidence is low,
      anaphylaxis due to intravenous fluorescein can occur during IVFA. Physicians
      should be aware of this possible complication, and be prepared to treat it.
FAU - Ha, Sang Ook
AU  - Ha SO
AD  - Department of Emergency Medicine, Asan Medical Center, University of Ulsan
      College of Medicine, 88, Olympic-ro 43-gil, Songpa-gu, Seoul, Korea.
FAU - Kim, Dae Yong
AU  - Kim DY
FAU - Sohn, Chang Hwan
AU  - Sohn CH
FAU - Lim, Kyoung Soo
AU  - Lim KS
LA  - eng
PT  - Journal Article
DEP - 20131130
PL  - Italy
TA  - Intern Emerg Med
JT  - Internal and emergency medicine
JID - 101263418
SB  - IM
EDAT- 2013/12/03 06:00
MHDA- 2013/12/03 06:00
CRDT- 2013/12/03 06:00
PHST- 2013/10/28 [received]
PHST- 2013/11/15 [accepted]
PHST- 2013/11/30 [aheadofprint]
AID - 10.1007/s11739-013-1019-6 [doi]
PST - ppublish
SO  - Intern Emerg Med. 2014 Apr;9(3):325-30. doi: 10.1007/s11739-013-1019-6. Epub 2013
      Nov 30.

PMID- 24292056
OWN - NLM
STAT- MEDLINE
DA  - 20131202
DCOM- 20140714
IS  - 1347-5215 (Electronic)
IS  - 0918-6158 (Linking)
VI  - 36
IP  - 12
DP  - 2013
TI  - Supplementary seleno-L-methionine suppresses active cutaneous anaphylaxis
      reaction.
PG  - 1969-74
AB  - To clarify the relationship between selenium supplementation and type I allergic 
      reaction, we investigated the effect of seleno-L-methionine (SeMet)
      supplementation on the active cutaneous anaphylaxis (ACA) reaction and cytokine
      production in splenocytes. Female BALB/c mice were sensitized by intraperitoneal 
      injection of ovalbumin (OVA), and SeMet was administered orally for 2 weeks
      followed by a challenge with OVA to induce an ACA reaction. SeMet supplementation
      suppressed the ACA reaction in a dose-dependent manner. Plasma OVA-specific
      immunoglobulin E (IgE) level was strongly inhibited in SeMet-supplemented mice
      compared with control mice. The mRNA expression levels of the T helper 2 (Th2)
      cytokines interleukin (IL)-4 and IL-13 in the spleen of SeMet-supplemented mice
      were lower than those in control mice. The mRNA expression level of a Th1
      cytokine, interferon (IFN)-gamma, in the spleen of SeMet-supplemented mice was
      higher than that in control mice. Splenocytes restimulated with OVA in vitro from
      SeMet-supplemented mice produced lower amounts of IL-4 and IL-13 than those of
      control mice and higher amounts of IFN-gamma than those from the control mice.
      These results suggest that oral SeMet supplementation suppresses OVA-induced ACA 
      reaction by lowered Th2 cytokine production and augmenting Th1 cytokine
      production.
FAU - Arakawa, Tomohiro
AU  - Arakawa T
AD  - Department of Public Health & Preventive Pharmacology, Faculty of Pharmaceutical 
      Sciences, Setsunan University.
FAU - Deguchi, Takeshi
AU  - Deguchi T
FAU - Sakazaki, Fumitoshi
AU  - Sakazaki F
FAU - Ogino, Hirofumi
AU  - Ogino H
FAU - Okuno, Tomofumi
AU  - Okuno T
FAU - Ueno, Hitoshi
AU  - Ueno H
LA  - eng
PT  - Journal Article
PL  - Japan
TA  - Biol Pharm Bull
JT  - Biological & pharmaceutical bulletin
JID - 9311984
RN  - 0 (Cytokines)
RN  - 0 (RNA, Messenger)
RN  - 37341-29-0 (Immunoglobulin E)
RN  - 9006-59-1 (Ovalbumin)
RN  - 964MRK2PEL (Selenomethionine)
SB  - IM
MH  - Anaphylaxis/*drug therapy/metabolism
MH  - Animals
MH  - Cytokines/genetics/metabolism
MH  - Disease Models, Animal
MH  - Female
MH  - Hypersensitivity/*drug therapy/metabolism
MH  - Immunoglobulin E/blood
MH  - Liver/metabolism
MH  - Mice
MH  - Mice, Inbred BALB C
MH  - Ovalbumin/immunology
MH  - RNA, Messenger/metabolism
MH  - Selenomethionine/blood/pharmacokinetics/*therapeutic use
MH  - Skin Tests
MH  - Spleen/cytology/metabolism
EDAT- 2013/12/03 06:00
MHDA- 2014/07/16 06:00
CRDT- 2013/12/03 06:00
AID - DN/JST.JSTAGE/bpb/b13-00598 [pii]
PST - ppublish
SO  - Biol Pharm Bull. 2013;36(12):1969-74.

PMID- 24278073
OWN - NLM
STAT- PubMed-not-MEDLINE
DA  - 20131126
DCOM- 20131126
LR  - 20131216
IS  - 1642-395X (Print)
IS  - 1642-395X (Linking)
VI  - 30
IP  - 3
DP  - 2013 Jun
TI  - Anaphylaxis after accidental ingestion of kiwi fruit.
PG  - 192-4
LID - 10.5114/pdia.2013.35623 [doi]
AB  - Numerous cases of anaphylaxis after ingestion of kiwi fruit, after the skin tests
      and during oral immunotherapy were described. The article describes the case of
      severe anaphylactic reaction that occurred in a 55-year-old patient after
      accidental ingestion of kiwi. Allergy to kiwi fruit was confirmed by a native
      test with fresh kiwi fruit. After the test, the patient experienced generalized
      organ response in the form of headache, general weakness and rashes on the neck
      and breast, and dyspnea. The patient had significantly elevated levels of total
      IgE and IgE specific to kiwi fruit.
FAU - Gawronska-Ukleja, Ewa
AU  - Gawronska-Ukleja E
AD  - Department and Clinic of Allergy, Clinical Immunology and Internal Diseases,
      Nicolaus Copernicus University, Collegium Medicum , Bydgoszcz, Poland. Head:
      Prof. Zbigniew Bartuzi MD, PhD.
FAU - Rozalska, Anna
AU  - Rozalska A
FAU - Ukleja-Sokolowska, Natalia
AU  - Ukleja-Sokolowska N
FAU - Zbikowska-Gotz, Magdalena
AU  - Zbikowska-Gotz M
FAU - Bartuzi, Zbigniew
AU  - Bartuzi Z
LA  - eng
PT  - Journal Article
DEP - 20130620
PL  - Poland
TA  - Postepy Dermatol Alergol
JT  - Postepy dermatologii i alergologii
JID - 101168357
PMC - PMC3834723
OID - NLM: PMC3834723
OTO - NOTNLM
OT  - allergy
OT  - anaphylaxis
OT  - kiwi fruit
EDAT- 2013/11/28 06:00
MHDA- 2013/11/28 06:01
CRDT- 2013/11/27 06:00
PHST- 2012/09/24 [received]
PHST- 2013/01/15 [revised]
PHST- 2013/04/29 [accepted]
PHST- 2013/06/20 [epublish]
AID - 10.5114/pdia.2013.35623 [doi]
AID - 20957 [pii]
PST - ppublish
SO  - Postepy Dermatol Alergol. 2013 Jun;30(3):192-4. doi: 10.5114/pdia.2013.35623.
      Epub 2013 Jun 20.

PMID- 24275183
OWN - NLM
STAT- Publisher
DA  - 20131126
IS  - 1578-1267 (Electronic)
IS  - 0301-0546 (Linking)
DP  - 2013 Nov 22
TI  - Pomegranate anaphylaxis due to cross-reactivity with Peach LTP (Pru p 3).
LID - S0301-0546(13)00243-7 [pii]
LID - 10.1016/j.aller.2013.07.013 [doi]
FAU - Almeida, E M
AU  - Almeida EM
AD  - Immunoallergology Department, Coimbra University Hospitals, Coimbra, Portugal.
      Electronic address: eugeniamalmeida@gmail.com.
FAU - Bartolome, B
AU  - Bartolome B
FAU - Faria, E G
AU  - Faria EG
FAU - Sousa, N G
AU  - Sousa NG
FAU - Luis, A S
AU  - Luis AS
LA  - ENG
PT  - LETTER
DEP - 20131122
TA  - Allergol Immunopathol (Madr)
JT  - Allergologia et immunopathologia
JID - 0370073
EDAT- 2013/11/28 06:00
MHDA- 2013/11/28 06:00
CRDT- 2013/11/27 06:00
PHST- 2013/06/02 [received]
PHST- 2013/07/22 [revised]
PHST- 2013/07/28 [accepted]
AID - S0301-0546(13)00243-7 [pii]
AID - 10.1016/j.aller.2013.07.013 [doi]
PST - aheadofprint
SO  - Allergol Immunopathol (Madr). 2013 Nov 22. pii: S0301-0546(13)00243-7. doi:
      10.1016/j.aller.2013.07.013.

PMID- 24275113
OWN - NLM
STAT- In-Process
DA  - 20140217
IS  - 1879-0828 (Electronic)
IS  - 0953-6205 (Linking)
VI  - 25
IP  - 2
DP  - 2014 Feb
TI  - Acute urticaria presenting in the emergency room of a general hospital.
PG  - 147-50
LID - 10.1016/j.ejim.2013.11.003 [doi]
LID - S0953-6205(13)00989-8 [pii]
AB  - BACKGROUND: Acute urticaria is a common disorder that often prompts patients to
      seek treatment in the emergency room (ER). There are few data on acute urticaria 
      presenting in ER. OBJECTIVES: This study aimed to provide demographic and
      clinical data of patients presenting with acute urticaria at an ER of an Italian 
      general hospital covering an area of about 90,000 inhabitants. The predictive
      factors of the length of stay in the ER had also been investigated. METHODS: The 
      database of ER patients was searched for urticaria by ICD-9 code and by keywords 
      in the diagnosis description. All the medical records of the identified patients 
      were reviewed and the length of stay in ER was noted. RESULTS: A total of 459
      patients were admitted to ER with acute urticaria in a 1-year period
      corresponding to 1.01% of total ER visits and to 1.2 admission per day.
      Angioedema was present in 139 cases (30.3%), fever in 55 (12%). Twenty-nine
      patients fulfilled the criteria of anaphylaxis. Triggers could be identified in
      193 cases (42%): drugs in 20.7%, insects bites (10.2%), foods (7.4%) and contact 
      urticaria in 3.7%. Anaphylaxis (p<0.001), food (p<0.05) and drugs (p<0.05) as
      triggers were significant and independent predictive factors of the length of
      stay in ER. CONCLUSIONS: Patients with acute urticaria are frequently referred to
      the emergency room, but only in a few cases urticaria is associated with severe
      allergic manifestations. Drug and food hypersensitivity, together with
      anaphylaxis, are the best predictors of the length of stay in ER.
CI  - Copyright (c) 2013 European Federation of Internal Medicine. Published by
      Elsevier B.V. All rights reserved.
FAU - Losappio, Laura
AU  - Losappio L
AD  - Emergency Department, "Dimiccoli" Hospital, Viale Ippocrate, 5, Barletta, Italy. 
      Electronic address: losappiolaura@yahoo.it.
FAU - Heffler, Enrico
AU  - Heffler E
AD  - Allergy and Clinical Immunology, Dept. Medical Sciences, University of Torino, AO
      Mauriziano "Umberto I", Largo Turati 42, Torino, Italy. Electronic address:
      enrico_heffler@yahoo.it.
FAU - Bussolino, Claudia
AU  - Bussolino C
AD  - Allergy and Clinical Immunology, Dept. Medical Sciences, University of Torino, AO
      Mauriziano "Umberto I", Largo Turati 42, Torino, Italy. Electronic address:
      claudiabussolino@yahoo.it.
FAU - Cannito, Cosimo Damiano
AU  - Cannito CD
AD  - Emergency Department, "Dimiccoli" Hospital, Viale Ippocrate, 5, Barletta, Italy. 
      Electronic address: cosimo.cannito@live.it.
FAU - Carpentiere, Rossella
AU  - Carpentiere R
AD  - Emergency Department, "Dimiccoli" Hospital, Viale Ippocrate, 5, Barletta, Italy. 
      Electronic address: rossellacarpentiere@libero.it.
FAU - Raie, Alberto
AU  - Raie A
AD  - Allergy and Clinical Immunology, Dept. Medical Sciences, University of Torino, AO
      Mauriziano "Umberto I", Largo Turati 42, Torino, Italy. Electronic address:
      albertoraie@gmail.com.
FAU - Di Biase, Matteo
AU  - Di Biase M
AD  - Cardiology Department, University of Foggia, Via L. Pinto, 0, Foggia, Italy.
      Electronic address: mdibiase@unifg.it.
FAU - Bugiani, Massimiliano
AU  - Bugiani M
AD  - Pneumology Unit, CPA ASLTO2, Lungo Dora Savona 26, Torino, Italy. Electronic
      address: maxbugiani@libero.it.
FAU - Rolla, Giovanni
AU  - Rolla G
AD  - Allergy and Clinical Immunology, Dept. Medical Sciences, University of Torino, AO
      Mauriziano "Umberto I", Largo Turati 42, Torino, Italy. Electronic address:
      giovanni.rolla@unito.it.
LA  - eng
PT  - Journal Article
DEP - 20131122
PL  - Netherlands
TA  - Eur J Intern Med
JT  - European journal of internal medicine
JID - 9003220
SB  - IM
OTO - NOTNLM
OT  - Allergy
OT  - Anaphylaxis
OT  - Drug hypersensitivity
OT  - Emergencies
OT  - Food hypersensitivity
OT  - Urticaria
EDAT- 2013/11/28 06:00
MHDA- 2013/11/28 06:00
CRDT- 2013/11/27 06:00
PHST- 2013/07/07 [received]
PHST- 2013/09/18 [revised]
PHST- 2013/11/05 [accepted]
PHST- 2013/11/22 [aheadofprint]
AID - S0953-6205(13)00989-8 [pii]
AID - 10.1016/j.ejim.2013.11.003 [doi]
PST - ppublish
SO  - Eur J Intern Med. 2014 Feb;25(2):147-50. doi: 10.1016/j.ejim.2013.11.003. Epub
      2013 Nov 22.

PMID- 24274206
OWN - NLM
STAT- PubMed-not-MEDLINE
DA  - 20131209
DCOM- 20131209
IS  - 2045-7022 (Electronic)
IS  - 2045-7022 (Linking)
VI  - 3
IP  - 1
DP  - 2013
TI  - What do school personnel know, think and feel about food allergies?
PG  - 39
LID - 10.1186/2045-7022-3-39 [doi]
AB  - BACKGROUND: The incidence of food allergy is such that most schools will be
      attended by at least one food allergic child, obliging school personnel to cope
      with cases at risk of severe allergic reactions. Schools need to know about food 
      allergy and anaphylaxis management to ensure the personal safety of an increasing
      number of students. The aim of this study was to investigate Italian school
      teachers and principals' knowledge, perceptions and feelings concerning food
      allergy and anaphylaxis, to deeply understand how to effectively support schools 
      to manage a severely allergic child. In addition a further assessment of the
[truncated: 40,070,941 more chars]
