# Supplementary material for: Invisible Brain: Knowledge in Research Works and Neuron Activity
Source: PLoS One. 2016 Jul 20;11(7):e0158590. doi: 10.1371/journal.pone.0158590 (PMC4954711; doi:10.1371/journal.pone.0158590)
Supplement: S1 File — (ZIP) [file pone.0158590.s001.zip › Antimatter.txt]

FN Thomson Reuters Web of Science™
VR 1.0
PT J
AU Amole, C
   Andresen, GB
   Ashkezari, MD
   Baquero-Ruiz, M
   Bertsche, W
   Burrows, C
   Butler, E
   Capra, A
   Cesar, CL
   Chapman, S
   Charlton, M
   Deller, A
   Eriksson, S
   Fajans, J
   Friesen, T
   Fujiwara, MC
   Gill, DR
   Gutierrez, A
   Hangst, JS
   Hardy, WN
   Hayden, ME
   Humphries, AJ
   Isaac, CA
   Jonsell, S
   Kurchaninov, L
   Little, A
   Madsen, N
   McKenna, JTK
   Menary, S
   Napoli, SC
   Nolan, P
   Olchanski, K
   Olin, A
   Povilus, A
   Pusa, P
   Rasmussen, CO
   Robicheaux, F
   Sacramento, RL
   Stracka, S
   Sampson, JA
   Sarid, E
   Seddon, D
   Silveira, DM
   So, C
   Thompson, RI
   Tharp, T
   Thornhill, J
   Tooley, MP
   van der Werf, DP
   Wells, D
AF Amole, C.
   Andresen, G. B.
   Ashkezari, M. D.
   Baquero-Ruiz, M.
   Bertsche, W.
   Burrows, C.
   Butler, E.
   Capra, A.
   Cesar, C. L.
   Chapman, S.
   Charlton, M.
   Deller, A.
   Eriksson, S.
   Fajans, J.
   Friesen, T.
   Fujiwara, M. C.
   Gill, D. R.
   Gutierrez, A.
   Hangst, J. S.
   Hardy, W. N.
   Hayden, M. E.
   Humphries, A. J.
   Isaac, C. A.
   Jonsell, S.
   Kurchaninov, L.
   Little, A.
   Madsen, N.
   McKenna, J. T. K.
   Menary, S.
   Napoli, S. C.
   Nolan, P.
   Olchanski, K.
   Olin, A.
   Povilus, A.
   Pusa, P.
   Rasmussen, C. O.
   Robicheaux, F.
   Sacramento, R. L.
   Stracka, S.
   Sampson, J. A.
   Sarid, E.
   Seddon, D.
   Silveira, D. M.
   So, C.
   Thompson, R. I.
   Tharp, T.
   Thornhill, J. .
   Tooley, M. P.
   van der Werf, D. P.
   Wells, D.
TI Silicon vertex detector upgrade in the ALPHA experiment
SO NUCLEAR INSTRUMENTS & METHODS IN PHYSICS RESEARCH SECTION A-ACCELERATORS
   SPECTROMETERS DETECTORS AND ASSOCIATED EQUIPMENT
LA English
DT Article; Proceedings Paper
CT 13th Vienna Conference on Instrumentation
CY FEB 11-15, 2013
CL Vienna, AUSTRIA
SP Austrian Fed Minist Sci & Res, Int Atom Energy Agcy, European Phys Soc, Vienna Convent Bur
HO Tech Univ Vienna
DE Silicon Vertex Detector; Antihydrogen; Antimatter; Event reconstruction;
   Cosmic ray background suppression
ID TRAPPED ANTIHYDROGEN
AB The Silicon Vertex Detector (SVD) is the main diagnostic tool in the ALPHA-experiment. It provides precise spatial and timing information of antiproton (antihydrogen) annihilation events (vertices), and most importantly, the SVD is capable of directly identifying and analysing single annihilation events, thereby forming the basis of ALPHA's analysis. This paper describes the ALPHA SVD and its upgrade, installed in the ALPHA's new neutral atom trap. (C) 2013 CERN. Published by Elsevier B.V. All rights reserved.
C1 [Amole, C.; Capra, A.; Menary, S.] York Univ, Dept Phys & Astron, N York, ON M3J 1P3, Canada.
   [Andresen, G. B.; Rasmussen, C. O.] Aarhus Univ, Dept Phys & Astron, DK-8000 Aarhus C, Denmark.
   [Ashkezari, M. D.; Hayden, M. E.] Simon Fraser Univ, Dept Phys, Burnaby, BC V5A 1S6, Canada.
   [Baquero-Ruiz, M.; Chapman, S.; Fajans, J.; Little, A.; Povilus, A.; So, C.; Tharp, T.] Univ Calif Berkeley, Dept Phys, Berkeley, CA 94720 USA.
   [Bertsche, W.; Tooley, M. P.] Univ Manchester, Sch Phys & Astron, Manchester M13 9PL, Lancs, England.
   [Bertsche, W.; Tooley, M. P.] Cockcroft Inst, Daresbuty Lab, Warrington WA4 4AD, Cheshire, England.
   [Burrows, C.; Charlton, M.; Deller, A.; Eriksson, S.; Humphries, A. J.; Isaac, C. A.; Madsen, N.; van der Werf, D. P.] Swansea Univ, Dept Phys, Coll Sci, Swansea SA2 8PP, W Glam, Wales.
   [Butler, E.] CERN, Dept Phys, CH-1211 Geneva, Switzerland.
   [Cesar, C. L.; Sacramento, R. L.; Silveira, D. M.] Univ Fed Rio de Janeiro, Inst Fis, BR-21941972 Rio De Janeiro, Brazil.
   [Fajans, J.] Univ Calif Berkeley, Lawrence Berkeley Natl Lab, Berkeley, CA 94720 USA.
   [Friesen, T.; Fujiwara, M. C.; Thompson, R. I.] Univ Calgary, Dept Phys & Astron, Calgary, AB T2N 1N4, Canada.
   [Fujiwara, M. C.; Gill, D. R.; Kurchaninov, L.; Olchanski, K.; Olin, A.; Stracka, S.] TRIUMF, Vancouver, BC V6T 2A3, Canada.
   [Gutierrez, A.] Univ British Columbia, Dept Phys & Astron, Vancouver, BC V6T 1Z4, Canada.
   [Hardy, W. N.] Canadian Inst Adv Res, Toronto, ON M5G 1Z8, Canada.
   [Jonsell, S.] Stockholm Univ, Dept Phys, SE-10691 Stockholm, Sweden.
   [McKenna, J. T. K.; Napoli, S. C.; Nolan, P.; Pusa, P.; Sampson, J. A.; Seddon, D.; Thornhill, J. .; Wells, D.] Univ Liverpool, Dept Phys, Liverpool L69 7ZE, Merseyside, England.
   [Robicheaux, F.] Auburn Univ, Dept Phys, Auburn, AL 36849 USA.
   [Sarid, E.] Nucl Res Ctr Negev, Dept Phys, IL-84190 Beer Sheva, Israel.
RP McKenna, JTK (reprint author), Univ Liverpool, Dept Phys, Liverpool L69 7ZE, Merseyside, England.
EM jtkm@ns.ph.liv.ac.uk
NR 10
TC 0
Z9 0
PU ELSEVIER SCIENCE BV
PI AMSTERDAM
PA PO BOX 211, 1000 AE AMSTERDAM, NETHERLANDS
SN 0168-9002
EI 1872-9576
J9 NUCL INSTRUM METH A
JI Nucl. Instrum. Methods Phys. Res. Sect. A-Accel. Spectrom. Dect. Assoc.
   Equip.
PD DEC 21
PY 2013
VL 732
BP 134
EP 136
DI 10.1016/j.nima.2013.05.188
PG 3
WC Instruments & Instrumentation; Nuclear Science & Technology; Physics,
   Particles & Fields; Spectroscopy
SC Instruments & Instrumentation; Nuclear Science & Technology; Physics;
   Spectroscopy
GA 258WW
UT WOS:000327490400030
ER

PT J
AU Kimura, M
   Aghion, S
   Ahlen, O
   Amsler, C
   Ariga, A
   Ariga, T
   Belov, AS
   Bonomi, G
   Braunig, P
   Bremer, J
   Brusa, RS
   Burghart, G
   Cabaret, L
   Canali, C
   Caravita, R
   Castelli, F
   Cerchiari, G
   Cialdi, S
   Comparat, D
   Consolati, G
   Di Domizio, S
   Di Noto, L
   Doser, M
   Dudarev, A
   Ereditato, A
   Ferragut, R
   Fontana, A
   Genova, P
   Giammarchi, M
   Gligorova, A
   Gninenko, SN
   Haider, S
   Hogan, SD
   Huse, T
   Jordan, E
   Jorgensen, LV
   Kaltenbacher, T
   Kawada, J
   Kellerbauer, A
   Knecht, A
   Krasnicky, D
   Lagomarsino, V
   Mariazzi, S
   Matveev, VA
   Merkt, F
   Moia, F
   Nebbia, G
   Nedelec, P
   Oberthaler, MK
   Pacifico, N
   Petracek, V
   Pistillo, C
   Prelz, F
   Prevedelli, M
   Regenfus, C
   Riccardi, C
   Rohne, O
   Rotondi, A
   Sandaker, H
   Scampoli, P
   Storey, J
   Vasquez, MAS
   Spacek, M
   Testera, G
   Trezzi, D
   Vaccarone, R
   Zavatarelli, S
AF Kimura, M.
   Aghion, S.
   Ahlen, O.
   Amsler, C.
   Ariga, A.
   Ariga, T.
   Belov, A. S.
   Bonomi, G.
   Braeunig, P.
   Bremer, J.
   Brusa, R. S.
   Burghart, G.
   Cabaret, L.
   Canali, C.
   Caravita, R.
   Castelli, F.
   Cerchiari, G.
   Cialdi, S.
   Comparat, D.
   Consolati, G.
   Di Domizio, S.
   Di Noto, L.
   Doser, M.
   Dudarev, A.
   Ereditato, A.
   Ferragut, R.
   Fontana, A.
   Genova, P.
   Giammarchi, M.
   Gligorova, A.
   Gninenko, S. N.
   Haider, S.
   Hogan, S. D.
   Huse, T.
   Jordan, E.
   Jorgensen, L. V.
   Kaltenbacher, T.
   Kawada, J.
   Kellerbauer, A.
   Knecht, A.
   Krasnicky, D.
   Lagomarsino, V.
   Mariazzi, S.
   Matveev, V. A.
   Merkt, F.
   Moia, F.
   Nebbia, G.
   Nedelec, P.
   Oberthaler, M. K.
   Pacifico, N.
   Petracek, V.
   Pistillo, C.
   Prelz, F.
   Prevedelli, M.
   Regenfus, C.
   Riccardi, C.
   Rohne, O.
   Rotondi, A.
   Sandaker, H.
   Scampoli, P.
   Storey, J.
   Vasquez, M. A. Subieta
   Spacek, M.
   Testera, G.
   Trezzi, D.
   Vaccarone, R.
   Zavatarelli, S.
TI Development of nuclear emulsions with 1 mu m spatial resolution for the
   AEgIS experiment
SO NUCLEAR INSTRUMENTS & METHODS IN PHYSICS RESEARCH SECTION A-ACCELERATORS
   SPECTROMETERS DETECTORS AND ASSOCIATED EQUIPMENT
LA English
DT Article; Proceedings Paper
CT 13th Vienna Conference on Instrumentation
CY FEB 11-15, 2013
CL Vienna, AUSTRIA
SP Austrian Fed Minist Sci & Res, Int Atom Energy Agcy, European Phys Soc, Vienna Convent Bur
HO Tech Univ Vienna
DE Antihydrogen; Antigravity; CERN-AD; Photographic emulsions; AEgIS
AB The main goal of the AEgIS experiment at CERN is to test the weak equivalence principle for antimatter. We will measure the Earth's gravitational acceleration g with antihydrogen atoms being launched in a horizontal vacuum tube and traversing a moire deflectometer. We intend to use a position sensitive device made of nuclear emulsions (combined with a time-of-flight detector such as silicon mu-strips) to measure precisely their annihilation points at the end of the tube. The goal is to determine (g) over bar with a 1% relative accuracy. In 2012 we tested emulsion films in vacuum and at room temperature with low energy antiprotons from the CERN antiproton decelerator. First results on the expected performance for AEgIS are presented. (C) 2013 CERN. Published by Elsevier B.V. All rights reserved.
C1 [Kimura, M.; Amsler, C.; Ariga, A.; Ariga, T.; Ereditato, A.; Kawada, J.; Pistillo, C.; Scampoli, P.; Storey, J.] Univ Bern, High Energy Phys Lab, Albert Einstein Ctr Fundamental Phys, CH-3012 Bern, Switzerland.
   [Aghion, S.; Consolati, G.; Ferragut, R.; Moia, F.] Politecn Milan, I-20133 Milan, Italy.
   [Aghion, S.; Consolati, G.; Ferragut, R.; Giammarchi, M.; Moia, F.; Prelz, F.; Trezzi, D.] Ist Nazl Fis Nucl, I-20133 Milan, Italy.
   [Ahlen, O.; Bremer, J.; Burghart, G.; Doser, M.; Dudarev, A.; Haider, S.; Jorgensen, L. V.; Kaltenbacher, T.; Knecht, A.] CERN, European Org Nucl Res, Dept Phys, CH-1211 Geneva 23, Switzerland.
   [Belov, A. S.; Gninenko, S. N.; Matveev, V. A.] Russian Acad Sci, Inst Nucl Res, Moscow 117312, Russia.
   [Bonomi, G.; Vasquez, M. A. Subieta] Univ Brescia, Dept Mech & Ind Engn, I-25133 Brescia, Italy.
   [Bonomi, G.; Fontana, A.; Genova, P.; Riccardi, C.; Rotondi, A.; Vasquez, M. A. Subieta] Ist Nazl Fis Nucl, Sez Pavia, I-27100 Pavia, Italy.
   [Braeunig, P.; Oberthaler, M. K.] Heidelberg Univ, Kirchhoff Inst Phys, D-69120 Heidelberg, Germany.
   [Brusa, R. S.; Di Noto, L.; Mariazzi, S.] Univ Trento, Dipartimento Fis, I-38050 Povo, Trento, Italy.
   [Brusa, R. S.; Di Noto, L.; Mariazzi, S.] INFN, Grp Collegato Trento, I-38050 Povo, Trento, Italy.
   [Cabaret, L.; Comparat, D.] Univ Paris 11, ENS Cachan, CNRS, Aime Cotton Lab, F-91405 Orsay, France.
   [Canali, C.; Regenfus, C.] Univ Zurich, Inst Phys, CH-8057 Zurich, Switzerland.
   [Caravita, R.; Castelli, F.; Cerchiari, G.; Cialdi, S.] Univ Milan, Dept Phys, I-20133 Milan, Italy.
   [Di Domizio, S.; Testera, G.; Vaccarone, R.; Zavatarelli, S.] Ist Nazl Fis Nucl, Sez Genova, I-16146 Genoa, Italy.
   [Gligorova, A.; Pacifico, N.; Sandaker, H.] Univ Bergen, Inst Phys & Technol, N-5007 Bergen, Norway.
   [Hogan, S. D.] UCL, Dept Phys & Astron, London WC1E 6BT, England.
   [Huse, T.; Rohne, O.] Univ Oslo, Dept Phys, N-0371 Oslo, Norway.
   [Jordan, E.; Kellerbauer, A.] Max Planck Inst Nucl Phys, D-69117 Heidelberg, Germany.
   [Krasnicky, D.; Lagomarsino, V.] Univ Genoa, Dept Phys, I-16146 Genoa, Italy.
   [Matveev, V. A.] Joint Inst Nucl Res, Dubna 141980, Russia.
   [Merkt, F.] ETH, Phys Chem Lab, CH-8093 Zurich, Switzerland.
   [Nebbia, G.] Ist Nazl Fis Nucl, Sez Padova, I-35131 Padua, Italy.
   [Nedelec, P.] Univ Lyon 1, Inst Phys Nucl Lyon, F-69622 Villeurbanne, France.
   [Petracek, V.; Spacek, M.] Czech Tech Univ, Fac Nucl Sci & Phys Engn, CR-11519 Prague 1, Czech Republic.
   [Prevedelli, M.] Univ Bologna, Dept Phys, I-40126 Bologna, Italy.
   [Riccardi, C.; Rotondi, A.] Univ Pavia, Dept Nucl & Theoret Phys, I-27100 Pavia, Italy.
   [Scampoli, P.] Univ Naples Federico II, Dept Phys, I-80126 Naples, Italy.
RP Amsler, C (reprint author), Univ Bern, High Energy Phys Lab, Albert Einstein Ctr Fundamental Phys, CH-3012 Bern, Switzerland.
EM claude.amsler@cern.ch
RI Consolati, Giovanni/C-5680-2013; Fontana, Andrea/I-4375-2012
OI Consolati, Giovanni/0000-0003-3614-245X; 
NR 6
TC 1
Z9 1
PU ELSEVIER SCIENCE BV
PI AMSTERDAM
PA PO BOX 211, 1000 AE AMSTERDAM, NETHERLANDS
SN 0168-9002
EI 1872-9576
J9 NUCL INSTRUM METH A
JI Nucl. Instrum. Methods Phys. Res. Sect. A-Accel. Spectrom. Dect. Assoc.
   Equip.
PD DEC 21
PY 2013
VL 732
BP 325
EP 329
DI 10.1016/j.nima.2013.04.082
PG 5
WC Instruments & Instrumentation; Nuclear Science & Technology; Physics,
   Particles & Fields; Spectroscopy
SC Instruments & Instrumentation; Nuclear Science & Technology; Physics;
   Spectroscopy
GA 258WW
UT WOS:000327490400074
ER

PT J
AU Storey, J
   Canali, C
   Aghion, S
   Ahlen, O
   Amsler, C
   Ariga, A
   Ariga, T
   Belov, AS
   Bonomi, G
   Braunig, P
   Bremer, J
   Brusa, RS
   Burghart, G
   Cabaret, L
   Carante, M
   Caravita, R
   Castelli, F
   Cerchiari, G
   Cialdi, S
   Comparat, D
   Consolati, G
   Dassa, L
   Di Domizio, S
   Di Noto, L
   Doser, M
   Dudarev, A
   Ereditato, A
   Ferragut, R
   Fontana, A
   Genova, P
   Giammarchi, M
   Gligorova, A
   Gninenko, SN
   Haider, S
   Hogan, SD
   Huse, T
   Jordan, E
   Jorgensen, LV
   Kaltenbacher, T
   Kawada, J
   Kellerbauer, A
   Kimura, M
   Knecht, A
   Krasnicky, D
   Lagomarsino, V
   Magnani, A
   Mariazzi, S
   Matveev, VA
   Merkt, F
   Moia, F
   Nebbia, G
   Nedelec, P
   Oberthaler, MK
   Pacifico, N
   Petracek, V
   Pistillo, C
   Prelz, F
   Prevedelli, M
   Regenfus, C
   Riccardi, C
   Rohne, O
   Rotondi, A
   Sandaker, H
   Scampoli, P
   Vasquez, MAS
   Spacek, M
   Testera, G
   Trezzi, D
   Vaccarone, R
   Zavatarelli, S
AF Storey, J.
   Canali, C.
   Aghion, S.
   Ahlen, O.
   Amsler, C.
   Ariga, A.
   Ariga, T.
   Belov, A. S.
   Bonomi, G.
   Braeunig, P.
   Bremer, J.
   Brusa, R. S.
   Burghart, G.
   Cabaret, L.
   Carante, M.
   Caravita, R.
   Castelli, F.
   Cerchiari, G.
   Cialdi, S.
   Comparat, D.
   Consolati, G.
   Dassa, L.
   Di Domizio, S.
   Di Noto, L.
   Doser, M.
   Dudarev, A.
   Ereditato, A.
   Ferragut, R.
   Fontana, A.
   Genova, P.
   Giammarchi, M.
   Gligorova, A.
   Gninenko, S. N.
   Haider, S.
   Hogan, S. D.
   Huse, T.
   Jordan, E.
   Jorgensen, L. V.
   Kaltenbacher, T.
   Kawada, J.
   Kellerbauer, A.
   Kimura, M.
   Knecht, A.
   Krasnicky, D.
   Lagomarsino, V.
   Magnani, A.
   Mariazzi, S.
   Matveev, V. A.
   Merkt, F.
   Moia, F.
   Nebbia, G.
   Nedelec, P.
   Oberthaler, M. K.
   Pacifico, N.
   Petracek, V.
   Pistillo, C.
   Prelz, F.
   Prevedelli, M.
   Regenfus, C.
   Riccardi, C.
   Rohne, O.
   Rotondi, A.
   Sandaker, H.
   Scampoli, P.
   Vasquez, M. A. Subieta
   Spacek, M.
   Testera, G.
   Trezzi, D.
   Vaccarone, R.
   Zavatarelli, S.
TI Particle tracking at 4 K: The Fast Annihilation Cryogenic Tracking
   (FACT) detector for the AEgIS antimatter gravity experiment
SO NUCLEAR INSTRUMENTS & METHODS IN PHYSICS RESEARCH SECTION A-ACCELERATORS
   SPECTROMETERS DETECTORS AND ASSOCIATED EQUIPMENT
LA English
DT Article; Proceedings Paper
CT 13th Vienna Conference on Instrumentation
CY FEB 11-15, 2013
CL Vienna, AUSTRIA
SP Austrian Fed Minist Sci & Res, Int Atom Energy Agcy, European Phys Soc, Vienna Convent Bur
HO Tech Univ Vienna
DE Antihydrogen; Gravity; Scintilla tors; Tracking
AB The AEgIS experiment is an international collaboration with the main goal of performing the first direct measurement of the Earth's gravitational acceleration on antimatter. Critical to the success of AEglS is the production of cold antihydrogen (El) atoms. The FACT detector is used to measure the production and temperature of the H atoms and for establishing the formation of a H beam. The operating requirements for this detector are very challenging: it must be able to identify each of the thousand or so annihilations in the 1 ms period of pulsed H production, operate at 4 K inside a 1 T solenoidal field and not produce more than 10 W of heat. The FACT detector consists of two concentric cylindrical layers of 400 scintillator fibres with a 1 mm diameter and a 0.6 mm pitch. The scintillating fibres are coupled to clear fibres which transport the scintillation light to 800 silicon photomultipliers. Each silicon photomultiplier signal is connected to a linear amplifier and a fast discriminator, the outputs of which are sampled continuously by Field Programmable Gate Arrays (FPGAs).
   In the course of the developments for the FACT detector we have established the performance of scintillating fibres at 4 K by means of a cosmic-ray tracker operating in a liquid helium cryostat. The FACT detector was installed in the AEgIS apparatus in December 2012 and will be used to study the H formation when the low energy antiproton physics programs resume at CERN in the Summer of 2014. This paper presents the design requirements and construction methods of the FACT detector and provides the first results of the detector commissioning. (C) 2013 CERN. Published by Elsevier BY. All rights reserved.
C1 [Storey, J.; Amsler, C.; Ariga, A.; Ariga, T.; Ereditato, A.; Kawada, J.; Kimura, M.; Pistillo, C.; Scampoli, P.] Univ Bern, Albert Einstein Ctr Fundamental Phys, High Energy Phys Lab, CH-3012 Bern, Switzerland.
   [Aghion, S.; Consolati, G.; Ferragut, R.; Moia, F.] Politecn Milan, I-20133 Milan, Italy.
   [Aghion, S.; Consolati, G.; Ferragut, R.; Giammarchi, M.; Moia, F.; Prelz, F.; Trezzi, D.] Ist Nazl Fis Nucl, Sez Milano, I-20133 Milan, Italy.
   [Ahlen, O.; Bremer, J.; Burghart, G.; Doser, M.; Dudarev, A.; Haider, S.; Jorgensen, L. V.; Kaltenbacher, T.; Knecht, A.] CERN, European Org Nucl Res, Dept Phys, CH-1211 Geneva 23, Switzerland.
   [Belov, A. S.; Gninenko, S. N.; Matveev, V. A.] Russian Acad Sci, Inst Nucl Res, Moscow 117312, Russia.
   [Bonomi, G.; Dassa, L.; Vasquez, M. A. Subieta] Univ Brescia, Dept Mech & Ind Engn, I-25133 Brescia, Italy.
   [Bonomi, G.; Carante, M.; Fontana, A.; Genova, P.; Magnani, A.; Riccardi, C.; Rotondi, A.; Vasquez, M. A. Subieta] Ist Nazl Fis Nucl, Sez Pavia, I-27100 Pavia, Italy.
   [Braeunig, P.; Oberthaler, M. K.] Heidelberg Univ, Kirchhoff Inst Phys, D-69120 Heidelberg, Germany.
   [Brusa, R. S.; Di Noto, L.; Mariazzi, S.] Univ Trent, Dipartimento Fis, I-38050 Trento, Italy.
   [Brusa, R. S.; Di Noto, L.; Mariazzi, S.] Ist Nazl Fis Nucl, Grp Coll Trento, I-38050 Trento, Italy.
   [Cabaret, L.; Comparat, D.] Univ Paris 11, Aime Cotton Lab, CNR, ENS Cachan, F-91405 Orsay, France.
   [Canali, C.; Regenfus, C.] Univ Zurich, Inst Phys, CH-8057 Zurich, Switzerland.
   [Caravita, R.; Castelli, F.; Cerchiari, G.; Cialdi, S.] Univ Milan, Dept Phys, I-20133 Milan, Italy.
   [Di Domizio, S.; Testera, G.; Vaccarone, R.; Zavatarelli, S.] Ist Nazl Fis Nucl, Sez Genova, I-16146 Genoa, Italy.
   [Gligorova, A.; Pacifico, N.; Sandaker, H.] Univ Bergen, Inst Phys & Technol, N-5007 Bergen, Norway.
   [Hogan, S. D.] UCL, Dept Phys & Astron, London WC1E 6BT, England.
   [Huse, T.; Rohne, O.] Univ Oslo, Dept Phys, N-0371 Oslo, Norway.
   [Jordan, E.; Kellerbauer, A.] Max Planck Inst Nucl Phys, D-69117 Heidelberg, Germany.
   [Krasnicky, D.; Lagomarsino, V.] Univ Genoa, Dept Phys, I-16146 Genoa, Italy.
   [Matveev, V. A.] Joint Inst Nucl Res, Dubna 141930, Russia.
   [Merkt, F.] ETH, Phys Chem Lab, CH-8093 Zurich, Switzerland.
   [Nebbia, G.] Ist Nazl Fis Nucl, Sez Padova, I-35131 Padua, Italy.
   [Nedelec, P.] Univ Lyon 1, Inst Phys Nucl Lyon, F-69622 Villeurbanne, France.
   [Petracek, V.; Spacek, M.] Czech Tech Univ, Fac Nucl Sci & Phys Engn, CR-11519 Prague 1, Czech Republic.
   [Prevedelli, M.] Univ Bologna, Dept Phys, I-40126 Bologna, Italy.
   [Riccardi, C.; Rotondi, A.] Univ Pavia, Dept Nucl & Theoret Phys, I-27100 Pavia, Italy.
   [Scampoli, P.] Univ Naples Federico II, Dept Phys, I-80126 Naples, Italy.
RP Storey, J (reprint author), Univ Bern, Albert Einstein Ctr Fundamental Phys, High Energy Phys Lab, CH-3012 Bern, Switzerland.
EM james.storey@cern.ch
RI Consolati, Giovanni/C-5680-2013; Fontana, Andrea/I-4375-2012
OI Consolati, Giovanni/0000-0003-3614-245X; 
NR 5
TC 1
Z9 1
PU ELSEVIER SCIENCE BV
PI AMSTERDAM
PA PO BOX 211, 1000 AE AMSTERDAM, NETHERLANDS
SN 0168-9002
EI 1872-9576
J9 NUCL INSTRUM METH A
JI Nucl. Instrum. Methods Phys. Res. Sect. A-Accel. Spectrom. Dect. Assoc.
   Equip.
PD DEC 21
PY 2013
VL 732
BP 437
EP 441
DI 10.1016/j.nima.2013.05.130
PG 5
WC Instruments & Instrumentation; Nuclear Science & Technology; Physics,
   Particles & Fields; Spectroscopy
SC Instruments & Instrumentation; Nuclear Science & Technology; Physics;
   Spectroscopy
GA 258WW
UT WOS:000327490400099
ER

PT J
AU Feldman, MR
AF Feldman, Michael R.
TI Re-Examination of Globally Flat Space-Time
SO PLOS ONE
LA English
DT Article
ID ALTERNATE GRAVITATIONAL THEORIES; OUTER SOLAR-SYSTEM; QUANTUM-THEORY;
   EMISSION-LINE; DARK-MATTER; LOCAL GROUP; BLACK-HOLE; PLANETARY;
   GALAXIES; CONSTANT
AB In the following, we offer a novel approach to modeling the observed effects currently attributed to the theoretical concepts of "dark energy," "dark matter," and "dark flow." Instead of assuming the existence of these theoretical concepts, we take an alternative route and choose to redefine what we consider to be inertial motion as well as what constitutes an inertial frame of reference in flat space-time. We adopt none of the features of our current cosmological models except for the requirement that special and general relativity be local approximations within our revised definition of inertial systems. Implicit in our ideas is the assumption that at "large enough" scales one can treat objects within these inertial systems as point-particles having an insignificant effect on the curvature of space-time. We then proceed under the assumption that time and space are fundamentally intertwined such that time-and spatial-translational invariance are not inherent symmetries of flat space-time (i.e., observable clock rates depend upon both relative velocity and spatial position within these inertial systems) and take the geodesics of this theory in the radial Rindler chart as the proper characterization of inertial motion. With this commitment, we are able to model solely with inertial motion the observed effects expected to be the result of "dark energy," "dark matter," and "dark flow." In addition, we examine the potential observable implications of our theory in a gravitational system located within a confined region of an inertial reference frame, subsequently interpreting the Pioneer anomaly as support for our redefinition of inertial motion. As well, we extend our analysis into quantum mechanics by quantizing for a real scalar field and find a possible explanation for the asymmetry between matter and antimatter within the framework of these redefined inertial systems.
EM mrf44@cornell.edu
NR 116
TC 0
Z9 0
PU PUBLIC LIBRARY SCIENCE
PI SAN FRANCISCO
PA 1160 BATTERY STREET, STE 100, SAN FRANCISCO, CA 94111 USA
SN 1932-6203
J9 PLOS ONE
JI PLoS One
PD NOV 8
PY 2013
VL 8
IS 11
AR e78114
DI 10.1371/journal.pone.0078114
PG 23
WC Multidisciplinary Sciences
SC Science & Technology - Other Topics
GA 255CG
UT WOS:000327216200011
ER

PT J
AU Botvina, AS
   Gudima, KK
   Pochodzalla, J
AF Botvina, A. S.
   Gudima, K. K.
   Pochodzalla, J.
TI Production of hypernuclei in peripheral relativistic ion collisions
SO PHYSICAL REVIEW C
LA English
DT Article
ID NUCLEI; GSI; MULTIFRAGMENTATION; SPECTROSCOPY; STRANGENESS; ANTIMATTER;
   DYNAMICS; PROJECT; PROTON; TARGET
AB Within a dynamical and statistical approach we study the main regularities in the production of hypernuclei coming from projectile and target residues in relativistic ion collisions. We demonstrate that yields of hypernuclei increase considerably above the energy threshold for Lambda hyperons and there is a saturation for yields of single hypernuclei with increasing the beam energy up to few TeV. The production of specific hypernuclei depend very much on the isotopic composition of the projectile, and this gives a chance to obtain exotic hypernuclei that may be difficult to reach in traditional hypernuclear experiments. Possibilities for the detection of such hypernuclei with planned and available relativistic ion facilities are discussed.
C1 [Botvina, A. S.] Russian Acad Sci, Inst Nucl Res, Moscow 117312, Russia.
   [Botvina, A. S.; Pochodzalla, J.] Johannes Gutenberg Univ Mainz, Helmholtz Inst Mainz, D-55099 Mainz, Germany.
   [Gudima, K. K.] Moldavian Acad Sci, Inst Appl Phys, MD-2028 Kishinev, Moldova.
   [Pochodzalla, J.] Johannes Gutenberg Univ Mainz, Inst Kernphys, D-55099 Mainz, Germany.
   [Pochodzalla, J.] Johannes Gutenberg Univ Mainz, PRISMA Cluster Excellence, D-55099 Mainz, Germany.
RP Botvina, AS (reprint author), Russian Acad Sci, Inst Nucl Res, Moscow 117312, Russia.
FU Helmholtz-Institut Mainz; Research Infrastructure Integrating Activity
   Study of Strongly Interacting Matter HadronPhysics3 under the Seventh
   Framework Programme of EU (SPHERE network)
FX We thank M. Bleicher, I. Mishustin, and T. Saito for discussions. This
   work was supported by the Helmholtz-Institut Mainz. A. S. B. thanks the
   Frankfurt Institute for Advanced Studies J. W. Goethe University and the
   Institut fur Kernphysik of J. Gutenberg-Universitat Mainz for
   hospitality. We also acknowledge the support by the Research
   Infrastructure Integrating Activity Study of Strongly Interacting Matter
   HadronPhysics3 under the Seventh Framework Programme of EU (SPHERE
   network).
NR 41
TC 0
Z9 0
PU AMER PHYSICAL SOC
PI COLLEGE PK
PA ONE PHYSICS ELLIPSE, COLLEGE PK, MD 20740-3844 USA
SN 0556-2813
EI 1089-490X
J9 PHYS REV C
JI Phys. Rev. C
PD NOV 7
PY 2013
VL 88
IS 5
AR 054605
DI 10.1103/PhysRevC.88.054605
PG 8
WC Physics, Nuclear
SC Physics
GA 250AS
UT WOS:000326823100003
ER

PT J
AU Ibarra, A
   Tran, D
   Weniger, C
AF Ibarra, Alejandro
   David Tran
   Weniger, Christoph
TI INDIRECT SEARCHES FOR DECAYING DARK MATTER
SO INTERNATIONAL JOURNAL OF MODERN PHYSICS A
LA English
DT Review
DE Dark matter; indirect searches; cosmic rays; gamma rays; neutrinos
ID COSMIC-RAY POSITRON; LARGE-AREA TELESCOPE; R-PARITY VIOLATION;
   GAMMA-RAY; PAMELA EXPERIMENT; SOLAR MODULATION; GRAVITINO DECAYS; FERMI;
   ANTIPROTONS; NEUTRINO
AB Numerous observations point towards the existence of an unknown elementary particle with no electromagnetic interactions, a large population of which was presumably produced in the early stages of the history of the Universe. This so-called dark matter has survived until the present day, accounting for the 26% of the present energy budget of the Universe. It remains an open question whether the particles comprising the dark matter are absolutely stable or whether they have a finite but very long lifetime, which is a possibility since there is no known general principle guaranteeing perfect stability. In this paper, we review the observational limits on the lifetime of dark matter particles with mass in the GeV-TeV range using observations of the cosmic fluxes of antimatter, gamma-rays and neutrinos. We also examine some theoretically motivated scenarios that provide decaying dark matter candidates.
C1 [Ibarra, Alejandro] Tech Univ Munich, Dept Phys, D-85748 Garching, Germany.
   [David Tran] Univ Minnesota, Sch Phys & Astron, Tate Lab, Minneapolis, MN 55455 USA.
   [Weniger, Christoph] Univ Amsterdam, GRAPPA Inst, NL-1098 XH Amsterdam, Netherlands.
RP Ibarra, A (reprint author), Tech Univ Munich, Dept Phys, James Franck Str 1, D-85748 Garching, Germany.
EM ibarra@tum.de; tran@physics.umn.edu; c.weniger@uva.nl
FU DFG cluster of excellence "Origin and Structure of the Universe"
FX The authors are grateful to Michael Grefe for useful comments. A. Ibarra
   and C. Weniger thank the Kavli Institute for Theoretical Physics in
   Santa Barbara, California, for their kind hospitality. This work was
   partially supported by the DFG cluster of excellence "Origin and
   Structure of the Universe."
NR 217
TC 9
Z9 9
PU WORLD SCIENTIFIC PUBL CO PTE LTD
PI SINGAPORE
PA 5 TOH TUCK LINK, SINGAPORE 596224, SINGAPORE
SN 0217-751X
EI 1793-656X
J9 INT J MOD PHYS A
JI Int. J. Mod. Phys. A
PD OCT 30
PY 2013
VL 28
IS 27
DI 10.1142/S0217751X13300408
PG 48
WC Physics, Nuclear; Physics, Particles & Fields
SC Physics
GA 247NT
UT WOS:000326625700002
ER

PT J
AU Hohensee, MA
   Muller, H
   Wiringa, RB
AF Hohensee, Michael A.
   Mueller, Holger
   Wiringa, R. B.
TI Equivalence Principle and Bound Kinetic Energy
SO PHYSICAL REVIEW LETTERS
LA English
DT Article
ID TESTS; GRAVIMETERS; GRAVITY
AB We consider the role of the internal kinetic energy of bound systems of matter in tests of the Einstein equivalence principle. Using the gravitational sector of the standard model extension, we show that stringent limits on equivalence principle violations in antimatter can be indirectly obtained from tests using bound systems of normal matter. We estimate the bound kinetic energy of nucleons in a range of light atomic species using Green's function Monte Carlo calculations, and for heavier species using a Woods-Saxon model. We survey the sensitivities of existing and planned experimental tests of the equivalence principle, and report new constraints at the level of between a few parts in 10(6) and parts in 10(8) on violations of the equivalence principle for matter and antimatter.
C1 [Hohensee, Michael A.; Mueller, Holger] Univ Calif Berkeley, Dept Phys, Berkeley, CA 94720 USA.
   [Wiringa, R. B.] Argonne Natl Lab, Div Phys, Argonne, IL 60439 USA.
RP Hohensee, MA (reprint author), Univ Calif Berkeley, Dept Phys, Berkeley, CA 94720 USA.
EM hohensee@berkeley.edu
FU National Aeronautics and Space Administration [JPL-1465360]; David and
   Lucile Packard Foundation; U.S. Department of Energy, Office of Nuclear
   Physics [DE-AC02-06CH11357]
FX We thank Brian Estey, Paul Hamilton, Alan Kostelecky, Anna Nobili, and
   Jay Tasson for stimulating discussions. M. A. H. and H. M. were
   supported in this work by a grant from the National Aeronautics and
   Space Administration (JPL-1465360), and the David and Lucile Packard
   Foundation. The work of R. B. W. is supported by the U.S. Department of
   Energy, Office of Nuclear Physics, under Contract No. DE-AC02-06CH11357.
   We also thank W. Nazarewicz and N. Birge for providing us with
   independent estimates of the bound kinetic energy of nucleons in a range
   of atomic species.
NR 43
TC 1
Z9 1
PU AMER PHYSICAL SOC
PI COLLEGE PK
PA ONE PHYSICS ELLIPSE, COLLEGE PK, MD 20740-3844 USA
SN 0031-9007
EI 1079-7114
J9 PHYS REV LETT
JI Phys. Rev. Lett.
PD OCT 11
PY 2013
VL 111
IS 15
AR 151102
DI 10.1103/PhysRevLett.111.151102
PG 5
WC Physics, Multidisciplinary
SC Physics
GA 239UQ
UT WOS:000326051600002
ER

PT J
AU Ko, CM
   Chen, LW
   Greco, V
   Li, F
   Lin, ZW
   Plumari, S
   Song, T
   Xu, J
AF Ko Cheming
   Chen Liewen
   Greco, Vincenzo
   Li Feng
   Lin Ziwei
   Plumari, Salvatore
   Song, Taesoo
   Xu Jun
TI Mean-field effects on matter and antimatter elliptic flow
SO NUCLEAR SCIENCE AND TECHNIQUES
LA English
DT Article
DE Relativistic heavy ion collisions; Hadronic and partonic mean fields;
   Elliptic flows
ID HEAVY-ION COLLISIONS; ANTIPROTON-NUCLEUS POTENTIALS; CHIRAL
   PHASE-TRANSITION; OPTICAL-MODEL ANALYSIS; KAON PRODUCTION; ANTIKAON
   PRODUCTION; DYNAMICAL MODEL; NEUTRON-STARS; DENSE MATTER; ATOM DATA
AB We report our recent work on mean-field potential effects on the elliptic flows of matters and antimatters in heavy ion collisions leading to the production of a baryon-rich matter. Within the framework of a multiphase transport (AMPT) model that includes both initial partonic and final hadronic interactions, we have found that including mean-field potentials in the hadronic phase leads to a splitting of the elliptic flows of particles and their antiparticles, providing thus a plausible explanation of the different elliptic flows between p and anti-p, K+ and K-, and pi(+) and pi(-) observed by the STAR Collaboration in the Beam Energy Scan (BES) program at the Relativistic Heavy Ion Collider (RHIC). Using a partonic transport model based on the Nambu-Jona-Lasinio (NJL) model, we have also studied the effect of scalar and vector mean fields on the elliptic flows of quarks and antiquarks in these collisions. Converting quarks and antiquarks at hadronization to hadrons via the quark coalescence model, we have found that the elliptic flow differences between particles and antiparticles also depend on the strength of the quark vector coupling in baryon-rich quark-gluon plasma, providing thus the possibility of extracting information on the latter's properties from the BES program at RHIC.
C1 [Ko Cheming; Li Feng; Song, Taesoo] Texas A&M Univ, Inst Cyclotron, College Stn, TX 77843 USA.
   [Ko Cheming; Li Feng; Song, Taesoo] Texas A&M Univ, Dept Phys & Astron, College Stn, TX 77843 USA.
   [Chen Liewen] Shanghai Jiao Tong Univ, Dept Phys, Shanghai 200240, Peoples R China.
   [Greco, Vincenzo; Plumari, Salvatore] Univ Catania, Dipartimento Fis & Astron, I-95125 Catania, Italy.
   [Lin Ziwei] E Carolina Univ, Dept Phys, Greenville, NC 27858 USA.
   [Xu Jun] Chinese Acad Sci, Shanghai Inst Appl Phys, Shanghai 201800, Peoples R China.
RP Ko, CM (reprint author), Texas A&M Univ, Inst Cyclotron, College Stn, TX 77843 USA.
EM ko@comp.tamu.edu
FU U.S. National Science Foundation [PHY-106857]; Welch Foundation
   [A-1358]; NNSF of China [11135011, 11275125]; Shanghai Rising-Star
   Program [11QH1401100]; "Shu Guang" project and "Eastern Scholar" program
   of Shanghai; ERC-StG [QGPDyn 259684]
FX Supported by the U.S. National Science Foundation (Grant No.PHY-106857),
   the Welch Foundation (Grant No.A-1358), the NNSF of China (Grant
   Nos.11135011 and 11275125), Shanghai Rising-Star Program (Grant
   No.11QH1401100), "Shu Guang" project and "Eastern Scholar" program of
   Shanghai, and the ERC-StG (Grant QGPDyn No.259684).
NR 53
TC 1
Z9 1
PU ELSEVIER SCIENCE BV
PI AMSTERDAM
PA PO BOX 211, 1000 AE AMSTERDAM, NETHERLANDS
SN 1001-8042
EI 2210-3147
J9 NUCL SCI TECH
JI Nucl. Sci. Tech.
PD OCT
PY 2013
VL 24
IS 5
SI SI
PG 8
WC Nuclear Science & Technology; Physics, Nuclear
SC Nuclear Science & Technology; Physics
GA 289MK
UT WOS:000329686400026
ER

PT J
AU Lambiase, G
   Mohanty, S
   Prasanna, AR
AF Lambiase, Gaetano
   Mohanty, Subhendra
   Prasanna, Aragam R.
TI NEUTRINO COUPLING TO COSMOLOGICAL BACKGROUND: A REVIEW ON GRAVITATIONAL
   BARYO/LEPTOGENESIS
SO INTERNATIONAL JOURNAL OF MODERN PHYSICS D
LA English
DT Review
DE Baryo/leptogenesis; early universe; neutrino; QFT in curved spacetime
ID MATTER-ANTIMATTER ASYMMETRY; BIG-BANG NUCLEOSYNTHESIS;
   EINSTEIN-CARTAN-THEORY; ANISOTROPY-PROBE OBSERVATIONS; SPIN-POLARIZED
   CYLINDER; GENERAL-RELATIVITY; SPACE-TIME; MODIFIED GRAVITY; EARLY
   UNIVERSE; DARK-MATTER
AB In this paper, we review the theories of origin of matter-antimatter asymmetry in the universe. The general conditions for achieving baryogenesis and leptogenesis in a CPT conserving field theory have been laid down by Sakharov. In this review, we discuss scenarios where a background scalar or gravitational field spontaneously breaks the CPT symmetry and splits the energy levels between particles and antiparticles. Baryon or Lepton number violating processes in proceeding at thermal equilibrium in such backgrounds gives rise to Baryon or Lepton number asymmetry.
C1 [Lambiase, Gaetano] Univ Salerno, Dipartimento Fis ER Caianiello, I-84084 Fisciano, SA, Italy.
   [Lambiase, Gaetano] Ist Nazl Fis Nucl, Sez Napoli, Naples, Italy.
   [Mohanty, Subhendra; Prasanna, Aragam R.] Phys Res Lab, Ahmadabad 380009, Gujarat, India.
RP Lambiase, G (reprint author), Univ Salerno, Dipartimento Fis ER Caianiello, I-84084 Fisciano, SA, Italy.
EM lambiase@sa.infn.it; mohanty@prl.res.in; aragam@gmail.com
FU Agenzia Spaziale Italiana (ASI) [I/034/12/0]
FX The authors thank Prof. Dh. Ahluwalia for invitation to write this
   review. G. Lambiase thanks the Agenzia Spaziale Italiana (ASI) for
   partial support through the contract ASI number I/034/12/0.
NR 295
TC 0
Z9 0
PU WORLD SCIENTIFIC PUBL CO PTE LTD
PI SINGAPORE
PA 5 TOH TUCK LINK, SINGAPORE 596224, SINGAPORE
SN 0218-2718
EI 1793-6594
J9 INT J MOD PHYS D
JI Int. J. Mod. Phys. D
PD OCT
PY 2013
VL 22
IS 12
SI SI
AR 1330030
DI 10.1142/S0218271813300309
PG 50
WC Astronomy & Astrophysics
SC Astronomy & Astrophysics
GA 280RQ
UT WOS:000329048900002
ER

PT J
AU Rocha, JR
   Hedlof, RM
   Ordonez, CA
AF Rocha, J. R.
   Hedlof, R. M.
   Ordonez, C. A.
TI Aperture-based antihydrogen gravity experiment: Parallel plate geometry
SO AIP ADVANCES
LA English
DT Article
ID ANTIMATTER; PHYSICS
AB An analytical model and a Monte Carlo simulation are presented of an experiment that could be used to determine the direction of the acceleration of antihydrogen due to gravity. The experiment would rely on methods developed by existing antihydrogen research collaborations. The configuration consists of two circular, parallel plates that have an axis of symmetry directed away from the center of the earth. The plates are separated by a small vertical distance, and include one or more pairs of circular barriers that protrude from the upper and lower plates, thereby forming an aperture between the plates. Antihydrogen annihilations that occur just beyond each barrier, within a "shadow" region, are asymmetric on the upper plate relative to the lower plate. The probability for such annihilations is determined for a point, line and spheroidal source of antihydrogen. The production of 100,000 antiatoms is predicted to be necessary for the aperture-based experiment to indicate the direction of free fall acceleration of antimatter, provided that antihydrogen is produced within a sufficiently small antiproton plasma at a temperature of 4 K. (C) 2013 Author(s).
C1 [Rocha, J. R.; Hedlof, R. M.; Ordonez, C. A.] Univ N Texas, Dept Phys, Denton, TX 76203 USA.
RP Ordonez, CA (reprint author), Univ N Texas, Dept Phys, Denton, TX 76203 USA.
EM cao@unt.edu
FU Department of Energy [DE-FG02-06ER54883]; National Science Foundation
   [PHY-1202428]
FX The authors would like to thank R. Lane and A. Kiester for help with
   high performance computing. This material is based upon work supported
   by the Department of Energy under Grant No. DE-FG02-06ER54883 and by the
   National Science Foundation under Grant No. PHY-1202428.
NR 19
TC 0
Z9 0
PU AMER INST PHYSICS
PI MELVILLE
PA CIRCULATION & FULFILLMENT DIV, 2 HUNTINGTON QUADRANGLE, STE 1 N O 1,
   MELVILLE, NY 11747-4501 USA
SN 2158-3226
J9 AIP ADV
JI AIP Adv.
PD OCT
PY 2013
VL 3
IS 10
AR 102129
DI 10.1063/1.4827498
PG 13
WC Nanoscience & Nanotechnology; Materials Science, Multidisciplinary;
   Physics, Applied
SC Science & Technology - Other Topics; Materials Science; Physics
GA 247RM
UT WOS:000326637200029
ER

PT J
AU Chen, G
   Chen, H
   Wu, J
   Li, DS
   Wang, MJ
AF Chen, Gang
   Chen, Huan
   Wu, Juan
   Li, De-Sheng
   Wang, Mei-Juan
TI Centrality dependence of light (anti)nuclei and (anti)hypertriton
   production in Au plus Au collisions at root s(NN)=200 GeV
SO PHYSICAL REVIEW C
LA English
DT Article
ID TRANSVERSE-MOMENTUM; ANTIMATTER; HYPERNUCLEI; STRANGENESS
AB We present, using the dynamically constrained phase-space coalescence model, to investigate the centrality dependence of light (anti)nuclei and (anti)hypertriton production based on the 6.2 x 10(7) hadronic final states generated by the PACIAE model in Au + Au collisions at root s(NN) = 200 GeV in vertical bar y vertical bar < 1 and p(T) < 5 acceptances. We found that the yields of light (anti)nuclei and (anti)hypertriton strongly depend on the centrality, i.e., their yields decrease rapidly with the increase of centrality bins; but their yield ratios are independent of centrality. These theoretical results are consistent with STAR and PHENIX data. Furthermore, we found that the yields of light (anti)nuclei and (anti)hypertriton per participant nucleon increase linearly with the increase of the number of participants, and this distribution property depends on the mass number of the matter produced.
C1 [Chen, Gang; Chen, Huan; Wu, Juan; Li, De-Sheng; Wang, Mei-Juan] China Univ Geosci, Sch Math & Phys, Wuhan 430074, Peoples R China.
RP Chen, G (reprint author), China Univ Geosci, Sch Math & Phys, Wuhan 430074, Peoples R China.
EM chengang1@cug.edu.cn
FU NSFC [11305144, 11303023]; Central Universities in China [GUGL 100237,
   120829, 130249]
FX We acknowledge the financial support from NSFC (11305144, 11303023) and
   Central Universities (GUGL 100237, 120829, 130249) in China. The authors
   thank Prof. Ben-Hao Sa, Dr. Yu-Liang Yan, and Dr. Di-Kai Li for helpful
   discussions.
NR 30
TC 0
Z9 0
PU AMER PHYSICAL SOC
PI COLLEGE PK
PA ONE PHYSICS ELLIPSE, COLLEGE PK, MD 20740-3844 USA
SN 0556-2813
J9 PHYS REV C
JI Phys. Rev. C
PD SEP 24
PY 2013
VL 88
IS 3
AR 034908
DI 10.1103/PhysRevC.88.034908
PG 6
WC Physics, Nuclear
SC Physics
GA 222VG
UT WOS:000324759500002
ER

PT J
AU Petran, M
   Letessier, J
   Petracek, V
   Rafelski, J
AF Petran, Michal
   Letessier, Jean
   Petracek, Vojtech
   Rafelski, Johann
TI Hadron production and quark-gluon plasma hadronization in Pb-Pb
   collisions at root s(NN)=2.76 TeV
SO PHYSICAL REVIEW C
LA English
DT Article
ID NUCLEUS-NUCLEUS COLLISIONS; HEAVY-ION COLLISIONS; AU-AU COLLISIONS;
   STATISTICAL HADRONIZATION; DECONFINEMENT; PUZZLE
AB We show that all central rapidity hadron yields measured in Pb-Pb collisions at root s(NN) = 2.76 TeV are well described by the chemical nonequilibrium statistical hadronization model (SHM), where the chemically equilibrated quark-gluon plasma source breaks up directly into hadrons. SHM parameters are obtained as a function of centrality of colliding ions, and we compare CERN Large Hadron Collider (LHC) results with Brookhaven National Laboratory Relativistic Heavy Ion Collider (RHIC) results. We predict yields of unobserved hadrons and address antimatter production. The physical properties of the quark-gluon plasma fireball particle source show universality of hadronization conditions at LHC and RHIC.
C1 [Petran, Michal; Rafelski, Johann] Univ Arizona, Dept Phys, Tucson, AZ 85721 USA.
   [Petran, Michal; Petracek, Vojtech] Czech Tech Univ, Fac Nucl Sci & Phys Engn, CR-11519 Prague, Czech Republic.
   [Letessier, Jean] Univ Paris 06, Phys Theor & Hautes Energies Lab, F-75005 Paris, France.
   [Rafelski, Johann] CERN, Div Theory, Dept Phys, CH-1211 Geneva 23, Switzerland.
RP Petran, M (reprint author), Univ Arizona, Dept Phys, Tucson, AZ 85721 USA.
FU US Department of Energy [DE-FG02-04ER41318]; CNRS as Unite Mixte de
   Recherche [UMR7589]
FX This work has been supported by a grant from the US Department of
   Energy, Grant No. DE-FG02-04ER41318; Laboratoire de Physique Theorique
   et Hautes Energies, LPTHE, at University Paris 6 is supported by CNRS as
   Unite Mixte de Recherche, UMR7589. J.R. thanks CERN-PH-TH for the
   hospitality while most of this work was carried out. J.R. thanks members
   of ALICE collaboration, in particular Karel Safarik, Boris Hippolyte,
   and Federico Antinori, for many conversations and clarifications.
NR 63
TC 6
Z9 6
PU AMER PHYSICAL SOC
PI COLLEGE PK
PA ONE PHYSICS ELLIPSE, COLLEGE PK, MD 20740-3844 USA
SN 0556-2813
J9 PHYS REV C
JI Phys. Rev. C
PD SEP 20
PY 2013
VL 88
IS 3
AR 034907
DI 10.1103/PhysRevC.88.034907
PG 20
WC Physics, Nuclear
SC Physics
GA 221CK
UT WOS:000324634800002
ER

PT J
AU Mukhopadhyay, S
   Sinha, C
AF Mukhopadhyay, Sougata
   Sinha, C.
TI Formation of antihydrogen in an antiproton-positron Debye plasma in the
   presence of an external laser field
SO PHYSICAL REVIEW A
LA English
DT Article
ID ELECTRON-IMPACT IONIZATION; TRAPPED ANTIHYDROGEN; 3-BODY RECOMBINATION;
   CHARGE-EXCHANGE; ION-SCATTERING; DENSE-PLASMA; ATOMS; ANTIMATTER;
   EXCITATION; COLLISIONS
AB We study quantum mechanically the influence of an external laser field on the antihydrogen ((H) over bar) formation cross sections in ground and excited states (2s,2p) via the three-body recombination process inside a dense plasma of antiprotons and positrons, supposed to be the most efficient mechanism for cold and trapped antihydrogen. The plasma screening is considered in the framework of a Debye-Huckel potential. The laser polarization is chosen to be parallel to the incident momentum of the passive positron. The modifications due to the presence of the laser field are found to be quite significant both quantitatively and qualitatively for all the states. In the presence of a laser, the (H) over bar formation cross sections are found to be suppressed significantly with respect to the field-free situation particularly in the ground state, while the excited state cross sections are in general enhanced at very low incident energies but are again suppressed at higher energies except for some special cases. The sensitivity of the formation cross sections with respect to the Debye length are also studied both in the laser-assisted and in the field-free situations. At very low incident energies, the ground state multiphoton formation is found to enhance with the increase in Debye screening, while the reverse is true for the excited states. These findings should have important implications for future (H) over bar studies.
C1 [Mukhopadhyay, Sougata; Sinha, C.] Indian Assoc Cultivat Sci, Dept Theoret Phys, Kolkata 700032, India.
RP Mukhopadhyay, S (reprint author), Indian Assoc Cultivat Sci, Dept Theoret Phys, Kolkata 700032, India.
NR 72
TC 0
Z9 0
PU AMER PHYSICAL SOC
PI COLLEGE PK
PA ONE PHYSICS ELLIPSE, COLLEGE PK, MD 20740-3844 USA
SN 1050-2947
J9 PHYS REV A
JI Phys. Rev. A
PD SEP 11
PY 2013
VL 88
IS 3
AR 033414
DI 10.1103/PhysRevA.88.033414
PG 12
WC Optics; Physics, Atomic, Molecular & Chemical
SC Optics; Physics
GA 215TW
UT WOS:000324234400008
ER

PT J
AU Casolino, M
AF Casolino, Marco
CA PAMELA Collaboration
TI THE PAMELA COSMIC RAY SPACE OBSERVATORY
SO INTERNATIONAL JOURNAL OF MODERN PHYSICS D
LA English
DT Article; Proceedings Paper
CT 3rd Galileo-Xuguangqi Meeting
CY OCT 11-15, 2011
CL Beijing, PEOPLES R CHINA
DE Cosmic ray; antimatter
ID SOLAR MINIMUM ACTIVITY; PERFORMANCE; SPECTRA; NINA; FLUX
AB PAMELA is a satellite borne experiment designed to study with great accuracy cosmic rays of galactic, solar, and trapped nature in a wide energy range (protons: 80 MeV-700 GeV, electrons 50 MeV-400 GeV). Main objective is the study of the antimatter component: antiprotons (80 MeV-190 GeV), positrons (50 MeV-270 GeV) and search for antimatter with a precision of the order of 10(-8)). The experiment, housed on board the Russian Resurs-DK1 satellite, was launched on June, 15 2006 in a 350 x 600 km orbit with an inclination of 70 degrees. The detector is composed of a series of scintillator counters arranged at the extremities of a permanent magnet spectrometer to provide charge, Time-of-Flight and rigidity information. Lepton/hadron identification is performed by a Silicon-Tungsten calorimeter and a Neutron detector placed at the bottom of the device. An Anticounter system is used offline to reject false triggers coming from the satellite. In self-trigger mode the Calorimeter, the neutron detector and a shower tail catcher are capable of an independent measure of the lepton component up to 2 TeV. In this work we present some of its scientific results in its first five years of operation.
C1 [Casolino, Marco] Ist Nazl Fis Nucl, Milan, Italy.
   RIKEN, Wako, Saitama, Japan.
RP Casolino, M (reprint author), Ist Nazl Fis Nucl, Milan, Italy.
EM casolino@roma2.infn.it
NR 19
TC 0
Z9 0
PU WORLD SCIENTIFIC PUBL CO PTE LTD
PI SINGAPORE
PA 5 TOH TUCK LINK, SINGAPORE 596224, SINGAPORE
SN 0218-2718
J9 INT J MOD PHYS D
JI Int. J. Mod. Phys. D
PD SEP
PY 2013
VL 22
IS 11
SI SI
AR 1360002
DI 10.1142/S021827181360002X
PG 5
WC Astronomy & Astrophysics
SC Astronomy & Astrophysics
GA 225HH
UT WOS:000324952600002
ER

PT J
AU Lambiase, G
   Mohanty, S
   Pizza, L
AF Lambiase, G.
   Mohanty, S.
   Pizza, L.
TI Consequences of theories of gravity on gravitational leptogenesis
SO GENERAL RELATIVITY AND GRAVITATION
LA English
DT Article
DE Extended theories of gravity; f (R) theories; Lepton asymmetry
ID BIG-BANG NUCLEOSYNTHESIS; DARK ENERGY; ACCELERATING UNIVERSE;
   COSMOLOGICAL CONSTANT; BARYON ASYMMETRY; BARYOGENESIS; MATTER;
   ANTIMATTER; VIOLATION
AB f (R)-theories of gravity are reviewed in the framework of the matter-antimatter asymmetry in the Universe. The asymmetry is generated by the gravitational coupling of heavy (Majorana) neutrinos with the Ricci scalar curvature. In order that the mechanism works, a time varying non-zero Ricci curvature is necessary. The latter is provided by f (R) cosmology, whose Lagrangian density is of the form L (R) similar to f (R) with f (R) similar to R + alpha R-n.
C1 [Lambiase, G.; Pizza, L.] Univ Salerno, Dipartimento Fis ER Caianiello, I-84084 Fisciano, SA, Italy.
   [Lambiase, G.] Ist Nazl Fis Nucl, Sez Napoli, I-80125 Naples, Italy.
   [Mohanty, S.] Phys Res Lab, Ahmadabad 380009, Gujarat, India.
   [Pizza, L.] Univ Pisa, I-56126 Pisa, Italy.
RP Lambiase, G (reprint author), Univ Salerno, Dipartimento Fis ER Caianiello, Via Giovanni Paolo II,132, I-84084 Fisciano, SA, Italy.
EM lambiase@sa.infn.it
FU Agenzia Spaziale Italiana (ASI) through ASI [I/034/12/0]
FX The authors thank the anonymous referee for constructive comments and
   suggestions. G. Lambiase wishes to thank the Agenzia Spaziale Italiana
   (ASI) for partial support through the contract ASI number I/034/12/0.
NR 81
TC 1
Z9 1
PU SPRINGER/PLENUM PUBLISHERS
PI NEW YORK
PA 233 SPRING ST, NEW YORK, NY 10013 USA
SN 0001-7701
J9 GEN RELAT GRAVIT
JI Gen. Relativ. Gravit.
PD SEP
PY 2013
VL 45
IS 9
BP 1771
EP 1785
DI 10.1007/s10714-013-1555-4
PG 15
WC Astronomy & Astrophysics; Physics, Multidisciplinary; Physics, Particles
   & Fields
SC Astronomy & Astrophysics; Physics
GA 198CX
UT WOS:000322900500007
ER

PT J
AU Hori, M
   Walz, J
AF Hori, M.
   Walz, J.
TI Physics at CERN's Antiproton Decelerator
SO PROGRESS IN PARTICLE AND NUCLEAR PHYSICS
LA English
DT Review
DE Antiproton; Antihydrogen; Antiprotonic helium; CPT-symmetry; Antimatter
   gravity; Collision experiments
ID ANNIHILATION CROSS-SECTION; HIGH-PRECISION CALCULATION; VERY-LOW ENERGY;
   ELECTRON-ION RECOMBINATION; CODATA RECOMMENDED VALUES; TRAPPED
   ATOMIC-HYDROGEN; LYMAN-ALPHA RADIATION; ANTI-PROTONIC ATOMS; ICE
   STORAGE-RING; HELIUM-ATOMS
AB The Antiproton Decelerator (AD) facility of CERN began operation in 1999 to serve experiments for studies of CPT invariance by precision laser and microwave spectroscopy of antihydrogen ((H) over bar) and antiprotonic helium ((p) over bar He+) atoms. The first 12 years of AD operation saw cold (H) over bar synthesized by overlapping clouds of positrons (e(+)) and antiprotons ((p) over bar) confined in magnetic Penning traps. Cold (H) over bar was also produced in collisions between Rydberg positronium (Ps) atoms and (p) over bar. Ground-state (H) over bar was later trapped for up to similar to 1000 s in a magnetic bottle trap, and microwave transitions excited between its hyperfine levels. In the (p) over bar He+ atom, deep ultraviolet transitions were measured to a fractional precision of (2.3-5) x 10(-9) by sub-Doppler two-photon laser spectroscopy. From this the antiproton-to-electron mass ratio was determined as M-(p) over bar/m(e) = 1836.1526736(23), which agrees with the p value known to a similar precision. Microwave spectroscopy of (p) over bar He+ yielded a measurement of the (p) over bar magnetic moment with a precision of 0.3%. More recently, the magnetic moment of a single (p) over bar confined in a Penning trap was measured with a higher precision, as mu((p) over bar) = 2.792845(12)mu(nucl) in nuclear magnetons. Other results reviewed here include the first measurements of the energy loss (-dE/dx) of 1-100 keV (p) over bar traversing conductor and insulator targets; the cross sections of low-energy (<10 key) <(p)over bar>, ionizing atomic and molecular gas targets; and the cross sections of 5 MeV (p) over bar annihilating on various target foils via nuclear collisions. The biological effectiveness of (p) over bar beams destroying cancer cells was measured as a possible method for radiological therapy. New experiments under preparation attempt to measure the gravitational acceleration of (H) over bar or synthesize (H) over bar (+). Several other future experiments will also be briefly described. (C) 2013 Elsevier B.V. All rights reserved.
C1 [Hori, M.] Max Planck Inst Quantum Opt, D-85748 Garching, Germany.
   [Hori, M.] Univ Tokyo, Dept Phys, Bunkyo Ku, Tokyo 1130033, Japan.
   [Walz, J.] Johannes Gutenberg Univ Mainz, Inst Phys, D-55099 Mainz, Germany.
   [Walz, J.] Helmholtz Inst Mainz, D-55099 Mainz, Germany.
RP Hori, M (reprint author), Max Planck Inst Quantum Opt, Hans Kopfermann Str 1, D-85748 Garching, Germany.
EM Masaki.Hori@mpq.mpg.de
RI Hori, Masaki/D-8231-2011
FU Bundesministerium fur Bildung und Forschung; Deutsche
   Forschungsgemeinschaft (DFG); European Science Foundation (EURYI);
   European Research Council (ERC-Stg)
FX We thank the AD user community, the CERN AD operations group, and ELENA
   construction team for the many years of dedicated efforts described in
   this review article. We are indebted to H. Higaki, V.I. Korobov, S.
   Maury, W. Oelert, and S. Ulmer for discussions. This work was supported
   by the Bundesministerium fur Bildung und Forschung, the Deutsche
   Forschungsgemeinschaft (DFG), the European Science Foundation (EURYI),
   and the European Research Council (ERC-Stg).
NR 378
TC 2
Z9 2
PU ELSEVIER SCIENCE BV
PI AMSTERDAM
PA PO BOX 211, 1000 AE AMSTERDAM, NETHERLANDS
SN 0146-6410
EI 1873-2224
J9 PROG PART NUCL PHYS
JI Prog. Part. Nucl. Phys.
PD SEP
PY 2013
VL 72
BP 206
EP 253
DI 10.1016/j.ppnp.2013.02.004
PG 48
WC Physics, Nuclear; Physics, Particles & Fields
SC Physics
GA 198OA
UT WOS:000322931000005
ER

PT J
AU Bain, J
AF Bain, Jonathan
TI CPT Invariance, the Spin-Statistics Connection, and the Ontology of
   Relativistic Quantum Field Theories
SO ERKENNTNIS
LA English
DT Article
ID PARTICLE STATISTICS; LOCAL OBSERVABLES; DUALITY; ANTIMATTER; DEFENSE;
   QFT
AB CPT invariance and the spin-statistics connection are typically taken to be essential properties in relativistic quantum field theories (RQFTs), insofar as the CPT and Spin-Statistics theorems entail that any state of a physical system characterized by an RQFT must possess these properties. Moreover, in the physics literature, they are typically taken to be properties of particles. But there is a Received View among philosophers that RQFTs cannot fundamentally be about particles. This essay considers what proofs of the CPT and Spin-Statistics theorems suggest about the ontology of RQFTs, and the extent to which this is compatible with the Received View. I will argue that such proofs suggest the Received View's approach to ontology is flawed.
C1 NYU, Polytech Inst, Dept Technol Culture & Soc, Metrotech Ctr 6, Brooklyn, NY 11201 USA.
RP Bain, J (reprint author), NYU, Polytech Inst, Dept Technol Culture & Soc, Metrotech Ctr 6, Brooklyn, NY 11201 USA.
EM jbain@duke.poly.edu
NR 49
TC 0
Z9 0
PU SPRINGER
PI DORDRECHT
PA VAN GODEWIJCKSTRAAT 30, 3311 GZ DORDRECHT, NETHERLANDS
SN 0165-0106
J9 ERKENNTNIS
JI Erkenntnis
PD AUG
PY 2013
VL 78
IS 4
BP 797
EP 821
DI 10.1007/s10670-011-9324-9
PG 25
WC Philosophy
SC Philosophy
GA 214EJ
UT WOS:000324113500005
ER

PT J
AU Aghion, S
   Ahlen, O
   Amsler, C
   Ariga, A
   Ariga, T
   Belov, AS
   Bonomi, G
   Braunig, P
   Bremer, J
   Brusa, RS
   Cabaret, L
   Canali, C
   Caravita, R
   Castelli, F
   Cerchiari, G
   Cialdi, S
   Comparat, D
   Consolati, G
   Derking, JH
   Di Domizio, S
   Di Noto, L
   Doser, M
   Dudarev, A
   Ereditato, A
   Ferragut, R
   Fontana, A
   Genova, P
   Giammarchi, M
   Gligorova, A
   Gninenko, SN
   Haider, S
   Harasimovicz, J
   Hogan, SD
   Huse, T
   Jordan, E
   Jorgensen, LV
   Kaltenbacher, T
   Kawada, J
   Kellerbauer, A
   Kimura, M
   Knecht, A
   Krasnicky, D
   Lagomarsino, V
   Magnani, A
   Mariazzi, S
   Matveev, VA
   Moia, F
   Nebbia, G
   Nedelec, P
   Oberthaler, MK
   Pacifico, N
   Petracek, V
   Pistillo, C
   Prelz, F
   Prevedelli, M
   Regenfus, C
   Riccardi, C
   Rohne, O
   Rotondi, A
   Sandaker, H
   Scampoli, P
   Sosa, A
   Storey, J
   Vasquez, MAS
   Spacek, M
   Testera, G
   Trezzi, D
   Vaccarone, R
   Welsch, CP
   Zavatarelli, S
AF Aghion, S.
   Ahlen, O.
   Amsler, C.
   Ariga, A.
   Ariga, T.
   Belov, A. S.
   Bonomi, G.
   Braeunig, P.
   Bremer, J.
   Brusa, R. S.
   Cabaret, L.
   Canali, C.
   Caravita, R.
   Castelli, F.
   Cerchiari, G.
   Cialdi, S.
   Comparat, D.
   Consolati, G.
   Derking, J. H.
   Di Domizio, S.
   Di Noto, L.
   Doser, M.
   Dudarev, A.
   Ereditato, A.
   Ferragut, R.
   Fontana, A.
   Genova, P.
   Giammarchi, M.
   Gligorova, A.
   Gninenko, S. N.
   Haider, S.
   Harasimovicz, J.
   Hogan, S. D.
   Huse, T.
   Jordan, E.
   Jorgensen, L. V.
   Kaltenbacher, T.
   Kawada, J.
   Kellerbauer, A.
   Kimura, M.
   Knecht, A.
   Krasnicky, D.
   Lagomarsino, V.
   Magnani, A.
   Mariazzi, S.
   Matveev, V. A.
   Moia, F.
   Nebbia, G.
   Nedelec, P.
   Oberthaler, M. K.
   Pacifico, N.
   Petracek, V.
   Pistillo, C.
   Prelz, F.
   Prevedelli, M.
   Regenfus, C.
   Riccardi, C.
   Rohne, O.
   Rotondi, A.
   Sandaker, H.
   Scampoli, P.
   Sosa, A.
   Storey, J.
   Vasquez, M. A. Subieta
   Spacek, M.
   Testera, G.
   Trezzi, D.
   Vaccarone, R.
   Welsch, C. P.
   Zavatarelli, S.
TI Prospects for measuring the gravitational free-fall of antihydrogen with
   emulsion detectors
SO JOURNAL OF INSTRUMENTATION
LA English
DT Article
DE Particle tracking detectors; Ionization and excitation processes;
   Detector modelling and simulations I (interaction of radiation with
   matter, interaction of photons with matter, interaction of hadrons with
   matter, etc)
ID SPACE EVENT GENERATOR; ANNIHILATION; POSITRONIUM; ANTIMATTER;
   COLLISIONS; NUCLEON; BEAM; REST
AB The main goal of the AEgIS experiment at CERN is to test the weak equivalence principle for antimatter. AEgIS will measure the free-fall of an antihydrogen beam traversing a moire deflectometer. The goal is to determine the gravitational acceleration (g) over bar with an initial relative accuracy of 1% by using an emulsion detector combined with a silicon mu-strip detector to measure the time of flight. Nuclear emulsions can measure the annihilation vertex of antihydrogen atoms with a precision of similar to 1-2 mu m r.m.s. We present here results for emulsion detectors operated in vacuum using low energy antiprotons from the CERN antiproton decelerator. We compare with Monte Carlo simulations, and discuss the impact on the AEgIS project.
C1 [Aghion, S.; Moia, F.] Politecn Milan, I-20133 Milan, Italy.
   [Aghion, S.; Ferragut, R.; Giammarchi, M.; Moia, F.; Prelz, F.; Trezzi, D.] Ist Nazl Fis Nucl, Sez Milano, I-20133 Milan, Italy.
   [Ahlen, O.; Bremer, J.; Derking, J. H.; Doser, M.; Dudarev, A.; Haider, S.; Jorgensen, L. V.; Kaltenbacher, T.; Knecht, A.] European Org Nucl Res, Dept Phys, CH-1211 Geneva 23, Switzerland.
   [Amsler, C.; Ariga, A.; Ariga, T.; Ereditato, A.; Kawada, J.; Kimura, M.; Scampoli, P.; Storey, J.] Univ Bern, Albert Einstein Ctr Fundamental Phys, High Energy Phys Lab, CH-3012 Bern, Switzerland.
   [Belov, A. S.; Gninenko, S. N.; Matveev, V. A.] Russian Acad Sci, Inst Nucl Res, Moscow 117312, Russia.
   [Bonomi, G.; Vasquez, M. A. Subieta] Univ Brescia, Dept Mech & Ind Engn, I-25133 Brescia, Italy.
   [Bonomi, G.; Fontana, A.; Genova, P.; Magnani, A.; Riccardi, C.; Rotondi, A.; Vasquez, M. A. Subieta] Ist Nazl Fis Nucl, Sez Pavia, I-27100 Pavia, Italy.
   [Braeunig, P.; Oberthaler, M. K.] Heidelberg Univ, Kirchhoff Inst Phys, D-69120 Heidelberg, Germany.
   [Brusa, R. S.; Di Noto, L.; Mariazzi, S.] Univ Trent, Dipartimento Fis, I-38123 Trento, Italy.
   [Brusa, R. S.; Di Noto, L.; Mariazzi, S.] Ist Nazl Fis Nucl, Grp Collegato Trento, I-38123 Trento, Italy.
   [Cabaret, L.; Comparat, D.] Univ Paris 11, CNRS, Lab Aime Cotton, ENS Cachan, F-91405 Orsay, France.
   [Canali, C.; Regenfus, C.] Univ Zurich, Inst Phys, CH-8057 Zurich, Switzerland.
   [Caravita, R.; Castelli, F.; Cerchiari, G.; Cialdi, S.] Univ Milan, Dept Phys, I-20133 Milan, Italy.
   [Consolati, G.] Politecn Milan, Dept Aerosp Sci & Tech, I-20156 Milan, Italy.
   [Di Domizio, S.; Krasnicky, D.; Lagomarsino, V.; Testera, G.; Vaccarone, R.; Zavatarelli, S.] Ist Nazl Fis Nucl, Sez Genova, I-16146 Genoa, Italy.
   [Di Domizio, S.; Krasnicky, D.; Lagomarsino, V.] Univ Genoa, Dept Phys, I-16146 Genoa, Italy.
   [Gligorova, A.; Pacifico, N.; Sandaker, H.] Univ Bergen, Inst Phys & Technol, N-5007 Bergen, Norway.
   [Harasimovicz, J.; Sosa, A.; Welsch, C. P.] Univ Liverpool, Liverpool L69 3BX, Merseyside, England.
   [Hogan, S. D.] UCL, Dept Phys & Astron, London WC1E 6BT, England.
   [Huse, T.; Rohne, O.] Univ Oslo, Dept Phys, N-0371 Oslo, Norway.
   [Jordan, E.; Kellerbauer, A.] Max Planck Inst Nucl Phys, D-69117 Heidelberg, Germany.
   [Matveev, V. A.] Joint Inst Nucl Res, Dubna 141980, Russia.
   [Nebbia, G.] Ist Nazl Fis Nucl, Sez Padova, I-35131 Padua, Italy.
   [Nedelec, P.] Univ Lyon 1, Inst Phys Nucl Lyon, F-69622 Villeurbanne, France.
   [Petracek, V.; Spacek, M.] Czech Tech Univ, FNSPE, Prague 11519 1, Czech Republic.
   [Prevedelli, M.] Univ Bologna, Dept Phys, I-40126 Bologna, Italy.
   [Riccardi, C.; Rotondi, A.] Univ Pavia, Dept Nucl & Theoret Phys, I-27100 Pavia, Italy.
   [Scampoli, P.] Univ Naples Federico II, Dept Phys, I-80126 Naples, Italy.
RP Amsler, C (reprint author), Univ Bern, Albert Einstein Ctr Fundamental Phys, High Energy Phys Lab, CH-3012 Bern, Switzerland.
EM claude.amsler@cern.ch
RI Fontana, Andrea/I-4375-2012; Consolati, Giovanni/C-5680-2013
OI Consolati, Giovanni/0000-0003-3614-245X
NR 37
TC 3
Z9 3
PU IOP PUBLISHING LTD
PI BRISTOL
PA TEMPLE CIRCUS, TEMPLE WAY, BRISTOL BS1 6BE, ENGLAND
SN 1748-0221
J9 J INSTRUM
JI J. Instrum.
PD AUG
PY 2013
VL 8
AR P08013
DI 10.1088/1748-0221/8/08/P08013
PG 20
WC Instruments & Instrumentation
SC Instruments & Instrumentation
GA 212XZ
UT WOS:000324017400018
ER

PT J
AU Cirkovic, MM
AF Cirkovic, Milan M.
TI Who are the SETI sceptics?
SO ACTA ASTRONAUTICA
LA English
DT Article
DE Astrobiology; Extraterrestrial intelligence; Epistemology; Public
   outreach; Science in media
ID EXTRATERRESTRIAL INTELLIGENCE; SEARCH; CIVILIZATIONS; EVOLUTION; LIFE;
   ANTIMATTER; RESOLUTION; PARADOX; BEACONS
AB Search for ExtraTerrestrial Intelligence (SETI) is now more than half a century old and has provoked enough discussion on technical, philosophical, and popular level, much of it critical. Historically, the criticism of SETI has been strong enough to heavily influence the course of research, so that there is a significant interest in discerning the nuances and fine points of critical argumentation. In this paper, I outline the two major forms of SETI scepticism, "fundamentalist" and "instrumentalist," which are often conflated in the published literature, both technical and popular. Precise delineation between these two types of scepticism is important for future research as a part of a wider taxonomic project, the build-up of SETI theory, as well as for smooth joining of SETI with the ongoing astrobiological revolution. Resolving the confusion in this respect is likely to lead to an improved atmosphere and heightened public image of future SETI searches and related activities. (c) 2013 IAA. Published by Elsevier Ltd. All rights reserved.
C1 [Cirkovic, Milan M.] Astron Observ Belgrade, Belgrade 11000, Serbia.
   [Cirkovic, Milan M.] Univ Oxford, Fac Philosophy, Future Humanity Inst, Oxford OX1 1PT, England.
RP Cirkovic, MM (reprint author), Astron Observ Belgrade, Volgina 7, Belgrade 11000, Serbia.
EM mcirkovic@aob.rs
NR 73
TC 0
Z9 0
PU PERGAMON-ELSEVIER SCIENCE LTD
PI OXFORD
PA THE BOULEVARD, LANGFORD LANE, KIDLINGTON, OXFORD OX5 1GB, ENGLAND
SN 0094-5765
J9 ACTA ASTRONAUT
JI Acta Astronaut.
PD AUG-SEP
PY 2013
VL 89
BP 38
EP 45
DI 10.1016/j.actaastro.2013.03.012
PG 8
WC Engineering, Aerospace
SC Engineering
GA 178AM
UT WOS:000321416500005
ER

PT J
AU Petraki, K
   Volkas, RR
AF Petraki, Kalliopi
   Volkas, Raymond R.
TI REVIEW OF ASYMMETRIC DARK MATTER
SO INTERNATIONAL JOURNAL OF MODERN PHYSICS A
LA English
DT Review
DE Dark matter; matter-antimatter asymmetry; Sakharov conditions; dark
   radiation; galactic structure; direct detection; indirect detection;
   capture in stars; collider signatures
ID HIDDEN-SECTOR PHOTONS; SUPERSYMMETRIC STANDARD MODEL; FERMION-NUMBER
   VIOLATION; DWARF GALAXIES; Q-BALLS; STERILE NEUTRINOS; FLAT DIRECTIONS;
   CHEMICAL-COMPOSITION; PARITY CONSERVATION; MASSIVE PARTICLES
AB Asymmetric dark matter models are based on the hypothesis that the present-day abundance of dark matter has the same origin as the abundance of ordinary or "visible" matter: an asymmetry in the number densities of particles and antiparticles. They are largely motivated by the observed similarity in the mass densities of dark and visible matter, with the former observed to be about five times the latter. This review discusses the construction of asymmetric dark matter models, summarizes cosmological and astro-physical bounds, and touches on direct detection prospects and collider signatures.
C1 [Petraki, Kalliopi] NIKHEF H, NL-1098 XG Amsterdam, Netherlands.
   [Volkas, Raymond R.] Univ Melbourne, Sch Phys, ARC Ctr Excellence Particle Phys Terascale, Melbourne, Vic 3010, Australia.
RP Volkas, RR (reprint author), Univ Melbourne, Sch Phys, ARC Ctr Excellence Particle Phys Terascale, Melbourne, Vic 3010, Australia.
EM kpetraki@nikhef.nl; raymondv@unimelb.edu.au
FU Netherlands Foundation for Fundamental Research of Matter (FOM);
   Netherlands Organisation for Scientific Research (NWO); Australian
   Research Council
FX We thank I. Baldes, N. Bell and R. Foot for useful comments on an early
   draft of this paper. R.R. Volkas also thanks R. Foot for many
   enlightening discussions. K. Petraki thanks A. Kusenko, M. Postma, I.
   Shoemaker and M. Wiechers for useful discussions. K. Petraki was
   supported by the Netherlands Foundation for Fundamental Research of
   Matter (FOM) and the Netherlands Organisation for Scientific Research
   (NWO). R.R. Volkas was supported in part by the Australian Research
   Council.
NR 369
TC 22
Z9 22
PU WORLD SCIENTIFIC PUBL CO PTE LTD
PI SINGAPORE
PA 5 TOH TUCK LINK, SINGAPORE 596224, SINGAPORE
SN 0217-751X
J9 INT J MOD PHYS A
JI Int. J. Mod. Phys. A
PD JUL 30
PY 2013
VL 28
IS 19
DI 10.1142/S0217751X13300287
PG 66
WC Physics, Nuclear; Physics, Particles & Fields
SC Physics
GA 191WI
UT WOS:000322445000001
ER

PT J
AU Yamazaki, Y
   Ulmer, S
AF Yamazaki, Yasunori
   Ulmer, Stefan
TI CPT symmetry tests with cold (p)over-bar and antihydrogen
SO ANNALEN DER PHYSIK
LA English
DT Review
DE CPT symmetry; Antimatter; Fundamental Interactions
ID PENNING TRAP; MAGNETIC-MOMENT; LORENTZ TESTS; ANTIPROTON; PROTON;
   SPECTROSCOPY; PARTICLES; VIOLATION; ATOMS; CONSERVATION
AB Precision comparisons of the properties of particles and their corresponding antiparticles are highly relevant because the Standard Model of elementary particle physics, a local, Lorentz-invariant field theory, is necessarily symmetric with respect to the combined CPT operation. This symmetry defines exact equality between the fundamental properties of particles and their anti-images. Any measured and confirmed violation constitutes a significant challenge to the Standard Model. Recent results of different CPT-tests are summarized, with emphasis to the high-precision measurement of the magnetic moment of the proton and the antiproton, as well as the precision investigation of antihydrogen ground state hyperfine splitting.
C1 [Yamazaki, Yasunori] RIKEN, Atom Phys Lab, Wako, Saitama 3510198, Japan.
   [Ulmer, Stefan] RIKEN, Ulmer Initiat Res Unit, Wako, Saitama 3510198, Japan.
RP Yamazaki, Y (reprint author), RIKEN, Atom Phys Lab, 2-1 Hirosawa, Wako, Saitama 3510198, Japan.
EM yasunori@riken.jp; stefan.ulmer@cern.ch
NR 69
TC 1
Z9 1
PU WILEY-V C H VERLAG GMBH
PI WEINHEIM
PA BOSCHSTRASSE 12, D-69469 WEINHEIM, GERMANY
SN 0003-3804
EI 1521-3889
J9 ANN PHYS-BERLIN
JI Ann. Phys.-Berlin
PD JUL
PY 2013
VL 525
IS 7
SI SI
BP 493
EP 504
DI 10.1002/andp.201300060
PG 12
WC Physics, Multidisciplinary
SC Physics
GA 279KI
UT WOS:000328958500008
ER

PT J
AU Arnold, L
AF Arnold, Luc
TI Transmitting signals over interstellar distances: three approaches
   compared in the context of the Drake equation
SO INTERNATIONAL JOURNAL OF ASTROBIOLOGY
LA English
DT Article
DE artificial transits; drake equation; Dysonian SETI; interstellar
   communication; optical SETI; SETI
ID EXTRASOLAR GIANT PLANETS; SOLAR-TYPE STARS; ARTIFICIAL OBJECTS; DYSON
   SPHERES; SEARCH; SETI; DETECTABILITY; CIVILIZATIONS; COMMUNICATION;
   ANTIMATTER
AB I compare three methods for transmitting signals over interstellar distances: radio transmitters, lasers and artificial transits. The quantitative comparison is based on physical quantities depending on energy cost and transmitting time L, the last parameter in the Drake equation. With our assumptions, radio transmitters are the most energy-effective, while macro-engineered planetary-sized objects producing artificial transits seem effective on the long term to transmit an attention-getting signal for a time that might be much longer than the lifetime of the civilization that produced the artefact.
C1 Aix Marseille Univ, CNRS, UMS 3470, OHP,Inst Pytheeas, F-04870 St Michel lObservatoire, France.
RP Arnold, L (reprint author), Aix Marseille Univ, CNRS, UMS 3470, OHP,Inst Pytheeas, F-04870 St Michel lObservatoire, France.
EM Luc.Arnold@oamp.fr
NR 51
TC 0
Z9 0
PU CAMBRIDGE UNIV PRESS
PI NEW YORK
PA 32 AVENUE OF THE AMERICAS, NEW YORK, NY 10013-2473 USA
SN 1473-5504
J9 INT J ASTROBIOL
JI Int. J. Astrobiol.
PD JUL
PY 2013
VL 12
IS 3
SI SI
BP 212
EP 217
DI 10.1017/S1473550413000050
PG 6
WC Astronomy & Astrophysics; Biology; Geosciences, Multidisciplinary
SC Astronomy & Astrophysics; Life Sciences & Biomedicine - Other Topics;
   Geology
GA 168IL
UT WOS:000320699000006
ER

PT J
AU Moskvitch, K
AF Moskvitch, Katia
TI Antimatter bullets get fast and Cheap
SO NEW SCIENTIST
LA English
DT News Item
NR 0
TC 0
Z9 0
PU REED BUSINESS INFORMATION LTD
PI SUTTON
PA QUADRANT HOUSE THE QUADRANT, SUTTON SM2 5AS, SURREY, ENGLAND
SN 0262-4079
J9 NEW SCI
JI New Sci.
PD JUN 29
PY 2013
VL 218
IS 2923
BP 10
EP 10
PG 1
WC Multidisciplinary Sciences
SC Science & Technology - Other Topics
GA 178TQ
UT WOS:000321470700007
ER

PT J
AU Jentschura, UD
AF Jentschura, U. D.
TI Gravitationally coupled Dirac equation for antimatter (vol 87, 032101,
   2013)
SO PHYSICAL REVIEW A
LA English
DT Correction
NR 1
TC 2
Z9 2
PU AMER PHYSICAL SOC
PI COLLEGE PK
PA ONE PHYSICS ELLIPSE, COLLEGE PK, MD 20740-3844 USA
SN 1050-2947
J9 PHYS REV A
JI Phys. Rev. A
PD JUN 21
PY 2013
VL 87
IS 6
AR 069903
DI 10.1103/PhysRevA.87.069903
PG 1
WC Optics; Physics, Atomic, Molecular & Chemical
SC Optics; Physics
GA 169FM
UT WOS:000320764300019
ER

PT J
AU Papini, G
AF Papini, Giorgio
TI FERMION-ANTIFERMION MIXING IN GRAVITATIONAL FIELDS
SO MODERN PHYSICS LETTERS A
LA English
DT Article
DE Fermion number conservation; baryon number; lepton number; gravitational
   interactions; baryosynthesis
ID PARTICLES; PHASES
AB Mixing of fermion and antifermion states occurs in gravitational interactions, leading to non-conservation of fermion number above temperatures determined by the particle masses. We study the evolution of a (f, (f) over bar)-system and calculate the cross-sections for the reactions f reversible arrow (f) over tilde. Their values are identical in both directions. However, if (f) over bar changes quickly into a lighter antiparticle, then the reaction symmetry is broken, resulting in an increased production of matter over antimatter.
C1 [Papini, Giorgio] Univ Regina, Dept Phys, Regina, SK S4S 0A2, Canada.
   [Papini, Giorgio] Univ Regina, Prairie Particle Phys Inst, Regina, SK S4S 0A2, Canada.
   [Papini, Giorgio] Int Inst Adv Sci Studies, I-89010 Vietri Sul Mare, SA, Italy.
RP Papini, G (reprint author), Univ Regina, Dept Phys, Regina, SK S4S 0A2, Canada.
EM papini@uregina.ca
NR 20
TC 1
Z9 1
PU WORLD SCIENTIFIC PUBL CO PTE LTD
PI SINGAPORE
PA 5 TOH TUCK LINK, SINGAPORE 596224, SINGAPORE
SN 0217-7323
J9 MOD PHYS LETT A
JI Mod. Phys. Lett. A
PD JUN 7
PY 2013
VL 28
IS 17
AR 1350071
DI 10.1142/S0217732313500715
PG 8
WC Physics, Nuclear; Physics, Particles & Fields; Physics, Mathematical
SC Physics
GA 158MM
UT WOS:000319975700003
ER

PT J
AU [Anonymous]
AF [Anonymous]
TI ALPHA weighs in on antimatter
SO PHYSICS WORLD
LA English
DT Editorial Material
NR 0
TC 0
Z9 0
PU IOP PUBLISHING LTD
PI BRISTOL
PA TEMPLE CIRCUS, TEMPLE WAY, BRISTOL BS1 6BE, ENGLAND
SN 0953-8585
J9 PHYS WORLD
JI Phys. World
PD JUN
PY 2013
VL 26
IS 6
BP 4
EP 4
PG 1
WC Physics, Multidisciplinary
SC Physics
GA 264JO
UT WOS:000327873200002
ER

PT J
AU Lehnert, B
AF Lehnert, Bo
TI Dark energy and dark matter as due to zero point energy
SO JOURNAL OF PLASMA PHYSICS
LA English
DT Article
ID ACCELERATING UNIVERSE
AB An attempt is made to explain dark energy and dark matter of the expanding universe in terms of the zero point vacuum energy. This analysis is mainly limited to later stages of an observable nearly flat universe. It is based on a revised formulation of the spectral distribution of the zero point energy, for an ensemble in a defined statistical equilibrium having finite total energy density. The steady and dynamic states are studied for a spherical cloud of zero point energy photons. The 'antigravitational' force due to its pressure gradient then represents dark energy, and its gravitational force due to the energy density represents dark matter. Four fundamental results come out of the theory. First, the lack of emitted radiation becomes reconcilable with the concepts of dark energy and dark matter. Second, the crucial coincidence problem of equal orders of magnitude of mass density and vacuum energy density cannot be explained by the cosmological constant, but is resolved by the present variable concepts, which originate from the same photon gas balance. Third, the present approach becomes reconcilable with cosmical dimensions and with the radius of the observable universe. Fourth, the deduced acceleration of the expansion agrees with the observed one. In addition, mass polarity of a generalized gravitation law for matter and antimatter is proposed as a source of dark flow.
C1 Royal Inst Technol, Alfven Lab, S-10044 Stockholm, Sweden.
RP Lehnert, B (reprint author), Royal Inst Technol, Alfven Lab, S-10044 Stockholm, Sweden.
EM Bo.Lehnert@ee.kth.se
NR 23
TC 0
Z9 0
PU CAMBRIDGE UNIV PRESS
PI NEW YORK
PA 32 AVENUE OF THE AMERICAS, NEW YORK, NY 10013-2473 USA
SN 0022-3778
J9 J PLASMA PHYS
JI J. Plasma Phys.
PD JUN
PY 2013
VL 79
BP 327
EP 334
DI 10.1017/S0022377812001055
PN 3
PG 8
WC Physics, Fluids & Plasmas
SC Physics
GA 139ZJ
UT WOS:000318623500012
ER

PT J
AU Pal, S
   Greiner, W
AF Pal, Subrata
   Greiner, Walter
TI Production of antinuclei and hypernuclei in a relativistic Hagedorn
   resonance gas model
SO PHYSICAL REVIEW C
LA English
DT Article
ID HEAVY-ION COLLISIONS; NUCLEUS-NUCLEUS COLLISIONS; HADRON-PRODUCTION;
   MATTER; STRANGENESS; ANTIMATTER; COLLABORATION; COALESCENCE; SPECTRA;
   DECAY
AB We study the production of light nuclei, hypernuclei, and their antiparticles in relativistic energy heavy ion collisions from sequential decay of massive resonance states within a Hagedorn resonance gas model. The production yield of these clusters and of the multistrange hypernuclear objects are presented over a wide range of collision energies.
C1 [Pal, Subrata] Tata Inst Fundamental Res, Dept Nucl & Atom Phys, Bombay 400005, Maharashtra, India.
   [Greiner, Walter] Goethe Univ Frankfurt, Frankfurt Inst Adv Studies, D-60438 Frankfurt, Germany.
RP Pal, S (reprint author), Tata Inst Fundamental Res, Dept Nucl & Atom Phys, Homi Bhabha Rd, Bombay 400005, Maharashtra, India.
FU Alexander von Humboldt Foundation
FX S.P. acknowledges support from the Alexander von Humboldt Foundation and
   hospitality at the FIAS where part of the work was completed.
NR 47
TC 0
Z9 0
PU AMER PHYSICAL SOC
PI COLLEGE PK
PA ONE PHYSICS ELLIPSE, COLLEGE PK, MD 20740-3844 USA
SN 0556-2813
J9 PHYS REV C
JI Phys. Rev. C
PD MAY 15
PY 2013
VL 87
IS 5
AR 054905
DI 10.1103/PhysRevC.87.054905
PG 5
WC Physics, Nuclear
SC Physics
GA 146TZ
UT WOS:000319116600008
ER

PT J
AU Yang, WM
AF Yang, Wei-Min
TI Model of four generation fermions and cold dark matter and
   matter-antimatter asymmetry
SO PHYSICAL REVIEW D
LA English
DT Article
ID SU(3) FAMILY SYMMETRY; DOUBLE-BETA DECAY; CP-VIOLATION; NEUTRINO
   OSCILLATIONS; NON-CONSERVATION; UNIFIED MODEL; QUARK MASSES; FLAVOR;
   UNIFICATION; UNIVERSE
AB I suggest a practical particle model as an extension to the standard model. The model has a TeV scale U(1)(B-L) symmetry and it contains the fourth generation fermions with the TeV scale masses, including a cold dark matter neutrino. The model can completely account for the fermion flavor puzzles, the cold dark matter, and the matter-antimatter asymmetry through the leptogenesis. In particular, it is quite feasible and promising to test the model in future experiments.
C1 Univ Sci & Technol China, Dept Modern Phys, Hefei 230026, Peoples R China.
RP Yang, WM (reprint author), Univ Sci & Technol China, Dept Modern Phys, Hefei 230026, Peoples R China.
EM wmyang@ustc.edu.cn
FU Chinese Universities Scientific Fund
FX I thank Ayres Freitas for his helpful comments. This research is
   supported by Chinese Universities Scientific Fund.
NR 78
TC 0
Z9 0
PU AMER PHYSICAL SOC
PI COLLEGE PK
PA ONE PHYSICS ELLIPSE, COLLEGE PK, MD 20740-3844 USA
SN 1550-7998
J9 PHYS REV D
JI Phys. Rev. D
PD MAY 7
PY 2013
VL 87
IS 9
AR 095003
DI 10.1103/PhysRevD.87.095003
PG 12
WC Astronomy & Astrophysics; Physics, Particles & Fields
SC Astronomy & Astrophysics; Physics
GA 140LN
UT WOS:000318655700005
ER

PT J
AU Tsan, UC
AF Tsan, Ung Chan
TI MASS, MATTER, MATERIALIZATION, MATTERGENESIS AND CONSERVATION OF CHARGE
SO INTERNATIONAL JOURNAL OF MODERN PHYSICS E-NUCLEAR PHYSICS
LA English
DT Article
DE Mass; matter; materialization and mattergenesis; conservation of
   electric charge associated to conservation of (A-L) and TF
ID VIOLATION
AB Conservation of mass in classical physics and is considered to be equivalent to conservation of matter and is a necessary condition together with other universal conservation laws to account for observed experiments. Indeed matter conservation is associated to conservation of building blocks (molecules, atoms, nucleons, quarks and leptons). Matter is massive but mass and matter are two distinct concepts even if conservation of mass and conservation of matter represent the same reality in classical physics and chemistry. Conservation of mass is a consequence of conservation of atoms. Conservation of mass is valid because in these cases it is a very good approximation, the variation of mass being tiny and undetectable by weighing. However, nuclear physics and particle physics clearly show that conservation of mass is not valid to express conservation of matter. Mass is one form of energy, is a positive quantity and plays a fundamental role in dynamics allowing particles to be accelerated. Origin of mass may be linked to recently discovered Higgs bosons. Matter conservation means conservation of baryonic number A and leptonic number L, A and L being algebraic numbers. Positive A and L are associated to matter particles, negative A and L are associated to antimatter particles. All known interactions do conserve matter thus could not generate, from pure energy, a number of matter particles different from that of number of antimatter particles. But Our universe is material and neutral, this double message has to be deciphered simultaneously. Asymmetry of our universe demands an interaction which violates matter conservation but obeys all universal conservation laws, in particular conservation of electric charge Q. Expression of Q shows that conservation of (A-L) and total flavor IF are necessary and sufficient to conserve Q. Conservation of A and L is indeed a trivial case of conservation of (A-L) and is valid for all known interactions of the standard model. Assumption of a novel interaction MC conserving (A-L) but violating sinulataneously A and L (not trivial case of conservation) would allow energy to be transformed into a pair of baryon lepton or into a pair of antibaryon antilepton of opposite charges. This model could explain the asymmetric but nevertheless electrically neutral Universe but could not account for the numerical value of the tiny excess of matter over antimatter. The concept of anti-Universe would be superfluous. Observation of matter nonconservation processes would be of great interest to falsify this speculation.
C1 [Tsan, Ung Chan] CNRS, IN2P3, Lab Phys Subatom & Cosmol, F-38026 Grenoble, France.
   [Tsan, Ung Chan] Univ Grenoble 1, F-38026 Grenoble, France.
RP Tsan, UC (reprint author), 63 Rue Chenes, F-38360 Rivoire De La Dame, Sassenage, France.
EM ung-chan.tsan@orange.fr
NR 19
TC 0
Z9 0
PU WORLD SCIENTIFIC PUBL CO PTE LTD
PI SINGAPORE
PA 5 TOH TUCK LINK, SINGAPORE 596224, SINGAPORE
SN 0218-3013
J9 INT J MOD PHYS E
JI Int. J. Mod. Phys. E-Nucl. Phys.
PD MAY
PY 2013
VL 22
IS 5
AR 1350027
DI 10.1142/S0218301313500274
PG 20
WC Physics, Nuclear; Physics, Particles & Fields
SC Physics
GA 156RG
UT WOS:000319839500008
ER

PT J
AU Giammarchi, MG
AF Giammarchi, Marco G.
CA AEGIS Collaboration
TI AEGIS at CERN: Measuring Antihydrogen Fall
SO FEW-BODY SYSTEMS
LA English
DT Article
ID GRAVITY
AB The main goal of the AEGIS experiment at the CERN Antiproton Decelerator is testing fundamental laws such as the weak equivalence principle (WEP) and the CPT symmetry. In the first phase of AEGIS, a beam of antihydrogen will be formed whose fall in the gravitational field is measured in a MoirS deflectometer; this will constitute the first test of the WEP with antimatter.
C1 [Giammarchi, Marco G.] Infn Milano, I-20133 Milan, Italy.
RP Giammarchi, MG (reprint author), Infn Milano, Via Celoria 16, I-20133 Milan, Italy.
EM marco.giammarchi@mi.infn.it
NR 15
TC 0
Z9 0
PU SPRINGER WIEN
PI WIEN
PA SACHSENPLATZ 4-6, PO BOX 89, A-1201 WIEN, AUSTRIA
SN 0177-7963
J9 FEW-BODY SYST
JI Few-Body Syst.
PD MAY
PY 2013
VL 54
IS 5-6
SI SI
BP 779
EP 782
DI 10.1007/s00601-012-0439-6
PG 4
WC Physics, Multidisciplinary
SC Physics
GA 131FB
UT WOS:000317976800026
ER

PT J
AU Villata, M
AF Villata, M.
TI On the nature of dark energy: the lattice Universe
SO ASTROPHYSICS AND SPACE SCIENCE
LA English
DT Letter
DE Cosmology: theory; Dark energy; Gravitation; Large-scale structure of
   Universe
ID ELEMENTARY PROCESS THEORY; COSMOLOGICAL CONSTANT; ANTIMATTER GRAVITY;
   GENERAL-RELATIVITY; QUANTUM VACUUM; IA SUPERNOVAE; MATTER; CONSTRAINTS;
   ANTIGRAVITY; GALAXIES
AB There is something unknown in the cosmos. Something big. Which causes the acceleration of the Universe expansion, that is perhaps the most surprising and unexpected discovery of the last decades, and thus represents one of the most pressing mysteries of the Universe. The current standard I > CDM model uses two unknown entities to make everything fit: dark energy and dark matter, which together would constitute more than 95 % of the energy density of the Universe. A bit like saying that we have understood almost nothing, but without openly admitting it. Here we start from the recent theoretical results that come from the extension of general relativity to antimatter, through CPT symmetry. This theory predicts a mutual gravitational repulsion between matter and antimatter. Our basic assumption is that the Universe contains equal amounts of matter and antimatter, with antimatter possibly located in cosmic voids, as discussed in previous works. From this scenario we develop a simple cosmological model, from whose equations we derive the first results. While the existence of the elusive dark energy is completely replaced by gravitational repulsion, the presence of dark matter is not excluded, but not strictly required, as most of the related phenomena can also be ascribed to repulsive-gravity effects. With a matter energy density ranging from similar to 5 % (baryonic matter alone, and as much antimatter) to similar to 25 % of the so-called critical density, the present age of the Universe varies between about 13 and 15 Gyr. The SN Ia test is successfully passed, with residuals comparable with those of the I > CDM model in the observed redshift range, but with a clear prediction for fainter SNe at higher z. Moreover, this model has neither horizon nor coincidence problems, and no initial singularity is requested. In conclusion, we have replaced all the tough problems of the current standard cosmology (including the matter-antimatter asymmetry) with only one question: is the gravitational interaction between matter and antimatter really repulsive as predicted by the theory and as the observation of the Universe seems to suggest? We are awaiting experimental responses.
C1 Osserv Astron Torino, INAF, I-10025 Pino Torinese, TO, Italy.
RP Villata, M (reprint author), Osserv Astron Torino, INAF, Via Osservatorio 20, I-10025 Pino Torinese, TO, Italy.
EM villata@oato.inaf.it
NR 47
TC 1
Z9 1
PU SPRINGER
PI DORDRECHT
PA VAN GODEWIJCKSTRAAT 30, 3311 GZ DORDRECHT, NETHERLANDS
SN 0004-640X
J9 ASTROPHYS SPACE SCI
JI Astrophys. Space Sci.
PD MAY
PY 2013
VL 345
IS 1
BP 1
EP 9
DI 10.1007/s10509-013-1388-3
PG 9
WC Astronomy & Astrophysics
SC Astronomy & Astrophysics
GA 115PD
UT WOS:000316823500001
ER

PT J
AU Bender, CM
   DeKieviet, M
   Klevansky, SP
AF Bender, Carl M.
   DeKieviet, Maarten
   Klevansky, S. P.
TI PT quantum mechanics
SO PHILOSOPHICAL TRANSACTIONS OF THE ROYAL SOCIETY A-MATHEMATICAL PHYSICAL
   AND ENGINEERING SCIENCES
LA English
DT Article
DE PT quantum
ID NON-HERMITIAN HAMILTONIANS; SYMMETRY
AB PT-symmetric quantum mechanics (PTQM) has become a hot area of research and investigation. Since its beginnings in 1998, there have been over 1000 published papers and more than 15 international conferences entirely devoted to this research topic. Originally, PTQM was studied at a highly mathematical level and the techniques of complex variables, asymptotics, differential equations and perturbation theory were used to understand the subtleties associated with the analytic continuation of eigenvalue problems. However, as experiments on PT-symmetric physical systems have been performed, a simple and beautiful physical picture has emerged, and a PT-symmetric system can be understood as one that has a balanced loss and gain. Furthermore, the PT phase transition can now be understood intuitively without resorting to sophisticated mathematics. Research on PTQM is following two different paths: at a fundamental level, physicists are attempting to understand the underlying mathematical structure of these theories with the long-range objective of applying the techniques of PTQM to understanding some of the outstanding problems in physics today, such as the nature of the Higgs particle, the properties of dark matter, the matter-antimatter asymmetry in the universe, neutrino oscillations and the cosmological constant; at an applied level, new kinds of PT-synthetic materials are being developed, and the PT phase transition is being observed in many physical contexts, such as lasers, optical wave guides, microwave cavities, superconducting wires and electronic circuits. The purpose of this Theme Issue is to acquaint the reader with the latest developments in PTQM. The articles in this volume are written in the style of mini-reviews and address diverse areas of the emerging and exciting new area of PT-symmetric quantum mechanics. (C) 2013 The Author(s) Published by the Royal Society. All rights reserved.
C1 [Bender, Carl M.] Washington Univ, Dept Phys, St Louis, MO 63130 USA.
   [DeKieviet, Maarten; Klevansky, S. P.] Heidelberg Univ, Dept Phys & Astron, INF 226, D-69120 Heidelberg, Germany.
RP Bender, CM (reprint author), Washington Univ, Dept Phys, St Louis, MO 63130 USA.
EM cmb@wustl.edu
NR 23
TC 1
Z9 2
PU ROYAL SOC
PI LONDON
PA 6-9 CARLTON HOUSE TERRACE, LONDON SW1Y 5AG, ENGLAND
SN 1364-503X
J9 PHILOS T R SOC A
JI Philos. Trans. R. Soc. A-Math. Phys. Eng. Sci.
PD APR 28
PY 2013
VL 371
IS 1989
SI SI
AR 20120523
DI 10.1098/rsta.2012.0523
PG 4
WC Multidisciplinary Sciences
SC Science & Technology - Other Topics
GA 107NZ
UT WOS:000316226200017
ER

PT J
AU Guo, P
   Dutta, D
   Gidley, DW
   Matzger, AJ
AF Guo, Ping
   Dutta, Dhanadeep
   Gidley, David W.
   Matzger, Adam J.
TI Interaction between water and microporous coordination polymers probed
   with antimatter
SO ABSTRACTS OF PAPERS OF THE AMERICAN CHEMICAL SOCIETY
LA English
DT Meeting Abstract
CT 245th National Spring Meeting of the American-Chemical-Society (ACS)
CY APR 07-11, 2013
CL New Orleans, LA
SP Amer Chem Soc
C1 [Guo, Ping; Matzger, Adam J.] Univ Michigan, Dept Chem, Ann Arbor, MI 48109 USA.
   [Dutta, Dhanadeep; Gidley, David W.] Univ Michigan, Dept Phys, Ann Arbor, MI 48109 USA.
EM pingguo@umich.edu
NR 0
TC 0
Z9 0
PU AMER CHEMICAL SOC
PI WASHINGTON
PA 1155 16TH ST, NW, WASHINGTON, DC 20036 USA
SN 0065-7727
J9 ABSTR PAP AM CHEM S
JI Abstr. Pap. Am. Chem. Soc.
PD APR 7
PY 2013
VL 245
MA 753-INOR
PG 1
WC Chemistry, Multidisciplinary
SC Chemistry
GA 216SF
UT WOS:000324303601837
ER

PT J
AU Grossman, L
AF Grossman, Lisa
TI Peaceful matter-antimatter pairs are the real deal
SO NEW SCIENTIST
LA English
DT News Item
NR 0
TC 0
Z9 0
PU REED BUSINESS INFORMATION LTD
PI SUTTON
PA QUADRANT HOUSE THE QUADRANT, SUTTON SM2 5AS, SURREY, ENGLAND
SN 0262-4079
J9 NEW SCI
JI New Sci.
PD APR 6
PY 2013
VL 218
IS 2911
BP 16
EP 16
PG 1
WC Multidisciplinary Sciences
SC Science & Technology - Other Topics
GA 123GV
UT WOS:000317377300013
ER

PT J
AU Charman, AE
   Amole, C
   Ashkezari, MD
   Baquero-Ruiz, M
   Bertsche, W
   Butler, E
   Capra, A
   Cesar, CL
   Charlton, M
   Eriksson, S
   Fajans, J
   Friesen, T
   Fujiwara, MC
   Gill, DR
   Gutierrez, A
   Hangst, JS
   Hardy, WN
   Hayden, ME
   Isaac, CA
   Jonsell, S
   Kurchaninov, L
   Little, A
   Madsen, N
   McKenna, JTK
   Menary, S
   Napoli, SC
   Nolan, P
   Olin, A
   Pusa, P
   Rasmussen, CO
   Robicheaux, F
   Sarid, E
   Silveira, DM
   So, C
   Thompson, RI
   van der Werf, DP
   Wurtele, JS
   Zhmoginov, AI
AF Charman, A. E.
   Amole, C.
   Ashkezari, M. D.
   Baquero-Ruiz, M.
   Bertsche, W.
   Butler, E.
   Capra, A.
   Cesar, C. L.
   Charlton, M.
   Eriksson, S.
   Fajans, J.
   Friesen, T.
   Fujiwara, M. C.
   Gill, D. R.
   Gutierrez, A.
   Hangst, J. S.
   Hardy, W. N.
   Hayden, M. E.
   Isaac, C. A.
   Jonsell, S.
   Kurchaninov, L.
   Little, A.
   Madsen, N.
   McKenna, J. T. K.
   Menary, S.
   Napoli, S. C.
   Nolan, P.
   Olin, A.
   Pusa, P.
   Rasmussen, C. O.
   Robicheaux, F.
   Sarid, E.
   Silveira, D. M.
   So, C.
   Thompson, R. I.
   van der Werf, D. P.
   Wurtele, J. S.
   Zhmoginov, A. I.
CA Alpha Collaboration
TI Description and first application of a new technique to measure the
   gravitational mass of antihydrogen
SO NATURE COMMUNICATIONS
LA English
DT Article
ID EQUIVALENCE PRINCIPLE; TRAPPED ANTIHYDROGEN; GRAVITY MEASUREMENT;
   ANTIMATTER GRAVITY; MAGNETIC TRAP; ACCELERATION; ANTIPROTONS; POSITRONS;
   CONFINEMENT; ANTIGRAVITY
AB Physicists have long wondered whether the gravitational interactions between matter and antimatter might be different from those between matter and itself. Although there are many indirect indications that no such differences exist and that the weak equivalence principle holds, there have been no direct, free-fall style, experimental tests of gravity on antimatter. Here we describe a novel direct test methodology; we search for a propensity for anti-hydrogen atoms to fall downward when released from the ALPHA antihydrogen trap. In the absence of systematic errors, we can reject ratios of the gravitational to inertial mass of antihydrogen 475 at a statistical significance level of 5%; worst-case systematic errors increase the minimum rejection ratio to 110. A similar search places somewhat tighter bounds on a negative gravitational mass, that is, on antigravity. This methodology, coupled with ongoing experimental improvements, should allow us to bound the ratio within the more interesting near equivalence regime.
C1 [Charman, A. E.; Baquero-Ruiz, M.; Fajans, J.; Little, A.; So, C.; Wurtele, J. S.; Zhmoginov, A. I.] Univ Calif Berkeley, Dept Phys, Berkeley, CA 94720 USA.
   [Amole, C.; Capra, A.; Menary, S.] York Univ, Dept Phys & Astron, Toronto, ON M3J 1P3, Canada.
   [Ashkezari, M. D.; Hayden, M. E.] Simon Fraser Univ, Dept Phys, Burnaby, BC V5A 1S6, Canada.
   [Bertsche, W.; Charlton, M.; Eriksson, S.; Isaac, C. A.; Madsen, N.; Napoli, S. C.; van der Werf, D. P.] Swansea Univ, Coll Sci, Dept Phys, Swansea SA2 8PP, W Glam, Wales.
   [Bertsche, W.] Univ Manchester, Sch Phys & Astron, Manchester M13 9PL, Lancs, England.
   [Bertsche, W.] Cockcroft Inst, Daresbury Lab, Warrington WA4 4AD, Cheshire, England.
   [Butler, E.] CERN, Dept Phys, CH-1211 Geneva 23, Switzerland.
   [Cesar, C. L.; Silveira, D. M.] Univ Fed Rio de Janeiro, Inst Fis, Dept Fis Nucl, BR-21941972 Rio De Janeiro, Brazil.
   [Fajans, J.; Wurtele, J. S.; Zhmoginov, A. I.] Lawrence Berkeley Natl Lab, Accelerator & Fus Res Div, Berkeley, CA 94720 USA.
   [Friesen, T.; Thompson, R. I.] Univ Calgary, Dept Phys & Astron, Calgary, AB T2N 1N4, Canada.
   [Fujiwara, M. C.; Gill, D. R.; Kurchaninov, L.; Olin, A.] TRIUMF, Div Sci, Vancouver, BC V6T 2A3, Canada.
   [Gutierrez, A.; Hardy, W. N.] Univ British Columbia, Dept Phys & Astron, Vancouver, BC V6T 1Z1, Canada.
   [Hangst, J. S.; Rasmussen, C. O.] Aarhus Univ, Dept Phys & Astron, DK-8000 Aarhus, Denmark.
   [Hardy, W. N.] Canadian Inst Adv Res, Toronto, ON M5G 1ZA, Canada.
   [Jonsell, S.] Stockholm Univ, Dept Phys, SE-10691 Stockholm, Sweden.
   [McKenna, J. T. K.; Nolan, P.; Pusa, P.] Univ Liverpool, Dept Phys, Liverpool L69 7ZE, Merseyside, England.
   [Robicheaux, F.] Auburn Univ, Dept Phys, Auburn, AL 36849 USA.
   [Sarid, E.] Nucl Res Ctr Negev, Dept Phys, IL-84190 Beer Sheva, Israel.
RP Hangst, JS (reprint author), Aarhus Univ, Dept Phys & Astron, DK-8000 Aarhus, Denmark.
EM joel@physics.berkeley.edu; Jeffrey.hangst@cern.ch; wurtele@berkeley.edu
FU CNPq, FINEP/RENAFAE (Brazil); ISF (Israel); FNU (Denmark); VR (Sweden);
   NSERC, NRC/TRIUMF, AITF, FQRNT (Canada); DOE, NSF, LBNL-LDRD (USA);
   EPSRC, the Royal Society and the Leverhulme Trust (UK)
FX This work was supported by: CNPq, FINEP/RENAFAE (Brazil); ISF (Israel);
   FNU (Denmark); VR (Sweden); NSERC, NRC/TRIUMF, AITF, FQRNT (Canada);
   DOE, NSF, LBNL-LDRD (USA); and EPSRC, the Royal Society and the
   Leverhulme Trust (UK). We are grateful for the efforts of the CERN AD
   team, without which these experiments could not have taken place.
NR 50
TC 8
Z9 8
PU NATURE PUBLISHING GROUP
PI LONDON
PA MACMILLAN BUILDING, 4 CRINAN ST, LONDON N1 9XW, ENGLAND
SN 2041-1723
J9 NAT COMMUN
JI Nat. Commun.
PD APR
PY 2013
VL 4
AR 1785
DI 10.1038/ncomms2787
PG 9
WC Multidisciplinary Sciences
SC Science & Technology - Other Topics
GA 143MR
UT WOS:000318872100142
ER

PT J
AU Kirn, T
AF Kirn, Thomas
CA AMS-02 TRD Collaboration
TI The AMS-02 TRD on the international space station
SO NUCLEAR INSTRUMENTS & METHODS IN PHYSICS RESEARCH SECTION A-ACCELERATORS
   SPECTROMETERS DETECTORS AND ASSOCIATED EQUIPMENT
LA English
DT Article
DE Cosmic rays; Transition radiation detector; Particle identification;
   Space detector; AMS
ID TRANSITION RADIATION DETECTOR
AB The Alpha Magnetic Spectrometer (AMS-02) is a general purpose high energy particle detector which was successfully deployed on the International Space Station (ISS) on 19 May 2011 to conduct a unique long duration mission of fundamental physics research in space. The main goals of the AMS-02 experiment include antimatter and dark matter search and cosmic ray physics in the energy range from few GeV up to 2 TeV. The indirect search for dark matter candidates requires precise e(+)-spectroscopy with a suppression of the dominant proton background by six orders of magnitude. In AMS-02 it will be achieved with a combination of an electromagnetic calorimeter and a transition radiation detector. (C) 2012 Elsevier B.V. All rights reserved.
C1 [Kirn, Thomas] Rhein Westfal TH Aachen, Phys Inst B 1, D-52056 Aachen, Germany.
RP Kirn, T (reprint author), Rhein Westfal TH Aachen, Phys Inst B 1, D-52056 Aachen, Germany.
EM kirn@physik.rwth-aachen.de
NR 11
TC 2
Z9 2
PU ELSEVIER SCIENCE BV
PI AMSTERDAM
PA PO BOX 211, 1000 AE AMSTERDAM, NETHERLANDS
SN 0168-9002
J9 NUCL INSTRUM METH A
JI Nucl. Instrum. Methods Phys. Res. Sect. A-Accel. Spectrom. Dect. Assoc.
   Equip.
PD APR 1
PY 2013
VL 706
BP 43
EP 47
DI 10.1016/j.nima.2012.05.010
PG 5
WC Instruments & Instrumentation; Nuclear Science & Technology; Physics,
   Particles & Fields; Spectroscopy
SC Instruments & Instrumentation; Nuclear Science & Technology; Physics;
   Spectroscopy
GA 089LJ
UT WOS:000314911700011
ER

PT J
AU Di Bari, P
   Masiero, A
   Mohapatra, R
AF Di Bari, P.
   Masiero, A.
   Mohapatra, R.
TI Focus on the origin of matter
SO NEW JOURNAL OF PHYSICS
LA English
DT Editorial Material
ID BARYOGENESIS; UNIVERSE
AB The origin of matter in the Universe is a fascinating cosmological puzzle that has triggered a formidable intellectual enterprise, started in 1967 with the prescient paper by Andrej Sakharov (1967 Pisma Zh. Eksp. Teor. Fiz. 5 32; 1967 JETP Lett. 52 4; 1991 Sov. Phys.-Usp. 34 392; 1991 Usp. Fiz. Nauk 161 61) aimed at relating a cosmological observation to the fundamental laws of physics, the goal of baryogenesis. A successful model of baryogenesis should ultimately identify the required source of charge parity violation and the origin of the cosmological matter-antimatter asymmetry. This focus issue is not only a review of the main ideas that have been proposed in baryogenesis but should also bear witness to the great vitality of the field and to show how future experimental results could bring a breakthrough in baryogenesis during the coming years. For this reason we selected, out of the multitude of proposed baryogenesis models, those that will more likely experience a significant experimental test during the coming years.
C1 [Di Bari, P.] Univ Southampton, Sch Phys & Astron, Southampton SO17 1BJ, Hants, England.
   [Masiero, A.] Univ Padua, Ist Nazl Fis Nucl, Sez Padova, I-35131 Padua, Italy.
   [Masiero, A.] Univ Padua, Dipartimento Fis G Galilei, I-35131 Padua, Italy.
   [Mohapatra, R.] Univ Maryland, Dept Phys, Maryland Ctr Fundamental Phys, College Pk, MD 20742 USA.
RP Di Bari, P (reprint author), Univ Southampton, Sch Phys & Astron, Southampton SO17 1BJ, Hants, England.
EM P.Di-Bari@soton.ac.uk; Antonio.Masiero@pd.infn.it; rmohapatra@umd.edu
NR 12
TC 0
Z9 0
PU IOP PUBLISHING LTD
PI BRISTOL
PA TEMPLE CIRCUS, TEMPLE WAY, BRISTOL BS1 6BE, ENGLAND
SN 1367-2630
J9 NEW J PHYS
JI New J. Phys.
PD MAR 27
PY 2013
VL 15
AR 035030
DI 10.1088/1367-2630/15/3/035030
PG 3
WC Physics, Multidisciplinary
SC Physics
GA 115HS
UT WOS:000316803800001
ER

PT J
AU Jentschura, UD
AF Jentschura, U. D.
TI Gravitationally coupled Dirac equation for antimatter
SO PHYSICAL REVIEW A
LA English
DT Article
ID RELATIVISTIC HYDROGEN-ATOM; UNIFIED TREATMENT; GREEN-FUNCTIONS;
   QUANTUM-THEORY; ELECTRON; FIELDS
AB The coupling of antimatter to gravity is of general interest because of conceivable cosmological consequences ("surprises") related to dark energy and the cosmological constant. Here, we revisit the derivation of the gravitationally coupled Dirac equation and find that the prefactor of a result given previously by Brill and Wheeler [Rev. Mod. Phys. 29, 465 (1957)] for the affine connection matrix is in need of a correction. We also discuss the conversion of the curved-space Dirac equation from the so-called "East-Coast" to the "West-Coast" convention, in order to bring the gravitationally coupled Dirac equation to a form where it can easily be unified with the electromagnetic coupling as it is commonly used in modern particle physics calculations. The Dirac equation describes antiparticles as negative-energy states. We find a symmetry of the gravitationally coupled Dirac equation, which connects particle and antiparticle solutions for a general space-time metric of the Schwarzschild type and implies that particles and antiparticles experience the same coupling to the gravitational field, including all relativistic quantum corrections of motion. Our results demonstrate the consistency of quantum mechanics with general relativity and imply that a conceivable difference of gravitational interaction of hydrogen and antihydrogen should directly be attributed to a a "fifth force" ("quintessence"). DOI: 10.1103/PhysRevA.87.032101
C1 [Jentschura, U. D.] Missouri Univ Sci & Technol, Dept Phys, Rolla, MO 65409 USA.
   [Jentschura, U. D.] MTA DE Particle Phys Res Grp, H-4001 Debrecen, Hungary.
RP Jentschura, UD (reprint author), Missouri Univ Sci & Technol, Dept Phys, Rolla, MO 65409 USA.
FU National Science Foundation [PHY-1068547]; National Institute of
   Standards and Technology
FX The author acknowledges helpful discussions with Z. Trocsanyi and I.
   Nandori, and support by the National Science Foundation (Grant No.
   PHY-1068547) and by the National Institute of Standards and Technology
   (precision measurement grant).
NR 30
TC 3
Z9 3
PU AMER PHYSICAL SOC
PI COLLEGE PK
PA ONE PHYSICS ELLIPSE, COLLEGE PK, MD 20740-3844 USA
SN 1050-2947
J9 PHYS REV A
JI Phys. Rev. A
PD MAR 4
PY 2013
VL 87
IS 3
AR 032101
DI 10.1103/PhysRevA.87.032101
PG 7
WC Optics; Physics, Atomic, Molecular & Chemical
SC Optics; Physics
GA 100TL
UT WOS:000315726300001
ER

PT J
AU Mavromatos, NE
   Sarkar, S
AF Mavromatos, Nick E.
   Sarkar, Sarben
TI CPT-violating leptogenesis induced by gravitational defects
SO EUROPEAN PHYSICAL JOURNAL C
LA English
DT Article
ID QUANTUM HALL SYSTEM; SPACE-TIME FOAM; DARK-MATTER; NEUTRINO ASYMMETRY;
   BARYON ASYMMETRY; EARLY UNIVERSE; STRING THEORY; BLACK-HOLES; GRAVITY;
   COSMOLOGY
AB We explore leptogenesis induced by the propagation of neutrinos in gravitational backgrounds that may occur in string theory. The first background is due to linear dilatons and the associated Kalb-Ramond field (axion) in four non-compact space-time dimensions of the string, and can be described within the framework of local effective Lagrangians. The axion is linear in the time coordinate of the Einstein frame and gives rise to a constant torsion which couples to the fermion spin through a gravitational covariant derivative. This leads to different energy-momentum dispersion relations for fermions and antifermions. As a result leptogenesis and baryogenesis can arise in various scenarios. The next two backgrounds go beyond the local effective Lagrangian framework. One is a stochastic (Lorentz violating) Finsler metric which again leads to different dispersion relations between fermions and antifermions. The third background of primary interest is the one due to populations of stochastically fluctuating point-like space-time defects that can be encountered in string/brane theory (D0-branes). Only neutral matter interacts non-trivially with these intrinsic defects, as a consequence of charge conservation. Hence, such a background singles out neutrinos among the Standard Model excitations as the ones interacting predominantly with the defects. The back-reaction of the defects on the space-time due to their interaction with neutral matter results in stochastic Finsler-like metrics (similar to our second background). On average, the stochastic fluctuations of the D0-brane defects preserve Lorentz symmetry, but their variance is nonzero. Interestingly, the particle-antiparticle asymmetry comes out naturally to favour matter over antimatter in this third background, once the effects of the kinematics of the scattering of the D-branes with matter is incorporated.
C1 [Mavromatos, Nick E.; Sarkar, Sarben] Kings Coll London, Dept Phys, Theoret Particle Phys & Cosmol Grp, London WC2R 2LS, England.
RP Mavromatos, NE (reprint author), CERN, Dept Phys, Div Theory, CH-1211 Geneva 23, Switzerland.
EM sarben.sarkar@kcl.ac.uk
FU London Centre for Terauniverse Studies (LCTS); European Research Council
   [267352]; STFC UK [ST/J002798/1]
FX The work of N.E.M. was supported in part by the London Centre for
   Terauniverse Studies (LCTS), using funding from the European Research
   Council via the Advanced Investigator Grant 267352. N.E.M. and S. S.
   also thank the STFC UK for partial support under the research grant
   ST/J002798/1.
NR 95
TC 1
Z9 1
PU SPRINGER
PI NEW YORK
PA 233 SPRING ST, NEW YORK, NY 10013 USA
SN 1434-6044
EI 1434-6052
J9 EUR PHYS J C
JI Eur. Phys. J. C
PD MAR
PY 2013
VL 73
IS 3
AR 2359
DI 10.1140/epjc/s10052-013-2359-0
PG 20
WC Physics, Particles & Fields
SC Physics
GA 135LW
UT WOS:000318290600027
ER

PT J
AU Klein, E
AF Klein, Etienne
TI Ettore Majorana's legacy: An historical analysis
SO REVUE DE SYNTHESE
LA French
DT Article
DE Fermi; Dirac; Majorana; antimatter; neutrino; dark matter
AB Since his mysterious disappearance in 1938, there have been many biographical accounts of Ettore Majorana's short life. Yet, his scientific work and his influence on the development of physics are often left in the background. The thrust of this article is precisely to shed light on them. In fact, some of Majorana's articles were only understood after World War II. Notably, this was the case of his last article. Written in 1937, it represents the best long-lasting contribution of Ettore Majorana to particle physics. He envisages, thanks to a new formalism, that neutrinos could be identical to their own antiparticles. The answer to this question posed by Majorana more than half a century ago may be found thanks to several experiments now carried out. It could give a lightning on the nature of dark matter and an explanation to the dominance of matter over antimatter in our universe.
C1 CEA, LARSIM, F-91191 Gif Sur Yvette, France.
RP Klein, E (reprint author), CEA, LARSIM, F-91191 Gif Sur Yvette, France.
EM etienne.klein@cea.fr
NR 14
TC 0
Z9 0
PU SPRINGER FRANCE
PI PARIS
PA 22 RUE DE PALESTRO, PARIS, 75002, FRANCE
SN 0035-1776
J9 REV SYNTH
JI Rev. Synth.
PD MAR
PY 2013
VL 134
IS 1
BP 9
EP 27
DI 10.1007/s11873-013-0208-9
PG 19
WC History; Literary Theory & Criticism; Philosophy
SC History; Literature; Philosophy
GA 138NU
UT WOS:000318516100002
ER

PT J
AU Yoo, IK
AF Yoo, In-Kwon
TI Observation of the Antimatter Nuclei in Relativistic Heavy Ion
   Collisions
SO FEW-BODY SYSTEMS
LA English
DT Article
AB Recently antimatter hyper-triton nuclei and antimatter helium nuclei are discovered with the Solenoidal Tracker At Rhic detector in relativistic heavy ion collisions at Relativistic Heavy Ion Collider (RHIC) (STAR Collaboration in Science 328(5974):58-62, 2010; STAR Collaboration in Nature 473:353-356, 2011). In this presentation, discoveries of antimatter particle are historically scanned and the recent observations at RHIC are reported in details as well as potential possibilities of discovery of antimatter nuclei at ALICE.
C1 Pusan Natl Univ, Dept Phys, Pusan 609735, South Korea.
RP Yoo, IK (reprint author), Pusan Natl Univ, Dept Phys, Pusan 609735, South Korea.
EM yoo@pusan.ac.kr
FU Pusan National University
FX This work is done with whole STAR collaborators, whose all names are
   available in [1,2]. This work is supported for 2 years by Pusan National
   University Research Grant.
NR 10
TC 0
Z9 0
PU SPRINGER WIEN
PI WIEN
PA SACHSENPLATZ 4-6, PO BOX 89, A-1201 WIEN, AUSTRIA
SN 0177-7963
J9 FEW-BODY SYST
JI Few-Body Syst.
PD MAR
PY 2013
VL 54
IS 1-4
SI SI
BP 185
EP 189
DI 10.1007/s00601-012-0361-y
PG 5
WC Physics, Multidisciplinary
SC Physics
GA 077XS
UT WOS:000314063300030
ER

PT J
AU Amsler, C
   Ariga, A
   Ariga, T
   Braccini, S
   Canali, C
   Ereditato, A
   Kawada, J
   Kimura, M
   Kreslo, I
   Pistillo, C
   Scampoli, P
   Storey, JW
AF Amsler, C.
   Ariga, A.
   Ariga, T.
   Braccini, S.
   Canali, C.
   Ereditato, A.
   Kawada, J.
   Kimura, M.
   Kreslo, I.
   Pistillo, C.
   Scampoli, P.
   Storey, J. W.
TI A new application of emulsions to measure the gravitational force on
   antihydrogen
SO JOURNAL OF INSTRUMENTATION
LA English
DT Article
DE Particle identification methods; Particle tracking detectors;
   Interaction of radiation with matter; Hybrid detectors
ID HIGH-SPEED ANALYSIS; NUCLEAR-EMULSIONS; SYSTEM; FILM
AB We propose to build and operate a detector based on the emulsion film technology for the measurement of the gravitational acceleration on antimatter, to be performed by the AEgIS experiment (AD6) at CERN. The goal of AEgIS is to test the weak equivalence principle with a precision of 1% on the gravitational acceleration g by measuring the vertical position of the annihilation vertex of antihydrogen atoms after their free fall while moving horizontally in a vacuum pipe. With the emulsion technology developed at the University of Bern we propose to improve the performance of AEgIS by exploiting the superior position resolution of emulsion films over other particle detectors. The idea is to use a new type of emulsion films, especially developed for applications in vacuum, to yield a spatial resolution of the order of one micron in the measurement of the sag of the antihydrogen atoms in the gravitational field. This is an order of magnitude better than what was planned in the original AEgIS proposal.
C1 [Amsler, C.; Ariga, A.; Ariga, T.; Braccini, S.; Ereditato, A.; Kawada, J.; Kimura, M.; Kreslo, I.; Pistillo, C.; Scampoli, P.; Storey, J. W.] Univ Bern, High Energy Phys Lab, Albert Einstein Ctr Fundamental Phys, CH-3012 Bern, Switzerland.
   [Canali, C.] Univ Zurich, Inst Phys, CH-8057 Zurich, Switzerland.
   [Scampoli, P.] Univ Naples Federico II, Dept Phys, I-80126 Naples, Italy.
RP Scampoli, P (reprint author), Univ Bern, High Energy Phys Lab, Albert Einstein Ctr Fundamental Phys, Sidlerstr 5, CH-3012 Bern, Switzerland.
EM paola.scampoli@lhep.unibe.ch
NR 22
TC 5
Z9 5
PU IOP PUBLISHING LTD
PI BRISTOL
PA TEMPLE CIRCUS, TEMPLE WAY, BRISTOL BS1 6BE, ENGLAND
SN 1748-0221
J9 J INSTRUM
JI J. Instrum.
PD FEB
PY 2013
VL 8
AR P02015
DI 10.1088/1748-0221/8/02/P02015
PG 17
WC Instruments & Instrumentation
SC Instruments & Instrumentation
GA 100CJ
UT WOS:000315672700071
ER

PT J
AU Hajdukovic, DS
AF Hajdukovic, Dragan Slavkov
TI Can observations inside the Solar System reveal the gravitational
   properties of the quantum vacuum?
SO ASTROPHYSICS AND SPACE SCIENCE
LA English
DT Letter
DE Gravitational properties of the quantum vacuum; Gravitational dipoles;
   Perihelion precession; Eris and Dysnomia
ID GENERAL-RELATIVITY; OUTER PLANETS; KUIPER-BELT; DARK-MATTER; UNIVERSE;
   POLARIZATION; SATELLITES; ANTIMATTER; ENERGY
AB The understanding of the gravitational properties of the quantum vacuum might be the next scientific revolution. It was recently proposed that the quantum vacuum contains the virtual gravitational dipoles; we argue that this hypothesis might be tested within the Solar System. The key point is that the quantum vacuum ("enriched" with the gravitational dipoles) induces a retrograde precession of the perihelion. It is obvious that this phenomenon might eventually be revealed by more accurate studies of orbits of planets and orbits of the artificial Earth satellites. However, we suggest that potentially the best "laboratory" for the study of the gravitational properties of the quantum vacuum is the recently discovered dwarf planet Eris with its satellite named Dysnomia; the distance of nearly 100 AU from the Sun makes it the unique system in which the precession of the perihelion of Dysnomia (around Eris) is strongly dominated by the quantum vacuum.
C1 CERN, PH Div, CH-1211 Geneva 23, Switzerland.
RP Hajdukovic, DS (reprint author), CERN, PH Div, CH-1211 Geneva 23, Switzerland.
EM dragan.hajdukovic@cern.ch
NR 29
TC 0
Z9 0
PU SPRINGER
PI DORDRECHT
PA VAN GODEWIJCKSTRAAT 30, 3311 GZ DORDRECHT, NETHERLANDS
SN 0004-640X
J9 ASTROPHYS SPACE SCI
JI Astrophys. Space Sci.
PD FEB
PY 2013
VL 343
IS 2
BP 505
EP 509
DI 10.1007/s10509-012-1303-3
PG 5
WC Astronomy & Astrophysics
SC Astronomy & Astrophysics
GA 089EJ
UT WOS:000314892100001
ER

PT J
AU Carcamo, D
   Das, A
   Gamboa, J
   Loewe, M
AF Carcamo, D.
   Das, Ashok
   Gamboa, J.
   Loewe, M.
TI Particle-antiparticle asymmetry from magnetogenesis through the Landau
   mechanism
SO PHYSICS LETTERS B
LA English
DT Article
ID LORENTZ INVARIANCE VIOLATION; MATTER-ANTIMATTER ASYMMETRY; CPT
   VIOLATION; MAGNETIC-FIELDS; ELECTRODYNAMICS; COSMOLOGY; SYMMETRY;
   BREAKING; UNIVERSE
AB Motivated by string theory an extension of the Landau problem to quantum field theory is considered. We. show that the commutator between momenta of the fields violates Lorentz and CPT invariance leading to an alternative method of understanding the question of particle-antiparticle asymmetry. The presence of magnetic field at very early moments of the universe would then suggest that the particle-antiparticle asymmetry can be understood as a consequence of magnetogenesis. (C) 2012 Elsevier B.V. All rights reserved.
C1 [Carcamo, D.; Loewe, M.] Pontificia Univ Catolica Chile, Dept Fis, Santiago 22, Chile.
   [Das, Ashok] Univ Rochester, Dept Phys & Astron, Rochester, NY 14627 USA.
   [Das, Ashok] Saha Inst Nucl Phys, Kolkata 700064, W Bengal, India.
   [Gamboa, J.] Univ Santiago Chile, Dept Fis, Santiago, Chile.
   [Loewe, M.] Univ Cape Town, Ctr Theoret Phys & Math Phys, ZA-7700 Rondebosch, South Africa.
RP Gamboa, J (reprint author), Univ Santiago Chile, Dept Fis, Casilla 307, Santiago, Chile.
EM dacarcamo@uc.cl; das@pas.rochester.edu; jgamboa55@gmail.com;
   mloewe@fis.puc.cl
FU FONDECYT-Chile [1095106, 1095217, 1100777, 22110026, Proyecto Anillos
   ACT119]
FX This work was supported by grants from FONDECYT-Chile - 1095106,
   1095217, 1100777, 22110026 and Proyecto Anillos ACT119. One of us (J.G.)
   thanks to the Physics and Astronomy Department of the University of
   Rochester and Departamento de Fisica of PUC for the hospitality.
NR 53
TC 0
Z9 0
PU ELSEVIER SCIENCE BV
PI AMSTERDAM
PA PO BOX 211, 1000 AE AMSTERDAM, NETHERLANDS
SN 0370-2693
J9 PHYS LETT B
JI Phys. Lett. B
PD JAN 29
PY 2013
VL 718
IS 4-5
BP 1548
EP 1551
DI 10.1016/j.physletb.2012.12.043
PG 4
WC Physics, Multidisciplinary
SC Physics
GA 084QN
UT WOS:000314554300057
ER

PT J
AU Haino, S
AF Haino, Sadakazu
CA AMS-02 Tracker Collaboration
TI Performance of the AMS-02 silicon tracker in the ISS mission
SO NUCLEAR INSTRUMENTS & METHODS IN PHYSICS RESEARCH SECTION A-ACCELERATORS
   SPECTROMETERS DETECTORS AND ASSOCIATED EQUIPMENT
LA English
DT Article
DE Charged particle spectrometers; Tracking and position sensitive
   detectors; Cosmic-ray detectors
ID INTERNATIONAL-SPACE-STATION; SPECTROMETER; ALPHA
AB The Alpha Magnetic Spectrometer (AMS-02) is a large acceptance cosmic-ray detector which has been installed as an independent module on the International Space Station (ISS) in May/2011 after the successful launch of STS-134. The instrument will provide a precise measurement of the cosmic-ray energy spectra and extensive antimatter search up to 1 similar to 2 TeV for particle charges up to Z=26. The silicon tracker is working as expected as well as the other detector component. The temperature is controlled within a few degrees range by The Tracker Thermal Control System (TICS) and the measured pedestal and noise level is stable in time. The intrinsic efficiency estimated with proton and helium data is greater than 95% for most of the ladders. In this paper the status and the performance of the tracker after the first several month of data taking in space is presented. (C) 2012 Elsevier B.V. All rights reserved.
C1 [Haino, Sadakazu] INFN Sez Perugia, I-06100 Perugia, Italy.
RP Haino, S (reprint author), INFN Sez Perugia, I-06100 Perugia, Italy.
EM Sadakazu.Haino@pg.infn.it
NR 6
TC 0
Z9 1
PU ELSEVIER SCIENCE BV
PI AMSTERDAM
PA PO BOX 211, 1000 AE AMSTERDAM, NETHERLANDS
SN 0168-9002
J9 NUCL INSTRUM METH A
JI Nucl. Instrum. Methods Phys. Res. Sect. A-Accel. Spectrom. Dect. Assoc.
   Equip.
PD JAN 21
PY 2013
VL 699
BP 221
EP 224
DI 10.1016/j.nima.2012.05.060
PG 4
WC Instruments & Instrumentation; Nuclear Science & Technology; Physics,
   Particles & Fields; Spectroscopy
SC Instruments & Instrumentation; Nuclear Science & Technology; Physics;
   Spectroscopy
GA 060WO
UT WOS:000312809200046
ER

PT J
AU Ptuskin, V
   Zirakashvili, V
   Seo, ES
AF Ptuskin, Vladimir
   Zirakashvili, Vladimir
   Seo, Eun-Suk
TI SPECTRA OF COSMIC-RAY PROTONS AND HELIUM PRODUCED IN SUPERNOVA REMNANTS
SO ASTROPHYSICAL JOURNAL
LA English
DT Article
DE acceleration of particles; ISM: supernova remnants; shock waves
ID DIFFUSIVE SHOCK ACCELERATION; STREAMING INSTABILITY; NONLINEAR-THEORY;
   ORIGIN; WAVES; AMPLIFICATION; ANISOTROPY; COMPONENT; STARS
AB Data obtained in the Advanced Thin Ionization Calorimeter (ATIC-2), Cosmic Ray Energetics and Mass (CREAM), and Payload for Antimatter Matter Exploration and Light-nuclei Astrophysics (PAMELA) experiments suggest that the elemental interstellar spectra of cosmic rays below the knee at a few times 10(6) GeV are not simple power laws, but that they experience hardening at a magnetic rigidity of about 240 GV. Another essential feature is the difference between proton and helium energy spectra, such that the He/p ratio increases by more than 50% in the energy range from 10(2) to 10(4) GV. We consider the concavity of the particle spectrum resulting from the nonlinear nature of diffusive shock acceleration in supernova remnants (SNRs) as a possible reason for the observed spectrum hardening. The increase of the helium-to-proton ratio with energy can be interpreted as a consequence of cosmic-ray acceleration by forward and reverse shocks in SNRs. The contribution of particles accelerated by reverse shocks makes the concavity of the produced overall cosmic-ray spectrum more pronounced. The spectra of protons and helium nuclei accelerated in SNRs and released into the interstellar medium are calculated. The derived steady-state interstellar spectra are in reasonably good agreement with observations.
C1 [Ptuskin, Vladimir; Zirakashvili, Vladimir] Russian Acad Sci IZMIRAN, Pushkov Inst Terr Magnetism Ionosphere & Radio Wa, Troitsk 142190, Moscow Region, Russia.
   [Seo, Eun-Suk] Univ Maryland, Dept Phys, College Pk, MD 20742 USA.
   [Seo, Eun-Suk] Univ Maryland, Inst Phys Sci & Technol, College Pk, MD 20742 USA.
RP Ptuskin, V (reprint author), Russian Acad Sci IZMIRAN, Pushkov Inst Terr Magnetism Ionosphere & Radio Wa, Troitsk 142190, Moscow Region, Russia.
FU NASA Astronomy and Physics Research and Analysis [NNX09AC14G]; Russian
   Foundation for Basic Research [10-02-00110a]
FX This work was supported by the NASA Astronomy and Physics Research and
   Analysis grant NNX09AC14G and the Russian Foundation for Basic Research
   grant 10-02-00110a.
NR 39
TC 7
Z9 7
PU IOP PUBLISHING LTD
PI BRISTOL
PA TEMPLE CIRCUS, TEMPLE WAY, BRISTOL BS1 6BE, ENGLAND
SN 0004-637X
J9 ASTROPHYS J
JI Astrophys. J.
PD JAN 20
PY 2013
VL 763
IS 1
AR 47
DI 10.1088/0004-637X/763/1/47
PG 5
WC Astronomy & Astrophysics
SC Astronomy & Astrophysics
GA 069SH
UT WOS:000313456700047
ER

PT J
AU Menn, W
   Adriani, O
   Barbarino, GC
   Bazilevskaya, GA
   Bellotti, R
   Boezio, M
   Bogomolov, EA
   Bonechi, L
   Bongi, M
   Bonvicini, V
   Borisov, S
   Bottai, S
   Bruno, A
   Cafagna, F
   Campana, D
   Carbone, R
   Carlson, P
   Casolino, M
   Castellini, G
   Consiglio, L
   De Pascale, MP
   De Santis, C
   De Simone, N
   Di Felice, V
   Galper, AM
   Gillard, W
   Grishantseva, L
   Jerse, G
   Karelin, AV
   Koldashov, SV
   Krutkov, SY
   Kvashnin, AN
   Leonov, A
   Malakhov, V
   Malvezzi, V
   Marcelli, L
   Mayorov, AG
   Mikhailov, VV
   Mocchiutt, E
   Monaco, A
   Mori, N
   Nikonov, N
   Osteria, G
   Palma, F
   Papini, P
   Pearce, M
   Picozza, P
   Pizzolotto, C
   Ricci, M
   Ricciarini, SB
   Sarkar, R
   Rossetto, L
   Simon, M
   Sparvoli, R
   Spillantini, P
   Stochaj, SJ
   Stockton, JC
   Stozhkov, YI
   Vacchi, A
   Vannuccini, E
   Vasilyev, G
   Voronov, SA
   Wu, J
   Yurkin, YT
   Zampa, G
   Zampa, N
   Zverev, VG
AF Menn, W.
   Adriani, O.
   Barbarino, G. C.
   Bazilevskaya, G. A.
   Bellotti, R.
   Boezio, M.
   Bogomolov, E. A.
   Bonechi, L.
   Bongi, M.
   Bonvicini, V.
   Borisov, S.
   Bottai, S.
   Bruno, A.
   Cafagna, F.
   Campana, D.
   Carbone, R.
   Carlson, P.
   Casolino, M.
   Castellini, G.
   Consiglio, L.
   De Pascale, M. P.
   De Santis, C.
   De Simone, N.
   Di Felice, V.
   Galper, A. M.
   Gillard, W.
   Grishantseva, L.
   Jerse, G.
   Karelin, A. V.
   Koldashov, S. V.
   Krutkov, S. Y.
   Kvashnin, A. N.
   Leonov, A.
   Malakhov, V.
   Malvezzi, V.
   Marcelli, L.
   Mayorov, A. G.
   Mikhailov, V. V.
   Mocchiutt, E.
   Monaco, A.
   Mori, N.
   Nikonov, N.
   Osteria, G.
   Palma, F.
   Papini, P.
   Pearce, M.
   Picozza, P.
   Pizzolotto, C.
   Ricci, M.
   Ricciarini, S. B.
   Sarkar, R.
   Rossetto, L.
   Simon, M.
   Sparvoli, R.
   Spillantini, P.
   Stochaj, S. J.
   Stockton, J. C.
   Stozhkov, Y. I.
   Vacchi, A.
   Vannuccini, E.
   Vasilyev, G.
   Voronov, S. A.
   Wu, J.
   Yurkin, Y. T.
   Zampa, G.
   Zampa, N.
   Zverev, V. G.
TI The PAMELA space experiment
SO ADVANCES IN SPACE RESEARCH
LA English
DT Article
DE Cosmic rays; Antimatter; Satellite-borne experiment
ID COSMIC-RAY ELECTRONS; SOLAR MINIMUM ACTIVITY; HELIUM SPECTRA; IMAGING
   CALORIMETER; POSITRON FRACTION; ANTIPROTON FLUX; PROTON; BESS;
   SPECTROMETER; PROPAGATION
AB On the 15th of June 2006, the PAMELA satellite-borne experiment was launched from the Baikonur cosmodrome and it has been collecting data since July 2006. The apparatus is comprised of a time-of-flight system, a silicon-microstrip magnetic spectrometer, a silicon-tungsten electromagnetic calorimeter, an anticoincidence system, a shower tail counter scintillator and a neutron detector. The combination of these devices allows precision studies of the charged cosmic radiation to be conducted over a wide energy range (100 MeV to 100's GeV) with high statistics. The primary scientific goal is the measurement of the antiproton and positron energy spectra in order to search for exotic sources, such as dark matter particle annihilations. PAMELA is also searching for primordial antinuclei (anti-helium), and testing cosmic-ray propagation models through precise measurements of the antiparticle energy spectrum and precision studies of light nuclei and their isotopes. Moreover, PAMELA is investigating phenomena connected with solar and earth physics. After 4 years of operation in flight, PAMELA is now delivering coherent results about spectra and chemical composition of the charged cosmic radiation, allowing scenarios of production and propagation of cosmic rays to be fully established and understood. (c) 2011 COSPAR. Published by Elsevier Ltd. All rights reserved.
C1 [Menn, W.; Simon, M.] Univ Siegen, FB Phys, D-57068 Siegen, Germany.
   [Adriani, O.; Bonechi, L.; Mori, N.; Spillantini, P.] Univ Florence, Dept Phys, I-50019 Florence, Italy.
   [Adriani, O.; Bonechi, L.; Bongi, M.; Bottai, S.; Mori, N.; Papini, P.; Ricciarini, S. B.; Spillantini, P.; Vannuccini, E.] Ist Nazl Fis Nucl, Sez Florence, I-50019 Florence, Italy.
   [Barbarino, G. C.] Univ Naples Federico II, Dept Phys, I-80126 Naples, Italy.
   [Barbarino, G. C.; Campana, D.; Carbone, R.; Consiglio, L.; Osteria, G.] Ist Nazl Fis Nucl, Sez Naples, I-80126 Naples, Italy.
   [Bazilevskaya, G. A.; Kvashnin, A. N.; Stozhkov, Y. I.] PN Lebedev Phys Inst, RU-119991 Moscow, Russia.
   [Bellotti, R.; Bruno, A.; Monaco, A.] Univ Bari, Dept Phys, I-70126 Bari, Italy.
   [Bellotti, R.; Bruno, A.; Cafagna, F.; Monaco, A.] Ist Nazl Fis Nucl, Sez Bari, I-70126 Bari, Italy.
   [Boezio, M.; Bonvicini, V.; Jerse, G.; Mocchiutt, E.; Pizzolotto, C.; Sarkar, R.; Vacchi, A.; Zampa, G.; Zampa, N.] Ist Nazl Fis Nucl, Sez Trieste, I-34149 Trieste, Italy.
   [Bogomolov, E. A.; Krutkov, S. Y.; Nikonov, N.; Vasilyev, G.] AF Ioffe Phys Tech Inst, RU-194021 St Petersburg, Russia.
   [Borisov, S.; De Pascale, M. P.; De Santis, C.; De Simone, N.; Di Felice, V.; Malvezzi, V.; Marcelli, L.; Nikonov, N.; Palma, F.; Picozza, P.; Sparvoli, R.] Ist Nazl Fis Nucl, Sez Rome Tor Vergata, I-00133 Rome, Italy.
   [Borisov, S.; Carbone, R.; Casolino, M.; De Pascale, M. P.; De Simone, N.; Nikonov, N.; Palma, F.; Picozza, P.; Sparvoli, R.] Univ Roma Tor Vergata, Dept Phys, I-00133 Rome, Italy.
   [Borisov, S.; Galper, A. M.; Grishantseva, L.; Karelin, A. V.; Koldashov, S. V.; Leonov, A.; Malakhov, V.; Mayorov, A. G.; Mikhailov, V. V.; Voronov, S. A.; Yurkin, Y. T.; Zverev, V. G.] Moscow Engn & Phys Inst, RU-11540 Moscow, Russia.
   [Carlson, P.; Gillard, W.; Pearce, M.; Rossetto, L.; Wu, J.] KTH, Dept Phys, SE-10691 Stockholm, Sweden.
   [Carlson, P.; Gillard, W.; Pearce, M.; Rossetto, L.; Wu, J.] AlbaNova Univ Ctr, Oskar Klein Ctr Cosmoparticle Phys, SE-10691 Stockholm, Sweden.
   [Castellini, G.] IFAC, I-50019 Florence, Italy.
   [Jerse, G.] Univ Trieste, Dept Phys, I-34147 Trieste, Italy.
   [Ricci, M.] Ist Nazl Fis Nucl, Lab Nazl Frascati, I-00044 Frascati, Italy.
   [Stochaj, S. J.; Stockton, J. C.] New Mexico State Univ, Las Cruces, NM 88003 USA.
RP Menn, W (reprint author), Univ Siegen, FB Phys, Walter Flex Str 3, D-57068 Siegen, Germany.
EM menn@pamela.physik.uni-siegen.de
RI Pizzolotto, Cecilia/G-5821-2013; Mikhailov, Vladimir/B-5368-2014;
   Vasilyev, Gennady/E-4843-2014; Krutkov, Sergey/E-7561-2014; De Santis,
   Cristian/C-1210-2011
NR 45
TC 1
Z9 1
PU ELSEVIER SCI LTD
PI OXFORD
PA THE BOULEVARD, LANGFORD LANE, KIDLINGTON, OXFORD OX5 1GB, OXON, ENGLAND
SN 0273-1177
J9 ADV SPACE RES
JI Adv. Space Res.
PD JAN 15
PY 2013
VL 51
IS 2
BP 209
EP 218
DI 10.1016/j.asr.2011.06.030
PG 10
WC Astronomy & Astrophysics; Geosciences, Multidisciplinary; Meteorology &
   Atmospheric Sciences
SC Astronomy & Astrophysics; Geology; Meteorology & Atmospheric Sciences
GA 083RM
UT WOS:000314482900002
ER

PT J
AU Yamamoto, A
   Mitchell, JW
   Yoshimura, K
   Abe, K
   Fuke, H
   Haino, S
   Hams, T
   Hasegawa, M
   Horikoshi, A
   Itazaki, A
   Kim, KC
   Kumazawa, T
   Kusumoto, A
   Lee, MH
   Makida, Y
   Matsuda, S
   Matsukawa, Y
   Matsumoto, K
   Moiseev, AA
   Myers, Z
   Nishimura, J
   Nozaki, M
   Orito, R
   Ormes, JF
   Sakai, K
   Sasaki, M
   Seo, ES
   Shikaze, Y
   Shinoda, R
   Streitmatter, RE
   Suzuki, J
   Takasugi, Y
   Takeuchi, K
   Tanaka, K
   Taniguchi, T
   Thakur, N
   Yamagami, T
   Yoshida, T
AF Yamamoto, A.
   Mitchell, J. W.
   Yoshimura, K.
   Abe, K.
   Fuke, H.
   Haino, S.
   Hams, T.
   Hasegawa, M.
   Horikoshi, A.
   Itazaki, A.
   Kim, K. C.
   Kumazawa, T.
   Kusumoto, A.
   Lee, M. H.
   Makida, Y.
   Matsuda, S.
   Matsukawa, Y.
   Matsumoto, K.
   Moiseev, A. A.
   Myers, Z.
   Nishimura, J.
   Nozaki, M.
   Orito, R.
   Ormes, J. F.
   Sakai, K.
   Sasaki, M.
   Seo, E. S.
   Shikaze, Y.
   Shinoda, R.
   Streitmatter, R. E.
   Suzuki, J.
   Takasugi, Y.
   Takeuchi, K.
   Tanaka, K.
   Taniguchi, T.
   Thakur, N.
   Yamagami, T.
   Yoshida, T.
CA BESS Collaboration
TI Search for cosmic-ray antiproton origins and for cosmological antimatter
   with BESS
SO ADVANCES IN SPACE RESEARCH
LA English
DT Article
DE Cosmic rays; Antiproton; Antimatter; Primordial black hole; Solar
   modulation; Solar BESS
ID PRIMORDIAL BLACK-HOLES; PARTICLE ASTROPHYSICS; SOLAR MODULATION; CURRENT
   SHEET; ANTIHELIUM; FLUX; SPECTRUM; PROGRESS; SPECTROMETER; PROPAGATION
AB The balloon-borne experiment with a superconducting spectrometer (BESS) has performed cosmic-ray observations as a US-Japan cooperative space science program, and has provided fundamental data on cosmic rays to study elementary particle phenomena in the early Universe. The BESS experiment has measured the energy spectra of cosmic-ray antiprotons to investigate signatures of possible exotic origins such as dark matter candidates or primordial black holes, and searched for heavier antinuclei that might reach Earth from antimatter domains formed in the early Universe. The apex of the BESS program was reached with the Antarctic flight of BESS-Polar II, during the 2007-2008 Austral Summer, that obtained over 4.7 billion cosmic-ray events from 24.5 days of observation. The flight took place at the expected solar minimum, when the sensitivity of the low-energy antiproton measurements to a primary source is greatest. Here, we report the scientific results, focusing on the long-duration flights of BESS-Polar I (2004) and BESS-Polar II (2007-2008). (c) 2011 COSPAR. Published by Elsevier Ltd. All rights reserved.
C1 [Yamamoto, A.; Yoshimura, K.; Haino, S.; Hasegawa, M.; Horikoshi, A.; Kumazawa, T.; Makida, Y.; Matsuda, S.; Matsumoto, K.; Nozaki, M.; Suzuki, J.; Tanaka, K.; Taniguchi, T.] High Energy Accelerator Res Org KEK, Tsukuba, Ibaraki 3050801, Japan.
   [Mitchell, J. W.; Hams, T.; Moiseev, A. A.; Myers, Z.; Sasaki, M.; Streitmatter, R. E.] NASA, Goddard Space Flight Ctr, Greenbelt, MD 20771 USA.
   [Abe, K.; Itazaki, A.; Kusumoto, A.; Matsukawa, Y.; Orito, R.; Shikaze, Y.; Takasugi, Y.; Takeuchi, K.] Kobe Univ, Kobe, Hyogo 6578501, Japan.
   [Fuke, H.; Yamagami, T.; Yoshida, T.] Japan Aerosp Explorat Agcy ISAS JAXA, Inst Space & Astronaut Sci, Sagamihara, Kanagawa 2298510, Japan.
   [Kim, K. C.; Lee, M. H.; Seo, E. S.] Univ Maryland, IPST, College Pk, MD 20742 USA.
   [Nishimura, J.; Sakai, K.; Shinoda, R.] Univ Tokyo, Bunkyo Ku, Tokyo 1130033, Japan.
   [Ormes, J. F.; Thakur, N.] Univ Denver, Denver, CO 80208 USA.
   [Hams, T.] Univ Maryland Baltimore Cty, Baltimore, MD 21228 USA.
   [Sasaki, M.] Univ Maryland, College Pk, MD 20742 USA.
RP Yamamoto, A (reprint author), High Energy Accelerator Res Org KEK, Tsukuba, Ibaraki 3050801, Japan.
EM akira.yamamoto@kek.jp
FU National Science Foundation; Raytheon Polar Services Corporation; NASA
   Astrophysics Research and Analysis program in the U.S.; 'Kaken-hi' Grant
   in Aid, special promotion and fundamental research programs, MEXT, in
   Japan
FX The authors thank NASA Headquarters, ISAS/JAXA, GSFC, and KEK for
   continuous support and encouragement in the US-Japan cooperative BESS
   program. The authors also thank the NASA Balloon Program Office and the
   NASA Columbia Scientific Balloon Facility for their highly professional
   support of BESS conventional and long-duration balloon flight
   operations, and the National Science Foundation and Raytheon Polar
   Services Corporation for their support of the United States Antarctic
   Program. BESS-Polar is supported by the NASA Astrophysics Research and
   Analysis program in the U.S., and by the 'Kaken-hi' Grant in Aid,
   special promotion and fundamental research programs, MEXT, in Japan.
NR 42
TC 3
Z9 3
PU ELSEVIER SCI LTD
PI OXFORD
PA THE BOULEVARD, LANGFORD LANE, KIDLINGTON, OXFORD OX5 1GB, OXON, ENGLAND
SN 0273-1177
J9 ADV SPACE RES
JI Adv. Space Res.
PD JAN 15
PY 2013
VL 51
IS 2
BP 227
EP 233
DI 10.1016/j.asr.2011.07.012
PG 7
WC Astronomy & Astrophysics; Geosciences, Multidisciplinary; Meteorology &
   Atmospheric Sciences
SC Astronomy & Astrophysics; Geology; Meteorology & Atmospheric Sciences
GA 083RM
UT WOS:000314482900004
ER

PT J
AU Consolati, G
   Ferragut, R
   Galarneau, A
   Renzo, F
   Quasso, F
AF Consolati, Giovanni
   Ferragut, Rafael
   Galarneau, Anne
   Di Renzo, Francesco
   Quasso, Fiorenza
TI Mesoporous materials for antihydrogen production
SO CHEMICAL SOCIETY REVIEWS
LA English
DT Review
ID MICELLE-TEMPLATED SILICAS; OF-FLIGHT MEASUREMENTS;
   POSITRON-ANNIHILATION; POROUS MATERIALS; FREE-VOLUME; SPECTROSCOPY;
   MOLECULES; NITROGEN; SURFACE; PORES
AB Antimatter is barely known by the chemist community and this article has the vocation to explain how antimatter, in particular antihydrogen, can be obtained, as well as to show how mesoporous materials could be used as a further improvement for the production of antimatter at very low temperatures (below 1 K). The first experiments with mesoporous materials highlighted in this review show very promising and exciting results. Mesoporous materials such as mesoporous silicon, mesoporous material films, pellets of MCM-41 and silica aerogel show remarkable features for antihydrogen formation. Yet, the characteristics for the best future mesoporous materials (e.g. pore sizes, pore connectivity, shape, surface chemistry) remain to be clearly identified. For now among the best candidates are pellets of MCM-41 and aerogel with pore sizes between 10 and 30 nm, possessing hydrophobic patches on their surface to avoid ice formation at low temperature. From a fundamental standpoint, antimatter experiments could help to shed light on open issues, such as the apparent asymmetry between matter and antimatter in our universe and the gravitational behaviour of antimatter. To this purpose, basic studies on antimatter are necessary and a convenient production of antimatter is required. It is exactly where mesoporous materials could be very useful.
C1 [Consolati, Giovanni; Quasso, Fiorenza] Politecn Milan, Dept Aerosp Sci & Technol, I-20156 Milan, Italy.
   [Consolati, Giovanni; Ferragut, Rafael] Ist Nazl Fis Nucl, I-20133 Milan, Italy.
   [Ferragut, Rafael] Politecn Milan, LNESS, I-22100 Como, Italy.
   [Ferragut, Rafael] Politecn Milan, CNISM, Dipartimento Fis, I-22100 Como, Italy.
   [Galarneau, Anne; Di Renzo, Francesco] ENSCM, Inst Charles Gerhardt Montpellier, UMR CNRS ENSCM UM1 5253 UM2, F-34296 Montpellier, France.
RP Consolati, G (reprint author), Politecn Milan, Dept Aerosp Sci & Technol, Via La Masa 34, I-20156 Milan, Italy.
EM giovanni.consolati@polimi.it; rafael.ferragut@polimi.it;
   anne.galarneau@enscm.fr; francesco.di-renzo@enscm.fr;
   fiorenza.quasso@polimi.it
RI Consolati, Giovanni/C-5680-2013; Quasso, Fiorenza/C-5671-2013
OI Consolati, Giovanni/0000-0003-3614-245X; Quasso,
   Fiorenza/0000-0002-2867-5830
NR 60
TC 3
Z9 3
PU ROYAL SOC CHEMISTRY
PI CAMBRIDGE
PA THOMAS GRAHAM HOUSE, SCIENCE PARK, MILTON RD, CAMBRIDGE CB4 0WF, CAMBS,
   ENGLAND
SN 0306-0012
J9 CHEM SOC REV
JI Chem. Soc. Rev.
PY 2013
VL 42
IS 9
BP 3821
EP 3832
DI 10.1039/c2cs35454c
PG 12
WC Chemistry, Multidisciplinary
SC Chemistry
GA 126EU
UT WOS:000317596100013
ER

PT J
AU Diwan, M
   Edgecock, R
   Hasegawa, T
   Patzak, T
   Shiozawa, M
   Strait, J
AF Diwan, Milind
   Edgecock, Rob
   Hasegawa, Takuya
   Patzak, Thomas
   Shiozawa, Masato
   Strait, Jim
TI Future Long-Baseline Neutrino Facilities and Detectors
SO ADVANCES IN HIGH ENERGY PHYSICS
LA English
DT Review
ID LIQUID SCINTILLATOR DETECTOR; BEAM
AB We review the ongoing effort in the US, Japan, and Europe of the scientific community to study the location and the detector performance of the next-generation long-baseline neutrino facility. For many decades, research on the properties of neutrinos and the use of neutrinos to study the fundamental building blocks of matter has unveiled new, unexpected laws of nature. Results of neutrino experiments have triggered a tremendous amount of development in theory: theories beyond the standard model or at least extensions of it and development of the standard solar model and modeling of supernova explosions as well as the development of theories to explain the matter-antimatter asymmetry in the universe. Neutrino physics is one of the most dynamic and exciting fields of research in fundamental particle physics and astrophysics. The next-generation neutrino detector will address two aspects: fundamental properties of the neutrino like mass hierarchy, mixing angles, and the CP phase, and low-energy neutrino astronomy with solar, atmospheric, and supernova neutrinos. Such a new detector naturally allows for major improvements in the search for nucleon decay. A next-generation neutrino observatory needs a huge, megaton scale detector which in turn has to be installed in a new, international underground laboratory, capable of hosting such a huge detector.
C1 [Diwan, Milind] Brookhaven Natl Lab, Dept Phys, Upton, NY 11973 USA.
   [Edgecock, Rob] Univ Huddersfield, Didcot OX11 0QX, Oxon, England.
   [Edgecock, Rob] STFC Rutherford Appleton Lab, Didcot OX11 0QX, Oxon, England.
   [Hasegawa, Takuya] High Energy Accelerator Res Org KEK, Tsukuba, Ibaraki 3050801, Japan.
   [Patzak, Thomas] Univ Paris Diderot, Observ Paris, CNRS IN2P3, CEA Irfu, F-75205 Paris 13, France.
   [Shiozawa, Masato] Univ Tokyo, Inst Cosm Ray Res, Kamioka Observ, Gifu 5061205, Japan.
   [Strait, Jim] Fermilab Natl Accelerator Lab, Batavia, IL 60510 USA.
RP Patzak, T (reprint author), Univ Paris Diderot, Observ Paris, CNRS IN2P3, CEA Irfu, 10 Rue Alice Domon & Leonie Duquet, F-75205 Paris 13, France.
EM patzak@apc.univ-paris7.fr
FU European Commission [212343]; LAGUNA-LBNO [284518]; EUROnu [212372];
   Japan Society for the Promotion of Science [23244058]; US Department of
   Energy
FX The authors are grateful to the European Commission for the financial
   support of the project through the FP7 Design Studies LAGUNA (Project
   no. 212343), LAGUNA-LBNO (Project no. 284518), and EUROnu (Project no.
   212372). The EC is not liable for any use that may be made of the
   information herein. They thank the French Centre National de Recherche
   Scientifique for the support of the project in form of the PICS. They
   are also grateful to the Japan Society for the Promotion of Science
   Grants-in-Aid for Scientific Research (Grant no. 23244058). This work
   was partially supported by the US Department of Energy.
NR 74
TC 1
Z9 1
PU HINDAWI PUBLISHING CORPORATION
PI NEW YORK
PA 410 PARK AVENUE, 15TH FLOOR, #287 PMB, NEW YORK, NY 10022 USA
SN 1687-7357
J9 ADV HIGH ENERGY PHYS
JI Adv. High. Energy Phys.
PY 2013
AR 460123
DI 10.1155/2013/460123
PG 35
WC Physics, Particles & Fields
SC Physics
GA 102VN
UT WOS:000315872600001
ER

PT J
AU Blanchet, S
   Di Bari, P
   Jones, DA
   Marzola, L
AF Blanchet, Steve
   Di Bari, Pasquale
   Jones, David A.
   Marzola, Luca
TI Leptogenesis with heavy neutrino flavours: from density matrix to
   Boltzmann equations
SO JOURNAL OF COSMOLOGY AND ASTROPARTICLE PHYSICS
LA English
DT Article
DE leptogenesis; baryon asymmetry; cosmological neutrinos; physics of the
   early universe
ID RESONANT LEPTOGENESIS; ATMOSPHERIC NEUTRINOS; THERMAL LEPTOGENESIS;
   BARYON ASYMMETRY; BARYOGENESIS; MASSES; DECAYS; VIOLATION
AB Leptogenesis with heavy neutrino flavours is discussed within a density matrix formalism. We write the density matrix equation, describing the generation of the matter-antimatter asymmetry, for an arbitrary choice of the right-handed (RH) neutrino masses. For hierarchical RH neutrino masses lying in the fully flavoured regimes, this reduces to multiple-stage Boltzmann equations. In this case we recover and extend results previously derived within a quantum state collapse description. We confirm the generic existence of phantom terms. However, taking into account the effect of gauge interactions, we show that they are washed out at the production with a wash-out rate that is halved compared to that one acting on the total asymmetry. In the N-1-dominated scenario they cancel without contributing to the final baryon asymmetry. In other scenarios they do not in general and they have to be taken into account. We also confirm that there is a (orthogonal) component in the asymmetry produced by the heavier RH neutrinos which completely escapes the washout from the lighter RH neutrinos and show that phantom terms additionally contribute to it. The other (parallel) component is washed out with the usual exponential factor, even for weak washout. Finally, as an illustration, we study the two RH neutrino model in the light of the above findings, showing that phantom terms can contribute to the final asymmetry also in this case.
C1 [Blanchet, Steve] Ecole Polytech Fed Lausanne, Inst Theorie Phenomenes Phys, CH-1015 Lausanne, Switzerland.
   [Di Bari, Pasquale; Jones, David A.; Marzola, Luca] Univ Southampton, Sch Phys & Astron, Southampton SO17 1BJ, Hants, England.
RP Blanchet, S (reprint author), Ecole Polytech Fed Lausanne, Inst Theorie Phenomenes Phys, CH-1015 Lausanne, Switzerland.
EM steve.blanchet@uam.es; pdb1d08@soton.ac.uk; lm10g09@soton.ac.uk;
   daj1g08@soton.ac.uk
FU NExT Institute; SEPnet; Swiss National Science Foundation under the
   Ambizione grant [PZ00P2_136947]; STFC
FX We wish to thank Stefan Antusch and Steve King for many useful
   discussions. PDB and LM acknowledge financial support from the NExT
   Institute and SEPnet. SB acknowledges support from the Swiss National
   Science Foundation under the Ambizione grant PZ00P2_136947. DAJ is
   thankful to the STFC for providing studentship funding.
NR 62
TC 1
Z9 1
PU IOP PUBLISHING LTD
PI BRISTOL
PA TEMPLE CIRCUS, TEMPLE WAY, BRISTOL BS1 6BE, ENGLAND
SN 1475-7516
J9 J COSMOL ASTROPART P
JI J. Cosmol. Astropart. Phys.
PD JAN
PY 2013
IS 1
AR 041
DI 10.1088/1475-7516/2013/01/041
PG 33
WC Astronomy & Astrophysics; Physics, Particles & Fields
SC Astronomy & Astrophysics; Physics
GA 086EE
UT WOS:000314665600041
ER

PT J
AU Harlow, FH
AF Harlow, Francis H.
TI Spinoff Challenges for Computational Fluid Dynamics
SO JOURNAL OF HEAT TRANSFER-TRANSACTIONS OF THE ASME
LA English
DT Article
DE crowds of people; mob dynamics; biological evolution; origin of the
   universe; turbulence computations
ID 2-POINT DESCRIPTION
AB This paper describes extensions of computational fluid dynamics (CFD) to fields of analysis lying well beyond their current realms of application. In particular, three examples are presented. The first is to the collective behavior of mobs of people interacting with sources of danger and/or opportunity to which each individual responds by actions that depend strongly on the inducement of fear and/or excitement, depending on the intrinsic susceptibilities of the person. This behavior results in both individual activities (agent-based) and collective behaviors (crowd-based stochastic) with consequences of potentially great significance. Extensions are also described for which various other emotional developments are important to the behavior of a mob. The second example is to the processes of biological evolution, in particular to the driving forces that influence the directions of species alterations through a succession of characteristics that are tested for survivability in classical Darwinian fashion. The key to the analysis lies in the newly emerging field of epigenetics, in which numerous important experimental studies are producing astonishing results leading to major challenges to the creation of computational models of the collective fluid-like dynamics of interacting biological species. The third example explores an alternative to the Big Bang theory for describing the origin of our universe. The idea is that a parent universe exists, being composed of energy, matter, and antimatter in various forms. In some region a perturbation occurs, which locally has an excess of matter over antimatter. An enormous gravitational buildup of matter and energy in the region leads to a black hole, in which there is distortion in the fourth dimension. The result then leads to an offspring entity (universe) that becomes completely detached from the parent. To apply computational fluid dynamics to the analysis of this process requires formulations that include a major component of relevant physical representations. In all three of these examples, instabilities, fluctuations, and turbulence play major roles. These arise naturally in agent-based numerical formulations (the first and second of our examples), but are much more challenging to describe in a stochastic representation (e.g., the Navier-Stokes equations). Some promising spectral analysis extensions for stochastic formulations are included in this paper. [DOI: 10.1115/1.4007648]
C1 [Harlow, Francis H.] Los Alamos Natl Lab, Los Alamos, NM 87545 USA.
RP Harlow, FH (reprint author), 1407 11th St, Los Alamos, NM 87544 USA.
EM francisharlow@comcast.net
NR 9
TC 0
Z9 0
PU ASME-AMER SOC MECHANICAL ENG
PI NEW YORK
PA THREE PARK AVE, NEW YORK, NY 10016-5990 USA
SN 0022-1481
J9 J HEAT TRANS-T ASME
JI J. Heat Transf.-Trans. ASME
PD JAN
PY 2013
VL 135
IS 1
AR 011001
DI 10.1115/1.4007648
PG 7
WC Thermodynamics; Engineering, Mechanical
SC Thermodynamics; Engineering
GA 063IW
UT WOS:000312991100002
ER

PT J
AU Harasimowicz, J
   Welsch, CP
   Cosentino, L
   Pappalardo, A
   Finocchiaro, P
AF Harasimowicz, J.
   Welsch, C. P.
   Cosentino, L.
   Pappalardo, A.
   Finocchiaro, P.
TI Beam diagnostics for low energy beams
SO PHYSICAL REVIEW SPECIAL TOPICS-ACCELERATORS AND BEAMS
LA English
DT Article
ID ANTIPROTONS; INTENSITY
AB Low-energetic ion and antimatter beams are very attractive for a number of fundamental studies. The diagnostics of such beams, however, is a challenge due to low currents down to only a few thousands of particles per second and significant fraction of energy loss in matter at keV beam energies. A modular set of particle detectors has been developed to suit the particular beam diagnostic needs of the ultralow-energy storage ring (USR) at the future facility for low-energy antiproton and ion research, accommodating very low beam intensities at energies down to 20 keV. The detectors include beam-profile monitors based on scintillating screens and secondary electron emission, sensitive Faraday cups for absolute intensity measurements, and capacitive pickups for beam position monitoring. In this paper, the design of all detectors is presented in detail and results from beam measurements are shown. The resolution limits of all detectors are described and options for further improvement summarized. Whilst initially developed for the USR, the instrumentation described in this paper is also well suited for use in other low-intensity, low-energy accelerators, storage rings, and beam lines. DOI: 10.1103/PhysRevSTAB.15.122801
C1 [Harasimowicz, J.; Welsch, C. P.] Cockcroft Inst, Warrington WA4 4AD, Cheshire, England.
   [Harasimowicz, J.; Welsch, C. P.] Univ Liverpool, Dept Phys, Liverpool L69 7ZE, Merseyside, England.
   [Cosentino, L.; Pappalardo, A.; Finocchiaro, P.] Natl Inst Nucl Phys INFN LNS, I-95125 Catania, Italy.
RP Harasimowicz, J (reprint author), Cockcroft Inst, Warrington WA4 4AD, Cheshire, England.
EM Janusz.Harasimowicz@liverpool.ac.uk
RI Finocchiaro, Paolo/G-5625-2010
FU European Commission [PITN-GA-2008-215080]; Helmholtz Association of
   National Research Centers (HGF); GSI Helmholz Center for Heavy Ion
   Research (GSI) [VH-NG-328]; STFC Cockcroft Institute Core [ST/G008248/1]
FX The authors would like to thank Juan Luis Fernando-Hernandez of the
   Cockcroft Institute/ASTeC/STFC for performing FLUKA simulations for the
   secondary emission monitor studies, Germano Bonomi of the University of
   Brescia/AEgIS collaboration for performing GEANT4 simulations for the
   Faraday cup studies, Andras Paal of the Manne Siegbahn Laboratory for
   designing and manufacturing the customized low-noise amplifiers for the
   capacitive pickup, the CI/ASTeC design office, and the INFN-LNS
   accelerator and ion source staff, as well as other involved QUASAR Group
   members for their strong support. The generous support of the European
   Commission under Contract No. PITN-GA-2008-215080, Helmholtz Association
   of National Research Centers (HGF) and GSI Helmholz Center for Heavy Ion
   Research (GSI) under Contract No. VH-NG-328, and STFC Cockcroft
   Institute Core Grant No. ST/G008248/1 are acknowledged.
NR 39
TC 0
Z9 0
PU AMER PHYSICAL SOC
PI COLLEGE PK
PA ONE PHYSICS ELLIPSE, COLLEGE PK, MD 20740-3844 USA
SN 1098-4402
J9 PHYS REV SPEC TOP-AC
JI Phys. Rev. Spec. Top.-Accel. Beams
PD DEC 11
PY 2012
VL 15
IS 12
AR 122801
DI 10.1103/PhysRevSTAB.15.122801
PG 16
WC Physics, Nuclear; Physics, Particles & Fields
SC Physics
GA 053UO
UT WOS:000312300100001
ER

PT J
AU Ma, YG
   Chen, JH
   Xue, L
AF Ma, Yu-Gang
   Chen, Jin-Hui
   Xue, Liang
TI A brief review of antimatter production
SO FRONTIERS OF PHYSICS
LA English
DT Review
DE antimatter; (e)over-bar; (p)over-bar; (d)over-bar; (3)(H)over-bar;
   (3)/Lambda (H)over-bar; (3)(He)over-bar; (4)(He)over-bar
ID HARD GAMMA-RAYS; ANTIHYDROGEN; HYPERNUCLEUS; LIFETIMES; STRANGENESS;
   ANTIPROTONS; ELECTRON; SPACE
AB In this article, we present a brief review of the discoveries of kinds of antimatter particles, including positron ((e) over bar), antiproton ((p) over bar), antideuteron ((d) over bar) and antihelium-3 ((3)(He) over bar). Special emphasis is put on the discovery of the antihypertriton(3/Lambda(H) over bar) and antihelium-4 nucleus ((4)(He) over bar, or (alpha) over bar) which were reported by the RHIC-STAR experiment very recently. In addition, brief discussions about the effort to search for antinuclei in cosmic rays and study of the longtime confinement of the simplest antimatter atom, antihydrogen are also given. Moreover, the production mechanism of anti-light nuclei is introduced.
C1 [Ma, Yu-Gang; Chen, Jin-Hui; Xue, Liang] Chinese Acad Sci, Shanghai Inst Appl Phys, Shanghai 201800, Peoples R China.
   [Xue, Liang] Univ Chinese Acad Sci, Beijing 100080, Peoples R China.
RP Ma, YG (reprint author), Chinese Acad Sci, Shanghai Inst Appl Phys, Shanghai 201800, Peoples R China.
EM ygma@sinap.ac.cn
RI Xue, Liang/F-8077-2013
OI Xue, Liang/0000-0002-2321-9019
FU National Natural Science Foundation of China [11035009, 11220101005,
   10875160, 10805067, 10975174, 11275250, 10905085]; Knowledge Innovation
   Project of Chinese Academy of Sciences [KJCX2-EW-N01]; Shanghai Rising
   Star Project [11QA1408000]
FX This work was partially supported by the National Natural Science
   Foundation of China (Grant Nos. 11035009, 11220101005, 10875160,
   10805067, 10975174, 11275250, and 10905085), the Knowledge Innovation
   Project of Chinese Academy of Sciences under Grant No. KJCX2-EW-N01, and
   Dr. J. H. Chen was partially supported by the Shanghai Rising Star
   Project under Grant No. 11QA1408000.
NR 51
TC 1
Z9 1
PU HIGHER EDUCATION PRESS
PI BEIJING
PA SHATANHOU ST 55, BEIJING 100009, PEOPLES R CHINA
SN 2095-0462
J9 FRONT PHYS-BEIJING
JI Front. Phys.
PD DEC
PY 2012
VL 7
IS 6
BP 637
EP 646
DI 10.1007/s11467-012-0273-9
PG 10
WC Physics, Multidisciplinary
SC Physics
GA 096XG
UT WOS:000315437400003
ER

PT J
AU Buchmuller, W
AF Buchmueller, Wilfried
TI BARYOGENESIS, DARK MATTER AND THE MAXIMAL TEMPERATURE OF THE EARLY
   UNIVERSE
SO ACTA PHYSICA POLONICA B
LA English
DT Article; Proceedings Paper
CT 52nd Conference on Astroparticle Physics in the LHC Era of
   Cracow-School-of-Theoretical-Physics
CY MAY 19-27, 2012
CL Zakopane, POLAND
SP Cracow Sch Theoret Phys
ID ELECTROWEAK PHASE-TRANSITION; SU(2) HIGGS-MODEL; BARYON ASYMMETRY;
   STANDARD MODEL; CP VIOLATION; SYMMETRY-BREAKING; NEUTRINO MASS; 3
   DIMENSIONS; LEPTOGENESIS; INFLATION
AB Mechanisms for the generation of the matter-antimatter asymmetry and dark matter strongly depend on the reheating temperature T-R, the maximal temperature reached in the early universe. Forthcoming results from the LHC, low energy experiments, astrophysical observations and the Planck satellite will significantly constrain baryogenesis and the nature of dark matter, and thereby provide valuable information about the very early hot universe. At present, a wide range of reheating temperatures is still consistent with observations. We illustrate possible origins of matter and dark matter with four examples: moduli decay, electroweak baryogenesis, leptogenesis in the nu MSM and thermal leptogenesis. Finally, we discuss the connection between baryogenesis, dark matter and inflation in the context of supersymmetric spontaneous B-L breaking. DOI:10.5506/APhysPolB.43.2153
C1 Deutsch Elektronen Synchrotron DESY, Hamburg, Germany.
RP Buchmuller, W (reprint author), Deutsch Elektronen Synchrotron DESY, Hamburg, Germany.
NR 88
TC 2
Z9 2
PU WYDAWNICTWO UNIWERSYTETU JAGIELLONSKIEGO
PI KRAKOW
PA UL GRODZKA 26, KRAKOW, 31044, POLAND
SN 0587-4254
J9 ACTA PHYS POL B
JI Acta Phys. Pol. B
PD DEC
PY 2012
VL 43
IS 12
BP 2153
EP 2185
DI 10.5506/APhysPolB.43.2153
PG 33
WC Physics, Multidisciplinary
SC Physics
GA 085LA
UT WOS:000314615100001
ER

PT J
AU Ibarra, A
AF Ibarra, Alejandro
TI INDIRECT DARK MATTER DETECTION
SO ACTA PHYSICA POLONICA B
LA English
DT Article; Proceedings Paper
CT 52nd Conference on Astroparticle Physics in the LHC Era of
   Cracow-School-of-Theoretical-Physics
CY MAY 19-27, 2012
CL Zakopane, POLAND
SP Cracow Sch Theoret Phys
ID COSMIC-RAY POSITRON; LARGE-AREA TELESCOPE; NEUTRALINO ANNIHILATION;
   RADIATIVE PROCESSES; SOLAR MODULATION; 2 PHOTONS; DENSITY; FERMI;
   CONSTRAINTS; GALAXIES
AB Dark matter particles could self-annihilate or decay producing a flux of antimatter particles, gamma-rays or neutrinos which could be observed as an excess over their expected astrophysical backgrounds, opening the possibility of indirectly detecting dark matter. In this paper, we will review the calculation of the expected fluxes of Standard Model particles produced in the annihilation or the decay of dark matter particles, as well as the limits on the dark matter properties which follow from observations. DOI:10.5506/APhysPolB.43.2199
C1 Tech Univ Munich, Phys Dept T30d, D-85748 Garching, Germany.
RP Ibarra, A (reprint author), Tech Univ Munich, Phys Dept T30d, James Franck Str, D-85748 Garching, Germany.
NR 144
TC 1
Z9 1
PU WYDAWNICTWO UNIWERSYTETU JAGIELLONSKIEGO
PI KRAKOW
PA UL GRODZKA 26, KRAKOW, 31044, POLAND
SN 0587-4254
J9 ACTA PHYS POL B
JI Acta Phys. Pol. B
PD DEC
PY 2012
VL 43
IS 12
BP 2199
EP 2224
DI 10.5506/APhysPolB.43.2199
PG 26
WC Physics, Multidisciplinary
SC Physics
GA 085LA
UT WOS:000314615100003
ER

PT J
AU Fromerth, MJ
   Kuznetsova, I
   Labun, L
   Letessier, J
   Rafelski, J
AF Fromerth, Michael J.
   Kuznetsova, Inga
   Labun, Lance
   Letessier, Jean
   Rafelski, Jan
TI FROM QUARK-GLUON UNIVERSE TO NEUTRINO DECOUPLING: 200 < T < 2 MeV
SO ACTA PHYSICA POLONICA B
LA English
DT Article; Proceedings Paper
CT 52nd Conference on Astroparticle Physics in the LHC Era of
   Cracow-School-of-Theoretical-Physics
CY MAY 19-27, 2012
CL Zakopane, POLAND
SP Cracow Sch Theoret Phys
ID HEAVY-ION COLLISIONS; MATTER; ANTIMATTER
AB The properties of the quark and hadron Universe are explored. Kinetic theory considerations are presented proving that hadron abundances after phase transformation from quarks to hadrons remain intact till abundances of hadrons become irrelevant. The hadronization process and the evolution of hadron yields are described in detail. DOI:10.5506/APhysPolB.43.2261
C1 [Fromerth, Michael J.; Kuznetsova, Inga; Labun, Lance; Letessier, Jean; Rafelski, Jan] Univ Arizona, Dept Phys, Tucson, AZ 85721 USA.
   [Labun, Lance] Natl Taiwan Univ, Dept Phys, Leung Ctr Cosmol & Particle Astrophys, Taipei 10617, Taiwan.
   [Letessier, Jean] Univ Paris 06, Phys Theor & Hautes Energies Lab, F-75005 Paris, France.
RP Fromerth, MJ (reprint author), Univ Arizona, Dept Phys, Tucson, AZ 85721 USA.
RI Rafelski, Johann/E-4678-2013
NR 25
TC 2
Z9 2
PU WYDAWNICTWO UNIWERSYTETU JAGIELLONSKIEGO
PI KRAKOW
PA UL GRODZKA 26, KRAKOW, 31044, POLAND
SN 0587-4254
J9 ACTA PHYS POL B
JI Acta Phys. Pol. B
PD DEC
PY 2012
VL 43
IS 12
BP 2261
EP 2283
DI 10.5506/APhysPolB.43.2261
PG 23
WC Physics, Multidisciplinary
SC Physics
GA 085LA
UT WOS:000314615100007
ER

PT J
AU Winterberg, F
AF Winterberg, F.
TI Matter-Antimatter Relativistic Ambiplasma Pinch
SO IEEE TRANSACTIONS ON PLASMA SCIENCE
LA English
DT Article
DE Plasma confinement; plasma sources
ID ELECTRON-POSITRON PLASMA; GAMMA-RAY LASER; ULTRAHIGH DENSITIES;
   RADIATIVE COLLAPSE; ANNIHILATION
AB An ambiplasma is a plasma made from matter and antimatter. We study here the property of such plasma at relativistic energy, which is made of counterstreaming electron and positron beams, and its extension to a hydrogen-antihydrogen ambiplasma pinch configuration, where the pinch current is made up from counterstreaming electrons and positrons at relativistic energy. Being very much as intense as relativistic electron beams, which are largely immune against the classical pinch instabilities, the same can hopefully be expected for the counterstreaming relativistic electron and positron beams. By radiation cooling, such electron-positron ambiplasma can collapse to a very small diameter, which, in the limit, is determined by Heisenberg's uncertainty principle, reaching enormous densities. Because the counterstreaming electrons and positrons move at relativistic energy, their cross section for mutual annihilation is substantially reduced, making the lifetime of this ambiplasma large in comparison with the pinch implosion time. In a similar way, one can obtain a proton-antiproton ambiplasma pinch with two counterstreaming intense multigigaelectronvolt proton and antiproton beams. To overcome the technical problem to create such beams, as an easier way, one may consider a hydrogen-antihydrogen ambiplasma pinch where only the electrons and positrons carry the current. The current is produced by electron-positron runaway through the application of a high voltage pulse from a superMarx generator.
C1 Univ Nevada, Reno, NV 89557 USA.
RP Winterberg, F (reprint author), Univ Nevada, Reno, NV 89557 USA.
NR 9
TC 0
Z9 0
PU IEEE-INST ELECTRICAL ELECTRONICS ENGINEERS INC
PI PISCATAWAY
PA 445 HOES LANE, PISCATAWAY, NJ 08855-4141 USA
SN 0093-3813
J9 IEEE T PLASMA SCI
JI IEEE Trans. Plasma Sci.
PD DEC
PY 2012
VL 40
IS 12
SI SI
BP 3303
EP 3307
DI 10.1109/TPS.2012.2220785
PN 2
PG 5
WC Physics, Fluids & Plasmas
SC Physics
GA 056AA
UT WOS:000312458100010
ER

PT J
AU Winterberg, F
AF Winterberg, F.
TI Matter-antimatter gigaelectron volt gamma ray laser rocket propulsion
SO ACTA ASTRONAUTICA
LA English
DT Article
DE Antimatter; Rocket; Propulsion; Relativistic; Spaceflight
ID ELECTRON-POSITRON PLASMA; ULTRA-DENSE DEUTERIUM; RADIATIVE COLLAPSE;
   DENSITIES
AB It is shown that the idea of a photon rocket through the complete annihilation of matter with antimatter, first proposed by Sanger, is not a utopian scheme as it is widely believed. Its feasibility appears to be possible by the radiative collapse of a relativistic high current pinch discharge in a hydrogen-antihydrogen ambiplasma down to a radius determined by Heisenberg's uncertainty principle. Through this collapse to ultrahigh densities the proton-antiproton pairs in the center of the pinch can become the upper gigaelectron volt laser level for the transition into a coherent gamma ray beam by proton-antiproton annihilation, with the magnetic field of the collapsed pinch discharge absorbing the recoil momentum of the beam and transmitting it by the Moessbauer effect to the spacecraft. The gamma ray laser beam is launched as a photon avalanche from one end of the pinch discharge channel. Because of the enormous technical problems to produce and store large amounts of anti-matter, such a propulsion concept may find its first realization in small unmanned space probes to explore nearby solar systems. The laboratory demonstration of a gigaelectron volt gamma ray laser by comparison requiring small amounts of anti-matter may be much closer. (c) 2012 Elsevier Ltd. All rights reserved.
C1 Univ Nevada, Reno, NV 89557 USA.
RP Winterberg, F (reprint author), Univ Nevada, 1664 N Virginia St, Reno, NV 89557 USA.
EM winterbe@physics.unr.edu
NR 14
TC 1
Z9 1
PU PERGAMON-ELSEVIER SCIENCE LTD
PI OXFORD
PA THE BOULEVARD, LANGFORD LANE, KIDLINGTON, OXFORD OX5 1GB, ENGLAND
SN 0094-5765
J9 ACTA ASTRONAUT
JI Acta Astronaut.
PD DEC
PY 2012
VL 81
BP 34
EP 39
DI 10.1016/j.actaastro.2012.07.001
PG 6
WC Engineering, Aerospace
SC Engineering
GA 017CY
UT WOS:000309568900005
ER

PT J
AU Chen, G
   Yan, YL
   Li, DS
   Zhou, DM
   Wang, MJ
   Dong, BG
   Sa, BH
AF Chen, Gang
   Yan, Yu-Liang
   Li, De-Sheng
   Zhou, Dai-Mei
   Wang, Mei-Juan
   Dong, Bao-Guo
   Sa, Ben-Hao
TI Antimatter production in central Au+Au collisions at root s(NN)=200 GeV
SO PHYSICAL REVIEW C
LA English
DT Article
ID HYPERNUCLEI; PERSPECTIVE
AB We have used the dynamically constrained phase space coalescence model to investigate the production of light nuclei (antinuclei) based on the 1.134 x 10(7) hadronic final states generated by the parton and hadron cascade (PACIAE) model for the 0- 5% most central Au + Au collisions at root(sNN) = 200 GeV with \y\ < 1 and p(T) < 5 acceptances. The STAR data of (3/Lambda H) over bar, 3 Lambda H, (3)(He) over bar, and He-3 yields and ratios are well reproduced by the corresponding PACIAE results. The transverse momentum distribution of (3)(H) over bar (He-3) and (3/Lambda H) over bar (3 Lambda H) is also given. It turned out that the transverse momentum distribution of light nuclei is close to that of the corresponding antinuclei.
C1 [Chen, Gang; Li, De-Sheng; Wang, Mei-Juan] China Univ Geosci, Sch Math & Phys, Wuhan 430074, Peoples R China.
   [Yan, Yu-Liang; Dong, Bao-Guo; Sa, Ben-Hao] China Inst Atom Energy, Beijing 102413, Peoples R China.
   [Yan, Yu-Liang] Suranaree Univ Technol, Sch Phys, Inst Sci, Nakhon Ratchasima 30000, Thailand.
   [Zhou, Dai-Mei; Sa, Ben-Hao] Cent China Normal Univ, Key Lab Quark & Lepton Phys MOE, Wuhan 430079, Peoples R China.
   [Zhou, Dai-Mei; Sa, Ben-Hao] Cent China Normal Univ, Inst Particle Phys, Wuhan 430079, Peoples R China.
RP Chen, G (reprint author), China Univ Geosci, Sch Math & Phys, Wuhan 430074, Peoples R China.
FU NSFC in China [11105227, 11075217, 11175070, 11047142, 10975062];
   SUT-NRU project in Thailand [17/2555]
FX We acknowledge financial support from NSFC (11105227, 11075217,
   11175070, 11047142, 10975062) in China and SUT-NRU project (17/2555) in
   Thailand. G. C. thanks Dr. Huan Chen for improving the text.
NR 20
TC 1
Z9 1
PU AMER PHYSICAL SOC
PI COLLEGE PK
PA ONE PHYSICS ELLIPSE, COLLEGE PK, MD 20740-3844 USA
SN 0556-2813
J9 PHYS REV C
JI Phys. Rev. C
PD NOV 26
PY 2012
VL 86
IS 5
AR 054910
DI 10.1103/PhysRevC.86.054910
PG 4
WC Physics, Nuclear
SC Physics
GA 043LX
UT WOS:000311546200012
ER

PT J
AU Munoz, C
AF Munoz, Carlos
TI Indirect dark matter searches and models
SO NUCLEAR INSTRUMENTS & METHODS IN PHYSICS RESEARCH SECTION A-ACCELERATORS
   SPECTROMETERS DETECTORS AND ASSOCIATED EQUIPMENT
LA English
DT Article; Proceedings Paper
CT 3rd Roma International Conference on Astroparticle Physics (RICAP)
CY MAY 24-27, 2011
CL Roma, ITALY
SP Univ Sapienza, Univ Tor Vergata
HO Roma Tre Univ
DE Dark matter; Indirect detection; Theoretical models; Supersymmetry;
   Neutralino; Sneutrino; Gravitino
ID GALACTIC-CENTER; TELESCOPE; EMISSION
AB Indirect dark matter searchers are briefly reviewed. Current experimental data from satellites and Cherenkov telescopes searching for antimatter and gamma-rays in galactic and extragalactic regions, are compared with predictions from theoretical models of dark matter. The analysis is focused on WIMPs such as the neutralino and the sneutrino, and superWIMPs such as the gravitino, in several interesting supersymmetric models. In particular, the discussion is carried out in the context of R-parity conserving models such as the MSSM, NMSSM, and NMSSM with dynamical neutrino masses, and the R-parity violating model mu nu SSM. (C) 2012 Elsevier B.V. All rights reserved.
C1 [Munoz, Carlos] Univ Autonoma Madrid, Dept Fis Teor, E-28049 Madrid, Spain.
   [Munoz, Carlos] Univ Autonoma Madrid, Inst Fis Teor UAM CSIC, E-28049 Madrid, Spain.
RP Munoz, C (reprint author), Univ Autonoma Madrid, Dept Fis Teor, E-28049 Madrid, Spain.
EM carlos.munnoz@uam.es
NR 50
TC 0
Z9 0
PU ELSEVIER SCIENCE BV
PI AMSTERDAM
PA PO BOX 211, 1000 AE AMSTERDAM, NETHERLANDS
SN 0168-9002
J9 NUCL INSTRUM METH A
JI Nucl. Instrum. Methods Phys. Res. Sect. A-Accel. Spectrom. Dect. Assoc.
   Equip.
PD NOV 11
PY 2012
VL 692
BP 13
EP 19
DI 10.1016/j.nima.2012.01.053
PG 7
WC Instruments & Instrumentation; Nuclear Science & Technology; Physics,
   Particles & Fields; Spectroscopy
SC Instruments & Instrumentation; Nuclear Science & Technology; Physics;
   Spectroscopy
GA 020CJ
UT WOS:000309786000004
ER

PT J
AU Sparvoli, R
AF Sparvoli, R.
TI Main results from the PAMELA space experiment after five years in flight
SO NUCLEAR INSTRUMENTS & METHODS IN PHYSICS RESEARCH SECTION A-ACCELERATORS
   SPECTROMETERS DETECTORS AND ASSOCIATED EQUIPMENT
LA English
DT Article; Proceedings Paper
CT 3rd Roma International Conference on Astroparticle Physics (RICAP)
CY MAY 24-27, 2011
CL Rome, ITALY
SP Univ Sapienza, Univ Tor Vergata
HO Roma Tre Univ
DE Cosmic rays; Satellite; Antimatter
AB After five years of data taking in space, the experiment PAMELA is showing very interesting features in cosmic rays, namely in the fluxes of protons, heliums, electrons, that might change our basic vision of the mechanisms of production, acceleration and propagation of cosmic rays in the galaxy. In addition, PAMELA measurements of cosmic antiproton and positron fluxes are setting strong constraints to the nature of dark matter. PAMELA is also measuring the radiation environment around the Earth, and has recently discovered an antiproton radiation belt. In this paper PAMELA main results will be reviewed. (C) 2012 Elsevier B.V. All rights reserved.
C1 [Sparvoli, R.] Univ Roma Tor Vergata, Dept Phys, I-00133 Rome, Italy.
   [Sparvoli, R.] INFN Struct Rome Tor Vergata, I-00133 Rome, Italy.
RP Sparvoli, R (reprint author), Univ Roma Tor Vergata, Dept Phys, Via Ric Sci 1, I-00133 Rome, Italy.
EM roberta.sparvoli@roma2.infn.it
NR 8
TC 3
Z9 3
PU ELSEVIER SCIENCE BV
PI AMSTERDAM
PA PO BOX 211, 1000 AE AMSTERDAM, NETHERLANDS
SN 0168-9002
J9 NUCL INSTRUM METH A
JI Nucl. Instrum. Methods Phys. Res. Sect. A-Accel. Spectrom. Dect. Assoc.
   Equip.
PD NOV 11
PY 2012
VL 692
BP 29
EP 33
DI 10.1016/j.nima.2012.01.030
PG 5
WC Instruments & Instrumentation; Nuclear Science & Technology; Physics,
   Particles & Fields; Spectroscopy
SC Instruments & Instrumentation; Nuclear Science & Technology; Physics;
   Spectroscopy
GA 020CJ
UT WOS:000309786000007
ER

PT J
AU Stegeby, H
   Piszczatowski, K
   Karlsson, HO
   Lindh, R
   Froelich, P
AF Stegeby, Henrik
   Piszczatowski, Konrad
   Karlsson, Hans O.
   Lindh, Roland
   Froelich, Piotr
TI Variational calculations for the hydrogen-antihydrogen system with a
   mass-scaled Born-Oppenheimer potential
SO CENTRAL EUROPEAN JOURNAL OF PHYSICS
LA English
DT Article
DE antihydrogen; Born-Oppenheimer approximation; adiabatic approximation;
   matter-antimatter interactions
ID ADIABATIC APPROXIMATION; VIRIAL-THEOREM; ENERGY; MOLECULES; ATOM
AB The problem of proton-antiproton motion in the H- system is investigated by means of the variational method. We introduce a modified nuclear interaction through mass-scaling of the Born-Oppenheimer potential. This improved treatment of the interaction includes the nondivergent part of the otherwise divergent adiabatic correction and shows the correct threshold behaviour. Using this potential we calculate the vibrational energy levels with angular momentum 0 and 1 and the corresponding nuclear wave functions, as well as the S-wave scattering length. We obtain a full set of all bound states together with a large number of discretized continuum states that might be utilized in variational four-body calculations. The results of our calculations gives an indication of resonance states in the hydrogen-antihydrogen system.
C1 [Stegeby, Henrik; Piszczatowski, Konrad; Karlsson, Hans O.; Lindh, Roland; Froelich, Piotr] Uppsala Univ, Dept Chem Angstrom, Theoret Chem Programme, S-75120 Uppsala, Sweden.
RP Stegeby, H (reprint author), Uppsala Univ, Dept Chem Angstrom, Theoret Chem Programme, Box 518, S-75120 Uppsala, Sweden.
EM piotr.froelich@kvac.uu.se
RI Lindh, Roland/F-3471-2012
OI Lindh, Roland/0000-0001-7567-8295
FU Wenner-Gren Foundation; Swedish National Science Council; Sweden-Japan
   Foundation
FX This work has been supported by the Wenner-Gren Foundation, the Swedish
   National Science Council and the Sweden-Japan Foundation. We are
   grateful to prof. M. Kamimura for valuable discussions concerning the
   use of Gaussian expansions in four-body calculations.
NR 28
TC 1
Z9 1
PU VERSITA
PI WARSAW
PA SOLIPSKA 14A-1, 02-482 WARSAW, POLAND
SN 1895-1082
J9 CENT EUR J PHYS
JI Cent. Eur. J. Phys.
PD OCT
PY 2012
VL 10
IS 5
BP 1038
EP 1053
DI 10.2478/s11534-012-0131-y
PG 16
WC Physics, Multidisciplinary
SC Physics
GA 042UI
UT WOS:000311496400002
ER

PT J
AU Unnikrishnan, CS
   Gillies, GT
AF Unnikrishnan, C. S.
   Gillies, G. T.
TI FALLING RIGHT WHILE MOVING SLOW: TRUE TESTS OF THE WEAK EQUIVALENCE
   PRINCIPLE FOR ANTIPARTICLES
SO INTERNATIONAL JOURNAL OF MODERN PHYSICS D
LA English
DT Article
DE Neutrinos; antiparticles; Shapiro delay; equivalence principle;
   antihydrogen
ID NEUTRINOS; SN1987A
AB A significant question in experimental gravity is the nature of free fall of antiparticles under gravity and elaborate preparations are underway to directly test this with cold antihydrogen. Earlier, the Shapiro delay of supernova 1987A neutrinos was interpreted as testing the weak equivalence principle (WEP). We establish the surprising result that the Shapiro delay of relativistic particles does not test WEP for intrinsic properties or quantum numbers of particles or antiparticles. This is because essentially the entire gravitational mass of the relativistic neutrinos is contributed by kinetic energy, diluting to insignificance any EP violating contribution from intrinsic properties, by the relativistic factor. The crucial message here is that a true test of the WEP involving intrinsic properties of matter or antimatter - the foundation of relativistic gravity - necessarily requires nonrelativistic "cold" matter and antimatter.
C1 [Unnikrishnan, C. S.] Tata Inst Fundamental Res, Gravitat Grp, Bombay 400005, Maharashtra, India.
   [Gillies, G. T.] Univ Virginia, Sch Engn & Appl Sci, Charlottesville, VA 22904 USA.
RP Unnikrishnan, CS (reprint author), Tata Inst Fundamental Res, Gravitat Grp, Homi Bhabha Rd, Bombay 400005, Maharashtra, India.
EM unni@tifr.res.in; gtg@virginia.edu
NR 18
TC 0
Z9 0
PU WORLD SCIENTIFIC PUBL CO PTE LTD
PI SINGAPORE
PA 5 TOH TUCK LINK, SINGAPORE 596224, SINGAPORE
SN 0218-2718
J9 INT J MOD PHYS D
JI Int. J. Mod. Phys. D
PD OCT
PY 2012
VL 21
IS 11
SI SI
AR 1242016
DI 10.1142/S0218271812420163
PG 7
WC Astronomy & Astrophysics
SC Astronomy & Astrophysics
GA 040IG
UT WOS:000311315500022
ER

PT J
AU Aghai-Khozani, H
   Barna, D
   Corradini, M
   Hayano, R
   Hori, M
   Kobayashi, T
   Leali, M
   Lodi-Rizzini, E
   Mascagna, V
   Prest, M
   Soter, A
   Todoroki, K
   Vallazza, E
   Venturelli, L
   Zurlo, N
AF Aghai-Khozani, H.
   Barna, D.
   Corradini, M.
   Hayano, R.
   Hori, M.
   Kobayashi, T.
   Leali, M.
   Lodi-Rizzini, E.
   Mascagna, V.
   Prest, M.
   Soter, A.
   Todoroki, K.
   Vallazza, E.
   Venturelli, L.
   Zurlo, N.
TI First experimental detection of antiproton in-flight annihilation on
   nuclei at similar to 130 keV
SO EUROPEAN PHYSICAL JOURNAL PLUS
LA English
DT Article
ID VERY-LOW ENERGY; CROSS-SECTION; ATOMIC STATES; MEV/C; DEUTERIUM; HELIUM
AB The existing data of antinucleon-nucleon and antinucleon-nuclei annihilation cross-sections are confined to energies above about 1MeV. Experimental limitations have prevented till now the lower energies data to be achieved in spite of the interest they represent for theoretical models. One of the unresolved question concerns the antiproton annihilation cross-section measured at LEAR on light nuclei in the MeV region, which show a saturation with the mass number of the target nucleus against any naive expectation. With regard to fundamental cosmology, the knowledge of the annihilation cross-sections at energies below 1MeV can contribute to understand the matter-antimatter asymmetry in the Universe. We present here the experimental demonstration of the feasibility of the measurement of antiproton-nuclei annihilation cross-sections in the 100 keV region.
C1 [Aghai-Khozani, H.; Hori, M.; Soter, A.] Max Planck Inst Quantum Opt, D-85748 Garching, Germany.
   [Aghai-Khozani, H.] CERN, Dept Phys, CH-1211 Geneva 23, Switzerland.
   [Barna, D.] Wigner Inst Particle & Nucl Phys, H-1525 Budapest, Hungary.
   [Barna, D.; Hayano, R.; Hori, M.; Kobayashi, T.; Todoroki, K.] Univ Tokyo, Dept Phys, Tokyo 1130033, Japan.
   [Corradini, M.; Leali, M.; Lodi-Rizzini, E.; Mascagna, V.; Venturelli, L.; Zurlo, N.] Univ Brescia, Dipartimento Chim & Fis Ingn & Mat, I-25133 Brescia, Italy.
   [Corradini, M.; Leali, M.; Lodi-Rizzini, E.; Mascagna, V.; Venturelli, L.; Zurlo, N.] INFN, Grp Coll Brescia, I-25133 Brescia, Italy.
   [Prest, M.] Univ Como, Dipartimento Sci Fis & Matemat, I-22100 Como, Italy.
   [Prest, M.] INFN, Sez Milano Bicocca, I-20126 Milan, Italy.
   [Vallazza, E.] Ist Nazl Fis Nucl, Sez Trieste, I-34127 Trieste, Italy.
RP Aghai-Khozani, H (reprint author), Max Planck Inst Quantum Opt, Hans Kopfermann Str 1, D-85748 Garching, Germany.
EM lodi@bs.infn.it
RI Hori, Masaki/D-8231-2011; Soter, Anna/B-6794-2014; Hayano,
   Ryugo/F-7889-2012
FU Istituto Nazionale di Fisica Nucleare (INFN); Universita di Brescia;
   MEXT Japan [20002003]; European Science Foundation; Deutsche
   Forschungsgemeinschaft (DFG); Munich Advanced Photonics (MAP) cluster of
   DFG
FX This work was supported by Istituto Nazionale di Fisica Nucleare (INFN),
   Universita di Brescia, MEXT Japan (grant no. 20002003), the European
   Young Investigator Awards (EURYI) of the European Science Foundation and
   the Deutsche Forschungsgemeinschaft (DFG), and the Munich Advanced
   Photonics (MAP) cluster of DFG. We thank the CERN Antiproton Decelerator
   and Proton Synchrotron operational staff. We also thank Dominik Seiler
   for the preparation of the targets.
NR 38
TC 2
Z9 2
PU SPRINGER HEIDELBERG
PI HEIDELBERG
PA TIERGARTENSTRASSE 17, D-69121 HEIDELBERG, GERMANY
SN 2190-5444
J9 EUR PHYS J PLUS
JI Eur. Phys. J. Plus
PD OCT
PY 2012
VL 127
IS 10
AR 125
DI 10.1140/epjp/i2012-12125-8
PG 6
WC Physics, Multidisciplinary
SC Physics
GA 030BG
UT WOS:000310542000008
ER

PT J
AU Lopes, I
   Silk, J
AF Lopes, Ilidio
   Silk, Joseph
TI SOLAR CONSTRAINTS ON ASYMMETRIC DARK MATTER
SO ASTROPHYSICAL JOURNAL
LA English
DT Article
DE dark matter; elementary particles; stars: evolution; stars: interiors;
   Sun: interior
ID CHEMICAL-COMPOSITION; ABUNDANCE PROBLEM; NEUTRINO FLUXES; GRAVITY MODES;
   SUN; 1ST; HELIOSEISMOLOGY; EVOLUTION; CORE; PARTICLES
AB The dark matter content of the universe is likely to be a mixture of matter and antimatter, perhaps comparable to the measured asymmetric mixture of baryons and antibaryons. During the early stages of the universe, the dark matter particles are produced in a process similar to baryogenesis, and dark matter freezeout depends on the dark matter asymmetry and the annihilation cross section (s-wave and p-wave annihilation channels) of particles and antiparticles. In these eta-parameterized asymmetric dark matter (eta ADM) models, the dark matter particles have an annihilation cross section close to the weak interaction cross section, and a value of dark matter asymmetry eta close to the baryon asymmetry eta(B). Furthermore, we assume that dark matter scattering of baryons, namely, the spin-independent scattering cross section, is of the same order as the range of values suggested by several theoretical particle physics models used to explain the current unexplained events reported in the DAMA/LIBRA, CoGeNT, and CRESST experiments. Here, we constrain eta ADM by investigating the impact of such a type of dark matter on the evolution of the Sun, namely, the flux of solar neutrinos and helioseismology. We find that dark matter particles with a mass smaller than 15 GeV, a spin-independent scattering cross section on baryons of the order of a picobarn, and an eta-asymmetry with a value in the interval 10(-12)-10(-10), would induce a change in solar neutrino fluxes in disagreement with current neutrino flux measurements. This result is also confirmed by helioseismology data. A natural consequence of this model is suppressed annihilation, thereby reducing the tension between indirect and direct dark matter detection experiments, but the model also allows a greatly enhanced annihilation cross section. All the cosmological eta ADM scenarios that we discuss have a relic dark matter density Omega h(2) and baryon asymmetry eta(B) in agreement with the current WMAP measured values, Omega(DM)h(2) = 0.1109 +/- 0.0056 and eta(B) = 0.88 x 10(-10).
C1 [Lopes, Ilidio] Univ Tecn Lisboa, Inst Super Tecn, Ctr Multidisciplinar Astrofis, P-1049001 Lisbon, Portugal.
   [Lopes, Ilidio] Univ Evora, Dept Fis, Escola Ciencia & Tecnol, Colegio Luis Antonio Verney, P-7002554 Evora, Portugal.
   [Silk, Joseph] Inst Astrophys Paris, F-75014 Paris, France.
   [Silk, Joseph] Univ Oxford, Dept Phys, Oxford, England.
   [Silk, Joseph] Johns Hopkins Univ, Dept Phys & Astron, Baltimore, MD 21218 USA.
RP Lopes, I (reprint author), Univ Tecn Lisboa, Inst Super Tecn, Ctr Multidisciplinar Astrofis, Av Rovisco Pais, P-1049001 Lisbon, Portugal.
EM ilidio.lopes@ist.utl.pt; silk@astro.ox.ac.uk
FU Fundacao para a Ciencia e Tecnologia; Fundacao Calouste Gulbenkian; NSF
   [OIA-1124453]
FX This work was supported by grants from "Fundacao para a Ciencia e
   Tecnologia" and "Fundacao Calouste Gulbenkian" and the NSF (grant
   OIA-1124453). We thank the referee for the useful comments and
   insightful suggestions that improved the quality of the paper.
NR 75
TC 8
Z9 8
PU IOP PUBLISHING LTD
PI BRISTOL
PA TEMPLE CIRCUS, TEMPLE WAY, BRISTOL BS1 6BE, ENGLAND
SN 0004-637X
J9 ASTROPHYS J
JI Astrophys. J.
PD OCT 1
PY 2012
VL 757
IS 2
AR 130
DI 10.1088/0004-637X/757/2/130
PG 8
WC Astronomy & Astrophysics
SC Astronomy & Astrophysics
GA 010QF
UT WOS:000309108500023
ER

PT J
AU Doser, M
   Amsler, C
   Belov, A
   Bonomi, G
   Braunig, P
   Bremer, J
   Brusa, R
   Burkhart, G
   Cabaret, L
   Canali, C
   Castelli, F
   Chlouba, K
   Cialdi, S
   Comparat, D
   Consolati, G
   Di Noto, L
   Donzella, A
   Dudarev, A
   Eisel, T
   Ferragut, R
   Ferrari, G
   Fontana, A
   Genova, P
   Giammarchi, M
   Gligorova, A
   Gninenko, S
   Haider, S
   Hansen, JP
   Hogan, S
   Jorgensen, L
   Kaltenbacher, T
   Kellerbauer, A
   Krasnicky, D
   Lagomarsino, V
   Mariazzi, S
   Matveev, V
   Merkt, F
   Moia, F
   Nebbia, G
   Nedelec, P
   Oberthaler, M
   Perini, D
   Petracek, V
   Prelz, F
   Prevedelli, M
   Regenfus, C
   Riccardi, C
   Rohne, O
   Rotondi, A
   Sacerdoti, M
   Sandaker, H
   Spacek, M
   Storey, J
   Testera, G
   Tokareva, A
   Trezzi, D
   Vaccarone, R
   Villa, F
   Zavatarelli, Z
   Zenoni, A
AF Doser, M.
   Amsler, C.
   Belov, A.
   Bonomi, G.
   Braeunig, P.
   Bremer, J.
   Brusa, R.
   Burkhart, G.
   Cabaret, L.
   Canali, C.
   Castelli, F.
   Chlouba, K.
   Cialdi, S.
   Comparat, D.
   Consolati, G.
   Di Noto, L.
   Donzella, A.
   Dudarev, A.
   Eisel, T.
   Ferragut, R.
   Ferrari, G.
   Fontana, A.
   Genova, P.
   Giammarchi, M.
   Gligorova, A.
   Gninenko, S.
   Haider, S.
   Hansen, J. P.
   Hogan, S.
   Jorgensen, L.
   Kaltenbacher, T.
   Kellerbauer, A.
   Krasnicky, D.
   Lagomarsino, V.
   Mariazzi, S.
   Matveev, V.
   Merkt, F.
   Moia, F.
   Nebbia, G.
   Nedelec, P.
   Oberthaler, M.
   Perini, D.
   Petracek, V.
   Prelz, F.
   Prevedelli, M.
   Regenfus, C.
   Riccardi, C.
   Rohne, O.
   Rotondi, A.
   Sacerdoti, M.
   Sandaker, H.
   Spacek, M.
   Storey, J.
   Testera, G.
   Tokareva, A.
   Trezzi, D.
   Vaccarone, R.
   Villa, F.
   Zavatarelli, Z.
   Zenoni, A.
CA AEGIS Collaboration
TI Exploring the WEP with a pulsed cold beam of antihydrogen
SO CLASSICAL AND QUANTUM GRAVITY
LA English
DT Article
ID ANTIPROTONS; GRAVITY
AB The AEGIS experiment, currently being set up at the Antiproton Decelerator at CERN, has the objective of studying the free fall of antimatter in the Earth's gravitational field by means of a pulsed cold atomic beam of antihydrogen atoms. Both duration of free fall and vertical displacement of the horizontally emitted atoms will be measured, allowing a first test of the WEP with antimatter.
C1 [Doser, M.; Bremer, J.; Burkhart, G.; Dudarev, A.; Eisel, T.; Haider, S.; Jorgensen, L.; Kaltenbacher, T.; Perini, D.] CERN, European Org Nucl Res, Dept Phys, CH-1211 Geneva 23, Switzerland.
   [Amsler, C.; Canali, C.; Regenfus, C.; Storey, J.] Univ Zurich, Inst Phys, CH-8057 Zurich, Switzerland.
   [Belov, A.; Gninenko, S.; Matveev, V.; Tokareva, A.] Russian Acad Sci, Inst Nucl Res, Moscow 117312, Russia.
   [Bonomi, G.; Donzella, A.; Zenoni, A.] Univ Brescia, Dept Mech & Ind Engn, I-25133 Brescia, Italy.
   [Braeunig, P.; Oberthaler, M.] Univ Heidelberg, Kirchhoff Inst Phys, D-69120 Heidelberg, Germany.
   [Brusa, R.; Di Noto, L.] Univ Trent, Dept Phys, I-38050 Povo, Trento, Italy.
   [Cabaret, L.; Comparat, D.] CNRS, Lab Aime Cotton, F-91405 Orsay, France.
   [Castelli, F.; Cialdi, S.; Villa, F.] Univ Milan, Dept Phys, I-20133 Milan, Italy.
   [Chlouba, K.; Petracek, V.; Spacek, M.] Czech Tech Univ, Dept Phys, Prague 11519 1, Czech Republic.
   [Consolati, G.; Ferragut, R.; Moia, F.] Politecn Milan, Dept Phys, I-20133 Milan, Italy.
   [Ferrari, G.] CNR, Ist Nazl Ott, I-50125 Florence, Italy.
   [Fontana, A.] Ist Nazl Fis Nucl, Sez Pavia, I-27100 Pavia, Italy.
   [Genova, P.; Riccardi, C.; Rotondi, A.] Univ Pavia, Dept Nucl & Theoret Phys, I-27100 Pavia, Italy.
   [Giammarchi, M.; Prelz, F.; Sacerdoti, M.; Trezzi, D.] Ist Nazl Fis Nucl, Sez Milano, I-20133 Milan, Italy.
   [Gligorova, A.; Hansen, J. P.; Sandaker, H.] Univ Bergen, Inst Phys & Technol, N-5007 Bergen, Norway.
   [Hogan, S.; Merkt, F.] ETH, Phys Chem Lab, CH-8093 Zurich, Switzerland.
   [Kellerbauer, A.] Max Planck Inst Nucl Phys, D-69117 Heidelberg, Germany.
   [Krasnicky, D.; Lagomarsino, V.] Univ Genoa, Dept Phys, I-16146 Genoa, Italy.
   [Mariazzi, S.] Ist Nazl Fis Nucl, Grp Collegato Trento, I-38050 Povo, Trento, Italy.
   [Nebbia, G.] Ist Nazl Fis Nucl, Sez Padova, I-35131 Padua, Italy.
   [Nedelec, P.] Univ Lyon 1, Inst Phys Nucl Lyon, F-69622 Villeurbanne, France.
   [Prevedelli, M.] Univ Bologna, Dept Phys, I-40126 Bologna, Italy.
   [Rohne, O.] Univ Oslo, Dept Phys, N-0371 Oslo, Norway.
   [Testera, G.; Vaccarone, R.; Zavatarelli, Z.] Ist Nazl Fis Nucl, Sez Genova, I-16146 Genoa, Italy.
RP Doser, M (reprint author), CERN, European Org Nucl Res, Dept Phys, CH-1211 Geneva 23, Switzerland.
EM michael.doser@cern.ch
RI Fontana, Andrea/I-4375-2012; Consolati, Giovanni/C-5680-2013; Gligorova,
   Angela/C-8119-2013; Villa, Fabio/L-7897-2013; ferrari,
   gabriele/E-3755-2010
OI Consolati, Giovanni/0000-0003-3614-245X; Villa,
   Fabio/0000-0002-0322-2683; 
NR 28
TC 3
Z9 3
PU IOP PUBLISHING LTD
PI BRISTOL
PA TEMPLE CIRCUS, TEMPLE WAY, BRISTOL BS1 6BE, ENGLAND
SN 0264-9381
J9 CLASSICAL QUANT GRAV
JI Class. Quantum Gravity
PD SEP 21
PY 2012
VL 29
IS 18
AR 184009
DI 10.1088/0264-9381/29/18/184009
PG 11
WC Astronomy & Astrophysics; Physics, Multidisciplinary; Physics, Particles
   & Fields
SC Astronomy & Astrophysics; Physics
GA 993RO
UT WOS:000307877500010
ER

PT J
AU Perez, P
   Sacquin, Y
AF Perez, P.
   Sacquin, Y.
TI The GBAR experiment: gravitational behaviour of antihydrogen at rest
SO CLASSICAL AND QUANTUM GRAVITY
LA English
DT Article
ID ANNIHILATION LIFETIME SPECTROSCOPY; EQUIVALENCE PRINCIPLE; GRAVITY; ION;
   POSITRONIUM; ANTIMATTER; TRAP
AB The recently recommended experiment GBAR is foreseen to run at CERN at the AD/ELENA antiproton source. It aims at performing the first measurement of the Earth's gravitational acceleration on antimatter by observing the free-fall of antihydrogen atoms. This requires creating anti-atoms at an unprecedented low energy. The different steps of the experiment and their present status are reviewed.
C1 [Perez, P.; Sacquin, Y.] CEA Saclay, DSM IRFU, F-91191 Gif Sur Yvette, France.
RP Perez, P (reprint author), CEA Saclay, DSM IRFU, F-91191 Gif Sur Yvette, France.
EM yves.sacquin@cea.fr
FU French Agence Nationale de la Recherche
FX We thank all our collaborators for the preparation of the proposal, from
   which an overview is presented in this paper, and the different
   institutes and the French Agence Nationale de la Recherche, for their
   support.
NR 28
TC 4
Z9 4
PU IOP PUBLISHING LTD
PI BRISTOL
PA TEMPLE CIRCUS, TEMPLE WAY, BRISTOL BS1 6BE, ENGLAND
SN 0264-9381
J9 CLASSICAL QUANT GRAV
JI Class. Quantum Gravity
PD SEP 21
PY 2012
VL 29
IS 18
AR 184008
DI 10.1088/0264-9381/29/18/184008
PG 12
WC Astronomy & Astrophysics; Physics, Multidisciplinary; Physics, Particles
   & Fields
SC Astronomy & Astrophysics; Physics
GA 993RO
UT WOS:000307877500009
ER

PT J
AU Wagner, TA
   Schlamminger, S
   Gundlach, JH
   Adelberger, EG
AF Wagner, T. A.
   Schlamminger, S.
   Gundlach, J. H.
   Adelberger, E. G.
TI Torsion-balance tests of the weak equivalence principle
SO CLASSICAL AND QUANTUM GRAVITY
LA English
DT Article
ID DARK-MATTER; ACCELERATION; EARTH
AB We briefly summarize motivations for testing the weak equivalence principle and then review recent torsion-balance results that compare the differential accelerations of beryllium-aluminum and beryllium-titanium test-body pairs with precisions at the part in 10(13) level. We discuss some implications of these results for the gravitational properties of antimatter and dark matter and speculate about the prospects for further improvements in experimental sensitivity.
C1 [Wagner, T. A.; Schlamminger, S.; Gundlach, J. H.; Adelberger, E. G.] Univ Washington, Ctr Expt Nucl Phys & Astrophys, Seattle, WA 98195 USA.
RP Wagner, TA (reprint author), Univ Washington, Ctr Expt Nucl Phys & Astrophys, Box 354290, Seattle, WA 98195 USA.
EM eric@npl.washington.edu
FU NSF [PHY0969199]; University of Washington Center for Nuclear and
   Particle Astrophysics
FX This work would not have been possible without the ideas and
   inventiveness of many members of the Eot-Wash group, particularly Blayne
   Heckel. This work was primarily supported by NSF Grant PHY0969199 and
   supplemented by funds from DOE support for the University of Washington
   Center for Nuclear and Particle Astrophysics.
NR 28
TC 17
Z9 17
PU IOP PUBLISHING LTD
PI BRISTOL
PA TEMPLE CIRCUS, TEMPLE WAY, BRISTOL BS1 6BE, ENGLAND
SN 0264-9381
J9 CLASSICAL QUANT GRAV
JI Class. Quantum Gravity
PD SEP 21
PY 2012
VL 29
IS 18
AR 184002
DI 10.1088/0264-9381/29/18/184002
PG 15
WC Astronomy & Astrophysics; Physics, Multidisciplinary; Physics, Particles
   & Fields
SC Astronomy & Astrophysics; Physics
GA 993RO
UT WOS:000307877500003
ER

PT J
AU Canetti, L
   Drewes, M
   Shaposhnikov, M
AF Canetti, Laurent
   Drewes, Marco
   Shaposhnikov, Mikhail
TI Matter and antimatter in the universe
SO NEW JOURNAL OF PHYSICS
LA English
DT Article
ID ELECTROWEAK PHASE-TRANSITION; SMALL-FLUCTUATION DETERMINANT; HEAVY
   MAJORANA NEUTRINOS; NUMBER NON-CONSERVATION; MODEL CP-VIOLATION; BARYON
   ASYMMETRY; STANDARD MODEL; RESONANT LEPTOGENESIS; INFLATIONARY UNIVERSE;
   TRANSPORT-EQUATIONS
AB We review observational evidence for a matter-antimatter asymmetry in the early universe, which leads to the remnant matter density we observe today. We also discuss bounds on the presence of antimatter in the present-day universe, including the possibility of a large lepton asymmetry in the cosmic neutrino background. We briefly review the theoretical framework within which baryogenesis, the dynamical generation of a matter-antimatter asymmetry, can occur. As an example, we discuss a testable minimal particle physics model that simultaneously explains the baryon asymmetry of the universe, neutrino oscillations and dark matter.
C1 [Drewes, Marco] Rhein Westfal TH Aachen, Inst Theoret Teilchenphys & Kosmol, D-52056 Aachen, Germany.
   [Canetti, Laurent; Shaposhnikov, Mikhail] Ecole Polytech Fed Lausanne, ITP, CH-1015 Lausanne, Switzerland.
   [Drewes, Marco] Tech Univ Munich, Phys Dept T31, D-85748 Garching, Germany.
RP Drewes, M (reprint author), Rhein Westfal TH Aachen, Inst Theoret Teilchenphys & Kosmol, D-52056 Aachen, Germany.
EM marco.drewes@tum.de
FU Swiss National Science Foundation; Gottfried Wilhelm Leibniz program of
   the Deutsche Forschungsgemeinschaft
FX This work was supported by the Swiss National Science Foundation and the
   Gottfried Wilhelm Leibniz program of the Deutsche
   Forschungsgemeinschaft. MD thanks Signe Reimer-Sorensen, Yvonne Wong,
   Maik Stuke and John Webb for useful comments.
NR 170
TC 17
Z9 17
PU IOP PUBLISHING LTD
PI BRISTOL
PA TEMPLE CIRCUS, TEMPLE WAY, BRISTOL BS1 6BE, ENGLAND
SN 1367-2630
J9 NEW J PHYS
JI New J. Phys.
PD SEP 17
PY 2012
VL 14
AR 095012
DI 10.1088/1367-2630/14/9/095012
PG 20
WC Physics, Multidisciplinary
SC Physics
GA 006FD
UT WOS:000308804000001
ER

PT J
AU Wijesundera, D
   Jayarathna, S
   Bellwied, R
   Chu, WK
AF Wijesundera, Dharshana
   Jayarathna, Sandun
   Bellwied, Rene
   Chu, Wei-Kan
TI A simulation study of antimatter-helium ion planar channeling in silicon
SO NUCLEAR INSTRUMENTS & METHODS IN PHYSICS RESEARCH SECTION B-BEAM
   INTERACTIONS WITH MATERIALS AND ATOMS
LA English
DT Article
DE Channeling; Antimatter; Helium ion; Silicon; Single crystal
ID ANTIPROTONS
AB With the physical significance arising with the reports on experimental observation of antimatter-He nuclei, we have investigated a case of 2 MeV antimatter-He ion planar channeling in Si (100) in comparison with He channeling, by simulation. For a negatively charged antimatter-He nucleus, the planar potential well is centered at the atomic plane itself as opposed to the center-channel minimum for He ions; the antimatter-He ion distribution therefore tends to concentrate toward the atomic lattice planes. The antimatter-He ion flux distribution and the resulting close encounter probability are crucial in determining the probability of close encounter events including annihilation at channeling incidence. We have therefore analyzed the variation of antimatter-He ion flux distribution within the channels with respect to the angle of incidence and have thereby derived the orientation dependence of probability of close encounter events, or an antimatter-He channeling angular scan. The angular scan is inverted with a maximum yield at the perfect beam-planar alignment. The half-angle is narrower compared to He channeling, as a consequence of the narrower planar channeling potential centered at the lattice planes. The high de-channeling rate associated with the higher antimatter-He ion concentration in the proximity of lattice planes causes the maximum yield to be less prominent and to decrease rapidly with depth. The shoulder region shows strong depth dependent reduction that can be associated to near surface depth dependent ion flux variation. (C) 2012 Elsevier B.V. All rights reserved.
C1 [Wijesundera, Dharshana; Jayarathna, Sandun; Bellwied, Rene; Chu, Wei-Kan] Univ Houston, Dept Phys, Houston, TX 77004 USA.
   [Wijesundera, Dharshana; Chu, Wei-Kan] Univ Houston, Texas Ctr Superconduct, Houston, TX 77004 USA.
RP Wijesundera, D (reprint author), Univ Houston, Dept Phys, 4800 Calhoun Rd, Houston, TX 77004 USA.
EM dnwijesundera@uh.edu
RI Wijesundera, Dharshana/G-3363-2012
OI Wijesundera, Dharshana/0000-0001-5482-8768
NR 9
TC 0
Z9 0
PU ELSEVIER SCIENCE BV
PI AMSTERDAM
PA PO BOX 211, 1000 AE AMSTERDAM, NETHERLANDS
SN 0168-583X
J9 NUCL INSTRUM METH B
JI Nucl. Instrum. Methods Phys. Res. Sect. B-Beam Interact. Mater. Atoms
PD SEP 15
PY 2012
VL 287
BP 15
EP 18
DI 10.1016/j.nimb.2012.05.032
PG 4
WC Instruments & Instrumentation; Nuclear Science & Technology; Physics,
   Atomic, Molecular & Chemical; Physics, Nuclear
SC Instruments & Instrumentation; Nuclear Science & Technology; Physics
GA 009KO
UT WOS:000309024900004
ER

PT J
AU Bettini, A
AF Bettini, A.
TI The world deep underground laboratories
SO EUROPEAN PHYSICAL JOURNAL PLUS
LA English
DT Article
ID NEUTRINO OSCILLATIONS; MATTER
AB This paper is an introduction to a series of coordinated articles of an EPJ Plus Focus Point on underground physics laboratories, written by the directors of the larger ones and by the coordinators of the principal new projects. The paper is largely based on the text of my lecture Perspectives of underground physics, given at the Enrico Fermi Varenna International School, Course CLXXXII (2011), Neutrino physics and astrophysics, reproduced here by permission of the Italian Physical Society. Underground laboratories provide the low radioactive background environment necessary to explore the highest energy scales that cannot be reached with accelerators, by searching for extremely rare phenomena. Experiments range from the direct search of the dark-matter particles that constitute the largest fraction of matter in the Universe, to the exploration of the properties of the neutrinos, the most elusive of the known particles and which might be particle and antiparticle at the same time, to the investigation on why our universe contains only matter and almost no antimatter, and much more.
C1 [Bettini, A.] Univ Padua G Galilei, Dept Phys, I-35131 Padua, Italy.
   [Bettini, A.] Ist Nazl Fis Nucl, I-35131 Padua, Italy.
   [Bettini, A.] Lab Subterraneo Canfranc, Canfranc, Huesca, Spain.
RP Bettini, A (reprint author), Univ Padua G Galilei, Dept Phys, Via Marzolo 8, I-35131 Padua, Italy.
EM Bettini@pd.infn.it
NR 19
TC 1
Z9 1
PU SPRINGER HEIDELBERG
PI HEIDELBERG
PA TIERGARTENSTRASSE 17, D-69121 HEIDELBERG, GERMANY
SN 2190-5444
J9 EUR PHYS J PLUS
JI Eur. Phys. J. Plus
PD SEP
PY 2012
VL 127
IS 9
AR 114
DI 10.1140/epjp/i2012-12114-y
PG 11
WC Physics, Multidisciplinary
SC Physics
GA 027BX
UT WOS:000310327900015
ER

PT J
AU Li, ZF
   Li, XJ
AF Li, Zifeng
   Li, Xuejiao
TI Semantic issues with the word "anti" in particle physics
SO PHYSICS ESSAYS
LA English
DT Article
DE Antimatter; Naming; Rename; Isomeric Matter
AB At present, matter composed of antiparticles such as antiprotons, anti-electrons, and so on is named "antimatter". However, these names that begin with the word "anti" are logically inconsistent as they imply nonexistence. In the classification and naming of substances, the feature words should be put before the category nouns, e.g. antimatter should better be renamed "isomeric matter". (C) 2012 Physics Essays Publication. [DOT: 10.4006/08361398-25.3.347]
C1 [Li, Zifeng; Li, Xuejiao] Yanshan Univ, Petr Engn Inst, Yanshan 066004, Hebei, Peoples R China.
RP Li, ZF (reprint author), Yanshan Univ, Petr Engn Inst, Yanshan 066004, Hebei, Peoples R China.
EM zfli@ysu.edu.cn; lizifeng6@sina.com
NR 10
TC 0
Z9 0
PU PHYSICS ESSAYS PUBLICATION
PI OTTAWA
PA PO BOX 8141 STATION T, OTTAWA, ONTARIO K1G 3H6, CANADA
SN 0836-1398
J9 PHYS ESSAYS
JI Phys. Essays
PD SEP
PY 2012
VL 25
IS 3
BP 347
EP 348
DI 10.4006/0836-1398-25.3.347
PG 2
WC Physics, Multidisciplinary
SC Physics
GA 021QF
UT WOS:000309899700007
ER

PT J
AU Tajmar, M
AF Tajmar, Martin
TI Derivation of the Planck mass from gravitational polarization of the
   quantum vacuum
SO PHYSICS ESSAYS
LA English
DT Article
DE Planck Units; Vacuum Polarization; Gravitational Schwinger Limit
ID ANTIMATTER GRAVITY
AB The Planck units were originally derived from a dimensional analysis without a deeper understanding of their meaning. It was later believed that these units may provide a link between quantum theory and gravity in a yet-to-be-developed theory of quantum gravity. I propose a model where the Planck units appear naturally by assuming that the quantum vacuum can be gravitationally polarized based on recent work on the gravitational properties of antiparticles. In order to match the observed values, we arrive at Planck particle-antiparticle pairs (microblack holes) with Planck masses that define the gravitational constant in vacuum through gravitational polarization. This gives the Planck mass a new important interpretation as indeed linking quantum fluctuations to gravity by defining the gravitational constant. In addition, a better understanding of why the Planck length is usually associated as the smallest length in nature can be illustrated from another perspective. (C) 2012 Physics Essays Publication. [DOT: 10.4006/0836-1398-25.3.466]
C1 Tech Univ Dresden, Inst Aerosp Engn, D-01062 Dresden, Germany.
RP Tajmar, M (reprint author), Tech Univ Dresden, Inst Aerosp Engn, D-01062 Dresden, Germany.
EM martin.tajmar@tu-dresden.de
NR 18
TC 0
Z9 0
PU PHYSICS ESSAYS PUBLICATION
PI OTTAWA
PA PO BOX 8141 STATION T, OTTAWA, ONTARIO K1G 3H6, CANADA
SN 0836-1398
J9 PHYS ESSAYS
JI Phys. Essays
PD SEP
PY 2012
VL 25
IS 3
BP 466
EP 469
DI 10.4006/0836-1398-25.3.466
PG 4
WC Physics, Multidisciplinary
SC Physics
GA 021QF
UT WOS:000309899700018
ER

PT J
AU Teo, BK
   Li, WK
AF Teo, Boon K.
   Li, Wai-Kee
TI Exotic Clusters Formed by Electrons and Positrons: Approximate
   Calculations of Binding Energies and Bonding Capabilities of Positronium
   Atom and Dipositronium and Positronium Hydride Molecules Based on Their
   Hydrogen Analogs
SO JOURNAL OF CLUSTER SCIENCE
LA English
DT Article
DE Atomic structure and its properties; Electronegativity; Bohr theory;
   Huckel molecular orbital theory; Hydrogen atom; Electron; Proton;
   Antimatter; Positron; Positronium atom; Dihydrogen; Dipositronium;
   Positronium hydride; Bond energy; Covalent bond; Ionic character
ID WAVE-FUNCTIONS; UNITS; STATE
AB A simple method is presented which allows us to estimate the binding energies and bonding capabilities of exotic species formed by electrons, positrons, and protons, namely, the positronium atom (Ps) and the dipositronium (Ps(2)) and positronium hydride (PsH) molecules. These exotic species are in fact the simplest clusters formed by the aforementioned fundamental particles and antiparticles. The simple Bohr atom model for hydrogen is extended to calculate the binding energies and radii of atomic orbitals of the Ps atom, as well as its atomic and covalent sizes and electronegativity. Based on these properties, the bond lengths and bond energies, including the covalent and ionic contributions, of the Ps(2) and the PsH molecules can be estimated from the corresponding (known) values of the dihydrogen molecule (H-2) using a Huckel-like molecular orbital calculation.
C1 [Teo, Boon K.] Univ Illinois, Dept Chem, Chicago, IL 60607 USA.
   [Li, Wai-Kee] Chinese Univ Hong Kong, Dept Chem, Shatin, Hong Kong, Peoples R China.
RP Teo, BK (reprint author), Univ Illinois, Dept Chem, 845 W Taylor St, Chicago, IL 60607 USA.
EM boonkteo@gmail.com; wkli@cuhk.edu.hk
NR 27
TC 1
Z9 1
PU SPRINGER/PLENUM PUBLISHERS
PI NEW YORK
PA 233 SPRING ST, NEW YORK, NY 10013 USA
SN 1040-7278
J9 J CLUST SCI
JI J. Clust. Sci.
PD SEP
PY 2012
VL 23
IS 3
SI SI
BP 661
EP 672
DI 10.1007/s10876-012-0503-x
PG 12
WC Chemistry, Inorganic & Nuclear
SC Chemistry
GA 992EU
UT WOS:000307759200006
ER

PT J
AU Benaoum, HB
AF Benaoum, H. B.
TI NONZERO theta(13) FROM THE TRIANGULAR ANSATZ AND LEPTOGENESIS
SO MODERN PHYSICS LETTERS A
LA English
DT Article
DE Neutrino physics; flavor symmetry; leptogenesis; matter-antimatter
ID NEUTRINO MASS; CP VIOLATION; BARYOGENESIS; ASYMMETRY; DECAYS
AB Recent experiments indicate a departure from the exact tri-bimaximal mixing by measure ring definitive nonzero value of theta(13). Within the framework of type I seesaw mechanism, we reconstruct the triangular Dirac neutrino mass matrix from the mu - tau symmetric mass matrix. The deviation from mu - tau symmetry is then parametrized by adding dimensionless parameters y(i) in the triangular mass matrix. In this parametrization of the neutrino mass matrix, the nonzero value theta(13) is controlled by Delta y = y(4) - y(6). We also calculate the resulting leptogenesis and show that the triangular texture can generate the observed baryon asymmetry in the universe via leptogenesis scenario.
C1 Prince Mohammad Bin Fahd Univ, Al Khobar 31952, Saudi Arabia.
RP Benaoum, HB (reprint author), Prince Mohammad Bin Fahd Univ, Al Khobar 31952, Saudi Arabia.
EM hbenaoum@pmu.edu.sa
NR 39
TC 2
Z9 2
PU WORLD SCIENTIFIC PUBL CO PTE LTD
PI SINGAPORE
PA 5 TOH TUCK LINK, SINGAPORE 596224, SINGAPORE
SN 0217-7323
J9 MOD PHYS LETT A
JI Mod. Phys. Lett. A
PD AUG 30
PY 2012
VL 27
IS 26
AR 1250151
DI 10.1142/S0217732312501519
PG 13
WC Physics, Nuclear; Physics, Particles & Fields; Physics, Mathematical
SC Physics
GA 991KG
UT WOS:000307699300008
ER

PT J
AU Capozziello, S
   De Laurentis, M
   Lambiase, G
AF Capozziello, S.
   De Laurentis, M.
   Lambiase, G.
TI Cosmic relic abundance and f (R) gravity
SO PHYSICS LETTERS B
LA English
DT Article
ID BIG-BANG NUCLEOSYNTHESIS; DARK-MATTER; FERMI LAT; DENSITY; QUINTESSENCE;
   ENERGIES; UNIVERSE; HELIUM; RAYS
AB The cosmological consequences of f (R) gravity are reviewed in the framework of recent data obtained by PAMELA (Payload for Antimatter Matter Exploration and Light-nuclei Astrophysics) experiment. This collaboration has reported an excess of positron events that cannot be explained by conventional cosmology and particle physics, and are usually ascribed to the dark matter presence (in particular, weak interacting massive particles). The dark matter interpretation of PAMELA data has motivated the study of alternative cosmological models (with respect to the standard cosmology) owing to the fact that they predict an enhancement of the Hubble expansion rate, giving rise, in such a way, to thermal relics with a larger relic abundance. Our analysis shows that f (R) cosmology allows to explain the PAMELA puzzle for dark matter relic particles with masses of the order or lesser than 10(2) GeV in the regime rho(c) less than or similar to rho(m) where rho(c) is the curvature density and rho(m) the radiation density. For the model f (R) = R + alpha R-n, it then follows that n similar or equal to 1 and small corrections with respect to General Relativity could lead indeed to address the experimental results. However other interesting cosmological models can be considered during the pre-BBN epoch as soon as the BBN constraints are relaxed. In such a case, the PAMELA data can be fitted for a larger class of f (R)-models. (c) 2012 Elsevier B.V. All rights reserved.
C1 [Capozziello, S.; De Laurentis, M.] Univ Naples Federico II, Dipartimento Sci Fis, I-80126 Naples, Italy.
   [Capozziello, S.; De Laurentis, M.; Lambiase, G.] Compl Univ Monte S Angelo, Sez Napoli, Ist Nazl Fis Nucl, I-80126 Naples, Italy.
   [Lambiase, G.] Univ Salerno, Dipartimento Fis ER Caianiello, I-84081 Lancusi, Sa, Italy.
   [Lambiase, G.] Ist Nazl Fis Nucl, Grp Collegato Salerno, Milan, Italy.
RP Capozziello, S (reprint author), Univ Naples Federico II, Dipartimento Sci Fis, Via Cinthia, I-80126 Naples, Italy.
EM capozziello@na.infn.it
NR 67
TC 6
Z9 6
PU ELSEVIER SCIENCE BV
PI AMSTERDAM
PA PO BOX 211, 1000 AE AMSTERDAM, NETHERLANDS
SN 0370-2693
J9 PHYS LETT B
JI Phys. Lett. B
PD AUG 29
PY 2012
VL 715
IS 1-3
BP 1
EP 8
DI 10.1016/j.physletb.2012.07.007
PG 8
WC Physics, Multidisciplinary
SC Physics
GA 002GB
UT WOS:000308519000001
ER

PT J
AU Voronin, AY
   Nesvizhevsky, VV
   Reynaud, S
AF Voronin, A. Yu
   Nesvizhevsky, V. V.
   Reynaud, S.
TI Interference of the whispering gallery states of antihydrogen
SO JOURNAL OF PHYSICS B-ATOMIC MOLECULAR AND OPTICAL PHYSICS
LA English
DT Article
ID QUANTUM STATES; EQUIVALENCE PRINCIPLE; GRAVITATIONAL CAVITY;
   GENERAL-THEORY; SOLID-SURFACE; ATOMS; NEUTRON; GRAVITY; FORCES;
   REFLECTION
AB We theoretically study the interference of the long-living quasi-stationary quantum states of antihydrogen atoms, localized near a concave material surface. Such states are an antimatter analogue of the whispering gallery states of neutrons and matter atoms, and similar to the whispering gallery modes of sound and electro-magnetic waves. Quantum states of antihydrogen are formed by the combined effect of quantum reflection from the van der Waals/Casimir-Polder (vdW/CP) potential of the surface and the centrifugal potential. We point out a method for precision studies of quantum reflection of anti-atoms from vdW/CP potential; this method uses the interference of the whispering gallery states of antihydrogen.
C1 [Voronin, A. Yu] PN Lebedev Phys Inst, RU-117924 Moscow, Russia.
   [Nesvizhevsky, V. V.] Inst Laue Langevin, F-38042 Grenoble, France.
   [Reynaud, S.] Lab Kastler Brossel, F-75252 Paris, France.
RP Voronin, AY (reprint author), PN Lebedev Phys Inst, 53 Leninsky Prospect, RU-117924 Moscow, Russia.
NR 55
TC 3
Z9 3
PU IOP PUBLISHING LTD
PI BRISTOL
PA TEMPLE CIRCUS, TEMPLE WAY, BRISTOL BS1 6BE, ENGLAND
SN 0953-4075
J9 J PHYS B-AT MOL OPT
JI J. Phys. B-At. Mol. Opt. Phys.
PD AUG 28
PY 2012
VL 45
IS 16
AR 165007
DI 10.1088/0953-4075/45/16/165007
PG 8
WC Optics; Physics, Atomic, Molecular & Chemical
SC Optics; Physics
GA 988VD
UT WOS:000307517900008
ER

PT J
AU Ishimori, H
   Ma, E
AF Ishimori, Hajime
   Ma, Ernest
TI New simple A(4) neutrino model for nonzero theta(13) and large delta(CP)
SO PHYSICAL REVIEW D
LA English
DT Article
ID MASS MATRIX
AB In a new simple application of the non-Abelian discrete symmetry A(4) to charged-lepton and neutrino mass matrices, we show that for the current experimental central value of sin(2)2 theta(13) similar or equal to 0.1, leptonic CP violation is necessarily large, i.e., vertical bar tan delta(CP)vertical bar > 1.3. This result is of broad interest because CP violation in the leptonic sector is closely connected to the origin of the observed matter-antimatter asymmetry of the Universe through leptogenesis.
C1 [Ishimori, Hajime] Kyoto Univ, Dept Phys, Kyoto 6068502, Japan.
   [Ma, Ernest] Univ Calif Riverside, Dept Phys & Astron, Riverside, CA 92521 USA.
   [Ma, Ernest] Univ Tokyo, Kavli Inst Phys & Math Universe, Kashiwa, Chiba 2778583, Japan.
RP Ishimori, H (reprint author), Kyoto Univ, Dept Phys, Kyoto 6068502, Japan.
FU Japan Society of Promotion of Science [23.696]; U.S. Department of
   Energy [DE-AC02-06CH11357]
FX The work of H. I. is supported by Grant-in-Aid for Scientific Research,
   No. 23.696, from the Japan Society of Promotion of Science. The work of
   E. M. is supported in part by the U.S. Department of Energy under Grant
   No. DE-AC02-06CH11357.
NR 17
TC 16
Z9 16
PU AMER PHYSICAL SOC
PI COLLEGE PK
PA ONE PHYSICS ELLIPSE, COLLEGE PK, MD 20740-3844 USA
SN 1550-7998
J9 PHYS REV D
JI Phys. Rev. D
PD AUG 24
PY 2012
VL 86
IS 4
AR 045030
DI 10.1103/PhysRevD.86.045030
PG 5
WC Astronomy & Astrophysics; Physics, Particles & Fields
SC Astronomy & Astrophysics; Physics
GA 995LG
UT WOS:000308009000009
ER

PT J
AU Andresen, GB
   Ashkezari, MD
   Bertsche, W
   Bowe, PD
   Butler, E
   Cesar, CL
   Chapman, S
   Charlton, M
   Deller, A
   Eriksson, S
   Fajans, J
   Friesen, T
   Fujiwara, MC
   Gill, DR
   Gutierrez, A
   Hangst, JS
   Hardy, WN
   Hayden, ME
   Hayano, RS
   Humphries, AJ
   Hydomako, R
   Jonsell, S
   Jorgensen, LV
   Kurchaninov, L
   Madsen, N
   Menary, S
   Nolan, P
   Olchanski, K
   Olin, A
   Povilus, A
   Pusa, P
   Sarid, E
   el Nasr, SS
   Silveira, DM
   So, C
   Storey, JW
   Thompson, RI
   van der Werf, DP
   Yamazaki, Y
AF Andresen, G. B.
   Ashkezari, M. D.
   Bertsche, W.
   Bowe, P. D.
   Butler, E.
   Cesar, C. L.
   Chapman, S.
   Charlton, M.
   Deller, A.
   Eriksson, S.
   Fajans, J.
   Friesen, T.
   Fujiwara, M. C.
   Gill, D. R.
   Gutierrez, A.
   Hangst, J. S.
   Hardy, W. N.
   Hayden, M. E.
   Hayano, R. S.
   Humphries, A. J.
   Hydomako, R.
   Jonsell, S.
   Jorgensen, L. V.
   Kurchaninov, L.
   Madsen, N.
   Menary, S.
   Nolan, P.
   Olchanski, K.
   Olin, A.
   Povilus, A.
   Pusa, P.
   Sarid, E.
   el Nasr, S. Seif
   Silveira, D. M.
   So, C.
   Storey, J. W.
   Thompson, R. I.
   van der Werf, D. P.
   Yamazaki, Y.
CA ALPHA Collaboration
TI Antihydrogen annihilation reconstruction with the ALPHA silicon detector
SO NUCLEAR INSTRUMENTS & METHODS IN PHYSICS RESEARCH SECTION A-ACCELERATORS
   SPECTROMETERS DETECTORS AND ASSOCIATED EQUIPMENT
LA English
DT Article
DE Antihydrogen; Antimatter; Event reconstruction; Vertexing detector;
   Cosmic ray background suppression
ID CONFINEMENT; PHYSICS
AB The ALPHA experiment has succeeded in trapping antihydrogen, a major milestone on the road to spectroscopic comparisons of antihydrogen with hydrogen. An annihilation vertex detector, which determines the time and position of antiproton annihilations, has been central to this achievement. This detector, an array of double-sided silicon microstrip detector modules arranged in three concentric cylindrical tiers, is sensitive to the passage of charged particles resulting from antiproton annihilation. This article describes the method used to reconstruct the annihilation location and to distinguish the annihilation signal from the cosmic ray background. Recent experimental results using this detector are outlined. (C) 2012 Published by Elsevier B.V.
C1 [Andresen, G. B.; Bowe, P. D.; Hangst, J. S.] Aarhus Univ, Dept Phys & Astron, DK-8000 Aarhus C, Denmark.
   [Ashkezari, M. D.; Hayden, M. E.] Simon Fraser Univ, Dept Phys, Burnaby, BC V5A 1S6, Canada.
   [Bertsche, W.; Charlton, M.; Deller, A.; Eriksson, S.; Humphries, A. J.; Jonsell, S.; Jorgensen, L. V.; Madsen, N.; van der Werf, D. P.] Swansea Univ, Dept Phys, Swansea SA2 8PP, W Glam, Wales.
   [Butler, E.] CERN, European Lab Particle Phys, CH-1211 Geneva 23, Switzerland.
   [Cesar, C. L.] Univ Fed Rio de Janeiro, Inst Fis, BR-21941972 Rio De Janeiro, RJ, Brazil.
   [Chapman, S.; Fajans, J.; Povilus, A.] Univ Calif Berkeley, Dept Phys, Berkeley, CA 94720 USA.
   [Friesen, T.; Fujiwara, M. C.; Thompson, R. I.] Univ Calgary, Dept Phys & Astron, Calgary, AB T2N 1N4, Canada.
   [Fujiwara, M. C.; Gill, D. R.; Kurchaninov, L.; Olchanski, K.; Olin, A.; Storey, J. W.] TRIUMF, Vancouver, BC V6T 2A3, Canada.
   [Gutierrez, A.; Hardy, W. N.; el Nasr, S. Seif] Univ British Columbia, Dept Phys & Astron, Vancouver, BC V6T 1Z4, Canada.
   [Hayano, R. S.] Univ Tokyo, Dept Phys, Tokyo 1130033, Japan.
   [Jonsell, S.] Stockholm Univ, Dept Phys, SE-10691 Stockholm, Sweden.
   [Menary, S.] York Univ, Dept Phys & Astron, Toronto, ON M3J 1P3, Canada.
   [Nolan, P.; Pusa, P.] Univ Liverpool, Dept Phys, Liverpool L69 7ZE, Merseyside, England.
   [Sarid, E.] NRCN Nucl Res Ctr Negev, Dept Phys, IL-84190 Beer Sheva, Israel.
   [Yamazaki, Y.] RIKEN, Atom Phys Lab, Saitama 3510198, Japan.
   [Yamazaki, Y.] Univ Tokyo, Grad Sch Arts & Sci, Tokyo 1538902, Japan.
RP Andresen, GB (reprint author), Aarhus Univ, Dept Phys & Astron, DK-8000 Aarhus C, Denmark.
RI Madsen, Niels/G-3548-2013; Hayano, Ryugo/F-7889-2012
OI Madsen, Niels/0000-0002-7372-0784; 
FU CNPq, (Brazil); FINEP/RENAFAE (Brazil); ISF (Israel); MEXT (Japan); FNU
   (Denmark); VR (Sweden); NSERC (Canada); NRC/TRIUMF (Canada); AIF/AITF
   (Canada); FQRNT (Canada); Killam Trust (Canada); DOE (USA); NSF (USA);
   EPSRC (UK); Royal Society (UK); Leverhulme Trust (UK)
FX This work was supported by CNPq, FINEP/RENAFAE (Brazil); ISF (Israel);
   MEXT (Japan); FNU (Denmark); VR (Sweden); NSERC, NRC/TRIUMF, AIF/AITF,
   FQRNT, and the Killam Trust (Canada); the DOE and the NSF (USA); and
   EPSRC, the Royal Society and the Leverhulme Trust (UK). We would like to
   thank D. Seddon, J. Thornhill, and D. Wells (University of Liverpool)
   for their work on the construction of the vertex detector.
NR 26
TC 7
Z9 7
PU ELSEVIER SCIENCE BV
PI AMSTERDAM
PA PO BOX 211, 1000 AE AMSTERDAM, NETHERLANDS
SN 0168-9002
J9 NUCL INSTRUM METH A
JI Nucl. Instrum. Methods Phys. Res. Sect. A-Accel. Spectrom. Dect. Assoc.
   Equip.
PD AUG 21
PY 2012
VL 684
BP 73
EP 81
DI 10.1016/j.nima.2012.04.082
PG 9
WC Instruments & Instrumentation; Nuclear Science & Technology; Physics,
   Particles & Fields; Spectroscopy
SC Instruments & Instrumentation; Nuclear Science & Technology; Physics;
   Spectroscopy
GA 976ZS
UT WOS:000306626500010
ER

PT J
AU Kuchimanchi, R
AF Kuchimanchi, Ravi
TI Maximal CP and bounds on the neutron electric dipole moment from P and
   CP breaking
SO PHYSICAL REVIEW D
LA English
DT Article
ID RIGHT SUPERSYMMETRIC MODELS; LEFT-RIGHT SYMMETRY; NATURAL SUPPRESSION;
   VIOLATION; PARITY
AB We find in theories with spontaneous P and CP violation that symmetries needed to set the tree-level strong CP phase to zero can also set all nonzero tree-level CP violating phases to the maximal value pi/2 in the symmetry basis, simultaneously explaining the smallness of (theta) over bar and the largeness of the Cabibbo-Kobayashi-Maskawa (CKM) CP violating phase. In these models we find the one-loop lower bound (theta) over bar >= 10(-11) relevant for early discovery of neutron electric dipole moment (EDM) d(n) >= 10(-27) e cm. The lower bound relaxes to (theta) over bar >= 10(-13) or d(n) >= 10(-29) e cm for the case where the CP phases are nonmaximal. Interestingly the spontaneous CP phase appears in the quark sector, not the Higgs sector, and is enabled by a heavy left-right symmetric vectorlike quark family with mass M. These results do not vanish in the decoupling limit of MH2+ > M -> infinity (where MH2+ is the mass of heavy Higgses at the parity breaking scale) and the age-old expectation that laws of nature (or its Lagrangian) are parity and matter-antimatter symmetric may be testable by the above predictions and EDM experiments, even if new physics occurs only at seesaw, grand unified theory (GUT), or Planck scales. There is also a region in parameter space with MH2+ < M where the above bounds are dampened by the factor (MH2+/M)(2). By using flavor symmetries and texture arguments we also make predictions for the CKM phase that arises from the maximal phase on diagonalization to the physical basis. There are no axions predicted in this model.
RP Kuchimanchi, R (reprint author), C7 Banganga Coop,Govandi Stn Rd, Mumbai 400088, Maharashtra, India.
EM raviaravinda@gmail.com
NR 34
TC 6
Z9 6
PU AMER PHYSICAL SOC
PI COLLEGE PK
PA ONE PHYSICS ELLIPSE, COLLEGE PK, MD 20740-3844 USA
SN 1550-7998
J9 PHYS REV D
JI Phys. Rev. D
PD AUG 8
PY 2012
VL 86
IS 3
AR 036002
DI 10.1103/PhysRevD.86.036002
PG 16
WC Astronomy & Astrophysics; Physics, Particles & Fields
SC Astronomy & Astrophysics; Physics
GA 985OJ
UT WOS:000307275800005
ER

PT J
AU Greiner, W
AF Greiner, W.
TI Novel clusters in nuclear physics: superheavy, superstrange, antimatter
SO EUROPEAN PHYSICAL JOURNAL D
LA English
DT Article
ID MEAN-FIELD THEORY; PHASE-TRANSITION; FISSION; ELEMENTS; VACUUM; MASS;
   DISTRIBUTIONS; COLLISIONS; STABILITY; SYSTEMS
AB The extension of the periodic system into various new areas is investigated. Experiments for the synthesis of superheavy elements and the predictions of magic numbers are reviewed. Further on, investigations on hypernuclei and the possible production of antimatter-clusters in heavy-ion collisions are reported. Various versions of the meson field theory serve as effective field theories at the basis of modern nuclear structure and suggest structure in the vacuum which might be important for the production of hyper- and antimatter.
C1 Goethe Univ Frankfurt, Frankfurt Inst Adv Studies, D-60438 Frankfurt, Germany.
RP Greiner, W (reprint author), Goethe Univ Frankfurt, Frankfurt Inst Adv Studies, D-60438 Frankfurt, Germany.
EM greiner@fias.uni-frankfurt.de
NR 47
TC 0
Z9 0
PU SPRINGER
PI NEW YORK
PA 233 SPRING ST, NEW YORK, NY 10013 USA
SN 1434-6060
J9 EUR PHYS J D
JI Eur. Phys. J. D
PD AUG
PY 2012
VL 66
IS 8
AR 200
DI 10.1140/epjd/e2012-30188-y
PG 10
WC Optics; Physics, Atomic, Molecular & Chemical
SC Optics; Physics
GA 998PS
UT WOS:000308253500026
ER

PT J
AU Kounine, A
AF Kounine, Andrei
TI THE ALPHA MAGNETIC SPECTROMETER ON THE INTERNATIONAL SPACE STATION
SO INTERNATIONAL JOURNAL OF MODERN PHYSICS E-NUCLEAR PHYSICS
LA English
DT Review
DE Cosmic says; dark matter; anti-matter; space-borne magnetic spectrometer
ID NEAR-EARTH ORBIT; COSMIC-RAYS; ENERGY-SPECTRA; DARK-MATTER; PROTONS;
   AMS; INSTRUMENT; ANTIMATTER; POSITRONS; ABUNDANCE
AB The Alpha Magnetic Spectrometer (AMS-02) is a general purpose high energy particle detector which was successfully deployed on the International Space Station (ISS) on May 19,2011 to conduct a unique long duration mission of fundamental physics research in space. Among the physics objectives of AMS are the searches for an understanding of Dark Matter, Anti-matter, the origin of cosmic rays and the exploration of new physics phenomena not possible to study with ground based experiments. This paper reviews the layout of the AMS-02 detector, tests and calibrations performed with the detector on the ground, and its performance on the ISS illustrated with data collected during the first year of operations in space.
C1 MIT, Nucl Sci Lab, Cambridge, MA 02139 USA.
RP Kounine, A (reprint author), MIT, Nucl Sci Lab, 77 Massachusetts Ave, Cambridge, MA 02139 USA.
EM Andrei.Kounine@cern.ch
FU U.S. Department of Energy (DOE); DOE; Parliamentary State Secretary in
   the Federal Ministry of Economics and Technology of the Republic of
   Germany; AMS
FX Since the beginning, AMS has been strongly and continuously supported by
   the MIT School of Science and the Laboratory for Nuclear Science. In
   1994, the leadership of NASA recognized the scientific value of AMS in
   providing major science to the International Space Station. We thank
   former NASA Administrator Mr. Daniel S. Goldin for his dedication to the
   legacy of the ISS as an important scientific laboratory and his decision
   for NASA to fly AMS as a U.S. Department of Energy (DOE) sponsored
   payload. We also thank Mr. George Abbey for his insight and
   encouragement. We also acknowledge the strong and continuous support of
   the NASA Administrator General Charles Bolden and Deputy Administrator
   Lori Garver.AMS is a DOE sponsored international collaboration. We are
   grateful to the strong and continuous support of the Office of Science,
   division of High Energy Physics for their leadership and strong support
   to AMS. The rigorous reviews conducted by DOE and by other funding
   agencies, along with their strong and continuous support over the last
   17 years, have made AMS a reality.We acknowledge with appreciation the
   support of Parliamentary State Secretary in the Federal Ministry of
   Economics and Technology of the Republic of Germany, Mr. Peter Hintze,
   the Speaker of the French Parliament, Dr. Bernard Accoyer, former
   President of Academia Sinica (Taiwan) and Nobel Laureate Professor Y.T.
   Lee and Minister of Science of Taiwan, Academician Lou-Chuang Lee.The
   major components of AMS were constructed in the U.S. ,Italy, Germany,
   Taiwan, Spain, France, Switzerland, China and the Netherlands. We are
   grateful to the many universities and government funding agencies in AMS
   for their support.
NR 41
TC 4
Z9 4
PU WORLD SCIENTIFIC PUBL CO PTE LTD
PI SINGAPORE
PA 5 TOH TUCK LINK, SINGAPORE 596224, SINGAPORE
SN 0218-3013
J9 INT J MOD PHYS E
JI Int. J. Mod. Phys. E-Nucl. Phys.
PD AUG
PY 2012
VL 21
IS 8
AR 1230005
DI 10.1142/S0218301312300056
PG 31
WC Physics, Nuclear; Physics, Particles & Fields
SC Physics
GA 984GV
UT WOS:000307179000001
ER

PT J
AU Lavalle, J
   Salati, P
AF Lavalle, Julien
   Salati, Pierre
TI Dark matter indirect signatures
SO COMPTES RENDUS PHYSIQUE
LA English
DT Article
DE Astronomical dark matter; Cosmic rays; Galactic antimatter; Gamma-rays;
   Neutrinos
ID GAMMA-RAY EMISSION; DWARF SPHEROIDAL GALAXIES; HIGH-ENERGY NEUTRINOS;
   LARGE-AREA TELESCOPE; GALACTIC-CENTER; COSMIC-RAYS;
   POSITRON-ANNIHILATION; PHOTINO ANNIHILATION; INTERSTELLAR MATTER;
   MASSIVE PARTICLES
AB Astronomical dark matter could be made of weakly interacting and massive particles. If so, these species would be abundant inside the Milky Way, where they would continuously annihilate and produce cosmic rays. Those annihilation products are potentially detectable at the Earth, and could provide indirect clues for the presence of dark matter species within the Galaxy. We will review here the various cosmic radiations which the dark matter can produce. We will examine how they propagate throughout the Milky Way and compare the dark matter yields with what pure astrophysical processes are expected to generate. The presence of dark matter substructures might enhance the signals and will be briefly discussed. (C) 2012 Academie des sciences. Published by Elsevier Masson SAS. All rights reserved.
C1 [Lavalle, Julien] CNRS, LUPM, IN2P3, F-34095 Montpellier 05, France.
   [Lavalle, Julien] Univ Montpellier 2, UMR 5299, F-34095 Montpellier 05, France.
   [Salati, Pierre] CNRS, LAPTh, F-74941 Annecy Le Vieux, France.
   [Salati, Pierre] Univ Savoie, F-74941 Annecy Le Vieux, France.
RP Lavalle, J (reprint author), CNRS, LUPM, IN2P3, Pl Eugene Bataillon, F-34095 Montpellier 05, France.
EM lavalle@in2p3.fr; salati@lapp.in2p3.fr
FU Institut universitaire de France (IUF)
FX We would like to thank C. Boehm and P. Brax, the organizers of this
   special issue, for having invited us to express our point of view on the
   topic of WIMP indirect detection. PS expresses his gratitude to the
   Institut universitaire de France (IUF) for academically and financially
   supporting his research.
NR 248
TC 5
Z9 5
PU ELSEVIER FRANCE-EDITIONS SCIENTIFIQUES MEDICALES ELSEVIER
PI PARIS
PA 23 RUE LINOIS, 75724 PARIS, FRANCE
SN 1631-0705
J9 CR PHYS
JI C. R. Phys.
PD JUL-SEP
PY 2012
VL 13
IS 6-7
BP 740
EP 782
DI 10.1016/j.crhy.2012.05.001
PG 43
WC Astronomy & Astrophysics; Physics, Multidisciplinary
SC Astronomy & Astrophysics; Physics
GA 012PC
UT WOS:000309248000010
ER

PT J
AU Xue, L
   Ma, YG
   Chen, JH
   Zhang, S
AF Xue, L.
   Ma, Y. G.
   Chen, J. H.
   Zhang, S.
TI Production of light (anti)nuclei, (anti)hypertriton, and di-Lambda in
   central Au plus Au collisions at energies available at the BNL
   Relativistic Heavy Ion Collider
SO PHYSICAL REVIEW C
LA English
DT Article
ID QUARK-GLUON PLASMA; COALESCENCE MODEL; ANTIMATTER; SEARCH;
   ANTIDEUTERONS; HYPERNUCLEUS; STRANGENESS; SPECTRA; SPACE
AB A simple coalescence model is employed to investigate the production of light (anti) nuclei and (anti) hypertriton as well as di-Lambda in the most central Au + Au collisions. The invariant yields of He-3((3)(He) over bar), H-3(Lambda)((3)(Lambda)(H) over bar), and He-4((4)(He) over bar) obtained within current framework are found to be consistent with the measurements of the solenoidal tracker at the BNL Relativistic Heavy Ion Collider (STAR) detector. We also investigate the coalescence parameters B-A (A = 2, 3, 4) as a function of transverse momentum for d((d) over bar), He-3((3)(He) over bar), H-3(Lambda)((3)(Lambda)(H) over bar), and He-4((4)(He) over bar), respectively. B-2 for d((d) over bar) and B-3 for He-3((3)(He) over bar) are comparable with the STAR measurement within statistical uncertainties. The p(T) integrated yields for di-Lambda dN(Lambda Lambda)/dy similar to 2.23 x 10(-5), and is not strongly dependent on the parameter employed for the coalescence process. Combining the data points extracted by the PHENIX Collaboration, the coalescence parameters exhibit a strong centrality dependence. An exponential behavior is shown for the differential invariant yields versus baryon number distribution. The production rate reduces by a factor of 1692 (1285) for each additional antinucleon (nucleon) added to antinuclei (nuclei), and the production rate of (6)(Li) over bar is about 10(-16) which is consistent with results extracted by the STAR experiment. The relative abundance of light anti(nuclei) and (anti) hypertriton are explored with particle ratios, and agree with experimental data as well as thermal model predictions.
C1 [Xue, L.; Ma, Y. G.; Chen, J. H.; Zhang, S.] Chinese Acad Sci, Shanghai Inst Appl Phys, Shanghai 201800, Peoples R China.
   [Xue, L.] Chinese Acad Sci, Grad Sch, Beijing 100080, Peoples R China.
RP Ma, YG (reprint author), Chinese Acad Sci, Shanghai Inst Appl Phys, Shanghai 201800, Peoples R China.
EM ygma@sinap.ac.cn
RI Xue, Liang/F-8077-2013
OI Xue, Liang/0000-0002-2321-9019
FU NSFC [11035009, 10979074, 10875160, 10805067, 10975174]; Chinese Academy
   of Sciences [KJCX2-EW-N01]; Shanghai Rising Star Project [11QA1408000]
FX This work is partially supported by the NSFC under Contracts No.
   11035009, No. 10979074, No. 10875160, No. 10805067, and No. 10975174 and
   by the Knowledge Innovation Project of the Chinese Academy of Sciences
   under Grant No. KJCX2-EW-N01. Dr. J. H. Chen is partially supported by
   the Shanghai Rising Star Project under Grand No. 11QA1408000.
NR 41
TC 6
Z9 6
PU AMER PHYSICAL SOC
PI COLLEGE PK
PA ONE PHYSICS ELLIPSE, COLLEGE PK, MD 20740-3844 USA
SN 0556-2813
J9 PHYS REV C
JI Phys. Rev. C
PD JUN 18
PY 2012
VL 85
IS 6
AR 064912
DI 10.1103/PhysRevC.85.064912
PG 5
WC Physics, Nuclear
SC Physics
GA 962JD
UT WOS:000305539600001
ER

PT J
AU Dudarev, A
   Bremer, J
   Burghart, G
   Deront, L
   Doser, M
   ten Kate, H
   Perini, D
   Restuccia, F
   Ravat, S
   Winkler, T
AF Dudarev, Alexey
   Bremer, Johan
   Burghart, Gerhard
   Deront, Laurent
   Doser, Michael
   ten Kate, Herman
   Perini, Diego
   Restuccia, Francesco
   Ravat, Sylvain
   Winkler, Tiemo
TI Construction and Test of the Magnets for the AEgIS Experiment
SO IEEE TRANSACTIONS ON APPLIED SUPERCONDUCTIVITY
LA English
DT Article; Proceedings Paper
CT 22nd International Conference on Magnet Technology (MT)
CY SEP 12-16, 2011
CL Marseille, FRANCE
SP PACA Reg, CEA, IEEE CSC, Iberdrola Ingenieria & Construcc, SAU, Oxford Superconducting Technol, R KIND, Super Power Inc, Western Superconducting Technol Co Ltd
HO ITER Org
DE Anti-hydrogen; cryostat; gravitational acceleration; superconducting
   magnet
AB The new AEgIS (Antimatter Experiment: Gravity, Interferometry, Spectroscopy) Experiment has the main goal to measure the Earth's gravitational acceleration of antihydrogen atoms. Two high-homogeneity superconducting 1 T and 5 T solenoids are placed on the same axis and provide the magnetic field required for the cylindrical Penning traps to catch and to accumulate antiprotons delivered by the Antiproton Decelerator of CERN. The solenoids have a free bore of 250 mm and 160 mm respectively and the overall system length is 3 m. The 1 T and 5 T solenoids are equipped with a set of superconducting correction coils charged by individual power supplies. In addition, there is a shielding coil to minimize the stray magnetic field in the measurement area. The solenoids and their sets of correction coils are constructed and tested at CERN. Before system integration the single coils are tested separately in a vertical cryostat. To guarantee smooth precooling of the impregnated coils a small volume of liquid nitrogen is placed inside the solenoid bore without direct thermal contact to the solenoid cold mass. The heat exchange and therefore the cool down rate are controlled by regulating the helium gas pressure in the cryostat. The final magnet control system is used for coil energizing and quench protection.
   In this paper the construction features of the AEgIS magnets as well as the test results are presented.
C1 [Dudarev, Alexey; Bremer, Johan; Burghart, Gerhard; Deront, Laurent; Doser, Michael; ten Kate, Herman; Perini, Diego; Ravat, Sylvain] CERN, European Ctr Nucl Res, CH-1211 Geneva, Switzerland.
   [Restuccia, Francesco] Univ Edinburgh, Edinburgh EH9 3JL, Midlothian, Scotland.
   [Winkler, Tiemo] Karlsruhe Inst Technol, D-76131 Karlsruhe, Germany.
RP Dudarev, A (reprint author), CERN, European Ctr Nucl Res, CH-1211 Geneva, Switzerland.
EM Alexey.Dudarev@cern.ch; franrest@yahoo.com; Tiemo.Winkler@cern.ch
NR 4
TC 2
Z9 2
PU IEEE-INST ELECTRICAL ELECTRONICS ENGINEERS INC
PI PISCATAWAY
PA 445 HOES LANE, PISCATAWAY, NJ 08855-4141 USA
SN 1051-8223
J9 IEEE T APPL SUPERCON
JI IEEE Trans. Appl. Supercond.
PD JUN
PY 2012
VL 22
IS 3
AR 4500304
DI 10.1109/TASC.2011.2180491
PG 4
WC Engineering, Electrical & Electronic; Physics, Applied
SC Engineering; Physics
GA 986SK
UT WOS:000307364700165
ER

PT J
AU Vasiliev, AN
   Morozov, DA
   Mochalov, VV
   Nogach, LV
   Ryazantsev, AV
   Semenov, PA
   Alexeev, GD
   Vodopyanov, AS
   Koshurnikov, EK
   Dodokhov, VK
   Lobanov, YY
   Olshevski, AG
   Belostotski, SL
   Bukharov, AV
   Semenov, AA
   Gerasimov, AS
   Fedorets, PV
   Chernetski, VD
AF Vasiliev, A. N.
   Morozov, D. A.
   Mochalov, V. V.
   Nogach, L. V.
   Ryazantsev, A. V.
   Semenov, P. A.
   Alexeev, G. D.
   Vodopyanov, A. S.
   Koshurnikov, E. K.
   Dodokhov, V. Kh.
   Lobanov, Yu. Yu.
   Olshevski, A. G.
   Belostotski, S. L.
   Bukharov, A. V.
   Semenov, A. A.
   Gerasimov, A. S.
   Fedorets, P. V.
   Chernetski, V. D.
TI Search for new forms of matter in antimatter-matter interactions in the
   panda experiment
SO ATOMIC ENERGY
LA English
DT Article
ID ELECTROMAGNETIC CALORIMETER PROTOTYPE; ENERGY; SYSTEM; DIRC
AB The Panda experiment is a key experiment at FAIR - European Facility for Antiproton and Ion Research, which is in the development stage in Darmstadt (Germany). The physical program of the experiment is focused on the search for exotic particles, research on hadron spectroscopy, the structure of nucleons, nuclear-matter effects, hypernuclei, and in other areas. New experimental forms of matter predicted by theory - glueballs and hybrids - are of great interest. They have not yet been observed. The PANDA facility will be assembled in the storage ring of the HESR antiproton beam. Antiprotons with energy from 1.5 to 15 GeV will be accumulated in the ring. Up to 2 center dot 10(7) interactions/sec are expected on the internal hydrogen (cluster or corpuscular) target. In addition to the high luminosity of the experiment (2 center dot 10(32) cm(-2)center dot sec(-1)), the beam will be monochromatic. Because of stochastic and electronic cooling, pulsed stretching of the beam is expected to be at the level 10(-4)-10(-5), which makes it possible to measure the mass of the particles with record high resolution 100 keV. Domestic institutes are participating in the development of the PANDA facility.
C1 [Vasiliev, A. N.; Morozov, D. A.; Mochalov, V. V.; Nogach, L. V.; Ryazantsev, A. V.; Semenov, P. A.] Inst High Energy Phys GNTs RF IFVE, State Sci Ctr Russian Federat, Protvino, Moscow Oblast, Russia.
   [Alexeev, G. D.; Vodopyanov, A. S.; Koshurnikov, E. K.; Dodokhov, V. Kh.; Lobanov, Yu. Yu.; Olshevski, A. G.] Joint Inst Nucl Res OIYaI, Dubna, Moscow Oblast, Russia.
   [Belostotski, S. L.] St Petersburg Inst Nucl Phys PIYaF, Gatchina, Leningrad Oblas, Russia.
   [Bukharov, A. V.; Semenov, A. A.] Moscow Power Engn Inst MEI, Moscow, Russia.
   [Gerasimov, A. S.; Fedorets, P. V.; Chernetski, V. D.] Alikhanov Inst Theoret & Expt Phys GNTs RF ITEF, State Sci Ctr Russian Federat, Moscow, Russia.
RP Vasiliev, AN (reprint author), Inst High Energy Phys GNTs RF IFVE, State Sci Ctr Russian Federat, Protvino, Moscow Oblast, Russia.
NR 16
TC 0
Z9 0
PU SPRINGER
PI NEW YORK
PA 233 SPRING ST, NEW YORK, NY 10013 USA
SN 1063-4258
J9 ATOM ENERGY+
JI Atom. Energy
PD JUN
PY 2012
VL 112
IS 2
BP 129
EP 138
DI 10.1007/s10512-012-9534-5
PG 10
WC Nuclear Science & Technology
SC Nuclear Science & Technology
GA 962CI
UT WOS:000305516500007
ER

PT J
AU Di Domenico, A
   Gabriel, A
   Hiesmayr, BC
   Hipp, F
   Huber, M
   Krizek, G
   Muhlbacher, K
   Radic, S
   Spengler, C
   Theussl, L
AF Di Domenico, Antonio
   Gabriel, Andreas
   Hiesmayr, Beatrix C.
   Hipp, Florian
   Huber, Marcus
   Krizek, Gerd
   Muehlbacher, Karoline
   Radic, Sasa
   Spengler, Christoph
   Theussl, Lukas
TI Heisenberg's Uncertainty Relation and Bell Inequalities in High Energy
   Physics An effective formalism for unstable two-state systems
SO FOUNDATIONS OF PHYSICS
LA English
DT Article
DE Meson-antimeson systems; Bell inequalities; Heisenberg's uncertainty
   relation; Entropy
ID NEUTRAL-KAON SYSTEM; QUANTUM-FIELD THEORY; K-0(K)OVER-BAR(0) SYSTEM;
   DYNAMICAL SEMIGROUPS; CPT SYMMETRY; VIOLATION; TESTS; MESONS; CPLEAR;
   OSCILLATIONS
AB An effective formalism is developed to handle decaying two-state systems. Herewith, observables of such systems can be described by a single operator in the Heisenberg picture. This allows for using the usual framework in quantum information theory and, hence, to enlighten the quantum features of such systems compared to non-decaying systems. We apply it to systems in high energy physics, i.e. to oscillating meson-antimeson systems. In particular, we discuss the entropic Heisenberg uncertainty relation for observables measured at different times at accelerator facilities including the effect of CP violation, i.e. the imbalance of matter and antimatter. An operator-form of Bell inequalities for systems in high energy physics is presented, i.e. a Bell-witness operator, which allows for simple analysis of unstable systems.
C1 [Gabriel, Andreas; Hiesmayr, Beatrix C.; Hipp, Florian; Huber, Marcus; Krizek, Gerd; Muehlbacher, Karoline; Radic, Sasa; Spengler, Christoph] Univ Vienna, Fac Phys, A-1090 Vienna, Austria.
   [Di Domenico, Antonio] Univ Rome, I-00185 Rome, Italy.
   [Di Domenico, Antonio] Ist Nazl Fis Nucl, Sez Roma, Rome, Italy.
   [Hiesmayr, Beatrix C.; Theussl, Lukas] Slovak Acad Sci, Inst Phys, Res Ctr Quantum Informat, Bratislava 84511, Slovakia.
RP Hiesmayr, BC (reprint author), Univ Vienna, Fac Phys, Boltzmanngasse 5, A-1090 Vienna, Austria.
EM antonio.didomenico@roma1.infn.it; Andreas.Gabriel@univie.ac.at;
   Beatrix.Hiesmayr@univie.ac.at; Florian.Hipp@univie.ac.at;
   Marcus.Huber@univie.ac.at; Gerd.Krizek@univie.ac.at;
   Karoline.Muehlbacher@univie.ac.at; Sasa.Radic@univie.ac.at;
   Christoph.Spengler@univie.ac.at; lukas.theussl@savba.sk
RI Huber, Marcus/G-2925-2010; Di Domenico, Antonio/G-6301-2011
FU Austrian Fund [FWF-P21947N16]; University of Vienna
FX Marcus Huber and Christoph Spengler gratefully acknowledge the Austrian
   Fund project FWF-P21947N16. Andreas Gabriel is supported by the
   University of Vienna's research grant. Beatrix C. Hiesmayr acknowledges
   the EU project QESSENCE and wants to thank in particular Reinhold A.
   Bertlmann for introducing her to the world of neutral kaons and wants to
   devote this paper to him.
NR 53
TC 7
Z9 7
PU SPRINGER
PI NEW YORK
PA 233 SPRING ST, NEW YORK, NY 10013 USA
SN 0015-9018
J9 FOUND PHYS
JI Found. Phys.
PD JUN
PY 2012
VL 42
IS 6
BP 778
EP 802
DI 10.1007/s10701-011-9575-y
PG 25
WC Physics, Multidisciplinary
SC Physics
GA 934BJ
UT WOS:000303414400006
ER

PT J
AU Mazzuca, E
   Benetti, M
   Mariazzi, S
   Brusa, RS
   Dalla Betta, GF
   Piemonte, C
AF Mazzuca, E.
   Benetti, M.
   Mariazzi, S.
   Brusa, R. Sennen
   Dalla Betta, G. -F.
   Piemonte, C.
TI Compact gamma detectors based on FBK SiPMs for a Ps Time Of Flight
   apparatus
SO JOURNAL OF INSTRUMENTATION
LA English
DT Article
DE Photon detectors for UV, visible and IR photons (solid-state) (PIN
   diodes, APDs, Si-PMTs, G-APDs, CCDs, EBCCDs, EMCCDs etc);
   Instrumentation and methods for time-of-flight (TOF) spectroscopy;
   Detection of defects; Gamma detectors (scintillators, CZT, HPG, HgI etc)
ID POSITRONIUM; FILMS; BEAM; SIO2
AB Silicon Photomultipliers (SiPMs) are single-photon detectors currently used in many applications as a valid alternative to Photomultiplier Tubes (PMTs). In fact, SiPMs present several advantages compared to PMTs, in terms of size, ruggedness, insensitivity to magnetic fields and voltage supply.
   In this work, we evaluated the use of SiPMs produced by FBK (Fondazione Bruno Kessler)-AdvanSid (Trento, Italy) in Positronium Time Of Flight (Ps TOF) technique. The aim of this technique is the study of the energy of Ps emitted by porous media for advanced experiments in the field of antimatter physics and, in the future, for open porosities characterization.
   The TOF spectrometer in operation at the positron beam of the University of Trento (Italy) is based on five gamma detectors composed of NaI(Tl) scintillators coupled to PMTs. We compared the performance of one of these standard detectors against a detector formed by two 4x4 mm(2) SiPMs coupled to a 4x4x30 mm(3) LYSO (Cerium-doped Lutetium Yttrium Orthosilicate) scintillator. The LYSO+SiPM detector was characterized for timing and energy resolution as well as for the background emission level.
   It is shown that SiPMs, thanks to their small size and versatility, can be coupled successfully to small scintillators, obtaining more compact detectors with respect to the NaI(Tl)+PMT detectors. The design of an array of detectors with wide angular acceptance and spatial resolution is discussed in order to improve the performances of Ps-TOF setups.
C1 [Mazzuca, E.; Piemonte, C.] Fdn Bruno Kessler, I-38123 Povo, Trento, Italy.
   [Benetti, M.; Dalla Betta, G. -F.] Univ Trent, Dipartimento Ingn Sci & Informaz, I-38123 Povo, Trento, Italy.
   [Mariazzi, S.; Brusa, R. Sennen] Univ Trent, Dipartimento Fis, I-38123 Povo, Trento, Italy.
   [Benetti, M.; Mariazzi, S.; Brusa, R. Sennen; Dalla Betta, G. -F.] INFN, Grp Collegato Trento, I-38123 Povo, Trento, Italy.
RP Mazzuca, E (reprint author), Fdn Bruno Kessler, Via Sommarive 18, I-38123 Povo, Trento, Italy.
EM mazzuca@fbk.eu
RI Dalla Betta, Gian-Franco/I-1783-2012
OI Dalla Betta, Gian-Franco/0000-0001-5516-9282
NR 36
TC 1
Z9 1
PU IOP PUBLISHING LTD
PI BRISTOL
PA TEMPLE CIRCUS, TEMPLE WAY, BRISTOL BS1 6BE, ENGLAND
SN 1748-0221
J9 J INSTRUM
JI J. Instrum.
PD MAY
PY 2012
VL 7
AR P05006
DI 10.1088/1748-0221/7/05/P05006
PG 27
WC Instruments & Instrumentation
SC Instruments & Instrumentation
GA 960VJ
UT WOS:000305419700026
ER

PT J
AU Georgescu, I
AF Georgescu, Iulia
TI ANTIMATTER Anything out there?
SO NATURE PHYSICS
LA English
DT News Item
NR 0
TC 0
Z9 0
PU NATURE PUBLISHING GROUP
PI LONDON
PA MACMILLAN BUILDING, 4 CRINAN ST, LONDON N1 9XW, ENGLAND
SN 1745-2473
J9 NAT PHYS
JI Nat. Phys.
PD MAY
PY 2012
VL 8
IS 5
BP 362
EP 362
DI 10.1038/nphys2308
PG 1
WC Physics, Multidisciplinary
SC Physics
GA 936OF
UT WOS:000303599200008
ER

PT J
AU Tawfik, A
AF Tawfik, A.
TI Matter-Antimatter Asymmetry in Heavy-Ion Collisions
SO INTERNATIONAL JOURNAL OF THEORETICAL PHYSICS
LA English
DT Article
DE Collective flow; Statistical physics; Relativistic heavy-ion collisions;
   Early Universe
ID QUARK-GLUON-PLASMA; ANTIPROTON-PROTON RATIO; CHEMICAL FREEZE-OUT; EARLY
   UNIVERSE; ANTIKAON PRODUCTION; NUCLEAR COLLISIONS; ROOT-S(NN)=130 GEV;
   AU+AU COLLISIONS; HADRONIC MATTER; LATTICE QCD
AB Implementing modified phase space and distribution function in grand-canonical ensemble and taking into account the experimental acceptance, the ratios of antiparticle-to-particle over the whole range of energies are well reproduced by hadron resonance gas (HRG) model. We introduce a systematic study for antiparticle-to-particle ratios measured in various pp and AA collisions and find that the ratios of bosons and baryons get very close to unity indicating that the matter-antimatter asymmetry nearly vanishes at LHC energy. We predict that the LHC heavy-ion program will produce the same particle ratios as the pp program implying the dynamics and evolution of the system would not depend on the initial conditions.
C1 MTI Univ, ECTP, Cairo, Egypt.
RP Tawfik, A (reprint author), MTI Univ, ECTP, Cairo, Egypt.
EM a.tawfik@eng.mti.edu.eg
FU Science and Technology Development Fund (STDF) under the German-Egyptian
   Scientific Projects (GESP) [ID-1378]
FX This work is partly supported by the Science and Technology Development
   Fund (STDF) under the German-Egyptian Scientific Projects (GESP) grant
   ID-1378. It is a pleasure to thank Prof. Hagen Kleinert for the
   stimulating discussion and the friendly hospitality in the Research
   Center for Einstein Physics, while part of this work was carried out.
   The author likes to thank ALICE collaboration for providing the latest
   measurement of antiproton-to-proton ratios at 0.7 and 9 TeV.
NR 82
TC 9
Z9 9
PU SPRINGER/PLENUM PUBLISHERS
PI NEW YORK
PA 233 SPRING ST, NEW YORK, NY 10013 USA
SN 0020-7748
J9 INT J THEOR PHYS
JI Int. J. Theor. Phys.
PD MAY
PY 2012
VL 51
IS 5
BP 1396
EP 1407
DI 10.1007/s10773-011-1015-4
PG 12
WC Physics, Multidisciplinary
SC Physics
GA 924LP
UT WOS:000302693400009
ER

PT J
AU Hajdukovic, DS
AF Hajdukovic, Dragan Slavkov
TI Quantum vacuum and virtual gravitational dipoles: the solution to the
   dark energy problem?
SO ASTROPHYSICS AND SPACE SCIENCE
LA English
DT Article
DE Quantum vacuum; Dark energy; Cosmological constant problem;
   gravitational dipole
ID ANTIMATTER; MATTER; MASS
AB The cosmological constant problem is the principal obstacle in the attempt to interpret dark energy as the quantum vacuum energy. We suggest that the obstacle can be removed, i.e. that the cosmological constant problem can be resolved by assuming that the virtual particles and antiparticles in the quantum vacuum have the gravitational charge of the opposite sign. The corresponding estimates of the cosmological constant, dark energy density and the equation of state for dark energy are in the intriguing agreement with the observed values in the present day Universe. However, our approach and the Standard Cosmology lead to very different predictions for the future of the Universe; the exponential growth of the scale factor, predicted by the Standard Cosmology, is suppressed in our model.
C1 CERN, PH Div, CH-1211 Geneva 23, Switzerland.
RP Hajdukovic, DS (reprint author), CERN, PH Div, CH-1211 Geneva 23, Switzerland.
EM dragan.hajdukovic@cern.ch
NR 24
TC 3
Z9 3
PU SPRINGER
PI DORDRECHT
PA VAN GODEWIJCKSTRAAT 30, 3311 GZ DORDRECHT, NETHERLANDS
SN 0004-640X
J9 ASTROPHYS SPACE SCI
JI Astrophys. Space Sci.
PD MAY
PY 2012
VL 339
IS 1
BP 1
EP 5
DI 10.1007/s10509-012-0992-y
PG 5
WC Astronomy & Astrophysics
SC Astronomy & Astrophysics
GA 921KB
UT WOS:000302475400001
ER

PT J
AU Villata, M
AF Villata, M.
TI "Dark energy" in the Local Void
SO ASTROPHYSICS AND SPACE SCIENCE
LA English
DT Article
DE Gravitation; Cosmology: theory; Dark energy; Large-scale structure of
   Universe
ID GENERAL-RELATIVITY; GALAXIES; ANTIMATTER; VELOCITY; MATTER; UNIVERSE;
   SUPERCLUSTER; ANTIGRAVITY; SUPERNOVAE; ANISOTROPY
AB The unexpected discovery of the accelerated cosmic expansion in 1998 has filled the Universe with the embarrassing presence of an unidentified "dark energy", or cosmological constant, devoid of any physical meaning. While this standard cosmology seems to work well at the global level, improved knowledge of the kinematics and other properties of our extragalactic neighborhood indicates the need for a better theory. We investigate whether the recently suggested repulsive-gravity scenario can account for some of the features that are unexplained by the standard model. Through simple dynamical considerations, we find that the Local Void could host an amount of antimatter (similar to 5x10(15) M (aS (TM))) roughly equivalent to the mass of a typical supercluster, thus restoring the matter-antimatter symmetry. The antigravity field produced by this "dark repulsor" can explain the anomalous motion of the Local Sheet away from the Local Void, as well as several other properties of nearby galaxies that seem to require void evacuation and structure formation much faster than expected from the standard model. At the global cosmological level, gravitational repulsion from antimatter hidden in voids can provide more than enough potential energy to drive both the cosmic expansion and its acceleration, with no need for an initial "explosion" and dark energy. Moreover, the discrete distribution of these dark repulsors, in contrast to the uniformly permeating dark energy, can also explain dark flows and other recently observed excessive inhomogeneities and anisotropies of the Universe.
C1 Osserv Astron Torino, INAF, I-10025 Pino Torinese, TO, Italy.
RP Villata, M (reprint author), Osserv Astron Torino, INAF, Via Osservatorio 20, I-10025 Pino Torinese, TO, Italy.
EM villata@oato.inaf.it
NR 53
TC 2
Z9 2
PU SPRINGER
PI DORDRECHT
PA VAN GODEWIJCKSTRAAT 30, 3311 GZ DORDRECHT, NETHERLANDS
SN 0004-640X
J9 ASTROPHYS SPACE SCI
JI Astrophys. Space Sci.
PD MAY
PY 2012
VL 339
IS 1
BP 7
EP 12
DI 10.1007/s10509-012-0994-9
PG 6
WC Astronomy & Astrophysics
SC Astronomy & Astrophysics
GA 921KB
UT WOS:000302475400002
ER

PT J
AU Comeau, D
   Dror, A
   Fitzakerley, DW
   George, MC
   Hessels, EA
   Storry, CH
   Weel, M
   Grzonka, D
   Oelert, W
   Gabrielse, G
   Kalra, R
   Kolthammer, WS
   McConnell, R
   Richerme, P
   Mullers, A
   Walz, J
AF Comeau, D.
   Dror, A.
   Fitzakerley, D. W.
   George, M. C.
   Hessels, E. A.
   Storry, C. H.
   Weel, M.
   Grzonka, D.
   Oelert, W.
   Gabrielse, G.
   Kalra, R.
   Kolthammer, W. S.
   McConnell, R.
   Richerme, P.
   Muellers, A.
   Walz, J.
CA ATRAP Collaboration
TI Efficient transfer of positrons from a buffer-gas-cooled accumulator
   into an orthogonally oriented superconducting solenoid for antihydrogen
   studies
SO NEW JOURNAL OF PHYSICS
LA English
DT Article
ID SOLID NEON MODERATOR; ANTIPROTONS; FIELD
AB Positrons accumulated in a room-temperature buffer-gas-cooled positron accumulator are efficiently transferred into a superconducting solenoid which houses the ATRAP cryogenic Penning trap used in antihydrogen research. The positrons are guided along a 9 m long magnetic guide that connects the central field lines of the 0.15 T field in the positron accumulator to the central magnetic field lines of the superconducting solenoid. Seventy independently controllable electromagnets are required to overcome the fringing field of the large-bore superconducting solenoid. The guide includes both a 15 degrees upward bend and a 105 degrees downward bend to account for the orthogonal orientation of the positron accumulator with respect to the cryogenic Penning trap. Low-energy positrons ejected from the accumulator follow the magnetic field lines within the guide and are transferred into the superconducting solenoid with nearly 100% efficiency. A 7 m long 5 cm diameter stainless-steel tube and a 20 mm long, 1.5 mm diameter cryogenic pumping restriction ensure that the 10(-2) mbar pressure in the accumulator is isolated well from the extreme vacuum required in the Penning trap to allow for long antimatter storage times.
C1 [Comeau, D.; Dror, A.; Fitzakerley, D. W.; George, M. C.; Hessels, E. A.; Storry, C. H.; Weel, M.] York Univ, Dept Phys & Astron, N York, ON M3J 1P3, Canada.
   [Grzonka, D.; Oelert, W.] Forschungszentrum Julich, D-52425 Julich, Germany.
   [Gabrielse, G.; Kalra, R.; Kolthammer, W. S.; McConnell, R.; Richerme, P.] Harvard Univ, Dept Phys, Cambridge, MA 02138 USA.
   [Muellers, A.; Walz, J.] Johannes Gutenberg Univ Mainz, Inst Phys, D-55099 Mainz, Germany.
RP Hessels, EA (reprint author), York Univ, Dept Phys & Astron, N York, ON M3J 1P3, Canada.
EM hessels@yorku.ca
FU National Science Foundation; Air Force Office of Scientific Research of
   the United States; Bundesministerium fur Bildung und Forschung; Deutsche
   Forschungsgemeinschaft; Deutscher Akademischer Austausch Dienst of
   Germany; Natural Sciences and Engineering Research Council; Canada
   Research Chair program; Canada Foundation for Innovation; Ontario
   Innovation Trust of Canada
FX This work was supported by the National Science Foundation and Air Force
   Office of Scientific Research of the United States, the
   Bundesministerium fur Bildung und Forschung, Deutsche
   Forschungsgemeinschaft and Deutscher Akademischer Austausch Dienst of
   Germany, and the Natural Sciences and Engineering Research Council,
   Canada Research Chair program, Canada Foundation for Innovation, and
   Ontario Innovation Trust of Canada.
NR 16
TC 1
Z9 1
PU IOP PUBLISHING LTD
PI BRISTOL
PA TEMPLE CIRCUS, TEMPLE WAY, BRISTOL BS1 6BE, ENGLAND
SN 1367-2630
J9 NEW J PHYS
JI New J. Phys.
PD APR 10
PY 2012
VL 14
AR 045006
DI 10.1088/1367-2630/14/4/045006
PG 10
WC Physics, Multidisciplinary
SC Physics
GA 937QJ
UT WOS:000303672800001
ER

PT J
AU Cleymans, J
AF Cleymans, J.
TI THE THERMAL MODEL AT THE LARGE HADRON COLLIDER
SO ACTA PHYSICA POLONICA B
LA English
DT Article; Proceedings Paper
CT Conference on Strangeness in Quark Matter
CY SEP 18-24, 2011
CL Krakow, POLAND
SP Polish Acad Arts & Sci, Jan Kochanowski Univ, Henryk Niewodniczanski Inst Nucl Phys, Jagiellonian Univ, Cracow Univ Technol, ExtreMe Matter Inst EMMI, Helmholtz Int Ctr FAIR
ID HEAVY-ION COLLISIONS; STATISTICS; PP
AB A discussion is presented of results with identified particles at the Large Hadron Collider. Possible deviations from the standard statistical distributions are investigated by considering in detail results obtained using the Tsallis distribution. Matter-antimatter production is discussed within the framework of chemical equilibrium in p-p and heavy ion collisions.
C1 [Cleymans, J.] Univ Cape Town, UCT CERN Res Ctr, ZA-7700 Rondebosch, South Africa.
   [Cleymans, J.] Univ Cape Town, Dept Phys, ZA-7700 Rondebosch, South Africa.
RP Cleymans, J (reprint author), Univ Cape Town, UCT CERN Res Ctr, ZA-7700 Rondebosch, South Africa.
NR 38
TC 1
Z9 1
PU WYDAWNICTWO UNIWERSYTETU JAGIELLONSKIEGO
PI KRAKOW
PA UL GRODZKA 26, KRAKOW, 31044, POLAND
SN 0587-4254
J9 ACTA PHYS POL B
JI Acta Phys. Pol. B
PD APR
PY 2012
VL 43
IS 4
BP 563
EP 570
DI 10.5506/APhysPolB.43.563
PG 8
WC Physics, Multidisciplinary
SC Physics
GA 947KR
UT WOS:000304429400008
ER

PT J
AU Castelli, F
AF Castelli, F.
TI The positronium atom as a benchmark for Rydberg excitation experiments
   in atomic physics
SO EUROPEAN PHYSICAL JOURNAL-SPECIAL TOPICS
LA English
DT Article
ID STRONG MAGNETIC-FIELDS; FIRST EXCITED-STATE; COMBINED ZEEMAN; STARK;
   ANNIHILATION; TRANSITIONS; ANTIMATTER
AB Positronium is a hydrogen-like pure leptonic atom that has gained great attention in basic physics for its role in antimatter studies, in quantum electrodynamics tests and in material science. Positronium spectroscopy is also an interesting research field, especially in the again unexplored region of Rydberg states, where motional effects turns out of overwhelming importance in determining the level structure, at variance with the usual Rydberg atomic spectroscopy. In this paper we present a simple theory of optical excitation of positronium high-n levels in strong magnetic fields, and determine the conditions for obtaining saturation of the transitions. It is shown that positronium atom can be an atomic physics benchmark for laser excitation experiments on Rydberg states in magnetic environments.
C1 [Castelli, F.] Univ Milan, Dipartimento Fis, I-20133 Milan, Italy.
   [Castelli, F.] INFN Sez Milano, I-20133 Milan, Italy.
RP Castelli, F (reprint author), Univ Milan, Dipartimento Fis, Via Celoria 16, I-20133 Milan, Italy.
EM fabrizio.castelli@mi.infn.it
NR 41
TC 2
Z9 2
PU SPRINGER HEIDELBERG
PI HEIDELBERG
PA TIERGARTENSTRASSE 17, D-69121 HEIDELBERG, GERMANY
SN 1951-6355
J9 EUR PHYS J-SPEC TOP
JI Eur. Phys. J.-Spec. Top.
PD APR
PY 2012
VL 203
IS 1
BP 137
EP 150
DI 10.1140/epjst/e2012-01539-9
PG 14
WC Physics, Multidisciplinary
SC Physics
GA 925TV
UT WOS:000302785400009
ER

PT J
AU Griggs, J
AF Griggs, Jessica
TI Let the antimatter games begin
SO NEW SCIENTIST
LA English
DT News Item
NR 0
TC 0
Z9 0
PU REED BUSINESS INFORMATION LTD
PI SUTTON
PA QUADRANT HOUSE THE QUADRANT, SUTTON SM2 5AS, SURREY, ENGLAND
SN 0262-4079
J9 NEW SCI
JI New Sci.
PD MAR 31
PY 2012
VL 213
IS 2858
BP 12
EP 12
PG 1
WC Multidisciplinary Sciences
SC Science & Technology - Other Topics
GA 926LJ
UT WOS:000302832200007
ER

PT J
AU Cassidy, DB
   Hisakado, TH
   Tom, HWK
   Mills, AP
AF Cassidy, D. B.
   Hisakado, T. H.
   Tom, H. W. K.
   Mills, A. P., Jr.
TI Optical Spectroscopy of Molecular Positronium
SO PHYSICAL REVIEW LETTERS
LA English
DT Article
ID ANNIHILATION; RESONANCES; ELECTRON
AB We report optical spectroscopic measurements of molecular positronium (Ps(2)), performed via a previously unobserved L = 1 excited state. Ps(2) molecules created in a porous silica film, and also in vacuum from an Al(111) crystal, were resonantly excited and then photoionized by pulsed lasers, providing conclusive evidence for the production of this molecular matter-antimatter system and its excited state. Future experiments making use of the photoionized vacuum L = 1 Ps(2) could provide a source of Ps(+) ions, as well as other multipositronic systems, such as Ps(2)H(-) or Ps(2)O.
C1 [Cassidy, D. B.; Hisakado, T. H.; Tom, H. W. K.; Mills, A. P., Jr.] Univ Calif Riverside, Dept Phys & Astron, Riverside, CA 92521 USA.
RP Cassidy, DB (reprint author), Univ Calif Riverside, Dept Phys & Astron, Riverside, CA 92521 USA.
FU U.S. National Science Foundation [PHY 0900919]; U.S. Air Force Research
   Office
FX We are grateful to C. W. Clark, D. M. Schrader, and Y. Suzuki for
   discussions, and L. Liszkay and co-workers for providing porous silica
   samples. This work was supported in part by the U.S. National Science
   Foundation under Grant No. PHY 0900919 and by the U.S. Air Force
   Research Office.
NR 31
TC 7
Z9 7
PU AMER PHYSICAL SOC
PI COLLEGE PK
PA ONE PHYSICS ELLIPSE, COLLEGE PK, MD 20740-3844 USA
SN 0031-9007
J9 PHYS REV LETT
JI Phys. Rev. Lett.
PD MAR 30
PY 2012
VL 108
IS 13
AR 133402
DI 10.1103/PhysRevLett.108.133402
PG 5
WC Physics, Multidisciplinary
SC Physics
GA 917KF
UT WOS:000302173000009
ER

PT J
AU Abe, K
   Fuke, H
   Haino, S
   Hams, T
   Hasegawa, M
   Horikoshi, A
   Itazaki, A
   Kim, KC
   Kumazawa, T
   Kusumoto, A
   Lee, MH
   Makida, Y
   Matsuda, S
   Matsukawa, Y
   Matsumoto, K
   Mitchell, JW
   Myers, Z
   Nishimura, J
   Nozaki, M
   Orito, R
   Ormes, JF
   Sakai, K
   Sasaki, M
   Seo, ES
   Shikaze, Y
   Shinoda, R
   Streitmatter, RE
   Suzuki, J
   Takasugi, Y
   Takeuchi, K
   Tanaka, K
   Thakur, N
   Yamagami, T
   Yamamoto, A
   Yoshida, T
   Yoshimura, K
AF Abe, K.
   Fuke, H.
   Haino, S.
   Hams, T.
   Hasegawa, M.
   Horikoshi, A.
   Itazaki, A.
   Kim, K. C.
   Kumazawa, T.
   Kusumoto, A.
   Lee, M. H.
   Makida, Y.
   Matsuda, S.
   Matsukawa, Y.
   Matsumoto, K.
   Mitchell, J. W.
   Myers, Z.
   Nishimura, J.
   Nozaki, M.
   Orito, R.
   Ormes, J. F.
   Sakai, K.
   Sasaki, M.
   Seo, E. S.
   Shikaze, Y.
   Shinoda, R.
   Streitmatter, R. E.
   Suzuki, J.
   Takasugi, Y.
   Takeuchi, K.
   Tanaka, K.
   Thakur, N.
   Yamagami, T.
   Yamamoto, A.
   Yoshida, T.
   Yoshimura, K.
TI Search for Antihelium with the BESS-Polar Spectrometer
SO PHYSICAL REVIEW LETTERS
LA English
DT Article
ID RAY ANTIPROTON FLUX; COSMIC-RAYS; ANTIMATTER; RADIATION; ELECTRON;
   UNIVERSE; PROGRESS; MATTER; LIMIT
AB In two long-duration balloon flights over Antarctica, the Balloon-borne Experiment with a Superconducting Spectrometer (BESS) collaboration has searched for antihelium in the cosmic radiation with the highest sensitivity reported. BESS-Polar I flew in 2004, observing for 8.5 days. BESS-Polar II flew in 2007-2008, observing for 24.5 days. No antihelium candidate was found in BESS-Polar I data among 8.4 x 10(6) vertical bar Z vertical bar = 2 nuclei from 1.0 to 20 GV or in BESS-Polar II data among 4: 0 x 10(7) vertical bar Z vertical bar = 2 nuclei from 1.0 to 14 GV. Assuming antihelium to have the same spectral shape as helium, a 95% confidence upper limit to the possible abundance of antihelium relative to helium of 6.9 x 10(-8) was determined combining all BESS data, including the two BESS-Polar flights. With no assumed antihelium spectrum and a weighted average of the lowest antihelium efficiencies for each flight, an upper limit of 1.0 x 10(-7) from 1.6 to 14 GV was determined for the combined BESS-Polar data. Under both antihelium spectral assumptions, these are the lowest limits obtained to date.
C1 [Hams, T.; Mitchell, J. W.; Sasaki, M.; Streitmatter, R. E.] NASA, Goddard Space Flight Ctr, Greenbelt, MD 20771 USA.
   [Abe, K.; Itazaki, A.; Kusumoto, A.; Matsukawa, Y.; Orito, R.; Shikaze, Y.; Takasugi, Y.; Takeuchi, K.] Kobe Univ, Kobe, Hyogo 6578501, Japan.
   [Fuke, H.; Yamagami, T.; Yoshida, T.] Japan Aerosp Explorat Agcy ISAS JAXA, Inst Space & Astronaut Sci, Sagamihara, Kanagawa 2525210, Japan.
   [Haino, S.; Hasegawa, M.; Horikoshi, A.; Kumazawa, T.; Makida, Y.; Matsuda, S.; Matsumoto, K.; Nozaki, M.; Suzuki, J.; Tanaka, K.; Yamamoto, A.; Yoshimura, K.] High Energy Accelerator Res Org KEK, Tsukuba, Ibaraki 3050801, Japan.
   [Kim, K. C.; Lee, M. H.; Myers, Z.; Seo, E. S.] Univ Maryland, College Pk, MD 20742 USA.
   [Nishimura, J.; Sakai, K.; Shinoda, R.; Yamamoto, A.] Univ Tokyo, Bunkyo Ku, Tokyo 1130033, Japan.
   [Ormes, J. F.; Thakur, N.] Univ Denver, Denver, CO 80208 USA.
RP Sasaki, M (reprint author), NASA, Goddard Space Flight Ctr, Greenbelt, MD 20771 USA.
EM Makoto.Sasaki@nasa.gov
FU NASA [10-APRA10-0160, NNX10AC48G]; ISAS/JAXA; KEK; MEXT [KAKENHI
   13001004, KAKENHI 18104006]; National Science Foundation
FX The authors thank NASA Headquarters, ISAS/JAXA, and KEK for continuous
   support and encouragement in this United States-Japan project. We thank
   the NASA Balloon Program Office at GSFC/WFF, the NASA Columbia
   Scientific Balloon Facility, the National Science Foundation, and
   Raytheon Polar Services for their professional support of the Antarctic
   flights. BESS-Polar is supported in Japan by MEXT grants KAKENHI
   (13001004; 18104006), and in the U. S. by NASA (10-APRA10-0160;
   NNX10AC48G).
NR 26
TC 8
Z9 8
PU AMER PHYSICAL SOC
PI COLLEGE PK
PA ONE PHYSICS ELLIPSE, COLLEGE PK, MD 20740-3844 USA
SN 0031-9007
J9 PHYS REV LETT
JI Phys. Rev. Lett.
PD MAR 29
PY 2012
VL 108
IS 13
AR 131301
DI 10.1103/PhysRevLett.108.131301
PG 4
WC Physics, Multidisciplinary
SC Physics
GA 916QM
UT WOS:000302118300002
ER

PT J
AU Amole, C
   Ashkezari, MD
   Baquero-Ruiz, M
   Bertsche, W
   Bowe, PD
   Butler, E
   Capra, A
   Cesar, CL
   Charlton, M
   Deller, A
   Donnan, PH
   Eriksson, S
   Fajans, J
   Friesen, T
   Fujiwara, MC
   Gill, DR
   Gutierrez, A
   Hangst, JS
   Hardy, WN
   Hayden, ME
   Humphries, AJ
   Isaac, CA
   Jonsell, S
   Kurchaninov, L
   Little, A
   Madsen, N
   McKenna, JTK
   Menary, S
   Napoli, SC
   Nolan, P
   Olchanski, K
   Olin, A
   Pusa, P
   Rasmussen, CO
   Robicheaux, F
   Sarid, E
   Shields, CR
   Silveira, DM
   Stracka, S
   So, C
   Thompson, RI
   van der Werf, DP
   Wurtele, JS
AF Amole, C.
   Ashkezari, M. D.
   Baquero-Ruiz, M.
   Bertsche, W.
   Bowe, P. D.
   Butler, E.
   Capra, A.
   Cesar, C. L.
   Charlton, M.
   Deller, A.
   Donnan, P. H.
   Eriksson, S.
   Fajans, J.
   Friesen, T.
   Fujiwara, M. C.
   Gill, D. R.
   Gutierrez, A.
   Hangst, J. S.
   Hardy, W. N.
   Hayden, M. E.
   Humphries, A. J.
   Isaac, C. A.
   Jonsell, S.
   Kurchaninov, L.
   Little, A.
   Madsen, N.
   McKenna, J. T. K.
   Menary, S.
   Napoli, S. C.
   Nolan, P.
   Olchanski, K.
   Olin, A.
   Pusa, P.
   Rasmussen, C. O.
   Robicheaux, F.
   Sarid, E.
   Shields, C. R.
   Silveira, D. M.
   Stracka, S.
   So, C.
   Thompson, R. I.
   van der Werf, D. P.
   Wurtele, J. S.
TI Resonant quantum transitions in trapped antihydrogen atoms
SO NATURE
LA English
DT Article
ID MAGNETIC TRAP; NEUTRAL ATOMS; CONFINEMENT; SPECTROSCOPY; PRECISION
AB The hydrogen atom is one of the most important and influential model systems in modern physics. Attempts to understand its spectrum are inextricably linked to the early history and development of quantum mechanics. The hydrogen atom's stature lies in its simplicity and in the accuracy with which its spectrum can be measured(1) and compared to theory. Today its spectrum remains a valuable tool for determining the values of fundamental constants and for challenging the limits of modern physics, including the validity of quantum electrodynamics and-by comparison with measurements on its antimatter counterpart, antihydrogen-the validity of CPT (charge conjugation, parity and time reversal) symmetry. Here we report spectroscopy of a pure antimatter atom, demonstrating resonant quantum transitions in antihydrogen. We have manipulated the internal spin state(2,3) of antihydrogen atoms so as to induce magnetic resonance transitions between hyperfine levels of the positronic ground state. We used resonant microwave radiation to flip the spin of the positron in antihydrogen atoms that were magnetically trapped(4-6) in the ALPHA apparatus. The spin flip causes trapped anti-atoms to be ejected from the trap. We look for evidence of resonant interaction by comparing the survival rate of trapped atoms irradiated with microwaves on-resonance to that of atoms subjected to microwaves that are off-resonance. In one variant of the experiment, we detect 23 atoms that survive in 110 trapping attempts with microwaves off-resonance (0.21 per attempt), and only two atoms that survive in 103 attempts with microwaves on-resonance (0.02 per attempt). We also describe the direct detection of the annihilation of antihydrogen atoms ejected by the microwaves.
C1 [Bowe, P. D.; Hangst, J. S.; Rasmussen, C. O.] Aarhus Univ, Dept Phys & Astron, DK-8000 Aarhus C, Denmark.
   [Amole, C.; Capra, A.; Menary, S.] York Univ, Dept Phys & Astron, Toronto, ON M3J 1P3, Canada.
   [Ashkezari, M. D.; Hayden, M. E.] Simon Fraser Univ, Dept Phys, Burnaby, BC V5A 1S6, Canada.
   [Baquero-Ruiz, M.; Fajans, J.; Little, A.; So, C.; Wurtele, J. S.] Univ Calif Berkeley, Dept Phys, Berkeley, CA 94720 USA.
   [Bertsche, W.; Charlton, M.; Deller, A.; Eriksson, S.; Humphries, A. J.; Isaac, C. A.; Madsen, N.; Napoli, S. C.; Shields, C. R.; van der Werf, D. P.] Swansea Univ, Dept Phys, Swansea SA2 8PP, W Glam, Wales.
   [Bertsche, W.] Univ Manchester, Sch Phys & Astron, Manchester M13 9PL, Lancs, England.
   [Bertsche, W.] Cockcroft Inst, Warrington WA4 4AD, Cheshire, England.
   [Butler, E.] CERN, Dept PH, CH-1211 Geneva 23, Switzerland.
   [Cesar, C. L.] Univ Fed Rio de Janeiro, Inst Fis, BR-21941972 Rio De Janeiro, Brazil.
   [Donnan, P. H.; Robicheaux, F.] Auburn Univ, Dept Phys, Auburn, AL 36849 USA.
   [Fajans, J.; Wurtele, J. S.] Univ Calif Berkeley, Lawrence Berkeley Natl Lab, Berkeley, CA 94720 USA.
   [Friesen, T.; Fujiwara, M. C.; Thompson, R. I.] Univ Calgary, Dept Phys & Astron, Calgary, AB T2N 1N4, Canada.
   [Fujiwara, M. C.; Gill, D. R.; Kurchaninov, L.; Olchanski, K.; Olin, A.; Stracka, S.] TRIUMF, Vancouver, BC V6T 2A3, Canada.
   [Gutierrez, A.; Hardy, W. N.] Univ British Columbia, Dept Geophys & Astron, Vancouver, BC V6T 1Z1, Canada.
   [Hardy, W. N.] Canadian Inst Adv Res, Toronto, ON M5G 1Z8, Canada.
   [Jonsell, S.] Stockholm Univ, Dept Phys, SE-10691 Stockholm, Sweden.
   [McKenna, J. T. K.; Nolan, P.; Pusa, P.] Univ Liverpool, Dept Phys, Liverpool L69 7ZE, Merseyside, England.
   [Olin, A.] Univ Victoria, Dept Phys & Astron, Victoria, BC V8W 3P6, Canada.
   [Sarid, E.] Nucl Res Ctr Negev, Dept Phys, IL-84190 Beer Sheva, Israel.
   [Silveira, D. M.] RIKEN, Atom Phys Lab, Wako, Saitama 3510198, Japan.
RP Hangst, JS (reprint author), Aarhus Univ, Dept Phys & Astron, DK-8000 Aarhus C, Denmark.
EM hangst@phys.au.dk; mhayden@sfu.ca
RI Donnan, Patrick/C-4481-2013; Madsen, Niels/G-3548-2013; 1,
   INCT/G-5846-2013; Informacao quantica, Inct/H-9493-2013
OI Madsen, Niels/0000-0002-7372-0784; 
FU CNPq (Brazil); FINEP/RENAFAE (Brazil); ISF (Israel); MEXT (Japan); FNU
   (Denmark); VR (Sweden); NSERC (Canada); NRC/TRIUMF (Canada); AITF
   (Canada); FQRNT (Canada); DOE (USA); NSF (USA); EPSRC (UK); Royal
   Society (UK); Leverhulme Trust (UK); CERN
FX This work was supported by CNPq, FINEP/RENAFAE (Brazil), ISF (Israel),
   MEXT (Japan), FNU (Denmark), VR (Sweden), NSERC, NRC/TRIUMF, AITF, FQRNT
   (Canada), DOE, NSF (USA), EPSRC, the Royal Society and the Leverhulme
   Trust (UK). We thank them for their generous support. We are grateful to
   the AD team (T. Eriksson, P. Belochitskii, B. Dupuy, L. Bojtar, C.
   Oliveira, B. Lefort and G. Tranquille) for the delivery of a
   high-quality antiproton beam. We thank the following individuals for
   help: M. Harrison, J. Escallier, A. Marone, M. Anerella, A. Ghosh, B.
   Parker, G. Ganetis, J. Thornhill, D. Wells, D. Seddon, F. Butin, H.
   Brueker, K. Dahlerup-Pedersen, J. Mourao, T. Fowler, S. Russenschuck, R.
   De Oliveira, N. Wauquier, J. Hansen, M. Polini, J. M. Geisser, L.
   Deparis, P. Frichot, J. M. Malzacker, A. Briswalter, P. Moyret, S.
   Mathot, G. Favre, J. P. Brachet, P. Mesenge, S. Sgobba, A. Cherif, J.
   Bremer, J. Casas-Cubillos, N. Vauthier, G. Perinic, O. Pirotte, A.
   Perin, G. Perinic, B. Vullierme, D. Delkaris, N. Veillet, K. Barth, R.
   Consentino, S. Guido, L. Stewart, M. Malabaila, A. Mongelluzzo, P.
   Chiggiato, G. Willering, E. Mahner, A. Froton, C. Lasseur, F. Hahn, E.
   Sondergaard, F. Mikkelsen, W. Carlisle, A. Charman, J. Keller, P.
   Amaudruz, D. Bishop, R. Bula, K. Langton, P. Vincent, S. Chan, D.
   Rowbotham, P. Bennet, B. Evans, J.-P. Martin, P. Kowalski, A. Read, T.
   Willis, J. Kivell, H. Thomas, W. Lai, L. Wasilenko, C. Kolbeck, H.
   Malik, P. Genoa, L. Posada, R. Funakoshi, M. Okeane, S. Carey and N.
   Evetts. We thank former collaborators M. J. Jenkins, G. B. Andresen, R.
   Hydomako, S. Chapman, A. Povilus, R. Hayano, L. V. Jorgensen and Y.
   Yamazaki. We are grateful to the CERN Summer Student Program for funding
   the participation of undergraduate students (C. O. R. and S. C. N.) in
   our experiment.
NR 21
TC 29
Z9 29
PU NATURE PUBLISHING GROUP
PI LONDON
PA MACMILLAN BUILDING, 4 CRINAN ST, LONDON N1 9XW, ENGLAND
SN 0028-0836
J9 NATURE
JI Nature
PD MAR 22
PY 2012
VL 483
IS 7390
BP 439
EP U86
DI 10.1038/nature10942
PG 6
WC Multidisciplinary Sciences
SC Science & Technology - Other Topics
GA 912CC
UT WOS:000301771200037
ER

PT J
AU Ordonez, CA
   Hedlof, RM
AF Ordonez, C. A.
   Hedlof, R. M.
TI Simulation of an aperture-based antihydrogen gravity experiment
SO AIP ADVANCES
LA English
DT Article
ID COLD ANTIHYDROGEN; PLASMAS; CONFINEMENT; PHYSICS; TRAP; WELL;
   ANTIMATTER; ATOMS
AB A Monte Carlo simulation is presented of an experiment that could potentially determine whether antihydrogen accelerates vertically up or down as a result of earth's gravity. The experiment would rely on methods developed by existing antihydrogen research collaborations and would employ a Penning trap for the production of antihydrogen within a uniform magnetic field. The axis of symmetry of the cylindrical trap wall would be oriented horizontally, and an axisymmetric aperture (with an inner radius that is smaller than the cylindrical trap wall radius) would be present a short distance away from the antihydrogen production region. Antihydrogen annihilations that occur along the cylindrical trap wall would be detected by the experiment. The distribution of annihilations along the wall would vary near the aperture, because some antihydrogen that would otherwise annihilate at the wall would instead annihilate on the aperture. That is, a shadow region forms behind the aperture, and the distribution of annihilations near the boundary of the shadowregion is not azimuthally symmetric when the effect of gravity is significant. The Monte Carlo simulation is used together with analytical modeling to determine conditions under which the annihilation distribution would indicate the direction of the acceleration of antihydrogen due to gravity. Copyright 2012 Author(s). This article is distributed under a Creative Commons Attribution 3.0 Unported License. [http://dx.doi.org/10.1063/1.3698146]
C1 [Ordonez, C. A.; Hedlof, R. M.] Univ N Texas, Dept Phys, Denton, TX 76203 USA.
RP Ordonez, CA (reprint author), Univ N Texas, Dept Phys, Denton, TX 76203 USA.
FU Department of Energy [DE-FG02-06ER54883]
FX This material is based upon work supported by the Department of Energy
   under Grant No. DE-FG02-06ER54883.
NR 25
TC 2
Z9 2
PU AMER INST PHYSICS
PI MELVILLE
PA CIRCULATION & FULFILLMENT DIV, 2 HUNTINGTON QUADRANGLE, STE 1 N O 1,
   MELVILLE, NY 11747-4501 USA
SN 2158-3226
J9 AIP ADV
JI AIP Adv.
PD MAR
PY 2012
VL 2
IS 1
AR 012176
DI 10.1063/1.3698146
PG 9
WC Nanoscience & Nanotechnology; Materials Science, Multidisciplinary;
   Physics, Applied
SC Science & Technology - Other Topics; Materials Science; Physics
GA 918CA
UT WOS:000302225400094
ER

PT J
AU Suematsu, D
AF Suematsu, Daijiro
TI Thermal leptogenesis in a TeV scale model for neutrino masses
SO EUROPEAN PHYSICAL JOURNAL C
LA English
DT Article
ID MATTER-ANTIMATTER ASYMMETRY; RIGHT-HANDED NEUTRINO; DARK-MATTER;
   STANDARD MODEL; BARYON ASYMMETRY; EARLY UNIVERSE; BARYOGENESIS; DECAY;
   ORIGIN; REGENERATION
AB It is known that the radiative neutrino mass model proposed by Ma could be a consistent framework for dark matter, leptogenesis and suppressed lepton flavor violation if a neutral component of the inert doublet is identified as dark matter and the right-handed neutrinos are of O(10(7)) GeV or more. In the same model we explore another scenario such that right-handed neutrinos are in TeV regions and their lightest one is dark matter. It is shown that this scenario requires fine mass degeneracy to generate the appropriate baryon number asymmetry as in the case of resonant leptogenesis. As long as we impose the model to induce the baryon number asymmetry on the basis of thermal leptogenesis, we find that dark matter abundance cannot be explained. If this scenario is adopted, the model has to be extended to include some new mechanism to explain it.
C1 Kanazawa Univ, Inst Theoret Phys, Kanazawa, Ishikawa 9201192, Japan.
RP Suematsu, D (reprint author), Kanazawa Univ, Inst Theoret Phys, Kanazawa, Ishikawa 9201192, Japan.
EM suematsu@hep.s.kanazawa-u.ac.jp
FU Japan Society for Promotion of Science [21540262]; Ministry of
   Education, Culture, Sports, Science and Technology [22011003]
FX This work is partially supported by a Grant-in-Aid for Scientific
   Research (C) from Japan Society for Promotion of Science (No. 21540262)
   and also a Grant-in-Aid for Scientific Research on Priority Areas from
   The Ministry of Education, Culture, Sports, Science and Technology (No.
   22011003).
NR 74
TC 2
Z9 2
PU SPRINGER
PI NEW YORK
PA 233 SPRING ST, NEW YORK, NY 10013 USA
SN 1434-6044
J9 EUR PHYS J C
JI Eur. Phys. J. C
PD MAR
PY 2012
VL 72
IS 3
AR 1951
DI 10.1140/epjc/s10052-012-1951-z
PG 10
WC Physics, Particles & Fields
SC Physics
GA 922IG
UT WOS:000302540000021
ER

PT J
AU Hernandez, P
AF Hernandez, Pilar
TI CP violation in the neutrino sector: The new frontier
SO COMPTES RENDUS PHYSIQUE
LA English
DT Article
DE Flavour physics; Neutrino physics; Matter-antimatter asymmetry
ID OSCILLATION; PHYSICS
AB The discovery of neutrino masses has revealed a new flavour sector in the Standard Model. Just like the quark flavour sector, it contains a seed of CP violation, resulting in an asymmetric behaviour of matter and antimatter. It is argued that this new source of leptonic CP violation may be discovered in more precise neutrino oscillation experiments involving neutrino beams with energies in the GeV range that will be sent to distances of a few thousand kilometres. (C) 2011 Academic des sciences. Published by Elsevier Masson SAS. All rights reserved.
C1 [Hernandez, Pilar] Dpto Fis Teor UV, Valencia 46071, Spain.
   [Hernandez, Pilar] CSIC, IFIC, Valencia 46071, Spain.
RP Hernandez, P (reprint author), Dpto Fis Teor UV, Edificio Inst Invest,Apt 22085, Valencia 46071, Spain.
EM m.pilar.hernandez@uv.es
NR 25
TC 1
Z9 1
PU ELSEVIER FRANCE-EDITIONS SCIENTIFIQUES MEDICALES ELSEVIER
PI PARIS
PA 23 RUE LINOIS, 75724 PARIS, FRANCE
SN 1631-0705
J9 CR PHYS
JI C. R. Phys.
PD MAR
PY 2012
VL 13
IS 2
BP 186
EP 192
DI 10.1016/j.crhy.2011.10.015
PG 7
WC Astronomy & Astrophysics; Physics, Multidisciplinary
SC Astronomy & Astrophysics; Physics
GA 902KT
UT WOS:000301037700015
ER

PT J
AU Hambye, T
AF Hambye, Thomas
TI CP violation and the matter-antimatter asymmetry of the Universe
SO COMPTES RENDUS PHYSIQUE
LA English
DT Article
DE Flavor physics; CP violation; Baryogenesis; Leptogenesis
ID ELECTROWEAK PHASE-TRANSITION; BARYON ASYMMETRY; NEUTRINO MASSES;
   STANDARD MODEL; BARYOGENESIS; LEPTOGENESIS; NUMBER; CONSTRAINTS; DECAYS;
   WINDOW
AB In our everyday environment one observes only matter. That's quite a fortunate situation! Any sizeable presence of antimatter on Earth, from the enormous energy it would release through annihilation with matter, would prevent us talking about it! For the physicist this fact, at first sight obvious, is nevertheless a kind of surprise: antimatter, which is observed in cosmic rays, in radioactive decays of nuclei, which has been copiously produced and extensively studied in accelerators and which is nowadays currently used in hospitals, turns out to have pretty much the same properties as matter. Moreover, the fact that matter dominates appears to be a general property of our Universe: no evidence of large quantities of antimatter has been observed at any distance from us. Why would matter have taken the advantage on antimatter? In this short review we explain how, through a limited number of basic elements, one can find answers to this question. Matter and antimatter have, in fact, not exactly the same properties: from laboratory experiments CP conservation is known not to be a fundamental law of nature. (C) 2011 Academie des sciences. Published by Elsevier Masson SAS. All rights reserved.
C1 Univ Libre Bruxelles, Serv Phys Theor, B-1050 Brussels, Belgium.
RP Hambye, T (reprint author), Univ Libre Bruxelles, Serv Phys Theor, Blvd Triomphe,CP225, B-1050 Brussels, Belgium.
EM thambye@ulb.ac.be
FU FNRS-FRS; IISN; Belgian Science Policy [IAP VI-11]
FX We thank J.-M. Frere, G. Nardini and M. Tytgat for useful discussions.
   This work is supported by the FNRS-FRS, the IISN and the Belgian Science
   Policy (IAP VI-11).
NR 45
TC 0
Z9 0
PU ELSEVIER FRANCE-EDITIONS SCIENTIFIQUES MEDICALES ELSEVIER
PI PARIS
PA 23 RUE LINOIS, 75724 PARIS, FRANCE
SN 1631-0705
J9 CR PHYS
JI C. R. Phys.
PD MAR
PY 2012
VL 13
IS 2
BP 193
EP 203
DI 10.1016/j.crhy.2011.09.007
PG 11
WC Astronomy & Astrophysics; Physics, Multidisciplinary
SC Astronomy & Astrophysics; Physics
GA 902KT
UT WOS:000301037700016
ER

PT J
AU Ellis, J
AF Ellis, John
TI Outstanding questions: physics beyond the Standard Model
SO PHILOSOPHICAL TRANSACTIONS OF THE ROYAL SOCIETY A-MATHEMATICAL PHYSICAL
   AND ENGINEERING SCIENCES
LA English
DT Review
DE particle physics; Higgs boson; supersymmetry; Large Hadron Collider
ID HIGGS-BOSON; SUPERSYMMETRY; BENCHMARKS; SEARCHES; LEP
AB The Standard Model of particle physics agrees very well with experiment, but many important questions remain unanswered, among them are the following. What is the origin of particle masses and are they due to a Higgs boson? How does one understand the number of species of matter particles and how do they mix? What is the origin of the difference between matter and antimatter, and is it related to the origin of the matter in the Universe? What is the nature of the astrophysical dark matter? How does one unify the fundamental interactions? How does one quantize gravity? In this article, I introduce these questions and discuss how they may be addressed by experiments at the Large Hadron Collider, with particular attention to the search for the Higgs boson and supersymmetry.
C1 [Ellis, John] CERN, Dept Phys, Div Theory, CH-1211 Geneva 23, Switzerland.
   [Ellis, John] Kings Coll London, Dept Phys, Theoret Particle Phys & Cosmol Grp, London WC2R 2LS, England.
RP Ellis, J (reprint author), CERN, Dept Phys, Div Theory, CH-1211 Geneva 23, Switzerland.
EM john.ellis@cern.ch
FU London Centre for Terauniverse Studies (LCTS); European Research Council
   [267352]
FX It is a pleasure to thank the organizers for their kind invitation to
   the Discussion Meeting, and I acknowledge my collaborators, particularly
   the members of the MasterCode collaboration. This work was supported
   partly by the London Centre for Terauniverse Studies (LCTS), using
   funding from the European Research Council via the Advanced Investigator
   Grant 267352.
NR 20
TC 6
Z9 6
PU ROYAL SOC
PI LONDON
PA 6-9 CARLTON HOUSE TERRACE, LONDON SW1Y 5AG, ENGLAND
SN 1364-503X
J9 PHILOS T R SOC A
JI Philos. Trans. R. Soc. A-Math. Phys. Eng. Sci.
PD FEB 28
PY 2012
VL 370
IS 1961
BP 818
EP 830
DI 10.1098/rsta.2011.0452
PG 13
WC Multidisciplinary Sciences
SC Science & Technology - Other Topics
GA 879JP
UT WOS:000299325800003
ER

PT J
AU Gibson, V
AF Gibson, Valerie
TI Flavour physics and the Large Hadron Collider beauty experiment
SO PHILOSOPHICAL TRANSACTIONS OF THE ROYAL SOCIETY A-MATHEMATICAL PHYSICAL
   AND ENGINEERING SCIENCES
LA English
DT Article
DE Large Hadron Collider beauty; flavour; charge-conjugation parity; LHCb
ID ROOT-S=7 TEV; PP
AB An exciting new era in flavour physics has just begun with the start of the Large Hadron Collider (LHC). The LHCb (where b stands for beauty) experiment, designed specifically to search for new phenomena in quantum loop processes and to provide a deeper understanding of matter-antimatter asymmetries at the most fundamental level, is producing many new and exciting results. It gives me great pleasure to describe a selected few of the results here-in particular, the search for rare B(s)(0) -> mu(+)mu(-) decays and the measurement of the B(s)(0) charge-conjugation parity-violating phase, both of which offer high potential for the discovery of new physics at and beyond the LHC energy frontier in the very near future.
C1 Univ Cambridge, Cavendish Lab, Dept Phys, Cambridge CB3 0HE, England.
RP Gibson, V (reprint author), Univ Cambridge, Cavendish Lab, Dept Phys, Cambridge CB3 0HE, England.
EM gibson@hep.phy.cam.ac.uk
NR 28
TC 2
Z9 2
PU ROYAL SOC
PI LONDON
PA 6-9 CARLTON HOUSE TERRACE, LONDON SW1Y 5AG, ENGLAND
SN 1364-503X
J9 PHILOS T R SOC A
JI Philos. Trans. R. Soc. A-Math. Phys. Eng. Sci.
PD FEB 28
PY 2012
VL 370
IS 1961
BP 907
EP 916
DI 10.1098/rsta.2011.0462
PG 10
WC Multidisciplinary Sciences
SC Science & Technology - Other Topics
GA 879JP
UT WOS:000299325800008
ER

PT J
AU Tan, JN
   Brewer, SM
   Guise, ND
AF Tan, Joseph N.
   Brewer, Samuel M.
   Guise, Nicholas D.
TI Penning traps with unitary architecture for storage of highly charged
   ions
SO REVIEW OF SCIENTIFIC INSTRUMENTS
LA English
DT Article
ID NONNEUTRAL PLASMAS; ELECTRIC-FIELDS; PARTICLES; CONFINEMENT; TECHNOLOGY;
   ANTIMATTER; CRYSTALS; STATES; BEAMS
AB Penning traps are made extremely compact by embedding rare-earth permanent magnets in the electrode structure. Axially-oriented NdFeB magnets are used in unitary architectures that couple the electric and magnetic components into an integrated structure. We have constructed a two-magnet Penning trap with radial access to enable the use of laser or atomic beams, as well as the collection of light. An experimental apparatus equipped with ion optics is installed at the NIST electron beam ion trap (EBIT) facility, constrained to fit within 1 meter at the end of a horizontal beamline for transporting highly charged ions. Highly charged ions of neon and argon, extracted with initial energies up to 4000 eV per unit charge, are captured and stored to study the confinement properties of a one-magnet trap and a two-magnet trap. Design considerations and some test results are discussed. [http://dx.doi.org/10.1063/1.3685246]
C1 [Tan, Joseph N.; Guise, Nicholas D.] NIST, Gaithersburg, MD 20899 USA.
   [Brewer, Samuel M.] Univ Maryland, College Pk, MD 20742 USA.
RP Tan, JN (reprint author), NIST, 100 Bur Dr, Gaithersburg, MD 20899 USA.
FU National Research Council
FX The work of Nicholas D. Guise is supported by a National Research
   Council Associateship Award.
NR 40
TC 2
Z9 2
PU AMER INST PHYSICS
PI MELVILLE
PA CIRCULATION & FULFILLMENT DIV, 2 HUNTINGTON QUADRANGLE, STE 1 N O 1,
   MELVILLE, NY 11747-4501 USA
SN 0034-6748
J9 REV SCI INSTRUM
JI Rev. Sci. Instrum.
PD FEB
PY 2012
VL 83
IS 2
AR 023103
DI 10.1063/1.3685246
PN 1
PG 8
WC Instruments & Instrumentation; Physics, Applied
SC Instruments & Instrumentation; Physics
GA 909LS
UT WOS:000301566600006
ER

PT J
AU Brauner, T
   Taanila, O
   Tranberg, A
   Vuorinen, A
AF Brauner, Tomas
   Taanila, Olli
   Tranberg, Anders
   Vuorinen, Aleksi
TI Temperature Dependence of Standard Model CP Violation
SO PHYSICAL REVIEW LETTERS
LA English
DT Article
ID CHIRAL GAUGE FERMIONS; BARYON ASYMMETRY; DERIVATIVE EXPANSION; PARITY
   COMPONENT; UNIVERSE; BARYOGENESIS; INVARIANCE
AB We analyze the temperature dependence of CP violation effects in the standard model by determining the effective action of its bosonic fields, obtained after integrating out the fermions from the theory and performing a covariant gradient expansion. We find nonvanishing CP violating terms starting at the sixth order of the expansion, albeit only in the C-odd-P-even sector, with coefficients that depend on quark masses, Cabibbo-Kobayashi-Maskawa matrix elements, temperature and the magnitude of the Higgs field. The CP violating effects are observed to decrease rapidly with temperature, which has important implications for the generation of a matter-antimatter asymmetry in the early Universe. Our results suggest that the cold electroweak baryogenesis scenario may be viable within the standard model, provided the electroweak transition temperature is at most of order 1 GeV.
C1 [Brauner, Tomas; Taanila, Olli; Vuorinen, Aleksi] Univ Bielefeld, Fac Phys, D-33615 Bielefeld, Germany.
   [Brauner, Tomas] Nucl Phys Inst ASCR, Dept Theoret Phys, Rez 25068, Czech Republic.
   [Taanila, Olli] Univ Helsinki, Helsinki Inst Phys, FI-00014 Helsinki, Finland.
   [Tranberg, Anders] Niels Bohr Int Acad, Niels Bohr Inst, DK-2100 Copenhagen, Denmark.
   [Tranberg, Anders] Discovery Ctr, DK-2100 Copenhagen, Denmark.
RP Brauner, T (reprint author), Univ Bielefeld, Fac Phys, D-33615 Bielefeld, Germany.
RI Brauner, Tomas/G-9307-2014
FU Alexander von Humboldt Foundation; Carlsberg Foundation
FX We are grateful to Lorenzo L. Salcedo for his insightful comments, and
   to Jurgen Berges, Thomas Konstandin, Mikko Laine and Jan Smit for useful
   discussions. T. B., O. T., and A. V. were supported by the Sofja
   Kovalevskaja program of the Alexander von Humboldt Foundation, and A. T.
   by the Carlsberg Foundation.
NR 30
TC 8
Z9 8
PU AMER PHYSICAL SOC
PI COLLEGE PK
PA ONE PHYSICS ELLIPSE, COLLEGE PK, MD 20740-3844 USA
SN 0031-9007
J9 PHYS REV LETT
JI Phys. Rev. Lett.
PD JAN 26
PY 2012
VL 108
IS 4
AR 041601
DI 10.1103/PhysRevLett.108.041601
PG 5
WC Physics, Multidisciplinary
SC Physics
GA 886CH
UT WOS:000299828100002
ER

PT J
AU Cerdeno, DG
   Delahaye, T
   Lavalle, J
AF Cerdeno, David G.
   Delahaye, Timur
   Lavalle, Julien
TI Cosmic-ray antiproton constraints on light singlino-like dark matter
   candidates
SO NUCLEAR PHYSICS B
LA English
DT Article
DE Dark matter; Supersymmetry; Singlet extended MSSM; Direct detection;
   Indirect detection; Antimatter cosmic rays
ID SECONDARY POSITRON FLUX; NUCLEON CROSS-SECTION; SOLAR MODULATION; RELIC
   DENSITY; EARLY UNIVERSE; PROPAGATION; MODELS; PROBE; GALAXY; HELIOSPHERE
AB The CoGeNT experiment, dedicated to direct detection of dark matter, has recently released excess events that could be interpreted as elastic collisions of similar to 10 GeV dark matter particles, which might simultaneously explain the still mysterious DAMA/LIBRA modulation signals, while in conflict with results from other experiments such as CDMS, XENON-100 and SIMPLE. It was shown that 5-15 GeV singlino-like dark matter candidates arising in singlet extensions of minimal supersymmetric scenarios can fit these data; annihilation then mostly proceeds into light singlet-dominated Higgs (pseudo-)scalar fields. We develop an effective Lagrangian approach to confront these models with the existing data on cosmic-ray antiprotons, including the latest PAMELA data. Focusing on a parameter space consistent with the CoGeNT region, we show that the predicted antiproton flux is generically in tension with the data whenever the produced (pseudo-)scalars can decay into quarks energetic enough to produce antiprotons, provided the annihilation S-wave is significant at freeze out in the early universe. In this regime, a bound on the singlino annihilation cross section is obtained, <sigma upsilon > less than or similar to 10(-26) cm(3)/s, assuming a dynamically constrained halo density profile with a local value of rho(circle dot) = 0.4 GeV/cm(3). Finally, we provide indications on how PAMELA or AMS-02 could further constrain or detect those configurations producing antiprotons which are not yet excluded. (C) 2011 Elsevier B.V. All rights reserved.
C1 [Cerdeno, David G.; Delahaye, Timur; Lavalle, Julien] Univ Autonoma Madrid, Inst Fis Teor UAM CSIC, E-28049 Madrid, Spain.
   [Cerdeno, David G.; Lavalle, Julien] Univ Autonoma Madrid, Dept Fis Teor UAM, E-28049 Madrid, Spain.
RP Lavalle, J (reprint author), Univ Autonoma Madrid, Inst Fis Teor UAM CSIC, E-28049 Madrid, Spain.
EM davidg.cerdeno@uam.es; timur.delahaye@uam.es; lavalle@in2p3.fr
FU Spanish MICINN [MultiDark CSD2009-00064, CPAN CSD2007-00042]; MICINN
   [FPA2009-08958]; Community of Madrid [HEPHACOS S2009/ESP-1473]; European
   Union [PITN-GA-2009-237920]
FX We are grateful to Gilbert Moultaka for inspiring and early discussions
   about effective Lagrangians, and to Pierre Salati for interesting
   comments about the relic density calculation. We also thank Genevieve
   Belanger, Fawzi Boudjema and Alexander Pukhov for helping us compare our
   relic density calculation results with MicrOMEGAs, and Cyril Hugonie for
   providing us with useful technical details about the NMSSM. D.G.C. is
   supported by the Ramon y Cajal program of the Spanish MICINN. This work
   was supported by the Spanish MICINN's Consolider-Ingenio 2010 Programme
   under grants MultiDark CSD2009-00064 and CPAN CSD2007-00042. We also
   thank the support of the MICINN under grant FPA2009-08958, the Community
   of Madrid under grant HEPHACOS S2009/ESP-1473, and the European Union
   under the Marie Curie-ITN program PITN-GA-2009-237920.
NR 126
TC 14
Z9 14
PU ELSEVIER SCIENCE BV
PI AMSTERDAM
PA PO BOX 211, 1000 AE AMSTERDAM, NETHERLANDS
SN 0550-3213
J9 NUCL PHYS B
JI Nucl. Phys. B
PD JAN 21
PY 2012
VL 854
IS 3
BP 738
EP 779
DI 10.1016/j.nuclphysb.2011.09.020
PG 42
WC Physics, Particles & Fields
SC Physics
GA 863ZG
UT WOS:000298206200008
ER

PT J
AU Bartoli, B
   Bernardini, P
   Bi, XJ
   Bleve, C
   Bolognino, I
   Branchini, P
   Budano, A
   Melcarne, AKC
   Camarri, P
   Cao, Z
   Cardarelli, R
   Catalanotti, S
   Cattaneo, C
   Chen, SZ
   Chen, TL
   Chen, Y
   Creti, P
   Cui, SW
   Dai, BZ
   Staiti, GD
   Danzengluobu
   De Mitri, I
   Piazzoli, BD
   Di Girolamo, T
   Ding, XH
   Di Sciascio, G
   Feng, CF
   Feng, ZY
   Feng, ZY
   Giroletti, E
   Gou, QB
   Guo, YQ
   He, HH
   Hu, HB
   Hu, HB
   Huang, Q
   Iacovacci, M
   Iuppa, R
   James, I
   Jia, HY
   Labaciren
   Li, HJ
   Li, JY
   Li, XX
   Liguori, G
   Liu, C
   Liu, CQ
   Liu, J
   Liu, MY
   Lu, H
   Ma, XH
   Mancarella, G
   Mari, SM
   Marsella, G
   Martello, D
   Mastroianni, S
   Montini, P
   Ning, CC
   Pagliaro, A
   Panareo, M
   Panico, B
   Perrone, L
   Pistilli, P
   Qu, XB
   Ruggieri, F
   Salvini, P
   Santonico, R
   Shen, PR
   Sheng, XD
   Shi, F
   Stanescu, C
   Surdo, A
   Tan, YH
   Vallania, P
   Vernetto, S
   Vigorito, C
   Wang, B
   Wang, H
   Wu, CY
   Wu, HR
   Xu, B
   Xue, L
   Yan, YX
   Yang, QY
   Yang, XC
   Yao, ZG
   Yuan, AF
   Zha, M
   Zhang, HM
   Zhang, JL
   Zhang, JL
   Zhang, L
   Zhang, P
   Zhang, XY
   Zhang, Y
   Zhaxiciren
   Zhaxisangzhu
   Zhou, XX
   Zhu, FR
   Zhu, QQ
   Zizzi, G
AF Bartoli, B.
   Bernardini, P.
   Bi, X. J.
   Bleve, C.
   Bolognino, I.
   Branchini, P.
   Budano, A.
   Melcarne, A. K. Calabrese
   Camarri, P.
   Cao, Z.
   Cardarelli, R.
   Catalanotti, S.
   Cattaneo, C.
   Chen, S. Z.
   Chen, T. L.
   Chen, Y.
   Creti, P.
   Cui, S. W.
   Dai, B. Z.
   Staiti, G. D'Ali
   Danzengluobu
   De Mitri, I.
   Piazzoli, B. D'Ettorre
   Di Girolamo, T.
   Ding, X. H.
   Di Sciascio, G.
   Feng, C. F.
   Feng, Zhaoyang
   Feng, Zhenyong
   Giroletti, E.
   Gou, Q. B.
   Guo, Y. Q.
   He, H. H.
   Hu, Haibing
   Hu, Hongbo
   Huang, Q.
   Iacovacci, M.
   Iuppa, R.
   James, I.
   Jia, H. Y.
   Labaciren
   Li, H. J.
   Li, J. Y.
   Li, X. X.
   Liguori, G.
   Liu, C.
   Liu, C. Q.
   Liu, J.
   Liu, M. Y.
   Lu, H.
   Ma, X. H.
   Mancarella, G.
   Mari, S. M.
   Marsella, G.
   Martello, D.
   Mastroianni, S.
   Montini, P.
   Ning, C. C.
   Pagliaro, A.
   Panareo, M.
   Panico, B.
   Perrone, L.
   Pistilli, P.
   Qu, X. B.
   Ruggieri, F.
   Salvini, P.
   Santonico, R.
   Shen, P. R.
   Sheng, X. D.
   Shi, F.
   Stanescu, C.
   Surdo, A.
   Tan, Y. H.
   Vallania, P.
   Vernetto, S.
   Vigorito, C.
   Wang, B.
   Wang, H.
   Wu, C. Y.
   Wu, H. R.
   Xu, B.
   Xue, L.
   Yan, Y. X.
   Yang, Q. Y.
   Yang, X. C.
   Yao, Z. G.
   Yuan, A. F.
   Zha, M.
   Zhang, H. M.
   Zhang, Jilong
   Zhang, Jianli
   Zhang, L.
   Zhang, P.
   Zhang, X. Y.
   Zhang, Y.
   Zhaxiciren
   Zhaxisangzhu
   Zhou, X. X.
   Zhu, F. R.
   Zhu, Q. Q.
   Zizzi, G.
CA ARGO YBJ Collaboration
TI Measurement of the cosmic ray antiproton/proton flux ratio at TeV
   energies with the ARGO-YBJ detector
SO PHYSICAL REVIEW D
LA English
DT Article
ID MOON SHADOW; ANGULAR RESOLUTION; GEOMAGNETIC-FIELD; SUN; ARRAY;
   PROPAGATION; CALIBRATION; SIMULATION; SEARCH; GALAXY
AB Cosmic ray antiprotons provide an important probe to study the cosmic ray propagation in the interstellar space and to investigate the existence of dark matter. Acting the Earth-Moon system as a magnetic spectrometer, paths of primary antiprotons are deflected in the opposite sense with respect to those of the protons in their way to the Earth. This effect allows, in principle, the search for antiparticles in the direction opposite to the observed deficit of cosmic rays due to the Moon (the so-called "Moon shadow''). The ARGO-YBJ experiment, located at the Yangbajing Cosmic Ray Laboratory (Tibet, P.R. China, 4300 m a.s.l., 606 g/cm(2)), is particularly effective in measuring the cosmic ray antimatter content via the observation of the cosmic rays shadowing effect due to: (1) good angular resolution, pointing accuracy and long-term stability; (2) low energy threshold; (3) real sensitivity to the geomagnetic field. Based on all the data recorded during the period from July 2006 through November 2009 and on a full Monte Carlo simulation, we searched for the existence of the shadow cast by antiprotons in the TeV energy region. No evidence of the existence of antiprotons is found in this energy region. Upper limits to the (p) over bar /p flux ratio are set to 5% at a median energy of 1.4 TeV and 6% at 5 TeV with a confidence level of 90%. In the TeV energy range these limits are the lowest available.
C1 [Bartoli, B.; Catalanotti, S.; Piazzoli, B. D'Ettorre; Di Girolamo, T.; Iacovacci, M.] Univ Naples Federico II, Dipartimento Fis, I-80126 Naples, Italy.
   [Bartoli, B.; Catalanotti, S.; Piazzoli, B. D'Ettorre; Di Girolamo, T.; Iacovacci, M.; Mastroianni, S.] Ist Nazl Fis Nucl, Sez Napoli, I-80126 Naples, Italy.
   [Bernardini, P.; Bleve, C.; De Mitri, I.; Mancarella, G.; Martello, D.] Univ Salento, Dipartimento Fis, I-73100 Lecce, Italy.
   [Bernardini, P.; Bleve, C.; Creti, P.; De Mitri, I.; Mancarella, G.; Marsella, G.; Martello, D.; Panareo, M.; Perrone, L.; Surdo, A.] Ist Nazl Fis Nucl, Sez Lecce, I-73100 Lecce, Italy.
   [Bi, X. J.; Cao, Z.; Chen, S. Z.; Chen, Y.; Feng, Zhaoyang; Gou, Q. B.; Guo, Y. Q.; He, H. H.; Hu, Hongbo; Li, X. X.; Liu, C.; Lu, H.; Ma, X. H.; Shen, P. R.; Sheng, X. D.; Shi, F.; Tan, Y. H.; Wang, B.; Wang, H.; Wu, C. Y.; Wu, H. R.; Yao, Z. G.; Zha, M.; Zhang, H. M.; Zhang, Jilong; Zhang, Jianli; Zhang, Y.; Zhu, Q. Q.] Chinese Acad Sci, Inst High Energy Phys, Key Lab Particle Astrophys, Beijing 100049, Peoples R China.
   [Bolognino, I.; Giroletti, E.; Liguori, G.] Univ Pavia, Dipartimento Fis Nucl & Teor, I-27100 Pavia, Italy.
   [Bolognino, I.; Cattaneo, C.; Giroletti, E.; Liguori, G.; Salvini, P.] Ist Nazl Fis Nucl, Sez Pavia, I-27100 Pavia, Italy.
   [Branchini, P.; Budano, A.; James, I.; Mari, S. M.; Montini, P.; Pistilli, P.; Ruggieri, F.; Stanescu, C.] Ist Nazl Fis Nucl, Sez Roma Tre, I-00146 Rome, Italy.
   [Melcarne, A. K. Calabrese; Zizzi, G.] Ist Nazl Fis Nucl CNAF, I-40127 Bologna, Italy.
   [Camarri, P.; Iuppa, R.; Panico, B.; Santonico, R.] Univ Roma Tor Vergata, Dipartimento Fis, I-00133 Rome, Italy.
   [Camarri, P.; Cardarelli, R.; Di Sciascio, G.; Iuppa, R.; Panico, B.; Santonico, R.] Ist Nazl Fis Nucl, Sez Roma Tor Vergata, I-00133 Rome, Italy.
   [Chen, T. L.; Danzengluobu; Ding, X. H.; Hu, Haibing; Labaciren; Li, H. J.; Liu, M. Y.; Ning, C. C.; Yuan, A. F.; Zhaxisangzhu] Tibet Univ, Lhasa 850000, Xizang, Peoples R China.
   [Cui, S. W.] Hebei Normal Univ, Shijiazhuang 050016, Hebei, Peoples R China.
   [Dai, B. Z.; Liu, C. Q.; Liu, J.; Yan, Y. X.; Yang, Q. Y.; Yang, X. C.; Zhang, L.; Zhang, P.] Yunnan Univ, Kunming 650091, Yunnan, Peoples R China.
   [Staiti, G. D'Ali] Univ Palermo, Dipartimento Fis & Tecnol Relat, I-90128 Palermo, Italy.
   [Staiti, G. D'Ali; Pagliaro, A.] Ist Nazl Fis Nucl, Sez Catania, I-95125 Catania, Italy.
   [Feng, C. F.; Li, J. Y.; Qu, X. B.; Xue, L.; Zhang, X. Y.] Shandong Univ, Jinan 250100, Shandong, Peoples R China.
   [Feng, Zhenyong; Huang, Q.; Jia, H. Y.; Xu, B.; Zhou, X. X.; Zhu, F. R.] SW Jiaotong Univ, Chengdu 610031, Sichuan, Peoples R China.
   [James, I.; Mari, S. M.; Montini, P.; Pistilli, P.] Univ Roma Tre, Dipartimento Fis, I-00146 Rome, Italy.
   [Marsella, G.; Panareo, M.; Perrone, L.] Univ Salento, Dipartimento Ingn Innovaz, I-73100 Lecce, Italy.
   [Pagliaro, A.] Ist Nazl Astrofis, Ist Astrofis Spaziale & Fis Cosm, I-90146 Palermo, Italy.
   [Vallania, P.; Vernetto, S.] Ist Nazl Astrofis, Ist Fis Spazio Interplanetario, I-10133 Turin, Italy.
   [Vallania, P.; Vernetto, S.; Vigorito, C.] Ist Nazl Fis Nucl, Sez Torino, I-10125 Turin, Italy.
   [Vigorito, C.] Univ Turin, Dipartimento Fis Gen, I-10125 Turin, Italy.
RP Bartoli, B (reprint author), Univ Naples Federico II, Dipartimento Fis, Complesso Univ Monte St Angelo,via Cinthia, I-80126 Naples, Italy.
EM giuseppe.disciascio@roma2.infn.it; roberto.iuppa@roma2.infn.it
RI Iuppa, Roberto/I-4909-2012; Bleve, Carla/J-2521-2012; martello,
   daniele/J-3131-2012
FU NSFC [10120130794]; Chinese Ministry of Science and Technology; Chinese
   Academy of Sciences; Key Laboratory of Particle Astrophysics, CAS;
   Istituto Nazionale di Fisica Nucleare (INFN) Italy
FX This work is supported in China by NSFC (No. 10120130794), the Chinese
   Ministry of Science and Technology, the Chinese Academy of Sciences, the
   Key Laboratory of Particle Astrophysics, CAS, and in Italy by the
   Istituto Nazionale di Fisica Nucleare (INFN). We also acknowledge the
   essential supports of W. Y. Chen, G. Yang, X. F. Yuan, C. Y. Zhao, R.
   Assiro, B. Biondo, S. Bricola, F. Budano, A. Corvaglia, B. DAquino, R.
   Esposito, A. Innocente, A. Mangano, E. Pastori, C. Pinto, E. Reali, F.
   Taurino, and A. Zerbini, in the installation, debugging, and maintenance
   of the detector.
NR 65
TC 4
Z9 4
PU AMER PHYSICAL SOC
PI COLLEGE PK
PA ONE PHYSICS ELLIPSE, COLLEGE PK, MD 20740-3844 USA
SN 1550-7998
J9 PHYS REV D
JI Phys. Rev. D
PD JAN 13
PY 2012
VL 85
IS 2
AR 022002
DI 10.1103/PhysRevD.85.022002
PG 10
WC Astronomy & Astrophysics; Physics, Particles & Fields
SC Astronomy & Astrophysics; Physics
GA 988TX
UT WOS:000307514700001
ER

PT J
AU Putze, A
AF Putze, Antje
TI Direct cosmic-ray detection
SO NUCLEAR INSTRUMENTS & METHODS IN PHYSICS RESEARCH SECTION A-ACCELERATORS
   SPECTROMETERS DETECTORS AND ASSOCIATED EQUIPMENT
LA English
DT Article; Proceedings Paper
CT 4th International Workshop on Acoustic and Radio EeV Neutrino Detection
   Activities
CY JUN 29-JUL 02, 2010
CL Nantes, FRANCE
SP Univ Nantes, CNRS, Natl Inst Nucl & Particles Phys (IN2P3)
DE Cosmic rays; Direct detection; Space- and balloon-borne experiments;
   Knee; Solar physics; Dark matter; Antimatter; Cosmic-ray propagation;
   Cosmic-ray sources and acceleration; Cosmic-ray spectra; Spectrometer;
   HEAO-3-C2; PAMELA; AMS; ATIC; TIGER; CREAM
ID ENERGY-SPECTRA; NUCLEI; SPECTROMETER; FLIGHT
AB One century after the discovery of cosmic rays, many questions remain open on their origin, nature, and transport. Experiments to detect them directly have constantly improved, and are today of highly diversified designs. Indeed, precise measurements of cosmic rays in an energy range from similar to 10(4) to similar to 10(15) eV allow one to study the mechanism of acceleration of primary cosmic rays up to very high energy, to characterise their possible sources, and to clarify their interactions with the interstellar medium. Such measurements of elemental cosmic-ray spectra require complementary and redundant charge- and energy-identification detectors, such as the balloon-borne Cosmic-Ray Energetics And Mass (CREAM) experiment, which measures cosmic rays from 10(12) to 10(15) eV for all elements up to and including iron. Here I present the current status of direct cosmic-ray measurements, with the focus on the latest CREAM results. Finally, I briefly discuss the cosmic-ray identification above the knee. (C) 2010 Elsevier B.V. All rights reserved.
C1 Stockholm Univ, AlbaNova Univ Ctr, Dept Phys, Oskar Klein Ctr Cosmoparticle Phys, SE-10691 Stockholm, Sweden.
RP Putze, A (reprint author), Stockholm Univ, AlbaNova Univ Ctr, Dept Phys, Oskar Klein Ctr Cosmoparticle Phys, SE-10691 Stockholm, Sweden.
EM antje@fysik.su.se
NR 22
TC 0
Z9 0
PU ELSEVIER SCIENCE BV
PI AMSTERDAM
PA PO BOX 211, 1000 AE AMSTERDAM, NETHERLANDS
SN 0168-9002
J9 NUCL INSTRUM METH A
JI Nucl. Instrum. Methods Phys. Res. Sect. A-Accel. Spectrom. Dect. Assoc.
   Equip.
PD JAN 11
PY 2012
VL 662
SU 1
BP S157
EP S163
DI 10.1016/j.nima.2010.11.133
PG 7
WC Instruments & Instrumentation; Nuclear Science & Technology; Physics,
   Particles & Fields; Spectroscopy
SC Instruments & Instrumentation; Nuclear Science & Technology; Physics;
   Spectroscopy
GA 879WG
UT WOS:000299363000034
ER

PT J
AU Fukumi, A
   Kuma, S
   Miyamoto, Y
   Nakajima, K
   Nakano, I
   Nanjo, H
   Ohae, C
   Sasao, N
   Tanaka, M
   Taniguchi, T
   Uetake, S
   Wakabayashi, T
   Yamaguchi, T
   Yoshimi, A
   Yoshimura, M
AF Fukumi, Atsushi
   Kuma, Susumu
   Miyamoto, Yuki
   Nakajima, Kyo
   Nakano, Itsuo
   Nanjo, Hajime
   Ohae, Chiaki
   Sasao, Noboru
   Tanaka, Minoru
   Taniguchi, Takashi
   Uetake, Satoshi
   Wakabayashi, Tomonari
   Yamaguchi, Takuya
   Yoshimi, Akihiro
   Yoshimura, Motohiko
TI Neutrino spectroscopy with atoms and molecules
SO PROGRESS OF THEORETICAL AND EXPERIMENTAL PHYSICS
LA English
DT Article
ID OPTICAL PARAMETRIC OSCILLATOR; HIGH-RESOLUTION SPECTROSCOPY; STIMULATED
   RAMAN-SCATTERING; SOLID HYDROGEN; DIODE-LASER; TEMPERATURE-DEPENDENCE;
   FREQUENCY CONTROL; SUPER-RADIANCE; SIDE-BAND; PARAHYDROGEN
AB We systematically investigate the new experimental method of using atoms or molecules to measure the important parameters of neutrinos that are still to be determined: the absolute mass scale, the mass hierarchy pattern (normal or inverted), the neutrino mass type (Majorana or Dirac), and the CP-violating phases, including Majorana phases. Most of these observables are difficult to measure in neutrino oscillation experiments. There are advantages to using atomic targets, such as the closeness of available atomic energies to anticipated neutrino masses, over nuclear target experiments such as the end point spectrum of beta decay and two-electron line spectrum in the neutrinoless double beta decay, both of which address some of the overlapping objectives with atomic/molecular experiments. A disadvantage of using atomic targets, the smallness of rates, is overcome by the macro-coherent amplification mechanism. The atomic or molecular process we use is a cooperative deexcitation of a collective body of atoms in a metastable level vertical bar e > emitting a neutrino pair and a photon: vertical bar e > -> vertical bar g > + gamma + nu(i)nu(j), where nu(i)s are neutrino mass eigenstates. The macro-coherence is developed by trigger-laser irradiation of two colors, which frequently causes the two-photon process vertical bar e > <-> vertical bar g > + gamma + gamma, vertical bar e > + gamma <-> vertical bar g > + gamma inside the target. We discuss important aspects of the macro-coherence development in detail, by setting up the master equation for the target Bloch vector (whose components are population difference and medium polarization) and the propagating electric field. Our master equation includes the effects of phase decoherence of medium polarization and decay of population difference. The spectral rate (the number of events per unit time) of macro-coherent radiative emission of a neutrino pair has three parts, and is given by a factorized formula of the form (overall omega-independent rate denoted by Gamma(0)) x (spectral shape function denoted by I (omega)) x (time-evolving dynamical factor), where omega is the photon energy. The constant factor Gamma(0) determines the overall rate in the unit of 1/time, and for Xe it is of the order of 1Hz(n/10(22) cm(-3))(3) (V/10(2) cm(3)). The dynamical factor is time dependent and is given by the space integrated quantity, over the entire target, of the product of the magnitude squared of the coherent polarization and the field strength (in the units of the maximally extractable energy density) stored inside the target. The asymptotic value of the time-evolving dynamical factor is given by the contribution of the field condensate accompanied by macroscopic coherence, which is calculated using the static limit of the master equation. With an appropriate choice of heavy target atoms or molecules such as Xe and I-2 that have a large M1 x E1 matrix element between vertical bar e > and vertical bar g >, we show that one can determine three neutrino masses along with distinction of the mass hierarchy pattern (normal or inverted) by measuring the spectral shape I (omega).
   If one uses a target of available energy of a fraction of 1 eV, the most experimentally challenging observable, the Majorana CP phases may be determined, comparing the detected rate with differences of theoretical expectations which exist at the level of several percent. The Majorana CP-violating phase is expected to be crucial to the understanding of the matter-antimatter imbalance in our universe. Our master equation, when applied to E1 x E1 transitions such as pH(2) vibrational Xv = 1 -> 0, can describe explosive paired superradiance events in which most of the energy stored in vertical bar e > is released in the order of a few nanoseconds. The present paper is intended to be self-contained, explaining some details of related theoretical works in the past, and reports on new simulations and the ongoing experimental efforts of the project to realize neutrino mass spectroscopy using atoms/molecules.
C1 [Fukumi, Atsushi] Kawasaki Coll Allied Hlth Profess, Kurashiki, Okayama 7010194, Japan.
   [Kuma, Susumu; Nakajima, Kyo; Sasao, Noboru; Taniguchi, Takashi; Yoshimi, Akihiro] Okayama Univ, Res Core Extreme Quantum World, Okayama 7008530, Japan.
   [Miyamoto, Yuki; Nakano, Itsuo; Ohae, Chiaki; Sasao, Noboru; Uetake, Satoshi; Yamaguchi, Takuya; Yoshimi, Akihiro] Okayama Univ, Grad Sch Nat Sci & Technol, Okayama 7008530, Japan.
   [Nakano, Itsuo; Uetake, Satoshi; Yoshimura, Motohiko] Okayama Univ, Ctr Quantum Univ, Okayama 7008530, Japan.
   [Nanjo, Hajime] Kyoto Univ, Dept Phys, Kyoto 6068502, Japan.
   [Tanaka, Minoru] Osaka Univ, Dept Phys, Toyonaka, Osaka 5600043, Japan.
   [Wakabayashi, Tomonari] Kinki Univ, Dept Chem, Higashiosaka, Osaka 5778502, Japan.
RP Fukumi, A (reprint author), Kawasaki Coll Allied Hlth Profess, Kurashiki, Okayama 7010194, Japan.
EM sasao@fphy.hep.okayama-u.ac.jp
NR 96
TC 1
Z9 1
PU OXFORD UNIV PRESS INC
PI CARY
PA JOURNALS DEPT, 2001 EVANS RD, CARY, NC 27513 USA
SN 2050-3911
J9 PROG THEOR EXP PHYS
JI Prog. Theor. Exp. Phys.
PY 2012
IS 1
AR 04D002
DI 10.1093/ptep/pts066
PG 79
WC Physics, Multidisciplinary
SC Physics
GA 190CD
UT WOS:000322314000056
ER

PT J
AU Gninenko, SN
   Gorbunov, DS
   Shaposhnikov, ME
AF Gninenko, S. N.
   Gorbunov, D. S.
   Shaposhnikov, M. E.
TI Search for GeV-Scale Sterile Neutrinos Responsible for Active Neutrino
   Oscillations and Baryon Asymmetry of the Universe
SO ADVANCES IN HIGH ENERGY PHYSICS
LA English
DT Review
ID HEAVY NEUTRINOS; DECAYS; BEAM; MASS; LEPTONS
AB Standard Model fails to explain neutrino oscillations, dark matter, and baryon asymmetry of the Universe. All these problems can be solved with three sterile neutrinos added to SM. Quite remarkably, if sterile neutrino masses are well below the electroweak scale, this modification-Neutrino Minimal Standard Model (nu MSM)-can be tested experimentally. We discuss a new experiment on search for decays of GeV-scale sterile neutrinos, which are responsible for the matter-antimatter asymmetry generation and for the active neutrino masses. If lighter than 2 GeV, these particles can be produced in decays of charm mesons generated by high energy protons in a target, and subsequently decay into SM particles. To fully explore this sector of nu MSM, the new experiment requires data obtained with at least 10(20) incident protons on target (achievable at CERN SPS in future) and a big volume detector constructed from a large amount of identical single modules, with a total sterile neutrino decay length of few kilometers. The preliminary feasibility study for the proposed experiment shows that it has sensitivity which may either lead to the discovery of new particles below the Fermi scale-right-handed partners of neutrinos-or rule out seesaw sterile neutrinos with masses below 2 GeV.
C1 [Gninenko, S. N.; Gorbunov, D. S.] Russian Acad Sci, Inst Nucl Res, Moscow 117312, Russia.
   [Gorbunov, D. S.] Moscow Inst Phys & Technol, Dolgoprudnyi 141700, Russia.
   [Shaposhnikov, M. E.] Ecole Polytech Fed Lausanne, Inst Theorie Phenomenes Phys, CH-1015 Lausanne, Switzerland.
RP Gorbunov, DS (reprint author), Russian Acad Sci, Inst Nucl Res, Moscow 117312, Russia.
EM gorby@ms2.inr.ac.ru
FU Russian Federation [NS-5590.2012.2]; SCOPES; RFBR [11-02-01528a]
FX The work was supported in part by the Grant of the President of the
   Russian Federation NS-5590.2012.2, by the SCOPES program (D.G. and
   M.S.), and by the RFBR Grant 11-02-01528a (DG).
NR 38
TC 2
Z9 2
PU HINDAWI PUBLISHING CORPORATION
PI NEW YORK
PA 410 PARK AVENUE, 15TH FLOOR, #287 PMB, NEW YORK, NY 10022 USA
SN 1687-7357
J9 ADV HIGH ENERGY PHYS
JI Adv. High. Energy Phys.
PY 2012
AR 718259
DI 10.1155/2012/718259
PG 17
WC Physics, Particles & Fields
SC Physics
GA 069RP
UT WOS:000313454700001
ER

PT J
AU Umul, YZ
AF Umul, Yusuf Ziya
TI Emission of matter waves by photons
SO OPTIK
LA English
DT Article
DE Quantum theory of radiation; Photons
ID QUANTUM-MECHANICS; LIGHT QUANTA; DIFFRACTION; ELECTRONS
AB A new hypothesis, based on the dualistic nature of matter and light, is proposed. The frequency shift of a photon creates an electron. The phenomenon is investigated according to the conservation laws of energy and momentum. The concept of particle velocity and wavelength of a photon, based on a relation between the energy and momentum conservation laws, is also introduced. The proposal is also supported by some experiments on matter-antimatter creation by the collision of photons. (C) 2011 Elsevier GmbH. All rights reserved.
C1 Cankaya Univ, Elect & Commun Dept, TR-06530 Ankara, Turkey.
RP Umul, YZ (reprint author), Cankaya Univ, Elect & Commun Dept, Ogretmenler Cad 14, TR-06530 Ankara, Turkey.
EM yziya@cankaya.edu.tr
NR 25
TC 0
Z9 0
PU ELSEVIER GMBH, URBAN & FISCHER VERLAG
PI JENA
PA OFFICE JENA, P O BOX 100537, 07705 JENA, GERMANY
SN 0030-4026
J9 OPTIK
JI Optik
PY 2012
VL 123
IS 17
BP 1588
EP 1591
DI 10.1016/j.ijleo.2011.08.034
PG 4
WC Optics
SC Optics
GA 003PY
UT WOS:000308625000016
ER

PT J
AU Di Bari, P
AF Di Bari, Pasquale
TI An introduction to leptogenesis and neutrino properties
SO CONTEMPORARY PHYSICS
LA English
DT Review
DE early Universe; matter-antimatter asymmetry; neutrino physics; physics
   beyond the Standard Model
ID FLAVORED LEPTOGENESIS; NON-CONSERVATION; CP VIOLATION; MASS; UNIVERSE;
   DECAY; BARYOGENESIS; UNIFICATION; SUPERNOVAE; GRAVITINO
AB This is an introductory review of the main features of leptogenesis, one of the most attractive models of baryogenesis for the explanation of the matter-antimatter asymmetry of the Universe. The calculation of the asymmetry in leptogenesis is intimately related to neutrino properties so that leptogenesis is also an important phenomenological tool to test the see-saw mechanism for the generation of neutrino masses and mixing and the underlying theory beyond the Standard Model.
C1 Univ Southampton, Sch Phys & Astron, Southampton SO17 1BJ, Hants, England.
RP Di Bari, P (reprint author), Univ Southampton, Sch Phys & Astron, Southampton SO17 1BJ, Hants, England.
EM pdb1d08@soton.ac.uk
FU NExT/SEPnet Institute, from the STFC Rolling [ST/G000557/1]; EU FP7 ITN
   INVISIBLES (Marie Curie Actions) [PITN-GA-2011-289442]
FX PDB acknowledges financial support from the NExT/SEPnet Institute, from
   the STFC Rolling Grant ST/G000557/1 and from the EU FP7 ITN INVISIBLES
   (Marie Curie Actions, PITN-GA-2011-289442). I wish to thank S. Antusch,
   E. Bertuzzo, S. Blanchet, W. Buchmuller, F. Feruglio, D. Jones, S. King,
   L. Marzola, M. Plumacher, G. Raffelt, and A. Riotto for a fruitful
   collaboration on leptogenesis. I also wish to thank Asmaa Abada for
   useful comments and the LPT (Orsay) for the warm hospitality during my
   visit when the review was partly prepared. This review is dedicated in
   memory of Alexey Anisimov.
NR 80
TC 6
Z9 6
PU TAYLOR & FRANCIS LTD
PI ABINGDON
PA 4 PARK SQUARE, MILTON PARK, ABINGDON OX14 4RN, OXON, ENGLAND
SN 0010-7514
J9 CONTEMP PHYS
JI Contemp. Phys.
PY 2012
VL 53
IS 4
BP 315
EP 338
DI 10.1080/00107514.2012.701096
PG 24
WC Physics, Multidisciplinary
SC Physics
GA 996RR
UT WOS:000308112200003
ER

PT J
AU Benoit-Levy, A
   Chardin, G
AF Benoit-Levy, A.
   Chardin, G.
TI Introducing the Dirac-Milne universe
SO ASTRONOMY & ASTROPHYSICS
LA English
DT Article
DE cosmology: theory; dark energy; primordial nucleosynthesis; dark matter
ID THERMONUCLEAR REACTION-RATES; PROBE WMAP OBSERVATIONS; SUPERNOVA LEGACY
   SURVEY; PRIMORDIAL NUCLEOSYNTHESIS; COSMOLOGICAL CONSTRAINTS; IA
   SUPERNOVAE; DATA SET; MATTER; LIGHT; PARTICLE
AB The.CDM standard model, although an excellent parametrization of the present cosmological data, contains two as yet unobserved components, dark matter and dark energy, that constitute more than 95% of the Universe. Faced with this unsatisfactory situation, we study an unconventional cosmology, the Dirac-Milne universe, a matter-antimatter symmetric cosmology, in which antimatter is supposed to present a negative active gravitational mass. The main feature of this cosmology is the linear evolution of the scale factor with time, which directly solves the age and horizon problems of a matter-dominated universe. We study the concordance of this model to the cosmological test of type Ia supernovae distance measurements and calculate the theoretical primordial abundances of light elements for this cosmology. We also show that the acoustic scale of the cosmic microwave background naturally emerges at the degree scale despite an open geometry.
C1 [Benoit-Levy, A.] Inst Astrophys Paris, UMR 7095, UPMC CNRS, F-75014 Paris, France.
   [Chardin, G.] Univ Paris 11, CSNSM, CNRS IN2P3, F-91405 Orsay, France.
RP Benoit-Levy, A (reprint author), Inst Astrophys Paris, UMR 7095, UPMC CNRS, F-75014 Paris, France.
EM benoitl@iap.fr; chardin@csnsm.in2p3.fr
NR 82
TC 10
Z9 10
PU EDP SCIENCES S A
PI LES ULIS CEDEX A
PA 17, AVE DU HOGGAR, PA COURTABOEUF, BP 112, F-91944 LES ULIS CEDEX A,
   FRANCE
SN 0004-6361
J9 ASTRON ASTROPHYS
JI Astron. Astrophys.
PD JAN
PY 2012
VL 537
AR A78
DI 10.1051/0004-6361/201016103
PG 12
WC Astronomy & Astrophysics
SC Astronomy & Astrophysics
GA 894HD
UT WOS:000300416800078
ER

PT J
AU Chan, TU
AF Chan, Tsan Ung
TI NEGATIVE NUMBERS AND ANTIMATTER PARTICLES
SO INTERNATIONAL JOURNAL OF MODERN PHYSICS E-NUCLEAR PHYSICS
LA English
DT Article
DE Asymmetry universe; analogy negative numbers and antimatter particles;
   MC interaction violating baryonic and leptonic numbers but conserving
   all charges and other universal conservation laws
ID PARITY CONSERVATION
AB Dirac's equation states that an electron implies the existence of an antielectron with the same mass (more generally same arithmetic properties) and opposite charge (more generally opposite algebraic properties). Subsequent observation of antielectron validated this concept. This statement can be extended to all matter particles; observation of antiproton, antineutron, antideuton ... is in complete agreement with this view. Recently antihypertriton was observed and 38 atoms of antihydrogen were trapped. This opens the path for use in precise testing of nature's fundamental symmetries. The symmetric properties of a matter particle and its mirror antimatter particle seem to be well established. Interactions operate on matter particles and antimatter particles as well. Conservation of matter parallels addition operating on positive and negative numbers. Without antimatter particles, interactions of the Standard Model (electromagnetism, strong interaction and weak interaction) cannot have the structure of group Antimatter particles are characterized by negative baryonic number A or/and negative leptonic number L. Materialization and annihilation obey conservation of A and L (associated to all known interactions), explaining why from pure energy (A 0, 8 0) one can only obtain a pair of matter particle antimatter particle - electron antielectron, proton and antiproton - via materialization where the mass of a pair of particle antiparticle gives back to pure energy with annihilation. These two mechanisms cannot change the difference in the number of matter particles and antimatter particles. Thus from pure energy only a perfectly symmetric (in number) universe could. be generated as proposed by Dirac but observation showed that our universe is not symmetric, it is a matter universe which is nevertheless neutral. Fall of reflection symmetries shattered the prejudice that there is no way to define in an absolute way right and left or matter and antimatter. Experimental observation of CP violation aroused a great hope for explaining why our universe is not exactly matter antimatter symmetric. Sakharov stated that without the violation of baryonic number, it is not possible to obtain from pure energy a universe made of only matter. The fact that our universe is asymmetric (in number) but perfectly neutral, points toward the existence of a hypothetic interaction violating A and 8 but conserving all charges. This Matter Creation (MC) interaction creating either a pair of matter particles or antimatter particles (instead of a pair of particle antiparticle) would have a charge BAL = (A - L) and a neutral messenger Z*. Even if CP is conserved, MC would allow the creation of a number of matter particles not exactly equal to the number of antimatter particles. Our universe would then correspond to the remaining excess when all matter antimatter pairs have disappeared. Observation of matter non-conservation processes would be of great interest to falsify this speculation. In a plan with A and L as axes, pure energy is represented by the origin (A = 0, L = 0). A symmetric universe is also represented by (A = 0, L = 0) meaning that there are exactly the same number of baryons and antibaryons, and the same number of leptons and antileptons. Our present matter universe is instead represented by a point of the diagonal with A = L = present A value. This value is tiny relative to the number of gammas resulting from the annihilation of matter antimatter particles.
C1 [Chan, Tsan Ung] IN2P3 CNRS, Lab Phys Subat & Cosmol, F-38026 Grenoble, France.
   [Chan, Tsan Ung] Univ Grenoble 1, F-38026 Grenoble, France.
RP Chan, TU (reprint author), 63 Rue Chenes, F-38360 Sassenage, France.
EM ung-chan.tsan@orange.fr
NR 12
TC 0
Z9 0
PU WORLD SCIENTIFIC PUBL CO PTE LTD
PI SINGAPORE
PA 5 TOH TUCK LINK, SINGAPORE 596224, SINGAPORE
SN 0218-3013
J9 INT J MOD PHYS E
JI Int. J. Mod. Phys. E-Nucl. Phys.
PD JAN
PY 2012
VL 21
IS 1
AR 12500M
DI 10.1142/S021830131250005X
PG 23
WC Physics, Nuclear; Physics, Particles & Fields
SC Physics
GA 905RS
UT WOS:000301291400006
ER

PT J
AU Hiesmayr, BC
   Di Domenico, A
   Curceanu, C
   Gabriel, A
   Huber, M
   Larsson, JA
   Moskal, P
AF Hiesmayr, Beatrix C.
   Di Domenico, Antonio
   Curceanu, Catalina
   Gabriel, Andreas
   Huber, Marcus
   Larsson, Jan-Ake
   Moskal, Pawel
TI Revealing Bell's nonlocality for unstable systems in high energy physics
SO EUROPEAN PHYSICAL JOURNAL C
LA English
DT Article
ID INEQUALITY TESTS; LOCAL THEORIES; WAVE-FUNCTION; VIOLATION;
   ENTANGLEMENT; PHOTONS; QUANTUM; MESONS; PAIRS
AB Entanglement and its consequences-in particular the violation of Bell inequalities, which defies our concepts of realism and locality-have been proven to play key roles in Nature by many experiments for various quantum systems. Entanglement can also be found in systems not consisting of ordinary matter and light, i.e. in massive meson-antimeson systems. Bell inequalities have been discussed for these systems, but up to date no direct experimental test to conclusively exclude local realism was found. This mainly stems from the fact that one only has access to a restricted class of observables and that these systems are also decaying. In this Letter we put forward a Bell inequality for unstable systems which can be tested at accelerator facilities with current technology. Herewith, the long awaited proof that such systems at different energy scales can reveal the sophisticated "dynamical" nonlocal feature of Nature in a direct experiment gets feasible. Moreover, the role of entanglement and CP violation, an asymmetry between matter and antimatter, is explored, a special feature offered only by these meson-antimeson systems.
C1 [Hiesmayr, Beatrix C.; Gabriel, Andreas; Huber, Marcus] Univ Vienna, Fac Phys, A-1090 Vienna, Austria.
   [Di Domenico, Antonio] Univ Roma La Sapienza, I-00185 Rome, Italy.
   [Di Domenico, Antonio] INFN Sez Roma, I-00185 Rome, Italy.
   [Curceanu, Catalina] Ist Nazl Fis Nucl, Lab Nazl Frascati, I-00044 Frascati, Italy.
   [Larsson, Jan-Ake] Linkopings Univ, Inst Systemtekn, S-58183 Linkoping, Sweden.
   [Moskal, Pawel] Jagiellonian Univ, Inst Phys, Krakow, Poland.
RP Hiesmayr, BC (reprint author), Univ Vienna, Fac Phys, Boltzmanngasse 5, A-1090 Vienna, Austria.
EM Beatrix.Hiesmayr@univie.ac.at
RI Huber, Marcus/G-2925-2010; Larsson, Jan-Ake/C-2636-2008; Di Domenico,
   Antonio/G-6301-2011
OI Larsson, Jan-Ake/0000-0002-1082-8325; 
FU Austrian Science Fund (FWF) [P21947N16]; COST action [MP 1006]
FX The authors B.C.H., A.G. and M.H. want to thank the Austrian Science
   Fund (FWF) project P21947N16. B.C.H and C.C. thank also the COST action
   MP 1006.
NR 31
TC 9
Z9 9
PU SPRINGER
PI NEW YORK
PA 233 SPRING ST, NEW YORK, NY 10013 USA
SN 1434-6044
J9 EUR PHYS J C
JI Eur. Phys. J. C
PD JAN
PY 2012
VL 72
IS 1
AR 1856
DI 10.1140/epjc/s10052-012-1856-x
PG 6
WC Physics, Particles & Fields
SC Physics
GA 897FM
UT WOS:000300631800010
ER

PT J
AU Cabbolet, MJTF
AF Cabbolet, Marcoen J. T. F.
TI Comment to a paper of M. Villata on antigravity
SO ASTROPHYSICS AND SPACE SCIENCE
LA English
DT Editorial Material
DE Gravitational repulsion; General relativity; Foundations of physics
ID ANTIMATTER
AB In a recent paper of M. Villata, it is claimed that "antigravity appears as a prediction of general relativity when CPT is applied." However, the present paper argues that Villata puts the cart before the horse qua methodology, and that the resulting theory cannot be reconciled with the ontological presuppositions of general relativity. The conclusion is that Villata's suggestion for the physics that might underlie a gravitational repulsion of matter and antimatter is not acceptable as a fundamental theory in its current state of development.
C1 Vrije Univ Brussel, Ctr Log & Philosophy Sci, B-1050 Brussels, Belgium.
RP Cabbolet, MJTF (reprint author), Vrije Univ Brussel, Ctr Log & Philosophy Sci, Pl Laan 2, B-1050 Brussels, Belgium.
EM Marcoen.Cabbolet@vub.ac.be
NR 4
TC 2
Z9 2
PU SPRINGER
PI DORDRECHT
PA VAN GODEWIJCKSTRAAT 30, 3311 GZ DORDRECHT, NETHERLANDS
SN 0004-640X
J9 ASTROPHYS SPACE SCI
JI Astrophys. Space Sci.
PD JAN
PY 2012
VL 337
IS 1
BP 5
EP 7
DI 10.1007/s10509-011-0939-8
PG 3
WC Astronomy & Astrophysics
SC Astronomy & Astrophysics
GA 875SP
UT WOS:000299055400003
ER

PT J
AU Hajdukovic, DS
AF Hajdukovic, Dragan Slavkov
TI Quantum vacuum and dark matter
SO ASTROPHYSICS AND SPACE SCIENCE
LA English
DT Article
DE Dark matter; Antimatter; The gravitational polarization of the quantum
   vacuum
ID ANTIMATTER GRAVITY; SURFACE-DENSITY; GALAXIES; HALOES; MOND
AB Recently, the gravitational polarization of the quantum vacuum was proposed as alternative to the dark matter paradigm. In the present paper we consider four benchmark measurements: the universality of the central surface density of galaxy dark matter haloes, the cored dark matter haloes in dwarf spheroidal galaxies, the non-existence of dark disks in spiral galaxies and distribution of dark matter after collision of clusters of galaxies (the Bullet cluster is a famous example). Only some of these phenomena (but not all of them) can (in principle) be explained by the dark matter and the theories of modified gravity. However, we argue that the framework of the gravitational polarization of the quantum vacuum allows the understanding of the totality of these phenomena.
C1 CERN, PH Div, CH-1211 Geneva 23, Switzerland.
RP Hajdukovic, DS (reprint author), CERN, PH Div, CH-1211 Geneva 23, Switzerland.
EM dragan.hajdukovic@cern.ch
NR 15
TC 5
Z9 5
PU SPRINGER
PI DORDRECHT
PA VAN GODEWIJCKSTRAAT 30, 3311 GZ DORDRECHT, NETHERLANDS
SN 0004-640X
J9 ASTROPHYS SPACE SCI
JI Astrophys. Space Sci.
PD JAN
PY 2012
VL 337
IS 1
BP 9
EP 14
DI 10.1007/s10509-011-0938-9
PG 6
WC Astronomy & Astrophysics
SC Astronomy & Astrophysics
GA 875SP
UT WOS:000299055400004
ER

PT J
AU Villata, M
AF Villata, M.
TI Reply to "Comment to a paper of M. Villata on antigravity"
SO ASTROPHYSICS AND SPACE SCIENCE
LA English
DT Editorial Material
DE Gravitation of antimatter in general relativity; Charge conjugation,
   parity, and time reversal; Cosmology
AB In this short paper we reply to the Comment by M.J.T.F. Cabbolet on Villata's theory of antigravity. The criticisms of methodological and ontological kind presented by that author come from a misinterpretation of some concepts, perhaps due to some lack of clarity or omission of details in Villata's original article. In order to clarify these points, here we provide additional explanations regarding the assumptions and results of the theory.
C1 Osserv Astron Torino, INAF, I-10025 Pino Torinese, TO, Italy.
RP Villata, M (reprint author), Osserv Astron Torino, INAF, Via Osservatorio 20, I-10025 Pino Torinese, TO, Italy.
EM villata@oato.inaf.it
NR 3
TC 3
Z9 3
PU SPRINGER
PI DORDRECHT
PA VAN GODEWIJCKSTRAAT 30, 3311 GZ DORDRECHT, NETHERLANDS
SN 0004-640X
J9 ASTROPHYS SPACE SCI
JI Astrophys. Space Sci.
PD JAN
PY 2012
VL 337
IS 1
BP 15
EP 17
DI 10.1007/s10509-011-0940-2
PG 3
WC Astronomy & Astrophysics
SC Astronomy & Astrophysics
GA 875SP
UT WOS:000299055400005
ER

PT J
AU Baldes, I
   Bell, NF
   Volkas, RR
AF Baldes, Iason
   Bell, Nicole F.
   Volkas, Raymond R.
TI Baryon number violating scalar diquarks at the LHC
SO PHYSICAL REVIEW D
LA English
DT Article
ID BARYOGENESIS; OSCILLATIONS; LEPTOQUARKS; ASYMMETRIES; PARTICLES;
   EVOLUTION; SYMMETRY; UNIVERSE; SEARCH; BOSONS
AB Baryon number violating (BNV) processes are heavily constrained by experiments searching for nucleon decay and neutron-antineutron oscillations. If the baryon number violation occurs via the third generation quarks, however, we may be able to avoid the nucleon stability constraints, thus making such BNV interactions accessible at the LHC. In this paper we study a specific class of BNV extensions of the standard model involving diquark and leptoquark scalars. After an introduction to these models we study one promising extension in detail, being interested in particles with mass of O(TeV). We calculate limits on the masses and couplings from neutron-antineutron oscillations and dineutron decay for couplings to first and third generation quarks. We explore the possible consequences of such a model on the matter-antimatter asymmetry. We shall see that for models which break the global baryon minus lepton number symmetry (B - L), the most stringent constraints come from the need to preserve a matter-antimatter asymmetry. That is, the BNV interaction cannot be introduced if it would remove the matter-antimatter asymmetry independent of baryogenesis mechanism and temperature. Finally, we examine the phenomenology of such models at colliders such as the LHC.
C1 [Baldes, Iason; Bell, Nicole F.; Volkas, Raymond R.] Univ Melbourne, Sch Phys, ARC Ctr Excellence Particle Phys Terascale, Melbourne, Vic 3010, Australia.
RP Baldes, I (reprint author), Univ Melbourne, Sch Phys, ARC Ctr Excellence Particle Phys Terascale, Melbourne, Vic 3010, Australia.
FU Commonwealth of Australia; Australian Research Council
FX I. B. was supported by the Commonwealth of Australia, and N. F. B. and
   R. R. V. by the Australian Research Council. I. B. would like to thank
   A. Galea and N. Setzer for helpful discussions.
NR 47
TC 7
Z9 7
PU AMER PHYSICAL SOC
PI COLLEGE PK
PA ONE PHYSICS ELLIPSE, COLLEGE PK, MD 20740-3844 USA
SN 1550-7998
J9 PHYS REV D
JI Phys. Rev. D
PD DEC 23
PY 2011
VL 84
IS 11
AR 115019
DI 10.1103/PhysRevD.84.115019
PG 10
WC Astronomy & Astrophysics; Physics, Particles & Fields
SC Astronomy & Astrophysics; Physics
GA 870AW
UT WOS:000298642500005
ER

PT J
AU Xue, L
AF Xue, L.
CA STAR Collaboration
TI Observation of the antimatter helium-4 nucleus at the RHIC
SO JOURNAL OF PHYSICS G-NUCLEAR AND PARTICLE PHYSICS
LA English
DT Article
AB We present the observation of the (4)(He) over bar nucleus, the heaviest antinucleus observed to date. In total, 18 (4)(He) over bar counts were detected at the STAR experiment at the RHIC in 10(9) recorded Au+Au collisions at beam energies of root s(NN) = 200 and 62 GeV. The background has been estimated, and the misidentification probability is found to be lower than 10(-11).
C1 [Xue, L.] Chinese Acad Sci, Shanghai Inst Appl Phys, Shanghai 201800, Peoples R China.
   Brookhaven Natl Lab, Upton, NY 11973 USA.
RP Xue, L (reprint author), Chinese Acad Sci, Shanghai Inst Appl Phys, POB 800-204, Shanghai 201800, Peoples R China.
EM xueliang@sinap.ac.cn
RI Xue, Liang/F-8077-2013
OI Xue, Liang/0000-0002-2321-9019
FU NSFC of China [11035009]; Shanghai Development Foundation for Science
   and Technology [09JC1416800]; Chinese Academy of Sciences [KJCX2-EW-N01]
FX This work was supported in part by the NSFC of China under grant no
   11035009, the Shanghai Development Foundation for Science and Technology
   under Contract no 09JC1416800 and the Knowledge Innovation Project of
   the Chinese Academy of Sciences under grant no KJCX2-EW-N01.
NR 5
TC 4
Z9 4
PU IOP PUBLISHING LTD
PI BRISTOL
PA TEMPLE CIRCUS, TEMPLE WAY, BRISTOL BS1 6BE, ENGLAND
SN 0954-3899
J9 J PHYS G NUCL PARTIC
JI J. Phys. G-Nucl. Part. Phys.
PD DEC
PY 2011
VL 38
IS 12
AR 124072
DI 10.1088/0954-3899/38/12/124072
PG 4
WC Physics, Nuclear; Physics, Particles & Fields
SC Physics
GA 946SP
UT WOS:000304375300073
ER

PT J
AU Noel, U
AF Noel, Urayoan
TI Bodies that Antimatter: Locating U.S Latino/a Poetry, 2000-2009
SO CONTEMPORARY LITERATURE
LA English
DT Article
C1 SUNY Albany, Albany, NY 12222 USA.
RP Noel, U (reprint author), SUNY Albany, Albany, NY 12222 USA.
NR 57
TC 1
Z9 1
PU UNIV WISCONSIN PRESS
PI MADISON
PA JOURNAL DIVISION, 1930 MONROE ST, 3RD FL, MADISON, WI 53711 USA
SN 0010-7484
J9 CONTEMP LITERATURE
JI Contemp. Lit.
PD WIN
PY 2011
VL 52
IS 4
BP 852
EP 882
PG 31
WC Literature
SC Literature
GA 932JF
UT WOS:000303286700009
ER

PT J
AU Mamas, DL
AF Mamas, Dean L.
TI An explanation for quasars and gamma ray bursts
SO PHYSICS ESSAYS
LA English
DT Article
DE Cosmology; Quasars; Gamma Ray Bursts; Superclusters; Antimatter; Field
   Equation; Mass-Energy Relation; History of Physics; History of
   Relativity; Henri Poincare
AB Quasars and gamma ray bursts are explained as powered by matter-antimatter annihilation in a universe composed of equal amounts of matter and antimatter. Observations supporting this view are presented. The common hypothesis that astronomical black holes are responsible for quasars and gamma ray bursts is criticized. (C) 2011 Physics Essays Publication. [DOI: 10.4006/1.3627235]
RP Mamas, DL (reprint author), 4415 Clwr Hr Dr N, Largo, FL 33770 USA.
EM deanmamas@yahoo.com
NR 7
TC 0
Z9 0
PU PHYSICS ESSAYS PUBLICATION
PI OTTAWA
PA PO BOX 8141 STATION T, OTTAWA, ONTARIO K1G 3H6, CANADA
SN 0836-1398
J9 PHYS ESSAYS
JI Phys. Essays
PD DEC
PY 2011
VL 24
IS 4
BP 475
EP 476
DI 10.4006/1.3627235
PG 2
WC Physics, Multidisciplinary
SC Physics
GA 879ZB
UT WOS:000299372200003
ER

PT J
AU Khilji, MJ
AF Khilji, Mohd. Javed
TI Intrinsic laws of motion are invariant
SO PHYSICS ESSAYS
LA English
DT Article
DE Relativistic Mechanics; Special Relativity; Relative Motion; Inertial
   Frames; Relativity; Gravitational Theory
ID DISCRETE STATES; GALAXY DYNAMICS; REDSHIFT
AB The present paper explains how the relative motion of inertial frames of reference is not an absolute real motion, but a synthesis of both real and imaginary motions that yields a simple resolution to all cases of special theory of relativity. The phenomenon of time dilation, Doppler's effect, and variation of mass with velocity are discussed in detail in the changed perspective. It is seen that the physical processes are exactly the same as Einstein predicted but without reciprocity effects and thus provide a justification of quantization of red-shift and particle decay. These considerations are useful in understanding the intricacies of the microworld such as short-lived particle, antimatter, subatomic particles, gamma rays, gamma ray burst (GRBs) cosmic rays, dark matter, and asymmetry of Doppler's shifting images. (C) 2011 Physics Essays Publication. [DOI: 10.4006/1.3660803]
RP Khilji, MJ (reprint author), 3 D, Gwalior 474011, Madhya Pradesh, India.
EM auqilak@yahoo.co.in
NR 22
TC 0
Z9 0
PU PHYSICS ESSAYS PUBLICATION
PI OTTAWA
PA PO BOX 8141 STATION T, OTTAWA, ONTARIO K1G 3H6, CANADA
SN 0836-1398
J9 PHYS ESSAYS
JI Phys. Essays
PD DEC
PY 2011
VL 24
IS 4
BP 604
EP 612
DI 10.4006/1.3660803
PG 9
WC Physics, Multidisciplinary
SC Physics
GA 879ZB
UT WOS:000299372200025
ER

PT J
AU Felipe, RG
AF Felipe, Ricardo Gonzalez
TI NEUTRINOS AND THE MATTER-ANTIMATTER ASYMMETRY IN THE UNIVERSE
SO INTERNATIONAL JOURNAL OF MODERN PHYSICS E-NUCLEAR PHYSICS
LA English
DT Article
DE Neutrino Oscillations; Cosmological Baryon Asymmetry; Seesaw Mechanism
ID CP VIOLATION; LEPTOGENESIS; BRIDGE
AB The discovery of neutrino oscillations provides a solid evidence for nonzero neutrino masses and leptonic mixing. The fact that neutrino masses are so tiny constitutes a puzzling problem in particle physics. From the theoretical viewpoint, the smallness of neutrino masses can be elegantly explained through the seesaw mechanism. Another challenging issue for particle physics and cosmology is the explanation of the matter-antimatter asymmetry observed in Nature. Among the viable mechanisms, leptogenesis is a simple and well-motivated framework. In this paper we briefly review these aspects, making emphasis on the possibility of linking neutrino physics to the cosmological bary asymmetry originated from leptogenesis.
C1 [Felipe, Ricardo Gonzalez] Inst Super Engn Lisboa, P-1959007 Lisbon, Portugal.
   [Felipe, Ricardo Gonzalez] Univ Tecn Lisboa, Inst Super Tecn, Ctr Fis Teor Particulas, P-1049001 Lisbon, Portugal.
RP Felipe, RG (reprint author), Inst Super Engn Lisboa, Rua Conselheiro Emidio Navarro, P-1959007 Lisbon, Portugal.
EM gonzalez@cftp.ist.utl.pt
RI Gonzalez Felipe, Ricardo/A-3071-2009; Physics Department,
   ISEL/F-6664-2010
OI Gonzalez Felipe, Ricardo/0000-0003-3563-6626; 
FU Fundacao pare a Ciencia e a Tecnologia (FCT, Portugal)
   [CERN/FP/116328/2010, PTDC/FIS/098188/2008, CFTP-FCT Unit 777]; POCTI
   (FEDER)
FX This work was supported by Fundacao pare a Ciencia e a Tecnologia (FCT,
   Portugal) under the projects CERN/FP/116328/2010, PTDC/FIS/098188/2008,
   and CFTP-FCT Unit 777, which are partially funded through POCTI (FEDER).
NR 39
TC 1
Z9 1
PU WORLD SCIENTIFIC PUBL CO PTE LTD
PI SINGAPORE
PA 5 TOH TUCK LINK, SINGAPORE 596224, SINGAPORE
SN 0218-3013
EI 1793-6608
J9 INT J MOD PHYS E
JI Int. J. Mod. Phys. E-Nucl. Phys.
PD DEC
PY 2011
VL 20
SU 1
BP 56
EP 64
DI 10.1142/S0218301311040074
PG 9
WC Physics, Nuclear; Physics, Particles & Fields
SC Physics
GA 872PD
UT WOS:000298820900008
ER

PT J
AU Karpov, A
   Zagrebaev, V
   Greiner, W
AF Karpov, Alexander
   Zagrebaev, Valery
   Greiner, Walter
TI EXTENSION OF THE PERIODIC SYSTEM: SUPERHEAVY, SUPERSTRANGE, ANTIMATTER
   NUCLEI
SO INTERNATIONAL JOURNAL OF MODERN PHYSICS E-NUCLEAR PHYSICS
LA English
DT Article
ID MEAN-FIELD THEORY; PHASE-TRANSITION; FISSION; ELEMENTS; VACUUM; MASS;
   DISTRIBUTIONS; COLLISIONS; STABILITY; MODEL
AB The extension of the periodic system into various new areas is investigated. Experiments for the synthesis of superheavy elements and the predictions of magic numbers are reviewed. Further on, investigations on hypernuclei and the possible production of antimatter-clusters in heavy-ion collisions are reported. Various versions of the meson field theory serve as effective field theories at the basis of modern nuclear structure and suggest structure in the vacuum which might be important for the production of hyper- and antimatter.
C1 [Karpov, Alexander; Zagrebaev, Valery] JINR, Flerov Lab Nucl React, Dubna 141980, Russia.
   [Greiner, Walter] Goethe Univ Frankfurt, Frankfurt Inst Adv Studies, D-60438 Frankfurt, Germany.
RP Karpov, A (reprint author), JINR, Flerov Lab Nucl React, Dubna 141980, Russia.
EM greiner@fias.uni-frankfurt.de
NR 47
TC 0
Z9 0
PU WORLD SCIENTIFIC PUBL CO PTE LTD
PI SINGAPORE
PA 5 TOH TUCK LINK, SINGAPORE 596224, SINGAPORE
SN 0218-3013
J9 INT J MOD PHYS E
JI Int. J. Mod. Phys. E-Nucl. Phys.
PD DEC
PY 2011
VL 20
SU 1
BP 263
EP 280
DI 10.1142/S0218301311040347
PG 18
WC Physics, Nuclear; Physics, Particles & Fields
SC Physics
GA 872PD
UT WOS:000298820900035
ER

PT J
AU Chen, H
   Meyerhofer, DD
   Wilks, SC
   Cauble, R
   Dollar, F
   Falk, K
   Gregori, G
   Hazi, A
   Moses, EI
   Murphy, CD
   Myatt, J
   Park, J
   Seely, J
   Shepherd, R
   Spitkovsky, A
   Stoeckl, C
   Szabo, CI
   Tommasini, R
   Zulick, C
   Beiersdorfer, P
AF Chen, Hui
   Meyerhofer, D. D.
   Wilks, S. C.
   Cauble, R.
   Dollar, F.
   Falk, K.
   Gregori, G.
   Hazi, A.
   Moses, E. I.
   Murphy, C. D.
   Myatt, J.
   Park, J.
   Seely, J.
   Shepherd, R.
   Spitkovsky, A.
   Stoeckl, C.
   Szabo, C. I.
   Tommasini, R.
   Zulick, C.
   Beiersdorfer, P.
TI Towards laboratory produced relativistic electron-positron pair plasmas
SO HIGH ENERGY DENSITY PHYSICS
LA English
DT Article
DE Positron; Picosecond laser
ID INTENSE LASER-PULSES; PARTICLE-ACCELERATION; COLLISIONLESS SHOCKS;
   ASTROPHYSICAL SHOCKS; ULTRAINTENSE LASERS; ANTIMATTER PLASMAS;
   FEMTOSECOND-LASER; SOLID TARGETS; GENERATION; PHOTON
AB We review recent experimental results on the path to producing electron-positron pair plasmas using lasers. Relativistic pair-plasmas and jets are believed to exist in many astrophysical objects and are often invoked to explain energetic phenomena related to Gamma Ray Bursts and Black Holes. On earth, positrons from radioactive isotopes or accelerators are used extensively at low energies (sub-MeV) in areas related to surface science positron emission tomography and basic antimatter science. Experimental platforms capable of producing the high-temperature pair-plasma and high-flux jets required to simulate astrophysical positron conditions have so far been absent. In the past few years, we performed extensive experiments generating positrons with intense lasers where we found that relativistic electron and positron jets are produced by irradiating a solid gold target with an intense picosecond laser pulse. The positron temperatures in directions parallel and transverse to the beam both exceeded 0.5 MeV, and the density of electrons and positrons in these jets are of order 10(16) cm(-3) and 10(13) cm(-3), respectively. With the increasing performance of high-energy ultra-short laser pulses, we expect that a high-density, up to 10(18) cm(-3), relativistic pair-plasma is achievable, a novel regime of laboratory-produced hot dense matter. (C) 2011 Elsevier B.V. All rights reserved.
C1 [Chen, Hui; Wilks, S. C.; Cauble, R.; Hazi, A.; Moses, E. I.; Park, J.; Shepherd, R.; Tommasini, R.; Beiersdorfer, P.] Lawrence Livermore Natl Lab, Livermore, CA 94551 USA.
   [Meyerhofer, D. D.; Myatt, J.; Stoeckl, C.] Univ Rochester, LLE, Rochester, NY 14623 USA.
   [Dollar, F.; Zulick, C.] Univ Michigan, Ann Arbor, MI 48109 USA.
   [Falk, K.; Gregori, G.; Murphy, C. D.] Univ Oxford, Oxford, England.
   [Seely, J.; Szabo, C. I.] USN, Res Lab, Washington, DC 20375 USA.
   [Spitkovsky, A.] Princeton Univ, Princeton, NJ 08544 USA.
RP Chen, H (reprint author), Lawrence Livermore Natl Lab, Livermore, CA 94551 USA.
EM chen33@llnl.gov
RI Dollar, Franklin/C-9214-2013
OI Dollar, Franklin/0000-0003-3346-5763
FU U.S. Department of Energy by Lawrence Livermore National Laboratory
   [DE-AC52-07NA27344]; LDRD [10-ERD-044]
FX This work was performed under the auspices of the U.S. Department of
   Energy by Lawrence Livermore National Laboratory under Contract
   DE-AC52-07NA27344 and was funded by LDRD # 10-ERD-044. We are thankful
   for the support and discussion with Drs. Don Correll, Bill Goldstein,
   Chris Keane and Bruce Remington.
NR 44
TC 15
Z9 15
PU ELSEVIER SCIENCE BV
PI AMSTERDAM
PA PO BOX 211, 1000 AE AMSTERDAM, NETHERLANDS
SN 1574-1818
EI 1878-0563
J9 HIGH ENERG DENS PHYS
JI High Energy Density Phys.
PD DEC
PY 2011
VL 7
IS 4
BP 225
EP 229
DI 10.1016/j.hedp.2011.05.006
PG 5
WC Physics, Fluids & Plasmas
SC Physics
GA 861SV
UT WOS:000298040400003
ER

PT J
AU Cleymans, J
   Kabana, S
   Kraus, I
   Oeschler, H
   Redlich, K
   Sharma, N
AF Cleymans, J.
   Kabana, S.
   Kraus, I.
   Oeschler, H.
   Redlich, K.
   Sharma, N.
TI Antimatter production in proton-proton and heavy-ion collisions at
   ultrarelativistic energies
SO PHYSICAL REVIEW C
LA English
DT Article
ID THERMAL HADRON-PRODUCTION; FREEZE-OUT; STATISTICAL THERMODYNAMICS; PB
   COLLISIONS; MODEL; PARTICLE; MATTER; NUCLEUS
AB One of the striking features of particle production at high beam energies is the near-equal abundance of matter and antimatter in the central rapidity region. In this paper we study how this symmetry is reached as the beam energy is increased. In particular, we quantify explicitly the energy dependence of the approach to matter-antimatter symmetry in proton-proton and in heavy-ion collisions. Expectations are presented also for the production of more complex forms of antimatter such as antihypernuclei.
C1 [Cleymans, J.] Univ Cape Town, UCT CERN Res Ctr, ZA-7701 Rondebosch, South Africa.
   [Cleymans, J.] Univ Cape Town, Dept Phys, ZA-7701 Rondebosch, South Africa.
   [Kabana, S.] SUBATECH, F-44307 Nantes, France.
   [Kraus, I.; Oeschler, H.] Tech Univ Darmstadt, Inst Kernphys, D-64289 Darmstadt, Germany.
   [Oeschler, H.] European Org Nucl Res CERN, Geneva, Switzerland.
   [Redlich, K.] Univ Wroclaw, Inst Theoret Phys, PL-45204 Wroclaw, Poland.
   [Redlich, K.] GSI Darmstadt, ExtreMe Matter Inst EMMI, D-64291 Darmstadt, Germany.
   [Sharma, N.] Panjab Univ, Chandigarh 160014, India.
RP Cleymans, J (reprint author), Univ Cape Town, UCT CERN Res Ctr, ZA-7701 Rondebosch, South Africa.
FU Deutsche Forschungsgemeinschaft (DFG); Polish Ministry of Science (MEN);
   Alexander von Humboldt Foundation; ExtreMe Matter Institute (EMMI); CNRS
   National Institute of Nuclear and Particle Physics (IN2P3); University
   of Nantes; Ecoles des Mines; Federal Ministry of Education and Research
   (BMBF); DFG-NRF Collaboration; Department of Science and Technology of
   the Government of India
FX We acknowledge support from the Deutsche Forschungsgemeinschaft (DFG),
   the Polish Ministry of Science (MEN), the Alexander von Humboldt
   Foundation, the ExtreMe Matter Institute (EMMI), the CNRS National
   Institute of Nuclear and Particle Physics (IN2P3), the University of
   Nantes, and the Ecoles des Mines. The financial support of the Federal
   Ministry of Education and Research (BMBF), the DFG-NRF Collaboration,
   the Department of Science and Technology of the Government of India, and
   the South Africa-Poland scientific collaboration is also gratefully
   acknowledged.
NR 47
TC 9
Z9 9
PU AMER PHYSICAL SOC
PI COLLEGE PK
PA ONE PHYSICS ELLIPSE, COLLEGE PK, MD 20740-3844 USA
SN 0556-2813
J9 PHYS REV C
JI Phys. Rev. C
PD NOV 28
PY 2011
VL 84
IS 5
AR 054916
DI 10.1103/PhysRevC.84.054916
PG 7
WC Physics, Nuclear
SC Physics
GA 853GX
UT WOS:000297415300010
ER

PT J
AU Dubbers, D
   Schmidt, MG
AF Dubbers, Dirk
   Schmidt, Michael G.
TI The neutron and its role in cosmology and particle physics
SO REVIEWS OF MODERN PHYSICS
LA English
DT Article
ID ELECTRIC-DIPOLE-MOMENT; ULTRA-COLD NEUTRONS; ELECTROWEAK
   PHASE-TRANSITION; SOLID DEUTERIUM SOURCE; ANGULAR-CORRELATION
   COEFFICIENT; EARTHS GRAVITATIONAL-FIELD; DECAY SPECTROMETER PERKEO;
   ALLOWED BETA-TRANSITIONS; WEAK-COUPLING CONSTANTS; LEFT-RIGHT-SYMMETRY
AB Experiments with cold and ultracold neutrons have reached a level of precision such that problems far beyond the scale of the present standard model of particle physics become accessible to experimental investigation. Because of the close links between particle physics and cosmology, these studies also permit a deep look into the very first instances of our Universe. First addressed in this article, in both theory and experiment, is the problem of baryogenesis, the mechanism behind the evident dominance of matter over antimatter in the Universe. The question of how baryogenesis could have happened is open to experimental tests, and it turns out that this problem can be curbed by the very stringent limits on an electric dipole moment of the neutron, a quantity that also has deep implications for particle physics. Then the recent spectacular observation of neutron quantization in the Earth's gravitational field and of resonance transitions between such gravitational energy states is discussed. These measurements, together with new evaluations of neutron scattering data, set new constraints on deviations from Newton's gravitational law at the picometer scale. Such deviations are predicted in modern theories with extra dimensions that propose unification of the Planck scale with the scale of the standard model. These experiments start closing the remaining "axion window" on new spin-dependent forces in the submillimeter range. Another main topic is the weak-interaction parameters in various fields of physics and astrophysics that must all be derived from measured neutron-decay data. Up until now, about 10 different neutron-decay observables have been measured, much more than needed in the electroweak standard model. This allows various precise tests for new physics beyond the standard model, competing with or surpassing similar tests at high energy. The review ends with a discussion of neutron and nuclear data required in the synthesis of the elements during the "first three minutes" and later on in stellar nucleosynthesis.
C1 [Dubbers, Dirk] Heidelberg Univ, Inst Phys, D-69120 Heidelberg, Germany.
   [Schmidt, Michael G.] Heidelberg Univ, Inst Theoret Phys, D-69120 Heidelberg, Germany.
RP Dubbers, D (reprint author), Heidelberg Univ, Inst Phys, Philosophenweg 12, D-69120 Heidelberg, Germany.
EM dubbers@physi.uni-heidelberg.de; M.G.Schmidt@thphys.uni-heidelberg.de
FU DFG [SPP 1491]
FX The authors thank T. Soldner, H. Abele, S. Baessler, M. Bartelmann, C.
   Clarke, G. Konrad, K. Leung, B. Markisch, H. Mest, G. Pignol, U.
   Schmidt, K. Schreckenbach, S. Sjue, and O. Zimmer for helpful comments
   and discussions. Part of this work is sponsored by the DFG priority
   program SPP 1491.
NR 414
TC 31
Z9 31
PU AMER PHYSICAL SOC
PI COLLEGE PK
PA ONE PHYSICS ELLIPSE, COLLEGE PK, MD 20740-3844 USA
SN 0034-6861
J9 REV MOD PHYS
JI Rev. Mod. Phys.
PD OCT 24
PY 2011
VL 83
IS 4
DI 10.1103/RevModPhys.83.1111
PG 61
WC Physics, Multidisciplinary
SC Physics
GA 006NQ
UT WOS:000308826300001
ER

PT J
AU Bourdel, T
   Doser, M
   Ernest, AD
   Voronin, AY
   Voronin, VV
AF Bourdel, Th.
   Doser, M.
   Ernest, A. D.
   Voronin, A. Yu
   Voronin, V. V.
TI Quantum phenomena in gravitational field
SO COMPTES RENDUS PHYSIQUE
LA English
DT Article
DE Quantum phenomena; Gravitational field; Experimental methods
ID ATOM INTERFEROMETRY; COLD ANTIHYDROGEN; LAUE DIFFRACTION; NEUTRON;
   GRAVITY; MASS; ACCELERATION; ANTIPROTONS; ANTIMATTER; MECHANICS
AB The subjects presented here are very different. Their common feature is that they all involve quantum phenomena in a gravitational field: gravitational quantum states of ultracold antihydrogen above a material surface and measuring a gravitational interaction of antihydrogen in AEGIS, a quantum trampoline for ultracold atoms, and a hypothesis on naturally occurring gravitational quantum states, an Eotvos-type experiment with cold neutrons and others. Considering them together, however, we could learn that they have many common points both in physics and in methodology. (C) 2011 Published by Elsevier Masson SAS on behalf of Academie des sciences.
C1 [Voronin, A. Yu] Lebedev Inst, RU-119991 Moscow, Russia.
   [Voronin, V. V.] PNPI, RU-188300 Gatchina, Russia.
   [Ernest, A. D.] Charles Sturt Univ, Fac Sci, Wagga Wagga, NSW, Australia.
   [Doser, M.] CERN, CH-1211 Geneva 23, Switzerland.
   [Bourdel, Th.] Univ Paris Sud, Lab Charles Fabry, Inst Opt, CNRS, F-91127 Palaiseau, France.
RP Voronin, AY (reprint author), Lebedev Inst, 53 Leninskii Pr, RU-119991 Moscow, Russia.
EM dr.a.voronin@gmail.com
NR 78
TC 1
Z9 1
PU ELSEVIER FRANCE-EDITIONS SCIENTIFIQUES MEDICALES ELSEVIER
PI PARIS
PA 23 RUE LINOIS, 75724 PARIS, FRANCE
SN 1631-0705
J9 CR PHYS
JI C. R. Phys.
PD OCT
PY 2011
VL 12
IS 8
BP 779
EP 790
DI 10.1016/j.crhy.2011.08.001
PG 12
WC Astronomy & Astrophysics; Physics, Multidisciplinary
SC Astronomy & Astrophysics; Physics
GA 839XK
UT WOS:000296402600005
ER

PT J
AU Keane, RL
   Zhang, WM
AF Keane, Ronan L.
   Zhang, Wei-Ming
TI Reconsideration of Propulsion by Antimatter
SO JOURNAL OF PROPULSION AND POWER
LA English
DT Editorial Material
ID ANTIPROTON ANNIHILATION; REST; URANIUM; EMISSION; SPECTRA; NUCLEI;
   SIMULATION; CARBON
C1 [Keane, Ronan L.] Western Reserve Acad, Hudson, OH 44236 USA.
   [Zhang, Wei-Ming] Kent State Univ, Dept Phys, Kent, OH 44242 USA.
RP Keane, RL (reprint author), Western Reserve Acad, Hudson, OH 44236 USA.
EM keaner@wra.net; wzhang@kent.edu
NR 44
TC 0
Z9 0
PU AMER INST AERONAUT ASTRONAUT
PI RESTON
PA 1801 ALEXANDER BELL DRIVE, STE 500, RESTON, VA 22091-4344 USA
SN 0748-4658
J9 J PROPUL POWER
JI J. Propul. Power
PD SEP-OCT
PY 2011
VL 27
IS 5
BP 1153
EP 1157
DI 10.2514/1.B34140
PG 5
WC Engineering, Aerospace
SC Engineering
GA 831CG
UT WOS:000295705700028
ER

PT J
AU Russell, N
AF Russell, Neil
TI Testing Lorentz symmetry with atoms and light
SO PHYSICA SCRIPTA
LA English
DT Article
ID CPT VIOLATION; ANTIHYDROGEN; GRAVITY; TORSION; ANTIMATTER
AB This article reports on the Fifth Meeting on CPT and Lorentz Symmetry, CPT '10, held at the end of June 2010 in Bloomington, Indiana, USA. The focus is on recent tests of Lorentz symmetry using atomic and optical physics.
C1 No Michigan Univ, Dept Phys, Marquette, MI 49855 USA.
RP Russell, N (reprint author), No Michigan Univ, Dept Phys, Marquette, MI 49855 USA.
EM nrussell@nmu.edu
NR 86
TC 2
Z9 2
PU IOP PUBLISHING LTD
PI BRISTOL
PA TEMPLE CIRCUS, TEMPLE WAY, BRISTOL BS1 6BE, ENGLAND
SN 0031-8949
J9 PHYS SCRIPTA
JI Phys. Scr.
PD SEP
PY 2011
VL 84
IS 3
AR 038101
DI 10.1088/0031-8949/84/03/038101
PG 5
WC Physics, Multidisciplinary
SC Physics
GA 818CY
UT WOS:000294728700036
ER

PT J
AU Mayorov, AG
   Galper, AM
   Adriani, O
   Bazilevskaya, GA
   Barbarino, G
   Bellotti, R
   Boezio, M
   Bogomolov, EA
   Bonvicini, V
   Bongi, M
   Bonechi, L
   Borisov, SV
   Bottai, S
   Bruno, A
   Vacci, S
   Vannuccini, E
   Vasiliev, GI
   Voronov, SA
   Wu, Y
   Danilchenko, IA
   Gillard, W
   Jerse, G
   Zampa, G
   Zampa, N
   Zverev, VG
   Casolino, M
   Campana, D
   Carbone, R
   Karelin, AV
   Carlson, P
   Castellini, G
   Cafagna, F
   Kvashnin, AN
   Koldashov, SV
   Koldobsky, SA
   Krutkov, SY
   Leonov, AA
   Malakhov, VV
   Malvezzi, V
   Marcelli, L
   Menn, W
   Mikhailov, VV
   Mocchiutti, E
   Mori, N
   Nikonov, NV
   Osteria, G
   Pizzolotto, S
   Papini, P
   De Pascale, MP
   Picozza, P
   Pearce, M
   Riccil, M
   Ricciarini, S
   Runtso, MF
   Simon, M
   De Simone, N
   Sparvoli, R
   Spillantini, P
   Stozhkov, YI
   Di Felice, V
   Yurkin, YT
AF Mayorov, A. G.
   Galper, A. M.
   Adriani, O.
   Bazilevskaya, G. A.
   Barbarino, G.
   Bellotti, R.
   Boezio, M.
   Bogomolov, E. A.
   Bonvicini, V.
   Bongi, M.
   Bonechi, L.
   Borisov, S. V.
   Bottai, S.
   Bruno, A.
   Vacci, S.
   Vannuccini, E.
   Vasiliev, G. I.
   Voronov, S. A.
   Wu, Y.
   Danilchenko, I. A.
   Gillard, W.
   Jerse, G.
   Zampa, G.
   Zampa, N.
   Zverev, V. G.
   Casolino, M.
   Campana, D.
   Carbone, R.
   Karelin, A. V.
   Carlson, P.
   Castellini, G.
   Cafagna, F.
   Kvashnin, A. N.
   Koldashov, S. V.
   Koldobsky, S. A.
   Krutkov, S. Yu.
   Leonov, A. A.
   Malakhov, V. V.
   Malvezzi, V.
   Marcelli, L.
   Menn, W.
   Mikhailov, V. V.
   Mocchiutti, E.
   Mori, N.
   Nikonov, N. V.
   Osteria, G.
   Pizzolotto, S.
   Papini, P.
   De Pascale, M. P.
   Picozza, P.
   Pearce, M.
   Riccil, M.
   Ricciarini, S.
   Runtso, M. F.
   Simon, M.
   De Simone, N.
   Sparvoli, R.
   Spillantini, P.
   Stozhkov, Yu. I.
   Di Felice, V.
   Yurkin, Yu. T.
TI Upper limit on the antihelium flux in primary cosmic rays
SO JETP LETTERS
LA English
DT Article
ID SEARCH; ANTIMATTER; RADIATION; NUCLEI
AB The explanation of the observed baryon asymmetry, i.e., the almost complete absence of antimatter in the visible part of the universe, is one of the most important problems in cosmology. The real asymmetry value can be determined by direct measurements of the fluxes of antinuclei with charges |Z| a (c) 3/4 2 in primary cosmic rays near the Earth. The results of the search for antihelium using data from the PAMELA experiment obtained from June 2006 to December 2009 are presented. No events with a charge of -2 have been detected in the rigidity range of 0.6-600 GV. An upper limit on the antihelium/helium flux ratio has been presented as a function of the energy. An integral upper level of 4.7 x 10(-7) is the lowest limit at rigidities above 14 GV.
C1 [Mayorov, A. G.; Galper, A. M.; Borisov, S. V.; Voronov, S. A.; Danilchenko, I. A.; Zverev, V. G.; Karelin, A. V.; Koldashov, S. V.; Koldobsky, S. A.; Leonov, A. A.; Malakhov, V. V.; Mikhailov, V. V.; Runtso, M. F.; Yurkin, Yu. T.] Natl Res Nucl Univ MEPhI, Moscow 115409, Russia.
   [Adriani, O.; Bongi, M.; Bonechi, L.; Bottai, S.; Vannuccini, E.; Mori, N.; Papini, P.; Ricciarini, S.; Spillantini, P.] Univ Florence, Ist Nazl Fis Nucl, I-50019 Florence, Italy.
   [Adriani, O.; Bongi, M.; Bonechi, L.; Bottai, S.; Vannuccini, E.; Mori, N.; Papini, P.; Ricciarini, S.; Spillantini, P.] Univ Florence, Dept Phys, I-50019 Florence, Italy.
   [Bazilevskaya, G. A.; Kvashnin, A. N.; Stozhkov, Yu. I.] Russian Acad Sci, PN Lebedev Phys Inst, Moscow 119991, Russia.
   [Barbarino, G.; Campana, D.; Carbone, R.; Osteria, G.] Univ Naples Federico II, Ist Nazl Fis Nucl, I-80126 Naples, Italy.
   [Barbarino, G.; Campana, D.; Carbone, R.; Osteria, G.] Univ Naples Federico II, Dept Phys, I-80126 Naples, Italy.
   [Bellotti, R.; Bruno, A.; Cafagna, F.] Univ Bari, Ist Nazl Fis Nucl, I-70126 Bari, Italy.
   [Bellotti, R.; Bruno, A.; Cafagna, F.] Univ Bari, Dept Phys, I-70126 Bari, Italy.
   [Boezio, M.; Bonvicini, V.; Vacci, S.; Zampa, G.; Zampa, N.; Mocchiutti, E.; Nikonov, N. V.; Pizzolotto, S.] Ist Nazl Fis Nucl, I-34012 Trieste, Italy.
   [Bogomolov, E. A.; Vasiliev, G. I.; Krutkov, S. Yu.] Russian Acad Sci, AF Ioffe Phys Tech Inst, St Petersburg 194021, Russia.
   [Borisov, S. V.; Jerse, G.; Casolino, M.; Malvezzi, V.; Marcelli, L.; Nikonov, N. V.; De Pascale, M. P.; Picozza, P.; De Simone, N.; Sparvoli, R.; Di Felice, V.] Univ Roma Tor Vergata, Ist Nazl Fis Nucl, I-00133 Rome, Italy.
   [Borisov, S. V.; Jerse, G.; Casolino, M.; Malvezzi, V.; Marcelli, L.; Nikonov, N. V.; De Pascale, M. P.; Picozza, P.; De Simone, N.; Sparvoli, R.; Di Felice, V.] Univ Roma Tor Vergata, Dept Phys, I-00133 Rome, Italy.
   [Wu, Y.; Gillard, W.; Carlson, P.; Pearce, M.] Royal Inst Technol, Dept Phys, S-10691 Stockholm, Sweden.
   [Castellini, G.] Ist Fis Applicata Nello Carrara, I-50019 Florence, Italy.
   [Menn, W.; Simon, M.] Univ Siegen, Fachbereich Phys, D-57068 Siegen, Germany.
   [Riccil, M.] Ist Nazl Fis Nucl, Lab Nazl Frascati, I-00044 Frascati, Italy.
RP Mayorov, AG (reprint author), Natl Res Nucl Univ MEPhI, Kashirskoe Sh 31, Moscow 115409, Russia.
EM mayorov.andr@gmail.com
RI Cafagna, Francesco/A-9299-2010; Mocchiutti, Emiliano/I-8049-2013;
   Mikhailov, Vladimir/B-5368-2014; Vasilyev, Gennady/E-4843-2014; Krutkov,
   Sergey/E-7561-2014
OI Cafagna, Francesco/0000-0002-7450-4784; Mocchiutti,
   Emiliano/0000-0001-7856-551X; 
FU Space Council, Russian Academy of Sciences; Russian Federal Space Agency
   Roscosmos; Progress State Research and Production Space Center;
   Scientific Center for Operative Monitoring of the Earth; Italian Space
   Agency; German Aerospace Center; Swiss National Space Council; Swiss
   Research Council
FX This work was supported by the Space Council, Russian Academy of
   Sciences; Russian Federal Space Agency Roscosmos; Progress State
   Research and Production Space Center; Scientific Center for Operative
   Monitoring of the Earth; Italian Space Agency; German Aerospace Center;
   Swiss National Space Council; and Swiss Research Council.
NR 23
TC 2
Z9 2
PU MAIK NAUKA/INTERPERIODICA/SPRINGER
PI NEW YORK
PA 233 SPRING ST, NEW YORK, NY 10013-1578 USA
SN 0021-3640
J9 JETP LETT+
JI Jetp Lett.
PD AUG
PY 2011
VL 93
IS 11
BP 628
EP 631
DI 10.1134/S0021364011110087
PG 4
WC Physics, Multidisciplinary
SC Physics
GA 801YS
UT WOS:000293477100002
ER

PT J
AU Anisimov, A
   Buchmuller, W
   Drewes, M
   Mendizabal, S
AF Anisimov, A.
   Buchmueller, W.
   Drewes, M.
   Mendizabal, S.
TI Quantum leptogenesis I
SO ANNALS OF PHYSICS
LA English
DT Article
DE Thermal field theory; Nonequilibrium; Leptogenesis; Particle physics;
   Cosmology
ID ELECTROWEAK BARYOGENESIS; TRANSPORT-EQUATIONS; KINETIC DESCRIPTION;
   CHIRAL FERMIONS; FIELD-THEORY; ORDER H; ASYMMETRY; UNIVERSE; FORMALISM;
   DECAYS
AB Thermal leptogenesis explains the observed matter-antimatter asymmetry of the universe in terms of neutrino masses, consistent with neutrino oscillation experiments. We present a full quantum mechanical calculation of the generated lepton asymmetry based on Kadanoff-Baym equations. Origin of the asymmetry is the departure from equilibrium of the statistical propagator of the heavy Majorana neutrino, together with CP violating couplings. The lepton asymmetry is calculated directly in terms of Green's functions without referring to "number densities". Compared to Boltzmann and quantum Boltzmann equations, the crucial difference are memory effects, rapid oscillations much faster than the heavy neutrino equilibration time. These oscillations strongly suppress the generated lepton asymmetry, unless the standard model gauge interactions, which cause thermal damping, are properly taken into account. We find that these damping effects essentially compensate the enhancement due to quantum statistical factors, so that finally the conventional Boltzmann equations again provide rather accurate predictions for the lepton asymmetry. (C) 2011 Elsevier Inc. All rights reserved.
C1 [Buchmueller, W.] Deutsch Elektronen Synchrotron DESY, D-22603 Hamburg, Germany.
   [Anisimov, A.] Univ Bielefeld, Fak Phys, D-33615 Bielefeld, Germany.
   [Drewes, M.] Inst Theorie Phenomenes Phys EPFL, CH-1015 Lausanne, Switzerland.
   [Mendizabal, S.] Goethe Univ Frankfurt, Inst Theoret Phys, D-60438 Frankfurt, Germany.
RP Buchmuller, W (reprint author), Deutsch Elektronen Synchrotron DESY, D-22603 Hamburg, Germany.
EM buchmuwi@mail.desy.de
FU German Science Foundation (DFG) within the Collaborative Research Center
   676; Swiss National Science Foundation
FX The authors thank D. Bodeker, O. Philipsen, M. Shaposhnikov and C.
   Weniger for helpful discussions, and J. Schmidt for sharing his
   expertise. This work was supported by the German Science Foundation
   (DFG) within the Collaborative Research Center 676 "Particles, Strings
   and the Early Universe" and by the Swiss National Science Foundation.
NR 46
TC 41
Z9 41
PU ACADEMIC PRESS INC ELSEVIER SCIENCE
PI SAN DIEGO
PA 525 B ST, STE 1900, SAN DIEGO, CA 92101-4495 USA
SN 0003-4916
J9 ANN PHYS-NEW YORK
JI Ann. Phys.
PD AUG
PY 2011
VL 326
IS 8
BP 1998
EP 2038
DI 10.1016/j.aop.2011.02.002
PG 41
WC Physics, Multidisciplinary
SC Physics
GA 781DM
UT WOS:000291910800009
ER

PT J
AU Wong, CY
   Lee, TG
AF Wong, Cheuk-Yin
   Lee, Teck-Ghee
TI Stability of matter-antimatter molecules
SO ANNALS OF PHYSICS
LA English
DT Article
DE Four-body problem; Matter-antimatter molecules; Particle-antiparticle
   molecules
ID ANTIHYDROGEN ATOMS; HYDROGEN; SCATTERING; POSITRONIUM; STATES;
   ANNIHILATION; RESONANCES; COLLISIONS; SYSTEM; MODEL
AB We examine the stability of matter-antimatter molecules by reducing the four-body problem into a simpler two-body problem with residual interactions. We find that matter-antimatter molecules with constituents (m(1)(+), m(2)(-), (m) over bar (+)(2), (m) over bar (-)(1)) possess bound states if their constituent mass ratio m(1)/m(2) is greater than about 4. This stability condition suggests that the binding of matter-antimatter molecules is a rather common phenomenon. We evaluate the binding energies and eigenstates of matter-antimatter molecules (mu(+)e(-)) - (e(+)mu(-)), (pi(+)e(-)) - (e(+)pi(-)), (K(+)e(-)) - (e(+)K(-) (pe(-)) - (e(+)(p) over bar (p mu(-)) - (mu(+)(p) over bar), and (K+mu(-)) - (mu K-+(-)), which satisfy the stability condition. We estimate the molecular annihilation lifetimes in their s states. (C) 2011 Elsevier Inc. All rights reserved.
C1 [Wong, Cheuk-Yin] Oak Ridge Natl Lab, Div Phys, Oak Ridge, TN 37831 USA.
   [Lee, Teck-Ghee] Auburn Univ, Dept Phys, Auburn, AL 36849 USA.
RP Wong, CY (reprint author), Oak Ridge Natl Lab, Div Phys, Oak Ridge, TN 37831 USA.
EM wongc@ornl.gov; teck@physics.auburn.edu
RI Lee, Teck Ghee/D-5037-2012
FU Office of Nuclear Physics, US Department of Energy
FX One of the authors (CYVV) acknowledges the benefits of tutorials at
   Princeton University from the late Professor J.A. Wheeler whose
   "polyelectrons" and "nanosecond matter" had either consciously or
   unconsciously stimulated the present investigation. For this reason the
   present article was written to commemorate the Centennial Birthday of
   Professor J.A. Wheeler (1911-2008). The research was sponsored by the
   Office of Nuclear Physics, US Department of Energy.
NR 65
TC 1
Z9 1
PU ACADEMIC PRESS INC ELSEVIER SCIENCE
PI SAN DIEGO
PA 525 B ST, STE 1900, SAN DIEGO, CA 92101-4495 USA
SN 0003-4916
J9 ANN PHYS-NEW YORK
JI Ann. Phys.
PD AUG
PY 2011
VL 326
IS 8
BP 2138
EP 2164
DI 10.1016/j.aop.2011.04.014
PG 27
WC Physics, Multidisciplinary
SC Physics
GA 781DM
UT WOS:000291910800015
ER

PT J
AU Hajdukovic, DS
AF Hajdukovic, Dragan Slavkov
TI Is dark matter an illusion created by the gravitational polarization of
   the quantum vacuum?
SO ASTROPHYSICS AND SPACE SCIENCE
LA English
DT Article
DE Dark matter; Gravitational polarization; Antimatter gravity; Quantum
   vacuum
ID GENERAL-RELATIVITY; ANTIMATTER GRAVITY; MASS; PARTICLES; ENERGY
AB Assuming that a particle and its antiparticle have the gravitational charge of the opposite sign, the physical vacuum may be considered as a fluid of virtual gravitational dipoles. Following this hypothesis, we present the first indications that dark matter may not exist and that the phenomena for which it was invoked might be explained by the gravitational polarization of the quantum vacuum by the known baryonic matter.
C1 PH Div CERN, CH-1211 Geneva 23, Switzerland.
RP Hajdukovic, DS (reprint author), PH Div CERN, CH-1211 Geneva 23, Switzerland.
EM dragan.hajdukovic@cern.ch
NR 21
TC 14
Z9 14
PU SPRINGER
PI DORDRECHT
PA VAN GODEWIJCKSTRAAT 30, 3311 GZ DORDRECHT, NETHERLANDS
SN 0004-640X
J9 ASTROPHYS SPACE SCI
JI Astrophys. Space Sci.
PD AUG
PY 2011
VL 334
IS 2
BP 215
EP 218
DI 10.1007/s10509-011-0744-4
PG 4
WC Astronomy & Astrophysics
SC Astronomy & Astrophysics
GA 785YX
UT WOS:000292270200001
ER

PT J
AU Hajdukovic, DS
AF Hajdukovic, Dragan Slavkov
TI Do we live in the universe successively dominated by matter and
   antimatter?
SO ASTROPHYSICS AND SPACE SCIENCE
LA English
DT Article
DE Cyclic universe; Antimatter gravity; Big bang; Big crunch
ID GENERAL-RELATIVITY; GRAVITY; ANTIGRAVITY; VACUUM; MASS
AB We wonder if a cyclic universe may be dominated alternatively by matter and antimatter. Such a scenario demands a mechanism for transformation of matter to antimatter (or antimatter to matter) during the final stage of a big crunch. By giving an example, we have shown that in principle such a mechanism is possible. Our mechanism is based on a hypothetical repulsion between matter and antimatter, existing at least deep inside the horizon of a black hole. When universe is reduced to a supermassive black hole of a small size, a very strong field of the conjectured force might create (through a Schwinger type mechanism) particle-antiparticle pairs from the quantum vacuum. The amount of antimatter created from the vacuum is equal to the decrease of mass of the black hole and violently repelled from it. When the size of the black hole is sufficiently small, the creation of antimatter may become so fast, that matter of our Universe might be transformed to antimatter in a fraction of second. Such a fast conversion of matter into antimatter may look as a Big Bang. Our mechanism prevents a singularity; a new cycle might start with an initial size more than 30 orders of magnitude greater than the Planck length, suggesting that there is no need for inflationary scenario in Cosmology. In addition, there is no need to invoke CP violation for explanation of matter-antimatter asymmetry. Simply, our present day Universe is dominated by matter, because the previous universe was dominated by antimatter.
C1 PH Div CERN, CH-1211 Geneva 23, Switzerland.
RP Hajdukovic, DS (reprint author), PH Div CERN, CH-1211 Geneva 23, Switzerland.
EM dragan.hajdukovic@cern.ch
NR 31
TC 4
Z9 4
PU SPRINGER
PI DORDRECHT
PA VAN GODEWIJCKSTRAAT 30, 3311 GZ DORDRECHT, NETHERLANDS
SN 0004-640X
J9 ASTROPHYS SPACE SCI
JI Astrophys. Space Sci.
PD AUG
PY 2011
VL 334
IS 2
BP 219
EP 223
DI 10.1007/s10509-011-0754-2
PG 5
WC Astronomy & Astrophysics
SC Astronomy & Astrophysics
GA 785YX
UT WOS:000292270200002
ER

PT J
AU Benedetto, E
AF Benedetto, E.
TI Brief History of a Relativistic Century
SO INTERNATIONAL JOURNAL OF THEORETICAL PHYSICS
LA English
DT Article
DE Relativity; Cosmology
ID PROJECTIVE RELATIVITY; GRAVITATIONAL THEORY; DISTANT MASSES; UNIVERSE;
   LAW
AB More than one century is passed by the publication of special relativity and few less by the birth of general relativity. Despite the great experimental successes of these theories, the study of the universe, is plagued by numerous unsolved problems. For example one of the most problems in cosmology is the cosmological constant, which governs the expansion of the universe, also known as dark energy. A substantial portion, about 60%, of the mass-energy in the universe is in a form of mysterious energy that is pushing the cosmos apart at an accelerating rate. What is this energy, and where does it come from? Cosmologists have no real idea. Although given a similar name, there is another problem in cosmology, the so-called dark matter, which is actually unrelated to dark energy, except insofar as they involve things we don't understand. About 90% of the mass in the universe is in an apparently invisible form of matter that we call dark matter. This dark matter can only be measured by the gravitational pull it has on objects around it, and all galaxies we observe contain large halos of it, often extending for hundreds of thousands of light years beyond the edge of luminous matter. Is this dark matter actual matter, such as weakly interacting massive particles, or perhaps it is just an observational artifact caused by an improper theory of gravity? Another mystery is why there is so much more matter than antimatter in the universe. According to physical theories, these forms of matter are essentially equivalent, but conventional matter is observed in much greater abundances than antimatter. In this paper we summarily introduce the principal alternative theories proposed during one century of relativity.
C1 Univ Salerno, Dept Math & Comp Sci, Salermo, Italy.
RP Benedetto, E (reprint author), Univ Salerno, Dept Math & Comp Sci, Salermo, Italy.
EM elmobenedetto@libero.it
NR 46
TC 0
Z9 0
PU SPRINGER/PLENUM PUBLISHERS
PI NEW YORK
PA 233 SPRING ST, NEW YORK, NY 10013 USA
SN 0020-7748
J9 INT J THEOR PHYS
JI Int. J. Theor. Phys.
PD AUG
PY 2011
VL 50
IS 8
BP 2493
EP 2513
DI 10.1007/s10773-011-0739-5
PG 21
WC Physics, Multidisciplinary
SC Physics
GA 782WG
UT WOS:000292042800019
ER

PT J
AU Hori, M
   Soter, A
   Barna, D
   Dax, A
   Hayano, R
   Friedreich, S
   Juhasz, B
   Pask, T
   Widmann, E
   Horvath, D
   Venturelli, L
   Zurlo, N
AF Hori, Masaki
   Soter, Anna
   Barna, Daniel
   Dax, Andreas
   Hayano, Ryugo
   Friedreich, Susanne
   Juhasz, Bertalan
   Pask, Thomas
   Widmann, Eberhard
   Horvath, Dezso
   Venturelli, Luca
   Zurlo, Nicola
TI Two-photon laser spectroscopy of antiprotonic helium and the
   antiproton-to-electron mass ratio
SO NATURE
LA English
DT Article
ID ANTIHYDROGEN; PROTON; CPT
AB Physical laws are believed to be invariant under the combined transformations of charge, parity and time reversal (CPT symmetry(1)). This implies that an antimatter particle has exactly the same mass and absolute value of charge as its particle counterpart. Metastable antiprotonic helium ((p) over bar He+) is a three-body atom(2) consisting of a normal helium nucleus, an electron in its ground state and an antiproton ((p) over bar) occupying a Rydberg state with high principal and angular momentum quantum numbers, respectively n and l, such that n approximate to l + 1 approximate to 38. These atoms are amenable to precision laser spectroscopy, the results of which can in principle be used to determine the antiproton-to-electron mass ratio and to constrain the equality between the antiproton and proton charges and masses. Here we report two-photon spectroscopy of antiprotonic helium, in which (p) over bar He-3(+) and (p) over bar He-4(+) isotopes are irradiated by two-counter-propagating laser beams. This excites nonlinear, two-photon transitions of the antiproton of the type (n, l) -> (n - 2, l - 2) at deep-ultraviolet wavelengths (lambda = 139.8, 193.0 and 197.0 nm), which partly cancel the Doppler broadening of the laser resonance caused by the thermal motion of the atoms. The resulting narrow spectral lines allowed us to measure three transition frequencies with fractional precisions of 2.3-5 parts in 10(9). By comparing the results with three-body quantum electrodynamics calculations, we derived an antiproton-to-electron mass ratio of 1,836.1526736(23), where the parenthetical error represents one standard deviation. This agrees with the proton-to-electron value known to a similar precision.
C1 [Hori, Masaki; Soter, Anna] Max Planck Inst Quantum Opt, D-85748 Garching, Germany.
   [Hori, Masaki; Barna, Daniel; Dax, Andreas; Hayano, Ryugo] Univ Tokyo, Dept Phys, Bunkyo Ku, Tokyo 1130033, Japan.
   [Barna, Daniel; Horvath, Dezso] KFKI Res Inst Particle & Nucl Phys, H-1525 Budapest, Hungary.
   [Friedreich, Susanne; Juhasz, Bertalan; Pask, Thomas; Widmann, Eberhard] Stefan Meyer Inst Subatomare Phys, A-1090 Vienna, Austria.
   [Horvath, Dezso] Inst Nucl Res, H-4001 Debrecen, Hungary.
   [Venturelli, Luca; Zurlo, Nicola] Univ Brescia, Dipartimento Chim & Fis Ingn & Mat, I-25133 Brescia, Italy.
   [Venturelli, Luca; Zurlo, Nicola] Grp Col Brescia, Ist Nazl Fis Nucl, I-25133 Brescia, Italy.
RP Hori, M (reprint author), Max Planck Inst Quantum Opt, Hans Kopfermann Str 1, D-85748 Garching, Germany.
EM masaki.hori@mpq.mpg.de
RI Widmann, Eberhard/G-2545-2011; Hori, Masaki/D-8231-2011; Soter,
   Anna/B-6794-2014; Hayano, Ryugo/F-7889-2012
OI Widmann, Eberhard/0000-0003-0486-6023; 
FU European Science Foundation (EURYI); Monbukagakusho [20002003]; Deutsche
   Forschungsgemeinschaft; Hungarian Research Foundation [K72172]; Austrian
   Federal Ministry of Science and Research
FX This work was supported by the European Science Foundation (EURYI),
   Monbukagakusho (grant no. 20002003), the Munich Advanced Photonics
   cluster of the Deutsche Forschungsgemeinschaft, the Hungarian Research
   Foundation (K72172) and the Austrian Federal Ministry of Science and
   Research. We thank the CERN Antiproton Decelerator and Proton
   Synchrotron operational staff, the CERN cryogenics laboratory, J. Alnis,
   D. Bakalov, J. Eades, R. Holzwarth, V. I. Korobov, M. Mitani, W. Pirkl
   and T. Udem.
NR 30
TC 39
Z9 39
PU NATURE PUBLISHING GROUP
PI LONDON
PA MACMILLAN BUILDING, 4 CRINAN ST, LONDON N1 9XW, ENGLAND
SN 0028-0836
J9 NATURE
JI Nature
PD JUL 28
PY 2011
VL 475
IS 7357
BP 484
EP 488
DI 10.1038/nature10260
PG 5
WC Multidisciplinary Sciences
SC Science & Technology - Other Topics
GA 797ZA
UT WOS:000293167900037
ER

PT J
AU Kayser, K
   Borkenfeld, S
   Goldmann, T
   Kayser, G
AF Kayser, Klaus
   Borkenfeld, Stephan
   Goldmann, Torsten
   Kayser, Gian
TI To be at the right place at the right time
SO DIAGNOSTIC PATHOLOGY
LA English
DT Article
DE Neighborhood interaction; order of structures; event; surface; entropy
ID SYNTACTIC STRUCTURE-ANALYSIS; TISSUE-BASED DIAGNOSIS; CARCINOMA;
   SURVIVAL; LUNG
AB Aim: To analyze the hypothesis of events or neighborhood interactions that is based upon recognizable structures of systems which possess a surface in a four dimensional space - time constellation {x, y, z, t}. To include the theory of hierarchic order of structures and aspects of thermodynamically open systems, especially entropy, structural entropy and entropy flow.
   Hypothesis: Any structure is a space - time constellation that occupies a unique space in its environment. The environment can be a system too, and is assumed to be (nearly) constant. Structures can interact in their environment and create a new structure at a higher order level. Interacting structures that create a surface are called a system. Starting from the bottom, such a system is characterized by its inner structures, its surface function, and its neighborhood. Interaction with a neighboring system is called an event. An event can alter a system, create new systems or induce the decay of a system, dependent upon the surrounding lower level system (background).
   Results: The hypothesis results in a uniform theory about matter, life, diseases, or behavior. Concrete applications permit the estimation of duration of life in man, for example the effect of solid cancer in man, or appearance of protozoans in sexual or asexual reduplication. In addition, it can successfully describe the development of the universe (small exceed of matter above antimatter at the big bang), or the increase of structures (and systems) with increasing time (development of intelligent systems). The three dimensional space possesses the lowest number of mandatory dimensions to implement such a system.
C1 [Kayser, Klaus] Charite, Inst Pathol, D-10118 Berlin, Germany.
   [Borkenfeld, Stephan] Int Acad Telepathol, Heidelberg, Germany.
   [Goldmann, Torsten] Res Ctr Borstel, Borstel, Germany.
   [Kayser, Gian] Univ Freiburg, Inst Pathol, D-7800 Freiburg, Germany.
RP Kayser, K (reprint author), Charite, Inst Pathol, Charitepl 1, D-10118 Berlin, Germany.
EM klaus.kayser@charite.de
RI Goldmann, Torsten/E-5906-2010
OI Goldmann, Torsten/0000-0002-1621-560X
NR 30
TC 0
Z9 0
PU BIOMED CENTRAL LTD
PI LONDON
PA 236 GRAYS INN RD, FLOOR 6, LONDON WC1X 8HL, ENGLAND
SN 1746-1596
J9 DIAGN PATHOL
JI Diagn. Pathol.
PD JUL 22
PY 2011
VL 6
AR 68
DI 10.1186/1746-1596-6-68
PG 9
WC Pathology
SC Pathology
GA 806BA
UT WOS:000293774700001
ER

PT J
CA STAR Collaboration
TI Observation of the antimatter helium-4 nucleus (vol 473, pg 353, 2011)
SO NATURE
LA English
DT Correction
NR 1
TC 0
Z9 0
PU NATURE PUBLISHING GROUP
PI LONDON
PA MACMILLAN BUILDING, 4 CRINAN ST, LONDON N1 9XW, ENGLAND
SN 0028-0836
J9 NATURE
JI Nature
PD JUL 21
PY 2011
VL 475
IS 7356
BP 412
EP 412
DI 10.1038/nature10264
PG 1
WC Multidisciplinary Sciences
SC Science & Technology - Other Topics
GA 794PA
UT WOS:000292911200050
ER

PT J
AU Rubbia, C
   Antonello, M
   Aprili, P
   Baibussinov, B
   Ceolin, MB
   Barze, L
   Benetti, P
   Calligarich, E
   Canci, N
   Carbonara, F
   Cavanna, F
   Centro, S
   Cesana, A
   Cieslik, K
   Cline, DB
   Cocco, AG
   Dabrowska, A
   Dequal, D
   Dermenev, A
   Dolfini, R
   Farnese, C
   Fava, A
   Ferrari, A
   Fiorillo, G
   Gibin, D
   Berzolari, AG
   Gninenko, S
   Golan, T
   Guglielmi, A
   Haranczyk, M
   Holeczek, J
   Karbowniczek, P
   Kirsanov, M
   Kisiel, J
   Kochanek, I
   Lagoda, J
   Lantz, M
   Mania, S
   Mannocchi, G
   Mauri, F
   Menegolli, A
   Meng, G
   Montanari, C
   Muraro, S
   Otwinowski, S
   Palamara, O
   Palczewski, TJ
   Periale, L
   Piazzoli, A
   Picchi, P
   Pietropaolo, F
   Plonski, P
   Prata, M
   Przewlocki, P
   Rappoldi, A
   Raselli, GL
   Rossella, M
   Sala, P
   Scantamburlo, E
   Scaramelli, A
   Segreto, E
   Sergiampietri, F
   Sobczyk, J
   Stefan, D
   Stepaniak, J
   Sulej, R
   Szarska, M
   Terrani, M
   Varanini, F
   Ventura, S
   Vignoli, C
   Wachala, T
   Wang, H
   Yang, X
   Zalewska, A
   Zarembao, K
   Zmudak, J
AF Rubbia, C.
   Antonello, M.
   Aprili, P.
   Baibussinov, B.
   Ceolin, M. Baldo
   Barze, L.
   Benetti, P.
   Calligarich, E.
   Canci, N.
   Carbonara, F.
   Cavanna, F.
   Centro, S.
   Cesana, A.
   Cieslik, K.
   Cline, D. B.
   Cocco, A. G.
   Dabrowska, A.
   Dequal, D.
   Dermenev, A.
   Dolfini, R.
   Farnese, C.
   Fava, A.
   Ferrari, A.
   Fiorillo, G.
   Gibin, D.
   Berzolari, A. Gigli
   Gninenko, S.
   Golan, T.
   Guglielmi, A.
   Haranczyk, M.
   Holeczek, J.
   Karbowniczek, P.
   Kirsanov, M.
   Kisiel, J.
   Kochanek, I.
   Lagoda, J.
   Lantz, M.
   Mania, S.
   Mannocchi, G.
   Mauri, F.
   Menegolli, A.
   Meng, G.
   Montanari, C.
   Muraro, S.
   Otwinowski, S.
   Palamara, O.
   Palczewski, T. J.
   Periale, L.
   Piazzoli, A.
   Picchi, P.
   Pietropaolo, F.
   Plonski, P.
   Prata, M.
   Przewlocki, P.
   Rappoldi, A.
   Raselli, G. L.
   Rossella, M.
   Sala, P.
   Scantamburlo, E.
   Scaramelli, A.
   Segreto, E.
   Sergiampietri, F.
   Sobczyk, J.
   Stefan, D.
   Stepaniak, J.
   Sulej, R.
   Szarska, M.
   Terrani, M.
   Varanini, F.
   Ventura, S.
   Vignoli, C.
   Wachala, T.
   Wang, H.
   Yang, X.
   Zalewska, A.
   Zarembao, K.
   Zmudak, J.
TI Underground operation of the ICARUS T600 LAr-TPC: first results
SO JOURNAL OF INSTRUMENTATION
LA English
DT Article
DE Large detector systems for particle and astroparticle physics; Time
   projection Chambers (TPC); Liquid detectors
ID LIQUID-ARGON TPC; TIME PROJECTION CHAMBER; PERFORMANCE; ELECTRON; DESIGN
AB Important open questions are still present in fundamental Physics and Cosmology, like the nature of Dark Matter, the matter-antimatter asymmetry and the validity of the Standard Model of particle interactions. Addressing these questions requires a new generation of massive particle detectors to explore the subatomic and astrophysical worlds. ICARUS T600 is the first large mass (760 tons) example of a new generation of detectors able to combine the imaging capabilities of the old famous "bubble chamber" with the excellent energy measurement of huge electronic detectors. ICARUS T600 now operates at the Gran Sasso underground laboratory and is used to study cosmic rays, neutrino oscillations and the proton decay. The potential for doing physics of this novel telescope is presented through a few examples of neutrino interactions reconstructed with unprecedented detail. Detector design and early operation are also reported.
C1 [Baibussinov, B.; Ceolin, M. Baldo; Centro, S.; Dequal, D.; Farnese, C.; Fava, A.; Gibin, D.; Guglielmi, A.; Meng, G.; Pietropaolo, F.; Varanini, F.; Ventura, S.] Univ Padua, Dipartimento Fis, I-35131 Padua, Italy.
   [Baibussinov, B.; Ceolin, M. Baldo; Centro, S.; Dequal, D.; Farnese, C.; Fava, A.; Gibin, D.; Guglielmi, A.; Meng, G.; Pietropaolo, F.; Varanini, F.; Ventura, S.] Univ Padua, INFN, I-35131 Padua, Italy.
   [Rubbia, C.; Antonello, M.; Aprili, P.; Canci, N.; Palamara, O.; Segreto, E.; Stefan, D.; Vignoli, C.] Ist Nazl Fis Nucl, Lab Nazl Gran Sasso, Assergi, AQ, Italy.
   [Barze, L.; Benetti, P.; Calligarich, E.; Dolfini, R.; Berzolari, A. Gigli; Mauri, F.; Menegolli, A.; Montanari, C.; Piazzoli, A.; Prata, M.; Rappoldi, A.; Raselli, G. L.; Rossella, M.] Univ Pavia, Dipartimento Fis Nucl & Teor, I-27100 Pavia, Italy.
   [Barze, L.; Benetti, P.; Calligarich, E.; Dolfini, R.; Berzolari, A. Gigli; Mauri, F.; Menegolli, A.; Montanari, C.; Piazzoli, A.; Prata, M.; Rappoldi, A.; Raselli, G. L.; Rossella, M.] Univ Pavia, INFN, I-27100 Pavia, Italy.
   [Carbonara, F.; Cocco, A. G.; Fiorillo, G.] Ist Nazl Fis Nucl, Dipartimento Sci Fis, I-80125 Naples, Italy.
   [Carbonara, F.; Cocco, A. G.; Fiorillo, G.] Univ Federico II, Naples, Italy.
   [Cavanna, F.; Dabrowska, A.; Scantamburlo, E.] Univ Aquila, Dipartimento Fis, I-67100 Laquila, Italy.
   [Cesana, A.; Lantz, M.; Muraro, S.; Sala, P.; Scaramelli, A.; Terrani, M.] Ist Nazl Fis Nucl, Sez Milano & Politecn, I-20123 Milan, Italy.
   [Cieslik, K.; Haranczyk, M.; Karbowniczek, P.; Stefan, D.; Szarska, M.; Wachala, T.; Zalewska, A.] Polish Acad Sci, Inst Nucl Phys, Krakow, Poland.
   [Cline, D. B.; Otwinowski, S.; Wang, H.; Yang, X.] Univ Calif Los Angeles, Dept Phys & Astron, Los Angeles, CA USA.
   [Dermenev, A.; Gninenko, S.; Kirsanov, M.] INR RAS, Moscow 117312, Russia.
   [Rubbia, C.; Ferrari, A.] CERN, CH-1211 Geneva 23, Switzerland.
   [Golan, T.; Sobczyk, J.; Zmudak, J.] Univ Wroclaw, Inst Theoret Phys, PL-50138 Wroclaw, Poland.
   [Holeczek, J.; Kisiel, J.; Kochanek, I.; Mania, S.] Univ Silesia, Inst Phys, PL-40007 Katowice, Poland.
   [Lagoda, J.; Palczewski, T. J.; Przewlocki, P.; Stepaniak, J.; Sulej, R.] A Soltan Inst Nucl Studies, Warsaw, Poland.
   [Mannocchi, G.; Periale, L.; Picchi, P.] Lab Nazl Frascati INFN, I-00044 Frascati, Italy.
   [Plonski, P.; Zarembao, K.] Warsaw Univ Technol, Inst Radioelect, PL-00661 Warsaw, Poland.
   [Sergiampietri, F.] Univ Pisa, Dipartimento Fis, I-56127 Pisa, Italy.
RP Pietropaolo, F (reprint author), Univ Padua, Dipartimento Fis, Via Marzolo 8, I-35131 Padua, Italy.
EM francesco.pietropaolo@cern.ch
RI Fiorillo, Giuliana/A-2248-2012; Montanari, Claudio Silverio/J-5178-2012;
   sala, paola/E-2868-2013
OI Fiorillo, Giuliana/0000-0002-6916-6776; sala, paola/0000-0001-9859-5564
FU INFN; Ministry of Science and Higher Education in Poland; EU Commission
FX The ICARUS Project has passed, in more than twenty years, through
   different stages of R&D and different prototypes. The final successful
   result is due to the continuous support of institutions and people who
   devoted their efforts to various aspects of this challenging project.
   ICARUS T600 could not be achieved without the fundamental financial
   contribution of INFN and encouragement of its successive presidents over
   the years: Luciano Maiani, Enzo Iarocci and Roberto Petronzio. The
   approval and encouragement of the Scientific Committee INFN, in the
   persons of its presidents Furio Bobisut, Carlo Bemporad, Francesco Ronga
   and Roberto Battiston have been essential. The LNGS with its directors
   Alessandro Bettini, Eugenio Coccia and Lucia Votano, along with all the
   technical staff of the Laboratories, gave a fundamental contribution.
   The Russian group warmly acknowledges the support of the INR director
   Victor Matveev and his involvement in the experiment. Moreover several
   collegues participated in the early stages of the projects: the
   researchers of IHEP of Beijing, led by Ma-Ji Mao, those of ETH, led by
   Andre Rubbia, and many others like the colleagues of Granada University
   led by Antonio Bueno. The merit of the technical staff of INFN, who
   contributed to the T600 realization with their highly professional
   skill, has to be recognized as well as the involvement of the industrial
   companies: Air Liquid and Stirling for cryogenics, Breme Tecnica,
   Galli-Morelli and CINEL for the inner detector, and CAEN for the data
   acquisition electronics. The Polish groups acknowledge the support of
   the Ministry of Science and Higher Education in Poland for four SPB
   grants, the INFN FAI program and the EU Commission. Finally we thank
   CERN, in particular the CNGS staff, for the successful operation of the
   neutrino beam facility, which represents an important part of the ICARUS
   physics programme.
NR 18
TC 31
Z9 31
PU IOP PUBLISHING LTD
PI BRISTOL
PA TEMPLE CIRCUS, TEMPLE WAY, BRISTOL BS1 6BE, ENGLAND
SN 1748-0221
J9 J INSTRUM
JI J. Instrum.
PD JUL
PY 2011
VL 6
AR P07011
DI 10.1088/1748-0221/6/07/P07011
PG 14
WC Instruments & Instrumentation
SC Instruments & Instrumentation
GA 814YL
UT WOS:000294493000011
ER

PT J
AU Pereyra, P
AF Pereyra, P.
TI Propagation of Gaussian wave packets in left-handed media exhibits
   negative transmission times and optical antimatter behavior
SO EPL
LA English
DT Article
ID INDEX METAMATERIALS; SURFACE-POLARITONS; TUNNELING TIME; REFRACTION;
   SUPERLATTICES; VERIFICATION; LIGHT
AB In this letter, simple realizations of the optical antimatter behavior and the negative transmission time are shown. We study the motion of a Gaussian wave packet Psi(E) through an optical structure of right/left/right-handed media, with planar interfaces. We show that the motion of the wave packet occurs as if a region, twice the thickness of the left-handed slab, did not exist. Following the Gaussian wave packet Psi(E) motion, we observe the appearance of an image packet inside the left-handed slab, and of an early transmitted Gaussian wave packet. We discuss the reshaping argument and the apparent violation of the causality principle, the formation of the image packet and the emergence of the transmitted wave packet. Copyright (C) EPLA, 2011
C1 UAM Azcapotzalco, Mexico City 02200, DF, Mexico.
RP Pereyra, P (reprint author), UAM Azcapotzalco, Ave San Pablo 180, Mexico City 02200, DF, Mexico.
EM pereyrapedro@gmail.com
NR 27
TC 1
Z9 1
PU EPL ASSOCIATION, EUROPEAN PHYSICAL SOCIETY
PI MULHOUSE
PA 6 RUE DES FRERES LUMIERE, MULHOUSE, 68200, FRANCE
SN 0295-5075
J9 EPL-EUROPHYS LETT
JI EPL
PD JUL
PY 2011
VL 95
IS 1
SI SI
AR 17004
DI 10.1209/0295-5075/95/17004
PG 5
WC Physics, Multidisciplinary
SC Physics
GA 782EJ
UT WOS:000291990600022
ER

PT J
AU Andresen, GB
   Ashkezari, MD
   Baquero-Ruiz, M
   Bertsche, W
   Bowe, PD
   Butler, E
   Cesar, CL
   Charlton, M
   Deller, A
   Eriksson, S
   Fajans, J
   Friesen, T
   Fujiwara, MC
   Gill, DR
   Gutierrez, A
   Hangst, JS
   Hardy, WN
   Hayano, RS
   Hayden, ME
   Humphries, AJ
   Hydomako, R
   Jonsell, S
   Kemp, SL
   Kurchaninov, L
   Madsen, N
   Menary, S
   Nolan, P
   Olchanski, K
   Olin, A
   Pusa, P
   Rasmussen, CO
   Robicheaux, F
   Sarid, E
   Silveira, DM
   So, C
   Storey, JW
   Thompson, RI
   van der Werf, DP
   Wurtele, JS
   Yamazaki, Y
AF Andresen, G. B.
   Ashkezari, M. D.
   Baquero-Ruiz, M.
   Bertsche, W.
   Bowe, P. D.
   Butler, E.
   Cesar, C. L.
   Charlton, M.
   Deller, A.
   Eriksson, S.
   Fajans, J.
   Friesen, T.
   Fujiwara, M. C.
   Gill, D. R.
   Gutierrez, A.
   Hangst, J. S.
   Hardy, W. N.
   Hayano, R. S.
   Hayden, M. E.
   Humphries, A. J.
   Hydomako, R.
   Jonsell, S.
   Kemp, S. L.
   Kurchaninov, L.
   Madsen, N.
   Menary, S.
   Nolan, P.
   Olchanski, K.
   Olin, A.
   Pusa, P.
   Rasmussen, C. O.
   Robicheaux, F.
   Sarid, E.
   Silveira, D. M.
   So, C.
   Storey, J. W.
   Thompson, R. I.
   van der Werf, D. P.
   Wurtele, J. S.
   Yamazaki, Y.
CA ALPHA Collaboration
TI Confinement of antihydrogen for 1,000 seconds
SO NATURE PHYSICS
LA English
DT Article
ID TRAPPED NEUTRAL ATOMS; MAGNETIC TRAP; HYDROGEN; ALPHA; SPECTROSCOPY;
   EXCITATION; CAPTURE; PLASMAS; LASER; H-2
AB Atoms made of a particle and an antiparticle are unstable, usually surviving less than a microsecond. Antihydrogen, made entirely of antiparticles, is believed to be stable, and it is this longevity that holds the promise of precision studies of matter-antimatter symmetry. We have recently demonstrated trapping of antihydrogen atoms by releasing them after a confinement time of 172 ms. A critical question for future studies is: how long can anti-atoms be trapped? Here, we report the observation of anti-atom confinement for 1,000 s, extending our earlier results by nearly four orders of magnitude. Our calculations indicate that most of the trapped anti-atoms reach the ground state. Further, we report the first measurement of the energy distribution of trapped antihydrogen, which, coupled with detailed comparisons with simulations, provides a key tool for the systematic investigation of trapping dynamics. These advances open up a range of experimental possibilities, including precision studies of charge-parity-time reversal symmetry and cooling to temperatures where gravitational effects could become apparent.
C1 [Friesen, T.; Fujiwara, M. C.; Hydomako, R.; Thompson, R. I.] Univ Calgary, Dept Phys & Astron, Calgary, AB T2N 1N4, Canada.
   [Andresen, G. B.; Bowe, P. D.; Hangst, J. S.; Rasmussen, C. O.] Aarhus Univ, Dept Phys & Astron, DK-8000 Aarhus C, Denmark.
   [Ashkezari, M. D.; Hayden, M. E.] Simon Fraser Univ, Dept Phys, Burnaby, BC V5A 1S6, Canada.
   [Baquero-Ruiz, M.; Fajans, J.; So, C.; Wurtele, J. S.] Univ Calif Berkeley, Dept Phys, Berkeley, CA 94720 USA.
   [Bertsche, W.; Charlton, M.; Deller, A.; Eriksson, S.; Humphries, A. J.; Madsen, N.; van der Werf, D. P.] Swansea Univ, Dept Phys, Swansea SA2 8PP, W Glam, Wales.
   [Butler, E.; Kemp, S. L.] CERN, Dept Phys, CH-1211 Geneva 23, Switzerland.
   [Cesar, C. L.] Univ Fed Rio de Janeiro, Inst Fis, BR-21941972 Rio De Janeiro, Brazil.
   [Fajans, J.; Wurtele, J. S.] Univ Calif Berkeley, Lawrence Berkeley Lab, Berkeley, CA 94720 USA.
   [Fujiwara, M. C.; Gill, D. R.; Kurchaninov, L.; Olchanski, K.; Olin, A.; Storey, J. W.] TRIUMF, Vancouver, BC V6T 2A3, Canada.
   [Gutierrez, A.; Hardy, W. N.] Univ British Columbia, Dept Phys & Astron, Vancouver, BC V6T 1Z1, Canada.
   [Hayano, R. S.] Univ Tokyo, Dept Phys, Tokyo 1130033, Japan.
   [Menary, S.] York Univ, Dept Phys & Astron, Toronto, ON M3J 1P3, Canada.
   [Jonsell, S.] Stockholm Univ, Dept Phys, SE-10691 Stockholm, Sweden.
   [Nolan, P.; Pusa, P.] Univ Liverpool, Dept Phys, Liverpool L69 7ZE, Merseyside, England.
   [Olin, A.] Univ Victoria, Dept Phys & Astron, Victoria, BC V8P 5C2, Canada.
   [Robicheaux, F.] Auburn Univ, Dept Phys, Auburn, AL 36849 USA.
   [Sarid, E.] NRCN, Dept Phys, IL-84190 Beer Sheva, Israel.
   [Silveira, D. M.; Yamazaki, Y.] RIKEN, Atom Phys Lab, Saitama 3510198, Japan.
   [Yamazaki, Y.] Univ Tokyo, Grad Sch Arts & Sci, Tokyo 1538902, Japan.
RP Fujiwara, MC (reprint author), Univ Calgary, Dept Phys & Astron, Calgary, AB T2N 1N4, Canada.
RI Bertsche, William/A-3678-2012; Madsen, Niels/G-3548-2013; Hayano,
   Ryugo/F-7889-2012
OI Madsen, Niels/0000-0002-7372-0784; 
FU CNPq; FINEP/RENAFAE (Brazil); NSERC; NRC/TRIUMF; AIF; FQRNT (Canada);
   FNU (Denmark); ISF (Israel); MEXT (Japan); VR (Sweden); EPSRC; Royal
   Society; Leverhulme Trust (UK); DOE; NSF (USA)
FX This work was supported in part by CNPq, FINEP/RENAFAE (Brazil), NSERC,
   NRC/TRIUMF, AIF, FQRNT (Canada), FNU (Denmark), ISF (Israel), MEXT
   (Japan), VR (Sweden), EPSRC, the Royal Society and the Leverhulme Trust
   (UK) and DOE, NSF (USA). We are grateful to the AD team for the delivery
   of a high-quality antiproton beam.
NR 51
TC 51
Z9 51
PU NATURE PUBLISHING GROUP
PI LONDON
PA MACMILLAN BUILDING, 4 CRINAN ST, LONDON N1 9XW, ENGLAND
SN 1745-2473
J9 NAT PHYS
JI Nat. Phys.
PD JUL
PY 2011
VL 7
IS 7
BP 558
EP 564
DI 10.1038/NPHYS2025
PG 7
WC Physics, Multidisciplinary
SC Physics
GA 786FY
UT WOS:000292290000015
ER

PT J
AU Ulmer, S
   Rodegheri, CC
   Blaum, K
   Kracke, H
   Mooser, A
   Quint, W
   Walz, J
AF Ulmer, S.
   Rodegheri, C. C.
   Blaum, K.
   Kracke, H.
   Mooser, A.
   Quint, W.
   Walz, J.
TI Observation of Spin Flips with a Single Trapped Proton
SO PHYSICAL REVIEW LETTERS
LA English
DT Article
ID MAGNETIC-MOMENT; PENNING TRAPS; ELECTRON; ION
AB Radio-frequency induced spin transitions of one individual proton are observed. The spin quantum jumps are detected via the continuous Stern-Gerlach effect, which is used in an experiment with a single proton stored in a cryogenic Penning trap. This is an important milestone towards a direct high-precision measurement of the magnetic moment of the proton and a new test of the matter-antimatter symmetry in the baryon sector.
C1 [Ulmer, S.; Rodegheri, C. C.; Blaum, K.] Max Planck Inst Kernphys, D-69117 Heidelberg, Germany.
   [Ulmer, S.; Rodegheri, C. C.; Kracke, H.; Mooser, A.; Walz, J.] Johannes Gutenberg Univ Mainz, Inst Phys, D-55099 Mainz, Germany.
   [Ulmer, S.; Blaum, K.; Quint, W.] Univ Heidelberg, D-69047 Heidelberg, Germany.
   [Kracke, H.; Mooser, A.; Walz, J.] Helmholtz Inst Mainz, D-55099 Mainz, Germany.
   [Quint, W.] GSI Helmholtzzentrum Schwerionenforsch, D-64291 Darmstadt, Germany.
RP Ulmer, S (reprint author), Max Planck Inst Kernphys, Saupfercheckweg 1, D-69117 Heidelberg, Germany.
FU Max-Planck Society; BMBF; DFG [QU-122-3]; Helmholtz-Gemeinschaft;
   HGS-HIRE; Alssan [E06D101305BR]; IMPRS-QD
FX We acknowledge the support of the Max-Planck Society, the BMBF, the DFG
   (QU-122-3), the Helmholtz-Gemeinschaft, HGS-HIRE, Alssan (E06D101305BR),
   and the IMPRS-QD.
NR 19
TC 20
Z9 20
PU AMER PHYSICAL SOC
PI COLLEGE PK
PA ONE PHYSICS ELLIPSE, COLLEGE PK, MD 20740-3844 USA
SN 0031-9007
J9 PHYS REV LETT
JI Phys. Rev. Lett.
PD JUN 20
PY 2011
VL 106
IS 25
AR 253001
DI 10.1103/PhysRevLett.106.253001
PG 4
WC Physics, Multidisciplinary
SC Physics
GA 779SM
UT WOS:000291801900005
ER

PT J
AU Mohanty, B
AF Mohanty, Bedangadas
TI STAR Experiment reports observation of the antimatter helium-4 nucleus
SO CURRENT SCIENCE
LA English
DT Editorial Material
ID ANTIPROTONS; ELECTRON
RP Mohanty, B (reprint author), Bhabha Atom Res Ctr, Ctr Variable Energy Cyclotron, Kolkata 700064, India.
EM bedanga@rcf.rhic.bnl.gov
NR 13
TC 0
Z9 0
PU INDIAN ACAD SCIENCES
PI BANGALORE
PA C V RAMAN AVENUE, SADASHIVANAGAR, P B #8005, BANGALORE 560 080, INDIA
SN 0011-3891
J9 CURR SCI INDIA
JI Curr. Sci.
PD JUN 10
PY 2011
VL 100
IS 11
BP 1613
EP 1614
PG 2
WC Multidisciplinary Sciences
SC Science & Technology - Other Topics
GA 788PA
UT WOS:000292455700011
ER

PT J
AU Close, RA
AF Close, R. A.
TI The Mirror Symmetry of Matter and Antimatter
SO ADVANCES IN APPLIED CLIFFORD ALGEBRAS
LA English
DT Article
DE Parity; spatial inversion; Dirac equation
ID PARITY CONSERVATION
AB Physical processes involving weak interactions have mirror images which can be mimicked in the natural universe only by exchanging matter and antimatter. This experimental observation is easily explained by the hypothesis that spatial inversion exchanges matter and antimatter. Yet according to conventional theory, the parity operator P does not exchange matter and antimatter but instead yields phenomena which have never been observed. We examine the conventional derivation of the Dirac parity operator and find that it incorrectly identifies the matrices associated with probability density (gamma(0) rather than the identity matrix I) and current (gamma(i) rather than gamma(5) sigma(i)). This illusory functional dependence incorrectly requires that gamma(0) preserve its sign under spatial inversion. This requirement results in a mixed-parity vector space defined relative to velocity, which is otherwise isomorphic to the spatial axes. We derive a new spatial inversion operator M (for mirroring) by introducing a pseudoscalar unit imaginary and requiring that for any set of orthogonal basis vectors, all three must have the same parity. The M operator is a symmetry of the Dirac equation. It exchanges positive and negative energy eigenfunctions, consistent with all experimental evidence of mirror symmetry between matter and antimatter. This result provides a simple reason for the apparent absence in nature of mirrorlike phenomena, such as right-handed neutrinos, which do not exchange matter and antimatter. A new time reversal operator B (for backward) is also derived to be consistent with the geometry of the polar vectors inverted by the M operator.
RP Close, RA (reprint author), 4110 SE Hawthorne Blvd 232, Portland, OR 97214 USA.
EM robert.close@classicalmatter.org
NR 10
TC 0
Z9 0
PU BIRKHAUSER VERLAG AG
PI BASEL
PA VIADUKSTRASSE 40-44, PO BOX 133, CH-4010 BASEL, SWITZERLAND
SN 0188-7009
J9 ADV APPL CLIFFORD AL
JI Adv. Appl. Clifford Algebr.
PD JUN
PY 2011
VL 21
IS 2
BP 283
EP 295
DI 10.1007/s00006-010-0245-5
PG 13
WC Mathematics, Applied; Physics, Mathematical
SC Mathematics; Physics
GA 800UQ
UT WOS:000293393400005
ER

PT J
AU Dubinov, AE
   Saikov, SK
   Tsatskin, AP
AF Dubinov, A. E.
   Saikov, S. K.
   Tsatskin, A. P.
TI Nonlinear theory of electrostatic baryonic waves in ambiplasma
SO JOURNAL OF EXPERIMENTAL AND THEORETICAL PHYSICS
LA English
DT Article
ID PLASMAS; ANTIMATTER; SOLITONS; UNIVERSE
AB A collisionless nonmagnetized ambiplasma consisting of Maxwellian gases of protons, antiprotons, electrons, and positrons is considered. The dispersion relation for electrostatic baryonic waves is derived and analyzed and exact expressions for the linear wave phase velocities are obtained. Two types of such waves are shown to be possible in ambiplasma: acoustic and plasma ones. Analysis of the dispersion relation has allowed the ranges of parameters in which nonlinear solutions should be sought in the form of solitons to be found. A nonlinear theory of baryonic waves is developed and used to obtain and analyze the exact solution to the basic equations. The analysis is performed by the method of a fictitious potential. The ranges of phase velocities of periodic baryonic waves and soliton velocities (Mach numbers) are determined. It is shown that in the plasma under consideration, these ranges do not overlap and that the soliton velocity cannot be lower than the linear velocity of the corresponding wave. The profiles of physical quantities in a periodic wave and a soliton (wave scores) are plotted.
C1 [Dubinov, A. E.; Saikov, S. K.; Tsatskin, A. P.] Natl Res Nucl Univ, Sarov Physicotech Inst, Moscow Engn Phys Inst, Sarov 607188, Nizhni Novgorod, Russia.
RP Dubinov, AE (reprint author), Natl Res Nucl Univ, Sarov Physicotech Inst, Moscow Engn Phys Inst, Sarov 607188, Nizhni Novgorod, Russia.
EM dubinov-ae@yandex.ru; ssaikov@gmail.com
NR 18
TC 2
Z9 2
PU MAIK NAUKA/INTERPERIODICA/SPRINGER
PI NEW YORK
PA 233 SPRING ST, NEW YORK, NY 10013-1578 USA
SN 1063-7761
J9 J EXP THEOR PHYS+
JI J. Exp. Theor. Phys.
PD JUN
PY 2011
VL 112
IS 6
BP 1051
EP 1060
DI 10.1134/S1063776111040170
PG 10
WC Physics, Multidisciplinary
SC Physics
GA 792MM
UT WOS:000292749700016
ER

PT J
AU Tawfik, A
AF Tawfik, A.
TI Antiproton-to-proton ratios for ALICE heavy-ion collisions
SO NUCLEAR PHYSICS A
LA English
DT Article
DE Collective flow; Statistical physics; Relativistic heavy-ion collisions;
   Early universe
ID QUARK-GLUON PLASMA; CHEMICAL FREEZE-OUT; BARYON-NUMBER; ROOT-S(NN)=130
   GEV; AU+AU COLLISIONS; HADRONIC MATTER; EARLY UNIVERSE; STRING MODEL;
   LATTICE QCD; THERMODYNAMICS
AB Assuming that the final state of hadronization takes place along the freezeout line, which is defined by a constant entropy density, the antiproton-to-proton ratios produced in heavy-ion collisions are studied in framework of the hadron resonance gas (HRG) model. A phase transition from quark-gluon plasma to hadrons, a hadronization, has been conjectured in order to allow modifications in the phase-space volume and thus in the single-particle distribution function. Implementing both modifications in the grand-canonical partition function and taking into account the experimental acceptance in the heavy-ion collisions, the antiproton-to-proton ratios over center-of-mass energies,root s ranging from AGS to RHIC are very well reproduced by the HRG model. Comparing with the same particle ratios in pp collisions results in a gradually narrowing discrepancy with increasing root s. At LHC energy, the ALICE antiproton-to-proton ratios in the pp collisions turn to be very well described by the HRG model as well. It is likely that the ALICE A A-program will produce the same antiproton-to-proton ratios as the pp-one. Furthermore, the ratio gets very close to unity indicating that the matter antimatter asymmetry nearly vanishes. The chemical potential calculated at this energy strengthens the assumption of almost fully matter antimatter symmetry up to the LHC energy. (C) 2011 Elsevier B.V. All rights reserved.
C1 MTI Univ, ECTP, Cairo, Egypt.
RP Tawfik, A (reprint author), MTI Univ, ECTP, Cairo, Egypt.
EM atawfik@cern.ch
NR 70
TC 14
Z9 14
PU ELSEVIER SCIENCE BV
PI AMSTERDAM
PA PO BOX 211, 1000 AE AMSTERDAM, NETHERLANDS
SN 0375-9474
J9 NUCL PHYS A
JI Nucl. Phys. A
PD JUN 1
PY 2011
VL 859
IS 1
BP 63
EP 72
DI 10.1016/j.nuclphysa.2011.04.014
PG 10
WC Physics, Nuclear
SC Physics
GA 788FH
UT WOS:000292430300006
ER

PT J
AU Shaginyan, VR
   Japaridze, GS
   Amusia, MY
   Msezane, AZ
   Popov, KG
AF Shaginyan, V. R.
   Japaridze, G. S.
   Amusia, M. Ya
   Msezane, A. Z.
   Popov, K. G.
TI Baryon asymmetry resulting from a quantum phase transition in the early
   universe
SO EPL
LA English
DT Article
ID FERMI-LIQUID BEHAVIOR; SYSTEMS; METALS
[truncated: 1,645,962 more chars]
