# Supplementary material for: Invisible Brain: Knowledge in Research Works and Neuron Activity
Source: PLoS One. 2016 Jul 20;11(7):e0158590. doi: 10.1371/journal.pone.0158590 (PMC4954711; doi:10.1371/journal.pone.0158590)
Supplement: S1 File — (ZIP) [file pone.0158590.s001.zip › AtomicCollision_1970-2013.txt]

FN Thomson Reuters Web of Science™
VR 1.0
PT J
AU Flannery, MR
AF Flannery, M. R.
TI Atomic and Molecular Collision Processes in Rare-Gas-Halide Lasers and
   Rare-Gas Excimer Lasers
SO INTERNATIONAL JOURNAL OF QUANTUM CHEMISTRY
LA English
DT Article
AB The key cycles of atomic and molecular collision processes contributing to the formation and quenching of the excited molecular states in exciplex (such as KrF*) and excimer (such as Xe-2*) laser systems are delineated and discussed.
C1 Georgia Inst Technol, Sch Phys, Atlanta, GA 30332 USA.
RP Flannery, MR (reprint author), Georgia Inst Technol, Sch Phys, Atlanta, GA 30332 USA.
NR 33
TC 0
Z9 0
PU WILEY-BLACKWELL
PI HOBOKEN
PA 111 RIVER ST, HOBOKEN 07030-5774, NJ USA
SN 0020-7608
J9 INT J QUANTUM CHEM
JI Int. J. Quantum Chem.
PD MAR 11
PY 1979
VL 16
SU 13
BP 501
EP 529
DI 10.1002/qua.560160852
PG 29
WC Chemistry, Physical; Mathematics, Interdisciplinary Applications;
   Physics, Atomic, Molecular & Chemical
SC Chemistry; Mathematics; Physics
GA V27PX
UT WOS:000208626200050
ER

PT J
AU Devries, PL
   Lam, KS
   George, TF
AF Devries, Paul L.
   Lam, Kai-Shue
   George, Thomas F.
TI Molecular Collisions in a Laser Field: Basis Set Selection and the
   Rotating-Wave Approximation
SO INTERNATIONAL JOURNAL OF QUANTUM CHEMISTRY
LA English
DT Article
AB The rotating-wave approximation (RWA) is discussed in the context of molecular collision processes occurring in the presence of laser radiation. While the basic concept of RWA (that antiresonant processes are insignificant when compared to resonant ones and hence can be ignored) is applicable to the molecular case as well as the atomic, the additional degrees of freedom render the application of RWA to molecular problems less transparent than to atomic problems. The application to molecular problems is formally discussed, and simple illustrative examples are presented. Difficulties associated with the application of RWA to more complex, and realistic, situations are remarked upon.
C1 [Devries, Paul L.; Lam, Kai-Shue; George, Thomas F.] Univ Rochester, Dept Chem, Rochester, NY 14627 USA.
RP Devries, PL (reprint author), Univ Rochester, Dept Chem, Rochester, NY 14627 USA.
NR 9
TC 0
Z9 0
PU WILEY-BLACKWELL
PI HOBOKEN
PA 111 RIVER ST, HOBOKEN 07030-5774, NJ USA
SN 0020-7608
J9 INT J QUANTUM CHEM
JI Int. J. Quantum Chem.
PD MAR 11
PY 1979
VL 16
SU 13
BP 541
EP 551
DI 10.1002/qua.560160854
PG 11
WC Chemistry, Physical; Mathematics, Interdisciplinary Applications;
   Physics, Atomic, Molecular & Chemical
SC Chemistry; Mathematics; Physics
GA V27PX
UT WOS:000208626200052
ER

PT J
AU Englund, JC
   Schieve, WC
   Gragg, RF
AF Englund, John C.
   Schieve, William C.
   Gragg, Robert F.
TI A Stochastic Master Equation Description of Laserlike Systems
SO INTERNATIONAL JOURNAL OF QUANTUM CHEMISTRY
LA English
DT Article
AB We arrive at transition probabilities for a laserlike system by neglecting wave properties of matter and radiation, and treating the problem, in an analogy to chemical systems, entirely in a number representation. Thus, for example, stimulated emission is idealized as a collision between a photon and an excited atom and the transition rate is proportional to the amount of each species present in the cavity. In all, transition probabilities for stimulated emission, absorption of radiation, cavity loss, atomic deexcitation (other than stimulated emission), and pumping of atoms are included in the model. The resulting stochastic master equation analogous to that employed for the discussion of fluctuations in chemical systems is then used to obtain the deterministic behavior of atoms and field. This agrees with that of the quantum mechanical laser model of Casagrande and Lugiato; thus the rate parameters of the stochastic model may be related to the parameters of their model. Returning to the master equation, we project out the atomic variable and use adiabatic elimination to arrive at a closed, single-variable equation for P(n). the probability of having n photons in the cavity. The stationary solution of this equation is obtained and graphs of < n > and log[< n(2)>/< n >(2)] versus the pumping parameter show close agreement with the microscopic results of the Casagrande-Lugiato model. A similar discussion of the fluctuations can also be given for a laser with saturable absorption. It shows a first-order phase transition. A comparison with the microscopic results of Lugiato et al. is outlined. Again a remarkable agreement of the stochastic approach via the master equation and the microscopic theory is obtained.
C1 [Englund, John C.; Schieve, William C.; Gragg, Robert F.] Univ Texas Austin, Ctr Stat Mech & Thermodynam, Austin, TX 78712 USA.
RP Englund, JC (reprint author), Univ Texas Austin, Ctr Stat Mech & Thermodynam, Austin, TX 78712 USA.
NR 22
TC 0
Z9 0
PU WILEY-BLACKWELL
PI HOBOKEN
PA 111 RIVER ST, HOBOKEN 07030-5774, NJ USA
SN 0020-7608
J9 INT J QUANTUM CHEM
JI Int. J. Quantum Chem.
PD MAR 11
PY 1979
VL 16
SU 13
BP 695
EP 704
DI 10.1002/qua.560160865
PG 10
WC Chemistry, Physical; Mathematics, Interdisciplinary Applications;
   Physics, Atomic, Molecular & Chemical
SC Chemistry; Mathematics; Physics
GA V27PX
UT WOS:000208626200063
ER

PT J
AU COONEY, PJ
   KANTER, EP
   GEMMELL, DS
   GROENEVELD, KO
   VAGER, Z
   ZABRANSKY, BJ
AF COONEY, PJ
   KANTER, EP
   GEMMELL, DS
   GROENEVELD, KO
   VAGER, Z
   ZABRANSKY, BJ
TI COLLISION-INDUCED DISSOCIATION OF MEV H-2+ AND HEH+ IN ATOMIC AND
   MOLECULAR GASES
SO BULLETIN OF THE AMERICAN PHYSICAL SOCIETY
LA English
DT Meeting Abstract
C1 MIDDLEBURY COLL,MIDDLEBURY,VT 05753.
   ARGONNE NATL LAB,ARGONNE,IL 60439.
NR 0
TC 0
Z9 0
PU AMER INST PHYSICS
PI WOODBURY
PA CIRCULATION FULFILLMENT DIV, 500 SUNNYSIDE BLVD, WOODBURY, NY 11797-2999
SN 0003-0503
J9 B AM PHYS SOC
PY 1979
VL 24
IS 1
BP 56
EP 56
PG 1
WC Physics, Multidisciplinary
SC Physics
GA GC749
UT WOS:A1979GC74900272
ER

PT J
AU CLARK, MW
   MERZBACHER, E
AF CLARK, MW
   MERZBACHER, E
TI CALCULATION OF ATOMIC ALIGNMENT IN HEAD-ON COLLISIONS WITH
   CHARGED-PARTICLES
SO BULLETIN OF THE AMERICAN PHYSICAL SOCIETY
LA English
DT Meeting Abstract
C1 UNIV N CAROLINA,CHAPEL HILL,NC 27514.
NR 1
TC 0
Z9 0
PU AMER INST PHYSICS
PI WOODBURY
PA CIRCULATION FULFILLMENT DIV, 500 SUNNYSIDE BLVD, WOODBURY, NY 11797-2999
SN 0003-0503
J9 B AM PHYS SOC
PY 1979
VL 24
IS 2
BP 109
EP 109
PG 1
WC Physics, Multidisciplinary
SC Physics
GA GJ241
UT WOS:A1979GJ24100050
ER

PT J
AU MACEK, J
AF MACEK, J
TI PURE AND MIXED STATES IN ATOMIC-COLLISIONS
SO BULLETIN OF THE AMERICAN PHYSICAL SOCIETY
LA English
DT Meeting Abstract
C1 UNIV NEBRASKA,LINCOLN,NE 68588.
NR 0
TC 0
Z9 0
PU AMER INST PHYSICS
PI WOODBURY
PA CIRCULATION FULFILLMENT DIV, 500 SUNNYSIDE BLVD, WOODBURY, NY 11797-2999
SN 0003-0503
J9 B AM PHYS SOC
PY 1979
VL 24
IS 4
BP 653
EP 653
PG 1
WC Physics, Multidisciplinary
SC Physics
GA GP975
UT WOS:A1979GP97500657
ER

PT J
AU LUBELL, MS
AF LUBELL, MS
TI POLARIZED ELECTRON-SCATTERING EXPERIMENTS - NEW GENERATION OF ATOMIC
   COLLISION PHYSICS
SO BULLETIN OF THE AMERICAN PHYSICAL SOCIETY
LA English
DT Meeting Abstract
C1 YALE UNIV,NEW HAVEN,CT 06520.
NR 5
TC 0
Z9 0
PU AMER INST PHYSICS
PI WOODBURY
PA CIRCULATION FULFILLMENT DIV, 500 SUNNYSIDE BLVD, WOODBURY, NY 11797-2999
SN 0003-0503
J9 B AM PHYS SOC
PY 1979
VL 24
IS 4
BP 654
EP 654
PG 1
WC Physics, Multidisciplinary
SC Physics
GA GP975
UT WOS:A1979GP97500660
ER

PT J
AU PHANEUF, RA
AF PHANEUF, RA
TI MEASUREMENTS OF ATOMIC COLLISION CROSS-SECTIONS FOR HIGH-TEMPERATURE
   PLASMA APPLICATIONS
SO BULLETIN OF THE AMERICAN PHYSICAL SOCIETY
LA English
DT Meeting Abstract
C1 OAK RIDGE NATL LAB,OAK RIDGE,TN 37830.
NR 3
TC 0
Z9 0
PU AMER INST PHYSICS
PI WOODBURY
PA CIRCULATION FULFILLMENT DIV, 500 SUNNYSIDE BLVD, WOODBURY, NY 11797-2999
SN 0003-0503
J9 B AM PHYS SOC
PY 1979
VL 24
IS 5
BP 764
EP 764
PG 1
WC Physics, Multidisciplinary
SC Physics
GA HA757
UT WOS:A1979HA75700045
ER

PT J
AU STONE, J
   MAYO, R
   MORGAN, TJ
AF STONE, J
   MAYO, R
   MORGAN, TJ
TI ELECTRON-CAPTURE AND LOSS IN H+ AND H(1S) COLLISIONS WITH ATOMIC AND
   MOLECULAR-HYDROGEN
SO BULLETIN OF THE AMERICAN PHYSICAL SOCIETY
LA English
DT Meeting Abstract
C1 WESLEYAN UNIV,DEPT PHYS,MIDDLETOWN,CT 06457.
NR 2
TC 0
Z9 0
PU AMER INST PHYSICS
PI WOODBURY
PA CIRCULATION FULFILLMENT DIV, 500 SUNNYSIDE BLVD, WOODBURY, NY 11797-2999
SN 0003-0503
J9 B AM PHYS SOC
PY 1979
VL 24
IS 9
BP 1178
EP 1178
PG 1
WC Physics, Multidisciplinary
SC Physics
GA HU167
UT WOS:A1979HU16700066
ER

PT J
AU KOCH, PM
   MARIANI, D
AF KOCH, PM
   MARIANI, D
TI DOUBLE-RESONANCE STARK SPECTROSCOPY AS A PROBE OF FAST ATOMIC-COLLISIONS
SO BULLETIN OF THE AMERICAN PHYSICAL SOCIETY
LA English
DT Meeting Abstract
C1 YALE UNIV,NEW HAVEN,CT 06520.
NR 1
TC 0
Z9 0
PU AMER INST PHYSICS
PI WOODBURY
PA CIRCULATION FULFILLMENT DIV, 500 SUNNYSIDE BLVD, WOODBURY, NY 11797-2999
SN 0003-0503
J9 B AM PHYS SOC
PY 1979
VL 24
IS 9
BP 1194
EP 1194
PG 1
WC Physics, Multidisciplinary
SC Physics
GA HU167
UT WOS:A1979HU16700165
ER

PT J
AU DUDCHIK, YI
   KOMAROV, FF
   NOVIKOV, AP
AF DUDCHIK, YI
   KOMAROV, FF
   NOVIKOV, AP
TI ELECTRON IONIZATION OF ATOMIC INNER SHELLS BY HEAVY CHARGED-PARTICLES IN
   THE BINARY COLLISION APPROXIMATION
SO DOKLADY AKADEMII NAUK BELARUSI
LA Russian
DT Article
RP DUDCHIK, YI (reprint author), VI LENIN STATE UNIV,INST APPL PHYS PROBLEMS,MINSK,BESSR.
NR 8
TC 1
Z9 1
PU ACADEMII NAUK BELARUSI
PI MINSK
PA F SCORINA PR 66, ROOM 403, MINSK, BYELARUS 220072
SN 0002-354X
J9 DOKL AKAD NAUK BELAR
JI Dokl. Akad. Nauk Belarusi
PY 1979
VL 23
IS 5
BP 440
EP 443
PG 4
WC Multidisciplinary Sciences
SC Science & Technology - Other Topics
GA HE908
UT WOS:A1979HE90800016
ER

PT J
AU LIN, CD
AF LIN, CD
TI ATOMIC EXPANSION METHOD FOR ELECTRON-CAPTURE IN ION-ATOM COLLISIONS
SO IEEE TRANSACTIONS ON NUCLEAR SCIENCE
LA English
DT Article
RP LIN, CD (reprint author), KANSAS STATE UNIV AGR & APPL SCI,MANHATTAN,KS 66506, USA.
RI Lin, c d/D-7312-2012
OI Lin, c d/0000-0003-4847-8938
NR 28
TC 0
Z9 0
PU IEEE-INST ELECTRICAL ELECTRONICS ENGINEERS INC
PI NEW YORK
PA 345 E 47TH ST, NEW YORK, NY 10017-2394
SN 0018-9499
J9 IEEE T NUCL SCI
JI IEEE Trans. Nucl. Sci.
PY 1979
VL 26
IS 1
BP 1087
EP 1092
DI 10.1109/TNS.1979.4330323
PG 6
WC Engineering, Electrical & Electronic; Nuclear Science & Technology
SC Engineering; Nuclear Science & Technology
GA GR345
UT WOS:A1979GR34500019
ER

PT J
AU BRANDT, W
AF BRANDT, W
TI STATISTICAL-MODEL OF INNER-SHELL VACANCY PRODUCTION IN ATOMIC-COLLISIONS
SO IEEE TRANSACTIONS ON NUCLEAR SCIENCE
LA English
DT Article
RP BRANDT, W (reprint author), NYU,NEW YORK,NY 10003, USA.
NR 10
TC 8
Z9 8
PU IEEE-INST ELECTRICAL ELECTRONICS ENGINEERS INC
PI NEW YORK
PA 345 E 47TH ST, NEW YORK, NY 10017-2394
SN 0018-9499
J9 IEEE T NUCL SCI
JI IEEE Trans. Nucl. Sci.
PY 1979
VL 26
IS 1
BP 1179
EP 1182
DI 10.1109/TNS.1979.4330348
PG 4
WC Engineering, Electrical & Electronic; Nuclear Science & Technology
SC Engineering; Nuclear Science & Technology
GA GR345
UT WOS:A1979GR34500044
ER

PT J
AU DATZ, S
AF DATZ, S
TI ATOMIC-COLLISIONS OF CHANNELED IONS - RESONANT COHERENT EXCITATION
SO JOURNAL DE PHYSIQUE
LA English
DT Article
RP DATZ, S (reprint author), OAK RIDGE NATL LAB,OAK RIDGE,TN 37830, USA.
NR 13
TC 0
Z9 0
PU EDITIONS PHYSIQUE
PI LES ULIS CEDEX
PA Z I DE COURTABOEUF AVE 7 AV DU HOGGAR, BP 112, 91944 LES ULIS CEDEX,
   FRANCE
SN 0302-0738
J9 J PHYS-PARIS
PY 1979
VL 40
SU 1
BP 1327
EP 1334
PG 8
WC Physics, Multidisciplinary
SC Physics
GA HK091
UT WOS:A1979HK09100071
ER

PT J
AU DELOS, JB
   THORSON, WR
AF DELOS, JB
   THORSON, WR
TI DIABATIC AND ADIABATIC REPRESENTATIONS FOR ATOMIC COLLISION PROCESSES
SO JOURNAL OF CHEMICAL PHYSICS
LA English
DT Article
C1 UNIV ALBERTA,DEPT CHEM,EDMONTON T6G 2G2,ALBERTA,CANADA.
RP DELOS, JB (reprint author), COLL WILLIAM & MARY,DEPT PHYS,WILLIAMSBURG,VA 23185, USA.
NR 64
TC 95
Z9 95
PU AMER INST PHYSICS
PI WOODBURY
PA CIRCULATION FULFILLMENT DIV, 500 SUNNYSIDE BLVD, WOODBURY, NY 11797-2999
SN 0021-9606
J9 J CHEM PHYS
JI J. Chem. Phys.
PY 1979
VL 70
IS 4
BP 1774
EP 1790
DI 10.1063/1.437650
PG 17
WC Physics, Atomic, Molecular & Chemical
SC Physics
GA GN158
UT WOS:A1979GN15800030
ER

PT J
AU BENTLEY, J
AF BENTLEY, J
TI COLLISION-INDUCED ATOMIC DIPOLE-MOMENTS
SO JOURNAL OF CHEMICAL PHYSICS
LA English
DT Article
RP BENTLEY, J (reprint author), UNIV NOTRE DAME,RADIAT LAB,NOTRE DAME,IN 46556, USA.
NR 13
TC 5
Z9 5
PU AMER INST PHYSICS
PI WOODBURY
PA CIRCULATION FULFILLMENT DIV, 500 SUNNYSIDE BLVD, WOODBURY, NY 11797-2999
SN 0021-9606
J9 J CHEM PHYS
JI J. Chem. Phys.
PY 1979
VL 70
IS 6
BP 3125
EP 3129
DI 10.1063/1.437802
PG 5
WC Physics, Atomic, Molecular & Chemical
SC Physics
GA GQ816
UT WOS:A1979GQ81600071
ER

PT J
AU CHANG, AM
   PRITCHARD, DE
AF CHANG, AM
   PRITCHARD, DE
TI EFFECTS OF INTER-ATOMIC ATTRACTION ON TOTAL CROSS-SECTIONS IN CURVE
   CROSSING COLLISIONS
SO JOURNAL OF CHEMICAL PHYSICS
LA English
DT Article
C1 MIT,DEPT PHYS,CAMBRIDGE,MA 02139.
   MIT,ELECTR RES LAB,CAMBRIDGE,MA 02139.
NR 20
TC 18
Z9 18
PU AMER INST PHYSICS
PI WOODBURY
PA CIRCULATION FULFILLMENT DIV, 500 SUNNYSIDE BLVD, WOODBURY, NY 11797-2999
SN 0021-9606
J9 J CHEM PHYS
JI J. Chem. Phys.
PY 1979
VL 70
IS 10
BP 4524
EP 4533
DI 10.1063/1.437274
PG 10
WC Physics, Atomic, Molecular & Chemical
SC Physics
GA GX757
UT WOS:A1979GX75700010
ER

PT J
AU KUNC, J
AF KUNC, J
TI BINARY ENCOUNTER APPROXIMATION TREATMENT OF COLLISIONS WITHIN THE
   ATOMIC-STRUCTURE
SO JOURNAL OF PHYSICS B-ATOMIC MOLECULAR AND OPTICAL PHYSICS
LA English
DT Article
C1 NBS,DIV ATOM & PLASMA RADIAT,WASHINGTON,DC 20234.
RP KUNC, J (reprint author), WARSAW TECH UNIV,PL-00665 WARSAW,POLAND.
NR 9
TC 5
Z9 5
PU IOP PUBLISHING LTD
PI BRISTOL
PA DIRAC HOUSE, TEMPLE BACK, BRISTOL, ENGLAND BS1 6BE
SN 0953-4075
J9 J PHYS B-AT MOL OPT
JI J. Phys. B-At. Mol. Opt. Phys.
PY 1979
VL 12
IS 2
BP 241
EP 256
DI 10.1088/0022-3700/12/2/015
PG 16
WC Optics; Physics, Atomic, Molecular & Chemical
SC Optics; Physics
GA GG894
UT WOS:A1979GG89400015
ER

PT J
AU HILL, J
   GEDDES, J
   GILBODY, HB
AF HILL, J
   GEDDES, J
   GILBODY, HB
TI 1S-2S EXCITATION OF FAST HYDROGEN-ATOMS IN COLLISIONS WITH ATOMIC AND
   MOLECULAR-HYDROGEN
SO JOURNAL OF PHYSICS B-ATOMIC MOLECULAR AND OPTICAL PHYSICS
LA English
DT Article
RP HILL, J (reprint author), QUEENS UNIV BELFAST,DEPT PURE & APPL PHYS,BELFAST BT7 1NN,ANTRIM,NORTH IRELAND.
NR 20
TC 30
Z9 30
PU IOP PUBLISHING LTD
PI BRISTOL
PA DIRAC HOUSE, TEMPLE BACK, BRISTOL, ENGLAND BS1 6BE
SN 0953-4075
J9 J PHYS B-AT MOL OPT
JI J. Phys. B-At. Mol. Opt. Phys.
PY 1979
VL 12
IS 17
BP 2875
EP 2882
DI 10.1088/0022-3700/12/17/016
PG 8
WC Optics; Physics, Atomic, Molecular & Chemical
SC Optics; Physics
GA HN653
UT WOS:A1979HN65300016
ER

PT J
AU HILL, J
   GEDDES, J
   GILBODY, HB
AF HILL, J
   GEDDES, J
   GILBODY, HB
TI ELECTRON-CAPTURE, LOSS AND COLLISIONAL DESTRUCTION OF 5-26 KEV
   METASTABLE AND GROUND-STATE HYDROGEN-ATOMS IN COLLISIONS WITH ATOMIC AND
   MOLECULAR-HYDROGEN
SO JOURNAL OF PHYSICS B-ATOMIC MOLECULAR AND OPTICAL PHYSICS
LA English
DT Article
RP HILL, J (reprint author), QUEENS UNIV BELFAST,DEPT PURE & APPL PHYS,BELFAST BT7 1NN,ANTRIM,NORTH IRELAND.
NR 18
TC 28
Z9 28
PU IOP PUBLISHING LTD
PI BRISTOL
PA DIRAC HOUSE, TEMPLE BACK, BRISTOL, ENGLAND BS1 6BE
SN 0953-4075
J9 J PHYS B-AT MOL OPT
JI J. Phys. B-At. Mol. Opt. Phys.
PY 1979
VL 12
IS 20
BP 3341
EP 3348
DI 10.1088/0022-3700/12/20/014
PG 8
WC Optics; Physics, Atomic, Molecular & Chemical
SC Optics; Physics
GA HT085
UT WOS:A1979HT08500014
ER

PT J
AU SAKISAKA, M
   MAEDA, N
   HORI, H
   KOBAYASHI, N
AF SAKISAKA, M
   MAEDA, N
   HORI, H
   KOBAYASHI, N
TI K-SHELL EXCITATION IN INTER-ATOMIC COLLISIONS FOR CARBON, NITROGEN AND
   OXYGEN .1. HOMONUCLEAR COLLISIONS
SO JOURNAL OF PHYSICS B-ATOMIC MOLECULAR AND OPTICAL PHYSICS
LA English
DT Article
RP SAKISAKA, M (reprint author), KYOTO UNIV,FAC ENGN,DEPT NUCL ENGN,KYOTO 606,JAPAN.
NR 20
TC 3
Z9 3
PU IOP PUBLISHING LTD
PI BRISTOL
PA DIRAC HOUSE, TEMPLE BACK, BRISTOL, ENGLAND BS1 6BE
SN 0953-4075
J9 J PHYS B-AT MOL OPT
JI J. Phys. B-At. Mol. Opt. Phys.
PY 1979
VL 12
IS 21
BP 3569
EP 3577
PG 9
WC Optics; Physics, Atomic, Molecular & Chemical
SC Optics; Physics
GA HU518
UT WOS:A1979HU51800014
ER

PT J
AU KOBAYASHI, N
   MAEDA, N
   KOJIMA, H
   YAMADA, S
   SAKISAKA, M
AF KOBAYASHI, N
   MAEDA, N
   KOJIMA, H
   YAMADA, S
   SAKISAKA, M
TI K-SHELL EXCITATION IN INTER-ATOMIC COLLISIONS FOR CARBON, NITROGEN AND
   OXYGEN .2. HETERONUCLEAR COLLISIONS
SO JOURNAL OF PHYSICS B-ATOMIC MOLECULAR AND OPTICAL PHYSICS
LA English
DT Article
RP KOBAYASHI, N (reprint author), KYOTO UNIV,FAC ENGN,DEPT NUCL ENGN,KYOTO 606,JAPAN.
NR 24
TC 4
Z9 4
PU IOP PUBLISHING LTD
PI BRISTOL
PA DIRAC HOUSE, TEMPLE BACK, BRISTOL, ENGLAND BS1 6BE
SN 0953-4075
J9 J PHYS B-AT MOL OPT
JI J. Phys. B-At. Mol. Opt. Phys.
PY 1979
VL 12
IS 21
BP 3579
EP 3589
PG 11
WC Optics; Physics, Atomic, Molecular & Chemical
SC Optics; Physics
GA HU518
UT WOS:A1979HU51800015
ER

PT J
AU NAGATA, T
AF NAGATA, T
TI CHARGE CHANGING COLLISIONS OF ATOMIC BEAMS IN ALKALI-METAL VAPORS .1.
   FORMATION OF H-,C-,O- AND S- IONS
SO JOURNAL OF THE PHYSICAL SOCIETY OF JAPAN
LA English
DT Article
RP NAGATA, T (reprint author), MEISEI UNIV,DEPT SCI & TECHNOL,HINO,TOKYO 191,JAPAN.
NR 12
TC 14
Z9 14
PU PHYSICAL SOCIETY JAPAN
PI TOKYO
PA KIKAI-SHINKO BUILDING, 3-5-8 SHIBA-KOEN, MINATO-KU, TOKYO 105, JAPAN
SN 0031-9015
J9 J PHYS SOC JPN
JI J. Phys. Soc. Jpn.
PY 1979
VL 46
IS 3
BP 919
EP 926
DI 10.1143/JPSJ.46.919
PG 8
WC Physics, Multidisciplinary
SC Physics
GA GT115
UT WOS:A1979GT11500034
ER

PT J
AU NAGATA, T
AF NAGATA, T
TI CHARGE CHANGING COLLISIONS OF ATOMIC BEAMS IN ALKALI-METAL VAPORS .2.
   TOTAL CROSS-SECTIONS FOR ONE-ELECTRON CAPTURE BY C+,O+,S+ IONS AND C,O,S
   ATOMS
SO JOURNAL OF THE PHYSICAL SOCIETY OF JAPAN
LA English
DT Article
RP NAGATA, T (reprint author), MEISEI UNIV,DEPT SCI & TECHNOL,HINO,TOKYO 191,JAPAN.
NR 13
TC 4
Z9 4
PU PHYSICAL SOCIETY JAPAN
PI TOKYO
PA KIKAI-SHINKO BUILDING, 3-5-8 SHIBA-KOEN, MINATO-KU, TOKYO 105, JAPAN
SN 0031-9015
J9 J PHYS SOC JPN
JI J. Phys. Soc. Jpn.
PY 1979
VL 46
IS 4
BP 1302
EP 1306
DI 10.1143/JPSJ.46.1302
PG 5
WC Physics, Multidisciplinary
SC Physics
GA GX086
UT WOS:A1979GX08600037
ER

PT J
AU NAGATA, T
AF NAGATA, T
TI CHARGE CHANGING COLLISIONS OF ATOMIC BEAMS IN ALKALI-METAL VAPORS .3.
   FORMATION OF H(2S) ATOMS FROM H+ IONS
SO JOURNAL OF THE PHYSICAL SOCIETY OF JAPAN
LA English
DT Article
RP NAGATA, T (reprint author), MEISEI UNIV,DEPT SCI & TECHNOL,TOKYO 191,JAPAN.
NR 17
TC 11
Z9 11
PU PHYSICAL SOCIETY JAPAN
PI TOKYO
PA KIKAI-SHINKO BUILDING, 3-5-8 SHIBA-KOEN, MINATO-KU, TOKYO 105, JAPAN
SN 0031-9015
J9 J PHYS SOC JPN
JI J. Phys. Soc. Jpn.
PY 1979
VL 46
IS 5
BP 1622
EP 1627
DI 10.1143/JPSJ.46.1622
PG 6
WC Physics, Multidisciplinary
SC Physics
GA HB713
UT WOS:A1979HB71300030
ER

PT J
AU ELKIN, GA
   ZHESTKOVA, ND
AF ELKIN, GA
   ZHESTKOVA, ND
TI COLLISION-DEPENDENT FREQUENCY-SHIFT IN AN ATOMIC-HYDROGEN CLOCK
SO MEASUREMENT TECHNIQUES
LA English
DT Article
NR 3
TC 1
Z9 1
PU PLENUM PUBL CORP
PI NEW YORK
PA CONSULTANTS BUREAU, 233 SPRING ST, NEW YORK, NY 10013
SN 0543-1972
J9 MEAS TECH+
JI Meas. Tech.
PY 1979
VL 22
IS 9
BP 1076
EP 1078
DI 10.1007/BF00830589
PG 3
WC Engineering, Multidisciplinary; Instruments & Instrumentation
SC Engineering; Instruments & Instrumentation
GA JN770
UT WOS:A1979JN77000014
ER

PT J
AU KURMANALIEVA, GD
   SHLYAPNIKOV, GV
   SHMATOV, IP
AF KURMANALIEVA, GD
   SHLYAPNIKOV, GV
   SHMATOV, IP
TI SOME MECHANISMS OF REACTIONS OF PHOTORECOMBINATION EMISSION UNDER
   ATOMIC-COLLISIONS
SO OPTIKA I SPEKTROSKOPIYA
LA Russian
DT Article
NR 19
TC 7
Z9 7
PU MEZHDUNARODNAYA KNIGA
PI MOSCOW
PA 39 DIMITROVA UL., 113095 MOSCOW, RUSSIA
SN 0030-4034
J9 OPT SPEKTROSK+
JI Opt. Spektrosk.
PY 1979
VL 46
IS 5
BP 850
EP 857
PG 8
WC Optics; Spectroscopy
SC Optics; Spectroscopy
GA GW813
UT WOS:A1979GW81300004
ER

PT J
AU RYUFUKU, H
   WATANABE, T
AF RYUFUKU, H
   WATANABE, T
TI TOTAL AND PARTIAL CROSS-SECTIONS FOR CHARGE-TRANSFER IN COLLISIONS OF
   MULTICHARGED IONS WITH ATOMIC-HYDROGEN
SO PHYSICAL REVIEW A
LA English
DT Article
C1 UNIV TOKYO,FAC ENGN,DEPT APPL PHYS,BUNKYO KU,TOKYO 113,JAPAN.
RP RYUFUKU, H (reprint author), JAPAN ATOM ENERGY RES INST,TOKAI RES ESTAB,TOKAI,IBARAKI 31911,JAPAN.
NR 25
TC 135
Z9 135
PU AMERICAN PHYSICAL SOC
PI COLLEGE PK
PA ONE PHYSICS ELLIPSE, COLLEGE PK, MD 20740-3844 USA
SN 1050-2947
J9 PHYS REV A
JI Phys. Rev. A
PY 1979
VL 20
IS 5
BP 1828
EP 1837
DI 10.1103/PhysRevA.20.1828
PG 10
WC Optics; Physics, Atomic, Molecular & Chemical
SC Optics; Physics
GA HW383
UT WOS:A1979HW38300011
ER

PT J
AU FRANCO, V
AF FRANCO, V
TI COLLISIONS BETWEEN IONS OR ATOMS AND ATOMIC-HYDROGEN
SO PHYSICAL REVIEW A
LA English
DT Article
RP FRANCO, V (reprint author), CUNY BROOKLYN COLL,DEPT PHYS,BROOKLYN,NY 11210, USA.
NR 20
TC 13
Z9 13
PU AMERICAN PHYSICAL SOC
PI COLLEGE PK
PA ONE PHYSICS ELLIPSE, COLLEGE PK, MD 20740-3844 USA
SN 1050-2947
J9 PHYS REV A
JI Phys. Rev. A
PY 1979
VL 20
IS 6
BP 2297
EP 2301
DI 10.1103/PhysRevA.20.2297
PG 5
WC Optics; Physics, Atomic, Molecular & Chemical
SC Optics; Physics
GA JD227
UT WOS:A1979JD22700006
ER

PT J
AU SIL, NC
   SAHA, BC
   SAHA, HP
   MANDAL, P
AF SIL, NC
   SAHA, BC
   SAHA, HP
   MANDAL, P
TI REARRANGEMENT COLLISIONS IN HIGHLY EXCITED-STATES OF ATOMIC-HYDROGEN
SO PHYSICAL REVIEW A
LA English
DT Article
RP SIL, NC (reprint author), INDIAN ASSOC CULTIVAT SCI,DEPT THEORET PHYS,CALCUTTA 700032,INDIA.
NR 33
TC 37
Z9 37
PU AMERICAN PHYSICAL SOC
PI COLLEGE PK
PA ONE PHYSICS ELLIPSE, COLLEGE PK, MD 20740-3844 USA
SN 1050-2947
J9 PHYS REV A
JI Phys. Rev. A
PY 1979
VL 19
IS 2
BP 655
EP 674
DI 10.1103/PhysRevA.19.655
PG 20
WC Optics; Physics, Atomic, Molecular & Chemical
SC Optics; Physics
GA GT829
UT WOS:A1979GT82900026
ER

PT J
AU RYUFUKU, H
   WATANABE, T
AF RYUFUKU, H
   WATANABE, T
TI CHARGE-TRANSFER CROSS-SECTIONS FOR COLLISIONS OF LI-3+, BE-4+, B-5+, AND
   C-6+ IONS WITH ATOMIC-HYDROGEN
SO PHYSICAL REVIEW A
LA English
DT Article
C1 UNIV TOKYO,FAC ENGN,DEPT APPL PHYS,BUNKYO KU,TOKYO 113,JAPAN.
RP RYUFUKU, H (reprint author), JAPAN ATOM ENERGY RES INST,TOKAI RES ESTAB,NAKA GUN,TOKAI,IBARAKI 31911,JAPAN.
NR 24
TC 92
Z9 92
PU AMERICAN PHYSICAL SOC
PI COLLEGE PK
PA ONE PHYSICS ELLIPSE, COLLEGE PK, MD 20740-3844 USA
SN 1050-2947
J9 PHYS REV A
JI Phys. Rev. A
PY 1979
VL 19
IS 4
BP 1538
EP 1549
DI 10.1103/PhysRevA.19.1538
PG 12
WC Optics; Physics, Atomic, Molecular & Chemical
SC Optics; Physics
GA GX199
UT WOS:A1979GX19900018
ER

PT J
AU SALOP, A
   OLSON, RE
AF SALOP, A
   OLSON, RE
TI ELECTRON REMOVAL FROM ATOMIC-HYDROGEN BY COLLISIONS WITH FULLY STRIPPED
   OXYGEN IONS
SO PHYSICAL REVIEW A
LA English
DT Article
RP SALOP, A (reprint author), SRI INT,MOLEC PHYS LAB,MENLO PK,CA 94025, USA.
NR 32
TC 28
Z9 28
PU AMERICAN PHYSICAL SOC
PI COLLEGE PK
PA ONE PHYSICS ELLIPSE, COLLEGE PK, MD 20740-3844 USA
SN 1050-2947
J9 PHYS REV A
JI Phys. Rev. A
PY 1979
VL 19
IS 5
BP 1921
EP 1929
DI 10.1103/PhysRevA.19.1921
PG 9
WC Optics; Physics, Atomic, Molecular & Chemical
SC Optics; Physics
GA GZ717
UT WOS:A1979GZ71700013
ER

PT J
AU FRANCO, V
AF FRANCO, V
TI COLLISIONS BETWEEN ATOMIC SYSTEMS
SO PHYSICS LETTERS A
LA English
DT Article
RP FRANCO, V (reprint author), CUNY BROOKLYN COLL,DEPT PHYS,BROOKLYN,NY 11210, USA.
NR 13
TC 5
Z9 5
PU ELSEVIER SCIENCE BV
PI AMSTERDAM
PA PO BOX 211, 1000 AE AMSTERDAM, NETHERLANDS
SN 0375-9601
J9 PHYS LETT A
JI Phys. Lett. A
PY 1979
VL 71
IS 1
BP 29
EP 32
DI 10.1016/0375-9601(79)90867-3
PG 4
WC Physics, Multidisciplinary
SC Physics
GA GU160
UT WOS:A1979GU16000010
ER

PT J
AU SALOP, A
   OLSON, RE
AF SALOP, A
   OLSON, RE
TI ELECTRON REMOVAL FROM ATOMIC-HYDROGEN BY COLLISIONS WITH FULLY STRIPPED
   IRON IONS
SO PHYSICS LETTERS A
LA English
DT Article
RP SALOP, A (reprint author), SRI INT,MOLEC PHYS LAB,MENLO PK,CA 94025, USA.
NR 24
TC 12
Z9 12
PU ELSEVIER SCIENCE BV
PI AMSTERDAM
PA PO BOX 211, 1000 AE AMSTERDAM, NETHERLANDS
SN 0375-9601
J9 PHYS LETT A
JI Phys. Lett. A
PY 1979
VL 71
IS 5-6
BP 407
EP 410
DI 10.1016/0375-9601(79)90621-2
PG 4
WC Physics, Multidisciplinary
SC Physics
GA GY940
UT WOS:A1979GY94000008
ER

PT J
AU SMITH, RA
AF SMITH, RA
TI EXCITATION OF TRANSITIONS BETWEEN ATOMIC OR MOLECULAR-ENERGY LEVELS BY
   MONOCHROMATIC LASER-RADIATION .3. EFFECT OF DOPPLER BROADENING WHEN
   PHASE-DESTROYING COLLISIONS PREDOMINATE
SO PROCEEDINGS OF THE ROYAL SOCIETY OF LONDON SERIES A-MATHEMATICAL
   PHYSICAL AND ENGINEERING SCIENCES
LA English
DT Article
RP SMITH, RA (reprint author), HERIOT WATT UNIV,DEPT PHYS,EDINBURGH EH14 4AS,MIDLOTHIAN,SCOTLAND.
NR 5
TC 8
Z9 8
PU ROYAL SOC LONDON
PI LONDON
PA 6 CARLTON HOUSE TERRACE, LONDON, ENGLAND SW1Y 5AG
SN 1364-5021
J9 P ROY SOC LOND A MAT
JI Proc. R. Soc. London Ser. A-Math. Phys. Eng. Sci.
PY 1979
VL 368
IS 1733
BP 163
EP 175
DI 10.1098/rspa.1979.0122
PG 13
WC Multidisciplinary Sciences
SC Science & Technology - Other Topics
GA HT744
UT WOS:A1979HT74400001
ER

PT J
AU PATHAK, AP
AF PATHAK, AP
TI INTER-ATOMIC POTENTIAL FOR ATOMIC-COLLISIONS IN REAL SOLIDS
SO RADIATION EFFECTS LETTERS
LA English
DT Article
C1 UNIV HYDERABAD,SCH PHYS,HYDERABAD 500001,INDIA.
NR 5
TC 6
Z9 6
PU GORDON BREACH SCI PUBL LTD
PI READING
PA C/O STBS LTD, PO BOX 90, READING, BERKS, ENGLAND RG1 8JL
SN 0033-7579
J9 RADIAT EFF LETT
PY 1979
VL 43
IS 2
BP 55
EP 59
DI 10.1080/00337577908226443
PG 5
WC Nuclear Science & Technology; Radiology, Nuclear Medicine & Medical
   Imaging
SC Nuclear Science & Technology; Radiology, Nuclear Medicine & Medical
   Imaging
GA JB716
UT WOS:A1979JB71600004
ER

PT J
AU CARTER, G
AF CARTER, G
TI SPIKE AND SHOCK PROCESSES IN HIGH-ENERGY DEPOSITION DENSITY ATOMIC
   COLLISION EVENTS IN SOLIDS
SO RADIATION EFFECTS LETTERS
LA English
DT Article
C1 UNIV SALFORD,DEPT ELECT ENGN,SALFORD M5 4WT,LANCASHIRE,ENGLAND.
NR 27
TC 65
Z9 65
PU GORDON BREACH SCI PUBL LTD
PI READING
PA C/O STBS LTD, PO BOX 90, READING, BERKS, ENGLAND RG1 8JL
SN 0033-7579
J9 RADIAT EFF LETT
PY 1979
VL 43
IS 4-5
BP 193
EP 199
DI 10.1080/01422447908229248
PG 7
WC Nuclear Science & Technology; Radiology, Nuclear Medicine & Medical
   Imaging
SC Nuclear Science & Technology; Radiology, Nuclear Medicine & Medical
   Imaging
GA JB721
UT WOS:A1979JB72100014
ER

PT J
AU SNOWDON, KJ
   ANDRESEN, B
   VEJE, E
AF SNOWDON, KJ
   ANDRESEN, B
   VEJE, E
TI CONDITIONS FOR THE INDISTINGUISHABILITY OF THERMAL-EQUILIBRIUM AND
   SINGLE ATOMIC COLLISION RELATIVE LEVEL POPULATIONS
SO RADIATION EFFECTS LETTERS
LA English
DT Article
C1 UNIV SALFORD,DEPT ELECT ENGN,SALFORD M5 4WT,LANCASHIRE,ENGLAND.
   UNIV COPENHAGEN,HC ORSTED INST,PHYS 2 LAB,DK-2100 COPENHAGEN O,DENMARK.
NR 7
TC 9
Z9 9
PU GORDON BREACH SCI PUBL LTD
PI READING
PA C/O STBS LTD, PO BOX 90, READING, BERKS, ENGLAND RG1 8JL
SN 0033-7579
J9 RADIAT EFF LETT
PY 1979
VL 43
IS 4-5
BP 205
EP 210
DI 10.1080/01422447908229250
PG 6
WC Nuclear Science & Technology; Radiology, Nuclear Medicine & Medical
   Imaging
SC Nuclear Science & Technology; Radiology, Nuclear Medicine & Medical
   Imaging
GA JB721
UT WOS:A1979JB72100016
ER

PT J
AU THUM, F
   HOFER, WO
AF THUM, F
   HOFER, WO
TI NO ENHANCED ELECTRON-EMISSION FROM HIGH-DENSITY ATOMIC COLLISION
   CASCADES IN METALS
SO SURFACE SCIENCE
LA English
DT Article
C1 MAX PLANCK INST PLASMA PHYS,D-8046 GARCHING,FED REP GER.
NR 32
TC 52
Z9 52
PU ELSEVIER SCIENCE BV
PI AMSTERDAM
PA PO BOX 211, 1000 AE AMSTERDAM, NETHERLANDS
SN 0039-6028
J9 SURF SCI
JI Surf. Sci.
PY 1979
VL 90
IS 2
BP 331
EP 338
DI 10.1016/0039-6028(79)90347-9
PG 8
WC Chemistry, Physical; Physics, Condensed Matter
SC Chemistry; Physics
GA JC339
UT WOS:A1979JC33900008
ER

PT J
AU DRUKAREV, GF
   OBEDKOV, VD
AF DRUKAREV, GF
   OBEDKOV, VD
TI POLARIZATION PHENOMENA IN ELECTRONIC AND ATOMIC-COLLISIONS
SO USPEKHI FIZICHESKIKH NAUK
LA Russian
DT Review
RP DRUKAREV, GF (reprint author), AA ZHDANOV STATE UNIV,LENINGRAD B-164,USSR.
NR 54
TC 8
Z9 8
PU MEZHDUNARODNAYA KNIGA
PI MOSCOW
PA 39 DIMITROVA UL., 113095 MOSCOW, RUSSIA
SN 0042-1294
J9 USP FIZ NAUK+
JI Uspekhi Fiz. Nauk
PY 1979
VL 127
IS 4
BP 621
EP 650
PG 30
WC Physics, Multidisciplinary
SC Physics
GA GT903
UT WOS:A1979GT90300003
ER

PT J
AU TULINOV, AF
   CHERDYNTSEV, VV
AF TULINOV, AF
   CHERDYNTSEV, VV
TI 7TH INTERNATIONAL-CONFERENCE ON ATOMIC-COLLISIONS IN SOLIDS - MOSCOW
SO VESTNIK AKADEMII NAUK SSSR
LA Russian
DT Editorial Material
NR 0
TC 0
Z9 0
PU MEZHDUNARODNAYA KNIGA
PI MOSCOW
PA 39 DIMITROVA UL., 113095 MOSCOW, RUSSIA
SN 0002-3442
J9 VESTN AN SSSR+
PY 1979
IS 2
BP 105
EP 106
PG 2
WC Multidisciplinary Sciences
SC Science & Technology - Other Topics
GA GJ354
UT WOS:A1979GJ35400012
ER

PT J
AU REINHARDT, J
   MULLER, B
   GREINER, W
   SOFF, G
AF REINHARDT, J
   MULLER, B
   GREINER, W
   SOFF, G
TI DELTA-ELECTRONS - ATOMIC CLOCK FOR DEEP INELASTIC-COLLISIONS
SO ZEITSCHRIFT FUR PHYSIK A-HADRONS AND NUCLEI
LA English
DT Note
C1 GSI,D-6100 DARMSTADT,FED REP GER.
RP REINHARDT, J (reprint author), UNIV FRANKFURT,INST THEORET PHYS,D-6000 FRANKFURT 70,FED REP GER.
NR 8
TC 23
Z9 23
PU SPRINGER VERLAG
PI NEW YORK
PA 175 FIFTH AVE, NEW YORK, NY 10010
SN 0939-7922
J9 Z PHYS A-HADRON NUCL
JI Z. Phys. A.-Hadrons Nuclei
PY 1979
VL 292
IS 2
BP 211
EP 212
DI 10.1007/BF01441628
PG 2
WC Physics, Nuclear; Physics, Particles & Fields
SC Physics
GA HP892
UT WOS:A1979HP89200014
ER

PT J
AU ECKHARDT, M
   HASSELKAMP, D
   SCHARTNER, KH
AF ECKHARDT, M
   HASSELKAMP, D
   SCHARTNER, KH
TI INFLUENCE OF CASCADE ON THE POLARIZATION OF RADIATION PRODUCED IN
   ELECTRONIC OR ATOMIC-COLLISIONS
SO ZEITSCHRIFT FUR PHYSIK A-HADRONS AND NUCLEI
LA English
DT Article
RP ECKHARDT, M (reprint author), UNIV GIESSEN,INST PHYS 1,D-6300 GIESSEN,FED REP GER.
NR 12
TC 3
Z9 3
PU SPRINGER VERLAG
PI NEW YORK
PA 175 FIFTH AVE, NEW YORK, NY 10010
SN 0939-7922
J9 Z PHYS A-HADRON NUCL
JI Z. Phys. A.-Hadrons Nuclei
PY 1979
VL 292
IS 4
BP 347
EP 352
DI 10.1007/BF01546432
PG 6
WC Physics, Nuclear; Physics, Particles & Fields
SC Physics
GA HV301
UT WOS:A1979HV30100006
ER

PT J
AU OKUNEVICH, AI
AF OKUNEVICH, AI
TI DEPENDENCE OF THE TOTAL INELASTIC-COLLISION CROSS-SECTION ON THE
   ORIENTATION AND DIRECTION OF RELATIVE MOTION OF THE COLLIDING ATOMIC
   PARTICLES
SO ZHURNAL EKSPERIMENTALNOI I TEORETICHESKOI FIZIKI
LA Russian
DT Article
RP OKUNEVICH, AI (reprint author), AF IOFFE ENGN PHYS INST,LENINGRAD,USSR.
NR 23
TC 3
Z9 3
PU MEZHDUNARODNAYA KNIGA
PI MOSCOW
PA 39 DIMITROVA UL., 113095 MOSCOW, RUSSIA
SN 0044-4510
J9 ZH EKSP TEOR FIZ+
JI Zhurnal Eksperimentalnoi Teor. Fiz.
PY 1979
VL 77
IS 2
BP 574
EP 587
PG 14
WC Physics, Multidisciplinary
SC Physics
GA HJ787
UT WOS:A1979HJ78700015
ER

PT J
AU KOMAROV, FF
   NOVIKOV, AP
AF KOMAROV, FF
   NOVIKOV, AP
TI IONIZATION OF INTERNAL ATOMIC SHELLS BY HEAVY CHARGED-PARTICLES IN A
   MODEL OF BINARY COLLISIONS .2. REGION OF LOW VELOCITIES
SO ZHURNAL TEKHNICHESKOI FIZIKI
LA Russian
DT Article
RP KOMAROV, FF (reprint author), VI LENIN STATE UNIV,APPL & ENGN PHYS RES INST,MINSK,BESSR.
NR 34
TC 3
Z9 3
PU MEZHDUNARODNAYA KNIGA
PI MOSCOW
PA 39 DIMITROVA UL., 113095 MOSCOW, RUSSIA
SN 0044-4642
J9 ZH TEKH FIZ+
JI Zhurnal Tek. Fiz.
PY 1979
VL 49
IS 2
BP 264
EP 273
PG 10
WC Physics, Applied
SC Physics
GA GP897
UT WOS:A1979GP89700006
ER

PT J
AU GADIYAK, GV
   NASYROV, KA
AF GADIYAK, GV
   NASYROV, KA
TI SHELL EFFECTS IN INELASTIC ATOMIC-COLLISIONS WITH CRYSTAL
SO ZHURNAL TEKHNICHESKOI FIZIKI
LA Russian
DT Article
RP GADIYAK, GV (reprint author), ACAD SCI USSR,INST THEORET & APPL MECH,NOVOSIBIRSK 630090,USSR.
NR 17
TC 0
Z9 0
PU MEZHDUNARODNAYA KNIGA
PI MOSCOW
PA 39 DIMITROVA UL., 113095 MOSCOW, RUSSIA
SN 0044-4642
J9 ZH TEKH FIZ+
JI Zhurnal Tek. Fiz.
PY 1979
VL 49
IS 10
BP 2111
EP 2113
PG 3
WC Physics, Applied
SC Physics
GA HR922
UT WOS:A1979HR92200005
ER

PT J
AU TRAINOR, DW
   MANI, SA
AF TRAINOR, DW
   MANI, SA
TI ATOMIC CALCIUM LASER - PUMPED VIA COLLISION-INDUCED ABSORPTION
SO APPLIED PHYSICS LETTERS
LA English
DT Article
RP TRAINOR, DW (reprint author), AVCO EVERETT RES LAB INC,EVERETT,MA 02149, USA.
NR 15
TC 3
Z9 3
PU AMER INST PHYSICS
PI WOODBURY
PA CIRCULATION FULFILLMENT DIV, 500 SUNNYSIDE BLVD, WOODBURY, NY 11797-2999
SN 0003-6951
J9 APPL PHYS LETT
JI Appl. Phys. Lett.
PY 1978
VL 33
IS 7
BP 648
EP 650
DI 10.1063/1.90450
PG 3
WC Physics, Applied
SC Physics
GA FT140
UT WOS:A1978FT14000038
ER

PT J
AU CREWTHER, DP
   HAFF, PK
   KELLOGG, WK
AF CREWTHER, DP
   HAFF, PK
   KELLOGG, WK
TI ENERGY SHARING IN SLOW ATOMIC-COLLISIONS IN BINARY MATERIALS
SO BULLETIN OF THE AMERICAN PHYSICAL SOCIETY
LA English
DT Meeting Abstract
C1 CALTECH,PASADENA,CA 91109.
   YALE UNIV,AW WRIGHT NUCL STRUCT LAB,NEW HAVEN,CT 06520.
   CALTECH,WK KELLOGG RADIAT LAB,PASADENA,CA 91109.
NR 0
TC 0
Z9 0
PU AMER INST PHYSICS
PI WOODBURY
PA CIRCULATION FULFILLMENT DIV, 500 SUNNYSIDE BLVD, WOODBURY, NY 11797-2999
SN 0003-0503
J9 B AM PHYS SOC
PY 1978
VL 23
IS 1
BP 101
EP 102
PG 2
WC Physics, Multidisciplinary
SC Physics
GA EG455
UT WOS:A1978EG45500590
ER

PT J
AU MAIER, WB
AF MAIER, WB
TI ELECTRON-TRANSFER IN COLLISIONS OF DOUBLY CHARGED ATOMIC IONS WITH RARER
   GAS ATOMS FOR PRIMARY-ION ENERGIES BELOW 100 EV
SO BULLETIN OF THE AMERICAN PHYSICAL SOCIETY
LA English
DT Meeting Abstract
C1 UNIV CALIF,LOS ALAMOS SCI LAB,LOS ALAMOS,NM 87544.
NR 0
TC 0
Z9 0
PU AMER INST PHYSICS
PI WOODBURY
PA CIRCULATION FULFILLMENT DIV, 500 SUNNYSIDE BLVD, WOODBURY, NY 11797-2999
SN 0003-0503
J9 B AM PHYS SOC
PY 1978
VL 23
IS 2
BP 149
EP 150
PG 2
WC Physics, Multidisciplinary
SC Physics
GA ER589
UT WOS:A1978ER58900120
ER

PT J
AU LIN, CD
AF LIN, CD
TI ATOMIC EXPANSION METHOD FOR ELECTRON-CAPTURE IN ION-ATOM COLLISIONS
SO BULLETIN OF THE AMERICAN PHYSICAL SOCIETY
LA English
DT Meeting Abstract
C1 KANSAS STATE UNIV,MANHATTAN,KS 66502.
RI Lin, c d/D-7312-2012
OI Lin, c d/0000-0003-4847-8938
NR 4
TC 0
Z9 0
PU AMER INST PHYSICS
PI WOODBURY
PA CIRCULATION FULFILLMENT DIV, 500 SUNNYSIDE BLVD, WOODBURY, NY 11797-2999
SN 0003-0503
J9 B AM PHYS SOC
PY 1978
VL 23
IS 8
BP 1047
EP 1047
PG 1
WC Physics, Multidisciplinary
SC Physics
GA FV344
UT WOS:A1978FV34400305
ER

PT J
AU KIMURA, M
   THORSON, WR
   KNUDSON, SK
AF KIMURA, M
   THORSON, WR
   KNUDSON, SK
TI CORRECTED NON-ADIABATIC COUPLINGS FOR SLOW ATOMIC-COLLISIONS
SO BULLETIN OF THE AMERICAN PHYSICAL SOCIETY
LA English
DT Meeting Abstract
C1 UNIV ALBERTA,EDMONTON T6G 2M7,ALBERTA,CANADA.
   FLORIDA TECHNOL UNIV,ORLANDO,FL 32816.
NR 4
TC 0
Z9 0
PU AMER INST PHYSICS
PI WOODBURY
PA CIRCULATION FULFILLMENT DIV, 500 SUNNYSIDE BLVD, WOODBURY, NY 11797-2999
SN 0003-0503
J9 B AM PHYS SOC
PY 1978
VL 23
IS 9
BP 1087
EP 1087
PG 1
WC Physics, Multidisciplinary
SC Physics
GA FW578
UT WOS:A1978FW57800048
ER

PT J
AU BARDSLEY, JN
AF BARDSLEY, JN
TI APPLICATION OF COMPLEX COORDINATES IN ATOMIC COLLISION THEORY
SO BULLETIN OF THE AMERICAN PHYSICAL SOCIETY
LA English
DT Meeting Abstract
C1 UNIV PITTSBURGH,PITTSBURGH,PA 15213.
NR 0
TC 0
Z9 0
PU AMER INST PHYSICS
PI WOODBURY
PA CIRCULATION FULFILLMENT DIV, 500 SUNNYSIDE BLVD, WOODBURY, NY 11797-2999
SN 0003-0503
J9 B AM PHYS SOC
PY 1978
VL 23
IS 9
BP 1089
EP 1089
PG 1
WC Physics, Multidisciplinary
SC Physics
GA FW578
UT WOS:A1978FW57800059
ER

PT J
AU KIM, HJ
   MEYER, FW
AF KIM, HJ
   MEYER, FW
TI TOTAL ELECTRON LOSS BY ATOMIC-HYDROGEN IN COLLISIONS WITH N+Q
SO BULLETIN OF THE AMERICAN PHYSICAL SOCIETY
LA English
DT Meeting Abstract
C1 OAK RIDGE NATL LAB,OAK RIDGE,TN 37830.
NR 0
TC 1
Z9 1
PU AMER INST PHYSICS
PI WOODBURY
PA CIRCULATION FULFILLMENT DIV, 500 SUNNYSIDE BLVD, WOODBURY, NY 11797-2999
SN 0003-0503
J9 B AM PHYS SOC
PY 1978
VL 23
IS 9
BP 1095
EP 1095
PG 1
WC Physics, Multidisciplinary
SC Physics
GA FW578
UT WOS:A1978FW57800101
ER

PT J
AU RISLEY, JS
   TENNYSON, PD
   BRITT, RD
AF RISLEY, JS
   TENNYSON, PD
   BRITT, RD
TI CHARGE CHANGING COLLISIONS INVOLVING PROTONS AND NEGATIVE HYDROGEN-IONS
   WITH ATOMIC AND MOLECULAR TARGETS
SO BULLETIN OF THE AMERICAN PHYSICAL SOCIETY
LA English
DT Meeting Abstract
C1 N CAROLINA STATE UNIV,RALEIGH,NC 27607.
NR 0
TC 0
Z9 0
PU AMER INST PHYSICS
PI WOODBURY
PA CIRCULATION FULFILLMENT DIV, 500 SUNNYSIDE BLVD, WOODBURY, NY 11797-2999
SN 0003-0503
J9 B AM PHYS SOC
PY 1978
VL 23
IS 9
BP 1107
EP 1107
PG 1
WC Physics, Multidisciplinary
SC Physics
GA FW578
UT WOS:A1978FW57800188
ER

PT J
AU HOMAIDAN, N
   CHAMOUN, E
   ABOUCHACRA, R
AF HOMAIDAN, N
   CHAMOUN, E
   ABOUCHACRA, R
TI METHOD OF MEASUREMENT OF COEFFICIENTS OF RELAXATION IN ATOMIC-COLLISIONS
SO CZECHOSLOVAK JOURNAL OF PHYSICS
LA French
DT Article
C1 UNIV LIBANAISE,FAC SCI,HADETH,LEBANON.
RP HOMAIDAN, N (reprint author), CNRS,BEYROUTH,LEBANON.
NR 4
TC 4
Z9 4
PU CZECHOSLOVAK JNL OF PHYSICS
PI PRAGUE
PA FYZIKALNI USTAV AV NA SLOVANCE 2, PRAGUE, CZECH REPUBLIC 180 40
SN 0011-4626
J9 CZECH J PHYS
JI Czech. J. Phys.
PY 1978
VL 28
IS 6
BP 634
EP 638
DI 10.1007/BF01596042
PG 5
WC Physics, Multidisciplinary
SC Physics
GA FG812
UT WOS:A1978FG81200004
ER

PT J
AU MACIAS, A
   RIERA, A
AF MACIAS, A
   RIERA, A
TI USE OF SCF VIRTUAL EXCITATION METHOD IN MOLECULAR MODEL OF
   ATOMIC-COLLISIONS
SO GAZZETTA CHIMICA ITALIANA
LA English
DT Article
RP MACIAS, A (reprint author), UNIV AUTONOMA MADRID,CSIC,CTR COORDINATO,DEPT QUIM FIS & QUIM QUANT,MADRID 34,SPAIN.
NR 23
TC 19
Z9 19
PU SOC CHIMICA ITALIANA
PI ROME
PA VIALE LIEGI 48, I-00198 ROME, ITALY
SN 0016-5603
J9 GAZZ CHIM ITAL
JI Gazz. Chim. Ital.
PY 1978
VL 108
IS 7-8
BP 329
EP 334
PG 6
WC Chemistry, Multidisciplinary
SC Chemistry
GA FT235
UT WOS:A1978FT23500001
ER

PT J
AU KARMOHAPATRO, SB
AF KARMOHAPATRO, SB
TI CURRENT TRENDS IN ATOMIC COLLISION EXPERIMENTS
SO INDIAN JOURNAL OF PHYSICS AND PROCEEDINGS OF THE INDIAN ASSOCIATION FOR
   THE CULTIVATION OF SCIENCE-PART B
LA English
DT Article
RP KARMOHAPATRO, SB (reprint author), SAHA INST NUCL PHYS, CALCUTTA 700009, INDIA.
NR 46
TC 0
Z9 0
PU INDIAN ASSOC CULTIVATION SCIENCE
PI KOLKATA
PA INDIAN J PHYSICS, JADAVPUR, KOLKATA 700 032, INDIA
J9 INDIAN J PHYS PT-B
JI Indian J. Phys. Proc. Indian Assoc. Cultiv. Sci. B
PY 1978
VL 52
IS 4
BP 237
EP 256
PG 20
WC Multidisciplinary Sciences; Physics, Multidisciplinary
SC Science & Technology - Other Topics; Physics
GA FZ997
UT WOS:A1978FZ99700002
ER

PT J
AU NAUCKHOFF, CH
AF NAUCKHOFF, CH
TI PROCEEDINGS OF THE INTERNATIONAL-SYMPOSIUM ON ATOMIC, MOLECULAR AND
   SOLID-STATE THEORY, COLLISION PHENOMENA, AND COMPUTATIONAL METHODS -
   INTRODUCTORY-REMARKS
SO INTERNATIONAL JOURNAL OF QUANTUM CHEMISTRY
LA English
DT Editorial Material
NR 0
TC 0
Z9 0
PU JOHN WILEY & SONS INC
PI NEW YORK
PA 605 THIRD AVE, NEW YORK, NY 10158-0012
SN 0020-7608
J9 INT J QUANTUM CHEM
JI Int. J. Quantum Chem.
PY 1978
VL 12
SU 12
BP 1
EP 4
PG 4
WC Chemistry, Physical; Mathematics, Interdisciplinary Applications;
   Physics, Atomic, Molecular & Chemical
SC Chemistry; Mathematics; Physics
GA GD266
UT WOS:A1978GD26600001
ER

PT J
AU MAIER, WB
AF MAIER, WB
TI ELECTRON-TRANSFER IN COLLISIONS BETWEEN ATOMIC IONS AND RARE-GAS ATOMS
   FOR PRIMARY-ION ENERGIES BELOW 200 EV .2.
SO JOURNAL OF CHEMICAL PHYSICS
LA English
DT Article
RP MAIER, WB (reprint author), UNIV CALIF LOS ALAMOS,LOS ALAMOS SCI LAB,LOS ALAMOS,NM 87544, USA.
NR 44
TC 16
Z9 16
PU AMER INST PHYSICS
PI WOODBURY
PA CIRCULATION FULFILLMENT DIV, 500 SUNNYSIDE BLVD, WOODBURY, NY 11797-2999
SN 0021-9606
J9 J CHEM PHYS
JI J. Chem. Phys.
PY 1978
VL 69
IS 7
BP 3077
EP 3092
DI 10.1063/1.436999
PG 16
WC Physics, Atomic, Molecular & Chemical
SC Physics
GA FT649
UT WOS:A1978FT64900017
ER

PT J
AU HARTMAN, DC
   WINN, JS
AF HARTMAN, DC
   WINN, JS
TI ATOMIC IRON CHEMILUMINESCENCE FROM ARSTAR(P-3) COLLISIONS WITH FE(CO)5
SO JOURNAL OF CHEMICAL PHYSICS
LA English
DT Letter
RP HARTMAN, DC (reprint author), UNIV CALIF BERKELEY,DEPT CHEM,BERKELEY,CA 94720, USA.
NR 6
TC 12
Z9 12
PU AMER INST PHYSICS
PI WOODBURY
PA CIRCULATION FULFILLMENT DIV, 500 SUNNYSIDE BLVD, WOODBURY, NY 11797-2999
SN 0021-9606
J9 J CHEM PHYS
JI J. Chem. Phys.
PY 1978
VL 68
IS 6
BP 2990
EP 2991
DI 10.1063/1.436058
PG 2
WC Physics, Atomic, Molecular & Chemical
SC Physics
GA EW030
UT WOS:A1978EW03000068
ER

PT J
AU MAIER, WB
   STEWART, B
AF MAIER, WB
   STEWART, B
TI ELECTRON-TRANSFER IN COLLISIONS OF DOUBLY CHARGED ATOMIC IONS WITH
   RARE-GAS ATOMS FOR PRIMARY-ION ENERGIES BELOW 100 EV
SO JOURNAL OF CHEMICAL PHYSICS
LA English
DT Article
RP MAIER, WB (reprint author), UNIV CALIF,LOS ALAMOS SCI LAB,LOS ALAMOS,NM 87545, USA.
NR 23
TC 13
Z9 13
PU AMER INST PHYSICS
PI WOODBURY
PA CIRCULATION FULFILLMENT DIV, 500 SUNNYSIDE BLVD, WOODBURY, NY 11797-2999
SN 0021-9606
J9 J CHEM PHYS
JI J. Chem. Phys.
PY 1978
VL 68
IS 9
BP 4228
EP 4232
DI 10.1063/1.436288
PG 5
WC Physics, Atomic, Molecular & Chemical
SC Physics
GA FA871
UT WOS:A1978FA87100044
ER

PT J
AU BOSANAC, S
AF BOSANAC, S
TI METHOD FOR CALCULATION OF REGGE-POLES IN ATOMIC-COLLISIONS
SO JOURNAL OF MATHEMATICAL PHYSICS
LA English
DT Article
RP BOSANAC, S (reprint author), RUDJER BOSKOVIC INST,YU-41001 ZAGREB,YUGOSLAVIA.
NR 22
TC 14
Z9 14
PU AMER INST PHYSICS
PI WOODBURY
PA CIRCULATION FULFILLMENT DIV, 500 SUNNYSIDE BLVD, WOODBURY, NY 11797-2999
SN 0022-2488
J9 J MATH PHYS
JI J. Math. Phys.
PY 1978
VL 19
IS 4
BP 789
EP 797
DI 10.1063/1.523736
PG 9
WC Physics, Mathematical
SC Physics
GA ES569
UT WOS:A1978ES56900010
ER

PT J
AU CAMPOS, D
   KRUGER, H
AF CAMPOS, D
   KRUGER, H
TI IMPACT-PARAMETER TREATMENT OF ATOMIC-COLLISIONS
SO JOURNAL OF PHYSICS B-ATOMIC MOLECULAR AND OPTICAL PHYSICS
LA English
DT Article
C1 UNIV KAISERSLAUTERN,FACHBEREICH PHYS,D-6750 KAISERSLAUTERN,FED REP GER.
RP CAMPOS, D (reprint author), UNIV NACL COLOMBIA,DEPT FIS,BOGOTA,COLOMBIA.
NR 7
TC 4
Z9 4
PU IOP PUBLISHING LTD
PI BRISTOL
PA DIRAC HOUSE, TEMPLE BACK, BRISTOL, ENGLAND BS1 6BE
SN 0953-4075
J9 J PHYS B-AT MOL OPT
JI J. Phys. B-At. Mol. Opt. Phys.
PY 1978
VL 11
IS 4
BP 687
EP 698
DI 10.1088/0022-3700/11/4/017
PG 12
WC Optics; Physics, Atomic, Molecular & Chemical
SC Optics; Physics
GA ES747
UT WOS:A1978ES74700017
ER

PT J
AU MACIAS, A
   RIERA, A
AF MACIAS, A
   RIERA, A
TI CALCULATION OF RADIAL COUPLINGS BETWEEN APPROXIMATE WAVEFUNCTIONS IN
   ATOMIC-COLLISIONS .2.
SO JOURNAL OF PHYSICS B-ATOMIC MOLECULAR AND OPTICAL PHYSICS
LA English
DT Article
RP MACIAS, A (reprint author), UNIV AUTONOMA MADRID,CSIC,CTR COORDINATO,DEPT QUIM FIS & QUIM CUANT,MADRID 34,SPAIN.
NR 14
TC 35
Z9 35
PU IOP PUBLISHING LTD
PI BRISTOL
PA DIRAC HOUSE, TEMPLE BACK, BRISTOL, ENGLAND BS1 6BE
SN 0953-4075
J9 J PHYS B-AT MOL OPT
JI J. Phys. B-At. Mol. Opt. Phys.
PY 1978
VL 11
IS 6
BP 1077
EP 1084
DI 10.1088/0022-3700/11/6/018
PG 8
WC Optics; Physics, Atomic, Molecular & Chemical
SC Optics; Physics
GA EV578
UT WOS:A1978EV57800018
ER

PT J
AU LENNARD, WN
   MITCHELL, IV
   PHILLIPS, D
AF LENNARD, WN
   MITCHELL, IV
   PHILLIPS, D
TI EVIDENCE FOR KK-VACANCY SHARING IN ATOMIC-COLLISIONS
SO JOURNAL OF PHYSICS B-ATOMIC MOLECULAR AND OPTICAL PHYSICS
LA English
DT Article
RP LENNARD, WN (reprint author), ATOM ENERGY CANADA LTD,CHALK RIVER NUCL LABS,SOLID STATE SCI BRANCH,CHALK RIVER K0J 1J0,ONTARIO,CANADA.
NR 25
TC 10
Z9 10
PU IOP PUBLISHING LTD
PI BRISTOL
PA DIRAC HOUSE, TEMPLE BACK, BRISTOL, ENGLAND BS1 6BE
SN 0953-4075
J9 J PHYS B-AT MOL OPT
JI J. Phys. B-At. Mol. Opt. Phys.
PY 1978
VL 11
IS 7
BP 1283
EP 1290
DI 10.1088/0022-3700/11/7/025
PG 8
WC Optics; Physics, Atomic, Molecular & Chemical
SC Optics; Physics
GA EX432
UT WOS:A1978EX43200025
ER

PT J
AU BELL, KL
   KINGSTON, AE
   MADDEN, PJ
AF BELL, KL
   KINGSTON, AE
   MADDEN, PJ
TI ONE-ELECTRON DETACHMENT FROM H- IN COLLISIONS WITH ATOMIC-HYDROGEN AND
   HELIUM
SO JOURNAL OF PHYSICS B-ATOMIC MOLECULAR AND OPTICAL PHYSICS
LA English
DT Article
RP BELL, KL (reprint author), QUEENS UNIV BELFAST,DEPT APPL MATH & THEORET PHYS,BELFAST BT7 1NN,ANTRIM,NORTH IRELAND.
NR 17
TC 15
Z9 15
PU IOP PUBLISHING LTD
PI BRISTOL
PA DIRAC HOUSE, TEMPLE BACK, BRISTOL, ENGLAND BS1 6BE
SN 0953-4075
J9 J PHYS B-AT MOL OPT
JI J. Phys. B-At. Mol. Opt. Phys.
PY 1978
VL 11
IS 19
BP 3357
EP 3363
DI 10.1088/0022-3700/11/19/012
PG 7
WC Optics; Physics, Atomic, Molecular & Chemical
SC Optics; Physics
GA GS379
UT WOS:A1978GS37900012
ER

PT J
AU BELKIC, D
AF BELKIC, D
TI QUANTUM-THEORY OF IONIZATION IN FAST COLLISIONS BETWEEN IONS AND ATOMIC
   SYSTEMS
SO JOURNAL OF PHYSICS B-ATOMIC MOLECULAR AND OPTICAL PHYSICS
LA English
DT Article
RP BELKIC, D (reprint author), INST PHYS,STUDENTSKI TRG 12V,POB 57,YU-11001 BEOGRAD,YUGOSLAVIA.
NR 31
TC 153
Z9 154
PU IOP PUBLISHING LTD
PI BRISTOL
PA DIRAC HOUSE, TEMPLE BACK, BRISTOL, ENGLAND BS1 6BE
SN 0953-4075
J9 J PHYS B-AT MOL OPT
JI J. Phys. B-At. Mol. Opt. Phys.
PY 1978
VL 11
IS 20
BP 3529
EP 3552
DI 10.1088/0022-3700/11/20/015
PG 24
WC Optics; Physics, Atomic, Molecular & Chemical
SC Optics; Physics
GA FZ145
UT WOS:A1978FZ14500015
ER

PT J
AU FRITSCH, W
   WILLE, U
AF FRITSCH, W
   WILLE, U
TI APPROXIMATE CLOSED-FORM SOLUTION OF A 2-STATE MODEL FOR ROTATIONALLY
   INDUCED EXCITATION IN ATOMIC-COLLISIONS
SO JOURNAL OF PHYSICS B-ATOMIC MOLECULAR AND OPTICAL PHYSICS
LA English
DT Letter
C1 FREE UNIV BERLIN,FACHBEREICH PHYS,D-1000 BERLIN 33,FED REP GER.
RP FRITSCH, W (reprint author), HAHN MEITNER INST KERNFORSCH BERLIN GMBH,BEREICH KERN & STRAHLENPHYS,D-1000 BERLIN 39,FED REP GER.
RI Fritsch, Wolfgang/B-3412-2009
NR 12
TC 13
Z9 13
PU IOP PUBLISHING LTD
PI BRISTOL
PA DIRAC HOUSE, TEMPLE BACK, BRISTOL, ENGLAND BS1 6BE
SN 0953-4075
J9 J PHYS B-AT MOL OPT
JI J. Phys. B-At. Mol. Opt. Phys.
PY 1978
VL 11
IS 2
BP L43
EP L48
DI 10.1088/0022-3700/11/2/003
PG 6
WC Optics; Physics, Atomic, Molecular & Chemical
SC Optics; Physics
GA EN223
UT WOS:A1978EN22300003
ER

PT J
AU STECKELMACHER, W
   STRONG, R
   LUCAS, MW
AF STECKELMACHER, W
   STRONG, R
   LUCAS, MW
TI SIMPLE ATOMIC OR MOLECULAR-BEAM AS TARGET FOR ION-ATOM COLLISION STUDIES
SO JOURNAL OF PHYSICS D-APPLIED PHYSICS
LA English
DT Article
RP STECKELMACHER, W (reprint author), UNIV SUSSEX,SCH MATH & PHYS SCI,BRIGHTON BN1 9QH,E SUSSEX,ENGLAND.
NR 50
TC 25
Z9 25
PU IOP PUBLISHING LTD
PI BRISTOL
PA DIRAC HOUSE, TEMPLE BACK, BRISTOL, ENGLAND BS1 6BE
SN 0022-3727
J9 J PHYS D APPL PHYS
JI J. Phys. D-Appl. Phys.
PY 1978
VL 11
IS 11
BP 1553
EP 1566
DI 10.1088/0022-3727/11/11/015
PG 14
WC Physics, Applied
SC Physics
GA FT961
UT WOS:A1978FT96100015
ER

PT J
AU GOUSSET, G
   SAYER, B
   FERRAY, M
   LOZINGOT, J
AF GOUSSET, G
   SAYER, B
   FERRAY, M
   LOZINGOT, J
TI ROLE OF ATOMIC INELASTIC-COLLISIONS IN A CS-HE STEADY-STATE DISCHARGE
SO JOURNAL OF QUANTITATIVE SPECTROSCOPY & RADIATIVE TRANSFER
LA English
DT Article
RP GOUSSET, G (reprint author), CENS,PHYS ATOM SERV,BP 2,F-91190 GIF SUR YVETTE,FRANCE.
NR 16
TC 0
Z9 0
PU PERGAMON-ELSEVIER SCIENCE LTD
PI OXFORD
PA THE BOULEVARD, LANGFORD LANE, KIDLINGTON, OXFORD, ENGLAND OX5 1GB
SN 0022-4073
J9 J QUANT SPECTROSC RA
JI J. Quant. Spectrosc. Radiat. Transf.
PY 1978
VL 19
IS 3
BP 239
EP 245
DI 10.1016/0022-4073(78)90059-6
PG 7
WC Spectroscopy
SC Spectroscopy
GA ES951
UT WOS:A1978ES95100001
ER

PT J
AU BONCHBRUEVICH, AM
   PRZHIBELSKY, SG
   KHROMOV, VV
AF BONCHBRUEVICH, AM
   PRZHIBELSKY, SG
   KHROMOV, VV
TI OPTICAL PROCESSES UNDER CLOSE ATOMIC-COLLISIONS
SO KVANTOVAYA ELEKTRONIKA
LA Russian
DT Note
NR 10
TC 2
Z9 2
PU LEBEDEV PHYSICAL INST KVANTOVAYA ELEKTRONIKA JOURNAL
PI MOSCOW GSP-1
PA LENINSKII PROSPEKT 53, 117924 MOSCOW GSP-1, RUSSIA
SN 0368-7147
J9 KVANTOVAYA ELEKTRON+
JI Kvantovaya Elektron.
PY 1978
VL 5
IS 2
BP 455
EP 457
PG 3
WC Engineering, Electrical & Electronic; Physics, Applied
SC Engineering; Physics
GA EN470
UT WOS:A1978EN47000036
ER

PT J
AU KARLOV, NV
   KRYNETSKY, BB
   MISHIN, VA
AF KARLOV, NV
   KRYNETSKY, BB
   MISHIN, VA
TI INFLUENCE OF ATOMIC-COLLISIONS ON RESONANCE EXCITATION SELECTIVITY AT
   LASER ISOTOPE SEPARATION
SO KVANTOVAYA ELEKTRONIKA
LA Russian
DT Article
RP KARLOV, NV (reprint author), PN LEBEDEV PHYS INST,MOSCOW,USSR.
NR 9
TC 1
Z9 1
PU LEBEDEV PHYSICAL INST KVANTOVAYA ELEKTRONIKA JOURNAL
PI MOSCOW GSP-1
PA LENINSKII PROSPEKT 53, 117924 MOSCOW GSP-1, RUSSIA
SN 0368-7147
J9 KVANTOVAYA ELEKTRON+
JI Kvantovaya Elektron.
PY 1978
VL 5
IS 4
BP 877
EP 882
PG 6
WC Engineering, Electrical & Electronic; Physics, Applied
SC Engineering; Physics
GA EX418
UT WOS:A1978EX41800017
ER

PT J
AU CONNOR, JNL
   JAKUBETZ, W
AF CONNOR, JNL
   JAKUBETZ, W
TI RAINBOW SCATTERING IN ATOMIC-COLLISIONS - REGGE-POLE ANALYSIS
SO MOLECULAR PHYSICS
LA English
DT Article
RP CONNOR, JNL (reprint author), UNIV MANCHESTER,DEPT CHEM,MANCHESTER M13 9PL,LANCASHIRE,ENGLAND.
NR 47
TC 32
Z9 32
PU TAYLOR & FRANCIS LTD
PI LONDON
PA ONE GUNPOWDER SQUARE, LONDON, ENGLAND EC4A 3DE
SN 0026-8976
J9 MOL PHYS
JI Mol. Phys.
PY 1978
VL 35
IS 4
BP 949
EP 964
DI 10.1080/00268977800100701
PG 16
WC Physics, Atomic, Molecular & Chemical
SC Physics
GA FB258
UT WOS:A1978FB25800004
ER

PT J
AU CAHUZAC, P
   DRAGO, X
AF CAHUZAC, P
   DRAGO, X
TI TIME-RESOLVED SATURATED-ABSORPTION EXPERIMENT - EFFECT OF
   VELOCITY-CHANGING COLLISIONS UPON NON-THERMAL-EQUILIBRIUM ATOMIC
   VELOCITIES
SO OPTICS COMMUNICATIONS
LA English
DT Article
RP CAHUZAC, P (reprint author), CNRS,AIME COTTON LAB,F-91405 ORSAY,FRANCE.
NR 20
TC 9
Z9 9
PU ELSEVIER SCIENCE BV
PI AMSTERDAM
PA PO BOX 211, 1000 AE AMSTERDAM, NETHERLANDS
SN 0030-4018
J9 OPT COMMUN
JI Opt. Commun.
PY 1978
VL 24
IS 1
BP 63
EP 66
DI 10.1016/0030-4018(78)90267-5
PG 4
WC Optics
SC Optics
GA EM475
UT WOS:A1978EM47500015
ER

PT J
AU GIANTURCO, FA
   LAMANNA, UT
AF GIANTURCO, FA
   LAMANNA, UT
TI ATOMIC NEON INTERACTIONS WITH ALKALI IONS - EGM POTENTIALS AND COLLISION
   INTEGRALS
SO PHYSICA B & C
LA English
DT Article
C1 CNR,QUANTUM CHEM LAB,I-56100 PISA,ITALY.
RP GIANTURCO, FA (reprint author), UNIV BARI,IST CHIM FIS,I-70124 BARI,ITALY.
NR 24
TC 7
Z9 7
PU ELSEVIER SCIENCE BV
PI AMSTERDAM
PA PO BOX 211, 1000 AE AMSTERDAM, NETHERLANDS
SN 0378-4371
J9 PHYSICA B & C
PY 1978
VL 93
IS 2
BP 279
EP 284
DI 10.1016/0378-4363(78)90135-3
PG 6
WC Physics, Multidisciplinary
SC Physics
GA EQ020
UT WOS:A1978EQ02000014
ER

PT J
AU BIENIEK, RJ
AF BIENIEK, RJ
TI COMPLEX POTENTIAL AND ELECTRON SPECTRUM IN ATOMIC-COLLISIONS INVOLVING
   FAST ELECTRONIC-TRANSITIONS - PENNING AND ASSOCIATIVE IONIZATION
SO PHYSICAL REVIEW A
LA English
DT Article
RP BIENIEK, RJ (reprint author), UNIV ILLINOIS,DEPT ASTRON,URBANA,IL 61801, USA.
NR 61
TC 86
Z9 86
PU AMERICAN PHYSICAL SOC
PI COLLEGE PK
PA ONE PHYSICS ELLIPSE, COLLEGE PK, MD 20740-3844 USA
SN 1050-2947
J9 PHYS REV A
JI Phys. Rev. A
PY 1978
VL 18
IS 2
BP 392
EP 413
DI 10.1103/PhysRevA.18.392
PG 22
WC Optics; Physics, Atomic, Molecular & Chemical
SC Optics; Physics
GA FQ533
UT WOS:A1978FQ53300009
ER

PT J
AU LEUNG, SY
   TOLK, NH
   HEILAND, W
   TULLY, JC
   KRAUS, JS
   HILL, P
AF LEUNG, SY
   TOLK, NH
   HEILAND, W
   TULLY, JC
   KRAUS, JS
   HILL, P
TI OPTICAL RADIATION FROM LOW-ENERGY HYDROGEN ATOMIC AND MOLECULAR
   ION-SURFACE COLLISIONS
SO PHYSICAL REVIEW A
LA English
DT Article
C1 BELL TEL LABS INC,MURRAY HILL,NJ 07974.
NR 20
TC 29
Z9 29
PU AMERICAN PHYSICAL SOC
PI COLLEGE PK
PA ONE PHYSICS ELLIPSE, COLLEGE PK, MD 20740-3844 USA
SN 1050-2947
J9 PHYS REV A
JI Phys. Rev. A
PY 1978
VL 18
IS 2
BP 447
EP 451
DI 10.1103/PhysRevA.18.447
PG 5
WC Optics; Physics, Atomic, Molecular & Chemical
SC Optics; Physics
GA FQ533
UT WOS:A1978FQ53300014
ER

PT J
AU RYUFUKU, H
   WATANABE, T
AF RYUFUKU, H
   WATANABE, T
TI CHARGE-TRANSFER IN COLLISIONS OF ATOMIC-HYDROGEN WITH O8+, HE2+, AND H+
SO PHYSICAL REVIEW A
LA English
DT Article
C1 UNIV TOKYO,FAC ENGN,DEPT APPL PHYS,BUNKYO KU,TOKYO 113,JAPAN.
RP RYUFUKU, H (reprint author), JAPAN ATOM ENERGY RES INST,TOKAI RES ESTAB,TOKAI,IBARAKI 31911,JAPAN.
NR 16
TC 105
Z9 105
PU AMERICAN PHYSICAL SOC
PI COLLEGE PK
PA ONE PHYSICS ELLIPSE, COLLEGE PK, MD 20740-3844 USA
SN 1050-2947
J9 PHYS REV A
JI Phys. Rev. A
PY 1978
VL 18
IS 5
BP 2005
EP 2015
DI 10.1103/PhysRevA.18.2005
PG 11
WC Optics; Physics, Atomic, Molecular & Chemical
SC Optics; Physics
GA GA234
UT WOS:A1978GA23400025
ER

PT J
AU DEMKOV, YN
   KUNASZ, CV
   OSTROVSKII, VN
AF DEMKOV, YN
   KUNASZ, CV
   OSTROVSKII, VN
TI UNITED-ATOM APPROXIMATION IN PROBLEM OF SIGMA-II TRANSITIONS DURING
   CLOSE ATOMIC-COLLISIONS
SO PHYSICAL REVIEW A
LA English
DT Article
C1 UNIV COLORADO,NBS,JOINT INST LAB ASTROPHYS,BOULDER,CO 80302.
   NATL BUR STAND,BOULDER,CO 80309.
RP DEMKOV, YN (reprint author), AA ZHDANOV STATE UNIV,LENINGRAD B-164,USSR.
NR 32
TC 24
Z9 24
PU AMERICAN PHYSICAL SOC
PI COLLEGE PK
PA ONE PHYSICS ELLIPSE, COLLEGE PK, MD 20740-3844 USA
SN 1050-2947
J9 PHYS REV A
JI Phys. Rev. A
PY 1978
VL 18
IS 5
BP 2097
EP 2106
DI 10.1103/PhysRevA.18.2097
PG 10
WC Optics; Physics, Atomic, Molecular & Chemical
SC Optics; Physics
GA GA234
UT WOS:A1978GA23400036
ER

PT J
AU GRYNBERG, G
   BIRABEN, F
   KOLWAS, M
   CAGNAC, B
AF GRYNBERG, G
   BIRABEN, F
   KOLWAS, M
   CAGNAC, B
TI COLLISION-PROCESSES INVOLVED IN 2-PHOTON NEAR-RESONANCE LIGHT-SCATTERING
   FROM AN ATOMIC LEVEL
SO PHYSICAL REVIEW A
LA English
DT Note
RP GRYNBERG, G (reprint author), UNIV PARIS 06, ECOLE NORMALE SUPER, SPECTR HERTZIENNE LAB, F-75230 PARIS 05, FRANCE.
NR 15
TC 1
Z9 1
PU AMERICAN PHYSICAL SOC
PI COLLEGE PK
PA ONE PHYSICS ELLIPSE, COLLEGE PK, MD 20740-3844 USA
SN 1050-2947
J9 PHYS REV A
JI Phys. Rev. A
PY 1978
VL 18
IS 5
BP 2387
EP 2390
DI 10.1103/PhysRevA.18.2387
PG 4
WC Optics; Physics, Atomic, Molecular & Chemical
SC Optics; Physics
GA GA234
UT WOS:A1978GA23400075
ER

PT J
AU [Anonymous]
AF [Anonymous]
TI REPORT OF WORKING ON ATOMIC COLLISION DATA
SO PHYSICS REPORTS-REVIEW SECTION OF PHYSICS LETTERS
LA English
DT Editorial Material
NR 27
TC 0
Z9 0
PU ELSEVIER SCIENCE BV
PI AMSTERDAM
PA PO BOX 211, 1000 AE AMSTERDAM, NETHERLANDS
SN 0370-1573
J9 PHYS REP
JI Phys. Rep.-Rev. Sec. Phys. Lett.
PY 1978
VL 37
IS 2
BP 217
EP 239
PG 23
WC Physics, Multidisciplinary
SC Physics
GA EV661
UT WOS:A1978EV66100009
ER

PT J
AU BATES, DR
AF BATES, DR
TI OTHER MENS FLOWERS - CLASSICAL TREATMENT OF COLLISIONS - MASSEYS
   ADIABATIC CRITERION AND IONIZATION IN FLAMES - ION-MOLECULE REACTIONS -
   BOUND-FREE AND FREE-FREE TRANSITIONS OF ELECTRONS IN AMBIENT
   ATOMIC-HYDROGEN
SO PHYSICS REPORTS-REVIEW SECTION OF PHYSICS LETTERS
LA English
DT Review
C1 QUEENS UNIV BELFAST,DEPT APPL MATH & THEORET PHYS,BELFAST BT7 1NN,ANTRIM,NORTH IRELAND.
NR 342
TC 24
Z9 24
PU ELSEVIER SCIENCE BV
PI AMSTERDAM
PA PO BOX 211, 1000 AE AMSTERDAM, NETHERLANDS
SN 0370-1573
J9 PHYS REP
JI Phys. Rep.-Rev. Sec. Phys. Lett.
PY 1978
VL 35
IS 4
BP 305
EP 372
DI 10.1016/0370-1573(78)90182-5
PG 68
WC Physics, Multidisciplinary
SC Physics
GA EQ971
UT WOS:A1978EQ97100001
ER

PT J
AU GALITSKII, VM
   NIKITIN, EE
   SMIRNOV, BM
AF GALITSKII, VM
   NIKITIN, EE
   SMIRNOV, BM
TI THEORY FOR QUASI-RESONANCE PROCESSES DURING ATOMIC PARTICLE COLLISIONS
SO USPEKHI FIZICHESKIKH NAUK
LA Russian
DT Article
NR 1
TC 0
Z9 0
PU MEZHDUNARODNAYA KNIGA
PI MOSCOW
PA 39 DIMITROVA UL., 113095 MOSCOW, RUSSIA
SN 0042-1294
J9 USP FIZ NAUK+
JI Uspekhi Fiz. Nauk
PY 1978
VL 126
IS 2
BP 334
EP 336
PG 3
WC Physics, Multidisciplinary
SC Physics
GA FY463
UT WOS:A1978FY46300010
ER

PT J
AU DEMKOV, YN
   PRESNYAKOV, LP
AF DEMKOV, YN
   PRESNYAKOV, LP
TI ASYMPTOTIC APPROACH TO ATOMIC COLLISION THEORY
SO USPEKHI FIZICHESKIKH NAUK
LA Russian
DT Article
NR 10
TC 0
Z9 0
PU MEZHDUNARODNAYA KNIGA
PI MOSCOW
PA 39 DIMITROVA UL., 113095 MOSCOW, RUSSIA
SN 0042-1294
J9 USP FIZ NAUK+
JI Uspekhi Fiz. Nauk
PY 1978
VL 126
IS 2
BP 336
EP 338
PG 3
WC Physics, Multidisciplinary
SC Physics
GA FY463
UT WOS:A1978FY46300011
ER

PT J
AU BEZUGLOV, NN
   OSHEROVICH, AL
AF BEZUGLOV, NN
   OSHEROVICH, AL
TI FREQUENCY OF QUENCHING COLLISIONS IN ATOMIC BEAMS
SO VESTNIK LENINGRADSKOGO UNIVERSITETA SERIYA FIZIKA KHIMIYA
LA Russian
DT Article
NR 11
TC 3
Z9 3
PU VESTNIK LENINGRAD UNIV
PI LENINGRAD
PA UNIVERSITETSKAYA NAB 7-9, V-164 LENINGRAD, RUSSIA
SN 0024-0826
J9 VESTN LENIN U FIZ KH
PY 1978
IS 3
BP 44
EP 51
PG 8
WC Chemistry, Multidisciplinary; Physics, Atomic, Molecular & Chemical;
   Physics, Multidisciplinary
SC Chemistry; Physics
GA HJ724
UT WOS:A1978HJ72400007
ER

PT J
AU KORENMAN, GY
   ROGOVAYA, SI
AF KORENMAN, GY
   ROGOVAYA, SI
TI EXCHANGE MATRIX ELEMENT IN THEORY ATOMIC-COLLISIONS
SO VESTNIK MOSKOVSKOGO UNIVERSITETA SERIYA 3 FIZIKA ASTRONOMIYA
LA Russian
DT Article
RP KORENMAN, GY (reprint author), MV LOMONOSOV STATE UNIV,NUCL PHYS RES INST,MOSCOW 117234,USSR.
RI Korenman, Grigory/K-6489-2012
NR 6
TC 1
Z9 1
PU MOSCOW STATE UNIV
PI MOSCOW
PA LENINSKIE GORY, MOSCOW, RUSSIA
SN 0579-9392
J9 VESTN MOSK U FIZ AS+
JI Vestn. Mosk. Univ. Seriya 3 Fiz. Astronom.
PY 1978
VL 19
IS 2
BP 48
EP 51
PG 4
WC Astronomy & Astrophysics; Physics, Multidisciplinary
SC Astronomy & Astrophysics; Physics
GA FL654
UT WOS:A1978FL65400008
ER

PT J
AU GROSS, EKU
   HORBATSCH, M
   DREIZLER, RM
AF GROSS, EKU
   HORBATSCH, M
   DREIZLER, RM
TI MULTISTATE IMPACT PARAMETER APPROXIMATION FOR MANY-PARTICLE EXCITATIONS
   IN ATOMIC-COLLISIONS - TOTAL CROSS-SECTIONS FOR NA-NE AND N-NE
SO ZEITSCHRIFT FUR PHYSIK A-HADRONS AND NUCLEI
LA English
DT Article
RP GROSS, EKU (reprint author), UNIV FRANKFURT,INST THEORET PHYS,D-6000 FRANKFURT,FED REP GER.
NR 34
TC 5
Z9 5
PU SPRINGER VERLAG
PI NEW YORK
PA 175 FIFTH AVE, NEW YORK, NY 10010
SN 0939-7922
J9 Z PHYS A-HADRON NUCL
JI Z. Phys. A.-Hadrons Nuclei
PY 1978
VL 285
IS 4
BP 353
EP 356
DI 10.1007/BF01813234
PG 4
WC Physics, Nuclear; Physics, Particles & Fields
SC Physics
GA EV008
UT WOS:A1978EV00800003
ER

PT J
AU CHIBISOV, MI
AF CHIBISOV, MI
TI EFFECT OF SYMMETRY ON EXCHANGE OF ONE OR 2 ELECTRONS IN
   ATOMIC-COLLISIONS
SO ZHURNAL EKSPERIMENTALNOI I TEORETICHESKOI FIZIKI
LA Russian
DT Article
NR 6
TC 1
Z9 1
PU MEZHDUNARODNAYA KNIGA
PI MOSCOW
PA 39 DIMITROVA UL., 113095 MOSCOW, RUSSIA
SN 0044-4510
J9 ZH EKSP TEOR FIZ+
JI Zhurnal Eksperimentalnoi Teor. Fiz.
PY 1978
VL 75
IS 4
BP 1222
EP 1230
PG 9
WC Physics, Multidisciplinary
SC Physics
GA FU783
UT WOS:A1978FU78300008
ER

PT J
AU NIKULIN, VK
   GUSHCHINA, NA
AF NIKULIN, VK
   GUSHCHINA, NA
TI MODEL OF SHIELDED DIATOMIC ORBITALS FOR QUASI-MOLECULAR STUDIES OF
   ION-ATOMIC COLLISIONS
SO ZHURNAL TEKHNICHESKOI FIZIKI
LA Russian
DT Article
RP NIKULIN, VK (reprint author), AF IOFFE ENGN PHYS INST,LENINGRAD,USSR.
NR 18
TC 6
Z9 6
PU MEZHDUNARODNAYA KNIGA
PI MOSCOW
PA 39 DIMITROVA UL., 113095 MOSCOW, RUSSIA
SN 0044-4642
J9 ZH TEKH FIZ+
JI Zhurnal Tek. Fiz.
PY 1978
VL 48
IS 1
BP 13
EP 20
PG 8
WC Physics, Applied
SC Physics
GA EJ615
UT WOS:A1978EJ61500003
ER

PT J
AU KOMAROV, FF
   NOVIKOV, AP
AF KOMAROV, FF
   NOVIKOV, AP
TI IONIZATION OF INTERNAL ATOMIC SHELLS BY HEAVY CHARGED-PARTICLES IN A
   MODEL OF BINARY COLLISIONS .1. EFFECT OF ELECTRON-DISTRIBUTION FORM
   ALONG PULSES ON ENERGY-DEPENDENCE OF IONIZATION CROSS-SECTION
SO ZHURNAL TEKHNICHESKOI FIZIKI
LA Russian
DT Article
RP KOMAROV, FF (reprint author), VI LENIN STATE UNIV,APPL PHYS RES INST,MINSK,BESSR.
NR 36
TC 6
Z9 6
PU MEZHDUNARODNAYA KNIGA
PI MOSCOW
PA 39 DIMITROVA UL., 113095 MOSCOW, RUSSIA
SN 0044-4642
J9 ZH TEKH FIZ+
JI Zhurnal Tek. Fiz.
PY 1978
VL 48
IS 7
BP 1449
EP 1456
PG 8
WC Physics, Applied
SC Physics
GA FH723
UT WOS:A1978FH72300020
ER

PT J
AU KIKIANI, BI
   SALIYA, ZE
   GOCHITASHVILI, MR
   KERESELIDZE, TM
   BAGDASAROVA, IG
AF KIKIANI, BI
   SALIYA, ZE
   GOCHITASHVILI, MR
   KERESELIDZE, TM
   BAGDASAROVA, IG
TI ELECTRON-CAPTURE DURING IONIC AND ATOMIC-COLLISIONS OF INERT-GASES IN
   TEMPERATURE-RANGE OF 200-4000EV
SO ZHURNAL TEKHNICHESKOI FIZIKI
LA Russian
DT Article
RP KIKIANI, BI (reprint author), TBILISI STATE UNIV,TBILISI,GESSR.
NR 25
TC 0
Z9 0
PU MEZHDUNARODNAYA KNIGA
PI MOSCOW
PA 39 DIMITROVA UL., 113095 MOSCOW, RUSSIA
SN 0044-4642
J9 ZH TEKH FIZ+
JI Zhurnal Tek. Fiz.
PY 1978
VL 48
IS 11
BP 2326
EP 2330
PG 5
WC Physics, Applied
SC Physics
GA GA494
UT WOS:A1978GA49400016
ER

PT J
AU TRAINOR, DW
   MANI, SA
AF TRAINOR, DW
   MANI, SA
TI ATOMIC CALCIUM LASER - PUMPED VIA COLLISION-INDUCED ABSORPTION
SO JOURNAL OF THE OPTICAL SOCIETY OF AMERICA
LA English
DT Meeting Abstract
RP TRAINOR, DW (reprint author), AVCO EVERETT RES LAB INC,EVERETT,MA 02149.
NR 0
TC 0
Z9 0
PU AMER INST PHYSICS
PI WOODBURY
PA CIRCULATION FULFILLMENT DIV, 500 SUNNYSIDE BLVD, WOODBURY, NY 11797-2999
SN 0030-3941
J9 J OPT SOC AM
PY 1978
VL 68
IS 11
BP 1645
EP 1645
PG 1
WC Physics, Multidisciplinary
SC Physics
GA GC617
UT WOS:A1978GC61700068
ER

PT J
AU WILHELM, J
   WINKLER, R
AF WILHELM, J
   WINKLER, R
TI COLLISION DOMINATED RELAXATION OF ELECTRON ENSEMBLE IN A PLASMA
   ADDITIONALLY HEATED BY AN ELECTRIC-FIELD .2. DEPENDENCE OF
   CHARACTERISTIC TIMES OF TRANSITIONS TO NEW STATIONARY STATES ON ATOMIC
   PARAMETERS IN NEON AND ARGON PLASMAS
SO ANNALEN DER PHYSIK
LA German
DT Article
RP WILHELM, J (reprint author), GASENTLADUNGSPHYS RUDOLF SEELIGER,INST 5,ZENT INST ELEKTR PHYS,DDR-22 GREITSWALD,GER DEM REP.
NR 4
TC 5
Z9 5
PU JOHANN AMBROSIUS BARTH VERLAG
PI HEIDELBERG
PA IM WEIHER 10, D-69121 HEIDELBERG, GERMANY
SN 0003-3804
J9 ANN PHYS-LEIPZIG
JI Ann. Phys.-Leip.
PY 1977
VL 34
IS 5
BP 369
EP 384
PG 16
WC Physics, Multidisciplinary
SC Physics
GA EM176
UT WOS:A1977EM17600005
ER

PT J
AU LIN, CD
AF LIN, CD
TI ATOMIC EXPANSION METHODS FOR ELECTRON-CAPTURE IN FAST ION-ATOM
   COLLISIONS
SO BULLETIN OF THE AMERICAN PHYSICAL SOCIETY
LA English
DT Meeting Abstract
C1 KANSAS STATE UNIV,MANHATTAN,KS 66502.
RI Lin, c d/D-7312-2012
OI Lin, c d/0000-0003-4847-8938
NR 1
TC 0
Z9 0
PU AMER INST PHYSICS
PI WOODBURY
PA CIRCULATION FULFILLMENT DIV, 500 SUNNYSIDE BLVD, WOODBURY, NY 11797-2999
SN 0003-0503
J9 B AM PHYS SOC
PY 1977
VL 22
IS 11
BP 1328
EP 1328
PG 1
WC Physics, Multidisciplinary
SC Physics
GA EB583
UT WOS:A1977EB58300111
ER

PT J
AU FEAGIN, JM
   MERZBACHER, E
   THOMPSON, WJ
AF FEAGIN, JM
   MERZBACHER, E
   THOMPSON, WJ
TI ATOMIC EXCITATIONS IN NUCLEAR COLLISIONS
SO BULLETIN OF THE AMERICAN PHYSICAL SOCIETY
LA English
DT Meeting Abstract
C1 UNIV N CAROLINA,CHAPEL HILL,NC 27514.
NR 2
TC 2
Z9 2
PU AMER INST PHYSICS
PI WOODBURY
PA CIRCULATION FULFILLMENT DIV, 500 SUNNYSIDE BLVD, WOODBURY, NY 11797-2999
SN 0003-0503
J9 B AM PHYS SOC
PY 1977
VL 22
IS 11
BP 1332
EP 1332
PG 1
WC Physics, Multidisciplinary
SC Physics
GA EB583
UT WOS:A1977EB58300145
ER

PT J
AU THORSON, WR
   DELOS, JB
AF THORSON, WR
   DELOS, JB
TI SCATTERING COORDINATE TRANSFORMATION THEORY OF SLOW ATOMIC-COLLISIONS
SO BULLETIN OF THE AMERICAN PHYSICAL SOCIETY
LA English
DT Meeting Abstract
C1 UNIV ALBERTA,EDMONTON T6G 2M7,ALBERTA,CANADA.
   COLL WILLIAM & MARY,WILLIAMSBURG,VA 23185.
NR 0
TC 0
Z9 0
PU AMER INST PHYSICS
PI WOODBURY
PA CIRCULATION FULFILLMENT DIV, 500 SUNNYSIDE BLVD, WOODBURY, NY 11797-2999
SN 0003-0503
J9 B AM PHYS SOC
PY 1977
VL 22
IS 11
BP 1335
EP 1335
PG 1
WC Physics, Multidisciplinary
SC Physics
GA EB583
UT WOS:A1977EB58300169
ER

PT J
AU PIACENTINI, RD
   SALIN, A
AF PIACENTINI, RD
   SALIN, A
TI MULTISTATE MOLECULAR TREATMENT OF ATOMIC-COLLISIONS IN IMPACT PARAMETER
   APPROXIMATION .2. CALCULATION OF DIFFERENTIAL CROSS-SECTIONS FROM
   TRANSITION AMPLITUDES FOR STRAIGHT-LINE CASE
SO COMPUTER PHYSICS COMMUNICATIONS
LA English
DT Article
C1 UNIV BORDEAUX 1,ASTROPHYS LAB,CNRS,EQUIPE RECH 137,F-33405 TALENCE,FRANCE.
   UNIV NACL ROSARIO,FAC CIENCIAS EXACTAS & INGENIERIA,DEPT FIS,2000 ROSARIO,ARGENTINA.
NR 25
TC 38
Z9 38
PU ELSEVIER SCIENCE BV
PI AMSTERDAM
PA PO BOX 211, 1000 AE AMSTERDAM, NETHERLANDS
SN 0010-4655
J9 COMPUT PHYS COMMUN
JI Comput. Phys. Commun.
PY 1977
VL 13
IS 1
BP 57
EP 62
DI 10.1016/0010-4655(77)90027-3
PG 6
WC Computer Science, Interdisciplinary Applications; Physics, Mathematical
SC Computer Science; Physics
GA DN504
UT WOS:A1977DN50400008
ER

PT J
AU NAUCKHOFF, CH
AF NAUCKHOFF, CH
TI PROCEEDINGS ON INTERNATIONAL-SYMPOSIUM ON ATOMIC MOLECULAR, AND
   SOLID-STATE THEORY COLLISION PHENOMENA AND COMPUTATIONAL METHODS -
   INTRODUCTORY-REMARKS
SO INTERNATIONAL JOURNAL OF QUANTUM CHEMISTRY
LA English
DT Editorial Material
NR 0
TC 0
Z9 0
PU JOHN WILEY & SONS INC
PI NEW YORK
PA 605 THIRD AVE, NEW YORK, NY 10158-0012
SN 0020-7608
J9 INT J QUANTUM CHEM
JI Int. J. Quantum Chem.
PY 1977
SU Y-11
BP 11
EP 14
PG 4
WC Chemistry, Physical; Mathematics, Interdisciplinary Applications;
   Physics, Atomic, Molecular & Chemical
SC Chemistry; Mathematics; Physics
GA DX388
UT WOS:A1977DX38800001
ER

PT J
AU HANSON, HP
AF HANSON, HP
TI PROCEEDINGS ON INTERNATIONAL-SYMPOSIUM ON ATOMIC, MOLECULAR, AND
   SOLID-STATE THEORY, COLLISION PHENOMENA AND COMPUTATIONAL METHODS -
   WELCOMING REMARKS
SO INTERNATIONAL JOURNAL OF QUANTUM CHEMISTRY
LA English
DT Editorial Material
C1 UNIV FLORIDA,GAINESVILLE,FL 32601.
NR 0
TC 0
Z9 0
PU JOHN WILEY & SONS INC
PI NEW YORK
PA 605 THIRD AVE, NEW YORK, NY 10158-0012
SN 0020-7608
J9 INT J QUANTUM CHEM
JI Int. J. Quantum Chem.
PY 1977
SU Y-11
BP 15
EP 16
PG 2
WC Chemistry, Physical; Mathematics, Interdisciplinary Applications;
   Physics, Atomic, Molecular & Chemical
SC Chemistry; Mathematics; Physics
GA DX388
UT WOS:A1977DX38800002
ER

PT J
AU KOLB, CE
   ELGIN, JB
AF KOLB, CE
   ELGIN, JB
TI CLASSICAL CALCULATIONS OF NH3 AND H2O ROTATIONAL EXCITATION IN ENERGETIC
   COLLISIONS WITH ATOMIC OXYGEN
SO JOURNAL OF CHEMICAL PHYSICS
LA English
DT Article
C1 AERODYNE RES INC,BEDFORD,MA 01730.
RI Kolb, Charles/A-8596-2009
NR 21
TC 6
Z9 6
PU AMER INST PHYSICS
PI WOODBURY
PA CIRCULATION FULFILLMENT DIV, 500 SUNNYSIDE BLVD, WOODBURY, NY 11797-2999
SN 0021-9606
J9 J CHEM PHYS
JI J. Chem. Phys.
PY 1977
VL 66
IS 1
BP 119
EP 124
DI 10.1063/1.433658
PG 6
WC Physics, Atomic, Molecular & Chemical
SC Physics
GA CS712
UT WOS:A1977CS71200018
ER

PT J
AU MACIAS, A
   RIERA, A
AF MACIAS, A
   RIERA, A
TI CALCULATION OF RADIAL COUPLINGS BETWEEN APPROXIMATE WAVEFUNCTIONS IN
   ATOMIC-COLLISIONS
SO JOURNAL OF PHYSICS B-ATOMIC MOLECULAR AND OPTICAL PHYSICS
LA English
DT Article
C1 UNIV AUTONOMA MADRID,CSIC,CTR COORDINADO,DEPT QUIM PHYS & QUIM CUANT,MADRID 34,SPAIN.
NR 17
TC 39
Z9 39
PU IOP PUBLISHING LTD
PI BRISTOL
PA DIRAC HOUSE, TEMPLE BACK, BRISTOL, ENGLAND BS1 6BE
SN 0953-4075
J9 J PHYS B-AT MOL OPT
JI J. Phys. B-At. Mol. Opt. Phys.
PY 1977
VL 10
IS 5
BP 861
EP 868
DI 10.1088/0022-3700/10/5/022
PG 8
WC Optics; Physics, Atomic, Molecular & Chemical
SC Optics; Physics
GA DD192
UT WOS:A1977DD19200022
ER

PT J
AU WAHLSTRAND, KJ
   NUMRICH, RW
   DAHLER, JS
   NIELSEN, SE
AF WAHLSTRAND, KJ
   NUMRICH, RW
   DAHLER, JS
   NIELSEN, SE
TI APPLICATION OF BAYLIS-GOMBAS PSEUDOPOTENTIAL TO INELASTIC
   ATOMIC-COLLISIONS
SO JOURNAL OF PHYSICS B-ATOMIC MOLECULAR AND OPTICAL PHYSICS
LA English
DT Article
C1 UNIV MINNESOTA,DEPT CHEM,MINNEAPOLIS,MN 55455.
   UNIV COPENHAGEN,H C ORSTEAD INST,CHEM LAB 3,DK-2100 COPENHAGEN,DENMARK.
NR 15
TC 6
Z9 6
PU IOP PUBLISHING LTD
PI BRISTOL
PA DIRAC HOUSE, TEMPLE BACK, BRISTOL, ENGLAND BS1 6BE
SN 0953-4075
J9 J PHYS B-AT MOL OPT
JI J. Phys. B-At. Mol. Opt. Phys.
PY 1977
VL 10
IS 9
BP 1687
EP 1702
DI 10.1088/0022-3700/10/9/019
PG 16
WC Optics; Physics, Atomic, Molecular & Chemical
SC Optics; Physics
GA DN875
UT WOS:A1977DN87500019
ER

PT J
AU ROBERTS, MJ
AF ROBERTS, MJ
TI ORIENTATION OF 2P STATE OF ATOMIC-HYDROGEN PRODUCED BY DIRECT COLLISIONS
   WITH FAST ELECTRONS
SO JOURNAL OF PHYSICS B-ATOMIC MOLECULAR AND OPTICAL PHYSICS
LA English
DT Article
C1 OBSERV PARIS,DEPT ASTROPHYS FONDAMENTALE,F-92190 MEUDON,FRANCE.
NR 19
TC 7
Z9 7
PU IOP PUBLISHING LTD
PI BRISTOL
PA DIRAC HOUSE, TEMPLE BACK, BRISTOL, ENGLAND BS1 6BE
SN 0953-4075
J9 J PHYS B-AT MOL OPT
JI J. Phys. B-At. Mol. Opt. Phys.
PY 1977
VL 10
IS 11
BP 2219
EP 2228
DI 10.1088/0022-3700/10/11/022
PG 10
WC Optics; Physics, Atomic, Molecular & Chemical
SC Optics; Physics
GA DR776
UT WOS:A1977DR77600022
ER

PT J
AU SHAH, MB
   GOFFE, TV
   GILBODY, HB
AF SHAH, MB
   GOFFE, TV
   GILBODY, HB
TI ELECTRON LOSS BY 35-1000 KEV HE+ IONS IN COLLISIONS WITH ATOMIC AND
   MOLECULAR-HYDROGEN
SO JOURNAL OF PHYSICS B-ATOMIC MOLECULAR AND OPTICAL PHYSICS
LA English
DT Letter
RP SHAH, MB (reprint author), QUEENS UNIV BELFAST,DEPT PURE & APPL PHYS,BELFAST BT7 1NN,ANTRIM,NORTH IRELAND.
NR 3
TC 14
Z9 14
PU IOP PUBLISHING LTD
PI BRISTOL
PA DIRAC HOUSE, TEMPLE BACK, BRISTOL, ENGLAND BS1 6BE
SN 0953-4075
J9 J PHYS B-AT MOL OPT
JI J. Phys. B-At. Mol. Opt. Phys.
PY 1977
VL 10
IS 18
BP L723
EP L725
DI 10.1088/0022-3700/10/18/009
PG 3
WC Optics; Physics, Atomic, Molecular & Chemical
SC Optics; Physics
GA EG773
UT WOS:A1977EG77300009
ER

PT J
AU KALITEEVSKY, NI
   KOTLIKOV, EN
   CHAIKA, MP
AF KALITEEVSKY, NI
   KOTLIKOV, EN
   CHAIKA, MP
TI DETERMINATION OF ATOMIC CONSTANTS AND COLLISION CROSS-SECTIONS BY METHOD
   OF LEVEL-CROSSING IN GAS-LASERS
SO KVANTOVAYA ELEKTRONIKA
LA Russian
DT Article
C1 AA ZHDANOV STATE UNIV,LENINGRAD,USSR.
NR 30
TC 8
Z9 8
PU LEBEDEV PHYSICAL INST KVANTOVAYA ELEKTRONIKA JOURNAL
PI MOSCOW GSP-1
PA LENINSKII PROSPEKT 53, 117924 MOSCOW GSP-1, RUSSIA
SN 0368-7147
J9 KVANTOVAYA ELEKTRON+
JI Kvantovaya Elektron.
PY 1977
VL 4
IS 9
BP 1949
EP 1958
PG 10
WC Engineering, Electrical & Electronic; Physics, Applied
SC Engineering; Physics
GA DV911
UT WOS:A1977DV91100012
ER

PT J
AU CHONG, YP
   FITE, WL
AF CHONG, YP
   FITE, WL
TI CROSS-SECTION FOR PRODUCTION OF METASTABLE H(2S) STATE IN PROTON
   COLLISIONS WITH ATOMIC-HYDROGEN
SO PHYSICAL REVIEW A
LA English
DT Article
C1 UNIV PITTSBURGH,DEPT PHYS & ASTRON,PITTSBURGH,PA 15260.
NR 55
TC 42
Z9 42
PU AMERICAN PHYSICAL SOC
PI COLLEGE PK
PA ONE PHYSICS ELLIPSE, COLLEGE PK, MD 20740-3844 USA
SN 1050-2947
J9 PHYS REV A
JI Phys. Rev. A
PY 1977
VL 16
IS 3
BP 933
EP 942
DI 10.1103/PhysRevA.16.933
PG 10
WC Optics; Physics, Atomic, Molecular & Chemical
SC Optics; Physics
GA DY103
UT WOS:A1977DY10300012
ER

PT J
AU GARDNER, LD
   BAYFIELD, JE
   KOCH, PM
   KIM, HJ
   STELSON, PH
AF GARDNER, LD
   BAYFIELD, JE
   KOCH, PM
   KIM, HJ
   STELSON, PH
TI EXPERIMENTAL-STUDY OF ELECTRON-TRANSFER IN MULTIPLY CHARGED FE-ION
   COLLISIONS WITH ATOMIC-HYDROGEN
SO PHYSICAL REVIEW A
LA English
DT Article
C1 UNIV PITTSBURGH,DEPT PHYS & ASTRON,PITTSBURGH,PA 15260.
   OAK RIDGE NATL LAB,OAK RIDGE,TN 37830.
   YALE UNIV,JW GIBBS LAB,NEW HAVEN,CT 06520.
NR 13
TC 38
Z9 38
PU AMERICAN PHYSICAL SOC
PI COLLEGE PK
PA ONE PHYSICS ELLIPSE, COLLEGE PK, MD 20740-3844 USA
SN 1050-2947
J9 PHYS REV A
JI Phys. Rev. A
PY 1977
VL 16
IS 4
BP 1415
EP 1418
DI 10.1103/PhysRevA.16.1415
PG 4
WC Optics; Physics, Atomic, Molecular & Chemical
SC Optics; Physics
GA DZ115
UT WOS:A1977DZ11500013
ER

PT J
AU SALOP, A
   OLSON, RE
AF SALOP, A
   OLSON, RE
TI ELECTRON REMOVAL FROM ATOMIC-HYDROGEN BY COLLISIONS WITH FULLY STRIPPED
   CARBON
SO PHYSICAL REVIEW A
LA English
DT Article
C1 STANFORD RES INST,CTR MOLEC PHYS,MENLO PK,CA 94025.
NR 17
TC 61
Z9 61
PU AMERICAN PHYSICAL SOC
PI COLLEGE PK
PA ONE PHYSICS ELLIPSE, COLLEGE PK, MD 20740-3844 USA
SN 1050-2947
J9 PHYS REV A
JI Phys. Rev. A
PY 1977
VL 16
IS 5
BP 1811
EP 1816
DI 10.1103/PhysRevA.16.1811
PG 6
WC Optics; Physics, Atomic, Molecular & Chemical
SC Optics; Physics
GA EB085
UT WOS:A1977EB08500011
ER

PT J
AU OLSON, RE
   SALOP, A
   PHANEUF, RA
   MEYER, FW
AF OLSON, RE
   SALOP, A
   PHANEUF, RA
   MEYER, FW
TI ELECTRON LOSS BY ATOMIC AND MOLECULAR-HYDROGEN IN COLLISIONS WITH
   HE-3(++) AND H-4(+)
SO PHYSICAL REVIEW A
LA English
DT Article
C1 STANFORD RES INST,MENLO PK,CA 94025.
   OAK RIDGE ASSOC UNIV,OAK RIDGE,TN 37830.
NR 25
TC 86
Z9 86
PU AMERICAN PHYSICAL SOC
PI COLLEGE PK
PA ONE PHYSICS ELLIPSE, COLLEGE PK, MD 20740-3844 USA
SN 1050-2947
J9 PHYS REV A
JI Phys. Rev. A
PY 1977
VL 16
IS 5
BP 1867
EP 1872
DI 10.1103/PhysRevA.16.1867
PG 6
WC Optics; Physics, Atomic, Molecular & Chemical
SC Optics; Physics
GA EB085
UT WOS:A1977EB08500018
ER

PT J
AU GALLAGHER, A
   HOLSTEIN, T
AF GALLAGHER, A
   HOLSTEIN, T
TI COLLISION-INDUCED ABSORPTION IN ATOMIC ELECTRONIC-TRANSITIONS
SO PHYSICAL REVIEW A
LA English
DT Article
C1 UNIV CALIF LOS ANGELES,DEPT PHYS,LOS ANGELES,CA 90024.
RP GALLAGHER, A (reprint author), UNIV COLORADO,NBS,JOINT INST LAB ASTROPHYS,BOULDER,CO 80309, USA.
NR 36
TC 113
Z9 113
PU AMERICAN PHYSICAL SOC
PI COLLEGE PK
PA ONE PHYSICS ELLIPSE, COLLEGE PK, MD 20740-3844 USA
SN 1050-2947
J9 PHYS REV A
JI Phys. Rev. A
PY 1977
VL 16
IS 6
BP 2413
EP 2431
DI 10.1103/PhysRevA.16.2413
PG 19
WC Optics; Physics, Atomic, Molecular & Chemical
SC Optics; Physics
GA EF355
UT WOS:A1977EF35500024
ER

PT J
AU BAYLIS, WE
AF BAYLIS, WE
TI OSCILLATORY SPECTRA DUE TO SUDDEN EXCITATION, AND APPLICATION TO
   INNER-SHELL PROCESSES IN ATOMIC-COLLISIONS
SO PHYSICAL REVIEW A
LA English
DT Note
C1 UNIV WINDSOR,DEPT PHYS,WINDSOR N9B 3P4,ONTARIO,CANADA.
NR 7
TC 0
Z9 0
PU AMERICAN PHYSICAL SOC
PI COLLEGE PK
PA ONE PHYSICS ELLIPSE, COLLEGE PK, MD 20740-3844 USA
SN 1050-2947
J9 PHYS REV A
JI Phys. Rev. A
PY 1977
VL 15
IS 3
BP 1330
EP 1332
DI 10.1103/PhysRevA.15.1330
PG 3
WC Optics; Physics, Atomic, Molecular & Chemical
SC Optics; Physics
GA DA591
UT WOS:A1977DA59100062
ER

PT J
AU KLAR, H
AF KLAR, H
TI ADIABATIC ANALYSIS OF ATOMIC-COLLISIONS .2. PROPERTIES OF
   VELOCITY-COUPLED CHANNELS
SO PHYSICAL REVIEW A
LA English
DT Article
C1 UNIV CHICAGO,DEPT PHYS,CHICAGO,IL 60637.
NR 10
TC 40
Z9 40
PU AMERICAN PHYSICAL SOC
PI COLLEGE PK
PA ONE PHYSICS ELLIPSE, COLLEGE PK, MD 20740-3844 USA
SN 1050-2947
J9 PHYS REV A
JI Phys. Rev. A
PY 1977
VL 15
IS 4
BP 1452
EP 1458
DI 10.1103/PhysRevA.15.1452
PG 7
WC Optics; Physics, Atomic, Molecular & Chemical
SC Optics; Physics
GA DD673
UT WOS:A1977DD67300012
ER

PT J
AU SCHMID, GB
AF SCHMID, GB
TI TRANSFORMATION THEORY AND TRANSLATION FACTORS IN INELASTIC
   ATOMIC-COLLISIONS
SO PHYSICAL REVIEW A
LA English
DT Article
C1 UNIV ARIZONA,DEPT PHYS,TUCSON,AZ 85721.
NR 29
TC 24
Z9 24
PU AMERICAN PHYSICAL SOC
PI COLLEGE PK
PA ONE PHYSICS ELLIPSE, COLLEGE PK, MD 20740-3844 USA
SN 1050-2947
J9 PHYS REV A
JI Phys. Rev. A
PY 1977
VL 15
IS 4
BP 1459
EP 1468
DI 10.1103/PhysRevA.15.1459
PG 10
WC Optics; Physics, Atomic, Molecular & Chemical
SC Optics; Physics
GA DD673
UT WOS:A1977DD67300013
ER

PT J
AU TUDORACHE, SS
AF TUDORACHE, SS
TI MIXING AND QUENCHING CROSS-SECTIONS FOR ATOMIC COLLISION PROCESSES
SO PHYSICS LETTERS A
LA English
DT Article
C1 POLYTECH INST BUCHAREST,INST POLYTECH,BUCHAREST,ROMANIA.
NR 8
TC 2
Z9 2
PU ELSEVIER SCIENCE BV
PI AMSTERDAM
PA PO BOX 211, 1000 AE AMSTERDAM, NETHERLANDS
SN 0375-9601
J9 PHYS LETT A
JI Phys. Lett. A
PY 1977
VL 61
IS 3
BP 162
EP 164
DI 10.1016/0375-9601(77)90279-1
PG 3
WC Physics, Multidisciplinary
SC Physics
GA DJ123
UT WOS:A1977DJ12300008
ER

PT J
AU MSEZANE, AZ
AF MSEZANE, AZ
TI ELECTRON-CAPTURE BY COMPLETELY STRIPPED POSITIVE-IONS IN COLLISION WITH
   ATOMIC-HYDROGEN
SO PHYSICS LETTERS A
LA English
DT Article
C1 GEORGIA STATE UNIV,DEPT PHYS,ATLANTA,GA 30303.
NR 15
TC 4
Z9 4
PU ELSEVIER SCIENCE BV
PI AMSTERDAM
PA PO BOX 211, 1000 AE AMSTERDAM, NETHERLANDS
SN 0375-9601
J9 PHYS LETT A
JI Phys. Lett. A
PY 1977
VL 59
IS 6
BP 435
EP 437
DI 10.1016/0375-9601(77)90648-X
PG 3
WC Physics, Multidisciplinary
SC Physics
GA CU154
UT WOS:A1977CU15400009
ER

PT J
AU PATI, JC
   RAJPOOT, S
   SALAM, A
AF PATI, JC
   RAJPOOT, S
   SALAM, A
TI NATURAL LEFT-RIGHT SYMMETRY, ATOMIC PARITY EXPERIMENTS AND ASYMMETRIES
   IN HIGH-ENERGY E+E-COLLISIONS IN PETRA AND PEP REGIONS
SO PHYSICS LETTERS B
LA English
DT Article
C1 UNIV LONDON,IMPERIAL COLL SCI & TECHNOL,LONDON SW7 2AZ,ENGLAND.
   INT CTR THEORET PHYS,TRIESTE,ITALY.
NR 14
TC 6
Z9 6
PU ELSEVIER SCIENCE BV
PI AMSTERDAM
PA PO BOX 211, 1000 AE AMSTERDAM, NETHERLANDS
SN 0370-2693
J9 PHYS LETT B
JI Phys. Lett. B
PY 1977
VL 71
IS 2
BP 387
EP 391
DI 10.1016/0370-2693(77)90247-7
PG 5
WC Physics, Multidisciplinary
SC Physics
GA EB396
UT WOS:A1977EB39600046
ER

PT J
AU MOISEIWITSCH, BL
AF MOISEIWITSCH, BL
TI RECENT PROGRESS IN ATOMIC-COLLISIONS THEORY
SO REPORTS ON PROGRESS IN PHYSICS
LA English
DT Review
C1 QUEENS UNIV BELFAST,DEPT APPL MATH & THEORET PHYS,BELFAST BT7 1NN,ANTRIM,NORTH IRELAND.
NR 280
TC 26
Z9 26
PU IOP PUBLISHING LTD
PI BRISTOL
PA DIRAC HOUSE, TEMPLE BACK, BRISTOL, ENGLAND BS1 6BE
SN 0034-4885
J9 REP PROG PHYS
JI Rep. Prog. Phys.
PY 1977
VL 40
IS 8
BP 843
EP 904
DI 10.1088/0034-4885/40/8/001
PG 62
WC Physics, Multidisciplinary
SC Physics
GA DZ119
UT WOS:A1977DZ11900001
ER

PT J
AU MOISEIWITSCH, BL
AF MOISEIWITSCH, BL
TI COLLISIONS BETWEEN ATOMIC PARTICLES
SO SCIENCE PROGRESS
LA English
DT Review
C1 QUEENS UNIV BELFAST,DEPT APPL MATH & THEORET PHYS,BELFAST BT7 1NN,NORTH IRELAND.
NR 4
TC 0
Z9 0
PU BLACKWELL SCIENCE LTD
PI OXFORD
PA OSNEY MEAD, OXFORD, OXON, ENGLAND OX2 0EL
SN 0036-8504
J9 SCI PROG
PY 1977
VL 64
IS 254
BP 229
EP 246
PG 18
WC Education, Scientific Disciplines; Multidisciplinary Sciences
SC Education & Educational Research; Science & Technology - Other Topics
GA DA443
UT WOS:A1977DA44300005
ER

PT J
AU LEONAS, VB
   KALININ, AP
AF LEONAS, VB
   KALININ, AP
TI STUDIES OF IONIZATION OF ATOMIC PARTICLES AT SLOW COLLISIONS
SO USPEKHI FIZICHESKIKH NAUK
LA Russian
DT Review
C1 ACAD SCI USSR,INST SPACE RES,MOSCOW V-71,USSR.
NR 88
TC 15
Z9 15
PU MEZHDUNARODNAYA KNIGA
PI MOSCOW
PA 39 DIMITROVA UL., 113095 MOSCOW, RUSSIA
SN 0042-1294
J9 USP FIZ NAUK+
JI Uspekhi Fiz. Nauk
PY 1977
VL 121
IS 4
BP 561
EP 592
PG 32
WC Physics, Multidisciplinary
SC Physics
GA DD696
UT WOS:A1977DD69600001
ER

PT J
AU ALEKSEYEV, AI
   YEVSEYEV, IV
   YERMACHENKO, VM
AF ALEKSEYEV, AI
   YEVSEYEV, IV
   YERMACHENKO, VM
TI FEASIBILITY OF INVESTIGATING ATOMIC-COLLISIONS BY PHOTON-ECHO TECHNIQUE
SO ZHURNAL EKSPERIMENTALNOI I TEORETICHESKOI FIZIKI
LA Russian
DT Article
C1 MOSCOW ENGN PHYS INST,MOSCOW,USSR.
NR 21
TC 11
Z9 11
PU MEZHDUNARODNAYA KNIGA
PI MOSCOW
PA 39 DIMITROVA UL., 113095 MOSCOW, RUSSIA
SN 0044-4510
J9 ZH EKSP TEOR FIZ+
JI Zhurnal Eksperimentalnoi Teor. Fiz.
PY 1977
VL 73
IS 2
BP 470
EP 480
PG 11
WC Physics, Multidisciplinary
SC Physics
GA DS536
UT WOS:A1977DS53600014
ER

PT J
AU DRUKARYEV, GF
   OBYEDKOV, VD
AF DRUKARYEV, GF
   OBYEDKOV, VD
TI POLARIZATION EFFECTS IN INELASTIC ELECTRON ATOMIC COLLISIONS INVOLVING A
   CHANGE OF ATOMIC SPIN
SO ZHURNAL EKSPERIMENTALNOI I TEORETICHESKOI FIZIKI
LA Russian
DT Article
C1 AA ZHDANOV STATE UNIV,LENINGRAD,USSR.
NR 3
TC 3
Z9 3
PU MEZHDUNARODNAYA KNIGA
PI MOSCOW
PA 39 DIMITROVA UL., 113095 MOSCOW, RUSSIA
SN 0044-4510
J9 ZH EKSP TEOR FIZ+
JI Zhurnal Eksperimentalnoi Teor. Fiz.
PY 1977
VL 72
IS 4
BP 1306
EP 1312
PG 7
WC Physics, Multidisciplinary
SC Physics
GA DD695
UT WOS:A1977DD69500010
ER

PT J
AU CRANDALL, DH
AF CRANDALL, DH
TI ATOMIC COLLISION CROSS-SECTION FOR PLASMA IMPURITIES
SO BULLETIN OF THE AMERICAN PHYSICAL SOCIETY
LA English
DT Meeting Abstract
C1 OAK RIDGE ASSOC UNIV,OAK RIDGE,TN 37830.
NR 0
TC 0
Z9 0
PU AMER INST PHYSICS
PI MELVILLE
PA CIRCULATION & FULFILLMENT DIV, 2 HUNTINGTON QUADRANGLE, STE 1 N O 1,
   MELVILLE, NY 11747-4501 USA
SN 0003-0503
J9 B AM PHYS SOC
PY 1977
VL 22
IS 3
BP 251
EP 251
PG 1
WC Physics, Multidisciplinary
SC Physics
GA CX848
UT WOS:A1977CX84800013
ER

PT J
AU FIUTAK, J
   PAUL, E
AF FIUTAK, J
   PAUL, E
TI EFFECT OF VELOCITY CHANGING COLLISION ON ATOMIC LINE-SHAPE
SO ACTA PHYSICA POLONICA A
LA English
DT Article
C1 UNIV GDANSK,INST PHYS,PL-80952 GDANSK,POLAND.
NR 12
TC 5
Z9 5
PU POLISH ACAD SCIENCES INST PHYSICS
PI WARSAW
PA AL LOTNIKOW 32-46, 02-668 WARSAW, POLAND
SN 0587-4246
J9 ACTA PHYS POL A
JI Acta Phys. Pol. A
PY 1976
VL 49
IS 6
BP 773
EP 783
PG 11
WC Physics, Multidisciplinary
SC Physics
GA CC779
UT WOS:A1976CC77900010
ER

PT J
AU GIEN, TT
AF GIEN, TT
TI COMMENT ON REDUCTION OF EIKONAL EXCHANGE AMPLITUDE IN THEORY OF ATOMIC
   AND MOLECULAR COLLISION
SO BULLETIN OF THE AMERICAN PHYSICAL SOCIETY
LA English
DT Meeting Abstract
C1 MEM UNIV NEWFOUNDLAND,ST JOHNS ALC 5S7,NEWFOUNDLAND,CANADA.
NR 0
TC 0
Z9 0
PU AMER INST PHYSICS
PI WOODBURY
PA CIRCULATION FULFILLMENT DIV, 500 SUNNYSIDE BLVD, WOODBURY, NY 11797-2999
SN 0003-0503
J9 B AM PHYS SOC
PY 1976
VL 21
IS 4
BP 574
EP 574
PG 1
WC Physics, Multidisciplinary
SC Physics
GA BM219
UT WOS:A1976BM21900401
ER

PT J
AU RHODES, CK
AF RHODES, CK
TI LASER STUDIES OF ATOMIC AND MOLECULAR-COLLISIONS
SO BULLETIN OF THE AMERICAN PHYSICAL SOCIETY
LA English
DT Meeting Abstract
C1 STANFORD RES INST,CTR MOLEC PHYS,MENLO PK,CA 94025.
NR 5
TC 0
Z9 0
PU AMER INST PHYSICS
PI WOODBURY
PA CIRCULATION FULFILLMENT DIV, 500 SUNNYSIDE BLVD, WOODBURY, NY 11797-2999
SN 0003-0503
J9 B AM PHYS SOC
PY 1976
VL 21
IS 10
BP 1255
EP 1256
PG 2
WC Physics, Multidisciplinary
SC Physics
GA CK639
UT WOS:A1976CK63900227
ER

PT J
AU SCHMID, GB
AF SCHMID, GB
TI TRANSFORMATION THEORY AND TRANSLATION FACTORS IN INELASTIC
   ATOMIC-COLLISIONS
SO BULLETIN OF THE AMERICAN PHYSICAL SOCIETY
LA English
DT Meeting Abstract
C1 UNIV ARIZONA,TUCSON,AZ 85721.
NR 0
TC 0
Z9 0
PU AMER INST PHYSICS
PI WOODBURY
PA CIRCULATION FULFILLMENT DIV, 500 SUNNYSIDE BLVD, WOODBURY, NY 11797-2999
SN 0003-0503
J9 B AM PHYS SOC
PY 1976
VL 21
IS 10
BP 1258
EP 1258
PG 1
WC Physics, Multidisciplinary
SC Physics
GA CK639
UT WOS:A1976CK63900248
ER

PT J
AU PHANEUF, RA
   MCKNIGHT, RH
AF PHANEUF, RA
   MCKNIGHT, RH
TI CHARGE-TRANSFER COLLISIONS OF N-3+ WITH ATOMIC AND MOLECULAR-HYDROGEN
SO BULLETIN OF THE AMERICAN PHYSICAL SOCIETY
LA English
DT Meeting Abstract
C1 OAK RIDGE NATL LAB,OAK RIDGE,TN 37830.
   UNIV VIRGINIA,CHARLOTTESVILLE,VA 22903.
NR 1
TC 1
Z9 1
PU AMER INST PHYSICS
PI WOODBURY
PA CIRCULATION FULFILLMENT DIV, 500 SUNNYSIDE BLVD, WOODBURY, NY 11797-2999
SN 0003-0503
J9 B AM PHYS SOC
PY 1976
VL 21
IS 10
BP 1266
EP 1266
PG 1
WC Physics, Multidisciplinary
SC Physics
GA CK639
UT WOS:A1976CK63900292
ER

PT J
AU MEDVEDEV, ES
   RODMAN, VR
AF MEDVEDEV, ES
   RODMAN, VR
TI HYPERFINE RELAXATION AND FREQUENCY-SHIFT OF (1, 0)-](0, 0) TRANSITION
   DUE TO ATOMIC-MOLECULAR COLLISIONS
SO CHEMICAL PHYSICS
LA English
DT Article
C1 ACAD SCI USSR,CHEM PHYS INST,MOSCOW,USSR.
RI Medvedev, Emile/A-1697-2009
NR 14
TC 0
Z9 0
PU ELSEVIER SCIENCE BV
PI AMSTERDAM
PA PO BOX 211, 1000 AE AMSTERDAM, NETHERLANDS
SN 0301-0104
J9 CHEM PHYS
JI Chem. Phys.
PY 1976
VL 15
IS 1
BP 77
EP 83
DI 10.1016/0301-0104(76)89008-8
PG 7
WC Chemistry, Physical; Physics, Atomic, Molecular & Chemical
SC Chemistry; Physics
GA BV827
UT WOS:A1976BV82700008
ER

PT J
AU DALIDCHIK, FI
   SLONIM, VZ
AF DALIDCHIK, FI
   SLONIM, VZ
TI FIELD ATOMIC-COLLISIONS
SO CHEMICAL PHYSICS LETTERS
LA English
DT Article
C1 ACAD SCI USSR,CHEM PHYS INST,MOSCOW,USSR.
NR 10
TC 0
Z9 0
PU ELSEVIER SCIENCE BV
PI AMSTERDAM
PA PO BOX 211, 1000 AE AMSTERDAM, NETHERLANDS
SN 0009-2614
J9 CHEM PHYS LETT
JI Chem. Phys. Lett.
PY 1976
VL 41
IS 2
BP 244
EP 246
DI 10.1016/0009-2614(76)80802-0
PG 3
WC Chemistry, Physical; Physics, Atomic, Molecular & Chemical
SC Chemistry; Physics
GA BZ531
UT WOS:A1976BZ53100011
ER

PT J
AU BIENIEK, RJ
AF BIENIEK, RJ
TI STATIONARY PHASE ANALYSIS OF INELASTIC ATOMIC-COLLISIONS - PENNING
   IONIZATION
SO CHEMICAL PHYSICS LETTERS
LA English
DT Article
C1 UNIV ILLINOIS,COLL LIBERAL ARTS & SCI,URBANA,IL 61801.
NR 13
TC 11
Z9 11
PU ELSEVIER SCIENCE BV
PI AMSTERDAM
PA PO BOX 211, 1000 AE AMSTERDAM, NETHERLANDS
SN 0009-2614
J9 CHEM PHYS LETT
JI Chem. Phys. Lett.
PY 1976
VL 40
IS 1
BP 72
EP 79
DI 10.1016/0009-2614(76)80123-6
PG 8
WC Chemistry, Physical; Physics, Atomic, Molecular & Chemical
SC Chemistry; Physics
GA BT069
UT WOS:A1976BT06900018
ER

PT J
AU PIACENTINI, RD
   SALIN, A
AF PIACENTINI, RD
   SALIN, A
TI MULTISTATE MOLECULAR TREATMENT OF ATOMIC-COLLISIONS IN IMPACT PARAMETER
   APPROXIMATION .3. INTEGRATION OF COUPLED EQUATIONS AND CALCULATION OF
   TRANSITION AMPLITUDES FOR COULOMB TRAJECTORIES
SO COMPUTER PHYSICS COMMUNICATIONS
LA English
DT Article
C1 UNIV BORDEAUX 1,ASTROPHYS LAB,CNRS,EQUIPE RECH 137,F-33405 TALENCE,FRANCE.
   UNIV NACL ROSARIO,FAC CIENCIAS EXACTAS INGN,DEPT FIS,CNRS,EQUIPE RECH 137,2000 ROSARIO,ARGENTINA.
NR 4
TC 22
Z9 22
PU ELSEVIER SCIENCE BV
PI AMSTERDAM
PA PO BOX 211, 1000 AE AMSTERDAM, NETHERLANDS
SN 0010-4655
J9 COMPUT PHYS COMMUN
JI Comput. Phys. Commun.
PY 1976
VL 12
IS 2
BP 199
EP 203
DI 10.1016/0010-4655(76)90068-0
PG 5
WC Computer Science, Interdisciplinary Applications; Physics, Mathematical
SC Computer Science; Physics
GA DC805
UT WOS:A1976DC80500008
ER

PT J
AU CHEN, JCY
   LEE, YT
AF CHEN, JCY
   LEE, YT
TI EIKONAL APPROXIMATION FOR INTERMEDIATE-ENERGY ATOMIC-COLLISIONS
SO INTERNATIONAL JOURNAL OF QUANTUM CHEMISTRY
LA English
DT Article
C1 UNIV CALIF SAN DIEGO,DEPT PHYS,LA JOLLA,CA 92093.
NR 16
TC 0
Z9 0
PU JOHN WILEY & SONS INC
PI NEW YORK
PA 605 THIRD AVE, NEW YORK, NY 10158-0012
SN 0020-7608
J9 INT J QUANTUM CHEM
JI Int. J. Quantum Chem.
PY 1976
SU Y-10
BP 251
EP 258
PG 8
WC Chemistry, Physical; Mathematics, Interdisciplinary Applications;
   Physics, Atomic, Molecular & Chemical
SC Chemistry; Mathematics; Physics
GA CG773
UT WOS:A1976CG77300026
ER

PT J
AU NEYNABER, RH
   MAGNUSON, GD
AF NEYNABER, RH
   MAGNUSON, GD
TI ASSOCIATIVE IONIZATION IN COLLISIONS BETWEEN METASTABLE HELIUM AND
   ATOMIC NITROGEN AND OXYGEN
SO JOURNAL OF CHEMICAL PHYSICS
LA English
DT Article
C1 IRT CORP,POB 80817,SAN DIEGO,CA 92138.
NR 19
TC 7
Z9 7
PU AMER INST PHYSICS
PI WOODBURY
PA CIRCULATION FULFILLMENT DIV, 500 SUNNYSIDE BLVD, WOODBURY, NY 11797-2999
SN 0021-9606
J9 J CHEM PHYS
JI J. Chem. Phys.
PY 1976
VL 64
IS 7
BP 2840
EP 2844
DI 10.1063/1.432583
PG 5
WC Physics, Atomic, Molecular & Chemical
SC Physics
GA BL111
UT WOS:A1976BL11100017
ER

PT J
AU GERSTEN, JI
   MITTLEMAN, MH
AF GERSTEN, JI
   MITTLEMAN, MH
TI INELASTIC ATOMIC-COLLISIONS IN A LASER FIELD
SO JOURNAL OF PHYSICS B-ATOMIC MOLECULAR AND OPTICAL PHYSICS
LA English
DT Article
C1 CITY UNIV NEW YORK,CITY COLL,DEPT PHYS,NEW YORK,NY 10031.
NR 12
TC 34
Z9 34
PU IOP PUBLISHING LTD
PI BRISTOL
PA DIRAC HOUSE, TEMPLE BACK, BRISTOL, ENGLAND BS1 6BE
SN 0953-4075
J9 J PHYS B-AT MOL OPT
JI J. Phys. B-At. Mol. Opt. Phys.
PY 1976
VL 9
IS 3
BP 383
EP 388
DI 10.1088/0022-3700/9/3/006
PG 6
WC Optics; Physics, Atomic, Molecular & Chemical
SC Optics; Physics
GA BK063
UT WOS:A1976BK06300006
ER

PT J
AU MAREK, J
   NIEMAX, K
AF MAREK, J
   NIEMAX, K
TI INFLUENCE OF COLLISIONS OF XE ATOMS ON LIFETIME OF ATOMIC STATES OF CS
SO JOURNAL OF PHYSICS B-ATOMIC MOLECULAR AND OPTICAL PHYSICS
LA English
DT Letter
C1 UNIV KIEL,INST EXPTL PHYS,D-2300 KIEL 1,FED REP GER.
NR 9
TC 21
Z9 21
PU IOP PUBLISHING LTD
PI BRISTOL
PA DIRAC HOUSE, TEMPLE BACK, BRISTOL, ENGLAND BS1 6BE
SN 0953-4075
J9 J PHYS B-AT MOL OPT
JI J. Phys. B-At. Mol. Opt. Phys.
PY 1976
VL 9
IS 16
BP L483
EP L488
DI 10.1088/0022-3700/9/16/005
PG 6
WC Optics; Physics, Atomic, Molecular & Chemical
SC Optics; Physics
GA CR462
UT WOS:A1976CR46200005
ER

PT J
AU OMARA, BJ
AF OMARA, BJ
TI COMMENTS ON BROADENING OF SPECTRAL-LINES BY COLLISIONS WITH
   ATOMIC-HYDROGEN
SO MONTHLY NOTICES OF THE ROYAL ASTRONOMICAL SOCIETY
LA English
DT Article
C1 UNIV QUEENSLAND,DEPT PHYS,BRISBANE 4000,QUEENSLAND,AUSTRALIA.
NR 41
TC 38
Z9 38
PU BLACKWELL SCIENCE LTD
PI OXFORD
PA P O BOX 88, OSNEY MEAD, OXFORD, OXON, ENGLAND OX2 0NE
SN 0035-8711
J9 MON NOT R ASTRON SOC
JI Mon. Not. Roy. Astron. Soc.
PY 1976
VL 177
IS 3
BP 551
EP 568
PG 18
WC Astronomy & Astrophysics
SC Astronomy & Astrophysics
GA CP234
UT WOS:A1976CP23400007
ER

PT J
AU SELLIN, IA
AF SELLIN, IA
TI APPLICATIONS OF BEAM-FOIL SPECTROSCOPY TO ATOMIC-COLLISIONS IN SOLIDS
SO NUCLEAR INSTRUMENTS & METHODS
LA English
DT Article
C1 UNIV TENNESSEE,KNOXVILLE,TN 37916.
   OAK RIDGE NATL LAB,OAK RIDGE,TN.
NR 35
TC 0
Z9 0
PU ELSEVIER SCIENCE BV
PI AMSTERDAM
PA PO BOX 211, 1000 AE AMSTERDAM, NETHERLANDS
SN 0029-554X
J9 NUCL INSTRUM METHODS
PY 1976
VL 132
IS JAN-F
BP 397
EP 404
DI 10.1016/0029-554X(76)90765-5
PG 8
WC Instruments & Instrumentation; Nuclear Science & Technology
SC Instruments & Instrumentation; Nuclear Science & Technology
GA BL518
UT WOS:A1976BL51800064
ER

PT J
AU UMANSKII, IM
   VETCHINKIN, SI
   BAKHRAKH, VL
AF UMANSKII, IM
   VETCHINKIN, SI
   BAKHRAKH, VL
TI TAKING INTO ACCOUNT SWING OF VIBRATIONS BY IR-EMISSION FIELD IN
   ATOMIC-MOLECULE COLLISIONS
SO OPTIKA I SPEKTROSKOPIYA
LA Russian
DT Article
NR 4
TC 1
Z9 1
PU MEZHDUNARODNAYA KNIGA
PI MOSCOW
PA 39 DIMITROVA UL., 113095 MOSCOW, RUSSIA
SN 0030-4034
J9 OPT SPEKTROSK+
JI Opt. Spektrosk.
PY 1976
VL 41
IS 2
BP 204
EP 208
PG 5
WC Optics; Spectroscopy
SC Optics; Spectroscopy
GA CC141
UT WOS:A1976CC14100008
ER

PT J
AU DRACHMAN, RJ
   OMIDVAR, K
   MCGUIRE, JH
AF DRACHMAN, RJ
   OMIDVAR, K
   MCGUIRE, JH
TI DIFFERENTIAL CROSS-SECTION FOR POSITRONIUM FORMATION IN
   POSITRON-ATOMIC-HYDROGEN COLLISIONS
SO PHYSICAL REVIEW A
LA English
DT Article
C1 KANSAS STATE UNIV,DEPT PHYS,MANHATTAN,KS 66505.
   NASA, GODDARD SPACE FLIGHT CTR,THEORET STUDIES GRP,GREENBELT,MD 20771.
NR 20
TC 34
Z9 34
PU AMERICAN PHYSICAL SOC
PI COLLEGE PK
PA ONE PHYSICS ELLIPSE, COLLEGE PK, MD 20740-3844 USA
SN 1050-2947
J9 PHYS REV A
JI Phys. Rev. A
PY 1976
VL 14
IS 1
BP 100
EP 103
DI 10.1103/PhysRevA.14.100
PG 4
WC Optics; Physics, Atomic, Molecular & Chemical
SC Optics; Physics
GA BZ301
UT WOS:A1976BZ30100014
ER

PT J
AU FURTADO, PM
   MAZENKO, GF
   YIP, S
AF FURTADO, PM
   MAZENKO, GF
   YIP, S
TI EFFECTS OF CORRELATED COLLISIONS ON ATOMIC DIFFUSION IN A HARD-SPHERE
   FLUID
SO PHYSICAL REVIEW A
LA English
DT Article
C1 MIT,DEPT NUCL ENGN,CAMBRIDGE,MA 02139.
   UNIV CHICAGO,DEPT PHYS,CHICAGO,IL 60637.
   UNIV CHICAGO,JAMES FRANCK INST,CHICAGO,IL 60637.
NR 14
TC 47
Z9 47
PU AMERICAN PHYSICAL SOC
PI COLLEGE PK
PA ONE PHYSICS ELLIPSE, COLLEGE PK, MD 20740-3844 USA
SN 1050-2947
J9 PHYS REV A
JI Phys. Rev. A
PY 1976
VL 14
IS 2
BP 869
EP 876
DI 10.1103/PhysRevA.14.869
PG 8
WC Optics; Physics, Atomic, Molecular & Chemical
SC Optics; Physics
GA CD154
UT WOS:A1976CD15400041
ER

PT J
AU EIMERL, D
AF EIMERL, D
TI HIGH-MOMENTUM-TRANSFER ATOMIC-COLLISIONS
SO PHYSICAL REVIEW A
LA English
DT Article
C1 PHYS DYNAM INC,LA JOLLA,CA 92038.
NR 7
TC 4
Z9 4
PU AMERICAN PHYSICAL SOC
PI COLLEGE PK
PA ONE PHYSICS ELLIPSE, COLLEGE PK, MD 20740-3844 USA
SN 1050-2947
J9 PHYS REV A
JI Phys. Rev. A
PY 1976
VL 14
IS 6
BP 2061
EP 2063
DI 10.1103/PhysRevA.14.2061
PG 3
WC Optics; Physics, Atomic, Molecular & Chemical
SC Optics; Physics
GA CP498
UT WOS:A1976CP49800015
ER

PT J
AU KLAR, H
   FANO, U
AF KLAR, H
   FANO, U
TI POST-ADIABATIC ANALYSIS OF ATOMIC-COLLISIONS
SO PHYSICAL REVIEW LETTERS
LA English
DT Article
C1 UNIV CHICAGO,DEPT PHYS,CHICAGO,IL 60637.
NR 9
TC 23
Z9 23
PU AMERICAN PHYSICAL SOC
PI COLLEGE PK
PA ONE PHYSICS ELLIPSE, COLLEGE PK, MD 20740-3844 USA
SN 0031-9007
J9 PHYS REV LETT
JI Phys. Rev. Lett.
PY 1976
VL 37
IS 17
BP 1132
EP 1134
DI 10.1103/PhysRevLett.37.1132
PG 3
WC Physics, Multidisciplinary
SC Physics
GA CG816
UT WOS:A1976CG81600009
ER

PT J
AU ROTHWELL, HL
   AMME, RC
   VANZYL, B
AF ROTHWELL, HL
   AMME, RC
   VANZYL, B
TI ULTRAVIOLET-RADIATION PRODUCED IN NEAR-THRESHOLD AR+AR ATOMIC-COLLISIONS
SO PHYSICAL REVIEW LETTERS
LA English
DT Article
C1 UNIV DENVER,DEPT PHYS & ASTRON,DENVER,CO 80210.
NR 9
TC 5
Z9 5
PU AMERICAN PHYSICAL SOC
PI COLLEGE PK
PA ONE PHYSICS ELLIPSE, COLLEGE PK, MD 20740-3844 USA
SN 0031-9007
J9 PHYS REV LETT
JI Phys. Rev. Lett.
PY 1976
VL 36
IS 14
BP 785
EP 788
DI 10.1103/PhysRevLett.36.785
PG 4
WC Physics, Multidisciplinary
SC Physics
GA BL331
UT WOS:A1976BL33100008
ER

PT J
AU PRADHAN, T
   KHARE, A
AF PRADHAN, T
   KHARE, A
TI FEYNMAN DIAGRAM METHOD FOR ATOMIC-COLLISIONS
SO PRAMANA
LA English
DT Article
C1 INST PHYS,BHUBANESWAR 751007,INDIA.
NR 12
TC 3
Z9 3
PU INDIAN ACADEMY SCIENCES
PI BANGALORE
PA P B 8005 C V RAMAN AVENUE, BANGALORE 560 080, INDIA
SN 0304-4289
J9 PRAMANA
PY 1976
VL 6
IS 5
BP 312
EP 322
DI 10.1007/BF02872210
PG 11
WC Physics, Multidisciplinary
SC Physics
GA BS972
UT WOS:A1976BS97200008
ER

PT J
AU FLEISCHER, RL
AF FLEISCHER, RL
TI FISSION TRACKS ARE NOT FROM ATOMIC-COLLISIONS
SO RADIATION EFFECTS AND DEFECTS IN SOLIDS
LA English
DT Note
C1 GE,CTR RES & DEV,SCHENECTADY,NY 12301.
NR 7
TC 2
Z9 2
PU TAYLOR & FRANCIS LTD
PI ABINGDON
PA 4 PARK SQUARE, MILTON PARK, ABINGDON OX14 4RN, OXON, ENGLAND
SN 1042-0150
J9 RADIAT EFF DEFECT S
JI Radiat. Eff. Defects Solids
PY 1976
VL 28
IS 1-2
BP 113
EP 114
DI 10.1080/00337577608233036
PG 2
WC Nuclear Science & Technology; Physics, Fluids & Plasmas; Physics,
   Condensed Matter
SC Nuclear Science & Technology; Physics
GA BN785
UT WOS:A1976BN78500016
ER

PT J
AU BRIGGS, JS
AF BRIGGS, JS
TI EXCITATION OF INNER SHELLS IN SLOW ATOMIC-COLLISIONS
SO REPORTS ON PROGRESS IN PHYSICS
LA English
DT Review
C1 AERE,DIV THEORET PHYS,HARWELL OX11 0RA,OXFORDSHIRE,ENGLAND.
NR 151
TC 164
Z9 164
PU IOP PUBLISHING LTD
PI BRISTOL
PA DIRAC HOUSE, TEMPLE BACK, BRISTOL, ENGLAND BS1 6BE
SN 0034-4885
J9 REP PROG PHYS
JI Rep. Prog. Phys.
PY 1976
VL 39
IS 3
BP 217
EP 289
DI 10.1088/0034-4885/39/3/001
PG 73
WC Physics, Multidisciplinary
SC Physics
GA BZ248
UT WOS:A1976BZ24800001
ER

PT J
AU FIKS, VB
AF FIKS, VB
TI DIRECTED ATOMIC AND NUCLEAR COLLISIONS IN MONOCRYSTALS, AS METHODS FOR
   MEASURING LIFETIME OF SHORT-LIVED NUCLEI AND CRYSTAL STUDIES
SO USPEKHI FIZICHESKIKH NAUK
LA Russian
DT Meeting Abstract
NR 5
TC 0
Z9 0
PU MEZHDUNARODNAYA KNIGA
PI MOSCOW
PA 39 DIMITROVA UL., 113095 MOSCOW, RUSSIA
SN 0042-1294
J9 USP FIZ NAUK+
JI Uspekhi Fiz. Nauk
PY 1976
VL 119
IS 3
BP 575
EP 576
PG 2
WC Physics, Multidisciplinary
SC Physics
GA CC529
UT WOS:A1976CC52900011
ER

PT J
AU KIKIANI, BI
   MIRIANASHVILI, GM
   SALIYA, ZE
   BAGDASAROVA, IG
AF KIKIANI, BI
   MIRIANASHVILI, GM
   SALIYA, ZE
   BAGDASAROVA, IG
TI IONIZATION DURING IONIC AND ATOMIC-COLLISIONS OF INERT-GASES AT 200-4000
   EV
SO ZHURNAL TEKHNICHESKOI FIZIKI
LA Russian
DT Note
C1 TBILISI STATE UNIV,TBILISI,GESSR.
NR 18
TC 0
Z9 0
PU MEZHDUNARODNAYA KNIGA
PI MOSCOW
PA 39 DIMITROVA UL., 113095 MOSCOW, RUSSIA
SN 0044-4642
J9 ZH TEKH FIZ+
JI Zhurnal Tek. Fiz.
PY 1976
VL 46
IS 5
BP 1077
EP 1081
PG 5
WC Physics, Applied
SC Physics
GA BR339
UT WOS:A1976BR33900030
ER

PT J
AU MAKARKIN, BD
AF MAKARKIN, BD
TI CLASSICAL CROSS-SECTION OF ENERGY-TRANSFER AND IONIZATION DURING
   COLLISION OF 2 ATOMIC PARTICLES .1.
SO ZHURNAL TEKHNICHESKOI FIZIKI
LA Russian
DT Article
NR 17
TC 0
Z9 0
PU MEZHDUNARODNAYA KNIGA
PI MOSCOW
PA 39 DIMITROVA UL., 113095 MOSCOW, RUSSIA
SN 0044-4642
J9 ZH TEKH FIZ+
JI Zhurnal Tek. Fiz.
PY 1976
VL 46
IS 8
BP 1628
EP 1637
PG 10
WC Physics, Applied
SC Physics
GA CB952
UT WOS:A1976CB95200006
ER

PT J
AU KOMAROV, FF
   KUMAKHOV, MA
AF KOMAROV, FF
   KUMAKHOV, MA
TI IONIZATION CROSS-SECTIONS DURING SLOW ATOMIC-COLLISIONS
SO ZHURNAL TEKHNICHESKOI FIZIKI
LA Russian
DT Article
C1 VI LENIN STATE UNIV,APPL PHYS INST,MINSK,BESSR.
NR 32
TC 0
Z9 0
PU MEZHDUNARODNAYA KNIGA
PI MOSCOW
PA 39 DIMITROVA UL., 113095 MOSCOW, RUSSIA
SN 0044-4642
J9 ZH TEKH FIZ+
JI Zhurnal Tek. Fiz.
PY 1976
VL 46
IS 9
BP 1918
EP 1923
PG 6
WC Physics, Applied
SC Physics
GA CF722
UT WOS:A1976CF72200019
ER

PT J
AU LATYPOV, ZZ
   SHAPORENKO, AA
AF LATYPOV, ZZ
   SHAPORENKO, AA
TI MEASUREMENT OF TOTAL IONIZATION CROSS-SECTIONS DURING IONIC-ATOMIC
   COLLISIONS IN REGION OF SMALL COLLISION ENERGIES
SO ZHURNAL TEKHNICHESKOI FIZIKI
LA Russian
DT Article
C1 AF IOFFE ENGN PHYS INST,LENINGRAD,USSR.
NR 12
TC 4
Z9 4
PU MEZHDUNARODNAYA KNIGA
PI MOSCOW
PA 39 DIMITROVA UL., 113095 MOSCOW, RUSSIA
SN 0044-4642
J9 ZH TEKH FIZ+
JI Zhurnal Tek. Fiz.
PY 1976
VL 46
IS 9
BP 1924
EP 1934
PG 11
WC Physics, Applied
SC Physics
GA CF722
UT WOS:A1976CF72200020
ER

PT J
AU BERMAN, PR
AF BERMAN, PR
TI THEORY OF COLLISION EFFECTS ON ATOMIC AND MOLECULAR LINE-SHAPES
SO APPLIED PHYSICS
LA English
DT Article
C1 NYU,PHYS DEPT,4 WASHINGTON PL,NEW YORK,NY 10003.
NR 86
TC 103
Z9 103
PU SPRINGER VERLAG
PI NEW YORK
PA 175 FIFTH AVE, NEW YORK, NY 10010
J9 APPL PHYS
PY 1975
VL 6
IS 3
BP 283
EP 296
DI 10.1007/BF00883644
PG 14
WC Physics, Applied
SC Physics
GA V8699
UT WOS:A1975V869900001
ER

PT J
AU BAZET, JF
   HAREL, C
   MCCARROLL, R
   RIERA, A
AF BAZET, JF
   HAREL, C
   MCCARROLL, R
   RIERA, A
TI TRANSITIONS BETWEEN FINE-STRUCTURE COMPONENTS OF C+ IN COLLISION WITH
   ATOMIC-HYDROGEN
SO ASTRONOMY & ASTROPHYSICS
LA English
DT Article
C1 UNIV BORDEAUX 1, LAB ASTROPHYS, F-33405 TALENCE, FRANCE.
   UNIV AUTONOMA MADRID, DEPT QUIM FIS & QUIM CUANTICA, CANTO BLANCO, MADRID, SPAIN.
NR 11
TC 11
Z9 11
PU EDP SCIENCES S A
PI LES ULIS CEDEX A
PA 17, AVE DU HOGGAR, PA COURTABOEUF, BP 112, F-91944 LES ULIS CEDEX A,
   FRANCE
SN 0004-6361
J9 ASTRON ASTROPHYS
JI Astron. Astrophys.
PY 1975
VL 43
IS 2
BP 229
EP 232
PG 4
WC Astronomy & Astrophysics
SC Astronomy & Astrophysics
GA AV870
UT WOS:A1975AV87000008
ER

PT J
AU ROSNER, B
   CHAN, KC
   GUR, D
   SHABASON, L
AF ROSNER, B
   CHAN, KC
   GUR, D
   SHABASON, L
TI ATOMIC CHARGE EXCHANGES IN SCATTERING TO SMALL ANGLES OF O-16 BY SINGLE
   COLLISION WITH KR
SO BULLETIN OF THE AMERICAN PHYSICAL SOCIETY
LA English
DT Meeting Abstract
C1 UNIV PITTSBURGH,PITTSBURGH,PA.
NR 0
TC 0
Z9 0
PU AMER INST PHYSICS
PI WOODBURY
PA CIRCULATION FULFILLMENT DIV, 500 SUNNYSIDE BLVD, WOODBURY, NY 11797-2999
SN 0003-0503
J9 B AM PHYS SOC
PY 1975
VL 20
IS 4
BP 620
EP 620
PG 1
WC Physics, Multidisciplinary
SC Physics
GA W0783
UT WOS:A1975W078300507
ER

PT J
AU DOVERSPIKE, LD
AF DOVERSPIKE, LD
TI DIRECT ELECTRON DETACHMENT IN LOW-ENERGY COLLISIONS OF NEGATIVE ATOMIC
   IONS WITH ATOMS
SO BULLETIN OF THE AMERICAN PHYSICAL SOCIETY
LA English
DT Meeting Abstract
C1 COLL WILLIAM & MARY,WILLIAMSBURG,VA.
NR 0
TC 0
Z9 0
PU AMER INST PHYSICS
PI WOODBURY
PA CIRCULATION FULFILLMENT DIV, 500 SUNNYSIDE BLVD, WOODBURY, NY 11797-2999
SN 0003-0503
J9 B AM PHYS SOC
PY 1975
VL 20
IS 11
BP 1464
EP 1464
PG 1
WC Physics, Multidisciplinary
SC Physics
GA AU564
UT WOS:A1975AU56400261
ER

PT J
AU GAUSSORGUES, C
   PIACENTINI, RD
   SALIN, A
AF GAUSSORGUES, C
   PIACENTINI, RD
   SALIN, A
TI MULTISTATE MOLECULAR TREATMENT OF ATOMIC-COLLISIONS IN IMPACT PARAMETER
   APPROXIMATION .1. INTEGRATION OF COUPLED EQUATIONS AND CALCULATION OF
   TRANSITION AMPLITUDES FOR STRAIGHT LINE CASE
SO COMPUTER PHYSICS COMMUNICATIONS
LA English
DT Article
C1 OBSERV PARIS,92190 MEUDON,FRANCE.
   UNIV NACL,FAC CIENC EXACTAS & INGENIERIA,DEPT FISICA,PELLEGRINI 250,ROSARIO,ARGENTINA.
   UNIV BORDEAUX 1,LAB ASTROPHYS,33405 TALENCE,FRANCE.
NR 13
TC 87
Z9 87
PU ELSEVIER SCIENCE BV
PI AMSTERDAM
PA PO BOX 211, 1000 AE AMSTERDAM, NETHERLANDS
SN 0010-4655
J9 COMPUT PHYS COMMUN
JI Comput. Phys. Commun.
PY 1975
VL 10
IS 4
BP 223
EP 233
DI 10.1016/0010-4655(75)90067-3
PG 11
WC Computer Science, Interdisciplinary Applications; Physics, Mathematical
SC Computer Science; Physics
GA BF539
UT WOS:A1975BF53900002
ER

PT J
AU KUHLKE, D
AF KUHLKE, D
TI DENSITY MATRIX EQUATION FOR ATOMIC SYSTEMS SUBJECT TO AN EXTERNAL
   RADIATION-FIELD INTERACTION AND COLLISION PROCESSES
SO CZECHOSLOVAK JOURNAL OF PHYSICS
LA English
DT Article
C1 FRIEDRICH SCHILLER UNIV,DEPT PHYS,MAX WIEN PL 1,69 JENA,GER DEM REP.
NR 16
TC 1
Z9 1
PU CZECHOSLOVAK JNL OF PHYSICS
PI PRAGUE
PA FYZIKALNI USTAV AV NA SLOVANCE 2, PRAGUE, CZECH REPUBLIC 180 40
SN 0011-4626
J9 CZECH J PHYS
JI Czech. J. Phys.
PY 1975
VL B 25
IS 6
BP 644
EP 659
DI 10.1007/BF01591020
PG 16
WC Physics, Multidisciplinary
SC Physics
GA AH468
UT WOS:A1975AH46800004
ER

PT J
AU FIKS, VB
AF FIKS, VB
TI DIRECTED ATOMIC-COLLISIONS IN SINGLE-CRYSTALS AS A METHOD OF MEASURING
   LIFETIMES OF SHORT-LIVED NUCLEI AND OF CRYSTAL-LATTICE INVESTIGATION
SO JETP LETTERS
LA English
DT Article
C1 AF IOFFE ENGN PHYS INST,LENINGRAD,USSR.
NR 3
TC 0
Z9 0
PU AMER INST PHYSICS
PI WOODBURY
PA CIRCULATION FULFILLMENT DIV, 500 SUNNYSIDE BLVD, WOODBURY, NY 11797-2999
SN 0021-3640
J9 JETP LETT+
JI Jetp Lett.
PY 1975
VL 22
IS 3
BP 85
EP 86
PG 2
WC Physics, Multidisciplinary
SC Physics
GA BG108
UT WOS:A1975BG10800016
ER

PT J
AU AFROSIMOV, VV
   GORDEEV, YS
   ZINOVEV, AN
   RASULOV, DK
   SHERGIN, AP
AF AFROSIMOV, VV
   GORDEEV, YS
   ZINOVEV, AN
   RASULOV, DK
   SHERGIN, AP
TI STRONG VIOLATION OF ADIABATICITY IN SLOW ATOMIC-COLLISIONS
SO JETP LETTERS
LA English
DT Article
C1 AF IOFFE ENGN PHYS INST,LENINGRAD,USSR.
NR 7
TC 2
Z9 2
PU AMER INST PHYSICS
PI WOODBURY
PA CIRCULATION FULFILLMENT DIV, 500 SUNNYSIDE BLVD, WOODBURY, NY 11797-2999
SN 0021-3640
J9 JETP LETT+
JI Jetp Lett.
PY 1975
VL 21
IS 1
BP 11
EP 12
PG 2
WC Physics, Multidisciplinary
SC Physics
GA AE385
UT WOS:A1975AE38500008
ER

PT J
AU GLANZER, K
   TROE, J
AF GLANZER, K
   TROE, J
TI VIBRATIONAL-RELAXATION OF NO IN COLLISIONS WITH ATOMIC OXYGEN AND
   CHLORINE
SO JOURNAL OF CHEMICAL PHYSICS
LA English
DT Article
C1 ECOLE POLYTECH FED LAUSANNE,INST CHIM PHYS,LAUSANNE,SWITZERLAND.
NR 45
TC 51
Z9 51
PU AMER INST PHYSICS
PI WOODBURY
PA CIRCULATION FULFILLMENT DIV, 500 SUNNYSIDE BLVD, WOODBURY, NY 11797-2999
SN 0021-9606
J9 J CHEM PHYS
JI J. Chem. Phys.
PY 1975
VL 63
IS 10
BP 4352
EP 4357
PG 6
WC Physics, Atomic, Molecular & Chemical
SC Physics
GA AW950
UT WOS:A1975AW95000034
ER

PT J
AU GRYZINSKI, M
AF GRYZINSKI, M
TI CLASSICAL THEORY OF ATOMIC-COLLISIONS .2. LOW-ENERGY SCATTERING
SO JOURNAL OF CHEMICAL PHYSICS
LA English
DT Article
C1 INST NUCL RES,SWIERK,POLAND.
NR 18
TC 6
Z9 6
PU AMER INST PHYSICS
PI WOODBURY
PA CIRCULATION FULFILLMENT DIV, 500 SUNNYSIDE BLVD, WOODBURY, NY 11797-2999
SN 0021-9606
J9 J CHEM PHYS
JI J. Chem. Phys.
PY 1975
VL 62
IS 7
BP 2620
EP 2628
PG 9
WC Physics, Atomic, Molecular & Chemical
SC Physics
GA W1012
UT WOS:A1975W101200015
ER

PT J
AU BATES, DR
   SNYDER, R
AF BATES, DR
   SNYDER, R
TI APPLICATION OF CLASSICAL FINITE CHARACTERISTIC COLLISION TIME
   APPROXIMATION TO IONIZATION OF ATOMIC-HYDROGEN BY ELECTRON-IMPACT
SO JOURNAL OF PHYSICS B-ATOMIC MOLECULAR AND OPTICAL PHYSICS
LA English
DT Article
C1 QUEENS UNIV,DEPT APPL MATH & THEORET PHYS,BELFAST BT7 1NN,NORTH IRELAND.
NR 8
TC 2
Z9 2
PU IOP PUBLISHING LTD
PI BRISTOL
PA DIRAC HOUSE, TEMPLE BACK, BRISTOL, ENGLAND BS1 6BE
SN 0953-4075
J9 J PHYS B-AT MOL OPT
JI J. Phys. B-At. Mol. Opt. Phys.
PY 1975
VL 8
IS 3
BP 411
EP 416
DI 10.1088/0022-3700/8/3/012
PG 6
WC Optics; Physics, Atomic, Molecular & Chemical
SC Optics; Physics
GA V8253
UT WOS:A1975V825300012
ER

PT J
AU SUKUMAR, CV
   LIN, SL
   BARDSLEY, JN
AF SUKUMAR, CV
   LIN, SL
   BARDSLEY, JN
TI REGGE-POLES AND WATSON-SOMMERFELD TRANSFORMATION IN LOW-ENERGY
   ATOMIC-COLLISIONS
SO JOURNAL OF PHYSICS B-ATOMIC MOLECULAR AND OPTICAL PHYSICS
LA English
DT Article
C1 UNIV PITTSBURGH,PHYS DEPT,PITTSBURGH,PA 15260.
NR 25
TC 21
Z9 21
PU IOP PUBLISHING LTD
PI BRISTOL
PA DIRAC HOUSE, TEMPLE BACK, BRISTOL, ENGLAND BS1 6BE
SN 0953-4075
J9 J PHYS B-AT MOL OPT
JI J. Phys. B-At. Mol. Opt. Phys.
PY 1975
VL 8
IS 4
BP 577
EP 587
DI 10.1088/0022-3700/8/4/017
PG 11
WC Optics; Physics, Atomic, Molecular & Chemical
SC Optics; Physics
GA W0178
UT WOS:A1975W017800017
ER

PT J
AU KLEBER, M
   NAGARAJAN, MA
AF KLEBER, M
   NAGARAJAN, MA
TI CHARGE-TRANSFER IN HIGH-ENERGY ATOMIC-COLLISIONS
SO JOURNAL OF PHYSICS B-ATOMIC MOLECULAR AND OPTICAL PHYSICS
LA English
DT Article
C1 TECH UNIV MUNICH,PHYS DEPT,8046 GARCHING,FED REP GER.
   UNIV CALIF,LAWRENCE BERKELEY LAB,BERKELEY,CA.
NR 19
TC 8
Z9 8
PU IOP PUBLISHING LTD
PI BRISTOL
PA DIRAC HOUSE, TEMPLE BACK, BRISTOL, ENGLAND BS1 6BE
SN 0953-4075
J9 J PHYS B-AT MOL OPT
JI J. Phys. B-At. Mol. Opt. Phys.
PY 1975
VL 8
IS 4
BP 643
EP 648
DI 10.1088/0022-3700/8/4/024
PG 6
WC Optics; Physics, Atomic, Molecular & Chemical
SC Optics; Physics
GA W0178
UT WOS:A1975W017800024
ER

PT J
AU FLANNERY, MR
AF FLANNERY, MR
TI THEORETICAL TREATMENT OF ATOMIC-COLLISIONS AT INTERMEDIATE ENERGIES AND
   HIGHLY EXCITED-STATES
SO JOURNAL OF PHYSICS B-ATOMIC MOLECULAR AND OPTICAL PHYSICS
LA English
DT Article
C1 GEORGIA INST TECHNOL,SCH PHYS,ATLANTA,GA 30332.
NR 24
TC 7
Z9 7
PU IOP PUBLISHING LTD
PI BRISTOL
PA DIRAC HOUSE, TEMPLE BACK, BRISTOL, ENGLAND BS1 6BE
SN 0953-4075
J9 J PHYS B-AT MOL OPT
JI J. Phys. B-At. Mol. Opt. Phys.
PY 1975
VL 8
IS 15
BP 2470
EP 2485
DI 10.1088/0022-3700/8/15/010
PG 16
WC Optics; Physics, Atomic, Molecular & Chemical
SC Optics; Physics
GA AU919
UT WOS:A1975AU91900010
ER

PT J
AU OSTROVSKY, VN
AF OSTROVSKY, VN
TI GIANT GLORY EFFECT IN ATOMIC-COLLISIONS - CALCULATIONS FOR NA-I
   SCATTERING
SO JOURNAL OF PHYSICS B-ATOMIC MOLECULAR AND OPTICAL PHYSICS
LA English
DT Article
C1 LENINGRAD STATE UNIV,PHYS INST,LENINGRAD V-164,USSR.
NR 11
TC 3
Z9 3
PU IOP PUBLISHING LTD
PI BRISTOL
PA DIRAC HOUSE, TEMPLE BACK, BRISTOL, ENGLAND BS1 6BE
SN 0953-4075
J9 J PHYS B-AT MOL OPT
JI J. Phys. B-At. Mol. Opt. Phys.
PY 1975
VL 8
IS 18
BP 2979
EP 2986
DI 10.1088/0022-3700/8/18/016
PG 8
WC Optics; Physics, Atomic, Molecular & Chemical
SC Optics; Physics
GA BB509
UT WOS:A1975BB50900016
ER

PT J
AU DUXBURY, G
AF DUXBURY, G
TI LASER STUDIES OF ATOMIC AND MOLECULAR COLLISIONS
SO NATURE
LA English
DT Editorial Material
NR 2
TC 0
Z9 0
PU MACMILLAN MAGAZINES LTD
PI LONDON
PA PORTERS SOUTH, 4 CRINAN ST, LONDON, ENGLAND N1 9XW
SN 0028-0836
J9 NATURE
JI Nature
PY 1975
VL 253
IS 5491
BP 400
EP 400
PG 1
WC Multidisciplinary Sciences
SC Science & Technology - Other Topics
GA V4692
UT WOS:A1975V469200014
ER

PT J
AU PETRASHEN, AG
   REBANE, VN
   REBANE, TK
AF PETRASHEN, AG
   REBANE, VN
   REBANE, TK
TI COHERENCY TRANSFER FROM LEVEL TO LEVEL OF A HYPERFINE ATOMIC-STRUCTURE
   UNDER ACTION OF NONRESONANCE COLLISIONS .1. ORIENTATION TRANSFER
SO OPTIKA I SPEKTROSKOPIYA
LA Russian
DT Article
NR 8
TC 3
Z9 3
PU MEZHDUNARODNAYA KNIGA
PI MOSCOW
PA 39 DIMITROVA UL., 113095 MOSCOW, RUSSIA
SN 0030-4034
J9 OPT SPEKTROSK+
JI Opt. Spektrosk.
PY 1975
VL 39
IS 1
BP 6
EP 14
PG 9
WC Optics; Spectroscopy
SC Optics; Spectroscopy
GA AJ493
UT WOS:A1975AJ49300002
ER

PT J
AU PETRASHEN, AG
   REBANE, VN
   REBANE, TK
AF PETRASHEN, AG
   REBANE, VN
   REBANE, TK
TI COHERENCY TRANSFER FROM LEVEL TO LEVEL OF HYPERFINE ATOMIC-STRUCTURE
   UNDER ACTION OF NONRESONANCE COLLISIONS .2. ALIGNMENT TRANSFER
SO OPTIKA I SPEKTROSKOPIYA
LA Russian
DT Article
NR 7
TC 2
Z9 2
PU MEZHDUNARODNAYA KNIGA
PI MOSCOW
PA 39 DIMITROVA UL., 113095 MOSCOW, RUSSIA
SN 0030-4034
J9 OPT SPEKTROSK+
JI Opt. Spektrosk.
PY 1975
VL 39
IS 3
BP 430
EP 435
PG 6
WC Optics; Spectroscopy
SC Optics; Spectroscopy
GA AQ776
UT WOS:A1975AQ77600003
ER

PT J
AU KOPEIKINA, EK
   YANSON, ML
AF KOPEIKINA, EK
   YANSON, ML
TI EXCITATION-ENERGY TRANSFER DUE TO MOLECULAR-ATOMIC COLLISIONS IN
   POTASSIUM VAPORS
SO OPTIKA I SPEKTROSKOPIYA
LA Russian
DT Note
NR 7
TC 1
Z9 1
PU MEZHDUNARODNAYA KNIGA
PI MOSCOW
PA 39 DIMITROVA UL., 113095 MOSCOW, RUSSIA
SN 0030-4034
J9 OPT SPEKTROSK+
JI Opt. Spektrosk.
PY 1975
VL 39
IS 4
BP 783
EP 785
PG 3
WC Optics; Spectroscopy
SC Optics; Spectroscopy
GA AT531
UT WOS:A1975AT53100035
ER

PT J
AU DALIDCHIK, FI
   IVANOV, GK
AF DALIDCHIK, FI
   IVANOV, GK
TI SPECIAL FEATURES OF ENERGY-SPECTRA OF ELECTRONS RELEASED DUE TO SLOW
   COLLISIONS OF ATOMIC SYSTEMS
SO OPTIKA I SPEKTROSKOPIYA
LA Russian
DT Article
NR 12
TC 1
Z9 1
PU MEZHDUNARODNAYA KNIGA
PI MOSCOW
PA 39 DIMITROVA UL., 113095 MOSCOW, RUSSIA
SN 0030-4034
J9 OPT SPEKTROSK+
JI Opt. Spektrosk.
PY 1975
VL 38
IS 4
BP 633
EP 638
PG 6
WC Optics; Spectroscopy
SC Optics; Spectroscopy
GA W1992
UT WOS:A1975W199200001
ER

PT J
AU SUCHANNEK, RG
   SHERIDAN, JR
AF SUCHANNEK, RG
   SHERIDAN, JR
TI MEASUREMENT OF CROSS-SECTIONS FOR EXCITATION OF 2P STATES OF
   ATOMIC-HYDROGEN BY CHARGE-EXCHANGE COLLISIONS OF PROTONS IN ARGON AND
   NITROGEN
SO PHYSICAL REVIEW A
LA English
DT Article
C1 UNIV ALASKA,GEOPHYS INST,FAIRBANKS,AK 99701.
NR 31
TC 9
Z9 9
PU AMERICAN PHYSICAL SOC
PI COLLEGE PK
PA ONE PHYSICS ELLIPSE, COLLEGE PK, MD 20740-3844 USA
SN 1050-2947
J9 PHYS REV A
JI Phys. Rev. A
PY 1975
VL 12
IS 2
BP 460
EP 467
DI 10.1103/PhysRevA.12.460
PG 8
WC Optics; Physics, Atomic, Molecular & Chemical
SC Optics; Physics
GA AM850
UT WOS:A1975AM85000014
ER

PT J
AU TAULBJERG, K
   VAABEN, J
   FASTRUP, B
AF TAULBJERG, K
   VAABEN, J
   FASTRUP, B
TI MOLECULAR-ORBITAL THEORY FOR K-VACANCY SHARING IN ATOMIC-COLLISIONS
SO PHYSICAL REVIEW A
LA English
DT Article
C1 UNIV AARHUS,INST PHYS,DK-8000 AARHUS,DENMARK.
NR 24
TC 100
Z9 100
PU AMERICAN PHYSICAL SOC
PI COLLEGE PK
PA ONE PHYSICS ELLIPSE, COLLEGE PK, MD 20740-3844 USA
SN 1050-2947
J9 PHYS REV A
JI Phys. Rev. A
PY 1975
VL 12
IS 6
BP 2325
EP 2332
DI 10.1103/PhysRevA.12.2325
PG 8
WC Optics; Physics, Atomic, Molecular & Chemical
SC Optics; Physics
GA AY804
UT WOS:A1975AY80400010
ER

PT J
AU BAYFIELD, JE
   KHAYRALLAH, GA
AF BAYFIELD, JE
   KHAYRALLAH, GA
TI ELECTRON-TRANSFER IN KEV-ENERGY HE-4++ ATOMIC-COLLISIONS .1. SINGLE AND
   DOUBLE ELECTRON-TRANSFER WITH HE, AR, H2, AND N2
SO PHYSICAL REVIEW A
LA English
DT Article
C1 YALE UNIV,PHYS DEPT,JW GIBBS LAB,NEW HAVEN,CT 06520.
NR 34
TC 64
Z9 64
PU AMERICAN PHYSICAL SOC
PI COLLEGE PK
PA ONE PHYSICS ELLIPSE, COLLEGE PK, MD 20740-3844 USA
SN 1050-2947
J9 PHYS REV A
JI Phys. Rev. A
PY 1975
VL 11
IS 3
BP 920
EP 929
DI 10.1103/PhysRevA.11.920
PG 10
WC Optics; Physics, Atomic, Molecular & Chemical
SC Optics; Physics
GA V8523
UT WOS:A1975V852300027
ER

PT J
AU CHEN, JCY
   ISHIHARA, T
   WATSON, KM
AF CHEN, JCY
   ISHIHARA, T
   WATSON, KM
TI NONCHARACTERISTIC RADIATIONS IN ATOMIC AND MOLECULAR COLLISIONS
SO PHYSICAL REVIEW LETTERS
LA English
DT Article
C1 UNIV CALIF,SAN DIEGO,DEPT PHYS,LA JOLLA,CA 92037.
   UNIV CALIF,DEPT PHYS,BERKELEY,CA 94720.
NR 6
TC 14
Z9 14
PU AMERICAN PHYSICAL SOC
PI COLLEGE PK
PA ONE PHYSICS ELLIPSE, COLLEGE PK, MD 20740-3844 USA
SN 0031-9007
J9 PHYS REV LETT
JI Phys. Rev. Lett.
PY 1975
VL 35
IS 23
BP 1574
EP 1577
DI 10.1103/PhysRevLett.35.1574
PG 4
WC Physics, Multidisciplinary
SC Physics
GA AX973
UT WOS:A1975AX97300007
ER

PT J
AU GAILITIS, MK
AF GAILITIS, MK
TI STRONG COUPLING METHOD IN THEORY OF ELECTRONIC AND ATOMIC-COLLISIONS
SO USPEKHI FIZICHESKIKH NAUK
LA Russian
DT Review
C1 ACAD SCI LASSR,PHYS INST,SALASPILS,LASSR.
NR 141
TC 5
Z9 5
PU MEZHDUNARODNAYA KNIGA
PI MOSCOW
PA 39 DIMITROVA UL., 113095 MOSCOW, RUSSIA
SN 0042-1294
J9 USP FIZ NAUK+
JI Uspekhi Fiz. Nauk
PY 1975
VL 116
IS 4
BP 665
EP 686
PG 22
WC Physics, Multidisciplinary
SC Physics
GA AR270
UT WOS:A1975AR27000006
ER

PT J
AU MAIER, WB
AF MAIER, WB
TI ELECTRON-TRANSFER IN COLLISIONS BETWEEN ATOMIC IONS AND RARE-GAS ATOMS
SO BULLETIN OF THE AMERICAN PHYSICAL SOCIETY
LA English
DT Meeting Abstract
C1 LOS ALAMOS SCI LAB,LOS ALAMOS,CA.
NR 0
TC 0
Z9 0
PU AMER INST PHYSICS
PI WOODBURY
PA CIRCULATION FULFILLMENT DIV, 500 SUNNYSIDE BLVD, WOODBURY, NY 11797-2999
SN 0003-0503
J9 B AM PHYS SOC
PY 1975
VL 20
IS 2
BP 236
EP 236
PG 1
WC Physics, Multidisciplinary
SC Physics
GA V4471
UT WOS:A1975V447100538
ER

PT J
AU FORTSON, EN
AF FORTSON, EN
TI THERMAL COLLISIONS BETWEEN STORED ELECTRONS AND ATOMIC AND MOLECULAR
   SPECIES
SO BULLETIN OF THE AMERICAN PHYSICAL SOCIETY
LA English
DT Meeting Abstract
C1 UNIV WASHINGTON,SEATTLE,WA 98195.
NR 0
TC 1
Z9 1
PU AMER INST PHYSICS
PI WOODBURY
PA CIRCULATION FULFILLMENT DIV, 500 SUNNYSIDE BLVD, WOODBURY, NY 11797-2999
SN 0003-0503
J9 B AM PHYS SOC
PY 1974
VL 19
IS 1
BP 15
EP 15
PG 1
WC Physics, Multidisciplinary
SC Physics
GA R7124
UT WOS:A1974R712400012
ER

PT J
AU OMIDVAR, K
AF OMIDVAR, K
TI REARRANGEMENT COLLISIONS FOR FORMATION OF HIGHLY EXCITED HYDROGEN-LIKE
   ATOMIC STATES
SO BULLETIN OF THE AMERICAN PHYSICAL SOCIETY
LA English
DT Meeting Abstract
C1 GODDARD SPACE FLIGHT CTR,GREENBECT,MD 20771.
NR 1
TC 0
Z9 0
PU AMER INST PHYSICS
PI WOODBURY
PA CIRCULATION FULFILLMENT DIV, 500 SUNNYSIDE BLVD, WOODBURY, NY 11797-2999
SN 0003-0503
J9 B AM PHYS SOC
PY 1974
VL 19
IS 1
BP 87
EP 87
PG 1
WC Physics, Multidisciplinary
SC Physics
GA R7124
UT WOS:A1974R712400438
ER

PT J
AU KLEINPOP.H
AF KLEINPOP.H
TI ANALYSIS OF ATOMIC COLLISION PROCESSES
SO BULLETIN OF THE AMERICAN PHYSICAL SOCIETY
LA English
DT Meeting Abstract
C1 UNIV STIRLING,STIRLING,SCOTLAND.
NR 0
TC 0
Z9 0
PU AMER INST PHYSICS
PI WOODBURY
PA CIRCULATION FULFILLMENT DIV, 500 SUNNYSIDE BLVD, WOODBURY, NY 11797-2999
SN 0003-0503
J9 B AM PHYS SOC
PY 1974
VL 19
IS 4
BP 516
EP 516
PG 1
WC Physics, Multidisciplinary
SC Physics
GA S5575
UT WOS:A1974S557500606
ER

PT J
AU MEYERHOF, WE
AF MEYERHOF, WE
TI PRODUCTION OF ATOMIC AND MOLECULAR K X-RAYS IN HEAVY-ION COLLISIONS
SO BULLETIN OF THE AMERICAN PHYSICAL SOCIETY
LA English
DT Meeting Abstract
C1 STANFORD UNIV,STANFORD,CA.
NR 6
TC 2
Z9 2
PU AMER INST PHYSICS
PI WOODBURY
PA CIRCULATION FULFILLMENT DIV, 500 SUNNYSIDE BLVD, WOODBURY, NY 11797-2999
SN 0003-0503
J9 B AM PHYS SOC
PY 1974
VL 19
IS 4
BP 565
EP 565
PG 1
WC Physics, Multidisciplinary
SC Physics
GA S5575
UT WOS:A1974S557500924
ER

PT J
AU RISLEY, JS
   DEHEER, FJ
   KERKDIJK, C
   KISTEMAK.J
AF RISLEY, JS
   DEHEER, FJ
   KERKDIJK, C
   KISTEMAK.J
TI ULTRAVIOLET EMISSIONS PRODUCED IN COLLISIONS OF H- WITH ATOMIC TARGETS
SO BULLETIN OF THE AMERICAN PHYSICAL SOCIETY
LA English
DT Meeting Abstract
C1 FDN FUNDAMENTAL RES MATTER,INST ATOM & MOLEC PHYS,AMSTERDAM,NETHERLANDS.
NR 2
TC 0
Z9 0
PU AMER INST PHYSICS
PI WOODBURY
PA CIRCULATION FULFILLMENT DIV, 500 SUNNYSIDE BLVD, WOODBURY, NY 11797-2999
SN 0003-0503
J9 B AM PHYS SOC
PY 1974
VL 19
IS 10
BP 1175
EP 1175
PG 1
WC Physics, Multidisciplinary
SC Physics
GA U5380
UT WOS:A1974U538000550
ER

PT J
AU MOAK, CD
AF MOAK, CD
TI ATOMIC-COLLISIONS RESEARCH WITH HIGH ENERGY HEAVY-ION BEAMS
SO BULLETIN OF THE AMERICAN PHYSICAL SOCIETY
LA English
DT Meeting Abstract
C1 OAK RIDGE NATL LAB,ARGONNE,IL.
NR 0
TC 0
Z9 0
PU AMER INST PHYSICS
PI WOODBURY
PA CIRCULATION FULFILLMENT DIV, 500 SUNNYSIDE BLVD, WOODBURY, NY 11797-2999
SN 0003-0503
J9 B AM PHYS SOC
PY 1974
VL 19
IS 10
BP 1190
EP 1190
PG 1
WC Physics, Multidisciplinary
SC Physics
GA U5380
UT WOS:A1974U538000634
ER

PT J
AU BASSALO, JM
   CATTANI, M
AF BASSALO, JM
   CATTANI, M
TI BROADENING AND SHIFT OF ATOMIC LINES PRODUCED BY ELECTRON COLLISIONS -
   DEBYE SCREENING
SO CANADIAN JOURNAL OF PHYSICS
LA English
DT Note
C1 UNIV PARA,DEPT FIS,PARA,BRAZIL.
   UNIV SAO PAULO,INST FIS,CAIXA POSTAL 20516,SAO PAULO,BRAZIL.
RI Cattani, Mauro/N-9749-2013
NR 4
TC 6
Z9 6
PU NATL RESEARCH COUNCIL CANADA
PI OTTAWA
PA RESEARCH JOURNALS, MONTREAL RD, OTTAWA ON K1A 0R6, CANADA
SN 0008-4204
J9 CAN J PHYS
JI Can. J. Phys.
PY 1974
VL 52
IS 18
BP 1843
EP 1844
PG 2
WC Physics, Multidisciplinary
SC Physics
GA U2297
UT WOS:A1974U229700011
ER

PT J
AU DUREN, R
   KICK, M
   PAULY, H
AF DUREN, R
   KICK, M
   PAULY, H
TI MEASUREMENTS OF ELECTRONIC EXCITATION IN ATOMIC-COLLISIONS OF POTASSIUM
   WITH RARE-GASES
SO CHEMICAL PHYSICS LETTERS
LA English
DT Article
C1 MAX PLANCK INST STROMUNGS FORSCH,D34 GOTTINGEN,WEST GERMANY.
NR 6
TC 18
Z9 18
PU ELSEVIER SCIENCE BV
PI AMSTERDAM
PA PO BOX 211, 1000 AE AMSTERDAM, NETHERLANDS
SN 0009-2614
J9 CHEM PHYS LETT
JI Chem. Phys. Lett.
PY 1974
VL 27
IS 1
BP 118
EP 122
DI 10.1016/0009-2614(74)80458-6
PG 5
WC Chemistry, Physical; Physics, Atomic, Molecular & Chemical
SC Chemistry; Physics
GA T8363
UT WOS:A1974T836300028
ER

PT J
AU TRUHLAR, DG
AF TRUHLAR, DG
TI FINITE-DIFFERENCE BOUNDARY-VALUE METHOD FOR DETERMINATION OF RESONANCE
   WIDTHS IN ATOMIC-COLLISIONS
SO CHEMICAL PHYSICS LETTERS
LA English
DT Article
C1 UNIV MINNESOTA,DEPT CHEM,MINNEAPOLIS,MN 55455.
NR 20
TC 21
Z9 21
PU ELSEVIER SCIENCE BV
PI AMSTERDAM
PA PO BOX 211, 1000 AE AMSTERDAM, NETHERLANDS
SN 0009-2614
J9 CHEM PHYS LETT
JI Chem. Phys. Lett.
PY 1974
VL 26
IS 3
BP 377
EP 380
DI 10.1016/0009-2614(74)89053-6
PG 4
WC Chemistry, Physical; Physics, Atomic, Molecular & Chemical
SC Chemistry; Physics
GA T4627
UT WOS:A1974T462700017
ER

PT J
AU AUBES, M
   ROCARD, JM
AF AUBES, M
   ROCARD, JM
TI DETERMINATION OF CROSS-SECTIONS OF ATOMIC-COLLISIONS
SO COMPTES RENDUS HEBDOMADAIRES DES SEANCES DE L ACADEMIE DES SCIENCES
   SERIE B
LA French
DT Article
C1 UNIV PAUL SABATIER,LAB PHYS MILIEUX IONISES,118 ROUTE NARBONNE,31400 TOULOUSE,FRANCE.
NR 9
TC 0
Z9 0
PU GAUTHIER-VILLARS
PI PARIS
PA 120 BLVD SAINT-GERMAIN, 75280 PARIS, FRANCE
J9 CR ACAD SCI B PHYS
PY 1974
VL 278
IS 13
BP 583
EP 586
PG 4
WC Multidisciplinary Sciences
SC Science & Technology - Other Topics
GA S6617
UT WOS:A1974S661700009
ER

PT J
AU RAPP, D
AF RAPP, D
TI ELECTRON-CAPTURE AND EXCITATION IN COLLISIONS OF HE2+ WITH H .2.
   CONVERGENCE OF ATOMIC EXPANSION
SO JOURNAL OF CHEMICAL PHYSICS
LA English
DT Article
C1 UNIV TEXAS,DALLAS,TX 75230.
NR 5
TC 52
Z9 52
PU AMER INST PHYSICS
PI WOODBURY
PA CIRCULATION FULFILLMENT DIV, 500 SUNNYSIDE BLVD, WOODBURY, NY 11797-2999
SN 0021-9606
J9 J CHEM PHYS
JI J. Chem. Phys.
PY 1974
VL 61
IS 9
BP 3777
EP 3779
DI 10.1063/1.1682564
PG 3
WC Physics, Atomic, Molecular & Chemical
SC Physics
GA U6850
UT WOS:A1974U685000035
ER

PT J
AU RITCHIE, B
AF RITCHIE, B
TI SEMICLASSICAL THEORY FOR LOW-ENERGY MOLECULAR COLLISIONS .2. ATOMIC
   EXCHANGE-REACTIONS
SO JOURNAL OF CHEMICAL PHYSICS
LA English
DT Article
C1 UNIV ALABAMA,DEPT CHEM,UNIVERSITY,AL 35486.
NR 28
TC 2
Z9 2
PU AMER INST PHYSICS
PI WOODBURY
PA CIRCULATION FULFILLMENT DIV, 500 SUNNYSIDE BLVD, WOODBURY, NY 11797-2999
SN 0021-9606
J9 J CHEM PHYS
JI J. Chem. Phys.
PY 1974
VL 60
IS 4
BP 1386
EP 1397
DI 10.1063/1.1681208
PG 12
WC Physics, Atomic, Molecular & Chemical
SC Physics
GA S4815
UT WOS:A1974S481500028
ER

PT J
AU EMINYAN, M
   MACADAM, KB
   SLEVIN, J
   KLEINPOP.H
AF EMINYAN, M
   MACADAM, KB
   SLEVIN, J
   KLEINPOP.H
TI ELECTRON-PHOTON ANGULAR-CORRELATIONS IN ELECTRON-HELIUM COLLISIONS -
   MEASUREMENTS OF COMPLEX EXCITATION AMPLITUDES, ATOMIC ORIENTATION AND
   ALIGNMENT
SO JOURNAL OF PHYSICS B-ATOMIC MOLECULAR AND OPTICAL PHYSICS
LA English
DT Article
C1 UNIV STIRLING,PHYS DEPT,STIRLING,SCOTLAND.
NR 29
TC 214
Z9 214
PU IOP PUBLISHING LTD
PI BRISTOL
PA DIRAC HOUSE, TEMPLE BACK, BRISTOL, ENGLAND BS1 6BE
SN 0953-4075
J9 J PHYS B-AT MOL OPT
JI J. Phys. B-At. Mol. Opt. Phys.
PY 1974
VL 7
IS 12
BP 1519
EP 1542
DI 10.1088/0022-3700/7/12/012
PG 24
WC Optics; Physics, Atomic, Molecular & Chemical
SC Optics; Physics
GA U3325
UT WOS:A1974U332500012
ER

PT J
AU FLANNERY, MR
   MCCANN, KJ
AF FLANNERY, MR
   MCCANN, KJ
TI MULTICHANNEL EIKONAL TREATMENT OF ATOMIC-COLLISIONS - E-H(1S) ELASTIC
   AND INELASTIC-SCATTERING
SO JOURNAL OF PHYSICS B-ATOMIC MOLECULAR AND OPTICAL PHYSICS
LA English
DT Article
C1 GEORGIA INST TECHNOL,SCH PHYS,ATLANTA,GA 30332.
NR 23
TC 29
Z9 29
PU IOP PUBLISHING LTD
PI BRISTOL
PA DIRAC HOUSE, TEMPLE BACK, BRISTOL, ENGLAND BS1 6BE
SN 0953-4075
J9 J PHYS B-AT MOL OPT
JI J. Phys. B-At. Mol. Opt. Phys.
PY 1974
VL 7
IS 18
BP 2518
EP 2532
DI 10.1088/0022-3700/7/18/016
PG 15
WC Optics; Physics, Atomic, Molecular & Chemical
SC Optics; Physics
GA V2878
UT WOS:A1974V287800016
ER

PT J
AU BIRELY, JH
AF BIRELY, JH
TI ROTATIONAL EXCITATION OF N2+B SIGMA-2(U)+ PRODUCED IN COLLISIONS OF
   ATOMIC-HYDROGEN WITH N2
SO JOURNAL OF PHYSICS B-ATOMIC MOLECULAR AND OPTICAL PHYSICS
LA English
DT Letter
C1 AEROSP CORP,CHEM & PHYS LAB,LOS ANGELES,CA 90245.
NR 4
TC 0
Z9 0
PU IOP PUBLISHING LTD
PI BRISTOL
PA DIRAC HOUSE, TEMPLE BACK, BRISTOL BS1 6BE, ENGLAND
SN 0953-4075
J9 J PHYS B-AT MOL OPT
JI J. Phys. B-At. Mol. Opt. Phys.
PY 1974
VL 7
IS 11
BP L350
EP L351
DI 10.1088/0022-3700/7/11/007
PG 2
WC Optics; Physics, Atomic, Molecular & Chemical
SC Optics; Physics
GA U2650
UT WOS:A1974U265000007
ER

PT J
AU SHAFROTH, SM
AF SHAFROTH, SM
TI COULOMB-EXCITATION OF ATOMIC ELECTRONS IN HEAVY ION-ATOM COLLISIONS
SO JOURNAL OF THE FRANKLIN INSTITUTE-ENGINEERING AND APPLIED MATHEMATICS
LA English
DT Article
C1 UNIV N CAROLINA,CHAPEL HILL,NC 27514.
   TRIANGLE UNIV,NUCL LAB,DURHAM,NC.
NR 12
TC 1
Z9 1
PU PERGAMON-ELSEVIER SCIENCE LTD
PI OXFORD
PA THE BOULEVARD, LANGFORD LANE, KIDLINGTON, OXFORD, ENGLAND OX5 1GB
SN 0016-0032
J9 J FRANKLIN I
JI J. Frankl. Inst.-Eng. Appl. Math.
PY 1974
VL 298
IS 4
BP 333
EP 340
DI 10.1016/0016-0032(74)90052-0
PG 8
WC Automation & Control Systems; Engineering, Multidisciplinary;
   Engineering, Electrical & Electronic; Mathematics, Interdisciplinary
   Applications
SC Automation & Control Systems; Engineering; Mathematics
GA U6267
UT WOS:A1974U626700007
ER

PT J
AU KIMURA, M
   IWAI, T
   HORIE, T
AF KIMURA, M
   IWAI, T
   HORIE, T
TI MICRO-CHANNEL PLATE TYPE IMAGE-INTENSIFYING DETECTOR SYSTEM FOR
   SPECTROSCOPIC STUDY ON ELECTRONIC AND ATOMIC-COLLISIONS BY CROSSED-BEAM
   TECHNIQUE
SO JOURNAL OF THE PHYSICAL SOCIETY OF JAPAN
LA English
DT Article
C1 OSAKA UNIV,FAC SCI,DEPT PHYS,TOYONAKA 560,OSAKA,JAPAN.
NR 20
TC 2
Z9 2
PU PHYSICAL SOCIETY JAPAN
PI TOKYO
PA KIKAI-SHINKO BUILDING, 3-5-8 SHIBA-KOEN, MINATO-KU, TOKYO 105, JAPAN
SN 0031-9015
J9 J PHYS SOC JPN
JI J. Phys. Soc. Jpn.
PY 1974
VL 37
IS 6
BP 1606
EP 1611
DI 10.1143/JPSJ.37.1606
PG 6
WC Physics, Multidisciplinary
SC Physics
GA V3440
UT WOS:A1974V344000021
ER

PT J
AU IVANOV, GK
AF IVANOV, GK
TI ELECTRON-TRANSFER IN ATOMIC-COLLISIONS
SO OPTIKA I SPEKTROSKOPIYA
LA Russian
DT Article
NR 18
TC 6
Z9 6
PU MEZHDUNARODNAYA KNIGA
PI MOSCOW
PA 39 DIMITROVA UL., 113095 MOSCOW, RUSSIA
SN 0030-4034
J9 OPT SPEKTROSK+
JI Opt. Spektrosk.
PY 1974
VL 37
IS 4
BP 636
EP 642
PG 7
WC Optics; Spectroscopy
SC Optics; Spectroscopy
GA U3975
UT WOS:A1974U397500005
ER

PT J
AU LEE, CM
AF LEE, CM
TI SPECTROSCOPY AND COLLISION THEORY .3. ATOMIC EIGENCHANNEL CALCULATION BY
   A HARTREE-FOCK-ROOTHAAN METHOD
SO PHYSICAL REVIEW A
LA English
DT Article
C1 UNIV CHICAGO,DEPT PHYS,CHICAGO,IL 60637.
NR 35
TC 147
Z9 151
PU AMERICAN PHYSICAL SOC
PI COLLEGE PK
PA ONE PHYSICS ELLIPSE, COLLEGE PK, MD 20740-3844 USA
SN 1050-2947
J9 PHYS REV A
JI Phys. Rev. A
PY 1974
VL 10
IS 2
BP 584
EP 600
DI 10.1103/PhysRevA.10.584
PG 17
WC Optics; Physics, Atomic, Molecular & Chemical
SC Optics; Physics
GA T7141
UT WOS:A1974T714100015
ER

PT J
AU GABRIEL, H
   TAULBJER.K
AF GABRIEL, H
   TAULBJER.K
TI ELECTRONIC-STATE REPRESENTATIONS FOR ATOMIC-COLLISION PROBLEMS - COMMENT
SO PHYSICAL REVIEW A
LA English
DT Note
C1 FREIE UNIV BERLIN,FACHBEREICH PHYS,1 BERLIN 33,WEST GERMANY.
   UNIV AARHUS,INST PHYS,DK 8000 AARHUS,DENMARK.
NR 5
TC 48
Z9 48
PU AMERICAN PHYSICAL SOC
PI COLLEGE PK
PA ONE PHYSICS ELLIPSE, COLLEGE PK, MD 20740-3844 USA
SN 1050-2947
J9 PHYS REV A
JI Phys. Rev. A
PY 1974
VL 10
IS 2
BP 741
EP 742
DI 10.1103/PhysRevA.10.741
PG 2
WC Optics; Physics, Atomic, Molecular & Chemical
SC Optics; Physics
GA T7141
UT WOS:A1974T714100038
ER

PT J
AU MCCANN, KJ
   FLANNERY, MR
AF MCCANN, KJ
   FLANNERY, MR
TI MULTICHANNEL EIKONAL TREATMENT OF ATOMIC-COLLISIONS - 2S-1 AND 2P-1
   INELASTIC-SCATTERING OF ELECTRONS BY HELIUM
SO PHYSICAL REVIEW A
LA English
DT Article
C1 GEORGIA INST TECHNOL,SCH PHYS,ATLANTA,GA 30332.
NR 39
TC 10
Z9 10
PU AMERICAN PHYSICAL SOC
PI COLLEGE PK
PA ONE PHYSICS ELLIPSE, COLLEGE PK, MD 20740-3844 USA
SN 1050-2947
J9 PHYS REV A
JI Phys. Rev. A
PY 1974
VL 10
IS 6
BP 2264
EP 2272
DI 10.1103/PhysRevA.10.2264
PG 9
WC Optics; Physics, Atomic, Molecular & Chemical
SC Optics; Physics
GA V1269
UT WOS:A1974V126900040
ER

PT J
AU BAYFIELD, JE
   KHAYRALL.GA
   KOCH, PM
AF BAYFIELD, JE
   KHAYRALL.GA
   KOCH, PM
TI PRODUCTION OF FAST HIGHLY EXCITED ATOMS IN PROTON COLLISIONS WITH
   ATOMIC-HYDROGEN AND ARGON
SO PHYSICAL REVIEW A
LA English
DT Article
C1 YALE UNIV,GIBBS LAB,NEW HAVEN,CT 06520.
NR 74
TC 34
Z9 34
PU AMERICAN PHYSICAL SOC
PI COLLEGE PK
PA ONE PHYSICS ELLIPSE, COLLEGE PK, MD 20740-3844 USA
SN 1050-2947
J9 PHYS REV A
JI Phys. Rev. A
PY 1974
VL 9
IS 1
BP 209
EP 218
DI 10.1103/PhysRevA.9.209
PG 10
WC Optics; Physics, Atomic, Molecular & Chemical
SC Optics; Physics
GA S0645
UT WOS:A1974S064500027
ER

PT J
AU FASTRUP, B
   HERMANN, G
   KESSEL, Q
   CRONE, A
AF FASTRUP, B
   HERMANN, G
   KESSEL, Q
   CRONE, A
TI MEASUREMENTS OF INELASTIC ENERGY-LOSS AND K-VACANCY PRODUCTION IN
   ATOMIC-COLLISIONS AT KEV ENERGIES AND LARGE SCATTERING ANGLES
SO PHYSICAL REVIEW A
LA English
DT Article
C1 UNIV AARHUS,INST PHYS,DK-8000 AARHUS,DENMARK.
NR 32
TC 20
Z9 20
PU AMERICAN PHYSICAL SOC
PI COLLEGE PK
PA ONE PHYSICS ELLIPSE, COLLEGE PK, MD 20740-3844 USA
SN 1050-2947
J9 PHYS REV A
JI Phys. Rev. A
PY 1974
VL 9
IS 6
BP 2518
EP 2531
DI 10.1103/PhysRevA.9.2518
PG 14
WC Optics; Physics, Atomic, Molecular & Chemical
SC Optics; Physics
GA T2583
UT WOS:A1974T258300033
ER

PT J
AU ROBINSON, MT
   TORRENS, IM
AF ROBINSON, MT
   TORRENS, IM
TI COMPUTER-SIMULATION OF ATOMIC-DISPLACEMENT CASCADES IN SOLIDS IN
   BINARY-COLLISION APPROXIMATION
SO PHYSICAL REVIEW B
LA English
DT Article
C1 OAK RIDGE NATL LAB,SOLID STATE DIV,OAK RIDGE,TN 37830.
   CEN SACLAY,SACLAY,FRANCE.
NR 59
TC 1179
Z9 1183
PU AMERICAN PHYSICAL SOC
PI COLLEGE PK
PA ONE PHYSICS ELLIPSE, COLLEGE PK, MD 20740-3844 USA
SN 0163-1829
J9 PHYS REV B
JI Phys. Rev. B
PY 1974
VL 9
IS 12
BP 5008
EP 5024
DI 10.1103/PhysRevB.9.5008
PG 17
WC Physics, Condensed Matter
SC Physics
GA T5127
UT WOS:A1974T512700002
ER

PT J
AU KHAYRALL.GA
AF KHAYRALL.GA
TI ISOTOPE DEPENDENCE OF CLOSE COUPLING CALCULATIONS FOR 3 BODY
   ATOMIC-COLLISIONS
SO PHYSICS LETTERS A
LA English
DT Article
C1 YALE UNIV,PHYS DEPT,NEW HAVEN,CT 06520.
   UNIV COLORADO,JOINT INST LAB ASTROPHYS,BOULDER,CO.
   NBS,BOULDER,CO.
NR 7
TC 0
Z9 0
PU ELSEVIER SCIENCE BV
PI AMSTERDAM
PA PO BOX 211, 1000 AE AMSTERDAM, NETHERLANDS
SN 0375-9601
J9 PHYS LETT A
JI Phys. Lett. A
PY 1974
VL A 49
IS 4
BP 341
EP 342
DI 10.1016/0375-9601(74)90839-1
PG 2
WC Physics, Multidisciplinary
SC Physics
GA U5449
UT WOS:A1974U544900035
ER

PT J
AU GERJUOY, E
   THOMAS, BK
AF GERJUOY, E
   THOMAS, BK
TI APPLICATIONS OF GLAUBER APPROXIMATION TO ATOMIC-COLLISIONS
SO REPORTS ON PROGRESS IN PHYSICS
LA English
DT Review
C1 UNIV PITTSBURGH,DEPT PHYS,PITTSBURGH,PA 15260.
NR 216
TC 176
Z9 176
PU IOP PUBLISHING LTD
PI BRISTOL
PA DIRAC HOUSE, TEMPLE BACK, BRISTOL, ENGLAND BS1 6BE
SN 0034-4885
J9 REP PROG PHYS
JI Rep. Prog. Phys.
PY 1974
VL 37
IS 11
BP 1345
EP 1431
DI 10.1088/0034-4885/37/11/001
PG 87
WC Physics, Multidisciplinary
SC Physics
GA V2806
UT WOS:A1974V280600001
ER

PT J
AU SAUERS, I
   THOMAS, EW
AF SAUERS, I
   THOMAS, EW
TI MEASUREMENT OF DIFFERENTIAL ATOMIC COLLISION CROSS-SECTIONS - INFLUENCE
   OF APPARATUS GEOMETRY
SO REVIEW OF SCIENTIFIC INSTRUMENTS
LA English
DT Article
C1 GEORGIA INST TECHNOL,SCH PHYS,ATLANTA,GA 30332.
NR 7
TC 8
Z9 8
PU AMER INST PHYSICS
PI WOODBURY
PA CIRCULATION FULFILLMENT DIV, 500 SUNNYSIDE BLVD, WOODBURY, NY 11797-2999
SN 0034-6748
J9 REV SCI INSTRUM
JI Rev. Sci. Instrum.
PY 1974
VL 45
IS 6
BP 809
EP 813
DI 10.1063/1.1686741
PG 5
WC Instruments & Instrumentation; Physics, Applied
SC Instruments & Instrumentation; Physics
GA T2373
UT WOS:A1974T237300017
ER

PT J
AU ANDREEV, EA
AF ANDREEV, EA
TI ELECTRON-TRANSFER IN ATOMIC-MOLECULAR COLLISIONS
SO THEORETICA CHIMICA ACTA
LA English
DT Article
C1 ACAD SCI USSR,CHEM PHYS INST,MOSCOW V-334,USSR.
NR 23
TC 6
Z9 6
PU SPRINGER VERLAG
PI NEW YORK
PA 175 FIFTH AVE, NEW YORK, NY 10010
SN 0040-5744
J9 THEOR CHIM ACTA
JI Theor. Chim. Acta
PY 1974
VL 34
IS 1
BP 73
EP 77
DI 10.1007/BF00553234
PG 5
WC Chemistry, Physical
SC Chemistry
GA T6234
UT WOS:A1974T623400008
ER

PT J
AU DMITRIEV, IS
   NIKOLAEV, VS
   TASHAEV, YA
   TEPLOVA, YA
AF DMITRIEV, IS
   NIKOLAEV, VS
   TASHAEV, YA
   TEPLOVA, YA
TI EXPERIMENTAL INVESTIGATION OF ELECTRON LOSS AND CAPTURE BY FAST
   UNEXCITED AND METASTABLE HELIUM-LIKE IONS IN ION-ATOMIC COLLISIONS
SO ZHURNAL EKSPERIMENTALNOI I TEORETICHESKOI FIZIKI
LA Russian
DT Article
C1 MV LOMONOSOV STATE UNIV,NUCL PHYS INST,MOSCOW,USSR.
NR 26
TC 10
Z9 10
PU MEZHDUNARODNAYA KNIGA
PI MOSCOW
PA 39 DIMITROVA UL., 113095 MOSCOW, RUSSIA
SN 0044-4510
J9 ZH EKSP TEOR FIZ+
JI Zhurnal Eksperimentalnoi Teor. Fiz.
PY 1974
VL 67
IS 12
BP 2047
EP 2063
PG 17
WC Physics, Multidisciplinary
SC Physics
GA V2662
UT WOS:A1974V266200004
ER

PT J
AU DALIDCHI.FI
AF DALIDCHI.FI
TI DETACHMENT OF WEAKLY BOUND ELECTRONS IN SLOW COLLISIONS BETWEEN ATOMIC
   SYSTEMS
SO ZHURNAL EKSPERIMENTALNOI I TEORETICHESKOI FIZIKI
LA Russian
DT Article
C1 ACAD SCI USSR,CHEM PHYS INST,MOSCOW,USSR.
NR 21
TC 6
Z9 6
PU MEZHDUNARODNAYA KNIGA
PI MOSCOW
PA 39 DIMITROVA UL., 113095 MOSCOW, RUSSIA
SN 0044-4510
J9 ZH EKSP TEOR FIZ+
JI Zhurnal Eksperimentalnoi Teor. Fiz.
PY 1974
VL 66
IS 3
BP 849
EP 856
PG 8
WC Physics, Multidisciplinary
SC Physics
GA S6092
UT WOS:A1974S609200006
ER

PT J
AU BABANIN, VI
   ENDER, AY
AF BABANIN, VI
   ENDER, AY
TI EFFECT OF ELECTRON-ATOMIC COLLISIONS ON ELECTRON MOVEMENT IN A
   GAS-FILLED DIODE
SO ZHURNAL TEKHNICHESKOI FIZIKI
LA Russian
DT Article
C1 AF IOFFE PHYSICOTECH INST,LENINGRAD,USSR.
NR 6
TC 6
Z9 6
PU MEZHDUNARODNAYA KNIGA
PI MOSCOW
PA 39 DIMITROVA UL., 113095 MOSCOW, RUSSIA
SN 0044-4642
J9 ZH TEKH FIZ+
JI Zhurnal Tek. Fiz.
PY 1974
VL 44
IS 1
BP 102
EP 112
PG 11
WC Physics, Applied
SC Physics
GA R9431
UT WOS:A1974R943100017
ER

PT J
AU PARILIS, ES
   FERLEGER, VK
AF PARILIS, ES
   FERLEGER, VK
TI RELATION OF DOPPLER PROFILE OF A SPECTRAL-LINE TO DIFFERENTIAL SECTIONS
   OF EXCITATION DURING ATOMIC-COLLISIONS
SO ZHURNAL TEKHNICHESKOI FIZIKI
LA Russian
DT Article
C1 ACAD SCI UZSSR,ELECTR INST,TASHKENT,UZSSR.
NR 15
TC 1
Z9 1
PU MEZHDUNARODNAYA KNIGA
PI MOSCOW
PA 39 DIMITROVA UL., 113095 MOSCOW, RUSSIA
SN 0044-4642
J9 ZH TEKH FIZ+
JI Zhurnal Tek. Fiz.
PY 1974
VL 44
IS 10
BP 2211
EP 2216
PG 6
WC Physics, Applied
SC Physics
GA U3948
UT WOS:A1974U394800025
ER

PT J
AU JOHNSON, AW
   GERARDO, JB
AF JOHNSON, AW
   GERARDO, JB
TI RATE OF IONIZATION BY COLLISIONS BETWEEN 2 HELIUM ATOMIC METASTABLES
   (2S-3)
SO BULLETIN OF THE AMERICAN PHYSICAL SOCIETY
LA English
DT Meeting Abstract
C1 SANDIA LABS, ALBUQUERQUE, NM USA.
NR 1
TC 0
Z9 0
PU AMER INST PHYSICS
PI MELVILLE
PA CIRCULATION & FULFILLMENT DIV, 2 HUNTINGTON QUADRANGLE, STE 1 N O 1,
   MELVILLE, NY 11747-4501 USA
SN 0003-0503
J9 B AM PHYS SOC
PY 1973
VL 18
IS 5
BP 813
EP 813
PG 1
WC Physics, Multidisciplinary
SC Physics
GA P6469
UT WOS:A1973P646900227
ER

PT J
AU BAYFIELD, JE
   KHAYRALL.GA
AF BAYFIELD, JE
   KHAYRALL.GA
TI MEASUREMENT OF TOTAL CROSS-SECTION FOR ELECTRON-TRANSFER INTO METASTABLE
   HE+ (2S) STATE FOR HE++-4 COLLISIONS WITH ATOMIC-HYDROGEN
SO BULLETIN OF THE AMERICAN PHYSICAL SOCIETY
LA English
DT Meeting Abstract
C1 YALE UNIV, NEW HAVEN, CT 06520 USA.
NR 3
TC 0
Z9 0
PU AMER INST PHYSICS
PI MELVILLE
PA CIRCULATION & FULFILLMENT DIV, 2 HUNTINGTON QUADRANGLE, STE 1 N O 1,
   MELVILLE, NY 11747-4501 USA
SN 0003-0503
J9 B AM PHYS SOC
PY 1973
VL 18
IS 11
BP 1516
EP 1516
PG 1
WC Physics, Multidisciplinary
SC Physics
GA R1069
UT WOS:A1973R106900255
ER

PT J
AU TAYLOR, HS
   CSANAK, G
   FICOCELL.E
AF TAYLOR, HS
   CSANAK, G
   FICOCELL.E
TI QUANTUM-MECHANICAL THEORY OF TRANSLATION-INTERNAL MODE ENERGY-TRANSFER
   IN COLLISIONS OF ATOMIC AND MOLECULAR SYSTEMS
SO BULLETIN OF THE AMERICAN PHYSICAL SOCIETY
LA English
DT Meeting Abstract
C1 UNIV SO CALIF,LOS ANGELES,CA 90003.
NR 0
TC 0
Z9 0
PU AMER INST PHYSICS
PI WOODBURY
PA CIRCULATION FULFILLMENT DIV, 500 SUNNYSIDE BLVD, WOODBURY, NY 11797-2999
SN 0003-0503
J9 B AM PHYS SOC
PY 1973
VL 18
IS 11
BP 1525
EP 1525
PG 1
WC Physics, Multidisciplinary
SC Physics
GA R1069
UT WOS:A1973R106900303
ER

PT J
AU WALLACE, SJ
AF WALLACE, SJ
TI VALIDITY OF GLAUBER THEORY FOR FAST ATOMIC COLLISIONS
SO BULLETIN OF THE AMERICAN PHYSICAL SOCIETY
LA English
DT Meeting Abstract
C1 HARVARD UNIV,CAMBRIDGE,MA 02138.
NR 0
TC 0
Z9 0
PU AMER INST PHYSICS
PI WOODBURY
PA CIRCULATION FULFILLMENT DIV, 500 SUNNYSIDE BLVD, WOODBURY, NY 11797-2999
SN 0003-0503
J9 B AM PHYS SOC
PY 1973
VL 18
IS 11
BP 1531
EP 1531
PG 1
WC Physics, Multidisciplinary
SC Physics
GA R1069
UT WOS:A1973R106900334
ER

PT J
AU ANHOLT, R
   RASMUSSE.JO
AF ANHOLT, R
   RASMUSSE.JO
TI YIELD OF MOLECULAR-ORBITAL X-RAYS IN ATOMIC COLLISIONS
SO BULLETIN OF THE AMERICAN PHYSICAL SOCIETY
LA English
DT Meeting Abstract
C1 UNIV CALIF,LAWRENCE BERKELEY LAB,BERKELEY,CA.
NR 1
TC 2
Z9 2
PU AMER INST PHYSICS
PI WOODBURY
PA CIRCULATION FULFILLMENT DIV, 500 SUNNYSIDE BLVD, WOODBURY, NY 11797-2999
SN 0003-0503
J9 B AM PHYS SOC
PY 1973
VL 18
IS 12
BP 1575
EP 1575
PG 1
WC Physics, Multidisciplinary
SC Physics
GA R3811
UT WOS:A1973R381100035
ER

PT J
AU KALRA, SP
   MEASURES, RM
AF KALRA, SP
   MEASURES, RM
TI APPROACH TO IONIZATION EQUILIBRIUM AND ATOMIC COLLISION CROSS-SECTION
   MEASUREMENT IN A HELIUM SHOCK-WAVE
SO CANADIAN JOURNAL OF PHYSICS
LA English
DT Article
C1 UNIV TORNTO,INST AEROSP STUDIES,DOWNSVIEW,ONTARIO,CANADA.
NR 22
TC 0
Z9 0
PU NATL RESEARCH COUNCIL CANADA
PI OTTAWA
PA RESEARCH JOURNALS, MONTREAL RD, OTTAWA ON K1A 0R6, CANADA
SN 0008-4204
J9 CAN J PHYS
JI Can. J. Phys.
PY 1973
VL 51
IS 18
BP 1956
EP 1964
PG 9
WC Physics, Multidisciplinary
SC Physics
GA R0435
UT WOS:A1973R043500009
ER

PT J
AU PLATONOV, PA
   KRASNOSH.VF
   KEVORKYA.YR
   KOLOMYTK.VV
AF PLATONOV, PA
   KRASNOSH.VF
   KEVORKYA.YR
   KOLOMYTK.VV
TI COMPUTER-SIMULATION OF FORMATION AND ANNEALING OF DEFECTS IN CASCADE OF
   ATOMIC COLLISIONS
SO FIZIKA METALLOV I METALLOVEDENIE
LA Russian
DT Note
C1 IV KURCHATOV ATOM ENERGY INST,MOSCOW,USSR.
NR 6
TC 3
Z9 3
PU GOSUDARSTVENNOE NAUCHNO-TEKH
PI MOSCOW
PA IZDATELSTVO LITERATURY PO CHERNOI I TSYETNOI METALLURGII, MOSCOW, RUSSIA
SN 0015-3230
J9 FIZ MET METALLOVED+
JI Fiz. Metallov Metalloved.
PY 1973
VL 35
IS 4
BP 886
EP 888
PG 3
WC Metallurgy & Metallurgical Engineering
SC Metallurgy & Metallurgical Engineering
GA P7668
UT WOS:A1973P766800045
ER

PT J
AU RAPP, D
   CHANG, CM
AF RAPP, D
   CHANG, CM
TI ELECTRON-CAPTURE AND EXCITATION IN ALKALI ION-ATOM COLLISIONS USING AN
   ATOMIC EIGENFUNCTION EXPANSION
SO JOURNAL OF CHEMICAL PHYSICS
LA English
DT Article
C1 UNIV TEXAS,DALLAS,TX 75230.
NR 29
TC 21
Z9 21
PU AMER INST PHYSICS
PI WOODBURY
PA CIRCULATION FULFILLMENT DIV, 500 SUNNYSIDE BLVD, WOODBURY, NY 11797-2999
SN 0021-9606
J9 J CHEM PHYS
JI J. Chem. Phys.
PY 1973
VL 59
IS 3
BP 1276
EP 1282
DI 10.1063/1.1680179
PG 7
WC Physics, Atomic, Molecular & Chemical
SC Physics
GA Q5456
UT WOS:A1973Q545600038
ER

PT J
AU LIU, WS
AF LIU, WS
TI UNITARY TRANSITION PROBABILITIES FOR ATOM-ATOMIC OSCILLATOR COLLISIONS
SO JOURNAL OF CHEMICAL PHYSICS
LA English
DT Article
C1 UNIV TORONTO,INST AEROSP STUDIES,TORONTO,ONTARIO,CANADA.
NR 17
TC 4
Z9 4
PU AMER INST PHYSICS
PI WOODBURY
PA CIRCULATION FULFILLMENT DIV, 500 SUNNYSIDE BLVD, WOODBURY, NY 11797-2999
SN 0021-9606
J9 J CHEM PHYS
JI J. Chem. Phys.
PY 1973
VL 59
IS 5
BP 2490
EP 2495
DI 10.1063/1.1680362
PG 6
WC Physics, Atomic, Molecular & Chemical
SC Physics
GA Q9145
UT WOS:A1973Q914500045
ER

PT J
AU SHUI, VH
   KECK, JC
AF SHUI, VH
   KECK, JC
TI PHASE-SPACE THEORY OF ELECTRON DETACHMENT IN SLOW ATOMIC-COLLISIONS
SO JOURNAL OF CHEMICAL PHYSICS
LA English
DT Article
C1 MIT,DEPT MECH ENGN,CAMBRIDGE,MA 02138.
NR 29
TC 8
Z9 8
PU AMER INST PHYSICS
PI WOODBURY
PA CIRCULATION FULFILLMENT DIV, 500 SUNNYSIDE BLVD, WOODBURY, NY 11797-2999
SN 0021-9606
J9 J CHEM PHYS
JI J. Chem. Phys.
PY 1973
VL 59
IS 10
BP 5242
EP 5250
DI 10.1063/1.1679866
PG 9
WC Physics, Atomic, Molecular & Chemical
SC Physics
GA R7681
UT WOS:A1973R768100002
ER

PT J
AU GERBER, RB
AF GERBER, RB
TI SEMICLASSICAL APPROXIMATIONS FOR SCATTERING BY NONLOCAL POTENTIALS .2.
   SIMPLE APPLICATIONS TO ATOMIC COLLISIONS
SO JOURNAL OF CHEMICAL PHYSICS
LA English
DT Article
C1 WEIZMANN INST SCI,DEPT CHEM PHYS,REHOVOTH,ISRAEL.
NR 28
TC 2
Z9 2
PU AMER INST PHYSICS
PI WOODBURY
PA CIRCULATION FULFILLMENT DIV, 500 SUNNYSIDE BLVD, WOODBURY, NY 11797-2999
SN 0021-9606
J9 J CHEM PHYS
JI J. Chem. Phys.
PY 1973
VL 58
IS 11
BP 4949
EP 4961
DI 10.1063/1.1679082
PG 13
WC Physics, Atomic, Molecular & Chemical
SC Physics
GA P8561
UT WOS:A1973P856100033
ER

PT J
AU BRIGGS, JS
   HAYNS, MR
AF BRIGGS, JS
   HAYNS, MR
TI MOLECULAR-ORBITAL CALCULATIONS FOR CLOSE ATOMIC COLLISIONS - N2 SYSTEM
SO JOURNAL OF PHYSICS B-ATOMIC MOLECULAR AND OPTICAL PHYSICS
LA English
DT Article
C1 ATOM ENERGY RES ESTAB,THEORET PHYS DIV,DIDCOT,BERKSHIRE,ENGLAND.
NR 26
TC 37
Z9 37
PU IOP PUBLISHING LTD
PI BRISTOL
PA DIRAC HOUSE, TEMPLE BACK, BRISTOL, ENGLAND BS1 6BE
SN 0953-4075
J9 J PHYS B-AT MOL OPT
JI J. Phys. B-At. Mol. Opt. Phys.
PY 1973
VL 6
IS 3
BP 514
EP 520
DI 10.1088/0022-3700/6/3/019
PG 7
WC Optics; Physics, Atomic, Molecular & Chemical
SC Optics; Physics
GA P1420
UT WOS:A1973P142000019
ER

PT J
AU BATES, DR
   SNYDER, R
AF BATES, DR
   SNYDER, R
TI CLASSICAL TREATMENT OF FAST ATOMIC COLLISIONS
SO JOURNAL OF PHYSICS B-ATOMIC MOLECULAR AND OPTICAL PHYSICS
LA English
DT Article
C1 QUEENS UNIV,DEPT APPL MATH & THEORET PHYS,BELFAST,NORTH IRELAND.
NR 23
TC 8
Z9 8
PU IOP PUBLISHING LTD
PI BRISTOL
PA DIRAC HOUSE, TEMPLE BACK, BRISTOL, ENGLAND BS1 6BE
SN 0953-4075
J9 J PHYS B-AT MOL OPT
JI J. Phys. B-At. Mol. Opt. Phys.
PY 1973
VL 6
IS 4
BP 642
EP 652
DI 10.1088/0022-3700/6/4/018
PG 11
WC Optics; Physics, Atomic, Molecular & Chemical
SC Optics; Physics
GA P4606
UT WOS:A1973P460600018
ER

PT J
AU BELL, KL
   KINGSTON, AE
   MCILVEEN, WA
AF BELL, KL
   KINGSTON, AE
   MCILVEEN, WA
TI FORMATION OF H(2S) AND H(2P) IN COLLISIONS OF ATOMIC-HYDROGEN WITH
   ATOMIC HELIUM
SO JOURNAL OF PHYSICS B-ATOMIC MOLECULAR AND OPTICAL PHYSICS
LA English
DT Article
C1 QUEENS UNIV,DEPT APPL MATH & THEORET PHYS,BELFAST BT7 1NN,NORTH IRELAND.
NR 20
TC 19
Z9 19
PU IOP PUBLISHING LTD
PI BRISTOL
PA DIRAC HOUSE, TEMPLE BACK, BRISTOL, ENGLAND BS1 6BE
SN 0953-4075
J9 J PHYS B-AT MOL OPT
JI J. Phys. B-At. Mol. Opt. Phys.
PY 1973
VL 6
IS 7
BP 1246
EP 1254
DI 10.1088/0022-3700/6/7/018
PG 9
WC Optics; Physics, Atomic, Molecular & Chemical
SC Optics; Physics
GA Q2099
UT WOS:A1973Q209900018
ER

PT J
AU NIKOLAEV, VS
   SENASHEN.VS
   SHAFER, VY
AF NIKOLAEV, VS
   SENASHEN.VS
   SHAFER, VY
TI EFFECT OF ELECTRON BOUND-STATE STRUCTURE ON IONIZATION CROSS-SECTIONS IN
   ATOMIC COLLISIONS
SO JOURNAL OF PHYSICS B-ATOMIC MOLECULAR AND OPTICAL PHYSICS
LA English
DT Article
C1 MOSCOW STATE UNIV,NUCL PHYS INST,MOSCOW,USSR.
NR 27
TC 13
Z9 13
PU IOP PUBLISHING LTD
PI BRISTOL
PA DIRAC HOUSE, TEMPLE BACK, BRISTOL, ENGLAND BS1 6BE
SN 0953-4075
J9 J PHYS B-AT MOL OPT
JI J. Phys. B-At. Mol. Opt. Phys.
PY 1973
VL 6
IS 9
BP 1779
EP 1787
DI 10.1088/0022-3700/6/9/021
PG 9
WC Optics; Physics, Atomic, Molecular & Chemical
SC Optics; Physics
GA Q8539
UT WOS:A1973Q853900021
ER

PT J
AU BELKIC, DS
   JANEV, RK
AF BELKIC, DS
   JANEV, RK
TI FORMATION OF MUONIUM IN FAST COLLISIONS OF MU+ MESONS WITH ATOMIC
   SYSTEMS
SO JOURNAL OF PHYSICS B-ATOMIC MOLECULAR AND OPTICAL PHYSICS
LA English
DT Article
C1 INST PHYS,BELGRADE,YUGOSLAVIA.
NR 13
TC 7
Z9 7
PU IOP PUBLISHING LTD
PI BRISTOL
PA DIRAC HOUSE, TEMPLE BACK, BRISTOL, ENGLAND BS1 6BE
SN 0953-4075
J9 J PHYS B-AT MOL OPT
JI J. Phys. B-At. Mol. Opt. Phys.
PY 1973
VL 6
IS 12
BP 2613
EP 2617
DI 10.1088/0022-3700/6/12/026
PG 5
WC Optics; Physics, Atomic, Molecular & Chemical
SC Optics; Physics
GA R6900
UT WOS:A1973R690000026
ER

PT J
AU CHEN, JCY
AF CHEN, JCY
TI GLAUBER-EIKONAL APPROXIMATION FOR MULTI-CENTER ATOMIC-COLLISIONS
SO JOURNAL OF PHYSICS B-ATOMIC MOLECULAR AND OPTICAL PHYSICS
LA English
DT Letter
C1 UNIV CALIF,SAN DIEGO,DEPT PHYS,LA JOLLA,CA 92037.
   UNIV CALIF,SAN DIEGO,INST PURE & APPL PHYS SCI,LA JOLLA,CA 92037.
NR 12
TC 3
Z9 3
PU IOP PUBLISHING LTD
PI BRISTOL
PA DIRAC HOUSE, TEMPLE BACK, BRISTOL, ENGLAND BS1 6BE
SN 0953-4075
J9 J PHYS B-AT MOL OPT
JI J. Phys. B-At. Mol. Opt. Phys.
PY 1973
VL 6
IS 12
BP L351
EP L355
DI 10.1088/0022-3700/6/12/002
PG 5
WC Optics; Physics, Atomic, Molecular & Chemical
SC Optics; Physics
GA R6900
UT WOS:A1973R690000002
ER

PT J
AU NAKAMURA, H
AF NAKAMURA, H
TI SEPARABLE POTENTIAL APPROXIMATION IN ATOMIC COLLISION THEORY
SO JOURNAL OF THE PHYSICAL SOCIETY OF JAPAN
LA English
DT Article
C1 OHIO STATE UNIV,DEPT CHEM,COLUMBUS,OH 43210.
NR 29
TC 1
Z9 1
PU PHYSICAL SOCIETY JAPAN
PI TOKYO
PA KIKAI-SHINKO BUILDING, 3-5-8 SHIBA-KOEN, MINATO-KU, TOKYO 105, JAPAN
SN 0031-9015
J9 J PHYS SOC JPN
JI J. Phys. Soc. Jpn.
PY 1973
VL 35
IS 3
BP 848
EP 853
DI 10.1143/JPSJ.35.848
PG 6
WC Physics, Multidisciplinary
SC Physics
GA Q9590
UT WOS:A1973Q959000034
ER

PT J
AU NAKAMURA, H
AF NAKAMURA, H
TI THEORETICAL STUDIES OF INELASTIC ATOMIC COLLISIONS IN A 2-STATE MODEL
   PROBLEM
SO MOLECULAR PHYSICS
LA English
DT Article
C1 OHIO STATE UNIV,DEPT CHEM,COLUMBUS,OH 43210.
NR 38
TC 6
Z9 6
PU TAYLOR & FRANCIS LTD
PI LONDON
PA ONE GUNPOWDER SQUARE, LONDON, ENGLAND EC4A 3DE
SN 0026-8976
J9 MOL PHYS
JI Mol. Phys.
PY 1973
VL 25
IS 3
BP 577
EP 602
DI 10.1080/00268977300100541
PG 26
WC Physics, Atomic, Molecular & Chemical
SC Physics
GA P5034
UT WOS:A1973P503400006
ER

PT J
AU [Anonymous]
AF [Anonymous]
TI COLLISIONS IN ATOMIC PHYSICS
SO NATURE-PHYSICAL SCIENCE
LA English
DT Editorial Material
NR 0
TC 0
Z9 0
PU STOCKTON PRESS LTD
PI BASINGSTOKE,HAMPSHIRE
PA BRUNEL RD HOUNDMILLS, BASINGSTOKE,HAMPSHIRE, ENGLAND RG21 2XS
J9 NATURE-PHYS SCI
PY 1973
VL 243
IS 123
BP 1
EP 1
PG 1
WC Biophysics
SC Biophysics
GA P5269
UT WOS:A1973P526900002
ER

PT J
AU DUMAN, EL
AF DUMAN, EL
TI DEPOLARIZATION OF AN EXCITED ATOM DUE TO COLLISION WITH ANOTHER ATOMIC
   PARTICLE
SO OPTIKA I SPEKTROSKOPIYA
LA Russian
DT Article
NR 24
TC 2
Z9 2
PU MEZHDUNARODNAYA KNIGA
PI MOSCOW
PA 39 DIMITROVA UL., 113095 MOSCOW, RUSSIA
SN 0030-4034
J9 OPT SPEKTROSK+
JI Opt. Spektrosk.
PY 1973
VL 35
IS 2
BP 193
EP 201
PG 9
WC Optics; Spectroscopy
SC Optics; Spectroscopy
GA Q4680
UT WOS:A1973Q468000001
ER

PT J
AU PENKIN, NP
   RUZOV, VP
   SHABANOV.LN
AF PENKIN, NP
   RUZOV, VP
   SHABANOV.LN
TI STUDY ON BROADENING OF ATOMIC GALLIUM, INDIUM AND THALLIUM RESONANCE
   LINES DUE TO COLLISIONS WITH INERT-GAS ATOMS
SO OPTIKA I SPEKTROSKOPIYA
LA Russian
DT Article
NR 19
TC 9
Z9 9
PU MEZHDUNARODNAYA KNIGA
PI MOSCOW
PA 39 DIMITROVA UL., 113095 MOSCOW, RUSSIA
SN 0030-4034
J9 OPT SPEKTROSK+
JI Opt. Spektrosk.
PY 1973
VL 35
IS 4
BP 601
EP 607
PG 7
WC Optics; Spectroscopy
SC Optics; Spectroscopy
GA R2333
UT WOS:A1973R233300001
ER

PT J
AU PAVLOVSK.EN
   PODMOSHE.IV
AF PAVLOVSK.EN
   PODMOSHE.IV
TI EFFECT OF ATOMIC COLLISIONS ON DISTRIBUTION OF POPULATION OF HELIUM
   LEVELS
SO OPTIKA I SPEKTROSKOPIYA
LA Russian
DT Article
NR 17
TC 11
Z9 11
PU MEZHDUNARODNAYA KNIGA
PI MOSCOW
PA 39 DIMITROVA UL., 113095 MOSCOW, RUSSIA
SN 0030-4034
J9 OPT SPEKTROSK+
JI Opt. Spektrosk.
PY 1973
VL 34
IS 1
BP 19
EP 23
PG 5
WC Optics; Spectroscopy
SC Optics; Spectroscopy
GA O5572
UT WOS:A1973O557200004
ER

PT J
AU MIKHAILO.AA
AF MIKHAILO.AA
TI RADIATIVE CHARGE-EXCHANGE PHENOMENON DUE TO ASYMMETRICAL ION-ATOMIC
   COLLISIONS
SO OPTIKA I SPEKTROSKOPIYA
LA Russian
DT Note
NR 7
TC 0
Z9 0
PU MEZHDUNARODNAYA KNIGA
PI MOSCOW
PA 39 DIMITROVA UL., 113095 MOSCOW, RUSSIA
SN 0030-4034
J9 OPT SPEKTROSK+
JI Opt. Spektrosk.
PY 1973
VL 34
IS 5
BP 1006
EP 1008
PG 3
WC Optics; Spectroscopy
SC Optics; Spectroscopy
GA P6589
UT WOS:A1973P658900036
ER

PT J
AU MIES, FH
AF MIES, FH
TI MOLECULAR THEORY OF ATOMIC COLLISIONS - FINE-STRUCTURE TRANSITIONS
SO PHYSICAL REVIEW A
LA English
DT Article
C1 NATL BUR STAND,WASHINGTON,DC 20234.
NR 21
TC 236
Z9 236
PU AMERICAN PHYSICAL SOC
PI COLLEGE PK
PA ONE PHYSICS ELLIPSE, COLLEGE PK, MD 20740-3844 USA
SN 1050-2947
J9 PHYS REV A
JI Phys. Rev. A
PY 1973
VL 7
IS 3
BP 942
EP 957
DI 10.1103/PhysRevA.7.942
PG 16
WC Optics; Physics, Atomic, Molecular & Chemical
SC Optics; Physics
GA P3803
UT WOS:A1973P380300020
ER

PT J
AU MIES, FH
AF MIES, FH
TI MOLECULAR THEORY OF ATOMIC COLLISIONS - CALCULATED CROSS-SECTIONS FOR
   H++F(2P)
SO PHYSICAL REVIEW A
LA English
DT Article
C1 NATL BUR STAND,WASHINGTON,DC 20234.
NR 8
TC 74
Z9 74
PU AMERICAN PHYSICAL SOC
PI COLLEGE PK
PA ONE PHYSICS ELLIPSE, COLLEGE PK, MD 20740-3844 USA
SN 1050-2947
J9 PHYS REV A
JI Phys. Rev. A
PY 1973
VL 7
IS 3
BP 957
EP 967
DI 10.1103/PhysRevA.7.957
PG 11
WC Optics; Physics, Atomic, Molecular & Chemical
SC Optics; Physics
GA P3803
UT WOS:A1973P380300021
ER

PT J
AU GERSTEN, JI
AF GERSTEN, JI
TI COLLISION-INDUCED FLUORESCENT LIGHT-SCATTERING IN ATOMIC GASES
SO PHYSICAL REVIEW LETTERS
LA English
DT Article
C1 CITY UNIV NEW YORK,CITY COLL,DEPT PHYS,NEW YORK,NY 10031.
NR 10
TC 15
Z9 15
PU AMERICAN PHYSICAL SOC
PI COLLEGE PK
PA ONE PHYSICS ELLIPSE, COLLEGE PK, MD 20740-3844 USA
SN 0031-9007
J9 PHYS REV LETT
JI Phys. Rev. Lett.
PY 1973
VL 31
IS 2
BP 73
EP 76
DI 10.1103/PhysRevLett.31.73
PG 4
WC Physics, Multidisciplinary
SC Physics
GA Q0041
UT WOS:A1973Q004100002
ER

PT J
AU DEMKOV, YN
   LOS, J
AF DEMKOV, YN
   LOS, J
TI GIANT GLORY EFFECT IN ATOMIC COLLISIONS
SO PHYSICS LETTERS A
LA English
DT Article
C1 LENINGRAD STAT UNIV,LENIGRAD,USSR.
   FOM INST ATOOM MOLECUUL FYS KRUISLAAN 407,AMSTERDAM,NETHERLANDS.
NR 2
TC 8
Z9 8
PU ELSEVIER SCIENCE BV
PI AMSTERDAM
PA PO BOX 211, 1000 AE AMSTERDAM, NETHERLANDS
SN 0375-9601
J9 PHYS LETT A
JI Phys. Lett. A
PY 1973
VL A 46
IS 1
BP 13
EP 14
DI 10.1016/0375-9601(73)90663-4
PG 2
WC Physics, Multidisciplinary
SC Physics
GA R5526
UT WOS:A1973R552600007
ER

PT J
AU OVCHINNI.MY
AF OVCHINNI.MY
TI SHAPE OF TOTAL INELASTIC CROSS-SECTION CURVES IN ATOMIC COLLISIONS
SO ZHURNAL EKSPERIMENTALNOI I TEORETICHESKOI FIZIKI
LA Russian
DT Article
C1 ACAD SCI USSR,CHEM PHYS INST,MOSCOW,USSR.
NR 19
TC 13
Z9 13
PU MEZHDUNARODNAYA KNIGA
PI MOSCOW
PA 39 DIMITROVA UL., 113095 MOSCOW, RUSSIA
SN 0044-4510
J9 ZH EKSP TEOR FIZ+
JI Zhurnal Eksperimentalnoi Teor. Fiz.
PY 1973
VL 64
IS 1
BP 129
EP 138
PG 10
WC Physics, Multidisciplinary
SC Physics
GA O6776
UT WOS:A1973O677600011
ER

PT J
AU KOMAROV, FF
   KUMAKHOV, MA
AF KOMAROV, FF
   KUMAKHOV, MA
TI IONIZATION CROSS-SECTION DURING ATOMIC COLLISIONS IN FIRSOV MODIFIED
   THEORY
SO ZHURNAL TEKHNICHESKOI FIZIKI
LA Russian
DT Article
C1 MOSCOW NUCL PHYS INST,MOSCOW,USSR.
   BELORUSSIAN STATE UNIV,MINSK,BESSR.
NR 26
TC 1
Z9 1
PU MEZHDUNARODNAYA KNIGA
PI MOSCOW
PA 39 DIMITROVA UL., 113095 MOSCOW, RUSSIA
SN 0044-4642
J9 ZH TEKH FIZ+
JI Zhurnal Tek. Fiz.
PY 1973
VL 43
IS 7
BP 1329
EP 1335
PG 7
WC Physics, Applied
SC Physics
GA Q2191
UT WOS:A1973Q219100001
ER

PT J
AU LATYPOV, ZZ
   SHAPOREN.AA
AF LATYPOV, ZZ
   SHAPOREN.AA
TI METHOD FOR MEASURING EFFECTIVE CROSS-SECTION OF IONIZATION DURING
   IONIC-ATOMIC COLLISIONS
SO ZHURNAL TEKHNICHESKOI FIZIKI
LA Russian
DT Note
C1 AF IOFFE ENGN PHYS,LENINGRAD,USSR.
NR 3
TC 0
Z9 0
PU MEZHDUNARODNAYA KNIGA
PI MOSCOW
PA 39 DIMITROVA UL., 113095 MOSCOW, RUSSIA
SN 0044-4642
J9 ZH TEKH FIZ+
JI Zhurnal Tek. Fiz.
PY 1973
VL 43
IS 7
BP 1574
EP 1575
PG 2
WC Physics, Applied
SC Physics
GA Q2191
UT WOS:A1973Q219100040
ER

PT J
AU MAIER, WB
AF MAIER, WB
TI CHARGE-TRANSFER AND IONIZATION IN COLLISIONS BETWEEN ATOMIC IONS AND
   RARE-GAS ATOMS FOR PRIMARY ION ENERGIES BELOW 100 EV
SO BULLETIN OF THE AMERICAN PHYSICAL SOCIETY
LA English
DT Meeting Abstract
NR 0
TC 0
Z9 0
PU AMER INST PHYSICS
PI MELVILLE
PA CIRCULATION & FULFILLMENT DIV, 2 HUNTINGTON QUADRANGLE, STE 1 N O 1,
   MELVILLE, NY 11747-4501 USA
SN 0003-0503
J9 B AM PHYS SOC
PY 1972
VL 17
IS 3
BP 401
EP +
PG 0
WC Physics, Multidisciplinary
SC Physics
GA L8182
UT WOS:A1972L818200978
ER

PT J
AU GERJUOY, E
AF GERJUOY, E
TI USE OF GLAUBER APPROXIMATION IN ATOMIC COLLISIONS
SO BULLETIN OF THE AMERICAN PHYSICAL SOCIETY
LA English
DT Meeting Abstract
C1 UNIV PITTSBURGH,PITTSBURGH,PA.
NR 0
TC 0
Z9 0
PU AMER INST PHYSICS
PI WOODBURY
PA CIRCULATION FULFILLMENT DIV, 500 SUNNYSIDE BLVD, WOODBURY, NY 11797-2999
SN 0003-0503
J9 B AM PHYS SOC
PY 1972
VL 17
IS 11
BP 1125
EP 1125
PG 1
WC Physics, Multidisciplinary
SC Physics
GA N8197
UT WOS:A1972N819700866
ER

PT J
AU RITCHIE, B
AF RITCHIE, B
TI SEMICLASSICAL THEORY OF ATOMIC EXCHANGE COLLISIONS
SO BULLETIN OF THE AMERICAN PHYSICAL SOCIETY
LA English
DT Meeting Abstract
C1 UNIV ALABAMA,UNIVERSITY,AL.
NR 1
TC 0
Z9 0
PU AMER INST PHYSICS
PI WOODBURY
PA CIRCULATION FULFILLMENT DIV, 500 SUNNYSIDE BLVD, WOODBURY, NY 11797-2999
SN 0003-0503
J9 B AM PHYS SOC
PY 1972
VL 17
IS 11
BP 1143
EP 1143
PG 1
WC Physics, Multidisciplinary
SC Physics
GA N8197
UT WOS:A1972N819700960
ER

PT J
AU AMME, RC
   ROTHWELL, HL
AF AMME, RC
   ROTHWELL, HL
TI NEAR-THRESHOLD BEHAVIOR OF V-UV PHOTON PRODUCTION CROSS-SECTION FOR
   AR-AR ATOMIC COLLISIONS
SO BULLETIN OF THE AMERICAN PHYSICAL SOCIETY
LA English
DT Meeting Abstract
C1 UNIV DENVER,DENVER,CO.
NR 0
TC 0
Z9 0
PU AMER INST PHYSICS
PI WOODBURY
PA CIRCULATION FULFILLMENT DIV, 500 SUNNYSIDE BLVD, WOODBURY, NY 11797-2999
SN 0003-0503
J9 B AM PHYS SOC
PY 1972
VL 17
IS 12
BP 1200
EP 1200
PG 1
WC Physics, Multidisciplinary
SC Physics
GA O0772
UT WOS:A1972O077200115
ER

PT J
AU BASSALO, JM
   CATTANI, M
AF BASSALO, JM
   CATTANI, M
TI BROADENING AND SHIFT OF ATOMIC LINES PRODUCED BY FAST ELECTRON
   COLLISIONS
SO CANADIAN JOURNAL OF PHYSICS
LA English
DT Article
RI Cattani, Mauro/N-9749-2013
NR 21
TC 11
Z9 11
PU NATL RESEARCH COUNCIL CANADA
PI OTTAWA
PA RESEARCH JOURNALS, MONTREAL RD, OTTAWA ON K1A 0R6, CANADA
SN 0008-4204
J9 CAN J PHYS
JI Can. J. Phys.
PY 1972
VL 50
IS 2
BP 151
EP &
PG 0
WC Physics, Multidisciplinary
SC Physics
GA L8043
UT WOS:A1972L804300013
ER

PT J
AU TRUHLAR, DG
AF TRUHLAR, DG
TI CONVENIENT DETERMINATION OF RESONANCE STATES IN ATOMIC COLLISIONS
SO CHEMICAL PHYSICS LETTERS
LA English
DT Article
NR 13
TC 11
Z9 11
PU ELSEVIER SCIENCE BV
PI AMSTERDAM
PA PO BOX 211, 1000 AE AMSTERDAM, NETHERLANDS
SN 0009-2614
J9 CHEM PHYS LETT
JI Chem. Phys. Lett.
PY 1972
VL 15
IS 4
BP 483
EP &
DI 10.1016/0009-2614(72)80354-3
PG 0
WC Chemistry, Physical; Physics, Atomic, Molecular & Chemical
SC Chemistry; Physics
GA N5581
UT WOS:A1972N558100005
ER

PT J
AU PIMBERT, M
AF PIMBERT, M
TI EXCITATION TRANSFER BETWEEN HIGHLY EXCITED-LEVELS IN A CESIUM ATOM BY
   ATOMIC COLLISIONS
SO JOURNAL DE PHYSIQUE
LA French
DT Article
NR 20
TC 28
Z9 28
PU E D P SCIENCES
PI LES ULIS CEDEXA
PA 7, AVE DU HOGGAR, PARC D ACTIVITES COURTABOEUF, BP 112, F-91944 LES ULIS
   CEDEXA, FRANCE
SN 0302-0738
J9 J PHYS-PARIS
PY 1972
VL 33
IS 4
BP 331
EP &
DI 10.1051/jphys:01972003304033100
PG 0
GA M9163
UT WOS:A1972M916300004
ER

PT J
AU LABRECQU.RJ
   MORSE, RI
AF LABRECQU.RJ
   MORSE, RI
TI SEMICLASSICAL TRANSITION PROBABILITIES FOR ATOM-ATOMIC-OSCILLATOR
   COLLISIONS WITH MORSE POTENTIAL INTERACTION
SO JOURNAL OF CHEMICAL PHYSICS
LA English
DT Article
NR 12
TC 9
Z9 9
PU AMER INST PHYSICS
PI WOODBURY
PA CIRCULATION FULFILLMENT DIV, 500 SUNNYSIDE BLVD, WOODBURY, NY 11797-2999
SN 0021-9606
J9 J CHEM PHYS
JI J. Chem. Phys.
PY 1972
VL 56
IS 1
BP 546
EP &
DI 10.1063/1.1676903
PG 0
WC Physics, Atomic, Molecular & Chemical
SC Physics
GA L2268
UT WOS:A1972L226800080
ER

PT J
AU MILLER, WH
   GEORGE, TF
AF MILLER, WH
   GEORGE, TF
TI SEMICLASSICAL THEORY OF ELECTRONIC TRANSITIONS IN LOW-ENERGY ATOMIC AND
   MOLECULAR COLLISIONS INVOLVING SEVERAL NUCLEAR DEGREES OF FREEDOM
SO JOURNAL OF CHEMICAL PHYSICS
LA English
DT Article
NR 52
TC 420
Z9 422
PU AMER INST PHYSICS
PI WOODBURY
PA CIRCULATION FULFILLMENT DIV, 500 SUNNYSIDE BLVD, WOODBURY, NY 11797-2999
SN 0021-9606
J9 J CHEM PHYS
JI J. Chem. Phys.
PY 1972
VL 56
IS 11
BP 5637
EP &
DI 10.1063/1.1677083
PG 0
WC Physics, Atomic, Molecular & Chemical
SC Physics
GA M6207
UT WOS:A1972M620700060
ER

PT J
AU ZANKEL, K
AF ZANKEL, K
TI COLLISIONS IN A PARALLEL ATOMIC-BEAM
SO JOURNAL OF PHYSICS PART B ATOMIC AND MOLECULAR PHYSICS
LA English
DT Article
NR 2
TC 2
Z9 2
PU IOP PUBLISHING LTD
PI BRISTOL
PA DIRAC HOUSE, TEMPLE BACK, BRISTOL BS1 6BE, ENGLAND
J9 J PHYS PT B ATOM M P
PY 1972
VL 5
IS 1
BP 74
EP &
DI 10.1088/0022-3700/5/1/017
PG 0
WC Optics; Physics, Atomic, Molecular & Chemical
SC Optics; Physics
GA L6580
UT WOS:A1972L658000017
ER

PT J
AU MOHR, CBO
AF MOHR, CBO
TI CHANNEL COUPLING AND ATOMIC POLARIZATION IN ELECTRON COLLISIONS WITH
   MERCURY ATOMS
SO JOURNAL OF PHYSICS PART B ATOMIC AND MOLECULAR PHYSICS
LA English
DT Article
NR 11
TC 1
Z9 1
PU IOP PUBLISHING LTD
PI BRISTOL
PA DIRAC HOUSE, TEMPLE BACK, BRISTOL BS1 6BE, ENGLAND
J9 J PHYS PT B ATOM M P
PY 1972
VL 5
IS 4
BP 825
EP &
DI 10.1088/0022-3700/5/4/017
PG 0
WC Optics; Physics, Atomic, Molecular & Chemical
SC Optics; Physics
GA M2528
UT WOS:A1972M252800017
ER

PT J
AU BARAT, M
   LICHTEN, W
AF BARAT, M
   LICHTEN, W
TI EXTENSION OF ELECTRON-PROMOTION MODEL TO ASYMMETRIC ATOMIC COLLISION
SO PHYSICAL REVIEW A
LA English
DT Article
NR 151
TC 705
Z9 705
PU AMERICAN PHYSICAL SOC
PI COLLEGE PK
PA ONE PHYSICS ELLIPSE, COLLEGE PK, MD 20740-3844 USA
J9 PHYS REV A
PY 1972
VL 6
IS 1
BP 211
EP &
DI 10.1103/PhysRevA.6.211
PG 0
WC Physics, Multidisciplinary
SC Physics
GA N0258
UT WOS:A1972N025800025
ER

PT J
AU BERMAN, PR
AF BERMAN, PR
TI QUANTUM-MECHANICAL TRANSPORT-EQUATION FOR ATOMIC SYSTEMS .2. INELASTIC
   COLLISIONS AND GENERAL LINE-SHAPE CONSIDERATIONS
SO PHYSICAL REVIEW A
LA English
DT Article
NR 25
TC 44
Z9 44
PU AMERICAN PHYSICAL SOC
PI COLLEGE PK
PA ONE PHYSICS ELLIPSE, COLLEGE PK, MD 20740-3844 USA
J9 PHYS REV A
PY 1972
VL 6
IS 6
BP 2157
EP &
DI 10.1103/PhysRevA.6.2157
PG 0
WC Physics, Multidisciplinary
SC Physics
GA O2625
UT WOS:A1972O262500024
ER

PT J
AU CARTER, GM
   PRITCHAR.DE
AF CARTER, GM
   PRITCHAR.DE
TI ELECTRON-SPIN EXCHANGE IN ATOMIC COLLISIONS
SO PHYSICAL REVIEW A-GENERAL PHYSICS
LA English
DT Article
NR 23
TC 3
Z9 3
PU AMERICAN PHYSICAL SOC
PI COLLEGE PK
PA ONE PHYSICS ELLIPSE, COLLEGE PK, MD 20740-3844 USA
J9 PHYS REV A-GEN PHYS
PY 1972
VL 5
IS 3
BP 1225
EP &
DI 10.1103/PhysRevA.5.1225
PG 0
WC Physics, Multidisciplinary
SC Physics
GA L9756
UT WOS:A1972L975600029
ER

PT J
AU MAIER, WB
AF MAIER, WB
TI CHARGE-TRANSFER AND IONIZATION IN COLLISIONS BETWEEN ATOMIC IONS AND
   RARE-GAS ATOMS FOR PRIMARY-ION ENERGIES BELOW 100 EV
SO PHYSICAL REVIEW A-GENERAL PHYSICS
LA English
DT Article
NR 36
TC 26
Z9 26
PU AMERICAN PHYSICAL SOC
PI COLLEGE PK
PA ONE PHYSICS ELLIPSE, COLLEGE PK, MD 20740-3844 USA
J9 PHYS REV A-GEN PHYS
PY 1972
VL 5
IS 3
BP 1256
EP &
DI 10.1103/PhysRevA.5.1256
PG 0
WC Physics, Multidisciplinary
SC Physics
GA L9756
UT WOS:A1972L975600033
ER

PT J
AU BYRON, FW
   JOACHAIN, CJ
AF BYRON, FW
   JOACHAIN, CJ
TI ATOMIC REARRANGEMENT COLLISIONS IN EIKONAL APPROXIMATION
SO PHYSICS LETTERS A
LA English
DT Article
NR 23
TC 27
Z9 27
PU ELSEVIER SCIENCE BV
PI AMSTERDAM
PA PO BOX 211, 1000 AE AMSTERDAM, NETHERLANDS
SN 0375-9601
J9 PHYS LETT A
JI Phys. Lett. A
PY 1972
VL A 38
IS 3
BP 185
EP &
DI 10.1016/0375-9601(72)90469-0
PG 0
WC Physics, Multidisciplinary
SC Physics
GA L6042
UT WOS:A1972L604200023
ER

PT J
AU AFROSIMO.VV
   GORDEEV, YS
   POLYANSK.AM
   SHERGIN, AP
AF AFROSIMO.VV
   GORDEEV, YS
   POLYANSK.AM
   SHERGIN, AP
TI INELASTIC ENERGY-LOSSES AND IONIZATION IN EXCITATION OF OUTER AND INNER
   ELECTRON SHELLS DURING ATOMIC COLLISIONS
SO ZHURNAL EKSPERIMENTALNOI I TEORETICHESKOI FIZIKI
LA Russian
DT Article
C1 AF IOFFE ENGN PHYS INST,LENINGRAD,USSR.
NR 31
TC 8
Z9 8
PU MEZHDUNARODNAYA KNIGA
PI MOSCOW
PA 39 DIMITROVA UL., 113095 MOSCOW, RUSSIA
SN 0044-4510
J9 ZH EKSP TEOR FIZ+
JI Zhurnal Eksperimentalnoi Teor. Fiz.
PY 1972
VL 63
IS 3
BP 799
EP 812
PG 14
WC Physics, Multidisciplinary
SC Physics
GA N6240
UT WOS:A1972N624000008
ER

PT J
AU AFROSIMO.VV
   SHERGIN, AP
   POLYANSK.AM
   GORDEEV, YS
   NIKULIN, VK
AF AFROSIMO.VV
   SHERGIN, AP
   POLYANSK.AM
   GORDEEV, YS
   NIKULIN, VK
TI SINGULARITIES OF SCATTERING OF ATOMIC PARTICLES IN COLLISIONS INVOLVING
   EXCITATION OF INNER ELECTRON SHELLS
SO ZHURNAL EKSPERIMENTALNOI I TEORETICHESKOI FIZIKI
LA Russian
DT Article
NR 32
TC 8
Z9 8
PU MEZHDUNARODNAYA KNIGA
PI MOSCOW
PA 39 DIMITROVA UL., 113095 MOSCOW, RUSSIA
SN 0044-4510
J9 ZH EKSP TEOR FIZ+
JI Zhurnal Eksperimentalnoi Teor. Fiz.
PY 1972
VL 62
IS 3
BP 848
EP &
PG 0
WC Physics, Multidisciplinary
SC Physics
GA L9921
UT WOS:A1972L992100004
ER

PT J
AU AFROSIMO.VV
   SHERGIN, AP
   GORDEEV, YS
   POLYANSK.AM
AF AFROSIMO.VV
   SHERGIN, AP
   GORDEEV, YS
   POLYANSK.AM
TI METHOD FOR A PRECISION ANALYSIS OF SPECTRA OF INELASTIC ENERGY-LOSSES
   DURING ATOMIC COLLISIONS
SO ZHURNAL TEKHNICHESKOI FIZIKI
LA Russian
DT Article
NR 13
TC 1
Z9 1
PU MEZHDUNARODNAYA KNIGA
PI MOSCOW
PA 39 DIMITROVA UL., 113095 MOSCOW, RUSSIA
SN 0044-4642
J9 ZH TEKH FIZ+
JI Zhurnal Tek. Fiz.
PY 1972
VL 42
IS 1
BP 125
EP &
PG 0
WC Physics, Applied
SC Physics
GA L4499
UT WOS:A1972L449900022
ER

PT J
AU LATUPOV, ZZ
   SHAPOREN.AA
AF LATUPOV, ZZ
   SHAPOREN.AA
TI MEASURING SECTIONS OF ION-ATOMIC COLLISION PROCESSES IN COLLISION ENERGY
   INTERVAL OF 200/3000 ELECTRON VOLTS
SO ZHURNAL TEKHNICHESKOI FIZIKI
LA Russian
DT Article
NR 8
TC 0
Z9 0
PU MEZHDUNARODNAYA KNIGA
PI MOSCOW
PA 39 DIMITROVA UL., 113095 MOSCOW, RUSSIA
SN 0044-4642
J9 ZH TEKH FIZ+
JI Zhurnal Tek. Fiz.
PY 1972
VL 42
IS 1
BP 151
EP &
PG 0
WC Physics, Applied
SC Physics
GA L4499
UT WOS:A1972L449900026
ER

PT J
AU LATYPOV, ZZ
AF LATYPOV, ZZ
TI STRUCTURE OF ENERGY-DEPENDENCE OF CROSS-SECTION IN SLOW IONIC-ATOMIC
   COLLISIONS
SO ZHURNAL TEKHNICHESKOI FIZIKI
LA Russian
DT Article
NR 25
TC 1
Z9 1
PU MEZHDUNARODNAYA KNIGA
PI MOSCOW
PA 39 DIMITROVA UL., 113095 MOSCOW, RUSSIA
SN 0044-4642
J9 ZH TEKH FIZ+
JI Zhurnal Tek. Fiz.
PY 1972
VL 42
IS 7
BP 1329
EP &
PG 0
WC Physics, Applied
SC Physics
GA N2610
UT WOS:A1972N261000001
ER

PT J
AU MERZBACH.E
AF MERZBACH.E
TI CHARGE DEPENDENCE IN INELASTIC ATOMIC COLLISIONS
SO BULLETIN OF THE AMERICAN PHYSICAL SOCIETY
LA English
DT Meeting Abstract
NR 2
TC 0
Z9 0
PU AMER INST PHYSICS
PI WOODBURY
PA CIRCULATION FULFILLMENT DIV, 500 SUNNYSIDE BLVD, WOODBURY, NY 11797-2999
SN 0003-0503
J9 B AM PHYS SOC
PY 1972
VL 17
IS 1
BP 68
EP &
PG 0
WC Physics, Multidisciplinary
SC Physics
GA L1986
UT WOS:A1972L198600332
ER

PT J
AU MCGUIRE, P
   MICHA, DA
AF MCGUIRE, P
   MICHA, DA
TI DYNAMICAL COUPLING POTENTIAL IN SIMPLE EXCHANGE COLLISIONS - 2 STATE
   COUPLED CHANNEL CALCULATIONS OF ATOMIC EXCHANGE CROSS-SECTIONS FOR H+H2,
   D+H2, AND H+D2
SO BULLETIN OF THE AMERICAN PHYSICAL SOCIETY
LA English
DT Meeting Abstract
NR 0
TC 0
Z9 0
PU AMER INST PHYSICS
PI WOODBURY
PA CIRCULATION FULFILLMENT DIV, 500 SUNNYSIDE BLVD, WOODBURY, NY 11797-2999
SN 0003-0503
J9 B AM PHYS SOC
PY 1972
VL 17
IS 3
BP 393
EP &
PG 0
WC Physics, Multidisciplinary
SC Physics
GA L8182
UT WOS:A1972L818200930
ER

PT J
AU DELOS, JB
AF DELOS, JB
TI THEORY POTENTIAL CURVE CROSSINGS IN ATOMIC AND MOLECULAR COLLISIONS
SO BULLETIN OF THE AMERICAN PHYSICAL SOCIETY
LA English
DT Meeting Abstract
C1 COLL WILLIAM & MARY,WILLIAMSBURGH,VA.
NR 0
TC 0
Z9 0
PU AMER INST PHYSICS
PI WOODBURY
PA CIRCULATION FULFILLMENT DIV, 500 SUNNYSIDE BLVD, WOODBURY, NY 11797-2999
SN 0003-0503
J9 B AM PHYS SOC
PY 1972
VL 17
IS 11
BP 1125
EP 1125
PG 1
WC Physics, Multidisciplinary
SC Physics
GA N8197
UT WOS:A1972N819700867
ER

PT J
AU MILLER, WH
AF MILLER, WH
TI CLASSICAL S-MATRIX FOR ATOMIC AND MOLECULAR COLLISIONS
SO ABSTRACTS OF PAPERS OF THE AMERICAN CHEMICAL SOCIETY
LA English
DT Meeting Abstract
NR 0
TC 1
Z9 1
PU AMER CHEMICAL SOC
PI WASHINGTON
PA 1155 16TH ST, NW, WASHINGTON, DC 20036
SN 0065-7727
J9 ABSTR PAP AM CHEM S
JI Abstr. Pap. Am. Chem. Soc.
PY 1971
IS NSEP
BP 142
EP &
PG 0
WC Chemistry, Multidisciplinary
SC Chemistry
GA K1564
UT WOS:A1971K156401834
ER

PT J
AU MILLER, WH
AF MILLER, WH
TI SEMICLASSICAL NATURE OF ATOMIC AND MOLECULAR COLLISIONS
SO ACCOUNTS OF CHEMICAL RESEARCH
LA English
DT Review
NR 35
TC 82
Z9 82
PU AMER CHEMICAL SOC
PI WASHINGTON
PA 1155 16TH ST, NW, WASHINGTON, DC 20036
SN 0001-4842
J9 ACCOUNTS CHEM RES
JI Accounts Chem. Res.
PY 1971
VL 4
IS 5
BP 161
EP &
DI 10.1021/ar50041a001
PG 0
WC Chemistry, Multidisciplinary
SC Chemistry
GA J3267
UT WOS:A1971J326700001
ER

PT J
AU DIESTLER, DJ
   FEUER, P
AF DIESTLER, DJ
   FEUER, P
TI QUANTUM-MECHANICAL TRANSITION PROBABILITIES FOR ATOM-ATOMIC-OSCILLATOR
   COLLISIONS WITH MORSE POTENTIAL INTERACTION
SO JOURNAL OF CHEMICAL PHYSICS
LA English
DT Article
NR 17
TC 18
Z9 18
PU AMER INST PHYSICS
PI WOODBURY
PA CIRCULATION FULFILLMENT DIV, 500 SUNNYSIDE BLVD, WOODBURY, NY 11797-2999
SN 0021-9606
J9 J CHEM PHYS
JI J. Chem. Phys.
PY 1971
VL 54
IS 11
BP 4626
EP &
DI 10.1063/1.1674732
PG 0
WC Physics, Atomic, Molecular & Chemical
SC Physics
GA J5172
UT WOS:A1971J517200016
ER

PT J
AU LEROY, RJ
   BERNSTEI.RB
AF LEROY, RJ
   BERNSTEI.RB
TI SHAPE RESONANCES AND ROTATIONALLY PREDISSOCIATING LEVELS - ATOMIC
   COLLISION TIME-DELAY FUNCTIONS AND QUASIBOUND LEVEL PROPERTIES OF
   H2(X1-SIGMA-G+)
SO JOURNAL OF CHEMICAL PHYSICS
LA English
DT Article
NR 70
TC 140
Z9 140
PU AMER INST PHYSICS
PI WOODBURY
PA CIRCULATION FULFILLMENT DIV, 500 SUNNYSIDE BLVD, WOODBURY, NY 11797-2999
SN 0021-9606
J9 J CHEM PHYS
JI J. Chem. Phys.
PY 1971
VL 54
IS 12
BP 5114
EP &
DI 10.1063/1.1674805
PG 0
WC Physics, Atomic, Molecular & Chemical
SC Physics
GA J6303
UT WOS:A1971J630300020
ER

PT J
AU GREEN, AES
   MCNEAL, RJ
AF GREEN, AES
   MCNEAL, RJ
TI ANALYTIC CROSS SECTIONS FOR INELASTIC COLLISIONS OF PROTONS AND HYDROGEN
   ATOMS WITH ATOMIC AND MOLECULAR GASES
SO JOURNAL OF GEOPHYSICAL RESEARCH
LA English
DT Article
NR 32
TC 49
Z9 49
PU AMER GEOPHYSICAL UNION
PI WASHINGTON
PA 2000 FLORIDA AVE NW, WASHINGTON, DC 20009
SN 0148-0227
J9 J GEOPHYS RES
PY 1971
VL 76
IS 1
BP 133
EP &
DI 10.1029/JA076i001p00133
PG 0
WC Geochemistry & Geophysics; Geosciences, Multidisciplinary
SC Geochemistry & Geophysics; Geology
GA I6885
UT WOS:A1971I688500014
ER

PT J
AU BIRKINSH.K
   HASTED, JB
AF BIRKINSH.K
   HASTED, JB
TI INELASTIC COLLISIONS BETWEEN ATOMIC IONS AND DIATOMIC MOLECULES
SO JOURNAL OF PHYSICS PART B ATOMIC AND MOLECULAR PHYSICS
LA English
DT Article
NR 30
TC 21
Z9 21
PU IOP PUBLISHING LTD
PI BRISTOL
PA DIRAC HOUSE, TEMPLE BACK, BRISTOL BS1 6BE, ENGLAND
J9 J PHYS PT B ATOM M P
PY 1971
VL 4
IS 12
BP 1711
EP &
DI 10.1088/0022-3700/4/12/019
PG 0
WC Optics; Physics, Atomic, Molecular & Chemical
SC Optics; Physics
GA L3641
UT WOS:A1971L364100019
ER

PT J
AU SCHULLER, F
AF SCHULLER, F
TI J-DEPENDENCE OF COLLISION-INDUCED SHIFT AND BROADENING OF ATOMIC FINE
   STRUCTURE COMPONENTS
SO JOURNAL OF QUANTITATIVE SPECTROSCOPY & RADIATIVE TRANSFER
LA English
DT Note
NR 8
TC 6
Z9 6
PU PERGAMON-ELSEVIER SCIENCE LTD
PI OXFORD
PA THE BOULEVARD, LANGFORD LANE, KIDLINGTON, OXFORD OX5 1GB, ENGLAND
SN 0022-4073
J9 J QUANT SPECTROSC RA
JI J. Quant. Spectrosc. Radiat. Transf.
PY 1971
VL 11
IS 11
BP 1725
EP &
DI 10.1016/0022-4073(71)90150-6
PG 0
WC Spectroscopy
SC Spectroscopy
GA K5688
UT WOS:A1971K568800014
ER

PT J
AU HADEISHI, T
   MCLAUGHL.RD
   MICHEL, M
AF HADEISHI, T
   MCLAUGHL.RD
   MICHEL, M
TI ALIGNMENT OF LI-7 ATOM FORMED BY CHARGE-CAPTURE COLLISIONS WITH CROSSED
   ATOMIC BEAM AND CARBON FOIL
SO JOURNAL OF THE OPTICAL SOCIETY OF AMERICA
LA English
DT Meeting Abstract
NR 1
TC 2
Z9 2
PU AMER INST PHYSICS
PI WOODBURY
PA CIRCULATION FULFILLMENT DIV, 500 SUNNYSIDE BLVD, WOODBURY, NY 11797-2999
SN 0030-3941
J9 J OPT SOC AM
PY 1971
VL 61
IS 5
BP 653
EP &
PG 0
WC Physics, Multidisciplinary
SC Physics
GA J1532
UT WOS:A1971J153200043
ER

PT J
AU KOURI, DJ
   CURTISS, CF
AF KOURI, DJ
   CURTISS, CF
TI LOW ENERGY ATOMIC COLLISIONS .2. FORMAL THEORY OF H+-H COLLISIONS
SO MOLECULAR PHYSICS
LA English
DT Article
NR 22
TC 1
Z9 1
PU TAYLOR & FRANCIS LTD
PI LONDON
PA ONE GUNPOWDER SQUARE, LONDON EC4A 3DE, ENGLAND
SN 0026-8976
J9 MOL PHYS
JI Mol. Phys.
PY 1971
VL 21
IS 4
BP 609
EP &
DI 10.1080/00268977100101791
PG 0
WC Physics, Atomic, Molecular & Chemical
SC Physics
GA K3164
UT WOS:A1971K316400003
ER

PT J
AU THOMPSON, MW
AF THOMPSON, MW
TI ATOMIC COLLISION PROCESSES IN SOLID STATE LATTICES
SO NUCLEAR INSTRUMENTS & METHODS
LA English
DT Meeting Abstract
NR 0
TC 0
Z9 0
PU ELSEVIER SCIENCE BV
PI AMSTERDAM
PA PO BOX 211, 1000 AE AMSTERDAM, NETHERLANDS
SN 0029-554X
J9 NUCL INSTRUM METHODS
PY 1971
VL 92
IS 4
BP 445
EP &
DI 10.1016/0029-554X(71)90092-9
PG 0
WC Instruments & Instrumentation; Nuclear Science & Technology
SC Instruments & Instrumentation; Nuclear Science & Technology
GA J0819
UT WOS:A1971J081900001
ER

PT J
AU GILBODY, HB
AF GILBODY, HB
TI USE OF LOW-ENERGY ACCELERATORS FOR STUDY OF GAS PHASE ATOMIC COLLISION
   PHENOMENA
SO NUCLEAR INSTRUMENTS & METHODS
LA English
DT Article
NR 13
TC 0
Z9 0
PU ELSEVIER SCIENCE BV
PI AMSTERDAM
PA PO BOX 211, 1000 AE AMSTERDAM, NETHERLANDS
SN 0029-554X
J9 NUCL INSTRUM METHODS
PY 1971
VL 92
IS 4
BP 517
EP &
DI 10.1016/0029-554X(71)90106-6
PG 0
WC Instruments & Instrumentation; Nuclear Science & Technology
SC Instruments & Instrumentation; Nuclear Science & Technology
GA J0819
UT WOS:A1971J081900015
ER

PT J
AU BERMAN, PR
   LAMB, WE
AF BERMAN, PR
   LAMB, WE
TI THEORY OF COLLISION EFFECTS ON LINE SHAPES USING A QUANTUM-MECHANICAL
   DESCRIPTION OF ATOMIC CENTER-OF-MASS MOTION-APPLICATION TO LASERS .2.
   PSEUDOCLASSICAL COLLISION MODEL AND STEADY-STATE LASER INTENSITIES
SO PHYSICAL REVIEW A
LA English
DT Article
NR 28
TC 44
Z9 44
PU AMERICAN PHYSICAL SOC
PI COLLEGE PK
PA ONE PHYSICS ELLIPSE, COLLEGE PK, MD 20740-3844 USA
J9 PHYS REV A
PY 1971
VL 4
IS 1
BP 319
EP &
DI 10.1103/PhysRevA.4.319
PG 0
WC Physics, Multidisciplinary
SC Physics
GA J7494
UT WOS:A1971J749400046
ER

PT J
AU LO, HH
   KURZWEG, L
   BRACKMAN, RT
   FITE, WL
AF LO, HH
   KURZWEG, L
   BRACKMAN, RT
   FITE, WL
TI ELECTRON CAPTURE AND LOSS IN COLLISIONS OF HEAVY IONS WITH ATOMIC OXYGEN
SO PHYSICAL REVIEW A
LA English
DT Article
NR 33
TC 30
Z9 30
PU AMERICAN PHYSICAL SOC
PI COLLEGE PK
PA ONE PHYSICS ELLIPSE, COLLEGE PK, MD 20740-3844 USA
J9 PHYS REV A
PY 1971
VL 4
IS 4
BP 1462
EP &
DI 10.1103/PhysRevA.4.1462
PG 0
WC Physics, Multidisciplinary
SC Physics
GA K4096
UT WOS:A1971K409600016
ER

PT J
AU MIZUNO, J
   CHEN, JCY
AF MIZUNO, J
   CHEN, JCY
TI THEORETICAL INVESTIGATION OF COMPLEX POTENTIALS FOR ATOMIC COLLISIONS
   .2. SEMICLASSICAL DESCRIPTIONS OF ATOMIC COLLISIONS
SO PHYSICAL REVIEW A
LA English
DT Article
NR 28
TC 15
Z9 15
PU AMERICAN PHYSICAL SOC
PI COLLEGE PK
PA ONE PHYSICS ELLIPSE, COLLEGE PK, MD 20740-3844 USA
J9 PHYS REV A
PY 1971
VL 4
IS 4
BP 1500
EP &
DI 10.1103/PhysRevA.4.1500
PG 0
WC Physics, Multidisciplinary
SC Physics
GA K4096
UT WOS:A1971K409600020
ER

PT J
AU RUSSEK, A
AF RUSSEK, A
TI ROTATIONALLY INDUCED TRANSITIONS IN ATOMIC COLLISIONS
SO PHYSICAL REVIEW A
LA English
DT Article
NR 11
TC 78
Z9 78
PU AMERICAN PHYSICAL SOC
PI COLLEGE PK
PA ONE PHYSICS ELLIPSE, COLLEGE PK, MD 20740-3844 USA
J9 PHYS REV A
PY 1971
VL 4
IS 5
BP 1918
EP &
DI 10.1103/PhysRevA.4.1918
PG 0
WC Physics, Multidisciplinary
SC Physics
GA K6979
UT WOS:A1971K697900031
ER

PT J
AU FASTRUP, B
   HERMANN, G
   SMITH, KJ
AF FASTRUP, B
   HERMANN, G
   SMITH, KJ
TI MEASUREMENTS OF INELASTIC ENERGY LOSS IN ATOMIC COLLISIONS OF A1+, P+,
   S+, C1+, AR+, K+, AND MN+ ON ARGON AT KEV ENERGIES AND LARGE SCATTERING
   ANGLES
SO PHYSICAL REVIEW A
LA English
DT Article
NR 38
TC 86
Z9 86
PU AMERICAN PHYSICAL SOC
PI COLLEGE PK
PA ONE PHYSICS ELLIPSE, COLLEGE PK, MD 20740-3844 USA
J9 PHYS REV A
PY 1971
VL 3
IS 5
BP 1591
EP &
DI 10.1103/PhysRevA.3.1591
PG 0
WC Physics, Multidisciplinary
SC Physics
GA J1645
UT WOS:A1971J164500010
ER

PT J
AU FASTRUP, B
   HERMANN, G
AF FASTRUP, B
   HERMANN, G
TI MEASUREMENTS OF INELASTIC ENERGY LOSS IN SINGLE ATOMIC COLLISIONS OF KR+
   ON KR AT KEV ENERGIES AND LARGE SCATTERING ANGLES
SO PHYSICAL REVIEW A
LA English
DT Article
NR 24
TC 7
Z9 7
PU AMERICAN PHYSICAL SOC
PI COLLEGE PK
PA ONE PHYSICS ELLIPSE, COLLEGE PK, MD 20740-3844 USA
J9 PHYS REV A
PY 1971
VL 3
IS 6
BP 1955
EP &
DI 10.1103/PhysRevA.3.1955
PG 0
WC Physics, Multidisciplinary
SC Physics
GA J4604
UT WOS:A1971J460400020
ER

PT J
AU ROSENTHA.H
AF ROSENTHA.H
TI NONADIABATIC EFFECTS IN SLOW ATOMIC COLLISIONS .1. HE+ + HE
SO PHYSICAL REVIEW A-GENERAL PHYSICS
LA English
DT Article
NR 18
TC 88
Z9 88
PU AMERICAN PHYSICAL SOC
PI COLLEGE PK
PA ONE PHYSICS ELLIPSE, COLLEGE PK, MD 20740-3844 USA
J9 PHYS REV A-GEN PHYS
PY 1971
VL 4
IS 3
BP 1030
EP &
DI 10.1103/PhysRevA.4.1030
PG 0
WC Physics, Multidisciplinary
SC Physics
GA K2441
UT WOS:A1971K244100031
ER

PT J
AU DATZ, S
   MOAK, CD
   APPLETON, BR
   CARLSON, TA
AF DATZ, S
   MOAK, CD
   APPLETON, BR
   CARLSON, TA
TI DIFFERENTIATION IN L-SUBSHELL VACANCY PRODUCTION IN IODINE IONS BY
   ATOMIC COLLISIONS AT 15-60 MEV
SO PHYSICAL REVIEW LETTERS
LA English
DT Article
NR 13
TC 33
Z9 33
PU AMERICAN PHYSICAL SOC
PI COLLEGE PK
PA ONE PHYSICS ELLIPSE, COLLEGE PK, MD 20740-3844 USA
SN 0031-9007
J9 PHYS REV LETT
JI Phys. Rev. Lett.
PY 1971
VL 27
IS 7
BP 363
EP &
DI 10.1103/PhysRevLett.27.363
PG 0
WC Physics, Multidisciplinary
SC Physics
GA K0222
UT WOS:A1971K022200001
ER

PT J
AU MCDANIEL, EW
   MARTIN, DW
AF MCDANIEL, EW
   MARTIN, DW
TI SUGGESTED USE OF KNOWN MOBILITY OF K+ IONS IN NITROGEN GAS FOR PRESSURE
   CALIBRATION IN ATOMIC COLLISION EXPERIMENTS
SO REVIEW OF SCIENTIFIC INSTRUMENTS
LA English
DT Note
NR 7
TC 6
Z9 6
PU AMER INST PHYSICS
PI WOODBURY
PA CIRCULATION FULFILLMENT DIV, 500 SUNNYSIDE BLVD, WOODBURY, NY 11797-2999
SN 0034-6748
J9 REV SCI INSTRUM
JI Rev. Sci. Instrum.
PY 1971
VL 42
IS 1
BP 157
EP &
DI 10.1063/1.1684854
PG 0
WC Instruments & Instrumentation; Physics, Applied
SC Instruments & Instrumentation; Physics
GA I2580
UT WOS:A1971I258000045
ER

PT J
AU RATCLIFF.CA
AF RATCLIFF.CA
TI SWEEP GENERATOR FOR ATOMIC COLLISION STUDIES
SO REVIEW OF SCIENTIFIC INSTRUMENTS
LA English
DT Article
NR 1
TC 1
Z9 1
PU AMER INST PHYSICS
PI WOODBURY
PA CIRCULATION FULFILLMENT DIV, 500 SUNNYSIDE BLVD, WOODBURY, NY 11797-2999
SN 0034-6748
J9 REV SCI INSTRUM
JI Rev. Sci. Instrum.
PY 1971
VL 42
IS 11
BP 1614
EP &
DI 10.1063/1.1684950
PG 0
WC Instruments & Instrumentation; Physics, Applied
SC Instruments & Instrumentation; Physics
GA K9610
UT WOS:A1971K961000011
ER

PT J
AU FITZWILS.RL
   THOMAS, EW
AF FITZWILS.RL
   THOMAS, EW
TI MEASUREMENT OF DIFFERENTIAL ATOMIC COLLISION CROSS SECTIONS
SO REVIEW OF SCIENTIFIC INSTRUMENTS
LA English
DT Article
NR 14
TC 17
Z9 17
PU AMER INST PHYSICS
PI WOODBURY
PA CIRCULATION FULFILLMENT DIV, 500 SUNNYSIDE BLVD, WOODBURY, NY 11797-2999
SN 0034-6748
J9 REV SCI INSTRUM
JI Rev. Sci. Instrum.
PY 1971
VL 42
IS 12
BP 1864
EP &
DI 10.1063/1.1685025
PG 0
WC Instruments & Instrumentation; Physics, Applied
SC Instruments & Instrumentation; Physics
GA L1875
UT WOS:A1971L187500026
ER

PT J
AU ANKUDINO.VA
   BOBASHEV, SV
   PEREL, VI
AF ANKUDINO.VA
   BOBASHEV, SV
   PEREL, VI
TI OSCILLATIONS IN TOTAL CROSS SECTIONS FOR INELASTIC PROCESSES DURING
   ATOMIC COLLISIONS
SO SOVIET PHYSICS JETP-USSR
LA English
DT Article
NR 35
TC 27
Z9 27
PU AMER INST PHYSICS
PI WOODBURY
PA CIRCULATION FULFILLMENT DIV, 500 SUNNYSIDE BLVD, WOODBURY, NY 11797-2999
SN 0038-5646
J9 SOV PHYS JETP-USSR
PY 1971
VL 33
IS 3
BP 490
EP &
PG 0
WC Physics, Multidisciplinary
SC Physics
GA K2935
UT WOS:A1971K293500005
ER

PT J
AU OGURTSOV, GN
   FLAKS, IP
   AVAKYAN, SV
AF OGURTSOV, GN
   FLAKS, IP
   AVAKYAN, SV
TI EXCITATION OF AUTOIONIZATION STATES IN COLLISIONS OF COMPLEX ATOMIC
   CONFIGURATIONS
SO SOVIET PHYSICS TECHNICAL PHYSICS-USSR
LA English
DT Article
NR 15
TC 13
Z9 13
PU AMER INST PHYSICS
PI WOODBURY
PA CIRCULATION FULFILLMENT DIV, 500 SUNNYSIDE BLVD, WOODBURY, NY 11797-2999
J9 SOV PHYS TECH PHYS-U
PY 1971
VL 15
IS 10
BP 1656
EP &
PG 0
WC Physics, Applied; Physics, Multidisciplinary
SC Physics
GA J0852
UT WOS:A1971J085200017
ER

PT J
AU ANDERSEN, N
   CARRIVEA.GW
   JENSEN, K
   VEJE, E
AF ANDERSEN, N
   CARRIVEA.GW
   JENSEN, K
   VEJE, E
TI STUDY OF ISOTOPICAL EFFECTS IN ATOMIC COLLISIONS
SO ZEITSCHRIFT FUR PHYSIK
LA English
DT Article
NR 19
TC 2
Z9 2
PU SPRINGER VERLAG
PI NEW YORK
PA 175 FIFTH AVE, NEW YORK, NY 10010
J9 Z PHYS
PY 1971
VL 245
IS 2
BP 97
EP &
DI 10.1007/BF01402332
PG 0
WC Physics, Multidisciplinary
SC Physics
GA K0124
UT WOS:A1971K012400001
ER

PT J
AU DAVIES, JA
AF DAVIES, JA
TI USE OF ATOMIC COLLISIONS FOR LOCATION OF ATOMS IN CRYSTALS
SO BULLETIN OF THE AMERICAN PHYSICAL SOCIETY
LA English
DT Meeting Abstract
NR 0
TC 0
Z9 0
PU AMER INST PHYSICS
PI WOODBURY
PA CIRCULATION FULFILLMENT DIV, 500 SUNNYSIDE BLVD, WOODBURY, NY 11797-2999
SN 0003-0503
J9 B AM PHYS SOC
PY 1971
VL 16
IS 4
BP 508
EP &
PG 0
WC Physics, Multidisciplinary
SC Physics
GA I9685
UT WOS:A1971I968500141
ER

PT J
AU SMITH, FT
AF SMITH, FT
TI ATOMIC DISTORTION MODEL FOR REPULSIVE POTENTIALS AND COLLISION DIPOLE
   MOMENTS
SO BULLETIN OF THE AMERICAN PHYSICAL SOCIETY
LA English
DT Meeting Abstract
NR 2
TC 0
Z9 0
PU AMER INST PHYSICS
PI WOODBURY
PA CIRCULATION FULFILLMENT DIV, 500 SUNNYSIDE BLVD, WOODBURY, NY 11797-2999
SN 0003-0503
J9 B AM PHYS SOC
PY 1971
VL 16
IS 11
BP 1346
EP &
PG 0
WC Physics, Multidisciplinary
SC Physics
GA K6656
UT WOS:A1971K665600685
ER

PT J
AU BARDSLEY, JN
AF BARDSLEY, JN
TI MINIMUM VARIANCE METHOD FOR ATOMIC COLLISIONS
SO BULLETIN OF THE AMERICAN PHYSICAL SOCIETY
LA English
DT Meeting Abstract
NR 0
TC 0
Z9 0
PU AMER INST PHYSICS
PI WOODBURY
PA CIRCULATION FULFILLMENT DIV, 500 SUNNYSIDE BLVD, WOODBURY, NY 11797-2999
SN 0003-0503
J9 B AM PHYS SOC
PY 1971
VL 16
IS 11
BP 1348
EP &
PG 0
WC Physics, Multidisciplinary
SC Physics
GA K6656
UT WOS:A1971K665600697
ER

PT J
AU FAISAL, FHM
AF FAISAL, FHM
TI MULTIPLE SCATTERING APPROACH TO INELASTIC ATOMIC-DIATOMIC COLLISION
SO BULLETIN OF THE AMERICAN PHYSICAL SOCIETY
LA English
DT Meeting Abstract
NR 0
TC 0
Z9 0
PU AMER INST PHYSICS
PI WOODBURY
PA CIRCULATION FULFILLMENT DIV, 500 SUNNYSIDE BLVD, WOODBURY, NY 11797-2999
SN 0003-0503
J9 B AM PHYS SOC
PY 1971
VL 16
IS 11
BP 1357
EP &
PG 0
WC Physics, Multidisciplinary
SC Physics
GA K6656
UT WOS:A1971K665600739
ER

PT J
AU SHPENIK, OB
   ZAPESOCH.IP
   ZAVILOPU.AN
AF SHPENIK, OB
   ZAPESOCH.IP
   ZAVILOPU.AN
TI EXCITATION OF ATOMS IN SLOW ION-ATOMIC COLLISIONS
SO SOVIET PHYSICS JETP-USSR
LA English
DT Article
NR 14
TC 2
Z9 2
PU AMER INST PHYSICS
PI WOODBURY
PA CIRCULATION FULFILLMENT DIV, 500 SUNNYSIDE BLVD, WOODBURY, NY 11797-2999
SN 0038-5646
J9 SOV PHYS JETP-USSR
PY 1971
VL 33
IS 2
BP 277
EP &
PG 0
WC Physics, Multidisciplinary
SC Physics
GA K2025
UT WOS:A1971K202500010
ER

PT J
AU GORDEEV, YS
   OGURTSOV, GN
AF GORDEEV, YS
   OGURTSOV, GN
TI INTERPRETATION OF ENERGY SPECTRA OF ELECTRONS PRODUCED IN ATOMIC
   COLLISIONS
SO SOVIET PHYSICS JETP-USSR
LA English
DT Article
NR 17
TC 17
Z9 17
PU AMER INST PHYSICS
PI WOODBURY
PA CIRCULATION FULFILLMENT DIV, 500 SUNNYSIDE BLVD, WOODBURY, NY 11797-2999
SN 0038-5646
J9 SOV PHYS JETP-USSR
PY 1971
VL 33
IS 6
BP 1105
EP &
PG 0
WC Physics, Multidisciplinary
SC Physics
GA L3068
UT WOS:A1971L306800010
ER

PT J
AU GUSEV, VA
   OKSYUK, AA
   FOGEL, YM
   FILIPENK.DV
AF GUSEV, VA
   OKSYUK, AA
   FOGEL, YM
   FILIPENK.DV
TI FORMATION OF SLOW ATOMIC NEGATIVE OXYGEN IONS IN COLLISIONS OF FAST
   PROTONS AND HYDROGEN ATOMS WITH OL MOLECULES
SO SOVIET PHYSICS JETP-USSR
LA English
DT Article
NR 24
TC 0
Z9 0
PU AMER INST PHYSICS
PI WOODBURY
PA CIRCULATION FULFILLMENT DIV, 500 SUNNYSIDE BLVD, WOODBURY, NY 11797-2999
SN 0038-5646
J9 SOV PHYS JETP-USSR
PY 1971
VL 32
IS 6
BP 1032
EP &
PG 0
WC Physics, Multidisciplinary
SC Physics
GA K0196
UT WOS:A1971K019600005
ER

PT J
AU KURKIN, SA
   ODINTSOV, DD
AF KURKIN, SA
   ODINTSOV, DD
TI INFLUENCE OF A SINGLE VACANCY ON FOCUSING ON ATOMIC COLLISIONS
SO SOVIET PHYSICS SOLID STATE,USSR
LA English
DT Note
NR 5
TC 1
Z9 1
SN 0038-5654
J9 FIZ TVERD TELA+
PY 1971
VL 13
IS 5
BP 1252
EP &
PG 0
WC Physics, Condensed Matter
SC Physics
GA K9397
UT WOS:A1971K939700055
ER

PT J
AU Berman, PR
   Lamb, WE
AF Berman, Paul R.
   Lamb, Willis E., Jr.
TI Theory of Collision Effects on Line Shapes Using a Quantum-Mechanical
   Description of the Atomic Center-of-Mass Motion - Application to Lasers.
   I
SO PHYSICAL REVIEW A-GENERAL PHYSICS
LA English
DT Article
AB We present a theory of pressure effects in which the atomic center-of-mass motion is treated quantum mechanically. The quantum-mechanical calculation treats the perturber-induced energy level variations and the velocity changes of the emitter caused by collisions on an equal basis. Specifically, we shall treat the problem of a laser to first order in the laser field, allowing for the fact that the laser atoms are undergoing collisions, but our results will also be applicable to the cases of stimulated emission or absorption. It will be sufficient to carry out a perturbation solution of the problem assuming that the laser atoms undergo at most one collision in their lifetime, since such a restricted calculation reveals the salient features of the theory. We shall find that, in general, there is no classical limit for our results. Thus, previous treatments employing a classical Boltzmann-equation approach for the atomic center-of-mass motion are invalid, and a quantum-mechanical description is necessary to correctly treat cases where both the modified Doppler effect (modified by collisions) and perturber-induced energy-level variations are present.
C1 [Berman, Paul R.; Lamb, Willis E., Jr.] Yale Univ, Dept Phys, New Haven, CT 06520 USA.
RP Berman, PR (reprint author), Yale Univ, Dept Phys, New Haven, CT 06520 USA.
NR 11
TC 71
Z9 71
PU AMER PHYSICAL SOC
PI COLLEGE PK
PA ONE PHYSICS ELLIPSE, COLLEGE PK, MD 20740-3844 USA
J9 PHYS REV A-GEN PHYS
PD DEC 1
PY 1970
VL 2
IS 6
BP 2435
EP 2454
DI 10.1103/PhysRevA.2.2435
PG 20
WC Physics, Multidisciplinary
SC Physics
GA V05MW
UT WOS:000207131100035
ER

PT J
AU Kempter, V
   Mecklenbrauck, W
   Menzinger, M
   Schuller, G
   Herschbach, DR
   Schlier, C
AF Kempter, V.
   Mecklenbrauck, W.
   Menzinger, M.
   Schuller, G.
   Herschbach, D. R.
   Schlier, Ch.
TI Electronic excitation of K atoms in collisions with diatomic molecules:
   Thresholds and energy dependence from 1-5 eV
SO CHEMICAL PHYSICS LETTERS
LA English
DT Article
ID EXCITED ALKALI ATOMS; OSZILLATORENSTARKEN DURCH LEBENSDAUERMESSUNGEN;
   RESONANCE RADIATION; INELASTIC COLLISIONS; INFRARED-EMISSION; SODIUM;
   NITROGEN; N2; NA; POTASSIUM
AB A velocity selected atomic potassium beam produced by sputtering has been utilized to study collisional excitation of K atoms by diatomic molecules. K*(4(2)P) was detected by its radiative decay. For N(2), NO and 02 the excitation thresholds coincide with the endoergicity of the 4(2)S -> 4(2)P transition, 1.6 eV (c.m.s.) whereas for CO the threshold occurs at 2.1 eV. The cross sections rise about Linearly with velocity above threshold and are of the order of 2 angstrom(2) at 4 eV.
C1 [Kempter, V.; Mecklenbrauck, W.; Schuller, G.; Schlier, Ch.] Univ Freiburg, Inst Phys, D-7800 Freiburg, Germany.
RP Kempter, V (reprint author), Univ Freiburg, Inst Phys, D-7800 Freiburg, Germany.
NR 25
TC 35
Z9 35
PU ELSEVIER SCIENCE BV
PI AMSTERDAM
PA PO BOX 211, 1000 AE AMSTERDAM, NETHERLANDS
SN 0009-2614
J9 CHEM PHYS LETT
JI Chem. Phys. Lett.
PD JUL 15
PY 1970
VL 6
IS 2
BP 97
EP 100
DI 10.1016/0009-2614(70)80142-7
PG 4
WC Chemistry, Physical; Physics, Atomic, Molecular & Chemical
SC Chemistry; Physics
GA V44KT
UT WOS:000203002300012
ER

PT J
AU Comes, FJ
   Wenning, U
AF Comes, F. J.
   Wenning, U.
TI Predissociation induced by collisions and by external electric fields
SO CHEMICAL PHYSICS LETTERS
LA English
DT Article
AB It is shown that the new phenomenon of predissociation induced by an external electric field can also induced by collisions. A comparison is made with the collisional deactivation of H(2S) and D(2S) atoms in the atomic fields of added gases.
C1 [Comes, F. J.; Wenning, U.] Univ Bonn, Inst Phys Chem, D-5300 Bonn, Germany.
RP Comes, FJ (reprint author), Univ Bonn, Inst Phys Chem, D-5300 Bonn, Germany.
NR 12
TC 15
Z9 15
PU ELSEVIER SCIENCE BV
PI AMSTERDAM
PA PO BOX 211, 1000 AE AMSTERDAM, NETHERLANDS
SN 0009-2614
J9 CHEM PHYS LETT
JI Chem. Phys. Lett.
PD APR 1
PY 1970
VL 5
IS 4
BP 199
EP 201
DI 10.1016/0009-2614(70)85004-7
PG 3
WC Chemistry, Physical; Physics, Atomic, Molecular & Chemical
SC Chemistry; Physics
GA V44KM
UT WOS:000203001600004
ER

PT J
AU Jackson, JL
   Wyatt, RE
AF Jackson, James L.
   Wyatt, Robert E.
TI Fast determination of resonance states in atomic collisions
SO CHEMICAL PHYSICS LETTERS
LA English
DT Article
AB Two new criteria for the prediction of a resonance state are proposed and compared with previous citeria. Numerical comparisons are presented for the l = 50 states of OH (X-2 Pi(1)).
C1 [Jackson, James L.; Wyatt, Robert E.] Univ Texas Austin, Dept Chem, Austin, TX 78712 USA.
RP Jackson, JL (reprint author), Univ Texas Austin, Dept Chem, Austin, TX 78712 USA.
NR 9
TC 22
Z9 22
PU ELSEVIER SCIENCE BV
PI AMSTERDAM
PA PO BOX 211, 1000 AE AMSTERDAM, NETHERLANDS
SN 0009-2614
J9 CHEM PHYS LETT
JI Chem. Phys. Lett.
PD FEB 1
PY 1970
VL 4
IS 10
BP 643
EP 645
DI 10.1016/0009-2614(70)80107-5
PG 3
WC Chemistry, Physical; Physics, Atomic, Molecular & Chemical
SC Chemistry; Physics
GA V44KH
UT WOS:000203001100016
ER

PT J
AU PETRAKIE.A
AF PETRAKIE.A
TI 6TH INTERNATIONAL CONFERENCE ON PHYSICS OF ELECTRONIC AND ATOMIC
   COLLISIONS, MASSACHUSETTS INSTITUTE OF TECHNOLOGY, 28 JULY-2 AUGUST 1969
SO APPLIED OPTICS
LA English
DT Editorial Material
NR 0
TC 0
Z9 0
PU OPTICAL SOC AMER
PI WASHINGTON
PA 2010 MASSACHUSETTS AVE NW, WASHINGTON, DC 20036
SN 0003-6935
J9 APPL OPTICS
JI Appl. Optics
PY 1970
VL 9
IS 7
BP 1729
EP &
PG 0
WC Optics
SC Optics
GA G8648
UT WOS:A1970G864800045
ER

PT J
AU [Anonymous]
AF [Anonymous]
TI METASTABLE ATOM AND PHYSICS OF ATOMIC COLLISIONS
SO BULLETIN D INFORMATIONS SCIENTIFIQUES ET TECHNIQUES
LA French
DT Article
NR 56
TC 0
Z9 0
PU GAUTHIER-VILLARS/EDITIONS ELSEVIER
PI PARIS
PA 23 RUE LINOIS, 75015 PARIS, FRANCE
J9 BULL INFO SCI TECHN
PY 1970
IS 152
BP 19
EP &
PG 0
WC Multidisciplinary Sciences; Nuclear Science & Technology
SC Science & Technology - Other Topics; Nuclear Science & Technology
GA I3809
UT WOS:A1970I380900002
ER

PT J
AU GILBODY, HB
AF GILBODY, HB
TI ATOMIC COLLISION PHENOMENA IN GASES - SOME MODERN ASPECTS
SO CONTEMPORARY PHYSICS
LA English
DT Article
NR 26
TC 0
Z9 0
PU TAYLOR & FRANCIS LTD
PI LONDON
PA ONE GUNPOWDER SQUARE, LONDON EC4A 3DF, ENGLAND
SN 0010-7514
J9 CONTEMP PHYS
JI Contemp. Phys.
PY 1970
VL 11
IS 6
BP 541
EP &
DI 10.1080/00107517008202193
PG 0
WC Physics, Multidisciplinary
SC Physics
GA H5218
UT WOS:A1970H521800002
ER

PT J
AU DOSE, V
   SEMINI, C
AF DOSE, V
   SEMINI, C
TI USE OF GAUSS FUNCTIONS IN HANDLING OF ATOMIC COLLISION PROCESSES
SO HELVETICA PHYSICA ACTA
LA German
DT Meeting Abstract
NR 0
TC 0
Z9 0
PU BIRKHAUSER VERLAG AG
PI BASEL
PA VIADUKSTRASSE 40-44, PO BOX 133, CH-4010 BASEL, SWITZERLAND
SN 0018-0238
J9 HELV PHYS ACTA
JI Helv. Phys. Acta
PY 1970
VL 43
IS 5
BP 502
EP &
PG 0
WC Physics, Multidisciplinary
SC Physics
GA H5234
UT WOS:A1970H523400095
ER

PT J
AU SCHULLER, F
   OKSENGOR.B
AF SCHULLER, F
   OKSENGOR.B
TI CALCULATION OF COLLISION-INDUCED INTENSITY IN ATOMIC ABSORPTION SPECTRA
SO JOURNAL DE PHYSIQUE
LA French
DT Article
NR 14
TC 2
Z9 2
PU E D P SCIENCES
PI LES ULIS CEDEXA
PA 7, AVE DU HOGGAR, PARC D ACTIVITES COURTABOEUF, BP 112, F-91944 LES ULIS
   CEDEXA, FRANCE
SN 0302-0738
J9 J PHYS-PARIS
PY 1970
VL 31
IS 8-9
BP 755
EP &
DI 10.1051/jphys:01970003108-9075500
PG 0
WC Physics, Multidisciplinary
SC Physics
GA H7681
UT WOS:A1970H768100005
ER

PT J
AU NEUMANN, W
   PAULY, H
AF NEUMANN, W
   PAULY, H
TI STUDY OF GLORY EFFECT FOR ATOMIC COLLISIONS IN HYPERTHERMAL ENERGY
   REGION
SO JOURNAL OF CHEMICAL PHYSICS
LA English
DT Article
NR 27
TC 18
Z9 18
PU AMER INST PHYSICS
PI WOODBURY
PA CIRCULATION FULFILLMENT DIV, 500 SUNNYSIDE BLVD, WOODBURY, NY 11797-2999
SN 0021-9606
J9 J CHEM PHYS
JI J. Chem. Phys.
PY 1970
VL 52
IS 5
BP 2548
EP &
DI 10.1063/1.1673342
PG 0
WC Physics, Atomic, Molecular & Chemical
SC Physics
GA F6957
UT WOS:A1970F695700061
ER

PT J
AU MOHR, CBO
AF MOHR, CBO
TI CHANNEL COUPLING AND ATOMIC POLARIZATION IN ELECTRON COLLISIONS WITH
   HYDROGEN ATOMS
SO JOURNAL OF PHYSICS PART B ATOMIC AND MOLECULAR PHYSICS
LA English
DT Article
NR 6
TC 2
Z9 2
PU IOP PUBLISHING LTD
PI BRISTOL
PA DIRAC HOUSE, TEMPLE BACK, BRISTOL BS1 6BE, ENGLAND
J9 J PHYS PT B ATOM M P
PY 1970
VL 3
IS 2
BP 177
EP &
DI 10.1088/0022-3700/3/2/012
PG 0
WC Optics; Physics, Atomic, Molecular & Chemical
SC Optics; Physics
GA F6388
UT WOS:A1970F638800012
ER

PT J
AU WINTERBO.KB
   SIGMUND, P
   SANDERS, JB
AF WINTERBO.KB
   SIGMUND, P
   SANDERS, JB
TI SPATIAL DISTRIBUTION OF ENERGY DEPOSITED BY ATOMIC PARTICLES IN ELASTIC
   COLLISIONS
SO MATEMATISK-FYSISKE MEDDELELSER UDGIVET AF DET KONGELIGE DANSKE
   VIDENSKABERNES SELSKAB
LA English
DT Article
RI Sigmund, Peter/B-1115-2012
OI Sigmund, Peter/0000-0002-2959-1305
NR 71
TC 23
Z9 23
PU MUNKSGAARD INT PUBL LTD
PI COPENHAGEN
PA 35 NORRE SOGADE, PO BOX 2148, DK-1016 COPENHAGEN, DENMARK
J9 MATEMAT-FYSIS MEDDEL
PY 1970
VL 37
IS 14
BP 1
EP &
PG 0
WC Multidisciplinary Sciences; Physics, Multidisciplinary
SC Science & Technology - Other Topics; Physics
GA K0994
UT WOS:A1970K099400001
ER

PT J
AU VRIENS, L
AF VRIENS, L
TI IMPULSE APPROXIMATION IN ATOMIC COLLISION PHYSICS
SO PHYSICA
LA English
DT Article
NR 13
TC 8
Z9 8
PU ELSEVIER SCIENCE BV
PI AMSTERDAM
PA PO BOX 211, 1000 AE AMSTERDAM, NETHERLANDS
SN 0031-8914
J9 PHYSICA
PY 1970
VL 49
IS 4
BP 602
EP &
DI 10.1016/0031-8914(70)90088-1
PG 0
WC Physics, Multidisciplinary
SC Physics
GA H9751
UT WOS:A1970H975100011
ER

PT J
AU RUSSEK, A
AF RUSSEK, A
TI A MODIFIED BORN APPROXIMATION FOR MODERATE-ENERGY ATOMIC AND MOLECULAR
   COLLISIONS
SO PHYSICA
LA English
DT Article
NR 10
TC 46
Z9 46
PU ELSEVIER SCIENCE BV
PI AMSTERDAM
PA PO BOX 211, 1000 AE AMSTERDAM, NETHERLANDS
SN 0031-8914
J9 PHYSICA
PY 1970
VL 48
IS 2
BP 165
EP &
DI 10.1016/0031-8914(70)90020-0
PG 0
WC Physics, Multidisciplinary
SC Physics
GA H3078
UT WOS:A1970H307800002
ER

PT J
AU RUSSEK, A
   MELI, J
AF RUSSEK, A
   MELI, J
TI IONIZATION PHENOMENA IN HIGH-ENERGY ATOMIC COLLISIONS
SO PHYSICA
LA English
DT Article
NR 28
TC 85
Z9 86
PU ELSEVIER SCIENCE BV
PI AMSTERDAM
PA PO BOX 211, 1000 AE AMSTERDAM, NETHERLANDS
SN 0031-8914
J9 PHYSICA
PY 1970
VL 46
IS 2
BP 222
EP &
DI 10.1016/0031-8914(70)90224-7
PG 0
WC Physics, Multidisciplinary
SC Physics
GA F6843
UT WOS:A1970F684300004
ER

PT J
AU MCNEAL, RJ
   CLARK, DC
   KLINGBER.RA
AF MCNEAL, RJ
   CLARK, DC
   KLINGBER.RA
TI CROSS SECTIONS FOR POSITIVE-ION AND ELECTRON PRODUCTION IN COLLISIONS OF
   1-25 KDV HYDROGEN ATOMS WITH ATOMIC AND MOLECULAR GASES
SO PHYSICAL REVIEW A
LA English
DT Article
NR 22
TC 28
Z9 28
PU AMERICAN PHYSICAL SOC
PI COLLEGE PK
PA ONE PHYSICS ELLIPSE, COLLEGE PK, MD 20740-3844 USA
J9 PHYS REV A
PY 1970
VL 2
IS 1
BP 131
EP &
DI 10.1103/PhysRevA.2.131
PG 0
WC Physics, Multidisciplinary
SC Physics
GA G9684
UT WOS:A1970G968400022
ER

PT J
AU VALIGNAT, S
   ERBEIA, A
   JANIN, J
AF VALIGNAT, S
   ERBEIA, A
   JANIN, J
TI ATOMIC AND MOLECULAR COLLISIONS IN A HELIUM-NEON GAS LASER
SO PHYSICS LETTERS A
LA French
DT Article
NR 11
TC 0
Z9 0
PU ELSEVIER SCIENCE BV
PI AMSTERDAM
PA PO BOX 211, 1000 AE AMSTERDAM, NETHERLANDS
SN 0375-9601
J9 PHYS LETT A
JI Phys. Lett. A
PY 1970
VL A 31
IS 5
BP 224
EP &
DI 10.1016/0375-9601(70)90939-4
PG 0
WC Physics, Multidisciplinary
SC Physics
GA F8941
UT WOS:A1970F894100003
ER

PT J
AU SENASHEN.VS
   NIKOLAEV, VS
   SHAFER, VY
AF SENASHEN.VS
   NIKOLAEV, VS
   SHAFER, VY
TI ON EFFECT OF ELECTRON BOUND STATE STRUCTURE ON IONIZATION CROSS SECTIONS
   IN ATOMIC COLLISIONS
SO PHYSICS LETTERS A
LA English
DT Article
NR 4
TC 7
Z9 7
PU ELSEVIER SCIENCE BV
PI AMSTERDAM
PA PO BOX 211, 1000 AE AMSTERDAM, NETHERLANDS
SN 0375-9601
J9 PHYS LETT A
JI Phys. Lett. A
PY 1970
VL A 31
IS 10
BP 565
EP &
DI 10.1016/0375-9601(70)90355-5
PG 0
WC Physics, Multidisciplinary
SC Physics
GA G5216
UT WOS:A1970G521600026
ER

PT J
AU BATES, DR
   CROTHERS, DS
AF BATES, DR
   CROTHERS, DS
TI SEMI-CLASSICAL TREATMENT OF ATOMIC COLLISION
SO PROCEEDINGS OF THE ROYAL SOCIETY OF LONDON SERIES A-MATHEMATICAL AND
   PHYSICAL SCIENCES
LA English
DT Article
NR 18
TC 88
Z9 88
PU ROYAL SOC LONDON
PI LONDON
PA 6 CARLTON HOUSE TERRACE, LONDON SW1Y 5AG, ENGLAND
J9 PROC R SOC LON SER-A
PY 1970
VL 315
IS 1523
BP 465
EP &
DI 10.1098/rspa.1970.0056
PG 0
WC Multidisciplinary Sciences
SC Science & Technology - Other Topics
GA F6712
UT WOS:A1970F671200004
ER

PT J
AU ALEKSEEV, AI
   GALITSKI.VM
AF ALEKSEEV, AI
   GALITSKI.VM
TI EFFECT OF ATOMIC COLLISIONS ON POLARIZATION OF LASER RADIATION
SO SOVIET PHYSICS JETP-USSR
LA English
DT Article
NR 23
TC 5
Z9 5
PU AMER INST PHYSICS
PI WOODBURY
PA CIRCULATION FULFILLMENT DIV, 500 SUNNYSIDE BLVD, WOODBURY, NY 11797-2999
SN 0038-5646
J9 SOV PHYS JETP-USSR
PY 1970
VL 30
IS 3
BP 548
EP &
PG 0
WC Physics, Multidisciplinary
SC Physics
GA G4739
UT WOS:A1970G473900037
ER

PT J
AU HURLEY, RE
AF HURLEY, RE
TI REPORT ON INTERNATIONAL CONFERENCE ON ATOMIC COLLISIONS IN SOLIDS . HELD
   7 TO 12 SEPTEMBER 1969
SO VACUUM
LA English
DT Article
NR 0
TC 0
Z9 0
PU PERGAMON-ELSEVIER SCIENCE LTD
PI OXFORD
PA THE BOULEVARD, LANGFORD LANE, KIDLINGTON, OXFORD OX5 1GB, ENGLAND
SN 0042-207X
J9 VACUUM
JI Vacuum
PY 1970
VL 20
IS 1
BP 15
EP &
DI 10.1016/S0042-207X(70)80321-9
PG 0
WC Materials Science, Multidisciplinary; Physics, Applied
SC Materials Science; Physics
GA F2698
UT WOS:A1970F269800004
ER

PT J
AU DRAWIN, HW
AF DRAWIN, HW
TI INFLUENCE OF ATOM-ATOM COLLISIONS ON POPULATION DENSITIES OF EXCITED
   ATOMIC LEVELS
SO ZEITSCHRIFT FUR NATURFORSCHUNG PART A-ASTROPHYSIK PHYSIK UND
   PHYSIKALISCHE CHEMIE
LA English
DT Note
NR 4
TC 18
Z9 18
J9 Z NATURFORSCH PT A
PY 1970
VL A 25
IS 1
BP 145
EP &
PG 0
WC Chemistry, Physical; Physics, Multidisciplinary
SC Chemistry; Physics
GA F2993
UT WOS:A1970F299300023
ER

PT J
AU MACEK, J
AF MACEK, J
TI EXPRESSION FOR NUMBER OF PHOTON-SCATTERED PARTICLE COINCIDENCES IN
   ATOMIC COLLISIONS
SO BULLETIN OF THE AMERICAN PHYSICAL SOCIETY
LA English
DT Meeting Abstract
NR 0
TC 1
Z9 1
PU AMER INST PHYSICS
PI WOODBURY
PA CIRCULATION FULFILLMENT DIV, 500 SUNNYSIDE BLVD, WOODBURY, NY 11797-2999
SN 0003-0503
J9 B AM PHYS SOC
PY 1970
VL 15
IS 1
BP 73
EP &
PG 0
WC Physics, Multidisciplinary
SC Physics
GA F1692
UT WOS:A1970F169200312
ER

PT J
AU MACOMBER, HK
AF MACOMBER, HK
TI LOW VELOCITY ATOMIC COLLISIONS INVOLVING PSEUDO-CROSSING OF POTENTIAL
   ENERGY CURVES
SO BULLETIN OF THE AMERICAN PHYSICAL SOCIETY
LA English
DT Meeting Abstract
NR 0
TC 0
Z9 0
PU AMER INST PHYSICS
PI WOODBURY
PA CIRCULATION FULFILLMENT DIV, 500 SUNNYSIDE BLVD, WOODBURY, NY 11797-2999
SN 0003-0503
J9 B AM PHYS SOC
PY 1970
VL 15
IS 1
BP 73
EP &
PG 0
WC Physics, Multidisciplinary
SC Physics
GA F1692
UT WOS:A1970F169200313
ER

PT J
AU GREEN, AES
   MCNEAL, RJ
AF GREEN, AES
   MCNEAL, RJ
TI ANALYTIC CROSS SECTION FOR INELASTIC COLLISIONS OF PROTONS AND HYDROGEN
   ATOMS WITH ATOMIC AND MOLECULAR GASES
SO BULLETIN OF THE AMERICAN PHYSICAL SOCIETY
LA English
DT Meeting Abstract
NR 0
TC 1
Z9 1
PU AMER INST PHYSICS
PI WOODBURY
PA CIRCULATION FULFILLMENT DIV, 500 SUNNYSIDE BLVD, WOODBURY, NY 11797-2999
SN 0003-0503
J9 B AM PHYS SOC
PY 1970
VL 15
IS 3
BP 427
EP &
PG 0
WC Physics, Multidisciplinary
SC Physics
GA F5753
UT WOS:A1970F575301021
ER

PT J
AU MILLER, WH
AF MILLER, WH
TI QUANTUM, CALSSICAL, AND SEMICLASSICAL METHODS OF CALCULATIONS IN ATOMIC
   AND MOLECULAR COLLISIONS
SO BULLETIN OF THE AMERICAN PHYSICAL SOCIETY
LA English
DT Meeting Abstract
NR 0
TC 0
Z9 0
PU AMER INST PHYSICS
PI WOODBURY
PA CIRCULATION FULFILLMENT DIV, 500 SUNNYSIDE BLVD, WOODBURY, NY 11797-2999
SN 0003-0503
J9 B AM PHYS SOC
PY 1970
VL 15
IS 11
BP 1501
EP &
PG 0
WC Physics, Multidisciplinary
SC Physics
GA H6266
UT WOS:A1970H626600989
ER

PT J
AU BERMAN, PR
   LAMB, WE
AF BERMAN, PR
   LAMB, WE
TI THEORY OF COLLISION EFFECTS ON LINE SHAPES USING A QUANTUM MECHANICAL
   DESCRIPTION FOR ATOMIC CENTER OF MASS MOTION
SO BULLETIN OF THE AMERICAN PHYSICAL SOCIETY
LA English
DT Meeting Abstract
NR 0
TC 0
Z9 0
PU AMER INST PHYSICS
PI WOODBURY
PA CIRCULATION FULFILLMENT DIV, 500 SUNNYSIDE BLVD, WOODBURY, NY 11797-2999
SN 0003-0503
J9 B AM PHYS SOC
PY 1970
VL 15
IS 11
BP 1524
EP &
PG 0
WC Physics, Multidisciplinary
SC Physics
GA H6266
UT WOS:A1970H626601107
ER

PT J
AU ZHUKOV, GV
   KOLYADA, VM
AF ZHUKOV, GV
   KOLYADA, VM
TI FOCUSING OF ATOMIC COLLISIONS IN AN FCC LATTICE CONTAINING AN ISOLATED
   VACANCY
SO SOVIET PHYSICS SOLID STATE,USSR
LA English
DT Article
NR 9
TC 0
Z9 0
SN 0038-5654
J9 FIZ TVERD TELA+
PY 1970
VL 11
IS 8
BP 1677
EP &
PG 0
WC Physics, Condensed Matter
SC Physics
GA F5089
UT WOS:A1970F508900004
ER

PT J
AU OGURTSOV, GN
   FLAKS, IP
   AVAKYAN, SV
AF OGURTSOV, GN
   FLAKS, IP
   AVAKYAN, SV
TI SPECTRUM OF ELECTRONS EMITTED IN ATOMIC COLLISIONS
SO SOVIET PHYSICS TECHNICAL PHYSICS-USSR
LA English
DT Article
NR 25
TC 6
Z9 6
PU AMER INST PHYSICS
PI WOODBURY
PA CIRCULATION FULFILLMENT DIV, 500 SUNNYSIDE BLVD, WOODBURY, NY 11797-2999
J9 SOV PHYS TECH PHYS-U
PY 1970
VL 14
IS 7
BP 972
EP &
PG 0
WC Physics, Applied; Physics, Multidisciplinary
SC Physics
GA F1986
UT WOS:A1970F198600022
ER

EF﻿FN Thomson Reuters Web of Science™
VR 1.0
PT J
AU ERMOLAEV, AM
   BRANSDEN, BH
   MANDAL, CR
AF ERMOLAEV, AM
   BRANSDEN, BH
   MANDAL, CR
TI FORMATION OF THE POSITRONIUM NEGATIVE-ION IN COLLISIONS OF POSITRONIUM
   WITH ATOMIC-HYDROGEN AND HELIUM
SO JOURNAL OF PHYSICS B-ATOMIC MOLECULAR AND OPTICAL PHYSICS
LA English
DT Article
RP ERMOLAEV, AM (reprint author), UNIV DURHAM,DEPT PHYS,DURHAM DH1 3HP,ENGLAND.
NR 26
TC 4
Z9 4
PU IOP PUBLISHING LTD
PI BRISTOL
PA TECHNO HOUSE, REDCLIFFE WAY, BRISTOL, ENGLAND BS1 6NX
SN 0953-4075
J9 J PHYS B-AT MOL OPT
JI J. Phys. B-At. Mol. Opt. Phys.
PD NOV 28
PY 1989
VL 22
IS 22
BP 3717
EP 3724
DI 10.1088/0953-4075/22/22/019
PG 8
WC Optics; Physics, Atomic, Molecular & Chemical
SC Optics; Physics
GA CB450
UT WOS:A1989CB45000019
ER

PT J
AU HOEKSTRA, R
   SCHLATMANN, AR
   DEHEER, FJ
   MORGENSTERN, R
AF HOEKSTRA, R
   SCHLATMANN, AR
   DEHEER, FJ
   MORGENSTERN, R
TI ELECTRON-CAPTURE INTO HE+(2P) IN LOW-ENERGY COLLISIONS OF HE-2+ WITH
   ATOMIC AND MOLECULAR-HYDROGEN
SO JOURNAL OF PHYSICS B-ATOMIC MOLECULAR AND OPTICAL PHYSICS
LA English
DT Letter
C1 FOM,INST ATOM & MOLEC PHYS,1009 DB AMSTERDAM,NETHERLANDS.
RP HOEKSTRA, R (reprint author), KERNFYS VERSNELLER INST,ZERNIKELAAN 25,9747 AA GRONINGEN,NETHERLANDS.
RI Hoekstra, Ronnie/E-9279-2012
NR 15
TC 19
Z9 19
PU IOP PUBLISHING LTD
PI BRISTOL
PA TECHNO HOUSE, REDCLIFFE WAY, BRISTOL, ENGLAND BS1 6NX
SN 0953-4075
J9 J PHYS B-AT MOL OPT
JI J. Phys. B-At. Mol. Opt. Phys.
PD OCT 28
PY 1989
VL 22
IS 20
BP L603
EP L607
DI 10.1088/0953-4075/22/20/005
PG 5
WC Optics; Physics, Atomic, Molecular & Chemical
SC Optics; Physics
GA AX684
UT WOS:A1989AX68400005
ER

PT J
AU JOLIE, J
   ULBIG, S
   BORNER, HG
   LIEB, KP
   ROBINSON, SJ
   SCHILLEBEECKX, P
   KESSLER, EG
   DEWEY, MS
   GREENE, GL
AF JOLIE, J
   ULBIG, S
   BORNER, HG
   LIEB, KP
   ROBINSON, SJ
   SCHILLEBEECKX, P
   KESSLER, EG
   DEWEY, MS
   GREENE, GL
TI STUDY OF LOW ENERGETIC ATOMIC-COLLISIONS IN SOLIDS USING HIGH-RESOLUTION
   (N, GAMMA) SPECTROSCOPY
SO EUROPHYSICS LETTERS
LA English
DT Article
C1 UNIV GOTTINGEN,INST PHYS 2,D-3400 GOTTINGEN,FED REP GER.
   NATL INST STAND & TECHNOL,GAITHERSBURG,MD 20299.
RP JOLIE, J (reprint author), INST MAX VON LAUE PAUL LANGEVIN,156X,F-38042 GRENOBLE,FRANCE.
NR 14
TC 20
Z9 20
PU EDITIONS PHYSIQUE
PI LES ULIS CEDEX
PA Z I DE COURTABOEUF AVE 7 AV DU HOGGAR, BP 112, 91944 LES ULIS CEDEX,
   FRANCE
SN 0295-5075
J9 EUROPHYS LETT
JI Europhys. Lett.
PD OCT 1
PY 1989
VL 10
IS 3
BP 231
EP 236
DI 10.1209/0295-5075/10/3/008
PG 6
WC Physics, Multidisciplinary
SC Physics
GA AT094
UT WOS:A1989AT09400008
ER

PT J
AU MACEK, J
   TAULBJERG, K
AF MACEK, J
   TAULBJERG, K
TI THE IMPULSE APPROXIMATION FOR COLLISIONS OF STRONGLY INTERACTING ATOMIC
   SPECIES
SO JOURNAL OF PHYSICS B-ATOMIC MOLECULAR AND OPTICAL PHYSICS
LA English
DT Letter
C1 OAK RIDGE NATL LAB,OAK RIDGE,TN 37831.
RP MACEK, J (reprint author), UNIV TENNESSEE,KNOXVILLE,TN 37996, USA.
NR 14
TC 11
Z9 11
PU IOP PUBLISHING LTD
PI BRISTOL
PA TECHNO HOUSE, REDCLIFFE WAY, BRISTOL, ENGLAND BS1 6NX
SN 0953-4075
J9 J PHYS B-AT MOL OPT
JI J. Phys. B-At. Mol. Opt. Phys.
PD SEP 28
PY 1989
VL 22
IS 18
BP L523
EP L526
DI 10.1088/0953-4075/22/18/004
PG 4
WC Optics; Physics, Atomic, Molecular & Chemical
SC Optics; Physics
GA AT273
UT WOS:A1989AT27300004
ER

PT J
AU VANDEWATER, W
   VANLEEUWEN, KAH
   YOAKUM, S
   GALVEZ, EJ
   MOORMAN, L
   BERGEMAN, T
   SAUER, BE
   KOCH, PM
AF VANDEWATER, W
   VANLEEUWEN, KAH
   YOAKUM, S
   GALVEZ, EJ
   MOORMAN, L
   BERGEMAN, T
   SAUER, BE
   KOCH, PM
TI MICROWAVE MULTIPHOTON EXCITATION OF HELIUM RYDBERG ATOMS - THE ANALOGY
   WITH ATOMIC-COLLISIONS
SO PHYSICAL REVIEW LETTERS
LA English
DT Article
C1 SUNY STONY BROOK,DEPT PHYS,STONY BROOK,NY 11794.
RP VANDEWATER, W (reprint author), EINDHOVEN UNIV TECHNOL,DEPT PHYS,POB 513,5600 MB EINDHOVEN,NETHERLANDS.
NR 17
TC 14
Z9 14
PU AMERICAN PHYSICAL SOC
PI COLLEGE PK
PA ONE PHYSICS ELLIPSE, COLLEGE PK, MD 20740-3844 USA
SN 0031-9007
J9 PHYS REV LETT
JI Phys. Rev. Lett.
PD AUG 14
PY 1989
VL 63
IS 7
BP 762
EP 765
DI 10.1103/PhysRevLett.63.762
PG 4
WC Physics, Multidisciplinary
SC Physics
GA AK175
UT WOS:A1989AK17500018
ER

PT J
AU MARTINEZ, AE
   DECO, GR
   RIVAROLA, RD
   FAINSTEIN, PD
AF MARTINEZ, AE
   DECO, GR
   RIVAROLA, RD
   FAINSTEIN, PD
TI ELECTRON-CAPTURE AND IONIZATION IN ATOMIC-COLLISIONS
SO NUCLEAR INSTRUMENTS & METHODS IN PHYSICS RESEARCH SECTION B-BEAM
   INTERACTIONS WITH MATERIALS AND ATOMS
LA English
DT Article
C1 UNIV NACL ROSARIO,RA-2000 ROSARIO,ARGENTINA.
   CENTR ATOM BARILOCHE,SAN CARLOS BARILOCHE,RIO NEGRO,ARGENTINA.
   INST BALSEIRO,SAN CARLOS BARILOCHE,RIO NEGRO,ARGENTINA.
RP MARTINEZ, AE (reprint author), CONSEJO NACL INVEST CIENT & TECN,INST FIS ROSARIO,AV PELLEGRINI 250,RA-2000 ROSARIO,ARGENTINA.
NR 25
TC 11
Z9 11
PU ELSEVIER SCIENCE BV
PI AMSTERDAM
PA PO BOX 211, 1000 AE AMSTERDAM, NETHERLANDS
SN 0168-583X
J9 NUCL INSTRUM METH B
JI Nucl. Instrum. Methods Phys. Res. Sect. B-Beam Interact. Mater. Atoms
PD AUG
PY 1989
VL 43
IS 1
BP 24
EP 28
DI 10.1016/0168-583X(89)90074-8
PG 5
WC Instruments & Instrumentation; Nuclear Science & Technology; Physics,
   Atomic, Molecular & Chemical; Physics, Nuclear
SC Instruments & Instrumentation; Nuclear Science & Technology; Physics
GA AL055
UT WOS:A1989AL05500006
ER

PT J
AU DEVDARIANI, AZ
   ZAGREBIN, AL
AF DEVDARIANI, AZ
   ZAGREBIN, AL
TI BROADENING AND SHIFT OF SPECTRAL-LINES UNDER ATOMIC-COLLISIONS IN
   INERT-GAS MIXTURES
SO OPTIKA I SPEKTROSKOPIYA
LA Russian
DT Article
RI Devdariani, Alexander/G-5334-2010
OI Devdariani, Alexander/0000-0002-0605-6705
NR 22
TC 2
Z9 2
PU MEZHDUNARODNAYA KNIGA
PI MOSCOW
PA 39 DIMITROVA UL., 113095 MOSCOW, RUSSIA
SN 0030-4034
J9 OPT SPEKTROSK+
JI Opt. Spektrosk.
PD AUG
PY 1989
VL 67
IS 2
BP 249
EP 254
PG 6
WC Optics; Spectroscopy
SC Optics; Spectroscopy
GA AR235
UT WOS:A1989AR23500003
ER

PT J
AU SHINGAL, R
   LIN, CD
AF SHINGAL, R
   LIN, CD
TI ORIENTATION-DEPENDENT ATOMIC MODEL FOR ELECTRON-TRANSFER IN ION-MOLECULE
   COLLISIONS - APPLICATIONS TO H++H2 AND HE2++H2
SO PHYSICAL REVIEW A
LA English
DT Article
RP SHINGAL, R (reprint author), KANSAS STATE UNIV AGR & APPL SCI,DEPT PHYS,MANHATTAN,KS 66506, USA.
RI Lin, c d/D-7312-2012
OI Lin, c d/0000-0003-4847-8938
NR 31
TC 71
Z9 71
PU AMERICAN PHYSICAL SOC
PI COLLEGE PK
PA ONE PHYSICS ELLIPSE, COLLEGE PK, MD 20740-3844 USA
SN 1050-2947
J9 PHYS REV A
JI Phys. Rev. A
PD AUG 1
PY 1989
VL 40
IS 3
BP 1302
EP 1309
DI 10.1103/PhysRevA.40.1302
PG 8
WC Optics; Physics, Atomic, Molecular & Chemical
SC Optics; Physics
GA AJ395
UT WOS:A1989AJ39500018
ER

PT J
AU DEREUS, T
   MULLERNEHLER, U
   SOFF, G
   REINHARDT, J
   GRAF, S
   MULLER, B
   GREINER, W
AF DEREUS, T
   MULLERNEHLER, U
   SOFF, G
   REINHARDT, J
   GRAF, S
   MULLER, B
   GREINER, W
TI COUPLED-CHANNEL RESULTS FOR ATOMIC EXCITATIONS IN INTERMEDIATE-ENERGY
   HEAVY-ION COLLISIONS
SO PHYSICAL REVIEW C
LA English
DT Article
C1 GESELL SCHWERIONENFORSCH GMBH,D-6100 DARMSTADT,FED REP GER.
   JW GOETHE UNIV,INST THEORET PHYS,D-6000 FRANKFURT,FED REP GER.
NR 48
TC 5
Z9 5
PU AMERICAN PHYSICAL SOC
PI COLLEGE PK
PA ONE PHYSICS ELLIPSE, COLLEGE PK, MD 20740-3844 USA
SN 0556-2813
J9 PHYS REV C
JI Phys. Rev. C
PD AUG
PY 1989
VL 40
IS 2
BP 752
EP 761
DI 10.1103/PhysRevC.40.752
PG 10
WC Physics, Nuclear
SC Physics
GA AK418
UT WOS:A1989AK41800037
ER

PT J
AU DEVDARIANI, AZ
AF DEVDARIANI, AZ
TI NONADIABATIC TRANSITIONS AND SPECTRA INDUCED BY ATOMIC-COLLISIONS IN THE
   WEAK COUPLING LIMIT - UNIFORM FORMULA FOR SUPERBARRIER AND SUB-BARRIER
   TRANSITIONS
SO ZHURNAL EKSPERIMENTALNOI I TEORETICHESKOI FIZIKI
LA Russian
DT Article
RP DEVDARIANI, AZ (reprint author), AA ZHDANOV STATE UNIV,LENINGRAD B-164,USSR.
RI Devdariani, Alexander/G-5334-2010
OI Devdariani, Alexander/0000-0002-0605-6705
NR 37
TC 1
Z9 1
PU MEZHDUNARODNAYA KNIGA
PI MOSCOW
PA 39 DIMITROVA UL., 113095 MOSCOW, RUSSIA
SN 0044-4510
J9 ZH EKSP TEOR FIZ+
JI Zhurnal Eksperimentalnoi Teor. Fiz.
PD AUG
PY 1989
VL 96
IS 2
BP 472
EP 486
PG 15
WC Physics, Multidisciplinary
SC Physics
GA AN387
UT WOS:A1989AN38700008
ER

PT J
AU MATSUMOTO, S
   SHIOZAWA, K
   FUJIMOTO, T
AF MATSUMOTO, S
   SHIOZAWA, K
   FUJIMOTO, T
TI EXCITATION TRANSFER FROM P-31, 31D TO 33D OF NEUTRAL HELIUM BY
   ATOMIC-COLLISIONS IN A MAGNETIC-FIELD EXTENSION TO HIGHER
   MAGNETIC-FIELDS
SO JOURNAL OF PHYSICS B-ATOMIC MOLECULAR AND OPTICAL PHYSICS
LA English
DT Article
RP MATSUMOTO, S (reprint author), KYOTO UNIV,DEPT ENGN SCI,KYOTO 606,JAPAN.
NR 6
TC 1
Z9 1
PU IOP PUBLISHING LTD
PI BRISTOL
PA TECHNO HOUSE, REDCLIFFE WAY, BRISTOL, ENGLAND BS1 6NX
SN 0953-4075
J9 J PHYS B-AT MOL OPT
JI J. Phys. B-At. Mol. Opt. Phys.
PD JUL 14
PY 1989
VL 22
IS 13
BP L373
EP L376
DI 10.1088/0953-4075/22/13/005
PG 4
WC Optics; Physics, Atomic, Molecular & Chemical
SC Optics; Physics
GA AF770
UT WOS:A1989AF77000005
ER

PT J
AU MACEK, JH
   DONG, XY
AF MACEK, JH
   DONG, XY
TI THE LANDAU-ZENER MODEL FOR ELECTRON-CAPTURE BY HIGHLY CHARGED IONS IN
   COLLISIONS WITH ATOMIC-HYDROGEN
SO NUCLEAR INSTRUMENTS & METHODS IN PHYSICS RESEARCH SECTION B-BEAM
   INTERACTIONS WITH MATERIALS AND ATOMS
LA English
DT Article
RP MACEK, JH (reprint author), UNIV TENNESSEE,DEPT PHYS ASTRON,KNOXVILLE,TN 37992, USA.
NR 9
TC 3
Z9 3
PU ELSEVIER SCIENCE BV
PI AMSTERDAM
PA PO BOX 211, 1000 AE AMSTERDAM, NETHERLANDS
SN 0168-583X
J9 NUCL INSTRUM METH B
JI Nucl. Instrum. Methods Phys. Res. Sect. B-Beam Interact. Mater. Atoms
PD JUL
PY 1989
VL 42
IS 4
BP 475
EP 478
DI 10.1016/0168-583X(89)90104-3
PG 4
WC Instruments & Instrumentation; Nuclear Science & Technology; Physics,
   Atomic, Molecular & Chemical; Physics, Nuclear
SC Instruments & Instrumentation; Nuclear Science & Technology; Physics
GA AK403
UT WOS:A1989AK40300012
ER

PT J
AU GAYET, R
   BOUAMOUD, M
AF GAYET, R
   BOUAMOUD, M
TI CONVERGENCE OF A VARIATIONAL THEORY OF EXCITATION IN ATOMIC-COLLISIONS
   AT INTERMEDIATE IMPACT VELOCITIES
SO NUCLEAR INSTRUMENTS & METHODS IN PHYSICS RESEARCH SECTION B-BEAM
   INTERACTIONS WITH MATERIALS AND ATOMS
LA English
DT Article
C1 UNIV ORAN,INST SCI EXACTES,DEPT PHYS,ORAN,ALGERIA.
RP GAYET, R (reprint author), UNIV BORDEAUX 1,COLLIS ATOM LAB,CNRS,UPR 0260,351 COURS LIBERAT,F-33405 TALENCE,FRANCE.
NR 14
TC 14
Z9 14
PU ELSEVIER SCIENCE BV
PI AMSTERDAM
PA PO BOX 211, 1000 AE AMSTERDAM, NETHERLANDS
SN 0168-583X
J9 NUCL INSTRUM METH B
JI Nucl. Instrum. Methods Phys. Res. Sect. B-Beam Interact. Mater. Atoms
PD JUL
PY 1989
VL 42
IS 4
BP 515
EP 522
DI 10.1016/0168-583X(89)90111-0
PG 8
WC Instruments & Instrumentation; Nuclear Science & Technology; Physics,
   Atomic, Molecular & Chemical; Physics, Nuclear
SC Instruments & Instrumentation; Nuclear Science & Technology; Physics
GA AK403
UT WOS:A1989AK40300019
ER

PT J
AU PETRASHEN, AG
   REBANE, VN
   REBANE, TK
AF PETRASHEN, AG
   REBANE, VN
   REBANE, TK
TI RELAXATION OF POLARIZATION MOMENTS OF J-3/2 AND 2 ATOMIC STATES UNDER
   THE ACTION OF ANISOTROPIC COLLISIONS
SO OPTIKA I SPEKTROSKOPIYA
LA Russian
DT Article
NR 14
TC 3
Z9 3
PU MEZHDUNARODNAYA KNIGA
PI MOSCOW
PA 39 DIMITROVA UL., 113095 MOSCOW, RUSSIA
SN 0030-4034
J9 OPT SPEKTROSK+
JI Opt. Spektrosk.
PD JUL
PY 1989
VL 67
IS 1
BP 6
EP 11
PG 6
WC Optics; Spectroscopy
SC Optics; Spectroscopy
GA AN378
UT WOS:A1989AN37800002
ER

PT J
AU KUCHIEV, MY
   SHEINERMAN, SA
AF KUCHIEV, MY
   SHEINERMAN, SA
TI THE POST COLLISION INTERACTION IN ATOMIC PROCESSES
SO USPEKHI FIZICHESKIKH NAUK
LA Russian
DT Review
RP KUCHIEV, MY (reprint author), AF IOFFE PHYSICOTECH INST,LENINGRAD,USSR.
NR 118
TC 9
Z9 9
PU MEZHDUNARODNAYA KNIGA
PI MOSCOW
PA 39 DIMITROVA UL., 113095 MOSCOW, RUSSIA
SN 0042-1294
J9 USP FIZ NAUK+
JI Uspekhi Fiz. Nauk
PD JUL
PY 1989
VL 158
IS 3
BP 353
EP 387
DI 10.3367/UFNr.0158.198907a.0353
PG 35
WC Physics, Multidisciplinary
SC Physics
GA AM081
UT WOS:A1989AM08100001
ER

PT J
AU MITYUREVA, AA
   PENKIN, NP
AF MITYUREVA, AA
   PENKIN, NP
TI EFFECTIVE CROSS-SECTIONS OF ATOMIC-HELIUM STEP-BY-STEP EXCITATION UNDER
   COLLISIONS OF ELECTRONS WITH METASTABLE ATOMS
SO OPTIKA I SPEKTROSKOPIYA
LA Russian
DT Article
RI Mityureva, Alla/M-5222-2013
OI Mityureva, Alla/0000-0003-1681-4386
NR 24
TC 7
Z9 7
PU MEZHDUNARODNAYA KNIGA
PI MOSCOW
PA 39 DIMITROVA UL., 113095 MOSCOW, RUSSIA
SN 0030-4034
J9 OPT SPEKTROSK+
JI Opt. Spektrosk.
PD JUN
PY 1989
VL 66
IS 6
BP 1220
EP 1224
PG 5
WC Optics; Spectroscopy
SC Optics; Spectroscopy
GA AF473
UT WOS:A1989AF47300007
ER

PT J
AU GOLUB, VV
AF GOLUB, VV
TI ELASTIC ATOMIC-COLLISIONS IN THE RADIOBIOLOGICAL EFFECT OF NEUTRONS
SO SOVIET ATOMIC ENERGY
LA English
DT Note
NR 12
TC 0
Z9 0
PU PLENUM PUBL CORP
PI NEW YORK
PA CONSULTANTS BUREAU 233 SPRING ST, NEW YORK, NY 10013
SN 0038-531X
J9 SOV ATOM ENERGY+
PD MAY
PY 1989
VL 66
IS 5
BP 390
EP 393
DI 10.1007/BF01123268
PG 4
WC Nuclear Science & Technology
SC Nuclear Science & Technology
GA CH382
UT WOS:A1989CH38200016
ER

PT J
AU MCGUIRE, JH
   DEB, NC
   WEAVER, OL
   ISHIHARA, T
   KOCBACH, L
   MUKOYAMA, T
AF MCGUIRE, JH
   DEB, NC
   WEAVER, OL
   ISHIHARA, T
   KOCBACH, L
   MUKOYAMA, T
TI SIMPLE CORRELATION IN ATOMIC-COLLISIONS
SO NUCLEAR INSTRUMENTS & METHODS IN PHYSICS RESEARCH SECTION B-BEAM
   INTERACTIONS WITH MATERIALS AND ATOMS
LA English
DT Article
C1 UNIV TSUKUBA,DEPT APPL PHYS,SAKURA,IBARAKI 305,JAPAN.
   UNIV BERGEN,DEPT PHYS,N-5007 BERGEN,NORWAY.
   KYOTO UNIV,INST CHEM RES,NUCL RADIAT LAB,KYOTO 606,JAPAN.
RP MCGUIRE, JH (reprint author), KANSAS STATE UNIV AGR & APPL SCI,DEPT PHYS,MANHATTAN,KS 66502, USA.
RI Weaver, Larry/I-5201-2013
OI Weaver, Larry/0000-0003-3083-2724
NR 19
TC 4
Z9 4
PU ELSEVIER SCIENCE BV
PI AMSTERDAM
PA PO BOX 211, 1000 AE AMSTERDAM, NETHERLANDS
SN 0168-583X
J9 NUCL INSTRUM METH B
JI Nucl. Instrum. Methods Phys. Res. Sect. B-Beam Interact. Mater. Atoms
PD APR
PY 1989
VL 40-1
BP 340
EP 344
DI 10.1016/0168-583X(89)90993-2
PN 1
PG 5
WC Instruments & Instrumentation; Nuclear Science & Technology; Physics,
   Atomic, Molecular & Chemical; Physics, Nuclear
SC Instruments & Instrumentation; Nuclear Science & Technology; Physics
GA U3838
UT WOS:A1989U383800089
ER

PT J
AU SHULGA, VI
   VICANEK, M
   SIGMUND, P
AF SHULGA, VI
   VICANEK, M
   SIGMUND, P
TI PRONOUNCED NONLINEAR BEHAVIOR OF ATOMIC COLLISION SEQUENCES INDUCED BY
   KEV-ENERGY HEAVY-IONS IN SOLIDS AND MOLECULES
SO PHYSICAL REVIEW A
LA English
DT Article
C1 ODENSE UNIV,INST FYS,DK-5230 ODENSE M,DENMARK.
RI Sigmund, Peter/B-1115-2012
OI Sigmund, Peter/0000-0002-2959-1305
NR 22
TC 39
Z9 39
PU AMERICAN PHYSICAL SOC
PI COLLEGE PK
PA ONE PHYSICS ELLIPSE, COLLEGE PK, MD 20740-3844 USA
SN 1050-2947
J9 PHYS REV A
JI Phys. Rev. A
PD APR 1
PY 1989
VL 39
IS 7
BP 3360
EP 3372
DI 10.1103/PhysRevA.39.3360
PG 13
WC Optics; Physics, Atomic, Molecular & Chemical
SC Optics; Physics
GA U0250
UT WOS:A1989U025000017
ER

PT J
AU BATES, DR
AF BATES, DR
TI THEORETICAL CONSIDERATIONS REGARDING SOME INELASTIC ATOMIC COLLISION
   PROCESSES OF INTEREST IN AERONOMY - DEACTIVATION AND CHARGE-TRANSFER
SO PLANETARY AND SPACE SCIENCE
LA English
DT Article
RP BATES, DR (reprint author), QUEENS UNIV BELFAST,DEPT APPL MATH & THEORET PHYS,BELFAST BT7 1NN,ANTRIM,NORTH IRELAND.
NR 58
TC 10
Z9 10
PU PERGAMON-ELSEVIER SCIENCE LTD
PI OXFORD
PA THE BOULEVARD, LANGFORD LANE, KIDLINGTON, OXFORD, ENGLAND OX5 1GB
SN 0032-0633
J9 PLANET SPACE SCI
JI Planet Space Sci.
PD MAR
PY 1989
VL 37
IS 3
BP 363
EP 368
DI 10.1016/0032-0633(89)90033-0
PG 6
WC Astronomy & Astrophysics
SC Astronomy & Astrophysics
GA U2281
UT WOS:A1989U228100012
ER

PT J
AU SOLOVEV, EA
AF SOLOVEV, EA
TI NONADIABATIC TRANSITIONS IN ATOMIC-COLLISIONS
SO USPEKHI FIZICHESKIKH NAUK
LA Russian
DT Review
RP SOLOVEV, EA (reprint author), AA ZHDANOV STATE UNIV,LENINGRAD B-164,USSR.
NR 83
TC 36
Z9 36
PU MEZHDUNARODNAYA KNIGA
PI MOSCOW
PA 39 DIMITROVA UL., 113095 MOSCOW, RUSSIA
SN 0042-1294
J9 USP FIZ NAUK+
JI Uspekhi Fiz. Nauk
PD MAR
PY 1989
VL 157
IS 3
BP 437
EP 476
DI 10.3367/UFNr.0157.198903c.0437
PG 40
WC Physics, Multidisciplinary
SC Physics
GA T9475
UT WOS:A1989T947500003
ER

PT J
AU MASLOV, DL
AF MASLOV, DL
TI CORRELATION-PROPERTIES OF ATOMIC COLLISION CASCADES AND ATHERMAL
   ANNEALING OF DEFECTS
SO ZHURNAL EKSPERIMENTALNOI I TEORETICHESKOI FIZIKI
LA Russian
DT Article
RP MASLOV, DL (reprint author), ACAD SCI USSR,INST MICROELECTR & HIGHLY PURE MAT TECHNOL PROBLEMS,MOSCOW V-71,USSR.
NR 31
TC 0
Z9 0
PU MEZHDUNARODNAYA KNIGA
PI MOSCOW
PA 39 DIMITROVA UL., 113095 MOSCOW, RUSSIA
SN 0044-4510
J9 ZH EKSP TEOR FIZ+
JI Zhurnal Eksperimentalnoi Teor. Fiz.
PD MAR
PY 1989
VL 95
IS 3
BP 1076
EP 1085
PG 10
WC Physics, Multidisciplinary
SC Physics
GA T7891
UT WOS:A1989T789100026
ER

PT J
AU JAKUBASSAAMUNDSEN, DH
AF JAKUBASSAAMUNDSEN, DH
TI THEORETICAL-MODELS FOR ATOMIC CHARGE-TRANSFER IN ION-ATOM COLLISIONS
SO INTERNATIONAL JOURNAL OF MODERN PHYSICS A
LA English
DT Review
RP JAKUBASSAAMUNDSEN, DH (reprint author), UNIV MUNICH,PHYS SECT,D-8046 GARCHING,FED REP GER.
NR 0
TC 12
Z9 12
PU WORLD SCIENTIFIC PUBL CO PTE LTD
PI SINGAPORE
PA JOURNAL DEPT PO BOX 128 FARRER ROAD, SINGAPORE 9128, SINGAPORE
SN 0217-751X
J9 INT J MOD PHYS A
JI Int. J. Mod. Phys. A
PD FEB
PY 1989
VL 4
IS 4
BP 769
EP 844
DI 10.1142/S0217751X89000376
PG 76
WC Physics, Nuclear; Physics, Particles & Fields
SC Physics
GA U2985
UT WOS:A1989U298500002
ER

PT J
AU WINTER, H
AF WINTER, H
TI ATOMIC COLLISION PROCESSES IN TOKAMAK EDGE PLASMAS
SO KERNTECHNIK
LA English
DT Article
RP WINTER, H (reprint author), VIENNA TECH UNIV,INST ALGEMEINE PHYS,WIEDNER HAUPSTR 8,A-1040 VIENNA,AUSTRIA.
NR 30
TC 1
Z9 1
PU CARL HANSER VERLAG
PI MUNICH
PA KOLBERGERSTRASSE 22, POSTFACH 860420, W-8163 MUNICH, GERMANY
SN 0932-3902
J9 KERNTECHNIK
JI Kerntechnik
PD FEB
PY 1989
VL 53
IS 3
BP 197
EP 201
PG 5
WC Nuclear Science & Technology
SC Nuclear Science & Technology
GA T4041
UT WOS:A1989T404100002
ER

PT J
AU MIHARA, Y
   UCHIYAMA, T
   AGAWA, Y
   FUKUI, R
   KATAGAWA, T
   TSUKAKOSHI, O
   ROSTEK, P
   TSUBOI, H
   TAKAGI, K
   YAMAKAWA, H
   KIKUCHI, R
   ISOYA, A
   KOSHIKAWA, T
AF MIHARA, Y
   UCHIYAMA, T
   AGAWA, Y
   FUKUI, R
   KATAGAWA, T
   TSUKAKOSHI, O
   ROSTEK, P
   TSUBOI, H
   TAKAGI, K
   YAMAKAWA, H
   KIKUCHI, R
   ISOYA, A
   KOSHIKAWA, T
TI THE DEVELOPMENT OF A 400 KEV ION ACCELERATOR FOR SURFACE STUDY AND
   ATOMIC COLLISION EXPERIMENTS
SO NUCLEAR INSTRUMENTS & METHODS IN PHYSICS RESEARCH SECTION B-BEAM
   INTERACTIONS WITH MATERIALS AND ATOMS
LA English
DT Article
C1 TOKAI UNIV,INST RES & DEV,HIRATSUKA,KANAGAWA 25912,JAPAN.
   TOKAI UNIV,DEPT PHYS,HIRATSUKA,KANAGAWA 25912,JAPAN.
   OSAKA ELECTROCOMMUN UNIV,NEYAGAWA,OSAKA 572,JAPAN.
RP MIHARA, Y (reprint author), ULVAC JAPAN LTD,2500 HAGISONO,CHIGASAKI,KANAGAWA 253,JAPAN.
NR 3
TC 3
Z9 3
PU ELSEVIER SCIENCE BV
PI AMSTERDAM
PA PO BOX 211, 1000 AE AMSTERDAM, NETHERLANDS
SN 0168-583X
J9 NUCL INSTRUM METH B
JI Nucl. Instrum. Methods Phys. Res. Sect. B-Beam Interact. Mater. Atoms
PD FEB
PY 1989
VL 37-8
BP 609
EP 611
DI 10.1016/0168-583X(89)90258-9
PG 3
WC Instruments & Instrumentation; Nuclear Science & Technology; Physics,
   Atomic, Molecular & Chemical; Physics, Nuclear
SC Instruments & Instrumentation; Nuclear Science & Technology; Physics
GA T8627
UT WOS:A1989T862700133
ER

PT J
AU SIDIS, V
AF SIDIS, V
TI VIBRONIC PHENOMENA IN COLLISIONS OF ATOMIC AND MOLECULAR-SPECIES
SO ADVANCES IN ATOMIC MOLECULAR AND OPTICAL PHYSICS
LA English
DT Review
RP SIDIS, V (reprint author), UNIV PARIS 11,COLLIS ATOM & MOLEC LAB,BAT 351,F-91405 ORSAY,FRANCE.
NR 153
TC 13
Z9 13
PU ACADEMIC PRESS INC JNL-COMP SUBSCRIPTIONS
PI SAN DIEGO
PA 525 B ST, STE 1900, SAN DIEGO, CA 92101-4495
SN 0065-2199
J9 ADV ATOM MOL OPT PHY
JI Adv. At. Mol. Opt. Phys.
PY 1989
VL 26
BP 161
EP 208
PG 48
WC Optics; Physics, Atomic, Molecular & Chemical
SC Optics; Physics
GA CY203
UT WOS:A1989CY20300004
ER

PT J
AU HOSE, G
AF HOSE, G
TI MOLECULAR THEORY OF ATOMIC-COLLISIONS WITH PROPER SCATTERING
   BOUNDARY-CONDITIONS
SO JOURNAL DE PHYSIQUE
LA English
DT Article
RP HOSE, G (reprint author), FORSCHUNGSZENTRUM JULICH, INST FESTKORPERFORSCH, POSTFACH 1913, D-5170 JULICH 1, FED REP GER.
NR 16
TC 3
Z9 3
PU EDP SCIENCES S A
PI LES ULIS CEDEX A
PA 17, AVE DU HOGGAR, PA COURTABOEUF, BP 112, F-91944 LES ULIS CEDEX A,
   FRANCE
SN 0302-0738
J9 J PHYS-PARIS
PD JAN
PY 1989
VL 50
IS C-1
BP 111
EP 118
DI 10.1051/jphyscol:1989112
PG 8
WC Physics, Multidisciplinary
SC Physics
GA U7015
UT WOS:A1989U701500012
ER

PT J
AU HOEKSTRA, R
   BOORSMA, K
   DEHEER, FJ
   MORGENSTERN, R
AF HOEKSTRA, R
   BOORSMA, K
   DEHEER, FJ
   MORGENSTERN, R
TI PHOTONS SHEDDING LIGHT UPON CHARGE-EXCHANGE PROCESSES IN COLLISIONS OF
   24 KEV O-3+ WITH ATOMIC-HYDROGEN
SO JOURNAL DE PHYSIQUE
LA English
DT Article
C1 FOM, INST ATOM & MOLEC PHYS, 1009 DB AMSTERDAM, NETHERLANDS.
RP HOEKSTRA, R (reprint author), UNIV GRONINGEN, INST KERNFYS VERSNELLER, ZERNIKELAAN 25, 9747 AA GRONINGEN, NETHERLANDS.
RI Hoekstra, Ronnie/E-9279-2012
NR 10
TC 2
Z9 2
PU EDP SCIENCES S A
PI LES ULIS CEDEX A
PA 17, AVE DU HOGGAR, PA COURTABOEUF, BP 112, F-91944 LES ULIS CEDEX A,
   FRANCE
SN 0302-0738
J9 J PHYS-PARIS
PD JAN
PY 1989
VL 50
IS C-1
BP 349
EP 352
DI 10.1051/jphyscol:1989139
PG 4
WC Physics, Multidisciplinary
SC Physics
GA U7015
UT WOS:A1989U701500039
ER

PT J
AU JANEV, RK
AF JANEV, RK
TI ATOMIC-COLLISIONS IN FUSION PLASMAS
SO JOURNAL DE PHYSIQUE
LA English
DT Article
C1 INT ATOM ENERGY AGCY,A-1011 VIENNA,AUSTRIA.
NR 57
TC 9
Z9 9
PU EDITIONS PHYSIQUE
PI LES ULIS CEDEX
PA Z I DE COURTABOEUF AVE 7 AV DU HOGGAR, BP 112, 91944 LES ULIS CEDEX,
   FRANCE
SN 0302-0738
J9 J PHYS-PARIS
PD JAN
PY 1989
VL 50
IS C-1
BP 421
EP 443
DI 10.1051/jphyscol:1989150
PG 23
WC Physics, Multidisciplinary
SC Physics
GA U7015
UT WOS:A1989U701500050
ER

PT J
AU VANDERBURGT, PJM
   WESTERVELD, WB
   RISLEY, JS
AF VANDERBURGT, PJM
   WESTERVELD, WB
   RISLEY, JS
TI PHOTOEMISSION CROSS-SECTIONS FOR ATOMIC TRANSITIONS IN THE EXTREME
   ULTRAVIOLET DUE TO ELECTRON COLLISIONS WITH ATOMS AND MOLECULES
SO JOURNAL OF PHYSICAL AND CHEMICAL REFERENCE DATA
LA English
DT Article
RP VANDERBURGT, PJM (reprint author), UNIV WINDSOR,DEPT PHYS,WINDSOR N9B 3P4,ONTARIO,CANADA.
NR 0
TC 48
Z9 47
PU AMER CHEMICAL SOC
PI WASHINGTON
PA 1155 16TH ST, NW, WASHINGTON, DC 20036
SN 0047-2689
J9 J PHYS CHEM REF DATA
JI J. Phys. Chem. Ref. Data
PY 1989
VL 18
IS 4
BP 1757
EP 1805
PG 49
WC Chemistry, Multidisciplinary; Chemistry, Physical; Physics,
   Multidisciplinary
SC Chemistry; Physics
GA CH336
UT WOS:A1989CH33600004
ER

PT J
AU HOEKSTRA, R
   CIRIC, D
   DEHEER, FJ
   MORGENSTERN, R
AF HOEKSTRA, R
   CIRIC, D
   DEHEER, FJ
   MORGENSTERN, R
TI STATE SELECTIVE ELECTRON-CAPTURE IN COLLISIONS OF C6+ AND O8+ ON ATOMIC
   AND MOLECULAR-HYDROGEN STUDIED BY PHOTON-EMISSION SPECTROSCOPY
SO PHYSICA SCRIPTA
LA English
DT Article
C1 FOM,INST ATOM & MOLEC PHYS,1009 DB AMSTERDAM,NETHERLANDS.
   BORIS KIDRIC INST NUCL SCI,YU-11001 BELGRADE,YUGOSLAVIA.
RP HOEKSTRA, R (reprint author), STATE UNIV GRONINGEN,KVI,ZERNIKELAAN 25,9747 AA GRONINGEN,NETHERLANDS.
RI Hoekstra, Ronnie/E-9279-2012
NR 36
TC 23
Z9 23
PU ROYAL SWEDISH ACAD SCIENCES
PI STOCKHOLM
PA PUBL DEPT BOX 50005, S-104 05 STOCKHOLM, SWEDEN
SN 0281-1847
J9 PHYS SCRIPTA
JI Phys. Scr.
PY 1989
VL T28
BP 81
EP 90
DI 10.1088/0031-8949/1989/T28/015
PG 10
WC Physics, Multidisciplinary
SC Physics
GA AJ624
UT WOS:A1989AJ62400016
ER

PT J
AU BRAUN, CG
   KUNC, JA
AF BRAUN, CG
   KUNC, JA
TI ATOM ATOM INELASTIC-COLLISIONS AND 3-BODY ATOMIC RECOMBINATION IN WEAKLY
   IONIZED ARGON PLASMAS
SO PHYSICS OF FLUIDS B-PLASMA PHYSICS
LA English
DT Article
C1 UNIV SO CALIF,DEPT PHYS,LOS ANGELES,CA 90089.
RP BRAUN, CG (reprint author), UNIV SO CALIF,DEPT AEROSP ENGN,LOS ANGELES,CA 90089, USA.
NR 8
TC 0
Z9 0
PU AMER INST PHYSICS
PI WOODBURY
PA CIRCULATION FULFILLMENT DIV, 500 SUNNYSIDE BLVD, WOODBURY, NY 11797-2999
SN 0899-8221
J9 PHYS FLUIDS B-PLASMA
PD JAN
PY 1989
VL 1
IS 1
BP 258
EP 260
DI 10.1063/1.859101
PG 3
WC Physics, Fluids & Plasmas
SC Physics
GA T0352
UT WOS:A1989T035200030
ER

PT J
AU BOUAMOUD, M
   GAYET, R
AF BOUAMOUD, M
   GAYET, R
TI VARIATIONAL APPROACH TO EXCITATION IN ATOMIC-COLLISIONS AT INTERMEDIATE
   IMPACT VELOCITIES - TESTS OF CONVERGENCE
SO RADIATION EFFECTS AND DEFECTS IN SOLIDS
LA English
DT Article
C1 UNIV BORDEAUX 1,CNRS,COLLIS ATOM LAB,F-33405 TALENCE,FRANCE.
RP BOUAMOUD, M (reprint author), UNIV ORAN,INST SCI EXACTES,ES SENIA,ORAN,ALGERIA.
NR 5
TC 0
Z9 0
PU GORDON BREACH SCI PUBL LTD
PI READING
PA C/O STBS LTD PO BOX 90, READING, BERKS, ENGLAND RG1 8JL
SN 1042-0150
J9 RADIAT EFF DEFECT S
JI Radiat. Eff. Defects Solids
PY 1989
VL 110
IS 1-2
BP 221
EP 222
DI 10.1080/10420158908214203
PG 2
WC Nuclear Science & Technology; Physics, Fluids & Plasmas; Physics,
   Condensed Matter
SC Nuclear Science & Technology; Physics
GA AX034
UT WOS:A1989AX03400053
ER

PT J
AU SDORRA, W
   QUENTMEIER, A
   NIEMAX, K
AF SDORRA, W
   QUENTMEIER, A
   NIEMAX, K
TI MEASUREMENT OF ATOMIC FINE-STRUCTURE COLLISION TRANSFER CROSS-SECTIONS
   IN LASER-PRODUCED VAPORS
SO ZEITSCHRIFT FUR PHYSIK D-ATOMS MOLECULES AND CLUSTERS
LA English
DT Article
RP SDORRA, W (reprint author), INST SPEKTROCHEM & ANGEW SPEKT,BUNSEN KIRCHHOFF STR 11,D-4600 DORTMUND 1,FED REP GER.
NR 7
TC 11
Z9 11
PU SPRINGER VERLAG
PI NEW YORK
PA 175 FIFTH AVE, NEW YORK, NY 10010
SN 0178-7683
J9 Z PHYS D ATOM MOL CL
JI Z. Phys. D-Atoms Mol. Clusters
PY 1989
VL 13
IS 2
BP 95
EP 99
PG 5
WC Physics, Atomic, Molecular & Chemical
SC Physics
GA AG036
UT WOS:A1989AG03600003
ER

PT J
AU NIELSEN, SE
   ANDERSEN, N
AF NIELSEN, SE
   ANDERSEN, N
TI DIRECT TRANSITIONS AMONG ATOMIC STATES OF NEGATIVE REFLECTION SYMMETRY
   IN THE SCATTERING PLANE - LI(2P0,3P0,3D+/-1)-HE COLLISIONS
SO ZEITSCHRIFT FUR PHYSIK D-ATOMS MOLECULES AND CLUSTERS
LA English
DT Article
C1 UNIV COPENHAGEN,HC ORSTED INST,PHYS LAB,DK-2100 COPENHAGEN,DENMARK.
RP NIELSEN, SE (reprint author), UNIV COPENHAGEN,HC ORSTED INST,CHEM LAB 3,DK-2100 COPENHAGEN,DENMARK.
NR 10
TC 3
Z9 3
PU SPRINGER VERLAG
PI NEW YORK
PA 175 FIFTH AVE, NEW YORK, NY 10010
SN 0178-7683
J9 Z PHYS D ATOM MOL CL
JI Z. Phys. D-Atoms Mol. Clusters
PY 1989
VL 11
IS 2
BP 123
EP 127
PG 5
WC Physics, Atomic, Molecular & Chemical
SC Physics
GA T1907
UT WOS:A1989T190700005
ER

PT J
AU MONTEIRO, TS
   DANBY, G
   COOPER, IL
   DICKINSON, AS
   LEWIS, EL
AF MONTEIRO, TS
   DANBY, G
   COOPER, IL
   DICKINSON, AS
   LEWIS, EL
TI BROADENING OF THE CA+ AND MG+ RESONANCE LINES BY COLLISION WITH
   ATOMIC-HYDROGEN
SO JOURNAL OF PHYSICS B-ATOMIC MOLECULAR AND OPTICAL PHYSICS
LA English
DT Article
C1 UNIV NEWCASTLE UPON TYNE,DEPT PHYS,NEWCASTLE TYNE NE1 7RU,TYNE & WEAR,ENGLAND.
   UNIV NEWCASTLE UPON TYNE,DEPT CHEM,NEWCASTLE TYNE NE1 7RU,TYNE & WEAR,ENGLAND.
NR 36
TC 26
Z9 26
PU IOP PUBLISHING LTD
PI BRISTOL
PA TECHNO HOUSE, REDCLIFFE WAY, BRISTOL, ENGLAND BS1 6NX
SN 0953-4075
J9 J PHYS B-AT MOL OPT
JI J. Phys. B-At. Mol. Opt. Phys.
PD DEC 28
PY 1988
VL 21
IS 24
BP 4165
EP 4175
DI 10.1088/0953-4075/21/24/016
PG 11
WC Optics; Physics, Atomic, Molecular & Chemical
SC Optics; Physics
GA U0047
UT WOS:A1988U004700016
ER

PT J
AU WEISS, PS
   TREVOR, PL
   CARDILLO, MJ
AF WEISS, PS
   TREVOR, PL
   CARDILLO, MJ
TI CARRIER EXCITATION BY ATOMIC-COLLISIONS AT SEMICONDUCTOR SURFACES
SO PHYSICAL REVIEW B
LA English
DT Article
C1 AT&T BELL LABS,MURRAY HILL,NJ 07974.
RI Weiss, Paul/A-2575-2011
OI Weiss, Paul/0000-0001-5527-6248
NR 22
TC 9
Z9 9
PU AMERICAN PHYSICAL SOC
PI COLLEGE PK
PA ONE PHYSICS ELLIPSE, COLLEGE PK, MD 20740-3844 USA
SN 0163-1829
J9 PHYS REV B
JI Phys. Rev. B
PD NOV 15
PY 1988
VL 38
IS 14
BP 9928
EP 9935
DI 10.1103/PhysRevB.38.9928
PG 8
WC Physics, Condensed Matter
SC Physics
GA Q9244
UT WOS:A1988Q924400070
ER

PT J
AU MOLLER, W
   ECKSTEIN, W
   BIERSACK, JP
AF MOLLER, W
   ECKSTEIN, W
   BIERSACK, JP
TI TRIDYN - BINARY COLLISION SIMULATION OF ATOMIC-COLLISIONS AND DYNAMIC
   COMPOSITION CHANGES IN SOLIDS
SO COMPUTER PHYSICS COMMUNICATIONS
LA English
DT Article
C1 HAHN MEITNER INST KERNFORSCH BERLIN GMBH,D-1000 BERLIN 39,FED REP GER.
RP MOLLER, W (reprint author), MAX PLANCK INST PLASMA PHYS,EURATOM ASSOC,D-8046 GARCHING,FED REP GER.
NR 19
TC 371
Z9 371
PU ELSEVIER SCIENCE BV
PI AMSTERDAM
PA PO BOX 211, 1000 AE AMSTERDAM, NETHERLANDS
SN 0010-4655
J9 COMPUT PHYS COMMUN
JI Comput. Phys. Commun.
PD NOV
PY 1988
VL 51
IS 3
BP 355
EP 368
DI 10.1016/0010-4655(88)90148-8
PG 14
WC Computer Science, Interdisciplinary Applications; Physics, Mathematical
SC Computer Science; Physics
GA R5442
UT WOS:A1988R544200008
ER

PT J
AU PETRASHEN, AG
   REBANE, VN
   REBANE, TK
AF PETRASHEN, AG
   REBANE, VN
   REBANE, TK
TI ANISOTROPIC COLLISION RELAXATION OF ATOMIC STATES WITH DIFFERENT
   ELECTRON ANGULAR MOMENTS
SO ZHURNAL EKSPERIMENTALNOI I TEORETICHESKOI FIZIKI
LA Russian
DT Article
RP PETRASHEN, AG (reprint author), AA ZHDANOV STATE UNIV,LENINGRAD B-164,USSR.
NR 36
TC 18
Z9 18
PU MEZHDUNARODNAYA KNIGA
PI MOSCOW
PA 39 DIMITROVA UL., 113095 MOSCOW, RUSSIA
SN 0044-4510
J9 ZH EKSP TEOR FIZ+
JI Zhurnal Eksperimentalnoi Teor. Fiz.
PD NOV
PY 1988
VL 94
IS 11
BP 46
EP 59
PG 14
WC Physics, Multidisciplinary
SC Physics
GA R2553
UT WOS:A1988R255300005
ER

PT J
AU WILSON, IH
   ZHENG, NJ
   KNIPPING, U
   TSONG, IST
AF WILSON, IH
   ZHENG, NJ
   KNIPPING, U
   TSONG, IST
TI EFFECTS OF ISOLATED ATOMIC COLLISION CASCADES ON SIO2/SI INTERFACES
   STUDIED BY SCANNING TUNNELING MICROSCOPY
SO PHYSICAL REVIEW B
LA English
DT Article
RP WILSON, IH (reprint author), ARIZONA STATE UNIV,DEPT PHYS,TEMPE,AZ 85287, USA.
NR 14
TC 108
Z9 109
PU AMERICAN PHYSICAL SOC
PI COLLEGE PK
PA ONE PHYSICS ELLIPSE, COLLEGE PK, MD 20740-3844 USA
SN 0163-1829
J9 PHYS REV B
JI Phys. Rev. B
PD OCT 15
PY 1988
VL 38
IS 12
BP 8444
EP 8449
DI 10.1103/PhysRevB.38.8444
PG 6
WC Physics, Condensed Matter
SC Physics
GA Q8032
UT WOS:A1988Q803200068
ER

PT J
AU SARKAR, PK
   GHOSH, SN
AF SARKAR, PK
   GHOSH, SN
TI COLLISION CROSS-SECTION OF ATOMIC OXYGEN WITH LOW-ENERGY ELECTRONS
SO JOURNAL OF SCIENTIFIC & INDUSTRIAL RESEARCH
LA English
DT Article
C1 UNIV CALCUTTA,DEPT APPL PHYS,CALCUTTA 700009,W BENGAL,INDIA.
RP SARKAR, PK (reprint author), DAMODAR VALLEY CORP,LEFT BANK,KALYANESWARI 713369,W BENGAL,INDIA.
NR 75
TC 0
Z9 0
PU COUNCIL SCIENTIFIC INDUSTRIAL RESEARCH
PI NEW DELHI
PA PUBL & INFO DIRECTORATE, NEW DELHI 110012, INDIA
SN 0022-4456
J9 J SCI IND RES INDIA
JI J. Sci. Ind. Res.
PD OCT
PY 1988
VL 47
IS 10
BP 577
EP 586
PG 10
WC Engineering, Multidisciplinary
SC Engineering
GA R4318
UT WOS:A1988R431800001
ER

PT J
AU MONTENEGRO, EC
   XU, XY
   MEYERHOF, WE
   ANHOLT, R
AF MONTENEGRO, EC
   XU, XY
   MEYERHOF, WE
   ANHOLT, R
TI INTERMEDIATE-VELOCITY ATOMIC-COLLISIONS .4. AR K-SHELL IONIZATION AND
   CAPTURE BY C-5+ AND C-6+ IONS
SO PHYSICAL REVIEW A
LA English
DT Article
RP MONTENEGRO, EC (reprint author), STANFORD UNIV,DEPT PHYS,STANFORD,CA 94305, USA.
NR 27
TC 3
Z9 3
PU AMERICAN PHYSICAL SOC
PI COLLEGE PK
PA ONE PHYSICS ELLIPSE, COLLEGE PK, MD 20740-3844 USA
SN 1050-2947
J9 PHYS REV A
JI Phys. Rev. A
PD OCT 1
PY 1988
VL 38
IS 7
BP 3357
EP 3364
DI 10.1103/PhysRevA.38.3357
PG 8
WC Optics; Physics, Atomic, Molecular & Chemical
SC Optics; Physics
GA Q5397
UT WOS:A1988Q539700024
ER

PT J
AU SAXENA, S
   SRIVASTAVA, MK
AF SAXENA, S
   SRIVASTAVA, MK
TI ELECTRON AND POSITRON IMPACT IONIZATION OF ATOMIC-HYDROGEN AND HELIUM
   USING CPB APPROXIMATION WITH POST-COLLISION INTERACTION
SO PRAMANA
LA English
DT Article
RP SAXENA, S (reprint author), UNIV ROORKEE,DEPT PHYS,ROORKEE 247667,UTTAR PRADESH,INDIA.
NR 37
TC 2
Z9 2
PU INDIAN ACADEMY SCIENCES
PI BANGALORE
PA P B 8005 C V RAMAN AVENUE, BANGALORE 560 080, INDIA
SN 0304-4289
J9 PRAMANA
PD OCT
PY 1988
VL 31
IS 4
BP 273
EP 280
DI 10.1007/BF02847745
PG 8
WC Physics, Multidisciplinary
SC Physics
GA R0146
UT WOS:A1988R014600004
ER

PT J
AU TOSHIMA, N
   EICHLER, J
AF TOSHIMA, N
   EICHLER, J
TI COUPLED-CHANNEL THEORY OF EXCITATION AND CHARGE-TRANSFER IN RELATIVISTIC
   ATOMIC-COLLISIONS
SO PHYSICAL REVIEW A
LA English
DT Article
C1 HAHN MEITNER INST BERLIN,BEREICH KERN & STRAHLENPHYS,D-1000 BERLIN 39,FED REP GER.
NR 38
TC 32
Z9 32
PU AMERICAN PHYSICAL SOC
PI COLLEGE PK
PA ONE PHYSICS ELLIPSE, COLLEGE PK, MD 20740-3844 USA
SN 1050-2947
J9 PHYS REV A
JI Phys. Rev. A
PD SEP 1
PY 1988
VL 38
IS 5
BP 2305
EP 2316
DI 10.1103/PhysRevA.38.2305
PG 12
WC Optics; Physics, Atomic, Molecular & Chemical
SC Optics; Physics
GA P9745
UT WOS:A1988P974500011
ER

PT J
AU XU, XY
   MONTENEGRO, EC
   ANHOLT, R
   DANZMANN, K
   MEYERHOF, WE
   SCHLACHTER, AS
   RUDE, BS
   MCDONALD, RJ
AF XU, XY
   MONTENEGRO, EC
   ANHOLT, R
   DANZMANN, K
   MEYERHOF, WE
   SCHLACHTER, AS
   RUDE, BS
   MCDONALD, RJ
TI INTERMEDIATE-VELOCITY ATOMIC-COLLISIONS .2. K-SHELL IONIZATION AND
   EXCITATION IN 86-MEV/AMU CA IONS
SO PHYSICAL REVIEW A
LA English
DT Article
C1 STANFORD UNIV,DEPT PHYS,STANFORD,CA 94305.
   UNIV CALIF BERKELEY LAWRENCE BERKELEY LAB,DIV ACCELERATOR & FUS RES,BERKELEY,CA 94720.
NR 18
TC 22
Z9 22
PU AMERICAN PHYSICAL SOC
PI COLLEGE PK
PA ONE PHYSICS ELLIPSE, COLLEGE PK, MD 20740-3844 USA
SN 1050-2947
J9 PHYS REV A
JI Phys. Rev. A
PD AUG 15
PY 1988
VL 38
IS 4
BP 1848
EP 1853
DI 10.1103/PhysRevA.38.1848
PG 6
WC Optics; Physics, Atomic, Molecular & Chemical
SC Optics; Physics
GA P8224
UT WOS:A1988P822400020
ER

PT J
AU MONTENEGRO, EC
   XU, XY
   MEYERHOF, WE
   ANHOLT, R
   DANZMANN, K
   SCHLACHTER, AS
   RUDE, BS
   MCDONALD, RJ
AF MONTENEGRO, EC
   XU, XY
   MEYERHOF, WE
   ANHOLT, R
   DANZMANN, K
   SCHLACHTER, AS
   RUDE, BS
   MCDONALD, RJ
TI INTERMEDIATE-VELOCITY ATOMIC-COLLISIONS .3. ELECTRON-CAPTURE IN
   86-MEV/AMU CA IONS
SO PHYSICAL REVIEW A
LA English
DT Article
C1 UNIV CALIF BERKELEY LAWRENCE BERKELEY LAB,DIV ACCELERATOR & FUS RES,BERKELEY,CA 94720.
RP MONTENEGRO, EC (reprint author), STANFORD UNIV,DEPT PHYS,STANFORD,CA 94305, USA.
NR 24
TC 4
Z9 4
PU AMERICAN PHYSICAL SOC
PI COLLEGE PK
PA ONE PHYSICS ELLIPSE, COLLEGE PK, MD 20740-3844 USA
SN 1050-2947
J9 PHYS REV A
JI Phys. Rev. A
PD AUG 15
PY 1988
VL 38
IS 4
BP 1854
EP 1859
DI 10.1103/PhysRevA.38.1854
PG 6
WC Optics; Physics, Atomic, Molecular & Chemical
SC Optics; Physics
GA P8224
UT WOS:A1988P822400021
ER

PT J
AU FRITSCH, W
   LIN, CD
AF FRITSCH, W
   LIN, CD
TI ANALYSIS OF ELECTRON CORRELATION IN SIMULTANEOUS ELECTRON-TRANSFER AND
   EXCITATION IN ATOMIC-COLLISIONS
SO PHYSICAL REVIEW LETTERS
LA English
DT Article
C1 HAHN MEITNER INST BERLIN,BEREICH PHYS,D-1000 BERLIN 39,FED REP GER.
   KANSAS STATE UNIV AGR & APPL SCI,DEPT PHYS,MANHATTAN,KS 66506.
RP FRITSCH, W (reprint author), RICE UNIV,DEPT PHYS,HOUSTON,TX 77251, USA.
RI Fritsch, Wolfgang/B-3412-2009; Lin, c d/D-7312-2012
OI Lin, c d/0000-0003-4847-8938
NR 19
TC 37
Z9 37
PU AMERICAN PHYSICAL SOC
PI COLLEGE PK
PA ONE PHYSICS ELLIPSE, COLLEGE PK, MD 20740-3844 USA
SN 0031-9007
J9 PHYS REV LETT
JI Phys. Rev. Lett.
PD AUG 8
PY 1988
VL 61
IS 6
BP 690
EP 693
DI 10.1103/PhysRevLett.61.690
PG 4
WC Physics, Multidisciplinary
SC Physics
GA P5904
UT WOS:A1988P590400010
ER

PT J
AU JULIENNE, PS
AF JULIENNE, PS
TI LASER MODIFICATION OF ULTRACOLD ATOMIC-COLLISIONS IN OPTICAL TRAPS
SO PHYSICAL REVIEW LETTERS
LA English
DT Article
RP JULIENNE, PS (reprint author), NBS,DIV MOLEC SPECT,GAITHERSBURG,MD 20899, USA.
RI Julienne, Paul/E-9378-2012
OI Julienne, Paul/0000-0002-5494-1442
NR 18
TC 36
Z9 36
PU AMERICAN PHYSICAL SOC
PI COLLEGE PK
PA ONE PHYSICS ELLIPSE, COLLEGE PK, MD 20740-3844 USA
SN 0031-9007
J9 PHYS REV LETT
JI Phys. Rev. Lett.
PD AUG 8
PY 1988
VL 61
IS 6
BP 698
EP 701
DI 10.1103/PhysRevLett.61.698
PG 4
WC Physics, Multidisciplinary
SC Physics
GA P5904
UT WOS:A1988P590400012
ER

PT J
AU KIRSANOV, VV
   KISLITSINA, EM
AF KIRSANOV, VV
   KISLITSINA, EM
TI AN ATOMIC CREEP MECHANISM INDUCED BY HIGH-ENERGY COLLISION CASCADES
SO JOURNAL OF NUCLEAR MATERIALS
LA English
DT Article
C1 ACAD SCI KASSR,INST NUCL PHYS,ALMA ATA 480082,USSR.
RP KIRSANOV, VV (reprint author), MI KALININ POLYTECH INST,KALININ 170035,USSR.
NR 10
TC 0
Z9 0
PU ELSEVIER SCIENCE BV
PI AMSTERDAM
PA PO BOX 211, 1000 AE AMSTERDAM, NETHERLANDS
SN 0022-3115
J9 J NUCL MATER
JI J. Nucl. Mater.
PD JUL
PY 1988
VL 154
IS 2-3
BP 305
EP 307
DI 10.1016/0022-3115(88)90366-2
PG 3
WC Materials Science, Multidisciplinary; Nuclear Science & Technology;
   Mining & Mineral Processing
SC Materials Science; Nuclear Science & Technology; Mining & Mineral
   Processing
GA P4284
UT WOS:A1988P428400014
ER

PT J
AU DMITRIEV, SP
AF DMITRIEV, SP
TI POLARIZATION OF ATOMIC-HYDROGEN IN SPIN-EXCHANGE COLLISIONS WITH
   OPTICALLY ORIENTED CESIUM ATOMS
SO OPTIKA I SPEKTROSKOPIYA
LA Russian
DT Letter
NR 2
TC 3
Z9 3
PU MEZHDUNARODNAYA KNIGA
PI MOSCOW
PA 39 DIMITROVA UL., 113095 MOSCOW, RUSSIA
SN 0030-4034
J9 OPT SPEKTROSK+
JI Opt. Spektrosk.
PD JUL
PY 1988
VL 65
IS 1
BP 3
EP 4
PG 2
WC Optics; Spectroscopy
SC Optics; Spectroscopy
GA Q1442
UT WOS:A1988Q144200001
ER

PT J
AU VASYUTINSKY, OS
   PRAVILOV, AM
AF VASYUTINSKY, OS
   PRAVILOV, AM
TI POLARIZATION OF PHOTORECOMBINATION RADIATION UNDER ATOMIC-COLLISIONS
SO OPTIKA I SPEKTROSKOPIYA
LA Russian
DT Note
RI Pravilov, Anatoly/H-4676-2013
OI Pravilov, Anatoly/0000-0001-9880-5576
NR 7
TC 0
Z9 0
PU MEZHDUNARODNAYA KNIGA
PI MOSCOW
PA 39 DIMITROVA UL., 113095 MOSCOW, RUSSIA
SN 0030-4034
J9 OPT SPEKTROSK+
JI Opt. Spektrosk.
PD JUL
PY 1988
VL 65
IS 1
BP 220
EP 222
PG 3
WC Optics; Spectroscopy
SC Optics; Spectroscopy
GA Q1442
UT WOS:A1988Q144200047
ER

PT J
AU SAMSON, AV
AF SAMSON, AV
TI COLLISION IONIZATION IN POTASSIUM ATOMIC-BEAM
SO OPTIKA I SPEKTROSKOPIYA
LA Russian
DT Note
NR 10
TC 4
Z9 4
PU MEZHDUNARODNAYA KNIGA
PI MOSCOW
PA 39 DIMITROVA UL., 113095 MOSCOW, RUSSIA
SN 0030-4034
J9 OPT SPEKTROSK+
JI Opt. Spektrosk.
PD JUL
PY 1988
VL 65
IS 1
BP 242
EP 243
PG 2
WC Optics; Spectroscopy
SC Optics; Spectroscopy
GA Q1442
UT WOS:A1988Q144200056
ER

PT J
AU SHARMA, AD
   SCHUESSLER, HA
   HILL, RH
AF SHARMA, AD
   SCHUESSLER, HA
   HILL, RH
TI LASER-INDUCED-FLUORESCENCE DETECTION OF COLLISIONAL EXCITATION TRANSFER
   IN ATOMIC RUBIDIUM VAPOR DURING COLLISIONS WITH NOBLE-GAS AND RUBIDIUM
   ATOMS
SO PHYSICAL REVIEW A
LA English
DT Article
C1 SW RES INST,SAN ANTONIO,TX 78284.
RP SHARMA, AD (reprint author), TEXAS A&M UNIV,DEPT PHYS,COLLEGE STN,TX 77843, USA.
NR 26
TC 2
Z9 2
PU AMERICAN PHYSICAL SOC
PI COLLEGE PK
PA ONE PHYSICS ELLIPSE, COLLEGE PK, MD 20740-3844 USA
SN 1050-2947
J9 PHYS REV A
JI Phys. Rev. A
PD JUN 15
PY 1988
VL 37
IS 12
BP 4649
EP 4655
DI 10.1103/PhysRevA.37.4649
PG 7
WC Optics; Physics, Atomic, Molecular & Chemical
SC Optics; Physics
GA N9782
UT WOS:A1988N978200010
ER

PT J
AU RAY, H
   ROY, AC
AF RAY, H
   ROY, AC
TI POST-COLLISION INTERACTION EFFECTS IN THE IONIZATION OF ATOMIC-HYDROGEN
   BY ELECTRON-IMPACT
SO PHYSICAL REVIEW A
LA English
DT Note
RP RAY, H (reprint author), KALYANI UNIV,DEPT PHYS,KALYANI 741235,W BENGAL,INDIA.
NR 4
TC 4
Z9 4
PU AMERICAN PHYSICAL SOC
PI COLLEGE PK
PA ONE PHYSICS ELLIPSE, COLLEGE PK, MD 20740-3844 USA
SN 1050-2947
J9 PHYS REV A
JI Phys. Rev. A
PD JUN 15
PY 1988
VL 37
IS 12
BP 4982
EP 4984
DI 10.1103/PhysRevA.37.4982
PG 3
WC Optics; Physics, Atomic, Molecular & Chemical
SC Optics; Physics
GA N9782
UT WOS:A1988N978200046
ER

PT J
AU ANDERSEN, HH
AF ANDERSEN, HH
TI SPUTTERING FROM ATOMIC-COLLISION CASCADES
SO NUCLEAR INSTRUMENTS & METHODS IN PHYSICS RESEARCH SECTION B-BEAM
   INTERACTIONS WITH MATERIALS AND ATOMS
LA English
DT Article
RP ANDERSEN, HH (reprint author), HC ORSTED INST,PHYS LAB,UNIV PK 5,DK-2100 COPENHAGEN O,DENMARK.
NR 48
TC 39
Z9 39
PU ELSEVIER SCIENCE BV
PI AMSTERDAM
PA PO BOX 211, 1000 AE AMSTERDAM, NETHERLANDS
SN 0168-583X
J9 NUCL INSTRUM METH B
JI Nucl. Instrum. Methods Phys. Res. Sect. B-Beam Interact. Mater. Atoms
PD JUN
PY 1988
VL 33
IS 1-4
BP 466
EP 473
DI 10.1016/0168-583X(88)90609-X
PG 8
WC Instruments & Instrumentation; Nuclear Science & Technology; Physics,
   Atomic, Molecular & Chemical; Physics, Nuclear
SC Instruments & Instrumentation; Nuclear Science & Technology; Physics
GA P5942
UT WOS:A1988P594200110
ER

PT J
AU FUJIMOTO, F
AF FUJIMOTO, F
TI PROCEEDINGS OF THE 12TH INTERNATIONAL-CONFERENCE ON ATOMIC-COLLISIONS IN
   SOLIDS HELD IN OKAYAMA, JAPAN, 12-16 OCTOBER 1987
SO NUCLEAR INSTRUMENTS & METHODS IN PHYSICS RESEARCH SECTION B-BEAM
   INTERACTIONS WITH MATERIALS AND ATOMS
LA English
DT Editorial Material
RP FUJIMOTO, F (reprint author), UNIV TOKYO,TOKYO 113,JAPAN.
NR 0
TC 0
Z9 0
PU ELSEVIER SCIENCE BV
PI AMSTERDAM
PA PO BOX 211, 1000 AE AMSTERDAM, NETHERLANDS
SN 0168-583X
J9 NUCL INSTRUM METH B
JI Nucl. Instrum. Methods Phys. Res. Sect. B-Beam Interact. Mater. Atoms
PD JUN
PY 1988
VL 33
IS 1-4
BP R7
EP R7
DI 10.1016/0168-583X(88)90500-9
PG 1
WC Instruments & Instrumentation; Nuclear Science & Technology; Physics,
   Atomic, Molecular & Chemical; Physics, Nuclear
SC Instruments & Instrumentation; Nuclear Science & Technology; Physics
GA P5942
UT WOS:A1988P594200001
ER

PT J
AU PINARD, M
   GRYNBERG, G
AF PINARD, M
   GRYNBERG, G
TI COLLISION-AIDED PROCESSES IN ATOMIC PARAMETRIC-OSCILLATORS
SO ANNALES DE PHYSIQUE
LA French
DT Article
RP PINARD, M (reprint author), UNIV PIERRE & MARIE CURIE,ECOLE NORMALE SUPER,SPECT HERTZIENNE LAB,4 PL JUSSIEU,F-75252 PARIS 05,FRANCE.
NR 5
TC 0
Z9 0
PU EDITIONS PHYSIQUE
PI LES ULIS CEDEX
PA Z I DE COURTABOEUF AVE 7 AV DU HOGGAR, BP 112, 91944 LES ULIS CEDEX,
   FRANCE
SN 0003-4169
J9 ANN PHYS-PARIS
JI Ann. Phys.-Paris
PD APR
PY 1988
VL 13
IS 2
SU 1
BP 141
EP 143
PG 3
WC Physics, Multidisciplinary
SC Physics
GA N6111
UT WOS:A1988N611100046
ER

PT J
AU MELNIKOV, VD
   KARTOSHKIN, VA
   KLEMENTEV, GV
AF MELNIKOV, VD
   KARTOSHKIN, VA
   KLEMENTEV, GV
TI SPIN EXCHANGE, ACCOMPANYING WITH NONELASTIC PROCESS UNDER THE COLLISION
   OF 2 ATOMIC PARTICLES WITH S1=S2=1 ELECTRON SPINS
SO ZHURNAL TEKHNICHESKOI FIZIKI
LA Russian
DT Note
RP MELNIKOV, VD (reprint author), AF IOFFE ENGN PHYS INST,LENINGRAD,USSR.
RI Kartoshkin, Victor/E-5625-2014
NR 13
TC 0
Z9 0
PU MEZHDUNARODNAYA KNIGA
PI MOSCOW
PA 39 DIMITROVA UL., 113095 MOSCOW, RUSSIA
SN 0044-4642
J9 ZH TEKH FIZ+
JI Zhurnal Tek. Fiz.
PD APR
PY 1988
VL 58
IS 4
BP 830
EP 833
PG 4
WC Physics, Applied
SC Physics
GA N2547
UT WOS:A1988N254700030
ER

PT J
AU BAZHIN, AI
   ZHADKO, VY
   TEPLOV, SV
AF BAZHIN, AI
   ZHADKO, VY
   TEPLOV, SV
TI EFFECT OF CASCADE TRANSITIONS ON THE POPULATION OF EXCITED-LEVELS UNDER
   NONELASTIC ATOMIC-COLLISIONS
SO ZHURNAL TEKHNICHESKOI FIZIKI
LA Russian
DT Note
RP BAZHIN, AI (reprint author), DONETSK STATE UNIV,DONETSK,UKRAINE,USSR.
NR 7
TC 0
Z9 0
PU MEZHDUNARODNAYA KNIGA
PI MOSCOW
PA 39 DIMITROVA UL., 113095 MOSCOW, RUSSIA
SN 0044-4642
J9 ZH TEKH FIZ+
JI Zhurnal Tek. Fiz.
PD MAR
PY 1988
VL 58
IS 3
BP 637
EP 639
PG 3
WC Physics, Applied
SC Physics
GA M6329
UT WOS:A1988M632900041
ER

PT J
AU ANHOLT, R
   XU, XY
   STOLLER, C
   MOLITORIS, JD
   MEYERHOF, WE
AF ANHOLT, R
   XU, XY
   STOLLER, C
   MOLITORIS, JD
   MEYERHOF, WE
TI INTERMEDIATE-VELOCITY ATOMIC-COLLISIONS - ELECTRON-CAPTURE AND LOSS IN
   10-42-MEV C IONS
SO PHYSICAL REVIEW A
LA English
DT Article
C1 STANFORD UNIV,DEPT PHYS,STANFORD,CA 94305.
   UNIV CALIF BERKELEY LAWRENCE BERKELEY LAB,DIV ACCELERATOR & FUS RES,BERKELEY,CA 94720.
NR 38
TC 25
Z9 25
PU AMERICAN PHYSICAL SOC
PI COLLEGE PK
PA ONE PHYSICS ELLIPSE, COLLEGE PK, MD 20740-3844 USA
SN 1050-2947
J9 PHYS REV A
JI Phys. Rev. A
PD FEB 15
PY 1988
VL 37
IS 4
BP 1105
EP 1114
DI 10.1103/PhysRevA.37.1105
PG 10
WC Optics; Physics, Atomic, Molecular & Chemical
SC Optics; Physics
GA M1413
UT WOS:A1988M141300005
ER

PT J
AU DEVRIES, PL
AF DEVRIES, PL
TI MODIFYING ATOMIC COLLISION DYNAMICS WITH INTENSE ULTRASHORT LASER-PULSES
SO PHYSICAL REVIEW A
LA English
DT Note
RP DEVRIES, PL (reprint author), MIAMI UNIV,DEPT PHYS,OXFORD,OH 45056, USA.
NR 24
TC 5
Z9 5
PU AMERICAN PHYSICAL SOC
PI COLLEGE PK
PA ONE PHYSICS ELLIPSE, COLLEGE PK, MD 20740-3844 USA
SN 1050-2947
J9 PHYS REV A
JI Phys. Rev. A
PD FEB 1
PY 1988
VL 37
IS 3
BP 981
EP 984
DI 10.1103/PhysRevA.37.981
PG 4
WC Optics; Physics, Atomic, Molecular & Chemical
SC Optics; Physics
GA L9529
UT WOS:A1988L952900038
ER

PT J
AU Sun, BF
   Xu, MY
   He, GZ
   Lou, NQ
AF Sun Benfan
   Xu Meiyun
   He Guozhong
   Lou Nanquan
TI QUASICLASSICAL CALCULATIONS OF INTERNAL STATE ANGULAR DISTRIBUTIONS FOR
   TRI-ATOMIC REACTION SCATTERING
SO ACTA PHYSICO-CHIMICA SINICA
LA Chinese
DT Article
AB In this work the internal energy angular distributions of the products produced. in the atom-diatomic molecule reactive collisions have been calculated using quasi-classical theory. And the vibrational branching ratios were derived from this calculation.
   The reactions F + H-2(D-2)-> HF(DF) + H(D) were studied with Month Carlo calaulation of quasiclasscal trajectory method A potential energy surface of LEPS farm was used. A comparison of the results with the experimental data from molecular beam studies shows a fairly good agreement.
C1 [Sun Benfan; Xu Meiyun; He Guozhong; Lou Nanquan] Chinese Acad Sci, Dalian Inst Chem Phys, Beijing 100864, Peoples R China.
RP Sun, BF (reprint author), Chinese Acad Sci, Dalian Inst Chem Phys, Beijing 100864, Peoples R China.
NR 11
TC 0
Z9 0
PU PEKING UNIV PRESS
PI BEIJING
PA PEKING UNIV, CHEMISTRY BUILDING, BEIJING 100871, PEOPLES R CHINA
SN 1000-6818
J9 ACTA PHYS-CHIM SIN
JI Acta Phys.-Chim. Sin.
PY 1988
VL 4
IS 4
BP 401
EP 405
DI 10.3866/PKU.WHXB19880415
PG 5
WC Chemistry, Physical
SC Chemistry
GA V12AG
UT WOS:000207571500014
ER

PT J
AU FERON, P
   LAGREZE, A
   ROBERT, J
   LERMINIAUX, C
   REINHARDT, J
   BAUDON, J
   BEYER, W
   LUDESCHER, HP
   HABERLAND, H
AF FERON, P
   LAGREZE, A
   ROBERT, J
   LERMINIAUX, C
   REINHARDT, J
   BAUDON, J
   BEYER, W
   LUDESCHER, HP
   HABERLAND, H
TI COLLISIONS OF METASTABLE NE-STAR, HE-STAR ATOMS WITH GROUND-STATE HE, NE
   ATOMS STUDIED BY ATOMIC-BEAM AND LASER TECHNIQUES
SO ZEITSCHRIFT FUR PHYSIK D-ATOMS MOLECULES AND CLUSTERS
LA English
DT Article
C1 UNIV FREIBURG,FAK PHYS,D-7800 FREIBURG,FED REP GER.
RP FERON, P (reprint author), UNIV PARIS 13,PHYS LASERS LAB,AV JB CLEMENT,F-93430 VILLETANEUSE,FRANCE.
NR 14
TC 3
Z9 3
PU SPRINGER VERLAG
PI NEW YORK
PA 175 FIFTH AVE, NEW YORK, NY 10010
SN 0178-7683
J9 Z PHYS D ATOM MOL CL
JI Z. Phys. D-Atoms Mol. Clusters
PY 1988
VL 10
IS 2-3
BP 221
EP 226
PG 6
WC Physics, Atomic, Molecular & Chemical
SC Physics
GA R0769
UT WOS:A1988R076900016
ER

PT J
AU DURANTE, N
   ARRIGHINI, GP
   GUIDOTTI, C
AF DURANTE, N
   ARRIGHINI, GP
   GUIDOTTI, C
TI A SIMPLE-MODEL OF ATOMIC COLLISION IN THE PRESENCE OF AN INTENSE
   RADIATION-FIELD - A COMPARISON TEST FOR GAUGE INVARIANT VS CONVENTIONAL
   QUANTUM TRANSITION-PROBABILITIES
SO ZEITSCHRIFT FUR PHYSIK D-ATOMS MOLECULES AND CLUSTERS
LA English
DT Article
C1 UNIV PISA,DIPARTIMENTO CHIM & CHIM IND,I-56100 PISA,ITALY.
RP DURANTE, N (reprint author), CNR,IST CHIM QUANTIST & ENERGET MOLEC,VIA RISORGIMENTO 35,I-56100 PISA,ITALY.
NR 18
TC 1
Z9 1
PU SPRINGER VERLAG
PI NEW YORK
PA 175 FIFTH AVE, NEW YORK, NY 10010
SN 0178-7683
J9 Z PHYS D ATOM MOL CL
JI Z. Phys. D-Atoms Mol. Clusters
PY 1988
VL 8
IS 1
BP 63
EP 69
PG 7
WC Physics, Atomic, Molecular & Chemical
SC Physics
GA M0052
UT WOS:A1988M005200010
ER

PT J
AU AMUSIA, MY
   KUCHIEV, MY
   SOLOVYOV, AV
AF AMUSIA, MY
   KUCHIEV, MY
   SOLOVYOV, AV
TI BREMSSTRAHLUMG IN COLLISIONS BETWEEN RELATIVISTIC VELOCITY ATOMIC
   PARTICLES
SO ZHURNAL EKSPERIMENTALNOI I TEORETICHESKOI FIZIKI
LA Russian
DT Article
RP AMUSIA, MY (reprint author), AF IOFFE ENGN PHYS INST,LENINGRAD,USSR.
NR 11
TC 2
Z9 2
PU MEZHDUNARODNAYA KNIGA
PI MOSCOW
PA 39 DIMITROVA UL., 113095 MOSCOW, RUSSIA
SN 0044-4510
J9 ZH EKSP TEOR FIZ+
JI Zhurnal Eksperimentalnoi Teor. Fiz.
PD JAN
PY 1988
VL 94
IS 1
BP 74
EP 86
PG 13
WC Physics, Multidisciplinary
SC Physics
GA M0025
UT WOS:A1988M002500008
ER

PT J
AU TEUBNER, E
   GRUN, N
   SCHEID, W
AF TEUBNER, E
   GRUN, N
   SCHEID, W
TI SOLUTION OF THE TDHF EQUATION FOR ATOMIC-COLLISIONS BY EXPANDING THE
   ONE-PARTICLE DENSITY-MATRIX INTO GAUSSIAN MATRICES
SO PHYSICS LETTERS A
LA English
DT Article
RP TEUBNER, E (reprint author), UNIV GIESSEN,INST THEORET PHYS,D-6300 GIESSEN,FED REP GER.
NR 12
TC 2
Z9 2
PU ELSEVIER SCIENCE BV
PI AMSTERDAM
PA PO BOX 211, 1000 AE AMSTERDAM, NETHERLANDS
SN 0375-9601
J9 PHYS LETT A
JI Phys. Lett. A
PD DEC 21
PY 1987
VL 126
IS 2
BP 103
EP 106
DI 10.1016/0375-9601(87)90565-2
PG 4
WC Physics, Multidisciplinary
SC Physics
GA L5424
UT WOS:A1987L542400009
ER

PT J
AU ZYGELMAN, B
AF ZYGELMAN, B
TI APPEARANCE OF GAUGE POTENTIALS IN ATOMIC COLLISION PHYSICS
SO PHYSICS LETTERS A
LA English
DT Article
RP ZYGELMAN, B (reprint author), HARVARD SMITHSONIAN CTR ASTROPHYS,60 GARDEN ST,CAMBRIDGE,MA 02138, USA.
NR 17
TC 67
Z9 67
PU ELSEVIER SCIENCE BV
PI AMSTERDAM
PA PO BOX 211, 1000 AE AMSTERDAM, NETHERLANDS
SN 0375-9601
J9 PHYS LETT A
JI Phys. Lett. A
PD DEC 7
PY 1987
VL 125
IS 9
BP 476
EP 481
DI 10.1016/0375-9601(87)90189-7
PG 6
WC Physics, Multidisciplinary
SC Physics
GA L1710
UT WOS:A1987L171000010
ER

PT J
AU FUKUDA, Y
AF FUKUDA, Y
TI MAGNETIC-FIELD EFFECTS ON ATOMIC AND MOLECULAR-COLLISIONS
SO CHEMICAL PHYSICS
LA English
DT Article
C1 INST MOLEC SCI,OKAZAKI,AICHI 444,JAPAN.
NR 30
TC 2
Z9 2
PU ELSEVIER SCIENCE BV
PI AMSTERDAM
PA PO BOX 211, 1000 AE AMSTERDAM, NETHERLANDS
SN 0301-0104
J9 CHEM PHYS
JI Chem. Phys.
PD DEC 1
PY 1987
VL 118
IS 2
BP 199
EP 209
DI 10.1016/0301-0104(87)87036-2
PG 11
WC Chemistry, Physical; Physics, Atomic, Molecular & Chemical
SC Chemistry; Physics
GA K9278
UT WOS:A1987K927800005
ER

PT J
AU GERARD, P
   CUBAYNES, D
   BIZAU, JM
   WUILLEUMIER, FJ
AF GERARD, P
   CUBAYNES, D
   BIZAU, JM
   WUILLEUMIER, FJ
TI AUTOIONIZATION ELECTRON-SPECTRA RESULTING FROM COLLISIONS BETWEEN LI-2
   MOLECULES AND CORE PHOTOIONIZED LI+ ATOMIC ION
SO JOURNAL DE PHYSIQUE
LA English
DT Article
C1 UNIV PARIS 11,UTILISAT RAYONNEMENT ELECTROMAGNET LAB,F-91405 ORSAY,FRANCE.
RP GERARD, P (reprint author), UNIV PARIS 11,SPECT ATOM & ION LAB,BAT 350,F-91405 ORSAY,FRANCE.
NR 11
TC 4
Z9 4
PU EDITIONS PHYSIQUE
PI LES ULIS CEDEX
PA Z I DE COURTABOEUF AVE 7 AV DU HOGGAR, BP 112, 91944 LES ULIS CEDEX,
   FRANCE
SN 0302-0738
J9 J PHYS-PARIS
PD DEC
PY 1987
VL 48
IS C-9
BP 719
EP 724
DI 10.1051/jphyscol:19879122
PN 1
PG 6
WC Physics, Multidisciplinary
SC Physics
GA N4711
UT WOS:A1987N471100123
ER

PT J
AU LEBEDEV, VS
   MARCHENKO, VS
AF LEBEDEV, VS
   MARCHENKO, VS
TI IMPACT BROADENING OF RYDBERG ATOMIC LEVELS IN INELASTIC-COLLISIONS WITH
   ALKALI-METAL ATOMS
SO JOURNAL OF PHYSICS B-ATOMIC MOLECULAR AND OPTICAL PHYSICS
LA English
DT Article
C1 IV KURCHATOV ATOM ENERGY INST, DEPT PLASMA PHYS, MOSCOW 123182, USSR.
RP LEBEDEV, VS (reprint author), PN LEBEDEV PHYS INST, DEPT OPT, 53 LENINSKY PROSPECT, MOSCOW 117924, USSR.
RI Lebedev, Vladimir/M-2168-2013
OI Lebedev, Vladimir/0000-0001-6687-7057
NR 59
TC 24
Z9 24
PU IOP PUBLISHING LTD
PI BRISTOL
PA TEMPLE CIRCUS, TEMPLE WAY, BRISTOL BS1 6BE, ENGLAND
SN 0953-4075
EI 1361-6455
J9 J PHYS B-AT MOL OPT
JI J. Phys. B-At. Mol. Opt. Phys.
PD NOV 28
PY 1987
VL 20
IS 22
BP 6041
EP 6064
DI 10.1088/0022-3700/20/22/016
PG 24
WC Optics; Physics, Atomic, Molecular & Chemical
SC Optics; Physics
GA L0939
UT WOS:A1987L093900016
ER

PT J
AU ANHOLT, R
   BECKER, U
AF ANHOLT, R
   BECKER, U
TI ATOMIC-COLLISIONS WITH RELATIVISTIC HEAVY-IONS .9. ULTRARELATIVISTIC
   COLLISIONS
SO PHYSICAL REVIEW A
LA English
DT Article
C1 STANFORD UNIV,DEPT PHYS,STANFORD,CA 94305.
NR 22
TC 76
Z9 76
PU AMERICAN PHYSICAL SOC
PI COLLEGE PK
PA ONE PHYSICS ELLIPSE, COLLEGE PK, MD 20740-3844 USA
SN 1050-2947
J9 PHYS REV A
JI Phys. Rev. A
PD NOV 15
PY 1987
VL 36
IS 10
BP 4628
EP 4636
DI 10.1103/PhysRevA.36.4628
PG 9
WC Optics; Physics, Atomic, Molecular & Chemical
SC Optics; Physics
GA K9029
UT WOS:A1987K902900005
ER

PT J
AU ULLRICH, J
   SCHMIDTBOCKING, H
AF ULLRICH, J
   SCHMIDTBOCKING, H
TI TIME-OF-FLIGHT SPECTROMETER FOR THE DETERMINATION OF MICRORADIAN
   PROJECTILE SCATTERING ANGLES IN ATOMIC-COLLISIONS
SO PHYSICS LETTERS A
LA English
DT Article
RP ULLRICH, J (reprint author), UNIV FRANKFURT,INST KERNPHYS,D-6000 FRANKFURT,FED REP GER.
NR 13
TC 13
Z9 13
PU ELSEVIER SCIENCE BV
PI AMSTERDAM
PA PO BOX 211, 1000 AE AMSTERDAM, NETHERLANDS
SN 0375-9601
J9 PHYS LETT A
JI Phys. Lett. A
PD NOV 9
PY 1987
VL 125
IS 4
BP 193
EP 196
DI 10.1016/0375-9601(87)90096-X
PG 4
WC Physics, Multidisciplinary
SC Physics
GA K9394
UT WOS:A1987K939400011
ER

PT J
AU KWONG, NH
AF KWONG, NH
TI COUPLING BETWEEN QUANTAL AND CLASSICAL DEGREES OF FREEDOM IN
   ATOMIC-COLLISIONS
SO JOURNAL OF PHYSICS B-ATOMIC MOLECULAR AND OPTICAL PHYSICS
LA English
DT Letter
RP KWONG, NH (reprint author), UNIV ARIZONA,DEPT PHYS,TUCSON,AZ 85721, USA.
NR 20
TC 10
Z9 10
PU IOP PUBLISHING LTD
PI BRISTOL
PA TECHNO HOUSE, REDCLIFFE WAY, BRISTOL, ENGLAND BS1 6NX
SN 0953-4075
J9 J PHYS B-AT MOL OPT
JI J. Phys. B-At. Mol. Opt. Phys.
PD OCT 28
PY 1987
VL 20
IS 20
BP L647
EP L653
DI 10.1088/0022-3700/20/20/001
PG 7
WC Optics; Physics, Atomic, Molecular & Chemical
SC Optics; Physics
GA K6027
UT WOS:A1987K602700001
ER

PT J
AU YAMADA, K
   FUKUDA, Y
   HASHI, T
AF YAMADA, K
   FUKUDA, Y
   HASHI, T
TI DIFFUSION-PROCESSES AND ATOMIC-COLLISIONS OF NA-RARE GAS SYSTEMS STUDIED
   BY LASER-INDUCED POPULATION GRATING METHOD
SO OPTICS COMMUNICATIONS
LA English
DT Article
C1 KYOTO UNIV,FAC SCI,DEPT PHYS,KYOTO 606,JAPAN.
RP YAMADA, K (reprint author), KEIO UNIV,FAC SCI & TECHNOL,DEPT PHYS,YOKOHAMA,KANAGAWA 223,JAPAN.
NR 14
TC 4
Z9 4
PU ELSEVIER SCIENCE BV
PI AMSTERDAM
PA PO BOX 211, 1000 AE AMSTERDAM, NETHERLANDS
SN 0030-4018
J9 OPT COMMUN
JI Opt. Commun.
PD SEP 15
PY 1987
VL 63
IS 6
BP 403
EP 408
DI 10.1016/0030-4018(87)90333-6
PG 6
WC Optics
SC Optics
GA K1214
UT WOS:A1987K121400011
ER

PT J
AU SCHEIBNER, KF
   COHEN, JS
   MARTIN, RL
   LANE, NF
AF SCHEIBNER, KF
   COHEN, JS
   MARTIN, RL
   LANE, NF
TI ROLE OF ATOMIC RESONANCES IN THE IONIZATION OF POTASSIUM ATOMS IN SLOW
   COLLISIONS WITH HE(21,3S)
SO PHYSICAL REVIEW A
LA English
DT Article
C1 UNIV CALIF LOS ALAMOS NATL LAB,DIV THEORET,LOS ALAMOS,NM 87545.
   RICE UNIV,DEPT PHYS,HOUSTON,TX 77251.
   RICE UNIV,RICE QUANTUM INST,HOUSTON,TX 77251.
RP SCHEIBNER, KF (reprint author), UNIV CALIF LAWRENCE LIVERMORE NATL LAB,DEPT PHYS,THEORET ATOM & MOLEC PHYS GRP,LIVERMORE,CA 94550, USA.
NR 27
TC 15
Z9 15
PU AMERICAN PHYSICAL SOC
PI COLLEGE PK
PA ONE PHYSICS ELLIPSE, COLLEGE PK, MD 20740-3844 USA
SN 1050-2947
J9 PHYS REV A
JI Phys. Rev. A
PD SEP 15
PY 1987
VL 36
IS 6
BP 2633
EP 2642
DI 10.1103/PhysRevA.36.2633
PG 10
WC Optics; Physics, Atomic, Molecular & Chemical
SC Optics; Physics
GA K0640
UT WOS:A1987K064000014
ER

PT J
AU SIZER, T
   RAYMER, MG
AF SIZER, T
   RAYMER, MG
TI ATOMIC-COLLISIONS IN THE PRESENCE OF INTENSE, ULTRASHORT LASER-PULSES
SO PHYSICAL REVIEW A
LA English
DT Article
C1 UNIV ROCHESTER,INST OPT,ROCHESTER,NY 14627.
   UNIV ROCHESTER,LASER ENERGET LAB,ROCHESTER,NY 14627.
NR 46
TC 12
Z9 12
PU AMERICAN PHYSICAL SOC
PI COLLEGE PK
PA ONE PHYSICS ELLIPSE, COLLEGE PK, MD 20740-3844 USA
SN 1050-2947
J9 PHYS REV A
JI Phys. Rev. A
PD SEP 15
PY 1987
VL 36
IS 6
BP 2643
EP 2658
DI 10.1103/PhysRevA.36.2643
PG 16
WC Optics; Physics, Atomic, Molecular & Chemical
SC Optics; Physics
GA K0640
UT WOS:A1987K064000015
ER

PT J
AU MATHUR, D
   REID, CJ
   HARRIS, FM
AF MATHUR, D
   REID, CJ
   HARRIS, FM
TI STATE-DIAGNOSED ELECTRON-CAPTURE BY OCS3+ IONS IN COLLISIONS WITH ATOMIC
   AND MOLECULAR GASES
SO JOURNAL OF PHYSICS B-ATOMIC MOLECULAR AND OPTICAL PHYSICS
LA English
DT Letter
C1 UNIV WALES UNIV COLL SWANSEA,MASS SPECTROMETRY RES UNIT,SWANSEA SA2 8PP,W GLAM,WALES.
NR 18
TC 11
Z9 11
PU IOP PUBLISHING LTD
PI BRISTOL
PA TECHNO HOUSE, REDCLIFFE WAY, BRISTOL, ENGLAND BS1 6NX
SN 0953-4075
J9 J PHYS B-AT MOL OPT
JI J. Phys. B-At. Mol. Opt. Phys.
PD SEP 14
PY 1987
VL 20
IS 17
BP L577
EP L581
DI 10.1088/0022-3700/20/17/007
PG 5
WC Optics; Physics, Atomic, Molecular & Chemical
SC Optics; Physics
GA K0679
UT WOS:A1987K067900007
ER

PT J
AU YUDIN, GL
AF YUDIN, GL
TI THEORY OF SUDDEN PERTURBATIONS IN NONELASTIC ION-ATOMIC COLLISIONS
SO ZHURNAL TEKHNICHESKOI FIZIKI
LA Russian
DT Article
NR 16
TC 3
Z9 3
PU MEZHDUNARODNAYA KNIGA
PI MOSCOW
PA 39 DIMITROVA UL., 113095 MOSCOW, RUSSIA
SN 0044-4642
J9 ZH TEKH FIZ+
JI Zhurnal Tek. Fiz.
PD SEP
PY 1987
VL 57
IS 9
BP 1714
EP 1720
PG 7
WC Physics, Applied
SC Physics
GA L0573
UT WOS:A1987L057300006
ER

PT J
AU ANHOLT, R
   MEYERHOF, WE
   XU, XY
   GOULD, H
   FEINBERG, B
   MCDONALD, RJ
   WEGNER, HE
   THIEBERGER, P
AF ANHOLT, R
   MEYERHOF, WE
   XU, XY
   GOULD, H
   FEINBERG, B
   MCDONALD, RJ
   WEGNER, HE
   THIEBERGER, P
TI ATOMIC-COLLISIONS WITH RELATIVISTIC HEAVY-IONS .8. CHARGE-STATE STUDIES
   OF RELATIVISTIC URANIUM IONS
SO PHYSICAL REVIEW A
LA English
DT Article
C1 UNIV CALIF BERKELEY LAWRENCE BERKELEY LAB,DIV MAT & MOLEC RES,BERKELEY,CA 94720.
   UNIV CALIF BERKELEY LAWRENCE BERKELEY LAB,DIV ACCELERATOR & FUS,BERKELEY,CA 94720.
   BROOKHAVEN NATL LAB,DEPT PHYS,UPTON,NY 11973.
RP ANHOLT, R (reprint author), STANFORD UNIV,DEPT PHYS,STANFORD,CA 94305, USA.
NR 49
TC 56
Z9 56
PU AMERICAN PHYSICAL SOC
PI COLLEGE PK
PA ONE PHYSICS ELLIPSE, COLLEGE PK, MD 20740-3844 USA
SN 1050-2947
J9 PHYS REV A
JI Phys. Rev. A
PD AUG 15
PY 1987
VL 36
IS 4
BP 1586
EP 1600
DI 10.1103/PhysRevA.36.1586
PG 15
WC Optics; Physics, Atomic, Molecular & Chemical
SC Optics; Physics
GA J6604
UT WOS:A1987J660400007
ER

PT J
AU BELKIC, D
   SAINI, S
   TAYLOR, HS
AF BELKIC, D
   SAINI, S
   TAYLOR, HS
TI CRITICAL TEST OF 1ST-ORDER THEORIES FOR ELECTRON-TRANSFER IN COLLISIONS
   BETWEEN MULTICHARGED IONS AND ATOMIC-HYDROGEN - THE BOUNDARY-CONDITION
   PROBLEM
SO PHYSICAL REVIEW A
LA English
DT Article
C1 UNIV SO CALIF,DEPT CHEM,LOS ANGELES,CA 90089.
RP BELKIC, D (reprint author), INST PHYS,POB 57,YU-11001 BELGRADE,YUGOSLAVIA.
NR 95
TC 60
Z9 60
PU AMERICAN PHYSICAL SOC
PI COLLEGE PK
PA ONE PHYSICS ELLIPSE, COLLEGE PK, MD 20740-3844 USA
SN 1050-2947
J9 PHYS REV A
JI Phys. Rev. A
PD AUG 15
PY 1987
VL 36
IS 4
BP 1601
EP 1617
DI 10.1103/PhysRevA.36.1601
PG 17
WC Optics; Physics, Atomic, Molecular & Chemical
SC Optics; Physics
GA J6604
UT WOS:A1987J660400008
ER

PT J
AU SAHA, GC
   DATTA, S
   MUKHERJEE, SC
AF SAHA, GC
   DATTA, S
   MUKHERJEE, SC
TI CHARGE-TRANSFER IN COLLISIONS OF ATOMIC-HYDROGEN WITH N-7+ IONS IN THE
   HIGH-ENERGY REGION
SO PHYSICAL REVIEW A
LA English
DT Article
C1 INDIAN ASSOC CULTIVAT SCI,DEPT THEORET PHYS,CALCUTTA 700032,W BENGAL,INDIA.
RP SAHA, GC (reprint author), FAKIRCHAND COLL,DEPT PHYS,DIAMOND HARBOUR 743 331,W BENGAL,INDIA.
NR 50
TC 6
Z9 6
PU AMERICAN PHYSICAL SOC
PI COLLEGE PK
PA ONE PHYSICS ELLIPSE, COLLEGE PK, MD 20740-3844 USA
SN 1050-2947
J9 PHYS REV A
JI Phys. Rev. A
PD AUG 15
PY 1987
VL 36
IS 4
BP 1656
EP 1662
DI 10.1103/PhysRevA.36.1656
PG 7
WC Optics; Physics, Atomic, Molecular & Chemical
SC Optics; Physics
GA J6604
UT WOS:A1987J660400014
ER

PT J
AU KOPYSTYNSKA, A
AF KOPYSTYNSKA, A
TI EXCITATION-ENERGY TRANSFER BY COLLISIONS IN ATOMIC VAPOR ILLUMINATED
   WITH LASER-LIGHT
SO PHYSICA SCRIPTA
LA English
DT Article
RP KOPYSTYNSKA, A (reprint author), UNIV WARSAW,INST EXPTL PHYS,UL HOZA 69,PL-00681 WARSAW,POLAND.
NR 13
TC 2
Z9 2
PU ROYAL SWEDISH ACAD SCIENCES
PI STOCKHOLM
PA PUBL DEPT BOX 50005, S-104 05 STOCKHOLM, SWEDEN
SN 0281-1847
J9 PHYS SCRIPTA
JI Phys. Scr.
PD AUG
PY 1987
VL 36
IS 2
BP 288
EP 290
DI 10.1088/0031-8949/36/2/017
PG 3
WC Physics, Multidisciplinary
SC Physics
GA J4363
UT WOS:A1987J436300017
ER

PT J
AU KUCHIEV, MY
   SHEINERMAN, SA
AF KUCHIEV, MY
   SHEINERMAN, SA
TI AFTER-COLLISION INTERACTION IN THE IONIZATION OF ATOMIC INNER SHELLS BY
   THE ELECTRON SHOCK
SO ZHURNAL TEKHNICHESKOI FIZIKI
LA Russian
DT Article
RP KUCHIEV, MY (reprint author), AF IOFFE ENGN PHYS INST,LENINGRAD,USSR.
NR 26
TC 2
Z9 2
PU MEZHDUNARODNAYA KNIGA
PI MOSCOW
PA 39 DIMITROVA UL., 113095 MOSCOW, RUSSIA
SN 0044-4642
J9 ZH TEKH FIZ+
JI Zhurnal Tek. Fiz.
PD AUG
PY 1987
VL 57
IS 8
BP 1476
EP 1487
PG 12
WC Physics, Applied
SC Physics
GA K7012
UT WOS:A1987K701200003
ER

PT J
AU MICHA, DA
   GAZDY, B
AF MICHA, DA
   GAZDY, B
TI PHASE-INVARIANT VARIATIONAL-METHODS FOR TRANSITION AMPLITUDES OF
   ATOMIC-COLLISIONS
SO PHYSICAL REVIEW A
LA English
DT Article
C1 UNIV FLORIDA,DEPT PHYS,GAINESVILLE,FL 32611.
RP MICHA, DA (reprint author), UNIV FLORIDA,DEPT CHEM,GAINESVILLE,FL 32611, USA.
NR 34
TC 10
Z9 10
PU AMERICAN PHYSICAL SOC
PI COLLEGE PK
PA ONE PHYSICS ELLIPSE, COLLEGE PK, MD 20740-3844 USA
SN 1050-2947
J9 PHYS REV A
JI Phys. Rev. A
PD JUL 15
PY 1987
VL 36
IS 2
BP 539
EP 545
DI 10.1103/PhysRevA.36.539
PG 7
WC Optics; Physics, Atomic, Molecular & Chemical
SC Optics; Physics
GA J2559
UT WOS:A1987J255900010
ER

PT J
AU RIVAROLA, RD
   MAIDAGAN, JM
   HANSSEN, J
AF RIVAROLA, RD
   MAIDAGAN, JM
   HANSSEN, J
TI COULOMBIC POTENTIALS IN ATOMIC-COLLISIONS
SO NUCLEAR INSTRUMENTS & METHODS IN PHYSICS RESEARCH SECTION B-BEAM
   INTERACTIONS WITH MATERIALS AND ATOMS
LA English
DT Article
C1 NATL UNIV ROSARIO,INST FIS ROSARIO,RA-2000 ROSARIO,ARGENTINA.
   UNIV BORDEAUX 1,COLLIS ATOM LAB,CNRS,EQUIPE RECH 260,F-33400 TALENCE,FRANCE.
RP RIVAROLA, RD (reprint author), CONSEJO NACL INVEST CIENT & TECN,INST FIS ROSARIO,AVE PELLEGRINI 250,RA-2000 ROSARIO,ARGENTINA.
NR 9
TC 17
Z9 17
PU ELSEVIER SCIENCE BV
PI AMSTERDAM
PA PO BOX 211, 1000 AE AMSTERDAM, NETHERLANDS
SN 0168-583X
J9 NUCL INSTRUM METH B
JI Nucl. Instrum. Methods Phys. Res. Sect. B-Beam Interact. Mater. Atoms
PD JUL
PY 1987
VL 27
IS 4
BP 565
EP 572
DI 10.1016/0168-583X(87)90092-9
PG 8
WC Instruments & Instrumentation; Nuclear Science & Technology; Physics,
   Atomic, Molecular & Chemical; Physics, Nuclear
SC Instruments & Instrumentation; Nuclear Science & Technology; Physics
GA J4523
UT WOS:A1987J452300014
ER

PT J
AU MURADOV, VG
   KUDRYAVTSEV, YN
AF MURADOV, VG
   KUDRYAVTSEV, YN
TI CURVES OF THE RISE OF PBI LINE ABSORPTION (283.3 NM) AND EVALUATION OF
   CROSS-SECTION FOR ATOMIC LEAD AND NEON COLLISIONS
SO OPTIKA I SPEKTROSKOPIYA
LA Russian
DT Article
NR 11
TC 1
Z9 1
PU MEZHDUNARODNAYA KNIGA
PI MOSCOW
PA 39 DIMITROVA UL., 113095 MOSCOW, RUSSIA
SN 0030-4034
J9 OPT SPEKTROSK+
JI Opt. Spektrosk.
PD JUL
PY 1987
VL 63
IS 1
BP 9
EP 11
PG 3
WC Optics; Spectroscopy
SC Optics; Spectroscopy
GA J8630
UT WOS:A1987J863000003
ER

PT J
AU KURIZKI, G
   BENREUVEN, A
AF KURIZKI, G
   BENREUVEN, A
TI THEORY OF COOPERATIVE FLUORESCENCE FROM PRODUCTS OF REACTIONS OR
   COLLISIONS - IDENTICAL NEUTRAL ATOMIC FRAGMENTS
SO PHYSICAL REVIEW A
LA English
DT Article
C1 TEL AVIV UNIV,RAYMOND & BEVERLY SACKLER FAC EXACT SCI,SCH CHEM,IL-69978 TEL AVIV,ISRAEL.
RP KURIZKI, G (reprint author), WEIZMANN INST SCI,DEPT CHEM PHYS,IL-76100 REHOVOT,ISRAEL.
NR 61
TC 29
Z9 29
PU AMERICAN PHYSICAL SOC
PI COLLEGE PK
PA ONE PHYSICS ELLIPSE, COLLEGE PK, MD 20740-3844 USA
SN 1050-2947
J9 PHYS REV A
JI Phys. Rev. A
PD JUL 1
PY 1987
VL 36
IS 1
BP 90
EP 104
DI 10.1103/PhysRevA.36.90
PG 15
WC Optics; Physics, Atomic, Molecular & Chemical
SC Optics; Physics
GA J0180
UT WOS:A1987J018000014
ER

PT J
AU KUMAR, A
   GOUNAND, F
AF KUMAR, A
   GOUNAND, F
TI THEORETICAL INVESTIGATION OF THE PRODUCTION OF ATOMIC AND MOLECULAR-IONS
   IN COLLISIONS BETWEEN 2 EXCITED ALKALI ATOMS
SO JOURNAL OF PHYSICS B-ATOMIC MOLECULAR AND OPTICAL PHYSICS
LA English
DT Article
RP KUMAR, A (reprint author), CENS,SERV PHYS ATOMES & SURFACES,F-91191 GIF SUR YVETTE,FRANCE.
NR 35
TC 7
Z9 7
PU IOP PUBLISHING LTD
PI BRISTOL
PA TECHNO HOUSE, REDCLIFFE WAY, BRISTOL, ENGLAND BS1 6NX
SN 0953-4075
J9 J PHYS B-AT MOL OPT
JI J. Phys. B-At. Mol. Opt. Phys.
PD JUN 28
PY 1987
VL 20
IS 12
BP 2773
EP 2785
DI 10.1088/0022-3700/20/12/022
PG 13
WC Optics; Physics, Atomic, Molecular & Chemical
SC Optics; Physics
GA J0424
UT WOS:A1987J042400022
ER

PT J
AU KIELKOPF, J
   MYNENI, K
AF KIELKOPF, J
   MYNENI, K
TI EXCITATION TRANSFER DUE TO NEUTRAL COLLISIONS IN EXCITED-STATES OF
   ATOMIC-HYDROGEN
SO JOURNAL OF PHYSICS B-ATOMIC MOLECULAR AND OPTICAL PHYSICS
LA English
DT Article
RP KIELKOPF, J (reprint author), UNIV LOUISVILLE,DEPT PHYS,LOUISVILLE,KY 40292, USA.
NR 18
TC 5
Z9 5
PU IOP PUBLISHING LTD
PI BRISTOL
PA TECHNO HOUSE, REDCLIFFE WAY, BRISTOL, ENGLAND BS1 6NX
SN 0953-4075
J9 J PHYS B-AT MOL OPT
JI J. Phys. B-At. Mol. Opt. Phys.
PD JUN 14
PY 1987
VL 20
IS 11
BP 2467
EP 2479
DI 10.1088/0022-3700/20/11/015
PG 13
WC Optics; Physics, Atomic, Molecular & Chemical
SC Optics; Physics
GA H7869
UT WOS:A1987H786900015
ER

PT J
AU LEVINSON, YB
   MASLOV, DL
AF LEVINSON, YB
   MASLOV, DL
TI QUASIHYDRODYNAMIC BEHAVIOR OF LINEAR ATOMIC-COLLISIONS CASCADES
SO ZHURNAL EKSPERIMENTALNOI I TEORETICHESKOI FIZIKI
LA Russian
DT Article
RP LEVINSON, YB (reprint author), ACAD SCI USSR,INST PROBLEMS TECHNOL MICROELECTR & HIGHLY PURE MAT,MOSCOW V-71,USSR.
RI Maslov, Dmitrii/K-8169-2012
NR 22
TC 2
Z9 2
PU MEZHDUNARODNAYA KNIGA
PI MOSCOW
PA 39 DIMITROVA UL., 113095 MOSCOW, RUSSIA
SN 0044-4510
J9 ZH EKSP TEOR FIZ+
JI Zhurnal Eksperimentalnoi Teor. Fiz.
PD JUN
PY 1987
VL 92
IS 6
BP 2220
EP 2229
PG 10
WC Physics, Multidisciplinary
SC Physics
GA J0909
UT WOS:A1987J090900024
ER

PT J
AU HARTLEY, HM
   WALTERS, HRJ
AF HARTLEY, HM
   WALTERS, HRJ
TI SUMMING OVER EXCITED-STATES OF THE TARGET IN ATOMIC-COLLISIONS
SO JOURNAL OF PHYSICS B-ATOMIC MOLECULAR AND OPTICAL PHYSICS
LA English
DT Article
RP HARTLEY, HM (reprint author), QUEENS UNIV BELFAST,DEPT APPL MATH & THEORET PHYS,BELFAST BT7 1NN,ANTRIM,NORTH IRELAND.
NR 36
TC 35
Z9 35
PU IOP PUBLISHING LTD
PI BRISTOL
PA TECHNO HOUSE, REDCLIFFE WAY, BRISTOL, ENGLAND BS1 6NX
SN 0953-4075
J9 J PHYS B-AT MOL OPT
JI J. Phys. B-At. Mol. Opt. Phys.
PD MAY 14
PY 1987
VL 20
IS 9
BP 1983
EP 2003
DI 10.1088/0022-3700/20/9/013
PG 21
WC Optics; Physics, Atomic, Molecular & Chemical
SC Optics; Physics
GA H3496
UT WOS:A1987H349600013
ER

PT J
AU DEVDARIANI, AZ
   ZAGREBIN, AL
AF DEVDARIANI, AZ
   ZAGREBIN, AL
TI EFFECT OF ATOMIC POLARIZATION ON THE CROSS-SECTION OF CHANGE OF A SPIN
   STATE - CA(4S5P1P)+HE COLLISIONS
SO KHIMICHESKAYA FIZIKA
LA Russian
DT Article
RP DEVDARIANI, AZ (reprint author), AA ZHDANOV STATE UNIV,PHYS RES INST,LENINGRAD B-164,USSR.
RI Devdariani, Alexander/G-5334-2010
OI Devdariani, Alexander/0000-0002-0605-6705
NR 19
TC 10
Z9 10
PU MEZHDUNARODNAYA KNIGA
PI MOSCOW
PA 39 DIMITROVA UL., 113095 MOSCOW, RUSSIA
SN 0207-401X
J9 KHIM FIZ
JI Khimicheskaya Fiz.
PD MAY
PY 1987
VL 6
IS 5
BP 563
EP 572
PG 10
WC Physics, Atomic, Molecular & Chemical
SC Physics
GA M8707
UT WOS:A1987M870700001
ER

PT J
AU BIENIEK, RJ
AF BIENIEK, RJ
TI TEST OF QUASI-CLASSICAL THEORIES OF REDISTRIBUTION IN ATOMIC-COLLISIONS
SO PHYSICAL REVIEW A
LA English
DT Article
C1 UNIV MISSOURI,ATOM & MOLEC RES LAB,ROLLA,MO 65401.
RP BIENIEK, RJ (reprint author), UNIV MISSOURI,ROLLA,MO 65401, USA.
NR 26
TC 9
Z9 9
PU AMERICAN PHYSICAL SOC
PI COLLEGE PK
PA ONE PHYSICS ELLIPSE, COLLEGE PK, MD 20740-3844 USA
SN 1050-2947
J9 PHYS REV A
JI Phys. Rev. A
PD MAY 1
PY 1987
VL 35
IS 9
BP 3663
EP 3667
DI 10.1103/PhysRevA.35.3663
PG 5
WC Optics; Physics, Atomic, Molecular & Chemical
SC Optics; Physics
GA H2554
UT WOS:A1987H255400007
ER

PT J
AU GRAY, CG
   NICKEL, BG
   POLL, JD
   SAINGER, YS
   SINGH, S
   WEISS, S
AF GRAY, CG
   NICKEL, BG
   POLL, JD
   SAINGER, YS
   SINGH, S
   WEISS, S
TI LINE-SHAPE IN COLLISION-INDUCED ABSORPTION-SPECTRA - THEORY AND
   COMPUTER-SIMULATION FOR ATOMIC AND SIMPLE MOLECULAR-SPECIES
SO MOLECULAR PHYSICS
LA English
DT Article
C1 UNIV GUELPH,GUELPH WATERLOO PROGRAM GRAD WORK PHYS,GUELPH N1G 2W1,ONTARIO,CANADA.
RP GRAY, CG (reprint author), UNIV GUELPH,DEPT PHYS,GUELPH N1G 2W1,ONTARIO,CANADA.
NR 20
TC 7
Z9 7
PU TAYLOR & FRANCIS LTD
PI LONDON
PA ONE GUNDPOWDER SQUARE, LONDON, ENGLAND EC4A 3DE
SN 0026-8976
J9 MOL PHYS
JI Mol. Phys.
PD APR 10
PY 1987
VL 60
IS 5
BP 951
EP 975
DI 10.1080/00268978700100641
PG 25
WC Physics, Atomic, Molecular & Chemical
SC Physics
GA H1619
UT WOS:A1987H161900001
ER

PT J
AU BURKHARD, M
   KOSCHAR, P
   HEIL, O
   KEMMLER, J
   KOVER, A
   SZABO, G
   BERENYI, D
   GROENEVELD, KO
AF BURKHARD, M
   KOSCHAR, P
   HEIL, O
   KEMMLER, J
   KOVER, A
   SZABO, G
   BERENYI, D
   GROENEVELD, KO
TI MOLECULAR EFFECTS OBSERVED IN AUGER TRANSITIONS FROM H+ AND H-2+
   COLLISIONS WITH SOLID, MOLECULAR AND ATOMIC TARGETS
SO NUCLEAR INSTRUMENTS & METHODS IN PHYSICS RESEARCH SECTION B-BEAM
   INTERACTIONS WITH MATERIALS AND ATOMS
LA English
DT Article
C1 HUNGARIAN ACAD SCI,INST NUCL RES,H-4010 DEBRECEN,HUNGARY.
RP BURKHARD, M (reprint author), UNIV FRANKFURT,INST KERNPHYS,D-6000 FRANKFURT,FED REP GER.
NR 22
TC 6
Z9 6
PU ELSEVIER SCIENCE BV
PI AMSTERDAM
PA PO BOX 211, 1000 AE AMSTERDAM, NETHERLANDS
SN 0168-583X
J9 NUCL INSTRUM METH B
JI Nucl. Instrum. Methods Phys. Res. Sect. B-Beam Interact. Mater. Atoms
PD APR
PY 1987
VL 24-5
BP 189
EP 192
DI 10.1016/0168-583X(87)90619-7
PN 1
PG 4
WC Instruments & Instrumentation; Nuclear Science & Technology; Physics,
   Atomic, Molecular & Chemical; Physics, Nuclear
SC Instruments & Instrumentation; Nuclear Science & Technology; Physics
GA H2438
UT WOS:A1987H243800041
ER

PT J
AU FRITSCH, W
AF FRITSCH, W
TI DESCRIPTION OF ELECTRON-TRANSFER IN LOW-ENERGY, MULTIPLY-IONIZED ATOMIC
   COLLISION SYSTEMS - SUCCESSES AND PROBLEMS
SO NUCLEAR INSTRUMENTS & METHODS IN PHYSICS RESEARCH SECTION B-BEAM
   INTERACTIONS WITH MATERIALS AND ATOMS
LA English
DT Article
RP FRITSCH, W (reprint author), HAHN MEITNER INST BERLIN,BEREICH KERN & STRAHLENPHYS,D-1000 BERLIN 39,FED REP GER.
RI Fritsch, Wolfgang/B-3412-2009
NR 41
TC 11
Z9 11
PU ELSEVIER SCIENCE BV
PI AMSTERDAM
PA PO BOX 211, 1000 AE AMSTERDAM, NETHERLANDS
SN 0168-583X
J9 NUCL INSTRUM METH B
JI Nucl. Instrum. Methods Phys. Res. Sect. B-Beam Interact. Mater. Atoms
PD APR
PY 1987
VL 23
IS 1-2
BP 9
EP 16
DI 10.1016/0168-583X(87)90406-X
PG 8
WC Instruments & Instrumentation; Nuclear Science & Technology; Physics,
   Atomic, Molecular & Chemical; Physics, Nuclear
SC Instruments & Instrumentation; Nuclear Science & Technology; Physics
GA H2240
UT WOS:A1987H224000003
ER

PT J
AU DASHEVSKAYA, EI
   NIKITIN, EE
AF DASHEVSKAYA, EI
   NIKITIN, EE
TI QUASI-CLASSICAL INTEGRAL CROSS-SECTIONS FOR TRANSFER AND RELAXATION OF
   ATOMIC POLARIZATION UNDER COLLISIONS
SO OPTIKA I SPEKTROSKOPIYA
LA Russian
DT Article
NR 28
TC 2
Z9 2
PU MEZHDUNARODNAYA KNIGA
PI MOSCOW
PA 39 DIMITROVA UL., 113095 MOSCOW, RUSSIA
SN 0030-4034
J9 OPT SPEKTROSK+
JI Opt. Spektrosk.
PD APR
PY 1987
VL 62
IS 4
BP 742
EP 749
PG 8
WC Optics; Spectroscopy
SC Optics; Spectroscopy
GA J4311
UT WOS:A1987J431100006
ER

PT J
AU MORITS, AP
   BOCHKOVA, OP
AF MORITS, AP
   BOCHKOVA, OP
TI ON THE CONSERVATION OF ATOMIC-RESIDUE TOTAL MOMENTUM UNDER ELECTRON
   COLLISION-INDUCED RADIATIONLESS TRANSITIONS BETWEEN KRYPTON 4P55S STATES
SO OPTIKA I SPEKTROSKOPIYA
LA Russian
DT Note
NR 6
TC 2
Z9 2
PU MEZHDUNARODNAYA KNIGA
PI MOSCOW
PA 39 DIMITROVA UL., 113095 MOSCOW, RUSSIA
SN 0030-4034
J9 OPT SPEKTROSK+
JI Opt. Spektrosk.
PD APR
PY 1987
VL 62
IS 4
BP 940
EP 941
PG 2
WC Optics; Spectroscopy
SC Optics; Spectroscopy
GA J4311
UT WOS:A1987J431100048
ER

PT J
AU FRANCKEN, P
   JOACHAIN, CJ
AF FRANCKEN, P
   JOACHAIN, CJ
TI ELECTRON ATOMIC-HYDROGEN ELASTIC COLLISIONS IN THE PRESENCE OF A LASER
   FIELD
SO PHYSICAL REVIEW A
LA English
DT Article
C1 CATHOLIC UNIV LOUVAIN,INST PHYS CORPUSCULAIRE,B-1348 LOUVAIN LA NEUVE,BELGIUM.
RP FRANCKEN, P (reprint author), UNIV LIBRE BRUXELLES,FAC SCI,CP227,B-1050 BRUSSELS,BELGIUM.
NR 6
TC 43
Z9 43
PU AMERICAN PHYSICAL SOC
PI COLLEGE PK
PA ONE PHYSICS ELLIPSE, COLLEGE PK, MD 20740-3844 USA
SN 1050-2947
J9 PHYS REV A
JI Phys. Rev. A
PD FEB 15
PY 1987
VL 35
IS 4
BP 1590
EP 1594
DI 10.1103/PhysRevA.35.1590
PG 5
WC Optics; Physics, Atomic, Molecular & Chemical
SC Optics; Physics
GA G3252
UT WOS:A1987G325200015
ER

PT J
AU ANDERSEN, HH
AF ANDERSEN, HH
TI COMPUTER-SIMULATIONS OF ATOMIC-COLLISIONS IN SOLIDS WITH SPECIAL
   EMPHASIS ON SPUTTERING
SO NUCLEAR INSTRUMENTS & METHODS IN PHYSICS RESEARCH SECTION B-BEAM
   INTERACTIONS WITH MATERIALS AND ATOMS
LA English
DT Article
RP ANDERSEN, HH (reprint author), HC ORSTED INST, PHYS LAB, UNIV PK 5, DK-2100 COPENHAGEN, DENMARK.
NR 391
TC 99
Z9 99
PU ELSEVIER SCIENCE BV
PI AMSTERDAM
PA PO BOX 211, 1000 AE AMSTERDAM, NETHERLANDS
SN 0168-583X
EI 1872-9584
J9 NUCL INSTRUM METH B
JI Nucl. Instrum. Methods Phys. Res. Sect. B-Beam Interact. Mater. Atoms
PD FEB
PY 1987
VL 18
IS 4-6
BP 321
EP 343
PG 23
WC Instruments & Instrumentation; Nuclear Science & Technology; Physics,
   Atomic, Molecular & Chemical; Physics, Nuclear
SC Instruments & Instrumentation; Nuclear Science & Technology; Physics
GA F9337
UT WOS:A1987F933700002
ER

PT J
AU MEYERHOF, WE
   ANHOLT, R
   XU, XY
AF MEYERHOF, WE
   ANHOLT, R
   XU, XY
TI ATOMIC-COLLISIONS WITH RELATIVISTIC HEAVY-IONS .7. L-SHELL AND M-SHELL
   ELECTRON STRIPPING OF IONS IN LIGHT TARGETS
SO PHYSICAL REVIEW A
LA English
DT Article
RP MEYERHOF, WE (reprint author), STANFORD UNIV,DEPT PHYS,STANFORD,CA 94305, USA.
NR 30
TC 7
Z9 7
PU AMERICAN PHYSICAL SOC
PI COLLEGE PK
PA ONE PHYSICS ELLIPSE, COLLEGE PK, MD 20740-3844 USA
SN 1050-2947
J9 PHYS REV A
JI Phys. Rev. A
PD FEB 1
PY 1987
VL 35
IS 3
BP 1055
EP 1061
DI 10.1103/PhysRevA.35.1055
PG 7
WC Optics; Physics, Atomic, Molecular & Chemical
SC Optics; Physics
GA F9872
UT WOS:A1987F987200012
ER

PT J
AU HEINZ, U
AF HEINZ, U
TI INTERPLAY OF NUCLEAR AND ATOMIC PHYSICS IN ION ATOM COLLISIONS
SO REPORTS ON PROGRESS IN PHYSICS
LA English
DT Review
RP HEINZ, U (reprint author), BROOKHAVEN NATL LAB,DEPT PHYS,UPTON,NY 11973, USA.
NR 260
TC 13
Z9 13
PU IOP PUBLISHING LTD
PI BRISTOL
PA TECHNO HOUSE, REDCLIFFE WAY, BRISTOL, ENGLAND BS1 6NX
SN 0034-4885
J9 REP PROG PHYS
JI Rep. Prog. Phys.
PD FEB
PY 1987
VL 50
IS 2
BP 145
EP 231
DI 10.1088/0034-4885/50/2/002
PG 87
WC Physics, Multidisciplinary
SC Physics
GA G8785
UT WOS:A1987G878500002
ER

PT J
AU Liu, RZ
   Wang, SZ
AF Liu Renzhang
   Wang Shouzhi
TI THE CHEMILUMINESCENT STUDIES OF THE REACTIONS OF Pb WITH DISCHARGED
   OXYGEN, O-2((1)Delta)
SO ACTA PHYSICO-CHIMICA SINICA
LA Chinese
DT Article
AB The chemilluminescent spectra of the reactions of Pb with discharged oxygen, O-2((1)Delta), have been measured in an atomic beam apparatus, and some new bands have been obtained. When the presure of the observed region was larger that 2.5 x 10(-2) Torr, the intensities of the (3,0) and (4,0) viberational bands of the B-3 Pi-X-1 Sigma(+) transition were enhanced remarkedly, this can be interpreted with the aid of the processes of the near-resonance collision transfer energy between PbO and O-2((1)Delta) as well as the collision induced intramolecular energy transfer of PbO.
C1 [Liu Renzhang; Wang Shouzhi] Chinese Acad Sci, Dalian Inst Chem Phys, Beijing 100864, Peoples R China.
RP Liu, RZ (reprint author), Chinese Acad Sci, Dalian Inst Chem Phys, Beijing 100864, Peoples R China.
NR 8
TC 0
Z9 0
PU PEKING UNIV PRESS
PI BEIJING
PA PEKING UNIV, CHEMISTRY BUILDING, BEIJING 100871, PEOPLES R CHINA
SN 1000-6818
J9 ACTA PHYS-CHIM SIN
JI Acta Phys.-Chim. Sin.
PY 1987
VL 3
IS 6
BP 592
EP 598
DI 10.3866/PKU.WHXB19870607
PG 7
WC Chemistry, Physical
SC Chemistry
GA V11ZN
UT WOS:000207569600007
ER

PT J
AU SHINGAL, R
   NOBLE, CJ
   BRANSDEN, BH
   FLOWER, DR
AF SHINGAL, R
   NOBLE, CJ
   BRANSDEN, BH
   FLOWER, DR
TI SEMICLASSICAL CALCULATIONS OF CHARGE-EXCHANGE AND EXCITATION IN NA+-LI
   AND LI+-NA COLLISIONS USING ATOMIC-ORBITAL EXPANSIONS
SO JOURNAL OF PHYSICS B-ATOMIC MOLECULAR AND OPTICAL PHYSICS
LA English
DT Article
C1 SERC,DARESBURY LAB,WARRINGTON WA4 4AD,CHESHIRE,ENGLAND.
RP SHINGAL, R (reprint author), UNIV DURHAM,DEPT PHYS,DURHAM DH1 3LE,ENGLAND.
NR 13
TC 21
Z9 21
PU IOP PUBLISHING LTD
PI BRISTOL
PA DIRAC HOUSE, TEMPLE BACK, BRISTOL, ENGLAND BS1 6BE
SN 0953-4075
J9 J PHYS B-AT MOL OPT
JI J. Phys. B-At. Mol. Opt. Phys.
PD DEC 14
PY 1986
VL 19
IS 23
BP 3951
EP 3964
DI 10.1088/0022-3700/19/23/014
PG 14
WC Optics; Physics, Atomic, Molecular & Chemical
SC Optics; Physics
GA F2808
UT WOS:A1986F280800014
ER

PT J
AU VOGT, H
   SCHUCH, R
   JUSTINIANO, E
   SCHULZ, M
   SCHWAB, W
AF VOGT, H
   SCHUCH, R
   JUSTINIANO, E
   SCHULZ, M
   SCHWAB, W
TI EXPERIMENTAL TEST OF HIGHER-ORDER ELECTRON-CAPTURE PROCESSES IN
   COLLISIONS OF FAST PROTONS WITH ATOMIC-HYDROGEN
SO PHYSICAL REVIEW LETTERS
LA English
DT Article
RP VOGT, H (reprint author), UNIV HEIDELBERG,INST PHYS,D-6900 HEIDELBERG,FED REP GER.
NR 25
TC 82
Z9 82
PU AMERICAN PHYSICAL SOC
PI COLLEGE PK
PA ONE PHYSICS ELLIPSE, COLLEGE PK, MD 20740-3844 USA
SN 0031-9007
J9 PHYS REV LETT
JI Phys. Rev. Lett.
PD NOV 3
PY 1986
VL 57
IS 18
BP 2256
EP 2259
DI 10.1103/PhysRevLett.57.2256
PG 4
WC Physics, Multidisciplinary
SC Physics
GA E6072
UT WOS:A1986E607200005
ER

PT J
AU JAIN, A
   LIN, CD
   FRITSCH, W
AF JAIN, A
   LIN, CD
   FRITSCH, W
TI ELECTRON-CAPTURE IN C6++HE AND O8+HE COLLISIONS AT INTERMEDIATE ENERGIES
   IN THE ATOMIC-ORBITAL-EXPANSION METHOD
SO PHYSICAL REVIEW A
LA English
DT Article
C1 HAHN MEITNER INST KERNFORSCH BERLIN GMBH,BEREICH KERN & STRAHLENPHYS,D-1000 BERLIN 39,FED REP GER.
RP JAIN, A (reprint author), KANSAS STATE UNIV AGR & APPL SCI,DEPT PHYS,CARDWELL HALL,MANHATTAN,KS 66506, USA.
RI Fritsch, Wolfgang/B-3412-2009; Lin, c d/D-7312-2012
OI Lin, c d/0000-0003-4847-8938
NR 40
TC 11
Z9 11
PU AMERICAN PHYSICAL SOC
PI COLLEGE PK
PA ONE PHYSICS ELLIPSE, COLLEGE PK, MD 20740-3844 USA
SN 1050-2947
J9 PHYS REV A
JI Phys. Rev. A
PD NOV
PY 1986
VL 34
IS 5
BP 3676
EP 3683
DI 10.1103/PhysRevA.34.3676
PG 8
WC Optics; Physics, Atomic, Molecular & Chemical
SC Optics; Physics
GA E7234
UT WOS:A1986E723400014
ER

PT J
AU DELPOZO, A
   RIERA, A
   YANEZ, M
AF DELPOZO, A
   RIERA, A
   YANEZ, M
TI GALILEAN INVARIANCE IN THE EXPONENTIAL MODEL OF ATOMIC-COLLISIONS
SO PHYSICAL REVIEW A
LA English
DT Article
RP DELPOZO, A (reprint author), UNIV AUTONOMA MADRID,FAC CIENCIAS C-14,DEPT QUIM FIS & QUIM CUANT,E-28049 MADRID,SPAIN.
RI Yanez, Manuel /A-7100-2012
NR 30
TC 5
Z9 5
PU AMERICAN PHYSICAL SOC
PI COLLEGE PK
PA ONE PHYSICS ELLIPSE, COLLEGE PK, MD 20740-3844 USA
SN 1050-2947
J9 PHYS REV A
JI Phys. Rev. A
PD NOV
PY 1986
VL 34
IS 5
BP 3723
EP 3728
DI 10.1103/PhysRevA.34.3723
PG 6
WC Optics; Physics, Atomic, Molecular & Chemical
SC Optics; Physics
GA E7234
UT WOS:A1986E723400019
ER

PT J
AU GIESE, JP
   COCKE, CL
   WAGGONER, W
   TUNNELL, LN
   VARGHESE, SL
AF GIESE, JP
   COCKE, CL
   WAGGONER, W
   TUNNELL, LN
   VARGHESE, SL
TI ENERGY-GAIN SPECTROSCOPY OF ELECTRON-CAPTURE COLLISIONS BETWEEN
   LOW-ENERGY AR AND NE PROJECTILES AND ATOMIC AND MOLECULAR DEUTERIUM
   TARGETS
SO PHYSICAL REVIEW A
LA English
DT Article
C1 UNIV S ALABAMA,DEPT PHYS,MOBILE,AL 36681.
RP GIESE, JP (reprint author), KANSAS STATE UNIV AGR & APPL SCI,DEPT PHYS,JAMES R MACDONALD LAB,MANHATTAN,KS 66506, USA.
NR 34
TC 42
Z9 42
PU AMERICAN PHYSICAL SOC
PI COLLEGE PK
PA ONE PHYSICS ELLIPSE, COLLEGE PK, MD 20740-3844 USA
SN 1050-2947
J9 PHYS REV A
JI Phys. Rev. A
PD NOV
PY 1986
VL 34
IS 5
BP 3770
EP 3781
DI 10.1103/PhysRevA.34.3770
PG 12
WC Optics; Physics, Atomic, Molecular & Chemical
SC Optics; Physics
GA E7234
UT WOS:A1986E723400026
ER

PT J
AU NERKARARYAN, KV
AF NERKARARYAN, KV
TI PECULIARITIES OF BREMSSTRAHLUNG DURING THE HEAVY ATOMIC COLLISION
SO PISMA V ZHURNAL TEKHNICHESKOI FIZIKI
LA Russian
DT Article
RP NERKARARYAN, KV (reprint author), YEREVAN STATE UNIV,CONDENSED MEDIA RES INST,EREVAN 375049,ARMENIA,USSR.
NR 3
TC 0
Z9 0
PU MEZHDUNARODNAYA KNIGA
PI MOSCOW
PA 39 DIMITROVA UL., 113095 MOSCOW, RUSSIA
SN 0320-0116
J9 PISMA ZH TEKH FIZ+
JI Pisma Zhurnal Tek. Fiz.
PD OCT 26
PY 1986
VL 12
IS 20
BP 1227
EP 1230
PG 4
WC Physics, Applied
SC Physics
GA E9795
UT WOS:A1986E979500004
ER

PT J
AU BURKHARDT, CE
   CIOCCA, M
   GARVER, WP
   LEVENTHAL, JJ
   KELLEY, JD
AF BURKHARDT, CE
   CIOCCA, M
   GARVER, WP
   LEVENTHAL, JJ
   KELLEY, JD
TI FORBIDDEN TRANSITIONS TO ATOMIC RYDBERG STATES IN OPTICAL COLLISIONS
SO PHYSICAL REVIEW LETTERS
LA English
DT Article
C1 MCDONNELL DOUGLAS CORP,MCDONNELL DOUGLAS RES LABS,ST LOUIS,MO 63166.
RP BURKHARDT, CE (reprint author), UNIV MISSOURI,DEPT PHYS,ST LOUIS,MO 63121, USA.
NR 17
TC 9
Z9 9
PU AMERICAN PHYSICAL SOC
PI COLLEGE PK
PA ONE PHYSICS ELLIPSE, COLLEGE PK, MD 20740-3844 USA
SN 0031-9007
J9 PHYS REV LETT
JI Phys. Rev. Lett.
PD SEP 29
PY 1986
VL 57
IS 13
BP 1562
EP 1565
DI 10.1103/PhysRevLett.57.1562
PG 4
WC Physics, Multidisciplinary
SC Physics
GA E1372
UT WOS:A1986E137200016
ER

PT J
AU FRITSCH, W
   LIN, CD
AF FRITSCH, W
   LIN, CD
TI ATOMIC-ORBITAL EXPANSION STUDY FOR THE (QUASI-)2-ELECTRON COLLISION
   SYSTEMS O-6+HE AND C-6++HE
SO JOURNAL OF PHYSICS B-ATOMIC MOLECULAR AND OPTICAL PHYSICS
LA English
DT Article
C1 KANSAS STATE UNIV,DEPT PHYS,MANHATTAN,KS 66505.
RP FRITSCH, W (reprint author), HAHN MEITNER INST KERNFORSCH BERLIN GMBH,BEREICH KERN & STRAHLENPHYS,D-1000 BERLIN 39,FED REP GER.
RI Fritsch, Wolfgang/B-3412-2009; Lin, c d/D-7312-2012
OI Lin, c d/0000-0003-4847-8938
NR 40
TC 73
Z9 74
PU IOP PUBLISHING LTD
PI BRISTOL
PA DIRAC HOUSE, TEMPLE BACK, BRISTOL, ENGLAND BS1 6BE
SN 0953-4075
J9 J PHYS B-AT MOL OPT
JI J. Phys. B-At. Mol. Opt. Phys.
PD SEP 14
PY 1986
VL 19
IS 17
BP 2683
EP 2694
DI 10.1088/0022-3700/19/17/017
PG 12
WC Optics; Physics, Atomic, Molecular & Chemical
SC Optics; Physics
GA E1411
UT WOS:A1986E141100017
ER

PT J
AU MATHUR, D
   KINGSTON, RG
   HARRIS, FM
   BEYNON, JH
AF MATHUR, D
   KINGSTON, RG
   HARRIS, FM
   BEYNON, JH
TI STATE-DIAGNOSED ELECTRON-CAPTURE COLLISIONS OF CS2(2)+, CS3(2)+ WITH
   ATOMIC AND MOLECULAR GASES
SO JOURNAL OF PHYSICS B-ATOMIC MOLECULAR AND OPTICAL PHYSICS
LA English
DT Letter
C1 UNIV WALES UNIV COLL SWANSEA,ROYAL SOC RES UNIT,SWANSEA SA2 8PP,W GLAM,WALES.
NR 10
TC 26
Z9 26
PU IOP PUBLISHING LTD
PI BRISTOL
PA DIRAC HOUSE, TEMPLE BACK, BRISTOL, ENGLAND BS1 6BE
SN 0953-4075
J9 J PHYS B-AT MOL OPT
JI J. Phys. B-At. Mol. Opt. Phys.
PD SEP 14
PY 1986
VL 19
IS 17
BP L575
EP L580
DI 10.1088/0022-3700/19/17/006
PG 6
WC Optics; Physics, Atomic, Molecular & Chemical
SC Optics; Physics
GA E1411
UT WOS:A1986E141100006
ER

PT J
AU LAHMAMBENNANI, A
   DUGUET, A
   DALCAPPELLO, C
AF LAHMAMBENNANI, A
   DUGUET, A
   DALCAPPELLO, C
TI EXPERIMENTAL SEARCH FOR NODES IN AN ATOMIC ORBITAL BY MEANS OF (E, 2E)
   COLLISIONS
SO CHEMICA SCRIPTA
LA English
DT Meeting Abstract
C1 UNIV PARIS 11,COLLIS ATOM & MOLEC LAB,F-91405 ORSAY,FRANCE.
NR 1
TC 0
Z9 0
PU CAMBRIDGE UNIV PRESS
PI NEW YORK
PA 40 WEST 20TH STREET, NEW YORK, NY 10011-4211
SN 0004-2056
J9 CHEM SCRIPTA
PD SEP
PY 1986
VL 26
IS 3
BP 497
EP 497
PG 1
WC Biochemistry & Molecular Biology; Chemistry, Multidisciplinary
SC Biochemistry & Molecular Biology; Chemistry
GA E5996
UT WOS:A1986E599600053
ER

PT J
AU MCGUIRE, JH
   WEAVER, OL
AF MCGUIRE, JH
   WEAVER, OL
TI LONG-RANGE TERMS IN ATOMIC-COLLISIONS
SO PHYSICAL REVIEW A
LA English
DT Note
RP MCGUIRE, JH (reprint author), KANSAS STATE UNIV AGR & APPL SCI,DEPT PHYS,MANHATTAN,KS 66506, USA.
RI Weaver, Larry/I-5201-2013
OI Weaver, Larry/0000-0003-3083-2724
NR 19
TC 16
Z9 16
PU AMERICAN PHYSICAL SOC
PI COLLEGE PK
PA ONE PHYSICS ELLIPSE, COLLEGE PK, MD 20740-3844 USA
SN 1050-2947
J9 PHYS REV A
JI Phys. Rev. A
PD SEP
PY 1986
VL 34
IS 3
BP 2473
EP 2476
DI 10.1103/PhysRevA.34.2473
PG 4
WC Optics; Physics, Atomic, Molecular & Chemical
SC Optics; Physics
GA D8002
UT WOS:A1986D800200098
ER

PT J
AU Smith, DJ
   Ehrlich, DJ
AF Smith, David J.
   Ehrlich, Daniel J.
TI Electron-beam-stimulated processes at CdS surfaces observed by real-time
   atomic-resolution electron microscopy
SO JOURNAL OF MATERIALS RESEARCH
LA English
DT Article
AB Electron-beam-induced changes in the structure of partially amorphous CdS surfaces have been observed directly by atomic-resolution electron microscopy. A sequence of atomic rearrangements leading to nucleation and growth of cubic CdS and hexagonal Cd has been documented. Inelastic electron collisions lead to crystallization of overlying amorphous CdS material whereas electron-stimulated desorption of S from the underlying CdS crystal results in precipitation of Cd crystallites at the crystalline/amorphous interface. From 100 to 500 keV the events are almost energy-independent.
C1 [Smith, David J.] Arizona State Univ, Ctr Solid State Sci, Tempe, AZ 85287 USA.
   [Smith, David J.] Arizona State Univ, Dept Phys, Tempe, AZ 85287 USA.
   [Ehrlich, Daniel J.] MIT, Lincoln Lab, Lexington, MA 02173 USA.
RP Smith, DJ (reprint author), Arizona State Univ, Ctr Solid State Sci, Tempe, AZ 85287 USA.
FU Department of the Air Force; Air Force Office of Scientific Research;
   Defense Advanced Research Projects Agency; Army Research Office; Science
   and Engineering Research Council (UK); National Science Foundation
   [DMR-830871]; Arizona State University Faculty
FX This work was sponsored by the Department of the Air Force, in part
   under a specific program supported by the Air Force Office of Scientific
   Research, by the Defense Advanced Research Projects Agency, and by the
   Army Research Office. It has also been supported by the Science and
   Engineering Research Council (UK), National Science Foundation Grant
   DMR-830871, and Arizona State University Faculty Grant-In-Aid.
NR 17
TC 2
Z9 2
PU CAMBRIDGE UNIV PRESS
PI NEW YORK
PA 32 AVENUE OF THE AMERICAS, NEW YORK, NY 10013-2473 USA
SN 0884-2914
EI 2044-5326
J9 J MATER RES
JI J. Mater. Res.
PD AUG 1
PY 1986
VL 1
IS 4
BP 560
EP 563
DI 10.1557/JMR.1986.0560
PG 4
WC Materials Science, Multidisciplinary
SC Materials Science
GA V33BU
UT WOS:000208995100007
ER

PT J
AU MLYNEK, J
   BUHR, E
   TAMM, C
   LANGE, W
AF MLYNEK, J
   BUHR, E
   TAMM, C
   LANGE, W
TI COLLISION-INDUCED RAMSEY RESONANCES IN AN ATOMIC VAPOR
SO JOURNAL OF THE OPTICAL SOCIETY OF AMERICA B-OPTICAL PHYSICS
LA English
DT Meeting Abstract
C1 UNIV HANOVER,INST QUANTUM OPT,D-3000 HANOVER 1,FED REP GER.
NR 2
TC 0
Z9 0
PU OPTICAL SOC AMER
PI WASHINGTON
PA 2010 MASSACHUSETTS AVE NW, WASHINGTON, DC 20036
SN 0740-3224
J9 J OPT SOC AM B
JI J. Opt. Soc. Am. B-Opt. Phys.
PD AUG
PY 1986
VL 3
IS 8
BP P44
EP P46
PN 2
PG 3
WC Optics
SC Optics
GA E6251
UT WOS:A1986E625100036
ER

PT J
AU KORNIENKO, IA
   UMANSKII, SY
AF KORNIENKO, IA
   UMANSKII, SY
TI MODEL OF TRANSITIONS BETWEEN HIGH ROTATING MOLECULE LEVELS IN PI-STATES
   DURING ATOMIC-COLLISIONS
SO KHIMICHESKAYA FIZIKA
LA Russian
DT Article
RP KORNIENKO, IA (reprint author), ACAD SCI USSR,INST CHEM PHYS,MOSCOW V-71,USSR.
NR 18
TC 7
Z9 7
PU MEZHDUNARODNAYA KNIGA
PI MOSCOW
PA 39 DIMITROVA UL., 113095 MOSCOW, RUSSIA
SN 0207-401X
J9 KHIM FIZ
JI Khimicheskaya Fiz.
PD AUG
PY 1986
VL 5
IS 8
BP 1011
EP 1017
PG 7
WC Physics, Atomic, Molecular & Chemical
SC Physics
GA F4521
UT WOS:A1986F452100001
ER

PT J
AU SLOVETSKY, DI
   KARULINA, EV
AF SLOVETSKY, DI
   KARULINA, EV
TI QUENCHING OF EXCITED-LEVELS OF ATOMIC ARGON IN COLLISIONS WITH
   TETRAFLUOROMETHANE MOLECULES
SO OPTIKA I SPEKTROSKOPIYA
LA Russian
DT Article
NR 19
TC 0
Z9 0
PU MEZHDUNARODNAYA KNIGA
PI MOSCOW
PA 39 DIMITROVA UL., 113095 MOSCOW, RUSSIA
SN 0030-4034
J9 OPT SPEKTROSK+
JI Opt. Spektrosk.
PD AUG
PY 1986
VL 61
IS 2
BP 246
EP 251
PG 6
WC Optics; Spectroscopy
SC Optics; Spectroscopy
GA D9909
UT WOS:A1986D990900008
ER

PT J
AU THEODOSIOU, CE
   MANSON, ST
   INOKUTI, M
AF THEODOSIOU, CE
   MANSON, ST
   INOKUTI, M
TI SPECTRAL AND ELECTRON-COLLISION PROPERTIES OF ATOMIC IONS - THRESHOLD
   PHASE-SHIFTS
SO PHYSICAL REVIEW A
LA English
DT Article
C1 GEORGIA STATE UNIV,DEPT PHYS & ASTRON,ATLANTA,GA 30303.
   ARGONNE NATL LAB,ARGONNE,IL 60439.
RP THEODOSIOU, CE (reprint author), UNIV TOLEDO,DEPT PHYS & ASTRON,TOLEDO,OH 43606, USA.
NR 32
TC 13
Z9 13
PU AMERICAN PHYSICAL SOC
PI COLLEGE PK
PA ONE PHYSICS ELLIPSE, COLLEGE PK, MD 20740-3844 USA
SN 1050-2947
J9 PHYS REV A
JI Phys. Rev. A
PD AUG
PY 1986
VL 34
IS 2
BP 943
EP 953
DI 10.1103/PhysRevA.34.943
PG 11
WC Optics; Physics, Atomic, Molecular & Chemical
SC Optics; Physics
GA D4351
UT WOS:A1986D435100021
ER

PT J
AU KAULAKYS, BP
AF KAULAKYS, BP
TI FREE-ELECTRON MODEL FOR INELASTIC-COLLISIONS BETWEEN NEUTRAL ATOMIC
   PARTICLES AND RYDBERG ATOMS
SO ZHURNAL EKSPERIMENTALNOI I TEORETICHESKOI FIZIKI
LA Russian
DT Article
RP KAULAKYS, BP (reprint author), ACAD SCI LISSR,INST PHYS,VILNIUS,LITHUANIA,USSR.
NR 41
TC 6
Z9 6
PU MEZHDUNARODNAYA KNIGA
PI MOSCOW
PA 39 DIMITROVA UL., 113095 MOSCOW, RUSSIA
SN 0044-4510
J9 ZH EKSP TEOR FIZ+
JI Zhurnal Eksperimentalnoi Teor. Fiz.
PD AUG
PY 1986
VL 91
IS 2
BP 391
EP 403
PG 13
WC Physics, Multidisciplinary
SC Physics
GA D8950
UT WOS:A1986D895000004
ER

PT J
AU KIMURA, M
   LIN, CD
AF KIMURA, M
   LIN, CD
TI CHARGE-TRANSFER AND EXCITATION PROCESSES IN PARA-HE COLLISIONS STUDIED
   USING A UNIFIED ATOMIC-ORBITAL MOLECULAR-ORBITAL MATCHING METHOD
SO PHYSICAL REVIEW A
LA English
DT Article
C1 KANSAS STATE UNIV AGR & APPL SCI,DEPT PHYS,MANHATTAN,KS 66506.
RP KIMURA, M (reprint author), UNIV COLORADO,NBS,JOINT INST LAB ASTROPHYS,BOULDER,CO 80309, USA.
RI Lin, c d/D-7312-2012
OI Lin, c d/0000-0003-4847-8938
NR 27
TC 36
Z9 36
PU AMERICAN PHYSICAL SOC
PI COLLEGE PK
PA ONE PHYSICS ELLIPSE, COLLEGE PK, MD 20740-3844 USA
SN 1050-2947
J9 PHYS REV A
JI Phys. Rev. A
PD JUL
PY 1986
VL 34
IS 1
BP 176
EP 184
DI 10.1103/PhysRevA.34.176
PG 9
WC Optics; Physics, Atomic, Molecular & Chemical
SC Optics; Physics
GA D1546
UT WOS:A1986D154600021
ER

PT J
AU POMMIER, J
   DOWEK, D
   BARAT, M
AF POMMIER, J
   DOWEK, D
   BARAT, M
TI TIME-OF-FLIGHT STUDY OF MEDIUM ENERGY-RANGE COLLISIONS OF METASTABLE
   HELIUM-ATOMS WITH ATOMIC OR DIATOMIC MOLECULAR TARGETS
SO JOURNAL OF PHYSICS B-ATOMIC MOLECULAR AND OPTICAL PHYSICS
LA English
DT Article
RP POMMIER, J (reprint author), UNIV PARIS 11,CNRS,COLLIS ATOM & MOLEC LAB 281,BATIMENT 351,F-91405 ORSAY,FRANCE.
NR 23
TC 0
Z9 0
PU IOP PUBLISHING LTD
PI BRISTOL
PA DIRAC HOUSE, TEMPLE BACK, BRISTOL, ENGLAND BS1 6BE
SN 0953-4075
J9 J PHYS B-AT MOL OPT
JI J. Phys. B-At. Mol. Opt. Phys.
PD JUN 28
PY 1986
VL 19
IS 12
BP 1743
EP 1758
DI 10.1088/0022-3700/19/12/014
PG 16
WC Optics; Physics, Atomic, Molecular & Chemical
SC Optics; Physics
GA D2972
UT WOS:A1986D297200014
ER

PT J
AU AMUSYA, MY
   KOROL, AV
   SOLOVEV, AV
AF AMUSYA, MY
   KOROL, AV
   SOLOVEV, AV
TI COHERENCE OF TARGET ELECTRON-EMISSION IN ATOMIC-COLLISIONS
SO PISMA V ZHURNAL TEKHNICHESKOI FIZIKI
LA Russian
DT Article
RP AMUSYA, MY (reprint author), AF IOFFE ENGN PHYS INST,LENINGRAD,USSR.
NR 8
TC 11
Z9 11
PU MEZHDUNARODNAYA KNIGA
PI MOSCOW
PA 39 DIMITROVA UL., 113095 MOSCOW, RUSSIA
SN 0320-0116
J9 PISMA ZH TEKH FIZ+
JI Pisma Zhurnal Tek. Fiz.
PD JUN 26
PY 1986
VL 12
IS 12
BP 705
EP 710
PG 6
WC Physics, Applied
SC Physics
GA D5521
UT WOS:A1986D552100001
ER

PT J
AU KAMINSKII, AK
   POPOVA, MI
AF KAMINSKII, AK
   POPOVA, MI
TI CALCULATION OF DIFFERENTIAL EFFECTIVE IONIZATION CROSS-SECTIONS IN FAST
   ION-ATOMIC COLLISIONS
SO ZHURNAL TEKHNICHESKOI FIZIKI
LA Russian
DT Article
RP KAMINSKII, AK (reprint author), MV LOMONOSOV STATE UNIV,NUCL PHYS RES INST,MOSCOW 117234,USSR.
NR 40
TC 0
Z9 0
PU MEZHDUNARODNAYA KNIGA
PI MOSCOW
PA 39 DIMITROVA UL., 113095 MOSCOW, RUSSIA
SN 0044-4642
J9 ZH TEKH FIZ+
JI Zhurnal Tek. Fiz.
PD JUN
PY 1986
VL 56
IS 7
BP 1287
EP 1296
PG 10
WC Physics, Applied
SC Physics
GA D2805
UT WOS:A1986D280500006
ER

PT J
AU ZHADKO, VY
   TEPLOV, SV
AF ZHADKO, VY
   TEPLOV, SV
TI DISTRIBUTION OF THE INELASTIC ENERGY-LOSS IN ATOMIC-COLLISIONS
SO ZHURNAL TEKHNICHESKOI FIZIKI
LA Russian
DT Note
RP ZHADKO, VY (reprint author), DONETSK STATE UNIV,DONETSK,UKRAINE,USSR.
NR 13
TC 1
Z9 1
PU MEZHDUNARODNAYA KNIGA
PI MOSCOW
PA 39 DIMITROVA UL., 113095 MOSCOW, RUSSIA
SN 0044-4642
J9 ZH TEKH FIZ+
JI Zhurnal Tek. Fiz.
PD JUN
PY 1986
VL 56
IS 7
BP 1422
EP 1425
PG 4
WC Physics, Applied
SC Physics
GA D2805
UT WOS:A1986D280500036
ER

PT J
AU OMARA, BJ
AF OMARA, BJ
TI COMMENTS ON THE BROADENING OF THE SODIUM-D LINES BY COLLISIONS WITH
   ATOMIC-HYDROGEN
SO JOURNAL OF PHYSICS B-ATOMIC MOLECULAR AND OPTICAL PHYSICS
LA English
DT Letter
RP OMARA, BJ (reprint author), UNIV QUEENSLAND,DEPT PHYS,ST LUCIA,QLD 4067,AUSTRALIA.
NR 26
TC 4
Z9 4
PU IOP PUBLISHING LTD
PI BRISTOL
PA DIRAC HOUSE, TEMPLE BACK, BRISTOL, ENGLAND BS1 6BE
SN 0953-4075
J9 J PHYS B-AT MOL OPT
JI J. Phys. B-At. Mol. Opt. Phys.
PD MAY 28
PY 1986
VL 19
IS 10
BP L349
EP L353
DI 10.1088/0022-3700/19/10/004
PG 5
WC Optics; Physics, Atomic, Molecular & Chemical
SC Optics; Physics
GA C8680
UT WOS:A1986C868000004
ER

PT J
AU OZAWA, K
   CHANG, JH
   YAMAMOTO, Y
   MORITA, S
   ISHII, K
AF OZAWA, K
   CHANG, JH
   YAMAMOTO, Y
   MORITA, S
   ISHII, K
TI ATOMIC BREMSSTRAHLUNG PRODUCED BY LIGHT-ION ATOM COLLISIONS BELOW 1
   MEV/AMU
SO PHYSICAL REVIEW A
LA English
DT Article
C1 TOHOKU UNIV,CTR CYCLOTRON & RADIOISOTOPE,SENDAI,MIYAGI 980,JAPAN.
RP OZAWA, K (reprint author), HOSEI UNIV,ION BEAM TECHNOL RES CTR,TOKYO 142,JAPAN.
NR 9
TC 12
Z9 12
PU AMERICAN PHYSICAL SOC
PI COLLEGE PK
PA ONE PHYSICS ELLIPSE, COLLEGE PK, MD 20740-3844 USA
SN 1050-2947
J9 PHYS REV A
JI Phys. Rev. A
PD MAY
PY 1986
VL 33
IS 5
BP 3018
EP 3022
DI 10.1103/PhysRevA.33.3018
PG 5
WC Optics; Physics, Atomic, Molecular & Chemical
SC Optics; Physics
GA C1415
UT WOS:A1986C141500018
ER

PT J
AU TROMBETTA, F
   JOACHAIN, CJ
   FERRANTE, G
AF TROMBETTA, F
   JOACHAIN, CJ
   FERRANTE, G
TI ELECTRON ATOMIC-HYDROGEN ELASTIC EXCHANGE COLLISIONS IN THE PRESENCE OF
   A LASER FIELD
SO JOURNAL OF PHYSICS B-ATOMIC MOLECULAR AND OPTICAL PHYSICS
LA English
DT Article
C1 CATHOLIC UNIV LOUVAIN,INST PHYS CORPUSCULAIRE,B-1348 LOUVAIN LA NEUVE,BELGIUM.
   UNIV PALERMO,IST FIS,I-90123 PALERMO,ITALY.
RP TROMBETTA, F (reprint author), UNIV LIBRE BRUXELLES,FAC SCI,B-1050 BRUSSELS,BELGIUM.
NR 13
TC 13
Z9 13
PU IOP PUBLISHING LTD
PI BRISTOL
PA DIRAC HOUSE, TEMPLE BACK, BRISTOL, ENGLAND BS1 6BE
SN 0953-4075
J9 J PHYS B-AT MOL OPT
JI J. Phys. B-At. Mol. Opt. Phys.
PD APR 14
PY 1986
VL 19
IS 7
BP 1081
EP 1092
DI 10.1088/0022-3700/19/7/017
PG 12
WC Optics; Physics, Atomic, Molecular & Chemical
SC Optics; Physics
GA C3376
UT WOS:A1986C337600017
ER

PT J
AU WEBB, RP
   HARRISON, DE
   JAKAS, MM
AF WEBB, RP
   HARRISON, DE
   JAKAS, MM
TI THE COMPUTER-SIMULATION OF ION INDUCED ATOMIC COLLISION CASCADES
SO NUCLEAR INSTRUMENTS & METHODS IN PHYSICS RESEARCH SECTION B-BEAM
   INTERACTIONS WITH MATERIALS AND ATOMS
LA English
DT Article
C1 USN,POSTGRAD SCH,MONTEREY,CA 93940.
RP WEBB, RP (reprint author), UNIV SURREY,DEPT ELECTR & ELECT ENGN,GUILDFORD GU2 5XH,SURREY,ENGLAND.
NR 28
TC 8
Z9 8
PU ELSEVIER SCIENCE BV
PI AMSTERDAM
PA PO BOX 211, 1000 AE AMSTERDAM, NETHERLANDS
SN 0168-583X
J9 NUCL INSTRUM METH B
JI Nucl. Instrum. Methods Phys. Res. Sect. B-Beam Interact. Mater. Atoms
PD APR
PY 1986
VL 15
IS 1-6
BP 1
EP 7
DI 10.1016/0168-583X(86)90240-5
PG 7
WC Instruments & Instrumentation; Nuclear Science & Technology; Physics,
   Atomic, Molecular & Chemical; Physics, Nuclear
SC Instruments & Instrumentation; Nuclear Science & Technology; Physics
GA C0402
UT WOS:A1986C040200002
ER

PT J
AU NAGY, I
   LASZLO, J
   GIBER, J
AF NAGY, I
   LASZLO, J
   GIBER, J
TI IMPACT PARAMETER DEPENDENCE OF THE ELECTRONIC STOPPING IN PROTON
   SOLID-STATE ATOMIC-COLLISIONS
SO NUCLEAR INSTRUMENTS & METHODS IN PHYSICS RESEARCH SECTION B-BEAM
   INTERACTIONS WITH MATERIALS AND ATOMS
LA English
DT Article
RP NAGY, I (reprint author), TECH UNIV BUDAPEST, INST PHYS, H-1111 BUDAPEST, HUNGARY.
RI Nagy, Istvan/B-1637-2012; Laszlo, Janos/B-6996-2008
NR 18
TC 9
Z9 9
PU ELSEVIER SCIENCE BV
PI AMSTERDAM
PA PO BOX 211, 1000 AE AMSTERDAM, NETHERLANDS
SN 0168-583X
J9 NUCL INSTRUM METH B
JI Nucl. Instrum. Methods Phys. Res. Sect. B-Beam Interact. Mater. Atoms
PD APR
PY 1986
VL 15
IS 1-6
BP 8
EP 10
DI 10.1016/0168-583X(86)90241-7
PG 3
WC Instruments & Instrumentation; Nuclear Science & Technology; Physics,
   Atomic, Molecular & Chemical; Physics, Nuclear
SC Instruments & Instrumentation; Nuclear Science & Technology; Physics
GA C0402
UT WOS:A1986C040200003
ER

PT J
AU CUNNINGHAM, DG
   CORMICAN, HFJ
   DENVIR, DJ
   DUNCAN, I
   MORROW, T
AF CUNNINGHAM, DG
   CORMICAN, HFJ
   DENVIR, DJ
   DUNCAN, I
   MORROW, T
TI RAMAN, COLLISION-INDUCED AND WEAKLY BOUND EXIPLEX LASERS IN ATOMIC
   THALLIUM NOBLE-GAS MIXTURES
SO OPTICA ACTA
LA English
DT Article
C1 QUEENS UNIV BELFAST,DEPT PURE & APPL PHYS,BELFAST BT7 1NN,ANTRIM,NORTH IRELAND.
NR 26
TC 2
Z9 2
PU TAYLOR & FRANCIS LTD
PI LONDON
PA ONE GUNDPOWDER SQUARE, LONDON, ENGLAND EC4A 3DE
SN 0030-3909
J9 OPT ACTA
PD APR
PY 1986
VL 33
IS 4
BP 425
EP 436
PG 12
WC Optics
SC Optics
GA C2057
UT WOS:A1986C205700010
ER

PT J
AU BLAGOEV, KB
   KASYANENKO, SV
   TOLMACHEV, YA
   PIOTROVSKY, YA
AF BLAGOEV, KB
   KASYANENKO, SV
   TOLMACHEV, YA
   PIOTROVSKY, YA
TI QUENCHING OF ATOMIC-HELIUM 21P1 AND 21S0 STATES UNDER
   INELASTIC-COLLISIONS WITH CESIUM AND RUBIDIUM ATOMS
SO OPTIKA I SPEKTROSKOPIYA
LA Russian
DT Article
NR 9
TC 1
Z9 1
PU MEZHDUNARODNAYA KNIGA
PI MOSCOW
PA 39 DIMITROVA UL., 113095 MOSCOW, RUSSIA
SN 0030-4034
J9 OPT SPEKTROSK+
JI Opt. Spektrosk.
PD APR
PY 1986
VL 60
IS 4
BP 694
EP 695
PG 2
WC Optics; Spectroscopy
SC Optics; Spectroscopy
GA C1374
UT WOS:A1986C137400006
ER

PT J
AU PETRASHEN, AG
   REBANE, VN
   REBANE, TK
AF PETRASHEN, AG
   REBANE, VN
   REBANE, TK
TI ORIENTATION OF ATOMIC AND IONIC STATES UNDER INTERMULTIPLET MIXING DUE
   TO THE ANISOTROPIC COLLISIONS WITH INERT-GAS ATOMS IN A WEAK
   MAGNETIC-FIELD
SO OPTIKA I SPEKTROSKOPIYA
LA Russian
DT Article
NR 7
TC 4
Z9 4
PU MEZHDUNARODNAYA KNIGA
PI MOSCOW
PA 39 DIMITROVA UL., 113095 MOSCOW, RUSSIA
SN 0030-4034
J9 OPT SPEKTROSK+
JI Opt. Spektrosk.
PD APR
PY 1986
VL 60
IS 4
BP 696
EP 700
PG 5
WC Optics; Spectroscopy
SC Optics; Spectroscopy
GA C1374
UT WOS:A1986C137400007
ER

PT J
AU ANHOLT, R
   STOLLER, C
   MOLITORIS, JD
   SPOONER, DW
   MORENZONI, E
   ANDRIAMONJE, SA
   MEYERHOF, WE
   BOWMAN, H
   XU, JS
   XU, ZZ
   RASMUSSEN, JO
   HOFFMANN, DHH
AF ANHOLT, R
   STOLLER, C
   MOLITORIS, JD
   SPOONER, DW
   MORENZONI, E
   ANDRIAMONJE, SA
   MEYERHOF, WE
   BOWMAN, H
   XU, JS
   XU, ZZ
   RASMUSSEN, JO
   HOFFMANN, DHH
TI ATOMIC-COLLISIONS WITH RELATIVISTIC HEAVY-IONS .6. RADIATIVE PROCESSES
SO PHYSICAL REVIEW A
LA English
DT Article
C1 UNIV CALIF BERKELEY LAWRENCE BERKELEY LAB,DIV NUCL SCI,BERKELEY,CA 94720.
   GESELL SCHWERIONENFORSCH MBH,D-6100 DARMSTADT 11,FED REP GER.
RP ANHOLT, R (reprint author), STANFORD UNIV,DEPT PHYS,STANFORD,CA 94305, USA.
RI Hoffmann, Dieter H.H./A-5265-2008
NR 33
TC 39
Z9 39
PU AMERICAN PHYSICAL SOC
PI COLLEGE PK
PA ONE PHYSICS ELLIPSE, COLLEGE PK, MD 20740-3844 USA
SN 1050-2947
J9 PHYS REV A
JI Phys. Rev. A
PD APR
PY 1986
VL 33
IS 4
BP 2270
EP 2280
DI 10.1103/PhysRevA.33.2270
PG 11
WC Optics; Physics, Atomic, Molecular & Chemical
SC Optics; Physics
GA A6031
UT WOS:A1986A603100009
ER

PT J
AU HIRABAYASHI, A
   OKUDA, S
   FUJIMOTO, T
AF HIRABAYASHI, A
   OKUDA, S
   FUJIMOTO, T
TI EXCITATION TRANSFER FROM 3(1)P, 3(1)D TO 3(3)D OF NEUTRAL HELIUM BY
   ATOMIC-COLLISIONS IN A MAGNETIC-FIELD
SO JOURNAL OF PHYSICS B-ATOMIC MOLECULAR AND OPTICAL PHYSICS
LA English
DT Article
RP HIRABAYASHI, A (reprint author), KYOTO UNIV,DEPT ENGN SCI,KYOTO 606,JAPAN.
NR 15
TC 4
Z9 4
PU IOP PUBLISHING LTD
PI BRISTOL
PA DIRAC HOUSE, TEMPLE BACK, BRISTOL, ENGLAND BS1 6BE
SN 0953-4075
J9 J PHYS B-AT MOL OPT
JI J. Phys. B-At. Mol. Opt. Phys.
PD MAR 14
PY 1986
VL 19
IS 5
BP 581
EP 590
DI 10.1088/0022-3700/19/5/017
PG 10
WC Optics; Physics, Atomic, Molecular & Chemical
SC Optics; Physics
GA A9630
UT WOS:A1986A963000017
ER

PT J
AU TAGLAUER, E
AF TAGLAUER, E
TI ATOMIC COLLISION PROCESSES DURING PLASMA-WALL INTERACTION IN FUSION
   DEVICES
SO NUCLEAR INSTRUMENTS & METHODS IN PHYSICS RESEARCH SECTION B-BEAM
   INTERACTIONS WITH MATERIALS AND ATOMS
LA English
DT Article
RP TAGLAUER, E (reprint author), MAX PLANCK INST PLASMA PHYS,EURATOM ASSOC,BOLTZMANNSTR 2,D-8046 GARCHING,FED REP GER.
NR 32
TC 8
Z9 8
PU ELSEVIER SCIENCE BV
PI AMSTERDAM
PA PO BOX 211, 1000 AE AMSTERDAM, NETHERLANDS
SN 0168-583X
J9 NUCL INSTRUM METH B
JI Nucl. Instrum. Methods Phys. Res. Sect. B-Beam Interact. Mater. Atoms
PD MAR 1
PY 1986
VL 13
IS 1-3
BP 218
EP 224
DI 10.1016/0168-583X(86)90506-9
PG 7
WC Instruments & Instrumentation; Nuclear Science & Technology; Physics,
   Atomic, Molecular & Chemical; Physics, Nuclear
SC Instruments & Instrumentation; Nuclear Science & Technology; Physics
GA A7026
UT WOS:A1986A702600047
ER

PT J
AU BUCK, TM
   CUE, N
   MADEY, TE
   TOLK, N
   TREADO, PA
AF BUCK, TM
   CUE, N
   MADEY, TE
   TOLK, N
   TREADO, PA
TI PROCEEDINGS OF THE 11TH INTERNATIONAL-CONFERENCE ON ATOMIC-COLLISIONS IN
   SOLIDS - WASHINGTON, DC, USA, AUGUST 4-9, 1985
SO NUCLEAR INSTRUMENTS & METHODS IN PHYSICS RESEARCH SECTION B-BEAM
   INTERACTIONS WITH MATERIALS AND ATOMS
LA English
DT Editorial Material
C1 SUNY ALBANY,ALBANY,NY 12222.
   NBS,GAITHERSBURG,MD 20899.
   VANDERBILT UNIV,NASHVILLE,TN 37235.
   GEORGETOWN UNIV,WASHINGTON,DC 20007.
RP BUCK, TM (reprint author), AT&T BELL LABS,MURRAY HILL,NJ 07974, USA.
NR 0
TC 0
Z9 0
PU ELSEVIER SCIENCE BV
PI AMSTERDAM
PA PO BOX 211, 1000 AE AMSTERDAM, NETHERLANDS
SN 0168-583X
J9 NUCL INSTRUM METH B
JI Nucl. Instrum. Methods Phys. Res. Sect. B-Beam Interact. Mater. Atoms
PD MAR 1
PY 1986
VL 13
IS 1-3
BP R7
EP R7
DI 10.1016/0168-583X(86)90460-X
PG 1
WC Instruments & Instrumentation; Nuclear Science & Technology; Physics,
   Atomic, Molecular & Chemical; Physics, Nuclear
SC Instruments & Instrumentation; Nuclear Science & Technology; Physics
GA A7026
UT WOS:A1986A702600001
ER

PT J
AU ANHOLT, R
   MEYERHOF, WE
AF ANHOLT, R
   MEYERHOF, WE
TI ATOMIC-COLLISIONS WITH RELATIVISTIC HEAVY-IONS .5. THE STATES OF IONS IN
   MATTER
SO PHYSICAL REVIEW A
LA English
DT Article
RP ANHOLT, R (reprint author), STANFORD UNIV,DEPT PHYS,STANFORD,CA 94305, USA.
NR 31
TC 21
Z9 21
PU AMERICAN PHYSICAL SOC
PI COLLEGE PK
PA ONE PHYSICS ELLIPSE, COLLEGE PK, MD 20740-3844 USA
SN 1050-2947
J9 PHYS REV A
JI Phys. Rev. A
PD MAR
PY 1986
VL 33
IS 3
BP 1556
EP 1568
DI 10.1103/PhysRevA.33.1556
PG 13
WC Optics; Physics, Atomic, Molecular & Chemical
SC Optics; Physics
GA A7630
UT WOS:A1986A763000011
ER

PT J
AU SHINGAL, R
   BRANSDEN, BH
   ERMOLAEV, AM
   FLOWER, DR
   NEWBY, CW
   NOBLE, CJ
AF SHINGAL, R
   BRANSDEN, BH
   ERMOLAEV, AM
   FLOWER, DR
   NEWBY, CW
   NOBLE, CJ
TI CHARGE-TRANSFER IN H+-NA0 COLLISIONS - ATOMIC ORBITAL CALCULATIONS
SO JOURNAL OF PHYSICS B-ATOMIC MOLECULAR AND OPTICAL PHYSICS
LA English
DT Article
C1 SERC,DARESBURY LAB,WARRINGTON WA4 4AD,CHESHIRE,ENGLAND.
RP SHINGAL, R (reprint author), UNIV DURHAM,DEPT PHYS,DURHAM DH1 3LE,ENGLAND.
NR 30
TC 40
Z9 40
PU IOP PUBLISHING LTD
PI BRISTOL
PA DIRAC HOUSE, TEMPLE BACK, BRISTOL, ENGLAND BS1 6BE
SN 0953-4075
J9 J PHYS B-AT MOL OPT
JI J. Phys. B-At. Mol. Opt. Phys.
PD FEB 14
PY 1986
VL 19
IS 3
BP 309
EP 320
DI 10.1088/0022-3700/19/3/014
PG 12
WC Optics; Physics, Atomic, Molecular & Chemical
SC Optics; Physics
GA A2771
UT WOS:A1986A277100014
ER

PT J
AU SIZER, T
   RAYMER, MG
AF SIZER, T
   RAYMER, MG
TI MODIFICATION OF ATOMIC COLLISION DYNAMICS BY INTENSE ULTRASHORT
   LASER-PULSES
SO PHYSICAL REVIEW LETTERS
LA English
DT Article
C1 UNIV ROCHESTER,INST OPT,ROCHESTER,NY 14627.
NR 18
TC 20
Z9 20
PU AMERICAN PHYSICAL SOC
PI COLLEGE PK
PA ONE PHYSICS ELLIPSE, COLLEGE PK, MD 20740-3844 USA
SN 0031-9007
J9 PHYS REV LETT
JI Phys. Rev. Lett.
PD JAN 13
PY 1986
VL 56
IS 2
BP 123
EP 126
DI 10.1103/PhysRevLett.56.123
PG 4
WC Physics, Multidisciplinary
SC Physics
GA AXK34
UT WOS:A1986AXK3400007
ER

PT J
AU ZHANG, JS
AF ZHANG, JS
TI THE INTERFERENCE EFFECTS BETWEEN ATOMIC AND NUCLEAR PROCESSES -
   FLUCTUATION PHENOMENA IN POSITRON SPECTRUM PRODUCED BY VERY HEAVY-ION
   COLLISIONS
SO COMMUNICATIONS IN THEORETICAL PHYSICS
LA English
DT Article
RP ZHANG, JS (reprint author), CHINESE ACAD SCI,INST ATOM ENERGY,POB 275-41,BEIJING,PEOPLES R CHINA.
NR 13
TC 0
Z9 0
PU HUAZHONG UNIV SCI TECH PRESS
PI WUHAN
PA  WUHAN, PEOPLES R CHINA
SN 0253-6102
J9 COMMUN THEOR PHYS
JI Commun. Theor. Phys.
PY 1986
VL 6
IS 3
BP 221
EP 236
PG 16
WC Physics, Multidisciplinary
SC Physics
GA F2157
UT WOS:A1986F215700004
ER

PT J
AU HARRISON, DE
   JAKAS, MM
AF HARRISON, DE
   JAKAS, MM
TI SIMULATION OF THE ATOMIC COLLISION CASCADE
SO RADIATION EFFECTS AND DEFECTS IN SOLIDS
LA English
DT Article
RP HARRISON, DE (reprint author), USN,POSTGRAD SCH,MONTEREY,CA 93943, USA.
NR 60
TC 7
Z9 7
PU GORDON BREACH SCI PUBL LTD
PI READING
PA C/O STBS LTD, PO BOX 90, READING, BERKS, ENGLAND RG1 8JL
SN 1042-0150
J9 RADIAT EFF DEFECT S
JI Radiat. Eff. Defects Solids
PY 1986
VL 99
IS 1-4
BP 153
EP 169
DI 10.1080/00337578608209623
PG 17
WC Nuclear Science & Technology; Physics, Fluids & Plasmas; Physics,
   Condensed Matter
SC Nuclear Science & Technology; Physics
GA E8102
UT WOS:A1986E810200014
ER

PT J
AU WILSON, IH
   WEBB, RP
AF WILSON, IH
   WEBB, RP
TI A GEOMETRICAL TREATMENT OF MOMENTUM DISTRIBUTION IN THE ATOMIC COLLISION
   CASCADE APPLIED TO SPUTTERING YIELD AND ATOMIC MIXING
SO RADIATION EFFECTS AND DEFECTS IN SOLIDS
LA English
DT Article
RP WILSON, IH (reprint author), UNIV SURREY,DEPT ELECTR & ELECT ENGN,GUILDFORD GU2 5XH,SURREY,ENGLAND.
NR 10
TC 1
Z9 1
PU GORDON BREACH SCI PUBL LTD
PI READING
PA C/O STBS LTD, PO BOX 90, READING, BERKS, ENGLAND RG1 8JL
SN 1042-0150
J9 RADIAT EFF DEFECT S
JI Radiat. Eff. Defects Solids
PY 1986
VL 99
IS 1-4
BP 281
EP 291
DI 10.1080/00337578608209633
PG 11
WC Nuclear Science & Technology; Physics, Fluids & Plasmas; Physics,
   Condensed Matter
SC Nuclear Science & Technology; Physics
GA E8102
UT WOS:A1986E810200024
ER

PT J
AU JITSCHIN, W
AF JITSCHIN, W
TI SPIN-DEPOLARIZATION IN ENERGETIC ATOMIC-COLLISIONS BY THE EXCHANGE OF
   ELECTRONS
SO ZEITSCHRIFT FUR PHYSIK D-ATOMS MOLECULES AND CLUSTERS
LA English
DT Note
RP JITSCHIN, W (reprint author), UNIV BIELEFELD,FAK PHYS,D-4800 BIELEFELD 1,FED REP GER.
NR 7
TC 3
Z9 3
PU SPRINGER VERLAG
PI NEW YORK
PA 175 FIFTH AVE, NEW YORK, NY 10010
SN 0178-7683
J9 Z PHYS D ATOM MOL CL
JI Z. Phys. D-Atoms Mol. Clusters
PY 1986
VL 1
IS 1
BP 135
EP 136
PG 2
WC Physics, Atomic, Molecular & Chemical
SC Physics
GA A0248
UT WOS:A1986A024800014
ER

PT J
AU MOORMAN, L
   VANECK, J
   HEIDEMAN, HGM
   NIENHUIS, G
AF MOORMAN, L
   VANECK, J
   HEIDEMAN, HGM
   NIENHUIS, G
TI ENERGY-DEPENDENCE OF ATOMIC SUBSTATE CORRELATION IN SIMULTANEOUS
   DOUBLE-ATOM EXCITATIONS IN HE-HE COLLISIONS
SO JOURNAL OF PHYSICS B-ATOMIC MOLECULAR AND OPTICAL PHYSICS
LA English
DT Article
RP MOORMAN, L (reprint author), RIJKSUNIV UTRECHT,FYS LAB,PRINCETONPLEIN 5,3584 CC UTRECHT,NETHERLANDS.
NR 18
TC 6
Z9 6
PU IOP PUBLISHING LTD
PI BRISTOL
PA DIRAC HOUSE, TEMPLE BACK, BRISTOL, ENGLAND BS1 6BE
SN 0953-4075
J9 J PHYS B-AT MOL OPT
JI J. Phys. B-At. Mol. Opt. Phys.
PD DEC 28
PY 1985
VL 18
IS 24
BP 4707
EP 4743
DI 10.1088/0022-3700/18/24/015
PG 37
WC Optics; Physics, Atomic, Molecular & Chemical
SC Optics; Physics
GA AWY90
UT WOS:A1985AWY9000015
ER

PT J
AU CIRIC, D
   DIJKKAMP, D
   VLIEG, E
   DEHEER, FJ
AF CIRIC, D
   DIJKKAMP, D
   VLIEG, E
   DEHEER, FJ
TI SELECTIVE ELECTRON-CAPTURE INTO HE-II (N,L) SUBSHELLS IN COLLISIONS OF
   HE-2+ WITH ATOMIC AND MOLECULAR-HYDROGEN
SO JOURNAL OF PHYSICS B-ATOMIC MOLECULAR AND OPTICAL PHYSICS
LA English
DT Article
C1 STATE UNIV GRONINGEN,KERNFYS VERSNELLER INST,9700 AB GRONINGEN,NETHERLANDS.
RP CIRIC, D (reprint author), FOM,INST ATOM & MOLEC PHYS,1098 SJ AMSTERDAM,NETHERLANDS.
RI Vlieg, Elias/G-3386-2012
NR 36
TC 52
Z9 52
PU IOP PUBLISHING LTD
PI BRISTOL
PA DIRAC HOUSE, TEMPLE BACK, BRISTOL, ENGLAND BS1 6BE
SN 0953-4075
J9 J PHYS B-AT MOL OPT
JI J. Phys. B-At. Mol. Opt. Phys.
PD DEC 28
PY 1985
VL 18
IS 24
BP 4745
EP 4762
DI 10.1088/0022-3700/18/24/016
PG 18
WC Optics; Physics, Atomic, Molecular & Chemical
SC Optics; Physics
GA AWY90
UT WOS:A1985AWY9000016
ER

PT J
AU HUANG, W
   URBASSEK, HM
   SIGMUND, P
AF HUANG, W
   URBASSEK, HM
   SIGMUND, P
TI RECOIL NUMBERS, PARTICLE DENSITIES AND REACTION YIELDS IN LINEAR ATOMIC
   COLLISION CASCADES
SO PHILOSOPHICAL MAGAZINE A-PHYSICS OF CONDENSED MATTER STRUCTURE DEFECTS
   AND MECHANICAL PROPERTIES
LA English
DT Article
RP HUANG, W (reprint author), ODENSE UNIV,INST FYS,DK-5230 ODENSE M,DENMARK.
RI Sigmund, Peter/B-1115-2012
OI Sigmund, Peter/0000-0002-2959-1305
NR 47
TC 14
Z9 14
PU TAYLOR & FRANCIS LTD
PI LONDON
PA ONE GUNDPOWDER SQUARE, LONDON, ENGLAND EC4A 3DE
SN 0141-8610
J9 PHILOS MAG A
JI Philos. Mag. A-Phys. Condens. Matter Struct. Defect Mech. Prop.
PD DEC
PY 1985
VL 52
IS 6
BP 753
EP 785
PG 33
WC Materials Science, Multidisciplinary; Metallurgy & Metallurgical
   Engineering; Physics, Applied; Physics, Condensed Matter
SC Materials Science; Metallurgy & Metallurgical Engineering; Physics
GA AXJ14
UT WOS:A1985AXJ1400007
ER

PT J
AU DASHEVSKAYA, EI
   NIKITIN, EE
AF DASHEVSKAYA, EI
   NIKITIN, EE
TI INITIATION OF ATOMIC POLARIZATIONS WITH J=1 DURING COLLISIONS IN BEAMS
SO KHIMICHESKAYA FIZIKA
LA Russian
DT Article
C1 ACAD SCI USSR,INST CHEM PHYS,MOSCOW V-71,USSR.
RP DASHEVSKAYA, EI (reprint author), ACAD SCI USSR,INST TERR MAGNETISM IONOSPHERE & RADIOWAVE PROPAGAT,TROITSK,USSR.
NR 15
TC 8
Z9 8
PU MEZHDUNARODNAYA KNIGA
PI MOSCOW
PA 39 DIMITROVA UL., 113095 MOSCOW, RUSSIA
SN 0207-401X
J9 KHIM FIZ
JI Khimicheskaya Fiz.
PD SEP
PY 1985
VL 4
IS 9
BP 1174
EP 1181
PG 8
WC Physics, Atomic, Molecular & Chemical
SC Physics
GA A4709
UT WOS:A1985A470900002
ER

PT J
AU LICHTEN, W
AF LICHTEN, W
TI WHAT CAUSES THE SHARP POSITRON SPECTRUM IN HEAVY-ATOM COLLISIONS - THE
   ATOMIC HYPOTHESIS
SO AIP CONFERENCE PROCEEDINGS
LA English
DT Article
C1 NBS,JOINT INST LAB ASTROPHYS,BOULDER,CO 80309.
   UNIV COLORADO,BOULDER,CO 80309.
NR 16
TC 0
Z9 0
PU AMER INST PHYSICS
PI WOODBURY
PA CIRCULATION FULFILLMENT DIV, 500 SUNNYSIDE BLVD, WOODBURY, NY 11797-2999
SN 0094-243X
J9 AIP CONF PROC
PY 1985
IS 136
BP 319
EP 324
PG 6
WC Physics, Applied; Physics, Multidisciplinary
SC Physics
GA A3095
UT WOS:A1985A309500020
ER

PT J
AU MCDANIEL, EW
   FLANNERY, MR
   THOMAS, EW
   MANSON, ST
AF MCDANIEL, EW
   FLANNERY, MR
   THOMAS, EW
   MANSON, ST
TI SELECTED BIBLIOGRAPHY ON ATOMIC-COLLISIONS - DATA COLLECTIONS,
   BIBLIOGRAPHIES, REVIEW ARTICLES, BOOKS, AND PAPERS OF PARTICULAR
   TUTORIAL VALUE
SO ATOMIC DATA AND NUCLEAR DATA TABLES
LA English
DT Review
C1 GEORGIA STATE UNIV,DEPT PHYS & ASTRON,ATLANTA,GA 30303.
RP MCDANIEL, EW (reprint author), GEORGIA INST TECHNOL,SCH PHYS,ATLANTA,GA 30332, USA.
NR 1683
TC 5
Z9 5
PU ACADEMIC PRESS INC JNL-COMP SUBSCRIPTIONS
PI SAN DIEGO
PA 525 B ST, STE 1900, SAN DIEGO, CA 92101-4495
SN 0092-640X
J9 ATOM DATA NUCL DATA
JI Atom. Data Nucl. Data Tables
PY 1985
VL 33
IS 1
BP 1
EP 148
DI 10.1016/0092-640X(85)90024-5
PG 148
WC Physics, Atomic, Molecular & Chemical; Physics, Nuclear
SC Physics
GA ANA32
UT WOS:A1985ANA3200001
ER

PT J
AU TAWARA, H
   KATO, T
   NAKAI, Y
AF TAWARA, H
   KATO, T
   NAKAI, Y
TI CROSS-SECTIONS FOR ELECTRON-CAPTURE AND LOSS BY POSITIVE-IONS IN
   COLLISIONS WITH ATOMIC AND MOLECULAR-HYDROGEN
SO ATOMIC DATA AND NUCLEAR DATA TABLES
LA English
DT Article
RP TAWARA, H (reprint author), NAGOYA UNIV,INST PLASMA PHYS,NAGOYA,AICHI 464,JAPAN.
NR 14
TC 59
Z9 60
PU ACADEMIC PRESS INC JNL-COMP SUBSCRIPTIONS
PI SAN DIEGO
PA 525 B ST, STE 1900, SAN DIEGO, CA 92101-4495
SN 0092-640X
J9 ATOM DATA NUCL DATA
JI Atom. Data Nucl. Data Tables
PY 1985
VL 32
IS 2
BP 235
EP 303
DI 10.1016/0092-640X(85)90007-5
PG 69
WC Physics, Atomic, Molecular & Chemical; Physics, Nuclear
SC Physics
GA AEV25
UT WOS:A1985AEV2500002
ER

PT J
AU BALZ, JG
   BERNHEIM, RA
   CHEN, WJ
   GOLD, LP
AF BALZ, JG
   BERNHEIM, RA
   CHEN, WJ
   GOLD, LP
TI ATOMIC FINE-STRUCTURE STATE SELECTIVITY FOR THE COLLISION-INDUCED
   PHOTODISSOCIATION OF THE B 1-PI-U STATE OF LI-2
SO CHEMICAL PHYSICS LETTERS
LA English
DT Article
RP BALZ, JG (reprint author), PENN STATE UNIV,DEPT CHEM,DAVEY LAB 152,UNIVERSITY PK,PA 16802, USA.
NR 23
TC 5
Z9 5
PU ELSEVIER SCIENCE BV
PI AMSTERDAM
PA PO BOX 211, 1000 AE AMSTERDAM, NETHERLANDS
SN 0009-2614
J9 CHEM PHYS LETT
JI Chem. Phys. Lett.
PY 1985
VL 115
IS 4-5
BP 353
EP 357
DI 10.1016/0009-2614(85)85147-2
PG 5
WC Chemistry, Physical; Physics, Atomic, Molecular & Chemical
SC Chemistry; Physics
GA AGJ34
UT WOS:A1985AGJ3400001
ER

PT J
AU DORTHE, G
   COSTES, M
   NAULIN, C
   VAUCAMPS, C
   NOUCHI, G
   JOUSSOTDUBIEN, J
AF DORTHE, G
   COSTES, M
   NAULIN, C
   VAUCAMPS, C
   NOUCHI, G
   JOUSSOTDUBIEN, J
TI 1ST EXPERIMENT OF ATOMIC CARBON REACTIVE COLLISIONS IN PULSED SUPERSONIC
   MOLECULAR-BEAMS
SO COMPTES RENDUS DE L ACADEMIE DES SCIENCES SERIE II
LA French
DT Article
C1 UNIV BORDEAUX 1,CTR PHYS MOLEC OPT & HERTZIENNE,F-33405 TALENCE,FRANCE.
RP DORTHE, G (reprint author), UNIV BORDEAUX 1,PHOTOPHYS & PHOTOCHIM MOLEC LAB,F-33405 TALENCE,FRANCE.
NR 10
TC 8
Z9 8
PU GAUTHIER-VILLARS
PI PARIS
PA S P E S-JOURNAL DEPT, 120 BD ST GERMAIN, F-75006 PARIS, FRANCE
SN 1251-8069
J9 CR ACAD SCI II
PY 1985
VL 301
IS 1
BP 9
EP 12
PG 4
WC Multidisciplinary Sciences
SC Science & Technology - Other Topics
GA ALE06
UT WOS:A1985ALE0600003
ER

PT J
AU BENDAHMAN, M
   BLIMAN, S
   DOUSSON, S
   HITZ, D
   GAYET, R
   HANSSEN, J
   HAREL, C
   SALIN, A
AF BENDAHMAN, M
   BLIMAN, S
   DOUSSON, S
   HITZ, D
   GAYET, R
   HANSSEN, J
   HAREL, C
   SALIN, A
TI ELECTRON-CAPTURE FROM ATOMIC-HYDROGEN BY MULTIPLY CHARGED IONS IN
   LOW-ENERGY COLLISIONS
SO JOURNAL DE PHYSIQUE
LA English
DT Article
C1 UNIV BORDEAUX 1,CNRS,ERA 260,COLLIS ATOM LAB,F-33405 TALENCE,FRANCE.
RP BENDAHMAN, M (reprint author), CEN,CNRS,CEA,F-38041 GRENOBLE,FRANCE.
NR 43
TC 37
Z9 37
PU EDITIONS PHYSIQUE
PI LES ULIS CEDEX
PA Z I DE COURTABOEUF AVE 7 AV DU HOGGAR, BP 112, 91944 LES ULIS CEDEX,
   FRANCE
SN 0302-0738
J9 J PHYS-PARIS
PY 1985
VL 46
IS 4
BP 561
EP 572
DI 10.1051/jphys:01985004604056100
PG 12
GA AFJ85
UT WOS:A1985AFJ8500008
ER

PT J
AU PICQUE, JL
   SPIESS, G
   WUILLEUMIER, FJ
AF PICQUE, JL
   SPIESS, G
   WUILLEUMIER, FJ
TI ATOMIC AND MOLECULAR-COLLISIONS IN A LASER FIELD - MARCH 26-30, 1984
   ABBAYE-DE-ROYAUMONT, FRANCE - INTRODUCTION
SO JOURNAL DE PHYSIQUE
LA English
DT Editorial Material
C1 CENS,SPAS,F-91191 GIF SUR YVETTE,FRANCE.
RP PICQUE, JL (reprint author), UNIV PARIS 11,AIME COTTON LAB,BAT 505,F-91405 ORSAY,FRANCE.
NR 0
TC 0
Z9 0
PU EDITIONS PHYSIQUE
PI LES ULIS CEDEX
PA Z I DE COURTABOEUF AVE 7 AV DU HOGGAR, BP 112, 91944 LES ULIS CEDEX,
   FRANCE
SN 0302-0738
J9 J PHYS-PARIS
PD JAN
PY 1985
VL 46
IS C1
BP R5
EP R6
PG 2
GA A2058
UT WOS:A1985A205800001
ER

PT J
AU TREILLEUX, M
   THEVENARD, P
AF TREILLEUX, M
   THEVENARD, P
TI EFFECTS OF ATOMIC-COLLISIONS ON RUBIDIUM CLUSTERS EMBEDDED INTO MGO
   CRYSTALS
SO JOURNAL DE PHYSIQUE LETTRES
LA English
DT Article
RP TREILLEUX, M (reprint author), UNIV LYON 1,DEPT PHYS MAT,CNRS,LAB 172,43 BLVD 11 NOVEMBRE 1918,F-69622 VILLEURBANNE,FRANCE.
NR 14
TC 7
Z9 7
PU EDITIONS PHYSIQUE
PI LES ULIS CEDEX
PA Z I DE COURTABOEUF AVE 7 AV DU HOGGAR, BP 112, 91944 LES ULIS CEDEX,
   FRANCE
SN 0302-072X
J9 J PHYS LETT-PARIS
PY 1985
VL 46
IS 4
BP L157
EP L162
PG 6
WC Physics, Multidisciplinary
SC Physics
GA AKQ60
UT WOS:A1985AKQ6000005
ER

PT J
AU NAKASHIMA, K
   OGAWA, T
AF NAKASHIMA, K
   OGAWA, T
TI ANGULAR-DEPENDENCE OF DOPPLER PROFILES OF ATOMIC EMISSION PRODUCED IN
   ELECTRON MOLECULE COLLISIONS - ESTIMATION OF ANISOTROPY PARAMETERS
SO JOURNAL OF CHEMICAL PHYSICS
LA English
DT Article
RP NAKASHIMA, K (reprint author), KYUSHU UNIV,DEPT MOLEC SCI & TECHNOL,FUKUOKA 816,JAPAN.
NR 24
TC 19
Z9 19
PU AMER INST PHYSICS
PI WOODBURY
PA CIRCULATION FULFILLMENT DIV, 500 SUNNYSIDE BLVD, WOODBURY, NY 11797-2999
SN 0021-9606
J9 J CHEM PHYS
JI J. Chem. Phys.
PY 1985
VL 83
IS 10
BP 4920
EP 4923
DI 10.1063/1.449751
PG 4
WC Physics, Atomic, Molecular & Chemical
SC Physics
GA ATT21
UT WOS:A1985ATT2100008
ER

PT J
AU EICHLER, J
   HO, TS
AF EICHLER, J
   HO, TS
TI CLASSICAL MOTION OF THE CHARGE ASYMMETRY IN SLOW ATOMIC-COLLISIONS .1.
   SINGLE-ELECTRON MOTION DERIVED FROM EHRENFEST THEOREM
SO JOURNAL OF PHYSICS B-ATOMIC MOLECULAR AND OPTICAL PHYSICS
LA English
DT Article
C1 FREIE UNIV BERLIN,FACHBEREICH PHYS,D-1000 BERLIN 39,FED REP GER.
RP EICHLER, J (reprint author), HAHN MEITNER INST KERNFORSCH BERLIN GMBH,BEREICH KERN & STRAHLENPHYS,D-1000 BERLIN 39,FED REP GER.
NR 25
TC 0
Z9 0
PU IOP PUBLISHING LTD
PI BRISTOL
PA DIRAC HOUSE, TEMPLE BACK, BRISTOL, ENGLAND BS1 6BE
SN 0953-4075
J9 J PHYS B-AT MOL OPT
JI J. Phys. B-At. Mol. Opt. Phys.
PY 1985
VL 18
IS 3
BP 451
EP 461
DI 10.1088/0022-3700/18/3/020
PG 11
WC Optics; Physics, Atomic, Molecular & Chemical
SC Optics; Physics
GA ABV20
UT WOS:A1985ABV2000020
ER

PT J
AU ZIELINSKA, S
AF ZIELINSKA, S
TI A NEW ASPECT OF THE VELOCITY REDISTRIBUTION OF ATOMS INDUCED BY A
   LIGHT-BEAM AND COLLISIONS - THE ATOMIC DRIFT EFFECT
SO JOURNAL OF PHYSICS B-ATOMIC MOLECULAR AND OPTICAL PHYSICS
LA English
DT Article
RP ZIELINSKA, S (reprint author), UNIV GDANSK,INST THEORET PHYS & ASTROPHYS,WITA STWOSZA 57,PL-80952 GDANSK,POLAND.
NR 10
TC 12
Z9 12
PU IOP PUBLISHING LTD
PI BRISTOL
PA DIRAC HOUSE, TEMPLE BACK, BRISTOL, ENGLAND BS1 6BE
SN 0953-4075
J9 J PHYS B-AT MOL OPT
JI J. Phys. B-At. Mol. Opt. Phys.
PY 1985
VL 18
IS 7
BP 1333
EP 1340
DI 10.1088/0022-3700/18/7/014
PG 8
WC Optics; Physics, Atomic, Molecular & Chemical
SC Optics; Physics
GA AFJ37
UT WOS:A1985AFJ3700014
ER

PT J
AU PRADHAN, AK
   SEATON, MJ
AF PRADHAN, AK
   SEATON, MJ
TI DIELECTRONIC RECOMBINATION .2. EFFECTS ON CROSS-SECTIONS FOR
   INELASTIC-COLLISIONS BETWEEN ELECTRONS AND ATOMIC IONS
SO JOURNAL OF PHYSICS B-ATOMIC MOLECULAR AND OPTICAL PHYSICS
LA English
DT Article
C1 NBS,BOULDER,CO 80303.
   UNIV LONDON UNIV COLL,DEPT PHYS & ASTRON,LONDON WC1E 6BT,ENGLAND.
RP PRADHAN, AK (reprint author), UNIV COLORADO,JOINT INST LAB ASTROPHYS,BOULDER,CO 80309, USA.
NR 7
TC 26
Z9 26
PU IOP PUBLISHING LTD
PI BRISTOL
PA DIRAC HOUSE, TEMPLE BACK, BRISTOL, ENGLAND BS1 6BE
SN 0953-4075
J9 J PHYS B-AT MOL OPT
JI J. Phys. B-At. Mol. Opt. Phys.
PY 1985
VL 18
IS 8
BP 1631
EP 1635
DI 10.1088/0022-3700/18/8/017
PG 5
WC Optics; Physics, Atomic, Molecular & Chemical
SC Optics; Physics
GA AGM42
UT WOS:A1985AGM4200017
ER

PT J
AU COHEN, JS
AF COHEN, JS
TI CLASSICAL PHASE-SPACE DISTRIBUTIONS FOR ATOMIC-HYDROGEN COLLISIONS
SO JOURNAL OF PHYSICS B-ATOMIC MOLECULAR AND OPTICAL PHYSICS
LA English
DT Article
RP COHEN, JS (reprint author), UNIV CALIF LOS ALAMOS NATL LAB,DIV THEORET,LOS ALAMOS,NM 87545, USA.
NR 16
TC 45
Z9 45
PU IOP PUBLISHING LTD
PI BRISTOL
PA DIRAC HOUSE, TEMPLE BACK, BRISTOL, ENGLAND BS1 6BE
SN 0953-4075
J9 J PHYS B-AT MOL OPT
JI J. Phys. B-At. Mol. Opt. Phys.
PY 1985
VL 18
IS 9
BP 1759
EP 1769
DI 10.1088/0022-3700/18/9/011
PG 11
WC Optics; Physics, Atomic, Molecular & Chemical
SC Optics; Physics
GA AHN14
UT WOS:A1985AHN1400011
ER

PT J
AU MONTEIRO, TS
   DICKINSON, AS
   LEWIS, EL
AF MONTEIRO, TS
   DICKINSON, AS
   LEWIS, EL
TI THE BROADENING AND SHIFT OF THE SODIUM D LINES DUE TO COLLISIONS WITH
   ATOMIC-HYDROGEN
SO JOURNAL OF PHYSICS B-ATOMIC MOLECULAR AND OPTICAL PHYSICS
LA English
DT Article
RP MONTEIRO, TS (reprint author), UNIV NEWCASTLE UPON TYNE,SCH PHYS,NEWCASTLE TYNE NE1 7RU,TYNE & WEAR,ENGLAND.
NR 14
TC 18
Z9 18
PU IOP PUBLISHING LTD
PI BRISTOL
PA DIRAC HOUSE, TEMPLE BACK, BRISTOL, ENGLAND BS1 6BE
SN 0953-4075
J9 J PHYS B-AT MOL OPT
JI J. Phys. B-At. Mol. Opt. Phys.
PY 1985
VL 18
IS 17
BP 3499
EP 3506
DI 10.1088/0022-3700/18/17/012
PG 8
WC Optics; Physics, Atomic, Molecular & Chemical
SC Optics; Physics
GA AQU51
UT WOS:A1985AQU5100012
ER

PT J
AU PEACH, G
   WILLIS, SL
   MCDOWELL, MRC
AF PEACH, G
   WILLIS, SL
   MCDOWELL, MRC
TI THE CLASSICAL-THEORY OF CHARGE-TRANSFER AND IONIZATION PROCESSES IN
   COLLISIONS BETWEEN COMPLEX ATOMIC IONS
SO JOURNAL OF PHYSICS B-ATOMIC MOLECULAR AND OPTICAL PHYSICS
LA English
DT Article
C1 UNIV LONDON ROYAL HOLLOWAY COLL,DEPT MATH,EGHAM TW20 0EX,SURREY,ENGLAND.
RP PEACH, G (reprint author), UNIV LONDON UNIV COLL,DEPT PHYS & ASTRON,GOWER ST,LONDON WC1E 6BT,ENGLAND.
NR 20
TC 48
Z9 48
PU IOP PUBLISHING LTD
PI BRISTOL
PA DIRAC HOUSE, TEMPLE BACK, BRISTOL, ENGLAND BS1 6BE
SN 0953-4075
J9 J PHYS B-AT MOL OPT
JI J. Phys. B-At. Mol. Opt. Phys.
PY 1985
VL 18
IS 19
BP 3921
EP 3937
DI 10.1088/0022-3700/18/19/015
PG 17
WC Optics; Physics, Atomic, Molecular & Chemical
SC Optics; Physics
GA ASX60
UT WOS:A1985ASX6000015
ER

PT J
AU AMUSIA, MY
   IVANOV, VK
   KHARCHENKO, VA
AF AMUSIA, MY
   IVANOV, VK
   KHARCHENKO, VA
TI ELECTRON-SPIN CO-ORIENTATION IN ADIABATIC ATOMIC-COLLISIONS
SO JOURNAL OF PHYSICS B-ATOMIC MOLECULAR AND OPTICAL PHYSICS
LA English
DT Letter
C1 MI KALININ POLYTECH INST,LENINGRAD 195251,USSR.
RP AMUSIA, MY (reprint author), AF IOFFE ENGN PHYS INST,LENINGRAD,USSR.
RI Ivanov, Vadim/M-5766-2013
OI Ivanov, Vadim/0000-0002-3584-4583
NR 5
TC 0
Z9 0
PU IOP PUBLISHING LTD
PI BRISTOL
PA DIRAC HOUSE, TEMPLE BACK, BRISTOL, ENGLAND BS1 6BE
SN 0953-4075
J9 J PHYS B-AT MOL OPT
JI J. Phys. B-At. Mol. Opt. Phys.
PY 1985
VL 18
IS 16
BP L563
EP L567
DI 10.1088/0022-3700/18/16/005
PG 5
WC Optics; Physics, Atomic, Molecular & Chemical
SC Optics; Physics
GA APZ15
UT WOS:A1985APZ1500005
ER

PT J
AU CIRIC, D
   DIJKKAMP, D
   VLIEG, E
   DEHEER, FJ
AF CIRIC, D
   DIJKKAMP, D
   VLIEG, E
   DEHEER, FJ
TI SUBSHELL-SELECTIVE ELECTRON-CAPTURE CROSS-SECTIONS IN COLLISIONS OF
   HE-2+ AND C-4+ WITH ATOMIC-HYDROGEN
SO JOURNAL OF PHYSICS B-ATOMIC MOLECULAR AND OPTICAL PHYSICS
LA English
DT Letter
C1 STATE UNIV GRONINGEN,KERNFYS VERSNELLER INST,9700 AB GRONINGEN,NETHERLANDS.
RP CIRIC, D (reprint author), FOM,INST ATOM & MOLEC PHYS,KRUISLAAN 407,1098 SJ AMSTERDAM,NETHERLANDS.
RI Vlieg, Elias/G-3386-2012
NR 24
TC 17
Z9 17
PU IOP PUBLISHING LTD
PI BRISTOL
PA DIRAC HOUSE, TEMPLE BACK, BRISTOL, ENGLAND BS1 6BE
SN 0953-4075
J9 J PHYS B-AT MOL OPT
JI J. Phys. B-At. Mol. Opt. Phys.
PY 1985
VL 18
IS 2
BP L17
EP L22
DI 10.1088/0022-3700/18/2/002
PG 6
WC Optics; Physics, Atomic, Molecular & Chemical
SC Optics; Physics
GA ABV19
UT WOS:A1985ABV1900002
ER

PT J
AU WATANABE, T
AF WATANABE, T
TI COMMENT ON THE RELATION BETWEEN THE CROSS-SECTION FOR ELECTRON STRIPPING
   FROM A HELIUM-LIKE ION IN COLLISION WITH ATOMIC-HYDROGEN AND THE K-SHELL
   IONIZATION CROSS-SECTION FOR PROTON IMPACT
SO JOURNAL OF PHYSICS B-ATOMIC MOLECULAR AND OPTICAL PHYSICS
LA English
DT Letter
RP WATANABE, T (reprint author), INST PHYS & CHEM RES,ATOM PROC LAB,WAKO,SAITAMA 35101,JAPAN.
NR 4
TC 0
Z9 0
PU IOP PUBLISHING LTD
PI BRISTOL
PA DIRAC HOUSE, TEMPLE BACK, BRISTOL, ENGLAND BS1 6BE
SN 0953-4075
J9 J PHYS B-AT MOL OPT
JI J. Phys. B-At. Mol. Opt. Phys.
PY 1985
VL 18
IS 4
BP L111
EP L113
DI 10.1088/0022-3700/18/4/004
PG 3
WC Optics; Physics, Atomic, Molecular & Chemical
SC Optics; Physics
GA ACR19
UT WOS:A1985ACR1900004
ER

PT J
AU NARAYAN, J
   OEN, OS
   FATHY, D
   HOLLAND, OW
AF NARAYAN, J
   OEN, OS
   FATHY, D
   HOLLAND, OW
TI ATOMIC-STRUCTURE OF COLLISION CASCADES IN ION-IMPLANTED SILICON AND
   CHANNELING EFFECTS
SO MATERIALS LETTERS
LA English
DT Article
C1 MICROELECTR CTR N CAROLINA,RES TRIANGLE PK,NC 27709.
   N CAROLINA STATE UNIV,DEPT MAT ENGN,RALEIGH,NC 27695.
   OAK RIDGE NATL LAB,DIV SOLID STATE,OAK RIDGE,TN 37831.
RI Narayan, Jagdish/D-1874-2009
NR 11
TC 23
Z9 23
PU ELSEVIER SCIENCE BV
PI AMSTERDAM
PA PO BOX 211, 1000 AE AMSTERDAM, NETHERLANDS
SN 0167-577X
J9 MATER LETT
JI Mater. Lett.
PY 1985
VL 3
IS 3
BP 67
EP 72
DI 10.1016/0167-577X(85)90001-1
PG 6
WC Materials Science, Multidisciplinary; Physics, Applied
SC Materials Science; Physics
GA AKH92
UT WOS:A1985AKH9200001
ER

PT J
AU DIJKKAMP, D
   CIRIC, D
   DEHEER, FJ
   VLIEG, E
AF DIJKKAMP, D
   CIRIC, D
   DEHEER, FJ
   VLIEG, E
TI (N,L)-SUBSHELL ELECTRON-CAPTURE CROSS-SECTIONS IN COLLISIONS OF C-4+,
   N-5+ AND O-6+ WITH ATOMIC-HYDROGEN
SO NUCLEAR INSTRUMENTS & METHODS IN PHYSICS RESEARCH SECTION B-BEAM
   INTERACTIONS WITH MATERIALS AND ATOMS
LA English
DT Article
C1 STATE UNIV GRONINGEN,KERNFYS VERSNELLER INST,9700 AB GRONINGEN,NETHERLANDS.
RP DIJKKAMP, D (reprint author), FOM,INST ATOM & MOLEC PHYS,KRUISLAAN 407,1098 SJ AMSTERDAM,NETHERLANDS.
RI Vlieg, Elias/G-3386-2012
NR 20
TC 5
Z9 5
PU ELSEVIER SCIENCE BV
PI AMSTERDAM
PA PO BOX 211, 1000 AE AMSTERDAM, NETHERLANDS
SN 0168-583X
J9 NUCL INSTRUM METH B
JI Nucl. Instrum. Methods Phys. Res. Sect. B-Beam Interact. Mater. Atoms
PY 1985
VL 9
IS 4
BP 403
EP 407
DI 10.1016/0168-583X(85)90334-9
PG 5
WC Instruments & Instrumentation; Nuclear Science & Technology; Physics,
   Atomic, Molecular & Chemical; Physics, Nuclear
SC Instruments & Instrumentation; Nuclear Science & Technology; Physics
GA ANW46
UT WOS:A1985ANW4600013
ER

PT J
AU HEIL, TG
   BOTTRELL, GJ
   BOTTCHER, C
AF HEIL, TG
   BOTTRELL, GJ
   BOTTCHER, C
TI MOLECULAR THEORY OF ATOMIC-COLLISIONS - A GENERALIZED PERTURBED
   STATIONARY STATES APPROACH
SO NUCLEAR INSTRUMENTS & METHODS IN PHYSICS RESEARCH SECTION B-BEAM
   INTERACTIONS WITH MATERIALS AND ATOMS
LA English
DT Article
C1 OAK RIDGE NATL LAB,OAK RIDGE,TN 37830.
RP HEIL, TG (reprint author), UNIV GEORGIA,DEPT PHYS & ASTRON,ATHENS,GA 30602, USA.
NR 6
TC 1
Z9 1
PU ELSEVIER SCIENCE BV
PI AMSTERDAM
PA PO BOX 211, 1000 AE AMSTERDAM, NETHERLANDS
SN 0168-583X
J9 NUCL INSTRUM METH B
JI Nucl. Instrum. Methods Phys. Res. Sect. B-Beam Interact. Mater. Atoms
PY 1985
VL 9
IS 4
BP 448
EP 450
DI 10.1016/0168-583X(85)90345-3
PG 3
WC Instruments & Instrumentation; Nuclear Science & Technology; Physics,
   Atomic, Molecular & Chemical; Physics, Nuclear
SC Instruments & Instrumentation; Nuclear Science & Technology; Physics
GA ANW46
UT WOS:A1985ANW4600024
ER

PT J
AU BELYAEV, AK
   DEVDARIANI, AZ
   SEBYAKIN, YN
AF BELYAEV, AK
   DEVDARIANI, AZ
   SEBYAKIN, YN
TI EFFECT OF QUASI-BOUND STATES ON RADIATION AND ABSORPTION PROCESSES UNDER
   ATOMIC-COLLISIONS
SO OPTIKA I SPEKTROSKOPIYA
LA Russian
DT Article
RI Belyaev, Andrey/B-6051-2011; Devdariani, Alexander/G-5334-2010
OI Devdariani, Alexander/0000-0002-0605-6705
NR 13
TC 10
Z9 10
PU MEZHDUNARODNAYA KNIGA
PI MOSCOW
PA 39 DIMITROVA UL., 113095 MOSCOW, RUSSIA
SN 0030-4034
J9 OPT SPEKTROSK+
JI Opt. Spektrosk.
PY 1985
VL 59
IS 3
BP 505
EP 510
PG 6
WC Optics; Spectroscopy
SC Optics; Spectroscopy
GA ASF16
UT WOS:A1985ASF1600008
ER

PT J
AU PETRASHEN, AG
   REBANE, VN
   REBANE, TK
AF PETRASHEN, AG
   REBANE, VN
   REBANE, TK
TI ORIENTATION OF ATOMIC STATES UNDER SLOW ANISOTROPIC COLLISIONS WITH IONS
   IN A WEAK MAGNETIC-FIELD
SO OPTIKA I SPEKTROSKOPIYA
LA Russian
DT Article
NR 12
TC 2
Z9 2
PU MEZHDUNARODNAYA KNIGA
PI MOSCOW
PA 39 DIMITROVA UL., 113095 MOSCOW, RUSSIA
SN 0030-4034
J9 OPT SPEKTROSK+
JI Opt. Spektrosk.
PY 1985
VL 58
IS 5
BP 983
EP 987
PG 5
WC Optics; Spectroscopy
SC Optics; Spectroscopy
GA AJQ40
UT WOS:A1985AJQ4000006
ER

PT J
AU DEVDARIANI, AZ
   ZAGREBIN, AL
AF DEVDARIANI, AZ
   ZAGREBIN, AL
TI DEEXCITATION OF ATOMIC ZN, CD, HG METASTABLE STATES DUE TO COLLISIONS
   WITH INERT-GAS ATOMS
SO OPTIKA I SPEKTROSKOPIYA
LA Russian
DT Article
RI Devdariani, Alexander/G-5334-2010
OI Devdariani, Alexander/0000-0002-0605-6705
NR 10
TC 18
Z9 18
PU MEZHDUNARODNAYA KNIGA
PI MOSCOW
PA 39 DIMITROVA UL., 113095 MOSCOW, RUSSIA
SN 0030-4034
J9 OPT SPEKTROSK+
JI Opt. Spektrosk.
PY 1985
VL 58
IS 6
BP 1223
EP 1227
PG 5
WC Optics; Spectroscopy
SC Optics; Spectroscopy
GA ALW41
UT WOS:A1985ALW4100007
ER

PT J
AU MEYERHOFF, WE
   GOULD, H
   MUNGER, C
   ALONSO, J
   THIEBERGER, P
   WEGNER, HE
AF MEYERHOFF, WE
   GOULD, H
   MUNGER, C
   ALONSO, J
   THIEBERGER, P
   WEGNER, HE
TI ATOMIC-COLLISIONS WITH RELATIVISTIC HEAVY-IONS .3. ELECTRON-CAPTURE
SO PHYSICAL REVIEW A
LA English
DT Article
C1 SRI INT,DEPT MOLEC PHYS,MENLO PK,CA 94025.
   UNIV CALIF BERKELEY LAWRENCE BERKELEY LAB,MAT & MOLEC RES DIV,BERKELEY,CA 94720.
   UNIV CALIF BERKELEY LAWRENCE BERKELEY LAB,ACCELERATOR & FUS RES DIV,BERKELEY,CA 94720.
   BROOKHAVEN NATL LAB,DEPT PHYS,UPTON,NY 11973.
RP MEYERHOFF, WE (reprint author), STANFORD UNIV,DEPT PHYS,STANFORD,CA 94305, USA.
NR 33
TC 85
Z9 85
PU AMERICAN PHYSICAL SOC
PI COLLEGE PK
PA ONE PHYSICS ELLIPSE, COLLEGE PK, MD 20740-3844 USA
SN 1050-2947
J9 PHYS REV A
JI Phys. Rev. A
PY 1985
VL 32
IS 6
BP 3291
EP 3301
DI 10.1103/PhysRevA.32.3291
PG 11
WC Optics; Physics, Atomic, Molecular & Chemical
SC Optics; Physics
GA AVC77
UT WOS:A1985AVC7700014
ER

PT J
AU ANHOLT, R
   MEYERHOF, WE
   GOULD, H
   MUNGER, C
   ALONSO, J
   THIEBERGER, P
   WEGNER, HE
AF ANHOLT, R
   MEYERHOF, WE
   GOULD, H
   MUNGER, C
   ALONSO, J
   THIEBERGER, P
   WEGNER, HE
TI ATOMIC-COLLISIONS WITH RELATIVISTIC HEAVY-IONS .4. PROJECTILE K-SHELL
   IONIZATION
SO PHYSICAL REVIEW A
LA English
DT Article
C1 UNIV CALIF BERKELEY LAWRENCE BERKELEY LAB,MAT & MOLEC RES DIV,BERKELEY,CA 94720.
   UNIV CALIF BERKELEY LAWRENCE BERKELEY LAB,ACCELERATOR & FUS RES DIV,BERKELEY,CA 94720.
   BROOKHAVEN NATL LAB,DEPT PHYS,UPTON,NY 11973.
RP ANHOLT, R (reprint author), STANFORD UNIV,DEPT PHYS,STANFORD,CA 94305, USA.
NR 33
TC 56
Z9 56
PU AMERICAN PHYSICAL SOC
PI COLLEGE PK
PA ONE PHYSICS ELLIPSE, COLLEGE PK, MD 20740-3844 USA
SN 1050-2947
J9 PHYS REV A
JI Phys. Rev. A
PY 1985
VL 32
IS 6
BP 3302
EP 3309
DI 10.1103/PhysRevA.32.3302
PG 8
WC Optics; Physics, Atomic, Molecular & Chemical
SC Optics; Physics
GA AVC77
UT WOS:A1985AVC7700015
ER

PT J
AU LAPICKI, G
   LICHTEN, W
AF LAPICKI, G
   LICHTEN, W
TI RECONCILIATION OF ATOMIC-ORBITAL AND MOLECULAR-ORBITAL MODELS IN SLOW
   AND SYMMETRIC COLLISIONS
SO PHYSICAL REVIEW A
LA English
DT Article
C1 YALE UNIV,DEPT PHYS,NEW HAVEN,CT 06511.
RP LAPICKI, G (reprint author), E CAROLINA UNIV,DEPT PHYS,GREENVILLE,NC 27834, USA.
NR 84
TC 12
Z9 12
PU AMERICAN PHYSICAL SOC
PI COLLEGE PK
PA ONE PHYSICS ELLIPSE, COLLEGE PK, MD 20740-3844 USA
SN 1050-2947
J9 PHYS REV A
JI Phys. Rev. A
PY 1985
VL 31
IS 3
BP 1354
EP 1361
DI 10.1103/PhysRevA.31.1354
PG 8
WC Optics; Physics, Atomic, Molecular & Chemical
SC Optics; Physics
GA ACR30
UT WOS:A1985ACR3000015
ER

PT J
AU ANHOLT, R
AF ANHOLT, R
TI ATOMIC-COLLISIONS WITH RELATIVISTIC HEAVY-IONS .2. LIGHT-ION CHARGE
   STATES
SO PHYSICAL REVIEW A
LA English
DT Article
RP ANHOLT, R (reprint author), STANFORD UNIV,DEPT PHYS,STANFORD,CA 94305, USA.
NR 45
TC 66
Z9 66
PU AMERICAN PHYSICAL SOC
PI COLLEGE PK
PA ONE PHYSICS ELLIPSE, COLLEGE PK, MD 20740-3844 USA
SN 1050-2947
J9 PHYS REV A
JI Phys. Rev. A
PY 1985
VL 31
IS 6
BP 3579
EP 3592
DI 10.1103/PhysRevA.31.3579
PG 14
WC Optics; Physics, Atomic, Molecular & Chemical
SC Optics; Physics
GA AJE48
UT WOS:A1985AJE4800007
ER

PT J
AU STONE, JA
   MORGAN, TJ
AF STONE, JA
   MORGAN, TJ
TI EXCITATION OF HIGHLY EXCITED-STATES OF ATOMIC-HYDROGEN IN
   ELECTRON-DETACHMENT COLLISIONS OF H- WITH H, H-2, AND AR
SO PHYSICAL REVIEW A
LA English
DT Article
C1 WESLEYAN UNIV,DEPT PHYS,MIDDLETOWN,CT 06457.
NR 49
TC 3
Z9 3
PU AMERICAN PHYSICAL SOC
PI COLLEGE PK
PA ONE PHYSICS ELLIPSE, COLLEGE PK, MD 20740-3844 USA
SN 1050-2947
J9 PHYS REV A
JI Phys. Rev. A
PY 1985
VL 31
IS 6
BP 3612
EP 3619
DI 10.1103/PhysRevA.31.3612
PG 8
WC Optics; Physics, Atomic, Molecular & Chemical
SC Optics; Physics
GA AJE48
UT WOS:A1985AJE4800010
ER

PT J
AU REINHARDT, J
   MULLER, B
   GREINER, W
AF REINHARDT, J
   MULLER, B
   GREINER, W
TI NEW ATOMIC MECHANISM FOR POSITRON PRODUCTION IN HEAVY-ION COLLISIONS -
   COMMENT
SO PHYSICAL REVIEW LETTERS
LA English
DT Letter
RP REINHARDT, J (reprint author), UNIV FRANKFURT,INST THEORET PHYS,D-6000 FRANKFURT 70,FED REP GER.
NR 9
TC 5
Z9 5
PU AMERICAN PHYSICAL SOC
PI COLLEGE PK
PA ONE PHYSICS ELLIPSE, COLLEGE PK, MD 20740-3844 USA
SN 0031-9007
J9 PHYS REV LETT
JI Phys. Rev. Lett.
PY 1985
VL 55
IS 1
BP 134
EP 134
DI 10.1103/PhysRevLett.55.134
PG 1
WC Physics, Multidisciplinary
SC Physics
GA AKW62
UT WOS:A1985AKW6200038
ER

PT J
AU LICHTEN, W
   ROBATINO, A
AF LICHTEN, W
   ROBATINO, A
TI NEW ATOMIC MECHANISM FOR POSITRON PRODUCTION IN HEAVY-ION COLLISIONS -
   REPLY
SO PHYSICAL REVIEW LETTERS
LA English
DT Letter
C1 NBS,JOINT INST LAB ASTROPHYS,BOULDER,CO 80303.
   UNIV COLORADO,BOULDER,CO 80309.
RP LICHTEN, W (reprint author), YALE UNIV,NEW HAVEN,CT 06511, USA.
NR 19
TC 8
Z9 8
PU AMERICAN PHYSICAL SOC
PI COLLEGE PK
PA ONE PHYSICS ELLIPSE, COLLEGE PK, MD 20740-3844 USA
SN 0031-9007
J9 PHYS REV LETT
JI Phys. Rev. Lett.
PY 1985
VL 55
IS 1
BP 135
EP 135
DI 10.1103/PhysRevLett.55.135
PG 1
WC Physics, Multidisciplinary
SC Physics
GA AKW62
UT WOS:A1985AKW6200039
ER

PT J
AU JAKAS, MM
   HARRISON, DE
AF JAKAS, MM
   HARRISON, DE
TI MANY-BODY EFFECTS IN ATOMIC-COLLISION CASCADES
SO PHYSICAL REVIEW LETTERS
LA English
DT Article
RP JAKAS, MM (reprint author), NAVAL POSTGRAD SCH,MONTEREY,CA 93943, USA.
NR 22
TC 15
Z9 15
PU AMERICAN PHYSICAL SOC
PI COLLEGE PK
PA ONE PHYSICS ELLIPSE, COLLEGE PK, MD 20740-3844 USA
SN 0031-9007
J9 PHYS REV LETT
JI Phys. Rev. Lett.
PY 1985
VL 55
IS 17
BP 1782
EP 1785
DI 10.1103/PhysRevLett.55.1782
PG 4
WC Physics, Multidisciplinary
SC Physics
GA ASN61
UT WOS:A1985ASN6100022
ER

PT J
AU LICHTEN, W
   ROBATINO, A
AF LICHTEN, W
   ROBATINO, A
TI NEW ATOMIC MECHANISM FOR POSITRON PRODUCTION IN HEAVY-ION COLLISIONS
SO PHYSICAL REVIEW LETTERS
LA English
DT Article
C1 NBS,JOINT INST LAB ASTROPHYS,BOULDER,CO 80303.
   UNIV COLORADO,BOULDER,CO 80309.
   YALE UNIV,NEW HAVEN,CT 06511.
NR 27
TC 24
Z9 24
PU AMERICAN PHYSICAL SOC
PI COLLEGE PK
PA ONE PHYSICS ELLIPSE, COLLEGE PK, MD 20740-3844 USA
SN 0031-9007
J9 PHYS REV LETT
JI Phys. Rev. Lett.
PY 1985
VL 54
IS 8
BP 781
EP 784
DI 10.1103/PhysRevLett.54.781
PG 4
WC Physics, Multidisciplinary
SC Physics
GA ACE37
UT WOS:A1985ACE3700016
ER

PT J
AU HERTEL, IV
   SCHMIDT, H
   BAHRING, A
   MEYER, E
AF HERTEL, IV
   SCHMIDT, H
   BAHRING, A
   MEYER, E
TI ANGULAR-MOMENTUM TRANSFER AND CHARGE CLOUD ALIGNMENT IN
   ATOMIC-COLLISIONS - INTUITIVE CONCEPTS, EXPERIMENTAL-OBSERVATIONS AND
   SEMICLASSICAL MODELS
SO REPORTS ON PROGRESS IN PHYSICS
LA English
DT Review
C1 UNIV COLORADO,NBS,JOINT INST LAB ASTROPHYS,BOULDER,CO 80309.
RP HERTEL, IV (reprint author), FREE UNIV BERLIN,D-1000 BERLIN 33,FED REP GER.
NR 45
TC 145
Z9 146
PU IOP PUBLISHING LTD
PI BRISTOL
PA DIRAC HOUSE, TEMPLE BACK, BRISTOL, ENGLAND BS1 6BE
SN 0034-4885
J9 REP PROG PHYS
JI Rep. Prog. Phys.
PY 1985
VL 48
IS 3
BP 375
EP 414
DI 10.1088/0034-4885/48/3/003
PG 40
WC Physics, Multidisciplinary
SC Physics
GA AEC95
UT WOS:A1985AEC9500003
ER

PT J
AU GEORGE, TF
AF GEORGE, TF
TI THEORY OF SLOW ATOMIC-COLLISIONS - NIKITIN,EE, UMANSKII,SY
SO SCIENCE
LA English
DT Book Review
RP GEORGE, TF (reprint author), UNIV ROCHESTER,DEPT CHEM,ROCHESTER,NY 14627, USA.
NR 1
TC 0
Z9 0
PU AMER ASSOC ADVANCEMENT SCIENCE
PI WASHINGTON
PA 1200 NEW YORK AVE, NW, WASHINGTON, DC 20005
SN 0036-8075
J9 SCIENCE
JI Science
PY 1985
VL 227
IS 4693
BP 1463
EP 1463
DI 10.1126/science.227.4693.1463
PG 1
WC Multidisciplinary Sciences
SC Science & Technology - Other Topics
GA ADG06
UT WOS:A1985ADG0600020
ER

PT J
AU DURANTE, N
   GUIDOTTI, C
   ARRIGHINI, GP
AF DURANTE, N
   GUIDOTTI, C
   ARRIGHINI, GP
TI A SIMPLE-MODEL OF ATOMIC COLLISION IN THE PRESENCE OF AN INTENSE
   RADIATION SOURCE
SO THEOCHEM-JOURNAL OF MOLECULAR STRUCTURE
LA English
DT Article
C1 UNIV PISA,INST CHIM FIS,I-56100 PISA,ITALY.
RP DURANTE, N (reprint author), INST CHIM QUANTIST & ENERGET MOLEC CNRS,VIA RISORGIMENTO 35,I-56100 PISA,ITALY.
NR 33
TC 0
Z9 0
PU ELSEVIER SCIENCE BV
PI AMSTERDAM
PA PO BOX 211, 1000 AE AMSTERDAM, NETHERLANDS
SN 0166-1280
J9 THEOCHEM-J MOL STRUC
JI Theochem-J. Mol. Struct.
PY 1985
VL 21
IS FEB
BP 191
EP 200
PG 10
WC Chemistry, Physical
SC Chemistry
GA AEV61
UT WOS:A1985AEV6100025
ER

PT J
AU TEPLOV, SV
AF TEPLOV, SV
TI STATISTICAL-MODEL FOR THE ATOM EXCITATION IN THE MEDIUM ENERGY
   ATOMIC-COLLISIONS
SO ZHURNAL TEKHNICHESKOI FIZIKI
LA Russian
DT Note
RP TEPLOV, SV (reprint author), DONETSK STATE UNIV,DONETSK,UKRAINE,USSR.
NR 6
TC 4
Z9 4
PU MEZHDUNARODNAYA KNIGA
PI MOSCOW
PA 39 DIMITROVA UL., 113095 MOSCOW, RUSSIA
SN 0044-4642
J9 ZH TEKH FIZ+
JI Zhurnal Tek. Fiz.
PY 1985
VL 55
IS 1
BP 200
EP 203
PG 4
WC Physics, Applied
SC Physics
GA ABB16
UT WOS:A1985ABB1600035
ER

PT J
AU LICHTEN, W
AF LICHTEN, W
TI INTRODUCTION TO ATOMIC AND MOLECULAR-COLLISIONS - JOHNSON,RE
SO AMERICAN SCIENTIST
LA English
DT Book Review
C1 YALE UNIV,NEW HAVEN,CT 06520.
NR 1
TC 0
Z9 0
PU SIGMA XI-SCI RES SOC
PI RES TRIANGLE PK
PA PO BOX 13975, RES TRIANGLE PK, NC 27709
SN 0003-0996
J9 AM SCI
JI Am. Scientist
PY 1984
VL 72
IS 1
BP 80
EP 80
PG 1
WC Multidisciplinary Sciences
SC Science & Technology - Other Topics
GA SB633
UT WOS:A1984SB63300036
ER

PT J
AU HEINZ, U
   MULLER, U
   REINHARDT, J
   MULLER, B
   GREINER, W
AF HEINZ, U
   MULLER, U
   REINHARDT, J
   MULLER, B
   GREINER, W
TI TIME STRUCTURE AND ATOMIC EXCITATION-SPECTRA IN HEAVY-ION COLLISIONS
   WITH NUCLEAR CONTACT
SO ANNALS OF PHYSICS
LA English
DT Article
C1 GESELL SCHWERIONENFORSCH MBH,D-6100 DARMSTADT 11,FED REP GER.
   JOHANN WOLFGANG GOETHE UNIV,INST THEORET PHYS,D-6000 FRANKFURT 11,FED REP GER.
   VANDERBILT UNIV,DEPT PHYS & ASTRON,NASHVILLE,TN 37235.
NR 55
TC 26
Z9 26
PU ACADEMIC PRESS INC JNL-COMP SUBSCRIPTIONS
PI SAN DIEGO
PA 525 B ST, STE 1900, SAN DIEGO, CA 92101-4495
SN 0003-4916
J9 ANN PHYS-NEW YORK
JI Ann. Phys.
PY 1984
VL 158
IS 2
BP 476
EP 512
DI 10.1016/0003-4916(84)90129-5
PG 37
WC Physics, Multidisciplinary
SC Physics
GA TX179
UT WOS:A1984TX17900009
ER

PT J
AU FEICKERT, CA
   BLINT, RJ
   SURRATT, GT
   WATSON, WD
AF FEICKERT, CA
   BLINT, RJ
   SURRATT, GT
   WATSON, WD
TI QUANTAL CALCULATIONS OF CHARGE-TRANSFER IN COLLISIONS BETWEEN N-V AND
   ATOMIC-HYDROGEN
SO ASTROPHYSICAL JOURNAL
LA English
DT Article
C1 UNIV ILLINOIS,DEPT PHYS,URBANA,IL 61801.
   UNIV ILLINOIS,DEPT ASTRON,URBANA,IL 61801.
   UNIV ILLINOIS,MAT RES LAB,URBANA,IL 61801.
NR 27
TC 16
Z9 16
PU UNIV CHICAGO PRESS
PI CHICAGO
PA 5720 S WOODLAWN AVE, CHICAGO, IL 60637
SN 0004-637X
J9 ASTROPHYS J
JI Astrophys. J.
PY 1984
VL 286
IS 1
BP 371
EP 376
DI 10.1086/162609
PG 6
WC Astronomy & Astrophysics
SC Astronomy & Astrophysics
GA TV643
UT WOS:A1984TV64300041
ER

PT J
AU ITIKAWA, Y
   TAKAYANAGI, K
   IWAI, T
AF ITIKAWA, Y
   TAKAYANAGI, K
   IWAI, T
TI ANNOTATED-BIBLIOGRAPHY ON ELECTRON COLLISIONS WITH ATOMIC POSITIVE-IONS
   - EXCITATION AND IONIZATION
SO ATOMIC DATA AND NUCLEAR DATA TABLES
LA English
DT Article
C1 KANSAI MED UNIV,DEPT LIBERAL ARTS,HIRAKATA,OSAKA 573,JAPAN.
RP ITIKAWA, Y (reprint author), INST SPACE & ASTRONAUT SCI,MEGURO KU,TOKYO 153,JAPAN.
NR 0
TC 28
Z9 28
PU ACADEMIC PRESS INC JNL-COMP SUBSCRIPTIONS
PI SAN DIEGO
PA 525 B ST, STE 1900, SAN DIEGO, CA 92101-4495
SN 0092-640X
J9 ATOM DATA NUCL DATA
JI Atom. Data Nucl. Data Tables
PY 1984
VL 31
IS 2
BP 215
EP 274
DI 10.1016/0092-640X(84)90023-8
PG 60
WC Physics, Atomic, Molecular & Chemical; Physics, Nuclear
SC Physics
GA TP663
UT WOS:A1984TP66300002
ER

PT J
AU ARNOLDUS, HF
AF ARNOLDUS, HF
TI RADIAL ELECTRIC MULTIPOLE MATRIX-ELEMENTS FOR INELASTIC-COLLISIONS IN
   ATOMIC AND NUCLEAR-PHYSICS
SO COMPUTER PHYSICS COMMUNICATIONS
LA English
DT Article
RP ARNOLDUS, HF (reprint author), RIJKSUNIV UTRECHT,FYS LAB,3508 TA UTRECHT,NETHERLANDS.
NR 17
TC 3
Z9 3
PU ELSEVIER SCIENCE BV
PI AMSTERDAM
PA PO BOX 211, 1000 AE AMSTERDAM, NETHERLANDS
SN 0010-4655
J9 COMPUT PHYS COMMUN
JI Comput. Phys. Commun.
PY 1984
VL 32
IS 4
BP 421
EP 437
DI 10.1016/0010-4655(84)90058-4
PG 17
WC Computer Science, Interdisciplinary Applications; Physics, Mathematical
SC Computer Science; Physics
GA TL445
UT WOS:A1984TL44500008
ER

PT J
AU MESTDAGH, JM
AF MESTDAGH, JM
TI POLARIZATION INDUCED BY AN ATOMIC COLLISION IN AN EXCITED-STATE -
   INFLUENCE OF THE NUCLEAR-SPIN
SO JOURNAL DE PHYSIQUE
LA French
DT Article
RP MESTDAGH, JM (reprint author), CENS,SERV ATOM & SURFACES LAB,F-91191 GIF SUR YVETTE,FRANCE.
NR 9
TC 0
Z9 0
PU EDITIONS PHYSIQUE
PI LES ULIS CEDEX
PA Z I DE COURTABOEUF AVE 7 AV DU HOGGAR, BP 112, 91944 LES ULIS CEDEX,
   FRANCE
SN 0302-0738
J9 J PHYS-PARIS
PY 1984
VL 45
IS 1
BP 107
EP 111
DI 10.1051/jphys:01984004501010700
PG 5
GA SC706
UT WOS:A1984SC70600010
ER

PT J
AU GOUSSET, G
   BOULMERLEBORGNE, C
AF GOUSSET, G
   BOULMERLEBORGNE, C
TI COLLISIONAL RADIATIVE MODEL OF A HELIUM CAPILLARY GLOW-DISCHARGE
   INCLUDING ATOMIC-COLLISIONS
SO JOURNAL DE PHYSIQUE
LA English
DT Article
RP GOUSSET, G (reprint author), UNIV ORLEANS,UER SCI FONDAMENTALES & APPL,CNRS,RECH ENERGET MILIEUX IONISES GRP,F-45046 ORLEANS,FRANCE.
NR 77
TC 12
Z9 12
PU EDITIONS PHYSIQUE
PI LES ULIS CEDEX
PA Z I DE COURTABOEUF AVE 7 AV DU HOGGAR, BP 112, 91944 LES ULIS CEDEX,
   FRANCE
SN 0302-0738
J9 J PHYS-PARIS
PY 1984
VL 45
IS 4
BP 689
EP 702
DI 10.1051/jphys:01984004504068900
PG 14
GA SN275
UT WOS:A1984SN27500006
ER

PT J
AU WILLIAMS, ID
   GEDDES, J
   GILBODY, HB
AF WILLIAMS, ID
   GEDDES, J
   GILBODY, HB
TI ELECTRON-CAPTURE, LOSS AND EXCITATION IN COLLISIONS OF H+, H(1S), H(2S)
   AND H- IN ATOMIC OXYGEN
SO JOURNAL OF PHYSICS B-ATOMIC MOLECULAR AND OPTICAL PHYSICS
LA English
DT Article
RP WILLIAMS, ID (reprint author), QUEENS UNIV BELFAST,DEPT PURE & APPL PHYS,BELFAST BT7 1NN,ANTRIM,NORTH IRELAND.
NR 27
TC 16
Z9 16
PU IOP PUBLISHING LTD
PI BRISTOL
PA DIRAC HOUSE, TEMPLE BACK, BRISTOL, ENGLAND BS1 6BE
SN 0953-4075
J9 J PHYS B-AT MOL OPT
JI J. Phys. B-At. Mol. Opt. Phys.
PY 1984
VL 17
IS 8
BP 1547
EP 1558
DI 10.1088/0022-3700/17/8/016
PG 12
WC Optics; Physics, Atomic, Molecular & Chemical
SC Optics; Physics
GA SN733
UT WOS:A1984SN73300016
ER

PT J
AU FRITSCH, W
   LIN, CD
AF FRITSCH, W
   LIN, CD
TI ATOMIC-BASIS STUDY OF ELECTRON-TRANSFER INTO C-3+(NL) ORBITALS IN C-4++H
   AND C-4++LI COLLISIONS
SO JOURNAL OF PHYSICS B-ATOMIC MOLECULAR AND OPTICAL PHYSICS
LA English
DT Article
C1 KANSAS STATE UNIV AGR & APPL SCI,DEPT PHYS,MANHATTAN,KS 66506.
RP FRITSCH, W (reprint author), HAHN MEITNER INST KERNFORSCH BERLIN GMBH,BEREICH KERN & STRAHLENPHYS,D-1000 BERLIN 39,FED REP GER.
RI Fritsch, Wolfgang/B-3412-2009; Lin, c d/D-7312-2012
OI Lin, c d/0000-0003-4847-8938
NR 24
TC 57
Z9 58
PU IOP PUBLISHING LTD
PI BRISTOL
PA DIRAC HOUSE, TEMPLE BACK, BRISTOL, ENGLAND BS1 6BE
SN 0953-4075
J9 J PHYS B-AT MOL OPT
JI J. Phys. B-At. Mol. Opt. Phys.
PY 1984
VL 17
IS 16
BP 3271
EP 3278
DI 10.1088/0022-3700/17/16/010
PG 8
WC Optics; Physics, Atomic, Molecular & Chemical
SC Optics; Physics
GA TG196
UT WOS:A1984TG19600010
ER

PT J
AU LARSEN, OG
   TAULBJERG, K
AF LARSEN, OG
   TAULBJERG, K
TI THEORY OF ELECTRON-CAPTURE BY PARTLY STRIPPED IONS IN SLOW COLLISIONS
   WITH ATOMIC-HYDROGEN
SO JOURNAL OF PHYSICS B-ATOMIC MOLECULAR AND OPTICAL PHYSICS
LA English
DT Article
RP LARSEN, OG (reprint author), AARHUS UNIV,INST PHYS,DK-8000 AARHUS C,DENMARK.
NR 38
TC 41
Z9 41
PU IOP PUBLISHING LTD
PI BRISTOL
PA DIRAC HOUSE, TEMPLE BACK, BRISTOL, ENGLAND BS1 6BE
SN 0953-4075
J9 J PHYS B-AT MOL OPT
JI J. Phys. B-At. Mol. Opt. Phys.
PY 1984
VL 17
IS 22
BP 4523
EP 4542
DI 10.1088/0022-3700/17/22/013
PG 20
WC Optics; Physics, Atomic, Molecular & Chemical
SC Optics; Physics
GA TU279
UT WOS:A1984TU27900013
ER

PT J
AU KAMBER, EY
   BRENTON, AG
   BEYNON, JH
AF KAMBER, EY
   BRENTON, AG
   BEYNON, JH
TI SINGLE-ELECTRON CAPTURE COLLISIONS OF GROUND AND METASTABLE N-2+ IONS
   WITH ATOMIC AND MOLECULAR GASES
SO JOURNAL OF PHYSICS B-ATOMIC MOLECULAR AND OPTICAL PHYSICS
LA English
DT Article
RP KAMBER, EY (reprint author), UNIV WALES UNIV COLL SWANSEA,ROYAL SOC RES UNIT,SWANSEA SA2 8PP,W GLAM,WALES.
NR 25
TC 18
Z9 18
PU IOP PUBLISHING LTD
PI BRISTOL
PA DIRAC HOUSE, TEMPLE BACK, BRISTOL, ENGLAND BS1 6BE
SN 0953-4075
J9 J PHYS B-AT MOL OPT
JI J. Phys. B-At. Mol. Opt. Phys.
PY 1984
VL 17
IS 24
BP 4919
EP 4933
DI 10.1088/0022-3700/17/24/025
PG 15
WC Optics; Physics, Atomic, Molecular & Chemical
SC Optics; Physics
GA TY410
UT WOS:A1984TY41000025
ER

PT J
AU BEZUGLOV, NN
   KLUCHAREV, AN
   SHEVEREV, VA
AF BEZUGLOV, NN
   KLUCHAREV, AN
   SHEVEREV, VA
TI ON THE POSSIBILITY OF EXTRAORDINARY LOW RATE CONSTANTS OF SOME COLLISION
   REACTIONS IN ATOMIC-BEAMS
SO JOURNAL OF PHYSICS B-ATOMIC MOLECULAR AND OPTICAL PHYSICS
LA English
DT Letter
RP BEZUGLOV, NN (reprint author), AA ZHDANOV STATE UNIV,INST PHYS,LENINGRAD B-164,USSR.
NR 11
TC 6
Z9 6
PU IOP PUBLISHING LTD
PI BRISTOL
PA DIRAC HOUSE, TEMPLE BACK, BRISTOL, ENGLAND BS1 6BE
SN 0953-4075
J9 J PHYS B-AT MOL OPT
JI J. Phys. B-At. Mol. Opt. Phys.
PY 1984
VL 17
IS 13
BP L449
EP L452
DI 10.1088/0022-3700/17/13/005
PG 4
WC Optics; Physics, Atomic, Molecular & Chemical
SC Optics; Physics
GA SZ650
UT WOS:A1984SZ65000005
ER

PT J
AU GIEN, TT
AF GIEN, TT
TI EIKONAL EXPANSION FOR INELASTIC ATOMIC-COLLISIONS
SO JOURNAL OF PHYSICS B-ATOMIC MOLECULAR AND OPTICAL PHYSICS
LA English
DT Letter
C1 MEM UNIV NEWFOUNDLAND,DEPT PHYS,ST JOHNS A1B 3X7,NEWFOUNDLAND,CANADA.
NR 9
TC 2
Z9 2
PU IOP PUBLISHING LTD
PI BRISTOL
PA DIRAC HOUSE, TEMPLE BACK, BRISTOL, ENGLAND BS1 6BE
SN 0953-4075
J9 J PHYS B-AT MOL OPT
JI J. Phys. B-At. Mol. Opt. Phys.
PY 1984
VL 17
IS 21
BP L727
EP L731
DI 10.1088/0022-3700/17/21/007
PG 5
WC Optics; Physics, Atomic, Molecular & Chemical
SC Optics; Physics
GA TS329
UT WOS:A1984TS32900007
ER

PT J
AU FUJIMOTO, T
   GOTO, C
   FUKUDA, K
AF FUJIMOTO, T
   GOTO, C
   FUKUDA, K
TI ELIMINATION OF THE EXCITATION ANISOTROPY EFFECTS IN THE LASER-BASED
   DETERMINATION OF ATOMIC COLLISION RATE COEFFICIENT - DEPOPULATING
   COLLISIONS OF NEON 2P53P ATOMS
SO JOURNAL OF THE PHYSICAL SOCIETY OF JAPAN
LA English
DT Article
RP FUJIMOTO, T (reprint author), KYOTO UNIV,DEPT ENGN SCI,KYOTO 606,JAPAN.
NR 17
TC 6
Z9 6
PU PHYSICAL SOCIETY JAPAN
PI TOKYO
PA KIKAI-SHINKO BUILDING, 3-5-8 SHIBA-KOEN, MINATO-KU, TOKYO 105, JAPAN
SN 0031-9015
J9 J PHYS SOC JPN
JI J. Phys. Soc. Jpn.
PY 1984
VL 53
IS 2
BP 574
EP 581
DI 10.1143/JPSJ.53.574
PG 8
WC Physics, Multidisciplinary
SC Physics
GA SN109
UT WOS:A1984SN10900020
ER

PT J
AU LEBEDEV, VS
   MARCHENKO, VS
AF LEBEDEV, VS
   MARCHENKO, VS
TI DIRECT AND ASSOCIATIVE IONIZATION OF A HIGHLY EXCITED ATOM INDUCED BY A
   NEUTRAL PARTICLE IN CLOSE COLLISION WITH ITS ATOMIC CORE
SO KHIMICHESKAYA FIZIKA
LA Russian
DT Article
C1 IV KURCHATOV ATOM ENERGY INST,MOSCOW,USSR.
RP LEBEDEV, VS (reprint author), PN LEBEDEV PHYS INST,MOSCOW,USSR.
RI Lebedev, Vladimir/M-2168-2013
OI Lebedev, Vladimir/0000-0001-6687-7057
NR 33
TC 5
Z9 5
PU MEZHDUNARODNAYA KNIGA
PI MOSCOW
PA 39 DIMITROVA UL., 113095 MOSCOW, RUSSIA
SN 0207-401X
J9 KHIM FIZ
JI Khimicheskaya Fiz.
PY 1984
VL 3
IS 2
BP 210
EP 223
PG 14
WC Physics, Atomic, Molecular & Chemical
SC Physics
GA TB795
UT WOS:A1984TB79500009
ER

PT J
AU MOKLER, PH
   HOFFMANN, DHH
   SCHONFELDT, WA
   MAOR, D
   MEYERHOF, WE
   STACHURA, Z
AF MOKLER, PH
   HOFFMANN, DHH
   SCHONFELDT, WA
   MAOR, D
   MEYERHOF, WE
   STACHURA, Z
TI ATOMIC COLLISION STUDIES AT MODERATE PROJECTILE VELOCITIES USING HIGHLY
   CHARGED, DECELERATED HEAVY-IONS FROM THE GSI-UNILAC
SO NUCLEAR INSTRUMENTS & METHODS IN PHYSICS RESEARCH SECTION B-BEAM
   INTERACTIONS WITH MATERIALS AND ATOMS
LA English
DT Article
RP MOKLER, PH (reprint author), GESELL SCHWERIONENFORSCH MBH, D-6100 DARMSTADT 11, FED REP GER.
RI Hoffmann, Dieter H.H./A-5265-2008
NR 22
TC 16
Z9 16
PU ELSEVIER SCIENCE BV
PI AMSTERDAM
PA PO BOX 211, 1000 AE AMSTERDAM, NETHERLANDS
SN 0168-583X
J9 NUCL INSTRUM METH B
JI Nucl. Instrum. Methods Phys. Res. Sect. B-Beam Interact. Mater. Atoms
PY 1984
VL 4
IS 1
BP 34
EP 39
DI 10.1016/0168-583X(84)90040-5
PG 6
WC Instruments & Instrumentation; Nuclear Science & Technology; Physics,
   Atomic, Molecular & Chemical; Physics, Nuclear
SC Instruments & Instrumentation; Nuclear Science & Technology; Physics
GA TA384
UT WOS:A1984TA38400005
ER

PT J
AU ROOSENDAAL, HE
   LUTZ, HO
   HEILAND, W
   ANDRA, HJ
AF ROOSENDAAL, HE
   LUTZ, HO
   HEILAND, W
   ANDRA, HJ
TI PROCEEDINGS OF THE 10TH INTERNATIONAL-CONFERENCE ON ATOMIC-COLLISIONS IN
   SOLIDS, BADLBURG, FED-REP-GERMANY, 18-22 JULY 1983
SO NUCLEAR INSTRUMENTS & METHODS IN PHYSICS RESEARCH SECTION B-BEAM
   INTERACTIONS WITH MATERIALS AND ATOMS
LA English
DT Editorial Material
C1 UNIV MUNSTER, D-4400 MUNSTER, FED REP GER.
   UNIV OSNABRUCK, D-4500 OSNABRUCK, FED REP GER.
RP ROOSENDAAL, HE (reprint author), UNIV BIELEFELD, D-4800 BIELEFELD, FED REP GER.
NR 0
TC 0
Z9 0
PU ELSEVIER SCIENCE BV
PI AMSTERDAM
PA PO BOX 211, 1000 AE AMSTERDAM, NETHERLANDS
SN 0168-583X
J9 NUCL INSTRUM METH B
JI Nucl. Instrum. Methods Phys. Res. Sect. B-Beam Interact. Mater. Atoms
PY 1984
VL 2
IS 1-3
BP R7
EP R7
DI 10.1016/0168-583X(84)90139-3
PG 1
WC Instruments & Instrumentation; Nuclear Science & Technology; Physics,
   Atomic, Molecular & Chemical; Physics, Nuclear
SC Instruments & Instrumentation; Nuclear Science & Technology; Physics
GA SQ824
UT WOS:A1984SQ82400001
ER

PT J
AU FIUTAK, J
   KRYSZEWSKI, S
   ZIELINSKA, S
AF FIUTAK, J
   KRYSZEWSKI, S
   ZIELINSKA, S
TI ATOMIC VELOCITY REDISTRIBUTION INDUCED BY A STRONG LIGHT-BEAM AND
   COLLISIONS
SO OPTICS COMMUNICATIONS
LA English
DT Article
RP FIUTAK, J (reprint author), UNIV GDANSK,INST THEORET PHYS & ASTROPHYS,PL-80952 GDANSK,POLAND.
NR 6
TC 10
Z9 10
PU ELSEVIER SCIENCE BV
PI AMSTERDAM
PA PO BOX 211, 1000 AE AMSTERDAM, NETHERLANDS
SN 0030-4018
J9 OPT COMMUN
JI Opt. Commun.
PY 1984
VL 48
IS 6
BP 411
EP 415
DI 10.1016/0030-4018(84)90035-X
PG 5
WC Optics
SC Optics
GA SD668
UT WOS:A1984SD66800009
ER

PT J
AU PETRASHEN, AG
   REBANE, VN
   REBANE, TK
AF PETRASHEN, AG
   REBANE, VN
   REBANE, TK
TI ALIGNMENT OF ATOMIC STATES BY COLLISIONS WITH SLOW CHARGED-PARTICLES
SO OPTIKA I SPEKTROSKOPIYA
LA Russian
DT Article
NR 16
TC 11
Z9 11
PU MEZHDUNARODNAYA KNIGA
PI MOSCOW
PA 39 DIMITROVA UL., 113095 MOSCOW, RUSSIA
SN 0030-4034
J9 OPT SPEKTROSK+
JI Opt. Spektrosk.
PY 1984
VL 57
IS 2
BP 200
EP 206
PG 7
WC Optics; Spectroscopy
SC Optics; Spectroscopy
GA TJ119
UT WOS:A1984TJ11900008
ER

PT J
AU GORDEEV, SV
   CHIRTSOV, AS
AF GORDEEV, SV
   CHIRTSOV, AS
TI STUDY OF TRANSITIONS BETWEEN EXCITED-STATES OF ATOMIC CADMIUM UNDER
   COLLISIONS WITH ELECTRONS
SO OPTIKA I SPEKTROSKOPIYA
LA Russian
DT Article
NR 11
TC 1
Z9 1
PU MEZHDUNARODNAYA KNIGA
PI MOSCOW
PA 39 DIMITROVA UL., 113095 MOSCOW, RUSSIA
SN 0030-4034
J9 OPT SPEKTROSK+
JI Opt. Spektrosk.
PY 1984
VL 57
IS 3
BP 408
EP 412
PG 5
WC Optics; Spectroscopy
SC Optics; Spectroscopy
GA TN205
UT WOS:A1984TN20500009
ER

PT J
AU SHIMON, LL
   KURTA, IV
   GARGA, II
AF SHIMON, LL
   KURTA, IV
   GARGA, II
TI EXPERIMENTAL-STUDY OF EFFECTIVE CROSS-SECTIONS FOR ELECTRON-COLLISIONS
   EXCITATION OF ATOMIC GADOLINIUM SPECTRAL-LINES
SO OPTIKA I SPEKTROSKOPIYA
LA Russian
DT Article
NR 9
TC 1
Z9 1
PU MEZHDUNARODNAYA KNIGA
PI MOSCOW
PA 39 DIMITROVA UL., 113095 MOSCOW, RUSSIA
SN 0030-4034
J9 OPT SPEKTROSK+
JI Opt. Spektrosk.
PY 1984
VL 56
IS 4
BP 601
EP 606
PG 6
WC Optics; Spectroscopy
SC Optics; Spectroscopy
GA SR591
UT WOS:A1984SR59100007
ER

PT J
AU DING, CM
AF DING, CM
TI THE STIMULATED EMISSIONS AND THE COLLISION PROCESSES IN ATOMIC CALCIUM
   VAPOR EXCITED BY 2 PHOTONS
SO PHYSICA B & C
LA English
DT Article
RP DING, CM (reprint author), NATL SCI COUNCIL,CTR PRECIS INSTRUMENT DEV,POB 22,HSINCHU,TAIWAN.
NR 21
TC 1
Z9 1
PU ELSEVIER SCIENCE BV
PI AMSTERDAM
PA PO BOX 211, 1000 AE AMSTERDAM, NETHERLANDS
SN 0378-4371
J9 PHYSICA B & C
PY 1984
VL 125
IS 3
BP 396
EP 400
PG 5
WC Physics, Multidisciplinary
SC Physics
GA TV573
UT WOS:A1984TV57300017
ER

PT J
AU MELKER, AI
   ROMANOV, SN
AF MELKER, AI
   ROMANOV, SN
TI GROUP REPRESENTATION OF THE FORMATION PROBABILITIES OF ATHERMAL VACANCY
   CLUSTERS IN ATOMIC COLLISION CASCADES
SO PHYSICA STATUS SOLIDI B-BASIC RESEARCH
LA English
DT Article
RP MELKER, AI (reprint author), MI KALININ POLYTECH INST,LENINGRAD 195251,USSR.
NR 14
TC 6
Z9 6
PU WILEY-V C H VERLAG GMBH
PI WEINHEIM
PA PO BOX 10 11 61, D-69451 WEINHEIM, GERMANY
SN 0370-1972
J9 PHYS STATUS SOLIDI B
JI Phys. Status Solidi B-Basic Res.
PY 1984
VL 126
IS 1
BP 133
EP 140
DI 10.1002/pssb.2221260117
PG 8
WC Physics, Condensed Matter
SC Physics
GA TV257
UT WOS:A1984TV25700016
ER

PT J
AU MERON, M
   ROSNER, B
AF MERON, M
   ROSNER, B
TI CHARGE-EXCHANGE PROCESSES IN CLOSE ATOMIC-COLLISIONS
SO PHYSICAL REVIEW A
LA English
DT Article
C1 TECHNION ISRAEL INST TECHNOL,DEPT PHYS,HAIFA,ISRAEL.
NR 19
TC 16
Z9 17
PU AMERICAN PHYSICAL SOC
PI COLLEGE PK
PA ONE PHYSICS ELLIPSE, COLLEGE PK, MD 20740-3844 USA
SN 1050-2947
J9 PHYS REV A
JI Phys. Rev. A
PY 1984
VL 30
IS 1
BP 132
EP 141
DI 10.1103/PhysRevA.30.132
PG 10
WC Optics; Physics, Atomic, Molecular & Chemical
SC Optics; Physics
GA SY384
UT WOS:A1984SY38400019
ER

PT J
AU FRITSCH, W
AF FRITSCH, W
TI ATOMIC-BASIS STUDY OF ELECTRON-TRANSFER IN H++NA AND H++K COLLISIONS
SO PHYSICAL REVIEW A
LA English
DT Note
RP FRITSCH, W (reprint author), HAHN MEITNER INST KERNFORSCH BERLIN GMBH,BEREICH KERN & STRAHLENPHYS,D-1000 BERLIN 39,FED REP GER.
RI Fritsch, Wolfgang/B-3412-2009
NR 15
TC 53
Z9 53
PU AMERICAN PHYSICAL SOC
PI COLLEGE PK
PA ONE PHYSICS ELLIPSE, COLLEGE PK, MD 20740-3844 USA
SN 1050-2947
J9 PHYS REV A
JI Phys. Rev. A
PY 1984
VL 30
IS 2
BP 1135
EP 1138
DI 10.1103/PhysRevA.30.1135
PG 4
WC Optics; Physics, Atomic, Molecular & Chemical
SC Optics; Physics
GA TC441
UT WOS:A1984TC44100067
ER

PT J
AU ANHOLT, R
   MEYERHOF, WE
   STOLLER, C
   MORENZONI, E
   ANDRIAMONJE, SA
   MOLITORIS, JD
   BAKER, OK
   HOFFMANN, DHH
   BOWMAN, H
   XU, JS
   XU, ZZ
   FRANKEL, K
   MURPHY, D
   CROWE, K
   RASMUSSEN, JO
AF ANHOLT, R
   MEYERHOF, WE
   STOLLER, C
   MORENZONI, E
   ANDRIAMONJE, SA
   MOLITORIS, JD
   BAKER, OK
   HOFFMANN, DHH
   BOWMAN, H
   XU, JS
   XU, ZZ
   FRANKEL, K
   MURPHY, D
   CROWE, K
   RASMUSSEN, JO
TI ATOMIC-COLLISIONS WITH RELATIVISTIC HEAVY-IONS - TARGET INNER-SHELL
   IONIZATION
SO PHYSICAL REVIEW A
LA English
DT Article
C1 GESELL SCHWERIONENFORSCH MBH,D-6100 DARMSTADT 11,FED REP GER.
   UNIV CALIF BERKELEY LAWRENCE BERKELEY LAB,DIV NUCL SCI,BERKELEY,CA 94720.
   UNIV CALIF BERKELEY,BERKELEY,CA 94720.
RP ANHOLT, R (reprint author), STANFORD UNIV,DEPT PHYS,STANFORD,CA 94305, USA.
RI Hoffmann, Dieter H.H./A-5265-2008
NR 30
TC 42
Z9 42
PU AMERICAN PHYSICAL SOC
PI COLLEGE PK
PA ONE PHYSICS ELLIPSE, COLLEGE PK, MD 20740-3844 USA
SN 1050-2947
J9 PHYS REV A
JI Phys. Rev. A
PY 1984
VL 30
IS 5
BP 2234
EP 2244
DI 10.1103/PhysRevA.30.2234
PG 11
WC Optics; Physics, Atomic, Molecular & Chemical
SC Optics; Physics
GA TQ541
UT WOS:A1984TQ54100010
ER

PT J
AU SUZUKI, H
   TOSHIMA, N
   WATANABE, T
   RYUFUKU, H
AF SUZUKI, H
   TOSHIMA, N
   WATANABE, T
   RYUFUKU, H
TI EXPONENTIAL DISTORTED-WAVE APPROXIMATION FOR CHARGE-TRANSFER IN
   COLLISIONS OF MULTICHARGED IONS WITH ATOMIC-HYDROGEN
SO PHYSICAL REVIEW A
LA English
DT Article
C1 UNIV TOKYO,FAC ENGN,DEPT APPL PHYS,BUNKYO KU,TOKYO 113,JAPAN.
   UNIV TSUKUBA,INST APPL PHYS,SAKURA,IBARAKI 305,JAPAN.
   JAPAN ATOM ENERGY RES INST,TOKAI,IBARAKI 31911,JAPAN.
   INST PHYS & CHEM RES,RIKEN,WAKO,SAITAMA 351,JAPAN.
NR 29
TC 2
Z9 2
PU AMERICAN PHYSICAL SOC
PI COLLEGE PK
PA ONE PHYSICS ELLIPSE, COLLEGE PK, MD 20740-3844 USA
SN 1050-2947
J9 PHYS REV A
JI Phys. Rev. A
PY 1984
VL 29
IS 2
BP 529
EP 535
DI 10.1103/PhysRevA.29.529
PG 7
WC Optics; Physics, Atomic, Molecular & Chemical
SC Optics; Physics
GA SB410
UT WOS:A1984SB41000014
ER

PT J
AU TOMODA, T
AF TOMODA, T
TI SEMICLASSICAL APPROACH TO THE THEORY OF ATOMIC EXCITATION PROCESSES
   ASSOCIATED WITH HEAVY-ION COLLISIONS
SO PHYSICAL REVIEW A
LA English
DT Article
C1 MAX PLANCK INST KERNPHYS,D-6900 HEIDELBERG,FED REP GER.
NR 19
TC 8
Z9 8
PU AMERICAN PHYSICAL SOC
PI COLLEGE PK
PA ONE PHYSICS ELLIPSE, COLLEGE PK, MD 20740-3844 USA
SN 1050-2947
J9 PHYS REV A
JI Phys. Rev. A
PY 1984
VL 29
IS 2
BP 536
EP 541
DI 10.1103/PhysRevA.29.536
PG 6
WC Optics; Physics, Atomic, Molecular & Chemical
SC Optics; Physics
GA SB410
UT WOS:A1984SB41000015
ER

PT J
AU BIENSTOCK, S
   DALGARNO, A
   HEIL, TG
AF BIENSTOCK, S
   DALGARNO, A
   HEIL, TG
TI CHARGE-TRANSFER OF N-3+ IONS IN COLLISIONS WITH ATOMIC-HYDROGEN
SO PHYSICAL REVIEW A
LA English
DT Note
C1 UNIV GEORGIA,DEPT PHYS & ASTRON,ATHENS,GA 30602.
RP BIENSTOCK, S (reprint author), HARVARD SMITHSONIAN CTR ASTROPHYS,CAMBRIDGE,MA 02138, USA.
NR 13
TC 10
Z9 10
PU AMERICAN PHYSICAL SOC
PI COLLEGE PK
PA ONE PHYSICS ELLIPSE, COLLEGE PK, MD 20740-3844 USA
SN 1050-2947
J9 PHYS REV A
JI Phys. Rev. A
PY 1984
VL 29
IS 4
BP 2239
EP 2241
DI 10.1103/PhysRevA.29.2239
PG 3
WC Optics; Physics, Atomic, Molecular & Chemical
SC Optics; Physics
GA SL584
UT WOS:A1984SL58400080
ER

PT J
AU FRITSCH, W
   LIN, CD
AF FRITSCH, W
   LIN, CD
TI ATOMIC-ORBITAL-EXPANSION STUDIES OF ELECTRON-TRANSFER IN BARE-NUCLEUS
   Z(Z=2,4-8)-HYDROGEN-ATOM COLLISIONS
SO PHYSICAL REVIEW A
LA English
DT Article
C1 KANSAS STATE UNIV AGR & APPL SCI,DEPT PHYS,MANHATTAN,KS 66506.
RP FRITSCH, W (reprint author), HAHN MEITNER INST KERNFORSCH BERLIN GMBH,BEREICH KERN & STRAHLENPHYS,D-1000 BERLIN 39,FED REP GER.
RI Fritsch, Wolfgang/B-3412-2009; Lin, c d/D-7312-2012
OI Lin, c d/0000-0003-4847-8938
NR 43
TC 129
Z9 129
PU AMERICAN PHYSICAL SOC
PI COLLEGE PK
PA ONE PHYSICS ELLIPSE, COLLEGE PK, MD 20740-3844 USA
SN 1050-2947
J9 PHYS REV A
JI Phys. Rev. A
PY 1984
VL 29
IS 6
BP 3039
EP 3051
DI 10.1103/PhysRevA.29.3039
PG 13
WC Optics; Physics, Atomic, Molecular & Chemical
SC Optics; Physics
GA ST654
UT WOS:A1984ST65400008
ER

PT J
AU SWARTZ, ML
   FRISCH, HJ
   GREENLEE, HB
   GROSSOPILCHER, C
   JOHNSON, KF
   MESTAYER, MD
   SCHACHINGER, L
   SHOCHET, MJ
   PIROUE, PA
   POPE, BG
   STICKLAND, DP
   SUMNER, RL
AF SWARTZ, ML
   FRISCH, HJ
   GREENLEE, HB
   GROSSOPILCHER, C
   JOHNSON, KF
   MESTAYER, MD
   SCHACHINGER, L
   SHOCHET, MJ
   PIROUE, PA
   POPE, BG
   STICKLAND, DP
   SUMNER, RL
TI ATOMIC-MASS DEPENDENCE OF THE TRANSVERSE-MOMENTUM DISTRIBUTION OF
   MASSIVE MUON PAIRS FROM 225-GEV/CPI--NUCLEUS COLLISIONS
SO PHYSICAL REVIEW LETTERS
LA English
DT Article
C1 UNIV CHICAGO,DEPT PHYS,CHICAGO,IL 60637.
   UNIV CHICAGO,ENRICO FERMI INST,CHICAGO,IL 60637.
   PRINCETON UNIV,JOSEPH HENRY LABS,DEPT PHYS,PRINCETON,NJ 08544.
NR 11
TC 6
Z9 6
PU AMERICAN PHYSICAL SOC
PI COLLEGE PK
PA ONE PHYSICS ELLIPSE, COLLEGE PK, MD 20740-3844 USA
SN 0031-9007
J9 PHYS REV LETT
JI Phys. Rev. Lett.
PY 1984
VL 53
IS 1
BP 32
EP 33
DI 10.1103/PhysRevLett.53.32
PG 2
WC Physics, Multidisciplinary
SC Physics
GA SX729
UT WOS:A1984SX72900009
ER

PT J
AU MERON, M
   MAOR, D
   ROSNER, B
AF MERON, M
   MAOR, D
   ROSNER, B
TI ANOMALOUS EFFECT IN CHARGE-DISTRIBUTIONS OF HE IONS AFTER A CLOSE ATOMIC
   COLLISION
SO PHYSICS LETTERS A
LA English
DT Article
C1 TECHNION ISRAEL INST TECHNOL,DEPT PHYS,HAIFA,ISRAEL.
NR 18
TC 1
Z9 1
PU ELSEVIER SCIENCE BV
PI AMSTERDAM
PA PO BOX 211, 1000 AE AMSTERDAM, NETHERLANDS
SN 0375-9601
J9 PHYS LETT A
JI Phys. Lett. A
PY 1984
VL 101
IS 3
BP 127
EP 130
DI 10.1016/0375-9601(84)90505-X
PG 4
WC Physics, Multidisciplinary
SC Physics
GA SJ691
UT WOS:A1984SJ69100004
ER

PT J
AU AMUSYAN, MY
   KUCHIEV, MY
   SOLOVEV, AV
AF AMUSYAN, MY
   KUCHIEV, MY
   SOLOVEV, AV
TI BREMSSTRAHLUNG IN ATOM-ATOMIC COLLISIONS
SO PISMA V ZHURNAL TEKHNICHESKOI FIZIKI
LA Russian
DT Article
RP AMUSYAN, MY (reprint author), AF IOFFE ENGN PHYS INST,LENINGRAD,USSR.
NR 6
TC 7
Z9 7
PU MEZHDUNARODNAYA KNIGA
PI MOSCOW
PA 39 DIMITROVA UL., 113095 MOSCOW, RUSSIA
SN 0320-0116
J9 PISMA ZH TEKH FIZ+
JI Pisma Zhurnal Tek. Fiz.
PY 1984
VL 10
IS 17
BP 1025
EP 1029
PG 5
WC Physics, Applied
SC Physics
GA ACD19
UT WOS:A1984ACD1900001
ER

PT J
AU LIN, CD
AF LIN, CD
TI FUNDAMENTAL PROCESSES IN ENERGETIC ATOMIC-COLLISIONS - LUTZ,HO,
   BRIGGS,JS, KLEINPOPPEN,H
SO SCIENCE
LA English
DT Book Review
RP LIN, CD (reprint author), KANSAS STATE UNIV AGR & APPL SCI,MANHATTAN,KS 66506, USA.
RI Lin, c d/D-7312-2012
OI Lin, c d/0000-0003-4847-8938
NR 1
TC 0
Z9 0
PU AMER ASSOC ADVANCEMENT SCIENCE
PI WASHINGTON
PA 1200 NEW YORK AVE, NW, WASHINGTON, DC 20005
SN 0036-8075
J9 SCIENCE
JI Science
PY 1984
VL 224
IS 4645
BP 146
EP 147
DI 10.1126/science.224.4645.146-a
PG 2
WC Multidisciplinary Sciences
SC Science & Technology - Other Topics
GA SK959
UT WOS:A1984SK95900026
ER

PT J
AU MCHARRIS, WC
   RASMUSSEN, JO
AF MCHARRIS, WC
   RASMUSSEN, JO
TI HIGH-ENERGY COLLISIONS BETWEEN ATOMIC-NUCLEI
SO SCIENTIFIC AMERICAN
LA English
DT Article
RP MCHARRIS, WC (reprint author), MICHIGAN STATE UNIV,E LANSING,MI 48824, USA.
NR 3
TC 1
Z9 1
PU SCI AMERICAN INC
PI NEW YORK
PA 415 MADISON AVE, NEW YORK, NY 10017
SN 0036-8733
J9 SCI AM
JI Sci.Am.
PY 1984
VL 250
IS 1
BP 58
EP 66
PG 9
WC Multidisciplinary Sciences
SC Science & Technology - Other Topics
GA RV255
UT WOS:A1984RV25500010
ER

PT J
AU KLIVADENKO, VA
AF KLIVADENKO, VA
TI THE INFLUENCE OF ATOMIC-COLLISIONS ON THE WIDTH OF EMISSION-LINE
SO VESTNIK MOSKOVSKOGO UNIVERSITETA SERIYA 3 FIZIKA ASTRONOMIYA
LA Russian
DT Note
RP KLIVADENKO, VA (reprint author), MV LOMONOSOV STATE UNIV,DEPT GEN PHYS & WAVE PROC,MOSCOW 117234,USSR.
NR 5
TC 0
Z9 0
PU MOSCOW STATE UNIV
PI MOSCOW
PA LENINSKIE GORY, MOSCOW, RUSSIA
SN 0579-9392
J9 VESTN MOSK U FIZ AS+
JI Vestn. Mosk. Univ. Seriya 3 Fiz. Astronom.
PY 1984
VL 25
IS 6
BP 84
EP 87
PG 4
WC Astronomy & Astrophysics; Physics, Multidisciplinary
SC Astronomy & Astrophysics; Physics
GA TX192
UT WOS:A1984TX19200023
ER

PT J
AU SALLANS, L
   LANE, KR
   SQUIRES, RR
   FREISER, BS
AF SALLANS, L
   LANE, KR
   SQUIRES, RR
   FREISER, BS
TI COLLISION-INDUCED-DISSOCIATION OF ANIONIC TRANSITION-METAL COMPLEXES -
   GENERATION AND STUDY OF ATOMIC METAL ANIONS IN THE GAS-PHASE
SO ABSTRACTS OF PAPERS OF THE AMERICAN CHEMICAL SOCIETY
LA English
DT Meeting Abstract
C1 PURDUE UNIV,DEPT CHEM,W LAFAYETTE,IN 47907.
NR 0
TC 0
Z9 0
PU AMER CHEMICAL SOC
PI WASHINGTON
PA 1155 16TH ST, NW, WASHINGTON, DC 20036
SN 0065-7727
J9 ABSTR PAP AM CHEM S
JI Abstr. Pap. Am. Chem. Soc.
PY 1983
VL 186
IS AUG
BP 358
EP INOR
PG 0
WC Chemistry, Multidisciplinary
SC Chemistry
GA RV105
UT WOS:A1983RV10502027
ER

PT J
AU LUK, TS
   PUMMER, H
   BOYER, K
   SHAHIDI, M
   EGGER, H
   RHODES, CK
AF LUK, TS
   PUMMER, H
   BOYER, K
   SHAHIDI, M
   EGGER, H
   RHODES, CK
TI COLLISION-FREE GENERATION OF HIGHLY IONIZED ATOMIC SPECIES WITH 193 NM
   RADIATION
SO AIP CONFERENCE PROCEEDINGS
LA English
DT Article
RP LUK, TS (reprint author), UNIV ILLINOIS, DEPT PHYS, CHICAGO, IL 60680 USA.
NR 6
TC 0
Z9 0
PU AMER INST PHYSICS
PI MELVILLE
PA CIRCULATION & FULFILLMENT DIV, 2 HUNTINGTON QUADRANGLE, STE 1 N O 1,
   MELVILLE, NY 11747-4501 USA
SN 0094-243X
J9 AIP CONF PROC
PY 1983
IS 100
BP 341
EP 344
PG 4
WC Physics, Applied; Physics, Multidisciplinary
SC Physics
GA QZ378
UT WOS:A1983QZ37800043
ER

PT J
AU LEGOUET, JL
AF LEGOUET, JL
TI ATOMIC-COLLISIONS AND TIME RESOLVED COHERENT LASER SPECTROSCOPY
SO ANNALES DE PHYSIQUE
LA French
DT Article
RP LEGOUET, JL (reprint author), UNIV PARIS 11,AIME COTTON LAB 2,CNRS,F-91405 ORSAY,FRANCE.
NR 27
TC 0
Z9 0
PU EDITIONS PHYSIQUE
PI LES ULIS CEDEX
PA Z I DE COURTABOEUF AVE 7 AV DU HOGGAR, BP 112, 91944 LES ULIS CEDEX,
   FRANCE
SN 0003-4169
J9 ANN PHYS-PARIS
JI Ann. Phys.-Paris
PY 1983
VL 8
IS 2
BP 169
EP 174
PG 6
WC Physics, Multidisciplinary
SC Physics
GA QV183
UT WOS:A1983QV18300006
ER

PT J
AU FEDERMAN, SR
   SHIPSEY, EJ
AF FEDERMAN, SR
   SHIPSEY, EJ
TI THE 1D-3P TRANSITION IN ATOMIC OXYGEN INDUCED BY COLLISIONS WITH
   ATOMIC-HYDROGEN
SO ASTROPHYSICAL JOURNAL
LA English
DT Article
C1 UNIV TEXAS,DEPT PHYS,AUSTIN,TX 78712.
RP FEDERMAN, SR (reprint author), UNIV TEXAS,DEPT ASTRON,AUSTIN,TX 78712, USA.
NR 26
TC 14
Z9 14
PU UNIV CHICAGO PRESS
PI CHICAGO
PA 5720 S WOODLAWN AVE, CHICAGO, IL 60637
SN 0004-637X
J9 ASTROPHYS J
JI Astrophys. J.
PY 1983
VL 269
IS 2
BP 791
EP 795
DI 10.1086/161087
PG 5
WC Astronomy & Astrophysics
SC Astronomy & Astrophysics
GA QV031
UT WOS:A1983QV03100041
ER

PT J
AU BERNHARDI, K
   HAUG, E
   WIESEMANN, K
AF BERNHARDI, K
   HAUG, E
   WIESEMANN, K
TI DIFFERENTIAL BREMSSTRAHLUNG CROSS-SECTIONS FOR COLLISIONS OF ELECTRONS
   WITH UNSCREENED NUCLEI OF LOW ATOMIC NUMBERS
SO ATOMIC DATA AND NUCLEAR DATA TABLES
LA English
DT Article
C1 RUHR UNIV BOCHUM,INST EXPTL PHYS AG 2,D-4630 BOCHUM 1,FED REP GER.
   UNIV TUBINGEN,LEHRSTUHL THEORET ASTROPHYS,D-7400 TUBINGEN 1,FED REP GER.
NR 12
TC 4
Z9 4
PU ACADEMIC PRESS INC JNL-COMP SUBSCRIPTIONS
PI SAN DIEGO
PA 525 B ST, STE 1900, SAN DIEGO, CA 92101-4495
SN 0092-640X
J9 ATOM DATA NUCL DATA
JI Atom. Data Nucl. Data Tables
PY 1983
VL 28
IS 3
BP 461
EP 475
DI 10.1016/0092-640X(83)90002-5
PG 15
WC Physics, Atomic, Molecular & Chemical; Physics, Nuclear
SC Physics
GA RM256
UT WOS:A1983RM25600002
ER

PT J
AU MCMAHON, DRA
AF MCMAHON, DRA
TI DRIFT AND DIFFUSION OF ELECTRONS IN AN ATOMIC GAS BETWEEN CLOSELY SPACED
   ELECTRODES .1. THEORY FOR ELASTIC ELECTRON-ATOM COLLISIONS
SO AUSTRALIAN JOURNAL OF PHYSICS
LA English
DT Article
RP MCMAHON, DRA (reprint author), AUSTRALIAN NATL UNIV,ELECTRON & ION DIFFUS UNIT,CANBERRA,ACT 2600,AUSTRALIA.
NR 18
TC 5
Z9 5
PU C S I R O PUBLICATIONS
PI COLLINGWOOD
PA 150 OXFORD ST, PO BOX 1139, COLLINGWOOD VICTORIA 3066, AUSTRALIA
SN 0004-9506
J9 AUST J PHYS
JI Aust. J. Phys.
PY 1983
VL 36
IS 1
BP 27
EP 44
PG 18
WC Physics, Multidisciplinary
SC Physics
GA QJ110
UT WOS:A1983QJ11000004
ER

PT J
AU MCMAHON, DRA
AF MCMAHON, DRA
TI DRIFT AND DIFFUSION OF ELECTRONS IN AN ATOMIC GAS BETWEEN CLOSELY SPACED
   ELECTRODES .2. EFFECT OF INELASTIC-COLLISIONS
SO AUSTRALIAN JOURNAL OF PHYSICS
LA English
DT Article
RP MCMAHON, DRA (reprint author), AUSTRALIAN NATL UNIV,RES SCH PHYS SCI,ELECTRON & ION DIFFUS UNIT,CANBERRA,ACT 2600,AUSTRALIA.
NR 9
TC 2
Z9 2
PU C S I R O PUBLICATIONS
PI COLLINGWOOD
PA 150 OXFORD ST, PO BOX 1139, COLLINGWOOD VICTORIA 3066, AUSTRALIA
SN 0004-9506
J9 AUST J PHYS
JI Aust. J. Phys.
PY 1983
VL 36
IS 1
BP 45
EP 60
PG 16
WC Physics, Multidisciplinary
SC Physics
GA QJ110
UT WOS:A1983QJ11000005
ER

PT J
AU MCDOWELL, MRC
AF MCDOWELL, MRC
TI ATOMIC COLLISION-THEORY, 2ND EDITION - BRANSDEN,BH
SO CONTEMPORARY PHYSICS
LA English
DT Book Review
C1 UNIV LONDON ROYAL HOLLOWAY COLL,EGHAM TW20 0EX,SURREY,ENGLAND.
NR 1
TC 0
Z9 0
PU TAYLOR & FRANCIS LTD
PI LONDON
PA ONE GUNDPOWDER SQUARE, LONDON, ENGLAND EC4A 3DE
SN 0010-7514
J9 CONTEMP PHYS
JI Contemp. Phys.
PY 1983
VL 24
IS 5
BP 521
EP 522
PG 2
WC Physics, Multidisciplinary
SC Physics
GA RK211
UT WOS:A1983RK21100026
ER

PT J
AU LINDHARD, J
AF LINDHARD, J
TI CITATION CLASSIC - RANGE CONCEPTS AND HEAVY-ION RANGES - NOTES ON
   ATOMIC-COLLISIONS .2.
SO CURRENT CONTENTS/PHYSICAL CHEMICAL & EARTH SCIENCES
LA English
DT Article
C1 AARHUS UNIV,INST PHYS,DK-8000 AARHUS C,DENMARK.
NR 4
TC 0
Z9 0
PU INST SCI INFORM INC
PI PHILADELPHIA
PA 3501 MARKET ST, PHILADELPHIA, PA 19104
SN 0163-2574
J9 CC/PHYS CHEM EARTH
PY 1983
IS 25
BP 20
EP 20
PG 1
WC Multidisciplinary Sciences; Social Sciences, Interdisciplinary
SC Science & Technology - Other Topics; Social Sciences - Other Topics
GA QT445
UT WOS:A1983QT44500001
ER

PT J
AU CAN, C
   GRAY, TJ
   HALL, JM
   TUNNELL, LN
   VARGHESE, SL
AF CAN, C
   GRAY, TJ
   HALL, JM
   TUNNELL, LN
   VARGHESE, SL
TI AN EXPERIMENTAL APPARATUS FOR LOW-ENERGY HIGH CHARGE HEAVY-IONS TO STUDY
   COLLISIONS ON ATOMIC-HYDROGEN
SO IEEE TRANSACTIONS ON NUCLEAR SCIENCE
LA English
DT Article
C1 UNIV S ALABAMA,DEPT PHYS,MOBILE,AL 36688.
RP CAN, C (reprint author), KANSAS STATE UNIV AGR & APPL SCI,DEPT PHYS,JAMES R MACDONALD LAB,MANHATTAN,KS 66506, USA.
NR 14
TC 3
Z9 3
PU IEEE-INST ELECTRICAL ELECTRONICS ENGINEERS INC
PI NEW YORK
PA 345 E 47TH ST, NEW YORK, NY 10017-2394
SN 0018-9499
J9 IEEE T NUCL SCI
JI IEEE Trans. Nucl. Sci.
PY 1983
VL 30
IS 2
BP 943
EP 945
DI 10.1109/TNS.1983.4332420
PG 3
WC Engineering, Electrical & Electronic; Nuclear Science & Technology
SC Engineering; Nuclear Science & Technology
GA QK123
UT WOS:A1983QK12300019
ER

PT J
AU JOHNSON, BM
   JONES, KW
   MERON, M
AF JOHNSON, BM
   JONES, KW
   MERON, M
TI ATOMIC COLLISION EXPERIMENTS UTILIZING LOW-VELOCITY, HIGHLY-CHARGED
   ION-BEAMS
SO IEEE TRANSACTIONS ON NUCLEAR SCIENCE
LA English
DT Article
RP JOHNSON, BM (reprint author), BROOKHAVEN NATL LAB,UPTON,NY 11973, USA.
NR 33
TC 4
Z9 4
PU IEEE-INST ELECTRICAL ELECTRONICS ENGINEERS INC
PI NEW YORK
PA 345 E 47TH ST, NEW YORK, NY 10017-2394
SN 0018-9499
J9 IEEE T NUCL SCI
JI IEEE Trans. Nucl. Sci.
PY 1983
VL 30
IS 2
BP 946
EP 949
DI 10.1109/TNS.1983.4332421
PG 4
WC Engineering, Electrical & Electronic; Nuclear Science & Technology
SC Engineering; Nuclear Science & Technology
GA QK123
UT WOS:A1983QK12300020
ER

PT J
AU PIACENTINI, RD
AF PIACENTINI, RD
TI TRANSLATION FACTORS IN ATOMIC-COLLISIONS
SO INTERNATIONAL JOURNAL OF QUANTUM CHEMISTRY
LA English
DT Article
RP PIACENTINI, RD (reprint author), UNIV NACL ROSARIO,CONICET,INST FIS ROSARIO,PELLEGRINI 250,RA-2000 ROSARIO,ARGENTINA.
NR 28
TC 0
Z9 0
PU JOHN WILEY & SONS INC
PI NEW YORK
PA 605 THIRD AVE, NEW YORK, NY 10158-0012
SN 0020-7608
J9 INT J QUANTUM CHEM
JI Int. J. Quantum Chem.
PY 1983
VL 23
IS 2
BP 567
EP 575
DI 10.1002/qua.560230227
PG 9
WC Chemistry, Physical; Mathematics, Interdisciplinary Applications;
   Physics, Atomic, Molecular & Chemical
SC Chemistry; Mathematics; Physics
GA QA703
UT WOS:A1983QA70300025
ER

PT J
AU MICHA, DA
   LOWDIN, PO
AF MICHA, DA
   LOWDIN, PO
TI PROCEEDINGS OF THE INTERNATIONAL-SYMPOSIUM ON ATOMIC, MOLECULAR AND
   SOLID-STATE THEORY, COLLISION PHENOMENA, AND COMPUTATIONAL
   QUANTUM-CHEMISTRY - HELD AT FLAGLER BEACH, FLORIDA, MARCH 3-12, 1983 -
   INTRODUCTION
SO INTERNATIONAL JOURNAL OF QUANTUM CHEMISTRY
LA English
DT Editorial Material
NR 0
TC 0
Z9 0
PU JOHN WILEY & SONS INC
PI NEW YORK
PA 605 THIRD AVE, NEW YORK, NY 10158-0012
SN 0020-7608
J9 INT J QUANTUM CHEM
JI Int. J. Quantum Chem.
PY 1983
SU 17
BP 1
EP 1
PG 1
WC Chemistry, Physical; Mathematics, Interdisciplinary Applications;
   Physics, Atomic, Molecular & Chemical
SC Chemistry; Mathematics; Physics
GA SA600
UT WOS:A1983SA60000001
ER

PT J
AU WIJKMAN, G
AF WIJKMAN, G
TI PROCEEDINGS OF THE INTERNATIONAL-SYMPOSIUM ON ATOMIC, MOLECULAR AND
   SOLID-STATE THEORY, COLLISION PHENOMENA, AND COMPUTATIONAL
   QUANTUM-CHEMISTRY - HELD AT FLAGLER BEACH, FLORIDA, MARCH 3-12, 1983 -
   OPENING ADDRESS
SO INTERNATIONAL JOURNAL OF QUANTUM CHEMISTRY
LA English
DT Editorial Material
C1 UNIV UPPSALA,S-75121 UPPSALA,SWEDEN.
NR 0
TC 0
Z9 0
PU JOHN WILEY & SONS INC
PI NEW YORK
PA 605 THIRD AVE, NEW YORK, NY 10158-0012
SN 0020-7608
J9 INT J QUANTUM CHEM
JI Int. J. Quantum Chem.
PY 1983
SU 17
BP 3
EP 4
PG 2
WC Chemistry, Physical; Mathematics, Interdisciplinary Applications;
   Physics, Atomic, Molecular & Chemical
SC Chemistry; Mathematics; Physics
GA SA600
UT WOS:A1983SA60000002
ER

PT J
AU DELOS, JB
AF DELOS, JB
TI QUANTUM-THEORY OF SLOW ATOMIC-COLLISIONS
SO INTERNATIONAL JOURNAL OF QUANTUM CHEMISTRY
LA English
DT Article
C1 COLL WILLIAM & MARY,DEPT PHYS,WILLIAMSBURG,VA 23185.
NR 34
TC 0
Z9 0
PU JOHN WILEY & SONS INC
PI NEW YORK
PA 605 THIRD AVE, NEW YORK, NY 10158-0012
SN 0020-7608
J9 INT J QUANTUM CHEM
JI Int. J. Quantum Chem.
PY 1983
SU 17
BP 37
EP 48
PG 12
WC Chemistry, Physical; Mathematics, Interdisciplinary Applications;
   Physics, Atomic, Molecular & Chemical
SC Chemistry; Mathematics; Physics
GA SA600
UT WOS:A1983SA60000005
ER

PT J
AU TRUHLAR, DG
AF TRUHLAR, DG
TI RECENT PROGRESS IN ATOMIC AND MOLECULAR-COLLISIONS AND THE INTERFACE
   WITH ELECTRONIC-STRUCTURE THEORY
SO INTERNATIONAL JOURNAL OF QUANTUM CHEMISTRY
LA English
DT Article
C1 UNIV MINNESOTA,DEPT CHEM,MINNEAPOLIS,MN 55455.
NR 120
TC 1
Z9 1
PU JOHN WILEY & SONS INC
PI NEW YORK
PA 605 THIRD AVE, NEW YORK, NY 10158-0012
SN 0020-7608
J9 INT J QUANTUM CHEM
JI Int. J. Quantum Chem.
PY 1983
SU 17
BP 77
EP 87
PG 11
WC Chemistry, Physical; Mathematics, Interdisciplinary Applications;
   Physics, Atomic, Molecular & Chemical
SC Chemistry; Mathematics; Physics
GA SA600
UT WOS:A1983SA60000008
ER

PT J
AU MICHA, DA
AF MICHA, DA
TI VARIATIONAL DETERMINATION OF SELF-CONSISTENT INTERACTIONS IN
   ATOMIC-COLLISIONS
SO INTERNATIONAL JOURNAL OF QUANTUM CHEMISTRY
LA English
DT Article
C1 UNIV CALIF SANTA BARBARA,INST THEORET PHYS,SANTA BARBARA,CA 93106.
   NBS,JOINT INST LAB ASTROPHYS,BOULDER,CO 80303.
   UNIV COLORADO,BOULDER,CO 80309.
NR 8
TC 0
Z9 0
PU JOHN WILEY & SONS INC
PI NEW YORK
PA 605 THIRD AVE, NEW YORK, NY 10158-0012
SN 0020-7608
J9 INT J QUANTUM CHEM
JI Int. J. Quantum Chem.
PY 1983
SU 17
BP 153
EP 161
PG 9
WC Chemistry, Physical; Mathematics, Interdisciplinary Applications;
   Physics, Atomic, Molecular & Chemical
SC Chemistry; Mathematics; Physics
GA SA600
UT WOS:A1983SA60000015
ER

PT J
AU OHRN, Y
   LOWDIN, PO
AF OHRN, Y
   LOWDIN, PO
TI PROCEEDINGS OF THE INTERNATIONAL-SYMPOSIUM ON ATOMIC, MOLECULAR AND
   SOLID-STATE THEORY, COLLISION PHENOMENA, AND COMPUTATIONAL
   QUANTUM-CHEMISTRY - HELD AT FLAGLER BEACH, FLORIDA, MARCH 3-12, 1983 -
   INTRODUCTION
SO INTERNATIONAL JOURNAL OF QUANTUM CHEMISTRY
LA English
DT Editorial Material
C1 UNIV FLORIDA,QUANTUM THEORY PROJECT,GAINESVILLE,FL 32611.
NR 0
TC 0
Z9 0
PU JOHN WILEY & SONS INC
PI NEW YORK
PA 605 THIRD AVE, NEW YORK, NY 10158-0012
SN 0020-7608
J9 INT J QUANTUM CHEM
JI Int. J. Quantum Chem.
PY 1983
SU 17
BP 199
EP 199
PG 1
WC Chemistry, Physical; Mathematics, Interdisciplinary Applications;
   Physics, Atomic, Molecular & Chemical
SC Chemistry; Mathematics; Physics
GA SA600
UT WOS:A1983SA60000024
ER

PT J
AU BLIMAN, S
   DOUSSON, S
   JACQUOT, B
   VANHOUTTE, D
AF BLIMAN, S
   DOUSSON, S
   JACQUOT, B
   VANHOUTTE, D
TI ELECTRON-CAPTURE BY MULTIPLE CHARGED LOW-ENERGY IONS IN CHARGE-EXCHANGE
   COLLISIONS WITH ATOMIC TARGETS
SO JOURNAL DE PHYSIQUE
LA French
DT Article
C1 CEN,DEPT RECH FONDAMENTALE,F-38041 GRENOBLE,FRANCE.
RP BLIMAN, S (reprint author), CEN,DEPT RECH FUS CONTROLEE,85X,F-38041 GRENOBLE,FRANCE.
NR 38
TC 3
Z9 3
PU EDITIONS PHYSIQUE
PI LES ULIS CEDEX
PA Z I DE COURTABOEUF AVE 7 AV DU HOGGAR, BP 112, 91944 LES ULIS CEDEX,
   FRANCE
SN 0302-0738
J9 J PHYS-PARIS
PY 1983
VL 44
IS 4
BP 467
EP 472
DI 10.1051/jphys:01983004404046700
PG 6
WC Physics, Multidisciplinary
SC Physics
GA QL846
UT WOS:A1983QL84600002
ER

PT J
AU DICKINSON, AS
   MCCARROLL, R
AF DICKINSON, AS
   MCCARROLL, R
TI ADIABATIC SWITCHING FACTORS IN SLOW ATOMIC-COLLISIONS
SO JOURNAL OF PHYSICS B-ATOMIC MOLECULAR AND OPTICAL PHYSICS
LA English
DT Article
C1 UNIV BORDEAUX 1,ASTROPHYS LAB,CNRS,ER 137,F-33405 TALENCE,FRANCE.
NR 18
TC 6
Z9 6
PU IOP PUBLISHING LTD
PI BRISTOL
PA DIRAC HOUSE, TEMPLE BACK, BRISTOL, ENGLAND BS1 6BE
SN 0953-4075
J9 J PHYS B-AT MOL OPT
JI J. Phys. B-At. Mol. Opt. Phys.
PY 1983
VL 16
IS 3
BP 459
EP 466
DI 10.1088/0022-3700/16/3/020
PG 8
WC Optics; Physics, Atomic, Molecular & Chemical
SC Optics; Physics
GA QB580
UT WOS:A1983QB58000020
ER

PT J
AU MAIDAGAN, JM
   RIVAROLA, RD
AF MAIDAGAN, JM
   RIVAROLA, RD
TI THE USE OF STATIC POTENTIALS IN ATOMIC-COLLISIONS - APPLICATION TO THE
   EXCITATION OF HYDROGEN-ATOMS BY HELIUM-IONS AT INTERMEDIATE ENERGIES
SO JOURNAL OF PHYSICS B-ATOMIC MOLECULAR AND OPTICAL PHYSICS
LA English
DT Article
RP MAIDAGAN, JM (reprint author), CONSEJO NACL INVEST CIENT & TECN,UNR,INST FIS ROSARIO,AVENIDA PELLEGRINI 250,RA-2000 ROSARIO,ARGENTINA.
NR 13
TC 6
Z9 6
PU IOP PUBLISHING LTD
PI BRISTOL
PA DIRAC HOUSE, TEMPLE BACK, BRISTOL, ENGLAND BS1 6BE
SN 0953-4075
J9 J PHYS B-AT MOL OPT
JI J. Phys. B-At. Mol. Opt. Phys.
PY 1983
VL 16
IS 7
BP 1211
EP 1223
DI 10.1088/0022-3700/16/7/013
PG 13
WC Optics; Physics, Atomic, Molecular & Chemical
SC Optics; Physics
GA QS495
UT WOS:A1983QS49500013
ER

PT J
AU FRITSCH, W
   LIN, CD
AF FRITSCH, W
   LIN, CD
TI ATOMIC ORBITAL EXPANSION STUDY OF ELECTRON-CAPTURE IN H++LI AND HE-2++LI
   COLLISIONS
SO JOURNAL OF PHYSICS B-ATOMIC MOLECULAR AND OPTICAL PHYSICS
LA English
DT Article
C1 KANSAS STATE UNIV AGR & APPL SCI,DEPT PHYS,MANHATTAN,KS 66506.
RP FRITSCH, W (reprint author), HAHN MEITNER INST KERNFORSCH BERLIN GMBH,BEREICH KERN & STRAHLENPHYS,D-1000 BERLIN 39,FED REP GER.
RI Fritsch, Wolfgang/B-3412-2009; Lin, c d/D-7312-2012
OI Lin, c d/0000-0003-4847-8938
NR 21
TC 64
Z9 64
PU IOP PUBLISHING LTD
PI BRISTOL
PA DIRAC HOUSE, TEMPLE BACK, BRISTOL, ENGLAND BS1 6BE
SN 0953-4075
J9 J PHYS B-AT MOL OPT
JI J. Phys. B-At. Mol. Opt. Phys.
PY 1983
VL 16
IS 9
BP 1595
EP 1603
DI 10.1088/0022-3700/16/9/017
PG 9
WC Optics; Physics, Atomic, Molecular & Chemical
SC Optics; Physics
GA QT847
UT WOS:A1983QT84700017
ER

PT J
AU HARDIE, DJW
   OLSON, RE
AF HARDIE, DJW
   OLSON, RE
TI CHARGE-TRANSFER AND IONIZATION PROCESSES INVOLVING MULTIPLY CHARGED IONS
   IN COLLISION WITH ATOMIC-HYDROGEN
SO JOURNAL OF PHYSICS B-ATOMIC MOLECULAR AND OPTICAL PHYSICS
LA English
DT Article
RP HARDIE, DJW (reprint author), UNIV MISSOURI,DEPT PHYS,ROLLA,MO 65401, USA.
NR 13
TC 95
Z9 95
PU IOP PUBLISHING LTD
PI BRISTOL
PA DIRAC HOUSE, TEMPLE BACK, BRISTOL, ENGLAND BS1 6BE
SN 0953-4075
J9 J PHYS B-AT MOL OPT
JI J. Phys. B-At. Mol. Opt. Phys.
PY 1983
VL 16
IS 11
BP 1983
EP 1996
DI 10.1088/0022-3700/16/11/018
PG 14
WC Optics; Physics, Atomic, Molecular & Chemical
SC Optics; Physics
GA QU955
UT WOS:A1983QU95500018
ER

PT J
AU MERON, M
   MAOR, D
   ROSNER, B
AF MERON, M
   MAOR, D
   ROSNER, B
TI SEPARATION OF INNER-SHELL AND OUTER-SHELL CONTRIBUTIONS TO THE CHARGE
   STATE DISTRIBUTIONS IN CLOSE ATOMIC-COLLISIONS
SO JOURNAL OF PHYSICS B-ATOMIC MOLECULAR AND OPTICAL PHYSICS
LA English
DT Article
C1 TECHNION ISRAEL INST TECHNOL,DEPT PHYS,HAIFA,ISRAEL.
NR 18
TC 9
Z9 9
PU IOP PUBLISHING LTD
PI BRISTOL
PA DIRAC HOUSE, TEMPLE BACK, BRISTOL, ENGLAND BS1 6BE
SN 0953-4075
J9 J PHYS B-AT MOL OPT
JI J. Phys. B-At. Mol. Opt. Phys.
PY 1983
VL 16
IS 21
BP 3983
EP 3992
DI 10.1088/0022-3700/16/21/019
PG 10
WC Optics; Physics, Atomic, Molecular & Chemical
SC Optics; Physics
GA RQ160
UT WOS:A1983RQ16000019
ER

PT J
AU VEGH, L
AF VEGH, L
TI MULTIPLE IONIZATION EFFECTS DUE TO RECOIL IN ATOMIC-COLLISIONS
SO JOURNAL OF PHYSICS B-ATOMIC MOLECULAR AND OPTICAL PHYSICS
LA English
DT Article
RP VEGH, L (reprint author), HUNGARIAN ACAD SCI,INST NUCL RES,POB 51,H-4001 DEBRECEN,HUNGARY.
NR 22
TC 4
Z9 4
PU IOP PUBLISHING LTD
PI BRISTOL
PA DIRAC HOUSE, TEMPLE BACK, BRISTOL, ENGLAND BS1 6BE
SN 0953-4075
J9 J PHYS B-AT MOL OPT
JI J. Phys. B-At. Mol. Opt. Phys.
PY 1983
VL 16
IS 22
BP 4175
EP 4189
DI 10.1088/0022-3700/16/22/009
PG 15
WC Optics; Physics, Atomic, Molecular & Chemical
SC Optics; Physics
GA RS492
UT WOS:A1983RS49200009
ER

PT J
AU HORBATSCH, M
   DAREWYCH, JW
   MCEACHRAN, RP
AF HORBATSCH, M
   DAREWYCH, JW
   MCEACHRAN, RP
TI POLARIZED DENSITY APPROACH TO ATOMIC-COLLISIONS - SCATTERING OF
   POSITRONS FROM ATOMIC-HYDROGEN AND THE NOBLE-GASES
SO JOURNAL OF PHYSICS B-ATOMIC MOLECULAR AND OPTICAL PHYSICS
LA English
DT Article
RP HORBATSCH, M (reprint author), YORK UNIV,DEPT PHYS,DOWNSVIEW M3J 1P3,ONTARIO,CANADA.
NR 36
TC 17
Z9 17
PU IOP PUBLISHING LTD
PI BRISTOL
PA DIRAC HOUSE, TEMPLE BACK, BRISTOL, ENGLAND BS1 6BE
SN 0953-4075
J9 J PHYS B-AT MOL OPT
JI J. Phys. B-At. Mol. Opt. Phys.
PY 1983
VL 16
IS 23
BP 4451
EP 4465
DI 10.1088/0022-3700/16/23/026
PG 15
WC Optics; Physics, Atomic, Molecular & Chemical
SC Optics; Physics
GA RU038
UT WOS:A1983RU03800026
ER

PT J
AU MCCULLOUGH, RW
   LENNON, M
   WILKIE, FG
   GILBODY, HB
AF MCCULLOUGH, RW
   LENNON, M
   WILKIE, FG
   GILBODY, HB
TI STATE-SELECTIVE ELECTRON-CAPTURE BY N-2+ IONS IN ATOMIC-HYDROGEN USING
   COLLISION SPECTROSCOPY
SO JOURNAL OF PHYSICS B-ATOMIC MOLECULAR AND OPTICAL PHYSICS
LA English
DT Letter
RP MCCULLOUGH, RW (reprint author), QUEENS UNIV BELFAST,DEPT PURE & APPL PHYS,BELFAST BT7 1NN,ANTRIM,NORTH IRELAND.
NR 11
TC 29
Z9 29
PU IOP PUBLISHING LTD
PI BRISTOL
PA DIRAC HOUSE, TEMPLE BACK, BRISTOL, ENGLAND BS1 6BE
SN 0953-4075
J9 J PHYS B-AT MOL OPT
JI J. Phys. B-At. Mol. Opt. Phys.
PY 1983
VL 16
IS 6
BP L173
EP L176
DI 10.1088/0022-3700/16/6/006
PG 4
WC Optics; Physics, Atomic, Molecular & Chemical
SC Optics; Physics
GA QP877
UT WOS:A1983QP87700006
ER

PT J
AU SALIN, A
AF SALIN, A
TI A DIABATIC SWITCHING FACTORS IN SLOW ATOMIC-COLLISIONS - COMMENTS
SO JOURNAL OF PHYSICS B-ATOMIC MOLECULAR AND OPTICAL PHYSICS
LA English
DT Letter
RP SALIN, A (reprint author), UNIV BORDEAUX 1,COLLIS ATOM LAB,CNRS,ER 260,F-33405 TALENCE,FRANCE.
NR 9
TC 5
Z9 5
PU IOP PUBLISHING LTD
PI BRISTOL
PA DIRAC HOUSE, TEMPLE BACK, BRISTOL, ENGLAND BS1 6BE
SN 0953-4075
J9 J PHYS B-AT MOL OPT
JI J. Phys. B-At. Mol. Opt. Phys.
PY 1983
VL 16
IS 21
BP L661
EP L664
DI 10.1088/0022-3700/16/21/007
PG 4
WC Optics; Physics, Atomic, Molecular & Chemical
SC Optics; Physics
GA RQ160
UT WOS:A1983RQ16000007
ER

PT J
AU DEVRIES, PL
AF DEVRIES, PL
TI ATOMIC AND MOLECULAR COLLISION-THEORY - GIANTURCO,FA
SO JOURNAL OF THE AMERICAN CHEMICAL SOCIETY
LA English
DT Book Review
C1 UNIV MISSOURI,ST LOUIS,MO 63121.
NR 1
TC 0
Z9 0
PU AMER CHEMICAL SOC
PI WASHINGTON
PA 1155 16TH ST, NW, WASHINGTON, DC 20036
SN 0002-7863
J9 J AM CHEM SOC
JI J. Am. Chem. Soc.
PY 1983
VL 105
IS 12
BP 4127
EP 4127
PG 1
WC Chemistry, Multidisciplinary
SC Chemistry
GA QU522
UT WOS:A1983QU52200113
ER

PT J
AU MCFADDEN, DL
AF MCFADDEN, DL
TI INTRODUCTION TO ATOMIC AND MOLECULAR-COLLISIONS - JOHNSON,RE
SO JOURNAL OF THE AMERICAN CHEMICAL SOCIETY
LA English
DT Book Review
C1 BOSTON COLL,CHESTNUT HILL,MA 02167.
NR 1
TC 0
Z9 0
PU AMER CHEMICAL SOC
PI WASHINGTON
PA 1155 16TH ST, NW, WASHINGTON, DC 20036
SN 0002-7863
J9 J AM CHEM SOC
JI J. Am. Chem. Soc.
PY 1983
VL 105
IS 22
BP 6770
EP 6770
PG 1
WC Chemistry, Multidisciplinary
SC Chemistry
GA RP969
UT WOS:A1983RP96900072
ER

PT J
AU BALINTKURTI, GG
AF BALINTKURTI, GG
TI INTRODUCTION TO ATOMIC AND MOLECULAR-COLLISIONS - JOHNSON,RE
SO JOURNAL OF THE CHEMICAL SOCIETY-FARADAY TRANSACTIONS II
LA English
DT Book Review
NR 1
TC 0
Z9 0
PU ROYAL SOC CHEMISTRY
PI CAMBRIDGE
PA THOMAS GRAHAM HOUSE, SCIENCE PARK, MILTON ROAD, CAMBRIDGE, CAMBS,
   ENGLAND CB4 4WF
SN 0300-9238
J9 J CHEM SOC FARAD T 2
PY 1983
VL 79
BP 1166
EP 1167
PN 7
PG 2
WC Chemistry, Multidisciplinary; Physics, Atomic, Molecular & Chemical
SC Chemistry; Physics
GA RA320
UT WOS:A1983RA32000019
ER

PT J
AU THRUSH, BA
AF THRUSH, BA
TI APPLIED ATOMIC COLLISION PHYSICS, VOL 1, ATMOSPHERIC PHYSICS AND
   CHEMISTRY - MASSEY,HSW, BATES,DR
SO JOURNAL OF THE CHEMICAL SOCIETY-FARADAY TRANSACTIONS II
LA English
DT Book Review
NR 1
TC 0
Z9 0
PU ROYAL SOC CHEMISTRY
PI CAMBRIDGE
PA THOMAS GRAHAM HOUSE, SCIENCE PARK, MILTON ROAD, CAMBRIDGE, CAMBS,
   ENGLAND CB4 4WF
SN 0300-9238
J9 J CHEM SOC FARAD T 2
PY 1983
VL 79
BP 1592
EP 1592
PN 10
PG 1
WC Chemistry, Multidisciplinary; Physics, Atomic, Molecular & Chemical
SC Chemistry; Physics
GA RP420
UT WOS:A1983RP42000017
ER

PT J
AU BLOOM, AL
AF BLOOM, AL
TI APPLIED ATOMIC COLLISION PHYSICS, VOL 3, GAS-LASERS - MASSEY,HSW,
   MCDANIEL,EW, BEDERSON,S
SO JOURNAL OF THE OPTICAL SOCIETY OF AMERICA
LA English
DT Book Review
C1 COHERENT INC,PALO ALTO,CA 94303.
NR 1
TC 0
Z9 0
PU AMER INST PHYSICS
PI WOODBURY
PA CIRCULATION FULFILLMENT DIV, 500 SUNNYSIDE BLVD, WOODBURY, NY 11797-2999
SN 0030-3941
J9 J OPT SOC AM
PY 1983
VL 73
IS 10
BP 1402
EP 1402
PG 1
WC Physics, Multidisciplinary
SC Physics
GA RL106
UT WOS:A1983RL10600113
ER

PT J
AU ENGLEMAN, R
   PALMER, BA
   DAVIS, SJ
AF ENGLEMAN, R
   PALMER, BA
   DAVIS, SJ
TI TRANSITION-PROBABILITY AND COLLISION BROADENING OF THE 1.3-MU-M
   TRANSITION OF ATOMIC IODINE
SO JOURNAL OF THE OPTICAL SOCIETY OF AMERICA
LA English
DT Article
C1 USAF,WEAPONS LAB,KIRTLAND AFB,NM 87117.
RP ENGLEMAN, R (reprint author), UNIV CALIF LOS ALAMOS NATL LAB,DIV CHEM,LOS ALAMOS,NM 87545, USA.
NR 25
TC 23
Z9 23
PU AMER INST PHYSICS
PI WOODBURY
PA CIRCULATION FULFILLMENT DIV, 500 SUNNYSIDE BLVD, WOODBURY, NY 11797-2999
SN 0030-3941
J9 J OPT SOC AM
PY 1983
VL 73
IS 11
BP 1585
EP 1589
PG 5
WC Physics, Multidisciplinary
SC Physics
GA RQ507
UT WOS:A1983RQ50700029
ER

PT J
AU [Anonymous]
AF [Anonymous]
TI LASERS THROW LIGHT ON ATOMIC-COLLISIONS
SO NEW SCIENTIST
LA English
DT Editorial Material
NR 0
TC 0
Z9 0
PU NEW SCIENTIST PUBL EXPEDITING INC
PI ELMONT
PA 200 MEACHAM AVE, ELMONT, NY 11003
SN 0262-4079
J9 NEW SCI
JI New Sci.
PY 1983
VL 100
IS 1387
BP 736
EP 736
PG 1
WC Multidisciplinary Sciences
SC Science & Technology - Other Topics
GA RT728
UT WOS:A1983RT72800011
ER

PT J
AU JOHNSON, BM
AF JOHNSON, BM
TI MEASUREMENTS OF CHARGE CHANGE IN ATOMIC-COLLISIONS AT MEV ENERGIES
SO NUCLEAR INSTRUMENTS & METHODS IN PHYSICS RESEARCH
LA English
DT Article
RP JOHNSON, BM (reprint author), BROOKHAVEN NATL LAB,UPTON,NY 11973, USA.
NR 32
TC 1
Z9 1
PU ELSEVIER SCIENCE BV
PI AMSTERDAM
PA PO BOX 211, 1000 AE AMSTERDAM, NETHERLANDS
SN 0029-554X
J9 NUCL INSTRUM METHODS
PY 1983
VL 214
IS 1
BP 73
EP 79
DI 10.1016/0167-5087(83)90542-2
PG 7
WC Instruments & Instrumentation; Nuclear Science & Technology
SC Instruments & Instrumentation; Nuclear Science & Technology
GA RJ444
UT WOS:A1983RJ44400012
ER

PT J
AU BACKE, H
AF BACKE, H
TI HEAVY-ION COLLISIONS AND ATOMIC PHYSICS
SO NUCLEAR PHYSICS A
LA English
DT Article
RP BACKE, H (reprint author), UNIV MAINZ,INST PHYS,D-6500 MAINZ,FED REP GER.
NR 50
TC 2
Z9 2
PU ELSEVIER SCIENCE BV
PI AMSTERDAM
PA PO BOX 211, 1000 AE AMSTERDAM, NETHERLANDS
SN 0375-9474
J9 NUCL PHYS A
JI Nucl. Phys. A
PY 1983
VL 400
IS MAY
BP C451
EP C472
PG 22
WC Physics, Nuclear
SC Physics
GA QT902
UT WOS:A1983QT90200026
ER

PT J
AU MULLER, W
   HERTEL, IV
AF MULLER, W
   HERTEL, IV
TI INFRARED-LASER EMISSION IN ATOMIC SODIUM VAPOR PUMPED BY COLLISION
   ASSISTED LASER EXCITATION
SO OPTICS COMMUNICATIONS
LA English
DT Article
RP MULLER, W (reprint author), FREE UNIV BERLIN,INST MOLEKUELPHYS,D-1000 BERLIN 33,FED REP GER.
NR 14
TC 10
Z9 10
PU ELSEVIER SCIENCE BV
PI AMSTERDAM
PA PO BOX 211, 1000 AE AMSTERDAM, NETHERLANDS
SN 0030-4018
J9 OPT COMMUN
JI Opt. Commun.
PY 1983
VL 45
IS 6
BP 400
EP 403
DI 10.1016/0030-4018(83)90299-7
PG 4
WC Optics
SC Optics
GA QV120
UT WOS:A1983QV12000009
ER

PT J
AU PETRASHEN, AG
   REBANE, VN
   REBANE, TK
AF PETRASHEN, AG
   REBANE, VN
   REBANE, TK
TI ALIGNMENT OF THE COMPONENTS OF ATOMIC-LEVEL MULTIPLETS UNDER COLLISIONS
SO OPTIKA I SPEKTROSKOPIYA
LA Russian
DT Article
NR 13
TC 20
Z9 20
PU MEZHDUNARODNAYA KNIGA
PI MOSCOW
PA 39 DIMITROVA UL., 113095 MOSCOW, RUSSIA
SN 0030-4034
J9 OPT SPEKTROSK+
JI Opt. Spektrosk.
PY 1983
VL 55
IS 5
BP 819
EP 824
PG 6
WC Optics; Spectroscopy
SC Optics; Spectroscopy
GA RR836
UT WOS:A1983RR83600007
ER

PT J
AU DASHEVSKAYA, EI
   NIKITIN, EE
   UMANSKY, SY
AF DASHEVSKAYA, EI
   NIKITIN, EE
   UMANSKY, SY
TI CROSS-SECTION ASYMMETRY OF TRANSITIONS BETWEEN MAGNETIC SUBLEVELS
   INDUCED BY ATOMIC-COLLISIONS
SO OPTIKA I SPEKTROSKOPIYA
LA Russian
DT Note
NR 10
TC 2
Z9 2
PU MEZHDUNARODNAYA KNIGA
PI MOSCOW
PA 39 DIMITROVA UL., 113095 MOSCOW, RUSSIA
SN 0030-4034
J9 OPT SPEKTROSK+
JI Opt. Spektrosk.
PY 1983
VL 55
IS 6
BP 1092
EP 1094
PG 3
WC Optics; Spectroscopy
SC Optics; Spectroscopy
GA RY312
UT WOS:A1983RY31200028
ER

PT J
AU SIDOROVICH, VA
   NIKOLAEV, VS
AF SIDOROVICH, VA
   NIKOLAEV, VS
TI MODIFIED QUASICLASSICAL DESCRIPTION OF COLLISIONS OF MIDDLE-ENERGY AND
   LOW-ENERGY ATOMIC PARTICLES
SO OPTIKA I SPEKTROSKOPIYA
LA Russian
DT Article
NR 17
TC 4
Z9 4
PU MEZHDUNARODNAYA KNIGA
PI MOSCOW
PA 39 DIMITROVA UL., 113095 MOSCOW, RUSSIA
SN 0030-4034
J9 OPT SPEKTROSK+
JI Opt. Spektrosk.
PY 1983
VL 54
IS 1
BP 54
EP 59
PG 6
WC Optics; Spectroscopy
SC Optics; Spectroscopy
GA PZ999
UT WOS:A1983PZ99900011
ER

PT J
AU FRITSCH, W
   LIN, CD
AF FRITSCH, W
   LIN, CD
TI ATOMIC-ORBITAL EXPANSIONS FOR DESCRIBING CHARGE-TRANSFER IN SLOW ION
   ATOM COLLISIONS
SO PHYSICA SCRIPTA
LA English
DT Article
C1 KANSAS STATE UNIV AGR & APPL SCI,DEPT PHYS,MANHATTAN,KS 66506.
RP FRITSCH, W (reprint author), HAHN MEITNER INST KERNFORSCH BERLIN GMBH,BEREICH KERN & STRAHLENPHYS,D-1000 BERLIN 39,FED REP GER.
RI Fritsch, Wolfgang/B-3412-2009; Lin, c d/D-7312-2012
OI Lin, c d/0000-0003-4847-8938
NR 26
TC 5
Z9 5
PU ROYAL SWEDISH ACAD SCIENCES
PI STOCKHOLM
PA PUBL DEPT BOX 50005, S-104 05 STOCKHOLM, SWEDEN
SN 0281-1847
J9 PHYS SCRIPTA
JI Phys. Scr.
PY 1983
VL T3
SI SI
BP 241
EP 243
DI 10.1088/0031-8949/1983/T3/046
PG 3
WC Physics, Multidisciplinary
SC Physics
GA QS340
UT WOS:A1983QS34000047
ER

PT J
AU NIELSEN, SE
   DAHLER, JS
AF NIELSEN, SE
   DAHLER, JS
TI SEVERAL-ELECTRON, ATOMIC-BASIS CALCULATION OF COLLISIONAL EXCITATION IN
   QUASI-ONE-ELECTRON SYSTEMS - BE+(2S)-HE(1S2) COLLISIONS
SO PHYSICAL REVIEW A
LA English
DT Article
C1 UNIV MINNESOTA,DEPT CHEM,MINNEAPOLIS,MN 55455.
   UNIV MINNESOTA,DEPT CHEM ENGN,MINNEAPOLIS,MN 55455.
RP NIELSEN, SE (reprint author), UNIV COPENHAGEN,HC ORSTED INST,CHEM LAB 3,DK-2100 COPENHAGEN O,DENMARK.
NR 14
TC 3
Z9 3
PU AMERICAN PHYSICAL SOC
PI COLLEGE PK
PA ONE PHYSICS ELLIPSE, COLLEGE PK, MD 20740-3844 USA
SN 1050-2947
J9 PHYS REV A
JI Phys. Rev. A
PY 1983
VL 28
IS 6
BP 3308
EP 3314
DI 10.1103/PhysRevA.28.3308
PG 7
WC Optics; Physics, Atomic, Molecular & Chemical
SC Optics; Physics
GA RT609
UT WOS:A1983RT60900017
ER

PT J
AU BIENSTOCK, S
   HEIL, TG
   DALGARNO, A
AF BIENSTOCK, S
   HEIL, TG
   DALGARNO, A
TI CHARGE-TRANSFER OF O-3+ IONS IN COLLISIONS WITH ATOMIC-HYDROGEN
SO PHYSICAL REVIEW A
LA English
DT Note
C1 UNIV GEORGIA,DEPT PHYS & ASTRON,ATHENS,GA 30602.
RP BIENSTOCK, S (reprint author), HARVARD SMITHSONIAN CTR ASTROPHYS,CAMBRIDGE,MA 02138, USA.
NR 10
TC 19
Z9 19
PU AMERICAN PHYSICAL SOC
PI COLLEGE PK
PA ONE PHYSICS ELLIPSE, COLLEGE PK, MD 20740-3844 USA
SN 1050-2947
J9 PHYS REV A
JI Phys. Rev. A
PY 1983
VL 27
IS 5
BP 2741
EP 2743
DI 10.1103/PhysRevA.27.2741
PG 3
WC Optics; Physics, Atomic, Molecular & Chemical
SC Optics; Physics
GA QN245
UT WOS:A1983QN24500052
ER

PT J
AU HO, YK
AF HO, YK
TI THE METHOD OF COMPLEX COORDINATE ROTATION AND ITS APPLICATIONS TO ATOMIC
   COLLISION PROCESSES
SO PHYSICS REPORTS-REVIEW SECTION OF PHYSICS LETTERS
LA English
DT Review
RP HO, YK (reprint author), LOUISIANA STATE UNIV,DEPT PHYS & ASTRON,BATON ROUGE,LA 70803, USA.
RI Ho, Yew Kam/F-7912-2012
NR 272
TC 594
Z9 596
PU ELSEVIER SCIENCE BV
PI AMSTERDAM
PA PO BOX 211, 1000 AE AMSTERDAM, NETHERLANDS
SN 0370-1573
J9 PHYS REP
JI Phys. Rep.-Rev. Sec. Phys. Lett.
PY 1983
VL 99
IS 1
BP 1
EP 68
DI 10.1016/0370-1573(83)90112-6
PG 68
WC Physics, Multidisciplinary
SC Physics
GA RW079
UT WOS:A1983RW07900001
ER

PT J
AU BARANY, A
   CROTHERS, DSF
AF BARANY, A
   CROTHERS, DSF
TI AN INVESTIGATION OF THE EXPONENTIAL ATOMIC COLLISION MODEL - ANALYTICAL
   RESULTS
SO PROCEEDINGS OF THE ROYAL SOCIETY OF LONDON SERIES A-MATHEMATICAL
   PHYSICAL AND ENGINEERING SCIENCES
LA English
DT Article
RP BARANY, A (reprint author), UNIV UPPSALA,INST THEORET PHYS,S-75238 UPPSALA,SWEDEN.
NR 43
TC 19
Z9 19
PU ROYAL SOC LONDON
PI LONDON
PA 6 CARLTON HOUSE TERRACE, LONDON, ENGLAND SW1Y 5AG
SN 1364-5021
J9 P ROY SOC LOND A MAT
JI Proc. R. Soc. London Ser. A-Math. Phys. Eng. Sci.
PY 1983
VL 385
IS 1788
BP 129
EP 143
DI 10.1098/rspa.1983.0007
PG 15
WC Multidisciplinary Sciences
SC Science & Technology - Other Topics
GA PY046
UT WOS:A1983PY04600006
ER

PT J
AU ROSNER, B
   MINGAY, DW
   BARNARD, E
AF ROSNER, B
   MINGAY, DW
   BARNARD, E
TI ATOMIC CHARGE EXCHANGES IN CLOSE COLLISIONS BETWEEN N+Q IONS AND GAS
   TARGETS IN THE MEV ENERGY-RANGE
SO SOUTH AFRICAN JOURNAL OF PHYSICS - SUID-AFRIKAANSE TYDSKRIF VIR FISIKA
LA English
DT Article
RP ROSNER, B (reprint author), NUCL DEV CORP S AFRICA PTY LTD,PRIVATE BAG X256,PRETORIA 0001,SOUTH AFRICA.
NR 13
TC 5
Z9 5
PU BUREAU SCIENTIFIC PUBL
PI PRETORIA
PA P O BOX 1758, PRETORIA 0001, SOUTH AFRICA
SN 0379-4377
J9 S AFR J PHYS
PY 1983
VL 6
IS 1
BP 1
EP 6
PG 6
WC Physics, Multidisciplinary
SC Physics
GA QT099
UT WOS:A1983QT09900001
ER

PT J
AU VOLKOV, VF
   GERASIMOV, SA
   ERITENKO, AN
AF VOLKOV, VF
   GERASIMOV, SA
   ERITENKO, AN
TI 2-PARAMETER REPRESENTATION IN THE BINARY-COLLISION APPROXIMATION OF THE
   CROSS-SECTION OF ATOMIC K IONIZATION BY A HEAVY CHARGED-PARTICLE
SO SOVIET ATOMIC ENERGY
LA English
DT Letter
NR 13
TC 0
Z9 0
PU PLENUM PUBL CORP
PI NEW YORK
PA CONSULTANTS BUREAU, 233 SPRING ST, NEW YORK, NY 10013
SN 0038-531X
J9 SOV ATOM ENERGY+
PY 1983
VL 55
IS 3
BP 626
EP 628
DI 10.1007/BF01128005
PG 3
WC Nuclear Science & Technology
SC Nuclear Science & Technology
GA SX753
UT WOS:A1983SX75300018
ER

PT J
AU ARRIGHINI, GP
   GUIDOTTI, C
AF ARRIGHINI, GP
   GUIDOTTI, C
TI ATOMIC-COLLISIONS IN THE PRESENCE OF STRONG RADIATION-FIELDS - AN
   INTRODUCTORY SURVEY
SO THEOCHEM-JOURNAL OF MOLECULAR STRUCTURE
LA English
DT Article
C1 CNR,IST CHIM QUANTIST & ENERGET MOLEC,I-56100 PISA,ITALY.
RP ARRIGHINI, GP (reprint author), UNIV PISA,IST CHIM FIS,I-56100 PISA,ITALY.
NR 70
TC 0
Z9 0
PU ELSEVIER SCIENCE BV
PI AMSTERDAM
PA PO BOX 211, 1000 AE AMSTERDAM, NETHERLANDS
SN 0166-1280
J9 THEOCHEM-J MOL STRUC
JI Theochem-J. Mol. Struct.
PY 1983
VL 10
BP 49
EP 74
PG 26
WC Chemistry, Physical
SC Chemistry
GA QQ558
UT WOS:A1983QQ55800005
ER

PT J
AU BERENYI, D
AF BERENYI, D
TI RESEARCH ON ATOMIC COLLISION PROCESSES AND ITS IMPORTANCE FOR FUTURE
   ENERGY-SOURCES
SO VACUUM
LA English
DT Meeting Abstract
C1 HUNGARIAN ACAD SCI,INST NUCL RES,H-4010 DEBRECEN,HUNGARY.
NR 0
TC 0
Z9 0
PU PERGAMON-ELSEVIER SCIENCE LTD
PI OXFORD
PA THE BOULEVARD, LANGFORD LANE, KIDLINGTON, OXFORD, ENGLAND OX5 1GB
SN 0042-207X
J9 VACUUM
JI Vacuum
PY 1983
VL 33
IS 1-2
BP 129
EP 129
PG 1
WC Materials Science, Multidisciplinary; Physics, Applied
SC Materials Science; Physics
GA QL808
UT WOS:A1983QL80800029
ER

PT J
AU EICHLER, J
   HO, TS
AF EICHLER, J
   HO, TS
TI COLLECTIVE EFFECTS IN ATOMIC-COLLISIONS .1. CONSTRAINED HARTREE-FOCK
   APPROACH FOR DIATOMIC SYSTEMS
SO ZEITSCHRIFT FUR PHYSIK A-HADRONS AND NUCLEI
LA English
DT Article
C1 FREIE UNIV BERLIN,FACHBEREICH PHYS,D-1000 BERLIN 39,FED REP GER.
RP EICHLER, J (reprint author), HAHN MEITNER INST KERNFORSCH BERLIN GMBH,BEREICH KERN & STRAHLENPHYS,D-1000 BERLIN 39,FED REP GER.
NR 27
TC 5
Z9 5
PU SPRINGER VERLAG
PI NEW YORK
PA 175 FIFTH AVE, NEW YORK, NY 10010
SN 0939-7922
J9 Z PHYS A-HADRON NUCL
JI Z. Phys. A.-Hadrons Nuclei
PY 1983
VL 311
IS 1-2
BP 19
EP 27
DI 10.1007/BF01411602
PG 9
WC Physics, Nuclear; Physics, Particles & Fields
SC Physics
GA QN430
UT WOS:A1983QN43000003
ER

PT J
AU EICHLER, J
   HO, TS
AF EICHLER, J
   HO, TS
TI COLLECTIVE EFFECTS IN ATOMIC-COLLISIONS .2. DYNAMICS OF CHARGE FLOW IN
   DIATOMIC COLLISION SYSTEMS
SO ZEITSCHRIFT FUR PHYSIK A-HADRONS AND NUCLEI
LA English
DT Article
C1 FREIE UNIV BERLIN,FACHBEREICH PHYS,D-1000 BERLIN 39,FED REP GER.
RP EICHLER, J (reprint author), HAHN MEITNER INST KERNFORSCH BERLIN GMBH,BEREICH KERN & STRAHLENPHYS,D-1000 BERLIN 39,FED REP GER.
NR 42
TC 5
Z9 5
PU SPRINGER VERLAG
PI NEW YORK
PA 175 FIFTH AVE, NEW YORK, NY 10010
SN 0939-7922
J9 Z PHYS A-HADRON NUCL
JI Z. Phys. A.-Hadrons Nuclei
PY 1983
VL 311
IS 1-2
BP 29
EP 36
DI 10.1007/BF01411603
PG 8
WC Physics, Nuclear; Physics, Particles & Fields
SC Physics
GA QN430
UT WOS:A1983QN43000004
ER

PT J
AU LEBEDEV, VS
   MARCHENKO, VS
AF LEBEDEV, VS
   MARCHENKO, VS
TI TRANSITIONS BETWEEN HIGHLY EXCITED ATOMIC STATES IN COLLISIONS OF
   NEUTRAL PARTICLES WITH A CORE
SO ZHURNAL EKSPERIMENTALNOI I TEORETICHESKOI FIZIKI
LA Russian
DT Article
RP LEBEDEV, VS (reprint author), PN LEBEDEV PHYS INST,MOSCOW,USSR.
RI Lebedev, Vladimir/M-2168-2013
OI Lebedev, Vladimir/0000-0001-6687-7057
NR 34
TC 13
Z9 13
PU MEZHDUNARODNAYA KNIGA
PI MOSCOW
PA 39 DIMITROVA UL., 113095 MOSCOW, RUSSIA
SN 0044-4510
J9 ZH EKSP TEOR FIZ+
JI Zhurnal Eksperimentalnoi Teor. Fiz.
PY 1983
VL 84
IS 5
BP 1623
EP 1638
PG 16
WC Physics, Multidisciplinary
SC Physics
GA QS909
UT WOS:A1983QS90900004
ER

PT J
AU IVANOV, DP
   KUPTSOV, SN
   SYSOEV, SM
   YALYSHKO, SV
AF IVANOV, DP
   KUPTSOV, SN
   SYSOEV, SM
   YALYSHKO, SV
TI ATOMIC-COLLISIONS WITH CONSIDERATION OF CHARGED STATE EFFECTS OF IONS ON
   INTERNAL SHELL IONIZATION CROSS-SECTIONS
SO ZHURNAL TEKHNICHESKOI FIZIKI
LA Russian
DT Note
RP IVANOV, DP (reprint author), MI KALININ POLYTECH INST,LENINGRAD 195251,USSR.
NR 10
TC 0
Z9 0
PU MEZHDUNARODNAYA KNIGA
PI MOSCOW
PA 39 DIMITROVA UL., 113095 MOSCOW, RUSSIA
SN 0044-4642
J9 ZH TEKH FIZ+
JI Zhurnal Tek. Fiz.
PY 1983
VL 53
IS 3
BP 605
EP 608
PG 4
WC Physics, Applied
SC Physics
GA QK804
UT WOS:A1983QK80400049
ER

PT J
AU CLEFF, B
AF CLEFF, B
TI POLARIZATION OF X-RAYS BY INNER-SHELL ALIGNMENT IN ATOMIC-COLLISIONS
SO ACTA PHYSICA POLONICA A
LA English
DT Article
RP CLEFF, B (reprint author), UNIV MUNSTER,INST KERNPHYS,D-4400 MUNSTER,FED REP GER.
NR 65
TC 42
Z9 42
PU POLISH ACAD SCIENCES INST PHYSICS
PI WARSAW
PA AL LOTNIKOW 32-46, 02-668 WARSAW, POLAND
SN 0587-4246
J9 ACTA PHYS POL A
JI Acta Phys. Pol. A
PY 1982
VL 61
IS 3
BP 285
EP 319
PG 35
WC Physics, Multidisciplinary
SC Physics
GA NU880
UT WOS:A1982NU88000004
ER

PT J
AU ANDERSEN, N
   NIELSEN, SE
AF ANDERSEN, N
   NIELSEN, SE
TI DIRECT EXCITATION IN ATOMIC-COLLISIONS - STUDIES OF QUASI-ONE-ELECTRON
   SYSTEMS
SO ADVANCES IN ATOMIC AND MOLECULAR PHYSICS
LA English
DT Review
C1 UNIV COPENHAGEN, HC ORSTED INST, CHEM LAB 3, DK-2100 COPENHAGEN, DENMARK.
RP ANDERSEN, N (reprint author), UNIV COPENHAGEN, HC ORSTED INST, PHYS LAB 2, DK-2100 COPENHAGEN, DENMARK.
NR 149
TC 40
Z9 40
PU ACADEMIC PRESS INC ELSEVIER SCIENCE
PI SAN DIEGO
PA 525 B ST, STE 1900, SAN DIEGO, CA 92101-4495 USA
SN 0065-2199
J9 ADV ATOM MOL PHYS
PY 1982
VL 18
BP 265
EP 308
DI 10.1016/S0065-2199(08)60243-2
PG 44
WC Nuclear Science & Technology; Physics, Multidisciplinary
SC Nuclear Science & Technology; Physics
GA PT913
UT WOS:A1982PT91300006
ER

PT J
AU LAM, JF
   STEEL, DG
   MCFARLANE, RA
AF LAM, JF
   STEEL, DG
   MCFARLANE, RA
TI COLLISION STUDIES OF HIGHLY EXCITED ATOMIC STATES USING A NEW CW 4-WAVE
   MIXING SPECTROSCOPY TECHNIQUE
SO APPLIED PHYSICS B-PHOTOPHYSICS AND LASER CHEMISTRY
LA English
DT Meeting Abstract
C1 HUGHES RES LABS,MALIBU,CA 90265.
NR 5
TC 1
Z9 1
PU SPRINGER VERLAG
PI NEW YORK
PA 175 FIFTH AVE, NEW YORK, NY 10010
SN 0721-7269
J9 APPL PHYS B-PHOTO
PY 1982
VL 28
IS 2-3
BP 190
EP 191
PG 2
WC Physics, Applied
SC Physics
GA NS216
UT WOS:A1982NS21600131
ER

PT J
AU BERRINGTON, KA
   TAYLOR, KT
AF BERRINGTON, KA
   TAYLOR, KT
TI ATOMIC COLLISION CALCULATIONS
SO COMPUTER PHYSICS COMMUNICATIONS
LA English
DT Article
C1 SRC,DARESBURY LAB,SCI & ENGN RES COUNCIL,WARRINGTON WA4 4AD,LANCS,ENGLAND.
RP BERRINGTON, KA (reprint author), QUEENS UNIV BELFAST,DEPT APPL MATH & THEORET PHYS,BELFAST BT7 1NN,ANTRIM,NORTH IRELAND.
NR 31
TC 6
Z9 6
PU ELSEVIER SCIENCE BV
PI AMSTERDAM
PA PO BOX 211, 1000 AE AMSTERDAM, NETHERLANDS
SN 0010-4655
J9 COMPUT PHYS COMMUN
JI Comput. Phys. Commun.
PY 1982
VL 26
IS 3-4
BP 397
EP 410
DI 10.1016/0010-4655(82)90134-5
PG 14
WC Computer Science, Interdisciplinary Applications; Physics, Mathematical
SC Computer Science; Physics
GA NY914
UT WOS:A1982NY91400028
ER

PT J
AU SHIZGAL, B
   LINDENFELD, MJ
AF SHIZGAL, B
   LINDENFELD, MJ
TI A SIMPLE KINETIC-THEORY CALCULATION OF TERRESTRIAL ATOMIC-HYDROGEN
   ESCAPE FLUXES INDUCED BY CHARGE-EXCHANGE COLLISIONS
SO JOURNAL OF GEOPHYSICAL RESEARCH-SPACE PHYSICS
LA English
DT Article
RP SHIZGAL, B (reprint author), UNIV BRITISH COLUMBIA,DEPT CHEM,VANCOUVER V6T N6,BC,CANADA.
NR 22
TC 12
Z9 12
PU AMER GEOPHYSICAL UNION
PI WASHINGTON
PA 2000 FLORIDA AVE NW, WASHINGTON, DC 20009
J9 J GEOPHYS RES-SPACE
JI J. Geophys. Res-Space Phys.
PY 1982
VL 87
IS NA2
BP 853
EP 858
DI 10.1029/JA087iA02p00853
PG 6
WC Astronomy & Astrophysics
SC Astronomy & Astrophysics
GA NB799
UT WOS:A1982NB79900023
ER

PT J
AU GLASS, GP
   KIRONDE, S
AF GLASS, GP
   KIRONDE, S
TI VIBRATIONAL-RELAXATION OF CARBON-MONOXIDE IN COLLISIONS WITH
   ATOMIC-HYDROGEN
SO JOURNAL OF PHYSICAL CHEMISTRY
LA English
DT Article
RP GLASS, GP (reprint author), RICE UNIV,DEPT CHEM,HOUSTON,TX 77001, USA.
NR 39
TC 14
Z9 14
PU AMER CHEMICAL SOC
PI WASHINGTON
PA 1155 16TH ST, NW, WASHINGTON, DC 20036
SN 0022-3654
J9 J PHYS CHEM-US
JI J. Phys. Chem.
PY 1982
VL 86
IS 6
BP 908
EP 913
DI 10.1021/j100395a014
PG 6
WC Chemistry, Physical
SC Chemistry
GA NF711
UT WOS:A1982NF71100014
ER

PT J
AU HUQ, MS
   DOVERSPIKE, LD
   CHAMPION, RL
   ESAULOV, VA
AF HUQ, MS
   DOVERSPIKE, LD
   CHAMPION, RL
   ESAULOV, VA
TI TOTAL ELECTRON DETACHMENT CROSS-SECTIONS FOR COLLISIONS OF H- WITH HE
   AND F- WITH ATOMIC AND MOLECULAR TARGETS
SO JOURNAL OF PHYSICS B-ATOMIC MOLECULAR AND OPTICAL PHYSICS
LA English
DT Article
C1 UNIV PARIS 11,COLLIS ATOM & MOLEC LAB,F-91405 ORSAY,FRANCE.
RP HUQ, MS (reprint author), COLL WILLIAM & MARY,DEPT PHYS,WILLIAMSBURG,VA 23185, USA.
RI Esaulov, Vladimir /A-1545-2011
NR 25
TC 41
Z9 41
PU IOP PUBLISHING LTD
PI BRISTOL
PA DIRAC HOUSE, TEMPLE BACK, BRISTOL, ENGLAND BS1 6BE
SN 0953-4075
J9 J PHYS B-AT MOL OPT
JI J. Phys. B-At. Mol. Opt. Phys.
PY 1982
VL 15
IS 6
BP 951
EP 959
DI 10.1088/0022-3700/15/6/020
PG 9
WC Optics; Physics, Atomic, Molecular & Chemical
SC Optics; Physics
GA NP191
UT WOS:A1982NP19100020
ER

PT J
AU FRITSCH, W
AF FRITSCH, W
TI ATOMIC ORBITAL EXPANSION DESCRIPTION FOR SLOW ION-ATOM COLLISIONS - A
   CURVED-LINE TRAJECTORY STUDY
SO JOURNAL OF PHYSICS B-ATOMIC MOLECULAR AND OPTICAL PHYSICS
LA English
DT Letter
RP FRITSCH, W (reprint author), HAHN MEITNER INST KERNFORSCH BERLIN GMBH,BEREICH KERN & STRAHLENPHYS,D-1000 BERLIN 39,FED REP GER.
RI Fritsch, Wolfgang/B-3412-2009
NR 16
TC 13
Z9 13
PU IOP PUBLISHING LTD
PI BRISTOL
PA DIRAC HOUSE, TEMPLE BACK, BRISTOL, ENGLAND BS1 6BE
SN 0953-4075
J9 J PHYS B-AT MOL OPT
JI J. Phys. B-At. Mol. Opt. Phys.
PY 1982
VL 15
IS 11
BP L389
EP L393
DI 10.1088/0022-3700/15/11/005
PG 5
WC Optics; Physics, Atomic, Molecular & Chemical
SC Optics; Physics
GA NT956
UT WOS:A1982NT95600005
ER

PT J
AU POLAKDINGELS, P
   BONANNO, R
   KELLER, J
   WEINER, J
AF POLAKDINGELS, P
   BONANNO, R
   KELLER, J
   WEINER, J
TI DIRECT OBSERVATION OF A 2-PHOTON RADIATIVE IONIZATION COLLISION IN
   CROSSED NA-BA ATOMIC-BEAMS
SO JOURNAL OF PHYSICS B-ATOMIC MOLECULAR AND OPTICAL PHYSICS
LA English
DT Letter
C1 UNIV MARYLAND,DEPT CHEM,COLLEGE PK,MD 20742.
RI Weiner, John/C-1065-2008; Keller, John/I-5097-2013
NR 13
TC 8
Z9 8
PU IOP PUBLISHING LTD
PI BRISTOL
PA DIRAC HOUSE, TEMPLE BACK, BRISTOL, ENGLAND BS1 6BE
SN 0953-4075
J9 J PHYS B-AT MOL OPT
JI J. Phys. B-At. Mol. Opt. Phys.
PY 1982
VL 15
IS 2
BP L41
EP L44
DI 10.1088/0022-3700/15/2/002
PG 4
WC Optics; Physics, Atomic, Molecular & Chemical
SC Optics; Physics
GA NB425
UT WOS:A1982NB42500002
ER

PT J
AU OHYAMA, T
   YAMAGUCHI
   ITIKAWA, Y
AF OHYAMA, T
   YAMAGUCHI
   ITIKAWA, Y
TI CHARGE-TRANSFER IN COLLISIONS OF LI-3+-IONS AND BE-4+-IONS WITH
   ATOMIC-HYDROGEN AT LOW IMPACT ENERGY
SO JOURNAL OF THE PHYSICAL SOCIETY OF JAPAN
LA English
DT Article
RP OHYAMA, T (reprint author), NAGOYA UNIV,INST PLASMA PHYS,CHIKUSA KU,NAGOYA,AICHI 464,JAPAN.
NR 18
TC 1
Z9 1
PU PHYSICAL SOCIETY JAPAN
PI TOKYO
PA KIKAI-SHINKO BUILDING, 3-5-8 SHIBA-KOEN, MINATO-KU, TOKYO 105, JAPAN
SN 0031-9015
J9 J PHYS SOC JPN
JI J. Phys. Soc. Jpn.
PY 1982
VL 51
IS 9
BP 2982
EP 2988
DI 10.1143/JPSJ.51.2982
PG 7
WC Physics, Multidisciplinary
SC Physics
GA PP582
UT WOS:A1982PP58200049
ER

PT J
AU BIERSACK, JP
   ZIEGLER, JF
AF BIERSACK, JP
   ZIEGLER, JF
TI REFINED UNIVERSAL POTENTIALS IN ATOMIC-COLLISIONS
SO NUCLEAR INSTRUMENTS & METHODS IN PHYSICS RESEARCH
LA English
DT Article
C1 IBM CORP,RES CTR,YORKTOWN HTS,NY 10598.
RP BIERSACK, JP (reprint author), HAHN MEITNER INST,D-1000 BERLIN 39,FED REP GER.
NR 11
TC 227
Z9 233
PU ELSEVIER SCIENCE BV
PI AMSTERDAM
PA PO BOX 211, 1000 AE AMSTERDAM, NETHERLANDS
SN 0029-554X
J9 NUCL INSTRUM METHODS
PY 1982
VL 194
IS 1-3
BP 93
EP 100
DI 10.1016/0029-554X(82)90496-7
PG 8
WC Instruments & Instrumentation; Nuclear Science & Technology
SC Instruments & Instrumentation; Nuclear Science & Technology
GA NK282
UT WOS:A1982NK28200017
ER

PT J
AU ALEKSEEV, AI
   BASHAROV, AM
AF ALEKSEEV, AI
   BASHAROV, AM
TI STIMULATED PHOTON-ECHO STUDY OF ELASTIC ATOMIC COLLISION
SO OPTIKA I SPEKTROSKOPIYA
LA Russian
DT Article
NR 12
TC 1
Z9 1
PU MEZHDUNARODNAYA KNIGA
PI MOSCOW
PA 39 DIMITROVA UL., 113095 MOSCOW, RUSSIA
SN 0030-4034
J9 OPT SPEKTROSK+
JI Opt. Spektrosk.
PY 1982
VL 53
IS 4
BP 631
EP 636
PG 6
WC Optics; Spectroscopy
SC Optics; Spectroscopy
GA PP122
UT WOS:A1982PP12200012
ER

PT J
AU ALEKSEEV, AI
   BASHAROV, AM
AF ALEKSEEV, AI
   BASHAROV, AM
TI INFLUENCE OF ATOMIC ELASTIC COLLISIONS ON COHERENT EMISSION IN SEPARATED
   FIELDS
SO OPTIKA I SPEKTROSKOPIYA
LA Russian
DT Article
NR 14
TC 0
Z9 0
PU MEZHDUNARODNAYA KNIGA
PI MOSCOW
PA 39 DIMITROVA UL., 113095 MOSCOW, RUSSIA
SN 0030-4034
J9 OPT SPEKTROSK+
JI Opt. Spektrosk.
PY 1982
VL 52
IS 2
BP 220
EP 225
PG 6
WC Optics; Spectroscopy
SC Optics; Spectroscopy
GA ND500
UT WOS:A1982ND50000010
ER

PT J
AU HVELPLUND, P
   ANDERSEN, A
AF HVELPLUND, P
   ANDERSEN, A
TI ELECTRON LOSS BY FAST HE+, H, HE, H- AND HE- PROJECTILES IN COLLISIONS
   WITH ATOMIC AND MOLECULAR-HYDROGEN
SO PHYSICA SCRIPTA
LA English
DT Article
RP HVELPLUND, P (reprint author), AARHUS UNIV,INST PHYS,DK-8000 AARHUS C,DENMARK.
NR 28
TC 10
Z9 10
PU ROYAL SWEDISH ACAD SCIENCES
PI STOCKHOLM
PA PUBL DEPT BOX 50005, S-104 05 STOCKHOLM, SWEDEN
SN 0281-1847
J9 PHYS SCRIPTA
JI Phys. Scr.
PY 1982
VL 26
IS 5
BP 370
EP 374
DI 10.1088/0031-8949/26/5/004
PG 5
WC Physics, Multidisciplinary
SC Physics
GA PW016
UT WOS:A1982PW01600004
ER

PT J
AU HVELPLUND, P
   ANDERSEN, A
AF HVELPLUND, P
   ANDERSEN, A
TI ELECTRON-CAPTURE BY FAST H+, HE+, AND HE++ IONS IN COLLISIONS WITH
   ATOMIC AND MOLECULAR-HYDROGEN
SO PHYSICA SCRIPTA
LA English
DT Article
RP HVELPLUND, P (reprint author), AARHUS UNIV,INST PHYS,DK-8000 AARHUS C,DENMARK.
NR 31
TC 57
Z9 57
PU ROYAL SWEDISH ACAD SCIENCES
PI STOCKHOLM
PA PUBL DEPT BOX 50005, S-104 05 STOCKHOLM, SWEDEN
SN 0281-1847
J9 PHYS SCRIPTA
JI Phys. Scr.
PY 1982
VL 26
IS 5
BP 375
EP 380
DI 10.1088/0031-8949/26/5/005
PG 6
WC Physics, Multidisciplinary
SC Physics
GA PW016
UT WOS:A1982PW01600005
ER

PT J
AU STEEL, DG
   LAM, JF
   MCFARLANE, RA
AF STEEL, DG
   LAM, JF
   MCFARLANE, RA
TI HIGH-RESOLUTION SPECTROSCOPY AND COLLISION STUDIES OF HIGH-LYING ATOMIC
   STATES USING 4-WAVE MIXING
SO PHYSICAL REVIEW A
LA English
DT Note
RP STEEL, DG (reprint author), HUGHES RES LABS,MALIBU,CA 90265, USA.
NR 10
TC 6
Z9 6
PU AMERICAN PHYSICAL SOC
PI COLLEGE PK
PA ONE PHYSICS ELLIPSE, COLLEGE PK, MD 20740-3844 USA
SN 1050-2947
J9 PHYS REV A
JI Phys. Rev. A
PY 1982
VL 26
IS 2
BP 1146
EP 1148
DI 10.1103/PhysRevA.26.1146
PG 3
WC Optics; Physics, Atomic, Molecular & Chemical
SC Optics; Physics
GA NZ038
UT WOS:A1982NZ03800051
ER

PT J
AU DEVRIES, PL
   GEORGE, TF
AF DEVRIES, PL
   GEORGE, TF
TI ATOMIC-COLLISIONS IN THE PRESENCE OF LASER-RADIATION - TIME-DEPENDENCE
   AND THE ASYMPTOTIC WAVEFUNCTION
SO PHYSICAL REVIEW A
LA English
DT Article
C1 UNIV ROCHESTER,DEPT CHEM,ROCHESTER,NY 14627.
RP DEVRIES, PL (reprint author), UNIV MISSOURI,DEPT PHYS,ST LOUIS,MO 63121, USA.
NR 15
TC 3
Z9 3
PU AMERICAN PHYSICAL SOC
PI COLLEGE PK
PA ONE PHYSICS ELLIPSE, COLLEGE PK, MD 20740-3844 USA
SN 1050-2947
J9 PHYS REV A
JI Phys. Rev. A
PY 1982
VL 26
IS 3
BP 1419
EP 1425
DI 10.1103/PhysRevA.26.1419
PG 7
WC Optics; Physics, Atomic, Molecular & Chemical
SC Optics; Physics
GA PE853
UT WOS:A1982PE85300031
ER

PT J
AU FERRANTE, G
   LEONE, C
AF FERRANTE, G
   LEONE, C
TI USE OF THE SPACE-TRANSLATION METHOD IN ATOMIC COLLISION PROBLEMS
SO PHYSICAL REVIEW A
LA English
DT Article
C1 FAC INGN PALERMO,IST FIS,I-90128 PALERMO,ITALY.
RP FERRANTE, G (reprint author), UNIV PALERMO,IST FIS,I-90123 PALERMO,ITALY.
NR 25
TC 8
Z9 8
PU AMERICAN PHYSICAL SOC
PI COLLEGE PK
PA ONE PHYSICS ELLIPSE, COLLEGE PK, MD 20740-3844 USA
SN 1050-2947
J9 PHYS REV A
JI Phys. Rev. A
PY 1982
VL 26
IS 6
BP 3101
EP 3107
DI 10.1103/PhysRevA.26.3101
PG 7
WC Optics; Physics, Atomic, Molecular & Chemical
SC Optics; Physics
GA PS575
UT WOS:A1982PS57500006
ER

PT J
AU NAKAMURA, H
AF NAKAMURA, H
TI DYNAMICAL-STATE REPRESENTATION AND NON-ADIABATIC ELECTRONIC-TRANSITIONS
   IN ATOMIC-COLLISIONS
SO PHYSICAL REVIEW A
LA English
DT Article
RP NAKAMURA, H (reprint author), INST MOLEC SCI,DIV THEORET STUDIES,OKAZAKI,AICHI 444,JAPAN.
NR 39
TC 27
Z9 27
PU AMERICAN PHYSICAL SOC
PI COLLEGE PK
PA ONE PHYSICS ELLIPSE, COLLEGE PK, MD 20740-3844 USA
SN 1050-2947
J9 PHYS REV A
JI Phys. Rev. A
PY 1982
VL 26
IS 6
BP 3125
EP 3136
DI 10.1103/PhysRevA.26.3125
PG 12
WC Optics; Physics, Atomic, Molecular & Chemical
SC Optics; Physics
GA PS575
UT WOS:A1982PS57500009
ER

PT J
AU JULIENNE, PS
AF JULIENNE, PS
TI NON-ADIABATIC THEORY OF COLLISION-BROADENED ATOMIC LINE-PROFILES
SO PHYSICAL REVIEW A
LA English
DT Article
RP JULIENNE, PS (reprint author), NBS,DIV MOLEC SPECT,WASHINGTON,DC 20234, USA.
RI Julienne, Paul/E-9378-2012
OI Julienne, Paul/0000-0002-5494-1442
NR 53
TC 73
Z9 73
PU AMERICAN PHYSICAL SOC
PI COLLEGE PK
PA ONE PHYSICS ELLIPSE, COLLEGE PK, MD 20740-3844 USA
SN 1050-2947
J9 PHYS REV A
JI Phys. Rev. A
PY 1982
VL 26
IS 6
BP 3299
EP 3317
DI 10.1103/PhysRevA.26.3299
PG 19
WC Optics; Physics, Atomic, Molecular & Chemical
SC Optics; Physics
GA PS575
UT WOS:A1982PS57500028
ER

PT J
AU GARIBOTTI, CR
   MIRAGLIA, JE
AF GARIBOTTI, CR
   MIRAGLIA, JE
TI SINGLE DIFFERENTIAL AND TOTAL SCATTERING CROSS-SECTIONS FOR ELECTRONS
   EJECTED IN COLLISIONS OF FAST BARE IONS WITH ATOMIC-HYDROGEN
SO PHYSICAL REVIEW A
LA English
DT Article
RP GARIBOTTI, CR (reprint author), CTR ATOM BARILOCHE,RA-8400 SAN CARLOS BARILO,RIO NEGRO,ARGENTINA.
NR 25
TC 11
Z9 11
PU AMERICAN PHYSICAL SOC
PI COLLEGE PK
PA ONE PHYSICS ELLIPSE, COLLEGE PK, MD 20740-3844 USA
SN 1050-2947
J9 PHYS REV A
JI Phys. Rev. A
PY 1982
VL 25
IS 3
BP 1440
EP 1444
DI 10.1103/PhysRevA.25.1440
PG 5
WC Optics; Physics, Atomic, Molecular & Chemical
SC Optics; Physics
GA NF262
UT WOS:A1982NF26200020
ER

PT J
AU LIN, CD
   WINTER, TG
   FRITSCH, W
AF LIN, CD
   WINTER, TG
   FRITSCH, W
TI 3-CENTER ATOMIC EXPANSION METHOD FOR ION-ATOM COLLISIONS
SO PHYSICAL REVIEW A
LA English
DT Note
RP LIN, CD (reprint author), KANSAS STATE UNIV AGR & APPL SCI,DEPT PHYS,MANHATTAN,KS 66506, USA.
RI Fritsch, Wolfgang/B-3412-2009; Lin, c d/D-7312-2012
OI Lin, c d/0000-0003-4847-8938
NR 9
TC 22
Z9 22
PU AMERICAN PHYSICAL SOC
PI COLLEGE PK
PA ONE PHYSICS ELLIPSE, COLLEGE PK, MD 20740-3844 USA
SN 1050-2947
J9 PHYS REV A
JI Phys. Rev. A
PY 1982
VL 25
IS 4
BP 2395
EP 2398
DI 10.1103/PhysRevA.25.2395
PG 4
WC Optics; Physics, Atomic, Molecular & Chemical
SC Optics; Physics
GA NL043
UT WOS:A1982NL04300066
ER

PT J
AU POLAKDINGELS, P
   BONANNO, R
   KELLER, J
   WEINER, J
   GAUTHIER, JC
AF POLAKDINGELS, P
   BONANNO, R
   KELLER, J
   WEINER, J
   GAUTHIER, JC
TI DIRECT OBSERVATION OF 2-PHOTON OPTICAL IONIZING COLLISIONS IN CROSSED
   LITHIUM ATOMIC-BEAMS
SO PHYSICAL REVIEW A
LA English
DT Article
[truncated: 20,835,784 more chars]
