# Supplementary material for: Invisible Brain: Knowledge in Research Works and Neuron Activity
Source: PLoS One. 2016 Jul 20;11(7):e0158590. doi: 10.1371/journal.pone.0158590 (PMC4954711; doi:10.1371/journal.pone.0158590)
Supplement: S1 File — (ZIP) [file pone.0158590.s001.zip › BubbleChamber.txt]

FN Thomson Reuters Web of Science™
VR 1.0
PT J
AU Yan, J
   Guo, CG
   Liu, XP
   Kong, FZ
   Shen, QY
   Yang, CZ
   Li, J
   Cao, CX
   Jin, XQ
AF Yan, Jian
   Guo, Cheng-Gang
   Liu, Xiao-Ping
   Kong, Fan-Zhi
   Shen, Qiao-Yi
   Yang, Cheng-Zhang
   Li, Jun
   Cao, Cheng-Xi
   Jin, Xin-Qiao
TI A simple and highly stable free-flow electrophoresis device with
   thermoelectric cooling system
SO JOURNAL OF CHROMATOGRAPHY A
LA English
DT Article
DE Free-flow electrophoresis; Separation chamber; Joule heating;
   Thermoelectric cooler
ID CHEMICAL-REACTION BOUNDARY; ZONE-ELECTROPHORESIS; GRATIS GRAVITY;
   PHENAZINE-1-CARBOXYLIC ACID; PURIFICATION; SEPARATION; PROTEINS; CHIP;
   FERMENTATION; APPARATUS
AB Complex assembly, inconvenient operations, poor control of Joule heating and leakage of solution are still fundamental issues greatly hindering application of free-flow electrophoresis (FFE) for preparative purpose in bio-separation. To address these issues, a novel FFE device was developed based on our previous work. Firstly, a new mechanical structure was designed for compact assembly of separation chamber, fast removal of air bubble, and good anti-leakage performance. Secondly, a highly efficient thermoelectric cooling system was used for dispersing Joule heating for the first time. The systemic experiments revealed the three merits: (i) 3 min assembly without any liquid leakage, 80 times faster than pervious FFE device designed by us or commercial device (4h); (ii) 5s removing of air bubble in chamber, 1000-fold faster than a normal one (2 h or more) and (iii) good control of Joule heating by the cooling system. These merits endowed the device high stable thermo- and hydro-dynamic flow for long-term separation even under high electric field of 63 V/cm. Finally, the developed device was used for up to 8 h continuous separation of 5 mg/mL fuchsin acid and purification of three model proteins of phycocyanin, myoglobin and cytochrome C, demonstrating the applicability of FFE. The developed FFE device has evident significance to the studies on stem cell, cell or organelle proteomics, and protein complex as well as micro- or nano-particles. (C) 2013 Elsevier B.V. All rights reserved.
C1 [Yan, Jian; Guo, Cheng-Gang; Liu, Xiao-Ping; Kong, Fan-Zhi; Shen, Qiao-Yi; Yang, Cheng-Zhang; Li, Jun; Cao, Cheng-Xi] Sch Life Sci & Biotechnol, Shanghai 200240, Peoples R China.
   [Cao, Cheng-Xi] Shanghai Jiao Tong Univ, Sch Chem & Chem Engn, Shanghai 200240, Peoples R China.
   [Yan, Jian; Jin, Xin-Qiao] Shanghai Jiao Tong Univ, Inst Refrigerat & Cryogen, Sch Mech Engn, Shanghai 200240, Peoples R China.
RP Cao, CX (reprint author), Shanghai Jiao Tong Univ, Sch Life Sci & Biotechnol, Dongchuan Rd 800, Shanghai 200240, Peoples R China.
EM cxcao@sjtu.edu.cn
FU NSFC [21035004]; National Key Program of Scientific Instrument of China
   [2011YQ030139]
FX The authors are grateful for financial support from the NSFC (Approved
   No. 21035004), and the National Key Program of Scientific Instrument of
   China (No. 2011YQ030139).
NR 47
TC 1
Z9 1
PU ELSEVIER SCIENCE BV
PI AMSTERDAM
PA PO BOX 211, 1000 AE AMSTERDAM, NETHERLANDS
SN 0021-9673
EI 1873-3778
J9 J CHROMATOGR A
JI J. Chromatogr. A
PD DEC 20
PY 2013
VL 1321
BP 119
EP 126
DI 10.1016/j.chroma2013.10.058
PG 8
WC Biochemical Research Methods; Chemistry, Analytical
SC Biochemistry & Molecular Biology; Chemistry
GA 274HC
UT WOS:000328596400014
ER

PT J
AU Angelopoulos, PM
   Gerogiorgis, DI
   Paspaliaris, I
AF Angelopoulos, Panagiotis M.
   Gerogiorgis, Dimitrios I.
   Paspaliaris, Ioannis
TI Model-Based Sensitivity Analysis and Experimental Investigation of
   Perlite Grain Expansion in a Vertical Electrical Furnace
SO INDUSTRIAL & ENGINEERING CHEMISTRY RESEARCH
LA English
DT Article
ID BUBBLE-GROWTH; NUMERICAL-SIMULATION; VISCOSITY; DYNAMICS; ENTROPY;
   MAGMAS; STEAM
AB The new vertical electrical furnace which has been designed and operated at NTUA successfully produces expanded perlite of superior quality, unleashing its potential for high-performance thermal and acoustic insulation applications in the manufacturing and construction industries. A detailed sensitivity analysis has been performed on the basis of our dynamic model for penile grain expansion, in order to quantitatively understand and systematically evaluate the effect and relative importance of feed quality and operating conditions on macroscopic (grain velocity and temperature evolution) and microscopic (steam bubble pressure, grain size) perlite particle state variables. Experimental campaign observations illustrate furnace efficiency and are in acceptable agreement with the model. Perlite feed quality (origin, chemical composition, effective water content, initial particle size distribution) is critical for adequate expansion and must be determined in advance of high-temperature processing. Process operating conditions (air feed flow rate and temperature, heating chamber wall temperature) are instrumental toward adequate expansion of a given perlite feed. Ambient air injection accomplishes sufficient expansion of the finer raw perlite fractions only, while preheated air injection achieves coarse fraction expansion but induces a risk of grain overheating and disintegration. Process efficiency increases dramatically when the furnace wall temperature is maintained within the 1100-1200 degrees C range.
C1 [Angelopoulos, Panagiotis M.; Gerogiorgis, Dimitrios I.; Paspaliaris, Ioannis] Natl Tech Univ Athens, Met Lab, Sch Min & Met Engn, GR-15780 Athens, Greece.
RP Gerogiorgis, DI (reprint author), Natl Tech Univ Athens, Met Lab, Sch Min & Met Engn, 9 Heroon Polytechneiou St,NTUA Zografou Campus, GR-15780 Athens, Greece.
EM dgerogiorgis@metal.ntua.gr
RI Gerogiorgis, Dimitrios/E-3594-2014
OI Gerogiorgis, Dimitrios/0000-0002-2210-6784
FU European Union [CP-IP 228697-2]; Greek State Scholarships Foundation
   (IKY)
FX This research work has been financed by the European Union Seventh
   Framework Programme under Grant Agreement Number CP-IP 228697-2
   ("Efficient exploitation of EU perlite resources for the development of
   a new generation of innovative and high added value micro-perlite based
   materials for the chemical, construction and manufacturing industry",
   EXPERL). Dr. Panagiotis M. Angelopoulos would also like to hereby
   gratefully acknowledge the financial support of the Greek State
   Scholarships Foundation (IKY).
NR 32
TC 0
Z9 0
PU AMER CHEMICAL SOC
PI WASHINGTON
PA 1155 16TH ST, NW, WASHINGTON, DC 20036 USA
SN 0888-5885
J9 IND ENG CHEM RES
JI Ind. Eng. Chem. Res.
PD DEC 18
PY 2013
VL 52
IS 50
BP 17953
EP 17975
DI 10.1021/ie401144r
PG 23
WC Engineering, Chemical
SC Engineering
GA 278CJ
UT WOS:000328865300029
ER

PT J
AU Wolniewicz, P
   Hakansson, A
   Jansson, P
   Svard, SJ
AF Wolniewicz, P.
   Hakansson, A.
   Jansson, P.
   Svard, S. Jacobsson
TI Feasibility study of detection of coolant void in liquid metal cooled
   fast reactors using changes in the neutron spectrum
SO NUCLEAR ENGINEERING AND DESIGN
LA English
DT Article; Proceedings Paper
CT IAEA Technical Meeting on Fast Reactor Physics and Technology
CY NOV 14-18, 2011
CL Kalpakkam, INDIA
SP Int Atom Energy Agcy
AB Formation of coolant void can lead to an increase in reactivity in metal-cooled fast reactors. Accordingly, the ability to detect formation of void and similar phenomena is highly relevant in order to counteract transient behaviour of such a reactor. As this work shows, the energy distribution of the neutron flux in a fast reactor is sensitive to formation of void. For monitoring purposes, this fact suggests the use of fission chambers with different isotopic content and thus different fission threshold energies. In such a way the monitoring system may be tailored in order to fit the purpose to obtain spectral information of the neutron flux.
   In this work, simulations have been performed using the Monte-Carlo-based code SERPENT on the ELECTRA reactor design, a 0.5 MWth lead-cooled fast reactor (LFR) planned for in Sweden. The simulations show significant changes in the neutron spectrum due to the formation of void located in specific in-core regions as well as due to a homogeneous core-wide distribution of small bubbles. In an attempt to quantify and to put a number on the spectroscopic changes, the number of neutrons in the high energy region (2-5 MeV) are compared to the number of neutrons in the low-energy region (50-500 keV) and the changes caused by the introduction of void are analyzed. The implications of the findings are discussed. (C) 2013 Elsevier B.V. All rights reserved.
C1 [Wolniewicz, P.; Hakansson, A.; Jansson, P.; Svard, S. Jacobsson] Uppsala Univ, Dept Phys & Astron, Uppsala, Sweden.
RP Wolniewicz, P (reprint author), Uppsala Univ, Dept Phys & Astron, Uppsala, Sweden.
EM peter.wolniewicz@physics.uu.se
NR 9
TC 0
Z9 0
PU ELSEVIER SCIENCE SA
PI LAUSANNE
PA PO BOX 564, 1001 LAUSANNE, SWITZERLAND
SN 0029-5493
J9 NUCL ENG DES
JI Nucl. Eng. Des.
PD DEC
PY 2013
VL 265
BP 1255
EP 1265
DI 10.1016/j.nucengdes.2013.10.015
PG 11
WC Nuclear Science & Technology
SC Nuclear Science & Technology
GA 294ZD
UT WOS:000330085500127
ER

PT J
AU Lake, ET
AF Lake, Ethan T.
TI Crystallization and saturation front propagation in silicic magma
   chambers
SO EARTH AND PLANETARY SCIENCE LETTERS
LA English
DT Article
DE magma saturation; magma chamber; eruption triggers; fluid pockets;
   silicic magmas
ID JUAN VOLCANIC FIELD; PORPHYRY COPPER-DEPOSITS; FRACTIONAL
   CRYSTALLIZATION; MOUNT-PINATUBO; THERMAL-DIFFUSIVITY; PHASE-EQUILIBRIA;
   CONVECTIVE STYLE; RHYOLITIC MELTS; EMPIRICAL-MODEL; FLUID-DYNAMICS
AB The cooling and crystallization style of silicic magma bodies in the upper crust falls on a continuum between whole-chamber processes of convection, crystal settling, and cumulate formation and interface-driven processes of conduction and crystallization front migration. In the end-member case of vigorous convection and crystal settling, volatile saturation advances downward from the roof and upward from the floor throughout the chamber. In the end-member case of stagnant magma bodies, volatile saturation occurs along an inward propagating front from all sides of the chamber. Ambient thermal gradient primarily controls the propagation rate; warm (>= 40 degrees C/km) geothermal gradients lead to thick (1200+ m) crystal mush zones and slow crystallization front propagation. Cold (<40 degrees C/km) geothermal gradients lead to rapid crystallization front propagation and thin (<1000 m) mush zones. Magma chamber geometry also exerts a first-order control on propagation rates; bodies with high surface to magma volume ratio and large Earth-surface-parallel faces exhibit more rapid propagation and thinner mush zones. Crystallization front propagation occurs at speeds of greater than 10 cm/yr (rhyolitic magma; 1 km thick sill geometry in a 20 degrees C/km geotherm), far faster than diffusion of volatiles in magma and faster than bubbles can nucleate, grow, and ascend through the chamber. Numerical simulations indicate saturation front propagation is determined primarily by pressure and magma crystallization rate; above certain initial water contents (4.4 wt.% in a dacite) the mobile magma is volatile-rich enough above 10 km depth to always contains a saturation front. Saturation fronts propagate down from the magma chamber roof at lower water contents (3.3 wt.% in a dacite at 5 km depth), creating an upper saturated interface for most common (4-6 wt.%) magma water contents. This upper interface promotes the production of a fluid pocket underneath the apex of the magma chamber. If the fluid pocket grew faster than rates of escape into the wall rock, fluid accumulation and hydro-fracturing could possibly trigger an eruption. (C) 2013 Elsevier B.V. All rights reserved.
C1 Univ Texas Austin, Dept Geol Sci, Austin, TX 78712 USA.
RP Lake, ET (reprint author), Univ Texas Austin, Dept Geol Sci, 1 Univ Stn C9000, Austin, TX 78712 USA.
EM etlake@mail.utexas.edu
FU Getty Oil Company Centennial Chair in Geological Sciences; Jackson
   School of Geosciences
FX The author is indebted to the advice and encouragement of Mark Cloos and
   Richard Ketcham and to the comments and advice of two anonymous
   reviewers. This research has been made possible due to generous funding
   of the author's education by the Getty Oil Company Centennial Chair in
   Geological Sciences and the Jackson School of Geosciences. These
   sponsors had no role in the design, implementation, or write-up of this
   study.
NR 84
TC 0
Z9 0
PU ELSEVIER SCIENCE BV
PI AMSTERDAM
PA PO BOX 211, 1000 AE AMSTERDAM, NETHERLANDS
SN 0012-821X
EI 1385-013X
J9 EARTH PLANET SC LETT
JI Earth Planet. Sci. Lett.
PD DEC 1
PY 2013
VL 383
BP 182
EP 193
DI 10.1016/j.epsl.2013.09.039
PG 12
WC Geochemistry & Geophysics
SC Geochemistry & Geophysics
GA 274FZ
UT WOS:000328593500019
ER

PT J
AU Perkins, DH
AF Perkins, D. H.
TI An early neutrino experiment: how we missed quark substructure in 1963
SO EUROPEAN PHYSICAL JOURNAL H
LA English
DT Article
ID SCATTERING; ELECTRON
AB Some 50 years after the event seems to be an appropriate time at which to take a long look back at one of the early neutrino experiments at CERN. This report is principally about a failure in a 1963 bubble chamber experiment to detect substructure in the nucleon, a year before the quark concept was invented by Gell-Mann and Zweig, and some five years before the existence of quarks as real dynamical objects was definitely established in deep inelastic electron scattering experiments at Stanford.
C1 Univ Oxford, Dept Particle Phys & Astrophys, Oxford OX1 3RH, England.
RP Perkins, DH (reprint author), Univ Oxford, Dept Particle Phys & Astrophys, Denys Wilkinson Bldg,Keble Rd, Oxford OX1 3RH, England.
EM d.perkins1@physics.ox.ac.uk
NR 15
TC 0
Z9 0
PU SPRINGER HEIDELBERG
PI HEIDELBERG
PA TIERGARTENSTRASSE 17, D-69121 HEIDELBERG, GERMANY
SN 2102-6459
EI 2102-6467
J9 EUR PHYS J H
JI Eur. Phys. J. H
PD DEC
PY 2013
VL 38
IS 5
BP 713
EP 726
DI 10.1140/epjh/e2013-40024-3
PG 14
WC History & Philosophy Of Science; Physics, Multidisciplinary
SC History & Philosophy of Science; Physics
GA 274VG
UT WOS:000328633700006
ER

PT J
AU Fukasawa, M
   Ihama, Y
   Ninomiya, K
   Kawakami, Y
   Nagai, T
   Fuke, C
   Miyazaki, T
AF Fukasawa, Maki
   Ihama, Yoko
   Ninomiya, Kenji
   Kawakami, Yuka
   Nagai, Takumi
   Fuke, Chiaki
   Miyazaki, Tetsuji
TI Autopsy diagnosis of decompression illness in rats by quantifying
   pulmonary emphysema
SO ROMANIAN JOURNAL OF LEGAL MEDICINE
LA English
DT Article
DE decompression illness; diving; autopsy; pulmonary emphysema; fat
   embolism; risk factor
ID SCUBA-DIVING DEATHS; FAT-EMBOLISM; DIRECT ASCENT; SICKNESS; AIR;
   THRESHOLD; RISK
AB Objectives. In medico-legal autopsy related to decompression illness (DCI) in divers, it is important to differentiate between postmortem decompression and antemortem decompression; however, definitive criteria for autopsy diagnosis of DCI remain to be established. We aimed to clarify autopsy findings that would aid the diagnosis of DCI.
   Methods. A total of 27 Wistar and 33 Zucker fatty male rats were categorized into 3 groups: antemortem decompression group (group AD), postmortem decompression group (group PD), and controls. The AD and PD rats were subjected to antemortem compression (both groups) followed by antemortem and postmortem decompression, respectively, in a hyperbaric chamber. Control rats were kept at atmospheric pressure. Intravascular bubbles and histopathological findings in the 3 groups were compared, and pulmonary emphysema was quantified using ImageJ software.
   Results. Intravascular bubbles were observed in both AD and PD groups. In group AD, prolonged hyperbaric exposure increased mortality, intravascular bubbles, and pulmonary emphysema, with Zucker fatty rats showing more marked changes than Wistar rats. Further, intravascular bubbles and pulmonary emphysema in the dead rats were quantitatively greater than those in the rats that survived decompression. Moreover, in Zucker fatty rats, pulmonary emphysema was quantitatively significantly greater in group PD than that in the dead rats of group AD.
   Conclusion. Our results indicate that the quantitative evaluation of pulmonary emphysema can potentially distinguish postmortem decompression from antemortem decompression. This technique may be useful in autopsy diagnosis of diving-related deaths, including DCI.
C1 [Fukasawa, Maki; Ihama, Yoko; Ninomiya, Kenji; Kawakami, Yuka; Nagai, Takumi; Fuke, Chiaki; Miyazaki, Tetsuji] Univ Ryukyus, Dept Legal Med, Grad Sch Med, Nishihara, Okinawa 9030215, Japan.
RP Ihama, Y (reprint author), Univ Ryukyus, Dept Legal Med, Grad Sch Med, 207 Uehara, Nishihara, Okinawa 9030215, Japan.
EM makino@med.u-ryukyu.ac.jp
FU Japanese Society for the Promotion of Science [23590855]
FX This work was supported by a Grant-in-Aid for Scientific Research (No.
   23590855) from the Japanese Society for the Promotion of Science.
NR 24
TC 0
Z9 0
PU ROMANIAN LEGAL MED SOC
PI BUCHAREST
PA SOS VITAN-BIRZESTI 9, BUCHAREST, 75669, ROMANIA
SN 1221-8618
J9 ROM J LEG MED
JI Rom. J. Leg. Med.
PD DEC
PY 2013
VL 21
IS 4
BP 263
EP 270
DI 10.4323/rjlm.2013.263
PG 8
WC Medicine, Legal
SC Legal Medicine
GA 273FA
UT WOS:000328519300004
ER

PT J
AU Goldowsky, J
   Mastrangeli, M
   Jacot-Descombes, L
   Gullo, MR
   Mermoud, G
   Brugger, J
   Martinoli, A
   Nelson, BJ
   Knapp, HF
AF Goldowsky, J.
   Mastrangeli, M.
   Jacot-Descombes, L.
   Gullo, M. R.
   Mermoud, G.
   Brugger, J.
   Martinoli, A.
   Nelson, B. J.
   Knapp, Helmut F.
TI Acousto-fluidic system assisting in-liquid self-assembly of
   microcomponents
SO JOURNAL OF MICROMECHANICS AND MICROENGINEERING
LA English
DT Article
ID STANDING-WAVE FIELD; CAVITY SURFACE-AREA; HYDROPHOBIC INTERACTION;
   OSCILLATING BUBBLES; LONG-RANGE; WATER; FORCES; CELLS; ENHANCEMENT;
   FABRICATION
AB In this paper, we present the theoretical background, design, fabrication and characterization of a micromachined chamber assisting the fluidic self-assembly of micro-electro-mechanical systems in a bulk liquid. Exploiting bubble-induced acoustic microstreaming, several structurally-robust driving modes are excited inside the chamber. The modes promote the controlled aggregation and disaggregation of microcomponents relying on strong and reproducible fluid mixing effects achieved even at low Reynolds numbers. The functionality of the microfluidic chamber is demonstrated through the fast and repeatable geometrical pairing and subsequent unpairing of polymeric microcylinders. Relying only on drag and radiation forces and on the natural hydrophobicity of SU-8 in aqueous solutions, assembly yields of approximately 50% are achieved in no longer than ten seconds of agitation. The system can stochastically control the assembly process and significantly reduce the time-to-assembly of building blocks.
C1 [Goldowsky, J.; Knapp, Helmut F.] Swiss Ctr Elect & Microtechnol CSEM, Alpnach, Switzerland.
   [Goldowsky, J.; Nelson, B. J.] ETH, IRIS, Zurich, Switzerland.
   [Mastrangeli, M.; Mermoud, G.; Martinoli, A.] Ecole Polytech Fed Lausanne, DISAL, Lausanne, Switzerland.
   [Mastrangeli, M.; Jacot-Descombes, L.; Gullo, M. R.; Brugger, J.] Ecole Polytech Fed Lausanne, Microsyst Lab LMIS1 1, CH-1015 Lausanne, Switzerland.
RP Goldowsky, J (reprint author), Swiss Ctr Elect & Microtechnol CSEM, Alpnach, Switzerland.
EM Helmut.KNAPP@csem.ch
FU SelfSys project within the framework of the Nano-Tera.ch initiative
FX This work was funded by the SelfSys project within the framework of the
   Nano-Tera.ch initiative. The authors thank A P Lee and M V Patel for
   their technical support. We would also like to thank Emmanuel Droz for
   the great technical support in electronic design.
NR 60
TC 0
Z9 0
PU IOP PUBLISHING LTD
PI BRISTOL
PA TEMPLE CIRCUS, TEMPLE WAY, BRISTOL BS1 6BE, ENGLAND
SN 0960-1317
EI 1361-6439
J9 J MICROMECH MICROENG
JI J. Micromech. Microeng.
PD DEC
PY 2013
VL 23
IS 12
AR 125026
DI 10.1088/0960-1317/23/12/125026
PG 11
WC Engineering, Electrical & Electronic; Nanoscience & Nanotechnology;
   Instruments & Instrumentation; Materials Science, Multidisciplinary;
   Mechanics
SC Engineering; Science & Technology - Other Topics; Instruments &
   Instrumentation; Materials Science; Mechanics
GA 258CP
UT WOS:000327437000026
ER

PT J
AU Xiang, CX
   Chen, YK
   Lewis, NS
AF Xiang, Chengxiang
   Chen, Yikai
   Lewis, Nathan S.
TI Modeling an integrated photoelectrolysis system sustained by water vapor
SO ENERGY & ENVIRONMENTAL SCIENCE
LA English
DT Article
ID POLYMER-ELECTROLYTE MEMBRANES; GAS-EVOLVING ELECTRODES;
   HYDROGEN-PRODUCTION; BUBBLE BEHAVIOR; TRANSPORT; EVOLUTION; ENERGY
AB Two designs for an integrated photoelectrolysis system sustained by water vapor have been investigated using a multi-physics numerical model that accounts for charge and species conservation, electron and ion transport, and electrochemical processes. Both designs leverage the use of a proton-exchange membrane that provides conductive pathways for reactant/product transport and prevents product crossover. The resistive losses, product gas transport, and gas crossovers as a function of the geometric parameters of the two designs have been evaluated systematically. In these designs, minimization of pathways in the membrane that can support the diffusive transport of product gases from the catalyst to the gas-collecting chamber was required to prevent supersaturation of hydrogen or oxygen gases at the Nafion/catalyst interface. Due to the small, thin membrane layer that was required, a small electrode width (<300 mm) was also required to produce low resistive losses in the system. Alternatively, incorporation of a structured membrane that balances the gas transport and ionic transport allows the maximum electrode width to be increased to dimensions as large as a few millimeters. Diffusive gas transport between the cathode and anode was the dominant source for crossover of the product gases under such circumstances. The critical dimension of the electrode required to produce acceptably low rates of product crossover was also investigated through the numerical modeling and device simulations.
C1 [Xiang, Chengxiang] CALTECH, Beckman Inst, Kavli Nanosci Inst, Pasadena, CA 91125 USA.
   CALTECH, Joint Ctr Artificial Photosynth, Div Chem & Chem Engn, Pasadena, CA 91125 USA.
RP Xiang, CX (reprint author), CALTECH, Beckman Inst, Kavli Nanosci Inst, Pasadena, CA 91125 USA.
EM nslewis@caltech.edu
FU Office of Science of the U.S. Department of Energy [DE-SC0004993]
FX This material is based upon work performed by the Joint Center for
   Artificial Photosynthesis, a DOE Energy Innovation Hub, supported
   through the Office of Science of the U.S. Department of Energy under
   Award number DE-SC0004993.
NR 28
TC 1
Z9 1
PU ROYAL SOC CHEMISTRY
PI CAMBRIDGE
PA THOMAS GRAHAM HOUSE, SCIENCE PARK, MILTON RD, CAMBRIDGE CB4 0WF, CAMBS,
   ENGLAND
SN 1754-5692
EI 1754-5706
J9 ENERG ENVIRON SCI
JI Energy Environ. Sci.
PD DEC
PY 2013
VL 6
IS 12
BP 3713
EP 3721
DI 10.1039/c3ee42143k
PG 9
WC Chemistry, Multidisciplinary; Energy & Fuels; Engineering, Chemical;
   Environmental Sciences
SC Chemistry; Energy & Fuels; Engineering; Environmental Sciences & Ecology
GA 255OS
UT WOS:000327250300032
ER

PT J
AU Renault, M
   Shintu, L
   Piotto, M
   Caldarelli, S
AF Renault, Marie
   Shintu, Laetitia
   Piotto, Martial
   Caldarelli, Stefano
TI Slow-spinning low-sideband HR-MAS NMR spectroscopy: delicate analysis of
   biological samples
SO SCIENTIFIC REPORTS
LA English
DT Article
ID HIGH-RESOLUTION H-1-NMR; MAGNETIC-RESONANCE; RAT-LIVER; EX-VIVO;
   IN-VIVO; SPECTRA; TISSUES; SYSTEMS; SOLIDS; DESIGN
AB High-Resolution Magic-Angle Spinning (HR-MAS) NMR spectroscopy has become an extremely versatile analytical tool to study heterogeneous systems endowed with liquid-like dynamics. Spinning frequencies of several kHz are however required to obtain NMR spectra, devoid of spinning sidebands, with a resolution approaching that of purely isotropic liquid samples. An important limitation of the method is the large centrifugal forces that can damage the structure of the sample. In this communication, we show that optimizing the sample preparation, particularly avoiding air bubbles, and the geometry of the sample chamber of the HR-MAS rotor leads to high-quality low-sideband NMR spectra even at very moderate spinning frequencies, thus allowing the use of well-established solution-state NMR procedures for the characterization of small and highly dynamic molecules in the most fragile samples, such as live cells and intact tissues.
C1 [Renault, Marie; Shintu, Laetitia; Caldarelli, Stefano] Aix Marseille Univ, CNRS, ISm2 UMR 7313, F-13397 Marseille, France.
   [Piotto, Martial] Bruker BioSpin, F-67166 Wissembourg, France.
   [Caldarelli, Stefano] CNRS UPR 2301 ICSN 91190, Gif Sur Yvette, France.
RP Caldarelli, S (reprint author), Aix Marseille Univ, CNRS, ISm2 UMR 7313, F-13397 Marseille, France.
EM s.caldarelli@univ-amu.fr
RI shintu, laetitia/B-6293-2009
OI shintu, laetitia/0000-0003-2730-121X
FU ANR [ANR-08-BLAN-273, ANR-2011-JS08-014-01]; Region PACA [APO-G 2009]
FX This research has been funded by ANR (ANR-08-BLAN-273,
   ANR-2011-JS08-014-01) and Region PACA (APO-G 2009).
NR 35
TC 1
Z9 1
PU NATURE PUBLISHING GROUP
PI LONDON
PA MACMILLAN BUILDING, 4 CRINAN ST, LONDON N1 9XW, ENGLAND
SN 2045-2322
J9 SCI REP-UK
JI Sci Rep
PD NOV 28
PY 2013
VL 3
AR 3349
DI 10.1038/srep03349
PG 5
WC Multidisciplinary Sciences
SC Science & Technology - Other Topics
GA 259NZ
UT WOS:000327534900002
ER

PT J
AU Tong, JY
   Ding, JD
   Shen, XB
   Chen, L
   Bian, YP
   Ma, GS
   Yao, YY
   Yang, F
AF Tong, Jiayi
   Ding, Jiandong
   Shen, Xiangbo
   Chen, Long
   Bian, Yeping
   Ma, Genshan
   Yao, Yuyu
   Yang, Fang
TI Mesenchymal Stem Cell Transplantation Enhancement in Myocardial
   Infarction Rat Model under Ultrasound Combined with Nitric Oxide
   Microbubbles
SO PLOS ONE
LA English
DT Article
ID OXIDATIVE STRESS; CONTRAST AGENTS; DESTRUCTION; DELIVERY; DYSFUNCTION
AB Objective:This study evaluated the effects of ultrasound combined with the homemade nitric oxide (NO) micro-bubble destruction on the in vitro proliferation, apoptosis, and migration of mesenchymal stem cells (MSCs). Furthermore, we studied whether or not irradiation of the NO microbubble combined with bone-marrow derived MSC infusion had a better effect on treating myocardial infarction. The possible mechanism of MSC delivery into the infarcted myocardium was also investigated.
   Methods:The murine bone marrow-derived MSCs were isolated, cultured, irradiated, and combined with different concentrations of NO microbubbles. MTT proliferation assay, annexin V-FITC apoptosis detection, migration assay, and RT-PCR were performed 24 h after the irradiation. The NO micro-bubbles was a intravenously injected, followed by the infusion of MSCs, which were labeled by CM-Dil. Myocardium was harvested 48 h later and the distribution of MSCs was observed by laser scanning confocal microscope after frozen sectioning. Echocardiography, histological examination, RT-PCR, and western blotting were performed four weeks after the cell transplantation.
   Results:Ultrasound combined with 1:70 NO micro-bubbles had no significant impact on the proliferation or apoptosis of MSCs. Transwell chamber findings demonstrated that MSCs migrated more efficiently in group that underwent ultrasound combined with 1:70 NO micro-bubbles. The Real-time PCR results indicated that the expression of CXCR4 was much higher in the group undergoing ultrasound combined with 1:70 NO micro-bubbles. The normalized fluorescence intensity greatly increased in the group of US+NO micro-bubbles and the cardiac function was also markedly improved. Immunohistochemical staining showed that the capillary density was much greater in the group of US+NO micro-bubbles as compared to that of the other groups. RT-PCR and western blotting also revealed a higher SDF-1 and VEGF expression in the group of US+NO micro-bubbles.
   Conclusions:NO micro-bubbles could be used in the cell transplantation, which efficiently promoted the MSC homing into the infarcted myocardium.
C1 [Tong, Jiayi; Ding, Jiandong; Shen, Xiangbo; Chen, Long; Ma, Genshan; Yao, Yuyu] Southeast Univ, Inst Cardiol, Nanjing, Jiangsu, Peoples R China.
   [Bian, Yeping] Jiangsu Prov Official Hosp, Nanjing, Jiangsu, Peoples R China.
   [Yang, Fang] Southeast Univ, Sch Biol Sci & Med Engn, Jiangsu Key Lab Biomat & Devices, Nanjing, Jiangsu, Peoples R China.
RP Tong, JY (reprint author), Southeast Univ, Inst Cardiol, Nanjing, Jiangsu, Peoples R China.
EM jytong88@aliyun.com; yangfang2080@seu.edu.cn
FU National Natural Science Foundation of China [81070265]; Specialized
   Research Fund for the Doctoral Program of Higher Education
   [20090092120059]
FX This work was support by National Natural Science Foundation of China
   (No. 81070265) and Specialized Research Fund for the Doctoral Program of
   Higher Education (NO. 20090092120059). The funders had no role in study
   design, data collection and analysis, decision to publish, or
   preparation of the manuscript.
NR 22
TC 1
Z9 1
PU PUBLIC LIBRARY SCIENCE
PI SAN FRANCISCO
PA 1160 BATTERY STREET, STE 100, SAN FRANCISCO, CA 94111 USA
SN 1932-6203
J9 PLOS ONE
JI PLoS One
PD NOV 14
PY 2013
VL 8
IS 11
AR e80186
DI 10.1371/journal.pone.0080186
PG 11
WC Multidisciplinary Sciences
SC Science & Technology - Other Topics
GA 254DJ
UT WOS:000327143800135
ER

PT J
AU Dehghani, SR
   Saidi, MH
   Mozafari, AA
   Soleimani, F
AF Dehghani, S. R.
   Saidi, M. H.
   Mozafari, A. A.
   Soleimani, F.
TI Particle Dispersion Dependency on the Entrance Position in Bidirectional
   Flow
SO PARTICULATE SCIENCE AND TECHNOLOGY
LA English
DT Article
DE Bidirectional flow; one-way solution; particle dispersion; rotating
   flow; vortex engine
ID ISOTROPIC TURBULENCE; VISCOUS FLUID; BUBBLE; SPHERE; LAYER; SIMULATION;
   EQUATION; FORCES; MOTION
AB This article presents a process of numerically predicting and experimentally verifying the dispersion quality and penetration level of fuel particles entering and moving in various directions relative to vortex engine walls. If the length scale of particles considered in this study is not comparable to the chamber length and, furthermore, the density is ignored, the effect of the particle on the flow field can be neglected and a one-way solution will be viable for the problem. The solutions in each case are carried out to estimate the particle trajectory and parameters affecting it. The governing equations are converted to a set of nonlinear, coupled, ordinary differential equations (ODEs) of second order, and solved by a numerical scheme. The results indicate that a high centrifugal force pushes the particles toward the sidewall. This propelling force becomes more eminent when the particles approach the chamber center-position. Moreover, the results reveal that the best injection configuration in the vortex engine arrangement is simply not the head side arrangement; the sidewall, and end side composition arrangement of the injection demonstrates to provide the best desired outcomes.
C1 [Dehghani, S. R.; Soleimani, F.] Persian Gulf Univ, Sch Engn, Bushehr, Iran.
   [Saidi, M. H.; Mozafari, A. A.] Sharif Univ Technol, Sch Mech Engn, Tehran, Iran.
RP Dehghani, SR (reprint author), Persian Gulf Univ, Bushehr, Iran.
EM dehghani@pgu.ac.ir
NR 22
TC 0
Z9 0
PU TAYLOR & FRANCIS INC
PI PHILADELPHIA
PA 325 CHESTNUT ST, SUITE 800, PHILADELPHIA, PA 19106 USA
SN 0272-6351
EI 1548-0046
J9 PARTICUL SCI TECHNOL
JI Part. Sci. Technol.
PD NOV 2
PY 2013
VL 31
IS 6
BP 576
EP 584
DI 10.1080/02726351.2013.791359
PG 9
WC Engineering, Chemical
SC Engineering
GA 225QQ
UT WOS:000324977800006
ER

PT J
AU Rahman, RM
   Ata, S
   Jameson, GJ
AF Rahman, Reza M.
   Ata, Seher
   Jameson, Graeme J.
TI Froth recovery measurements in an industrial flotation cell
SO MINERALS ENGINEERING
LA English
DT Article
DE Flotation; Froth; Froth dropback; Froth recovery
ID SELECTIVE DETACHMENT PROCESS; EQUILIBRIUM FROTHS; ATTACHED PARTICLES;
   ZONE RECOVERY; SUB-PROCESSES; COLUMN; COLLECTION; PULP; DRAINAGE; DEPTH
AB The froth phase serves an important role in upgrading the final concentrate in flotation. At present, the techniques that are used in the mineral industry to determine the effect of froth phase on the metallurgical performance of plant scale flotation cells have limitations.
   The aim of this paper is to investigate the performance of the froth in an industrial flotation cell. A unique device has been developed which is able to decouple the froth zone from the pulp zone. The device consists of two concentric tubes. The inner tube acts as,a dropback collection chamber or catcher. The particles that return from the froth phase fall directly into the catcher and are collected as froth dropback. This technique is capable of measuring plant scale flotation cell froth recovery as well as providing valuable information on froth dropback particles.
   The froth recovery measurements were carried out in a rougher bank of a copper concentrator treating sulphide minerals. The dropback device is designed so that it can be immersed into an industrial size flotation cell and plant froth recovery measurements can be taken at any given location. During the experiments, the bubbles laden with valuable mineral particles entered the device from the flotation cell, subsequently rising to form a froth layer at the top of the device. The particles that detached or drained from the froth zone were collected in the dropback collection chamber whereas the concentrate sample was collected through a launder. By sizing and chemical analysis of the concentrate and dropback samples, the froth recovery was estimated on the basis of the valuable component. The effect of air rate on the froth recovery was also investigated. Metallurgical grades of the froth dropback device samples for different particle size ranges were compared to those of the concentrator to better understand the froth dropback mechanism. (C) 2013 Elsevier Ltd. All rights reserved.
C1 [Rahman, Reza M.; Jameson, Graeme J.] Univ Newcastle, Ctr Multiphase Proc, Callaghan, NSW 2308, Australia.
   [Ata, Seher] Univ New S Wales, Sch Min Engn, Sydney, NSW 2052, Australia.
RP Ata, S (reprint author), Univ New S Wales, Sch Min Engn, Sydney, NSW 2052, Australia.
EM s.ata@unsw.edu.au
FU AMIRA (Australian Mineral Industry Research Association) Project
FX Financial support from the sponsors of the AMIRA (Australian Mineral
   Industry Research Association) Project P90 is greatly acknowledged. The
   authors would also like to acknowledge the support from the Northparkes
   concentrator personnel during the testwork.
NR 33
TC 0
Z9 0
PU PERGAMON-ELSEVIER SCIENCE LTD
PI OXFORD
PA THE BOULEVARD, LANGFORD LANE, KIDLINGTON, OXFORD OX5 1GB, ENGLAND
SN 0892-6875
J9 MINER ENG
JI Miner. Eng.
PD NOV
PY 2013
VL 53
BP 193
EP 202
DI 10.1016/j.mineng.2013.08.003
PG 10
WC Engineering, Chemical; Mineralogy; Mining & Mineral Processing
SC Engineering; Mineralogy; Mining & Mineral Processing
GA 273GI
UT WOS:000328522900025
ER

PT J
AU Jiang, D
   Li, SJ
   Yang, P
AF Jiang Dan
   Li Song-Jing
   Yang Ping
TI Influence of gas bubbles in valve-less micropump chamber on periodic
   driving pressure
SO ACTA PHYSICA SINICA
LA Chinese
DT Article
DE valve-less micropump; gas bubble; pressure pulsations
ID PIEZOELECTRIC MICROPUMP; SYSTEMS; DESIGN
AB The appearance of gas bubbles in a valve-less micropump is generally undesirable as they can lead to performance deterioration, life reduction and even complete failure of the micropump. In order to predict influence of gas bubbles in valve-less micropump chamber on periodic driving pressure, the mathematical models, including volume change of chamber, continuity equation, effective bulk modulus and resistance coefficients of the nozzle and diffuser, are given to describe dynamic characteristics of piezoelectric valve-less nozzle/diffuser micropump. The influence of different gas bubble volume in chamber on the valve-less micropump periodic driving pressure is analyzed. Pressure pulsations with two gas bubbles into the valve-less micropump chamber are simulated and tested. Simulation and experimental results are given. Comparison of the results shows that the mathematical model and simulation method can handle the prediction of pressure pulsations accompanying gas bubble in the valve-less micropump.
C1 [Jiang Dan; Yang Ping] Univ Elect Sci & Technol China, Sch Mech Elect & Ind Engn, Chengdu 611731, Peoples R China.
   [Li Song-Jing] Harbin Inst Technol, Sch Mechatron Engn, Harbin 150001, Peoples R China.
RP Jiang, D (reprint author), Univ Elect Sci & Technol China, Sch Mech Elect & Ind Engn, Chengdu 611731, Peoples R China.
EM jdan2002@uestc.edu.cn
FU National Science Fund for Distinguished Young Scholars of China
   [51205045]; State Key Laboratory of Fluid Power Transmission and
   Control, Zhejiang University, China [GZKF-2007002]
FX Project supported by the National Science Fund for Distinguished Young
   Scholars of China (Grant No. 51205045) and the State Key Laboratory of
   Fluid Power Transmission and Control, Zhejiang University, China (Grant
   No. GZKF-2007002).
NR 16
TC 0
Z9 0
PU CHINESE PHYSICAL SOC
PI BEIJING
PA P O BOX 603, BEIJING 100080, PEOPLES R CHINA
SN 1000-3290
J9 ACTA PHYS SIN-CH ED
JI Acta Phys. Sin.
PD NOV
PY 2013
VL 62
IS 22
AR 224703
DI 10.7498/aps.62.224703
PG 7
WC Physics, Multidisciplinary
SC Physics
GA 263NQ
UT WOS:000327815700041
ER

PT J
AU Zare, M
   Feizi, S
   Hasani, H
   Silbert, D
AF Zare, Mohammad
   Feizi, Sepehr
   Hasani, Hamidreza
   Silbert, David
TI Comparison of Descemet-On Versus Descemet-Off Deep Anterior Lamellar
   Keratoplasty
SO CORNEA
LA English
DT Article
DE keratoconus; deep anterior lamellar keratoplasty; big-bubble technique;
   donor Descemet membrane
ID BIG-BUBBLE TECHNIQUE; PENETRATING KERATOPLASTY; CLINICAL-TRIAL;
   KERATOCONUS; OUTCOMES; DISSECTION; MEMBRANE
AB Purpose:To determine the effect of retained donor Descemet membrane (DMs) on visual outcomes, contrast sensitivity (CS), higher-order aberrations (HOAs), and central graft thickness after deep anterior lamellar keratoplasty (DALK) using the big-bubble technique.Methods:In this retrospective comparative study, keratoconic eyes undergoing a DALK using the big-bubble technique were enrolled. A bared DM was achieved in all cases. A donor cornea without (group 1; 48 eyes) or with (group 2; 22 eyes) DM was sutured to the recipient bed. The 2 groups were compared in terms of best spectacle-corrected visual acuity, keratometric astigmatism, refractive error, CS, HOAs, and central graft thickness at least 3 months after complete suture removal. Additionally, the rate of postoperative pseudoanterior chamber formation was compared between the study groups.Results:The mean follow-up duration was 23.2 6.9 months in group 1 and 26.5 +/- 6.5 months in group 2 (P = 0.61). The postoperative best spectacle-corrected visual acuity was 0.18 +/- 0.08 logMAR and 0.24 +/- 0.30 logMAR, respectively (P = 0.36). The 2 groups had comparable postoperative keratometric astigmatism, spherical equivalent refraction, and HOAs. In terms of CS, however, group 1 demonstrated better results at a low spatial frequency. The mean postoperative central graft thickness was greater in group 2 (589.8 +/- 34.5 m) than in group 1 (523.6 +/- 63.0 m; P < 0.001). A pseudoanterior chamber developed in 3 eyes of group 1 and in 2 eyes of group 2 (P = 0.23). All cases were successfully managed by giving an intracameral air injection.Conclusions:DALK performed using the big-bubble technique for keratoconus may give better results in terms of CS if a donor cornea without DM is transplanted.
C1 [Zare, Mohammad; Feizi, Sepehr; Hasani, Hamidreza] Shahid Beheshti Univ Med Sci, Ophthalm Res Ctr, Labbafinejad Med Ctr, Tehran 16666, Iran.
   [Silbert, David] Family Eye Grp, Lancaster, PA USA.
RP Feizi, S (reprint author), Shahid Beheshti Univ Med Sci, Ophthalm Res Ctr, Labbafinejad Med Ctr, Boostan 9 St,Pasdaran Ave, Tehran 16666, Iran.
EM sepehrfeizi@yahoo.com
NR 24
TC 0
Z9 0
PU LIPPINCOTT WILLIAMS & WILKINS
PI PHILADELPHIA
PA 530 WALNUT ST, PHILADELPHIA, PA 19106-3621 USA
SN 0277-3740
EI 1536-4798
J9 CORNEA
JI Cornea
PD NOV
PY 2013
VL 32
IS 11
BP 1437
EP 1440
DI 10.1097/ICO.0b013e3182a48028
PG 4
WC Ophthalmology
SC Ophthalmology
GA 238DN
UT WOS:000325921300009
ER

PT J
AU Belkin, A
   Nesher, R
   Segev, F
AF Belkin, Avner
   Nesher, Ronit
   Segev, Fani
TI Postoperative Trendelenburg Position for Graft Adherence After Descemet
   Stripping Automated Endothelial Keratoplasty
SO CORNEA
LA English
DT Article
DE Trendelenburg; Descemet stripping automated endothelial keratoplasty;
   graft dislocation
ID PREVIOUS TRABECULECTOMY; GLAUCOMA; EYES; DSAEK; SURVIVAL; OUTCOMES;
   SURGERY
AB Purpose:To present a case of repeated graft dislocation after Descemet stripping automated endothelial keratoplasty (DSAEK) in a post-trabeculectomy eye and to suggest a simple postoperative maneuver to minimize this occurrence.Methods:A 61-year-old woman presented to our cornea clinic with pseudophakic bullous keratopathy in her left eye 13 years after a trabeculectomy had been performed. After the DSAEK was performed, repeated graft dislocations were observed. When air was seen in the filtering bleb in the immediate postoperative period, it was assumed that it had escaped from the air bubble remaining in the anterior chamber at the end of the surgery. The patient was thus placed in the Trendelenburg position immediately after performing a rebubbling procedure to retain the air bubble in the anterior chamber and away from the filtering bleb.Results:The corneal graft remained centered and clear at postoperative day 1 and remained so at the last follow-up visit 8 months after the surgery had taken place. The patient's intraocular pressure was well controlled with a functional filtering bleb.Conclusions:Postoperative Trendelenburg positioning is an easily applied maneuver that may promote graft adherence after performing a DSAEK in eyes that have undergone glaucoma surgery.
C1 [Belkin, Avner; Nesher, Ronit; Segev, Fani] Meir Med Ctr, Dept Ophthalmol, IL-44281 Kefar Sava, Israel.
   [Belkin, Avner; Nesher, Ronit; Segev, Fani] Tel Aviv Univ, Sackler Sch Med, IL-69978 Tel Aviv, Israel.
RP Segev, F (reprint author), Meir Med Ctr, Dept Ophthalmol, IL-44281 Kefar Sava, Israel.
EM fsegev@netvision.net.il
NR 14
TC 0
Z9 0
PU LIPPINCOTT WILLIAMS & WILKINS
PI PHILADELPHIA
PA 530 WALNUT ST, PHILADELPHIA, PA 19106-3621 USA
SN 0277-3740
EI 1536-4798
J9 CORNEA
JI Cornea
PD NOV
PY 2013
VL 32
IS 11
BP 1509
EP 1511
DI 10.1097/ICO.0b013e31829eeafb
PG 3
WC Ophthalmology
SC Ophthalmology
GA 238DN
UT WOS:000325921300023
ER

PT J
AU Peterson, RN
   Breier, JA
   Harmon, LR
   Brusa, J
   Hutchins, PR
AF Peterson, Richard N.
   Breier, John A.
   Harmon, Lindsay R.
   Brusa, Jamie
   Hutchins, Patrick R.
TI Development of a sparging chamber for field radon analysis
SO JOURNAL OF RADIOANALYTICAL AND NUCLEAR CHEMISTRY
LA English
DT Article
DE Radon; Groundwater; Methods; Field measurements
ID SUBMARINE GROUNDWATER DISCHARGE; CONTINUOUS MONITOR; TRACERS RN-222;
   COASTAL OCEAN; STREAMS; FLORIDA; WATERS; RIDGE; RIVER; ZONE
AB Radon-222 has become a widely used tracer of submarine groundwater discharge. However, remote field studies are often limited by the need to pump water to a spray chamber which degasses dissolved radon for subsequent analysis in the gaseous phase. We develop here a new method of degassing dissolved Rn-222, utilizing a stream of bubbles driven by the internal air pump of a commercial radon analyzer to achieve air:water partitioning equilibrium, eliminating the need to pump water. This system utilizes a sparging chamber, comprised of a slotted vertically-oriented pipe with bubbles produced in the bottom. A non-slotted section of the pipe at the top of the chamber forms a sealed headspace, allowing air to be circulated in a closed loop between the sparging chamber and a radon-in-air monitor. We found that such a sparging chamber needs to allow bubbles to rise through at least 45 cm of water column to function at equal efficiency as the standard protocol of the spray chamber. Under our optimized configuration, the sparging chamber operates as efficiently as the standard protocol at measuring dissolved Rn-222 activities when encountering increasing Rn-222 activities, and offers even greater gas exchange efficiency when dissolved Rn-222 activities decrease. The sparging chamber offers a more field-friendly alternative to measuring Rn-222 activities, as it eliminates the need to maintain a submersible pump throughout the measurement and it offers increased temporal resolution when variable Rn-222 activities are expected.
C1 [Peterson, Richard N.; Harmon, Lindsay R.; Brusa, Jamie; Hutchins, Patrick R.] Coastal Carolina Univ, Sch Coastal & Marine Syst Sci, Ctr Marine & Wetland Studies, Conway, SC 29528 USA.
   [Breier, John A.] Woods Hole Oceanog Inst, Woods Hole, MA 02543 USA.
RP Peterson, RN (reprint author), Coastal Carolina Univ, Sch Coastal & Marine Syst Sci, Ctr Marine & Wetland Studies, Conway, SC 29528 USA.
EM rpeters2@coastal.edu
FU National Science Foundation (NSF) Ocean Technology and Interdisciplinary
   Coordination (OTIC) [OCE1029223, 1028990]; Coastal Carolina University
   Center for Marine and Wetland Studies. Field trials were conducted
   through ongoing efforts; National Oceanic and Atmospheric Administration
   (NOAA) Science Collaborative project [11-1870, 21600-FB91]; Georgia
   Coastal Ecosystems Long-Term Ecological Research project (NSF award)
   [OCE0620959]
FX The authors wish to thank Derek Lane-Smith (Durridge Co.) for thoughtful
   input in optimizing the sparging chamber design, as well as Leigha
   Peterson, Sarah Chappel, Kelly Gregorcyk, David Young, and David Estes
   for assisting in laboratory and field data collection. This project was
   funded by the National Science Foundation (NSF) Ocean Technology and
   Interdisciplinary Coordination (OTIC; awards #OCE1029223 to RNP and
   #1028990 to JAB) and by the Coastal Carolina University Center for
   Marine and Wetland Studies. Field trials were conducted through ongoing
   efforts funded by a National Oceanic and Atmospheric Administration
   (NOAA) Science Collaborative project (award #11-1870; 21600-FB91 to CCU)
   and a supplemental award through the Georgia Coastal Ecosystems
   Long-Term Ecological Research project (NSF award #OCE0620959). We thank
   two anonymous reviewers for their insightful reviews.
NR 27
TC 0
Z9 0
PU SPRINGER
PI DORDRECHT
PA VAN GODEWIJCKSTRAAT 30, 3311 GZ DORDRECHT, NETHERLANDS
SN 0236-5731
EI 1588-2780
J9 J RADIOANAL NUCL CH
JI J. Radioanal. Nucl. Chem.
PD NOV
PY 2013
VL 298
IS 2
BP 1347
EP 1357
DI 10.1007/s10967-013-2589-5
PG 11
WC Chemistry, Analytical; Chemistry, Inorganic & Nuclear; Nuclear Science &
   Technology
SC Chemistry; Nuclear Science & Technology
GA 234EM
UT WOS:000325624300072
ER

PT J
AU Doinikov, AA
   Bouakaz, A
AF Doinikov, Alexander A.
   Bouakaz, Ayache
TI Ultrasonically induced dynamics of a contrast agent microbubble between
   two parallel elastic walls
SO PHYSICS IN MEDICINE AND BIOLOGY
LA English
DT Article
ID SHOCK-WAVE LITHOTRIPSY; ASYMMETRIC OSCILLATION; CAVITATION BUBBLES;
   ACOUSTIC RESPONSE; NATURAL FREQUENCY; RIGID BOUNDARY; ARTERIAL WALL;
   MICROVESSELS; RESONANCE; ADHERENT
AB This work presents the derivation of a Rayleigh-Plesset-like equation that describes the radial oscillation of a contrast agent microbubble between two elastic walls, assuming that the bubble is attached to one of them. The obtained equation is then used in numerical simulations in order to establish how the presence of the second wall affects the resonance properties and the scattered echo of the contrast microbubble. The effect of encapsulation on the dynamics of the microbubble is simulated by the Marmottant shell model which is commonly used for the modeling of the dynamics of lipid-shelled contrast agents. Two cases are examined. In the first, the mechanical properties of the walls are set to correspond to OptiCell chambers which are widely used in experiments on microbubble contrast agents. In the second, the properties of the walls correspond to walls of blood vessels. It is shown that the presence of the second wall increases the resonance frequency of the contrast microbubble and decreases the amplitudes of the radial oscillation and the scattered echo of the microbubble as compared to the case that the second wall is absent. It is also shown that the presence of the second wall can change noticeably the intensity of the second harmonic in the spectrum of the scattered pressure. It is demonstrated that, depending on the value of the driving frequency, the presence of the second wall can either increase or decrease the intensity of the second harmonic as compared to its intensity in the case that the second wall is absent.
C1 [Doinikov, Alexander A.; Bouakaz, Ayache] Univ Tours, CHU Bretonneau, INSERM, U930, F-37044 Tours 9, France.
RP Doinikov, AA (reprint author), Univ Tours, CHU Bretonneau, INSERM, U930, 2 Blvd Tonnelle, F-37044 Tours 9, France.
EM doinikov@bsu.by
NR 37
TC 1
Z9 1
PU IOP PUBLISHING LTD
PI BRISTOL
PA TEMPLE CIRCUS, TEMPLE WAY, BRISTOL BS1 6BE, ENGLAND
SN 0031-9155
J9 PHYS MED BIOL
JI Phys. Med. Biol.
PD OCT 7
PY 2013
VL 58
IS 19
BP 6797
EP 6814
DI 10.1088/0031-9155/58/19/6797
PG 18
WC Engineering, Biomedical; Radiology, Nuclear Medicine & Medical Imaging
SC Engineering; Radiology, Nuclear Medicine & Medical Imaging
GA 220HN
UT WOS:000324573600012
ER

PT J
AU Ting, T
   Stanger, R
   Wall, T
AF Ting, Timothy
   Stanger, Rohan
   Wall, Terry
TI Laboratory investigation of high pressure NO oxidation to NO2 and
   capture with liquid and gaseous water under oxy-fuel CO2 compression
   conditions
SO INTERNATIONAL JOURNAL OF GREENHOUSE GAS CONTROL
LA English
DT Article
DE Oxyfuel combustion; CO2 cleaning and compression; NOx; Lead Chamber
   Process
ID NITRIC-OXIDE; GAS-PHASE; CHEMICAL-KINETICS; NITROGEN-DIOXIDE;
   MECHANISMS; VAPOR
AB Oxyfuel combustion enables carbon dioxide capture for storage and can therefore significantly reduce carbon dioxide emissions from coal fired power plants. However, CO2 derived from oxyfuel combustion has impurities that cause corrosion to plant equipment and transport lines and may be subjected to certain storage and end user requirements. The use of the CO2 compression system in an oxyfuel power plant to remove these impurities has been proposed and tested by international gas vendors both at laboratory and power-plant scale; however the extent of quantitative removal of these impurities by the compression system is unknown. The current research uses laboratory experiments to study the reactions of nitrogen oxides in the compression system. These include the oxidation of NO to NO2 in the gas phase, the absorption in liquid water and also reactions with water vapour in conditions from ambient conditions to pressures of 30 bar. The reactor used was a bubble column that was preloaded with liquid water. Results show that nitric oxide is readily oxidised to water-soluble nitrogen dioxide at elevated pressures. This reaction is kinetically controlled and can be predicted using an equation derived for atmospheric pressure conditions. The resulting nitrogen dioxide is shown to react with liquid water to form nitrous and nitric acid. Single experiments also showed the potential for gas phase acid formation and condensation. Overall mass balances across the gas-liquid system were complicated by the stability of the absorbed NOx species in the liquid. (c) 2013 Elsevier Ltd. All rights reserved.
C1 [Ting, Timothy; Stanger, Rohan; Wall, Terry] Univ Newcastle, Callaghan, NSW 2308, Australia.
RP Wall, T (reprint author), Univ Newcastle, Callaghan, NSW 2308, Australia.
EM Terry.Wall@newcastle.edu.au
FU Australian National Low Emissions Coal Research and Development (ANLEC
   RD); Australian Coal Association Low Emissions Technology Limited;
   Australian Government through the Clean Energy Initiative
FX The authors also wish to acknowledge financial assistance provided
   through Australian National Low Emissions Coal Research and Development
   (ANLEC R&D). ANLEC R&D is supported by Australian Coal Association Low
   Emissions Technology Limited and the Australian Government through the
   Clean Energy Initiative.
NR 24
TC 1
Z9 1
PU ELSEVIER SCI LTD
PI OXFORD
PA THE BOULEVARD, LANGFORD LANE, KIDLINGTON, OXFORD OX5 1GB, OXON, ENGLAND
SN 1750-5836
EI 1878-0148
J9 INT J GREENH GAS CON
JI Int. J. Greenh. Gas Control
PD OCT
PY 2013
VL 18
BP 15
EP 22
DI 10.1016/j.ijggc.2013.06.016
PG 8
WC Energy & Fuels; Engineering, Environmental
SC Energy & Fuels; Engineering
GA 264TT
UT WOS:000327904600002
ER

PT J
AU Harrison, RM
AF Harrison, R. M.
TI Introduction to dosimetry and risk estimation of second cancer induction
   following radiotherapy
SO RADIATION MEASUREMENTS
LA English
DT Article; Proceedings Paper
CT Workshop on Dosimetry for Second Cancer Risk Estimation at the EURADOS
   Annual Meeting
CY FEB 08, 2012
CL Vienna, AUSTRIA
SP European Radiat Dosimetry Grp, Working Grp 9 (Radiat Protect Dosimetry Med)
HO IAEA
DE Out-of-field doses; Peripheral doses; Second cancers; Radiotherapy
   dosimetry; Risk factors; Radiocarcinogenesis
ID OUT-OF-FIELD; INTENSITY-MODULATED RADIOTHERAPY; MULTILEAF COLLIMATION
   FIELDS; RADIATION-THERAPY; DOSE EQUIVALENTS; BOMB SURVIVORS;
   MALIGNANCIES; NEUTRON; RADIOSURGERY; CYBERKNIFE
AB This brief review of dosimetry in second cancer dosimetry introduces work carried out by Working Group 9 (Radiation Protection Dosimetry in Medicine) of the European Radiation Dosimetry Group (EURADOS). The work described in the following papers in this edition was presented at a Workshop on Dosimetry for Second Cancer Risk Estimation given at the EURADOS Annual meeting in Vienna on February 8th 2012. The work concentrates on the measurement of out-of-field doses in water tanks and BOMAB-like phantoms using a variety of dosimeters to measure photon and neutron doses. These include optically stimulated luminescence (OSL), radiophotoluminescence (RPL) and thermoluminescence (TLD) dosimeters for photon dosimetry (together with ion chambers for reference measurements traceable to primary standards) and track etch and bubble detectors for neutron measurements. A discussion of the various phantoms available for these measurements is presented together with a brief introduction to a model for the relationship between organ doses and the risk of induction of second cancers. The estimation of second cancer risks is not trivial and involves processes which are currently incompletely understood. However, progress in this field requires a robust foundation and methodology for the measurement or calculation of organ doses following radiotherapy, so that risks can be placed in perspective, algorithms for out-of-field doses can be compared with measured data, and future epidemiological studies may have a reliable foundation of organ dosimetry for retrospective dosimetry studies. (C) 2013 Elsevier Ltd. All rights reserved.
C1 [Harrison, R. M.] Newcastle Univ, Newcastle Upon Tyne NE2 4HH, Tyne & Wear, England.
RP Harrison, RM (reprint author), Woodside, Acomb Dr, Wylam NE41 8BD, Northd, England.
EM roger.m.harrison@gmail.com
NR 52
TC 3
Z9 3
PU PERGAMON-ELSEVIER SCIENCE LTD
PI OXFORD
PA THE BOULEVARD, LANGFORD LANE, KIDLINGTON, OXFORD OX5 1GB, ENGLAND
SN 1350-4487
J9 RADIAT MEAS
JI Radiat. Meas.
PD OCT
PY 2013
VL 57
BP 1
EP 8
DI 10.1016/j.radmeas.2013.01.018
PG 8
WC Nuclear Science & Technology
SC Nuclear Science & Technology
GA 256BN
UT WOS:000327284800002
ER

PT J
AU Xue, XC
   Yu, YG
   Zhang, Q
AF Xue Xiao-chun
   Yu Yong-gang
   Zhang Qi
TI Expansion characteristics of twin combustion gas jets with high pressure
   in cylindrical filling liquid chamber
SO JOURNAL OF HYDRODYNAMICS
LA English
DT Article
DE twin combustion gas jets with high pressure; turbulent mixing; jet
   expansion shape; numerical simulation
ID VOID FRACTION; BUBBLE PLUME
AB To deal with the problem of how to control the interior ballistic stability in the bulk-loaded liquid propellant gun, the expansion and mixing process of the twin combustion-gas jets with high temperature and pressure in a liquid medium is studied in the cylindrical filling liquid chamber. A series of the jet expansion shapes is obtained by using a high-speed photographic system. The influences of the jet pressure on the jet expansion shape are discussed. Based on the experiments, the three-dimensional mathematical model is established. The expansion processes of the twin gas jets in the liquid medium are simulated by means of fluent to get the pressure, density, temperature, velocity contours and evolutionary process of vortices. Results show that the jet external outline and tops are all irregular. The Kelvin-Helmholtz instability is shown in the whole expansion process. The numerical simulation results of the axial displacement of the twin gas jets in liquid agree well with the experiment.
C1 [Xue Xiao-chun; Yu Yong-gang; Zhang Qi] Nanjing Univ Sci & Technol, Sch Energy & Power Engn, Nanjing 210094, Jiangsu, Peoples R China.
RP Yu, YG (reprint author), Nanjing Univ Sci & Technol, Sch Energy & Power Engn, Nanjing 210094, Jiangsu, Peoples R China.
EM xiaochun13476@163.com; yyg801@hjust.edu.cn
FU National Science Foundation of China [50776048]
FX Project support by the National Science Foundation of China (Grant No.
   50776048).
NR 15
TC 0
Z9 0
PU ELSEVIER SCIENCE INC
PI NEW YORK
PA 360 PARK AVE SOUTH, NEW YORK, NY 10010-1710 USA
SN 1001-6058
EI 1878-0342
J9 J HYDRODYN
JI J. Hydrodyn.
PD OCT
PY 2013
VL 25
IS 5
BP 763
EP 771
DI 10.1016/S1001-6058(13)60423-0
PG 9
WC Mechanics
SC Mechanics
GA 244WA
UT WOS:000326419700015
ER

PT J
AU Forsberg, U
   Jonsson, P
   Stegmayr, C
   Jonsson, F
   Nilsson, B
   Nilsson Ekdahl, K
   Stegmayr, B
AF Forsberg, Ulf
   Jonsson, Per
   Stegmayr, Christofer
   Jonsson, Fredrik
   Nilsson, Bo
   Nilsson Ekdahl, Kristina
   Stegmayr, Bernd
TI A high blood level in the venous chamber and a wet-stored dialyzer help
   to reduce exposure for microemboli during hemodialysis
SO HEMODIALYSIS INTERNATIONAL
LA English
DT Article
DE Hemodialysis; microbubbles; microemboli; venous chamber; dialyzer; in
   vivo
ID AIR BUBBLES; MICROBUBBLES; SYSTEM; ORGANS; TRAP; PASS
AB During hemodialysis (HD), microemboli develop in the blood circuit of the apparatus. These microemboli can pass through the venous chamber and enter into the patient's circulation. The aim of this study was to investigate whether it is possible to reduce the risk for exposure of microemboli by altering of the treatment mode. Twenty patients on chronic HD were randomized to a prospective cross-over study of three modes of HD: (a) a dry-stored dialyzer (F8HPS, Fresenius, steam sterilized) with a low blood level in the venous chamber (DL), (b) the same dialyzer as above, but with a high level in the venous chamber (DH), and (c) a wet-stored dialyzer (Rexeed, Asahi Kasei Medical, gamma sterilized) with a high blood level (WH). Microemboli measurements were obtained in a continuous fashion during 180 minutes of HD for all settings. A greater number of microemboli were detected during dialysis with the setting DL vs. WH (odds ratio [OR] 4.07, 95% confidence interval [CI] 4.03-4.11, P<0.0001) and DH vs. WH (OR 1.18, 95% CI 1.17-1.19, P<0.0001) and less for DH vs. DL (OR 0.290, 95% CI 0.288-0.293, P<0.0001). These data indicate that emboli exposure was least when using WH, greater with DH, and most with DL. This study shows that using a high blood level in the venous chamber and wet-stored dialyzers may reduce the number of microemboli.
C1 [Forsberg, Ulf; Jonsson, Per; Stegmayr, Christofer; Jonsson, Fredrik; Stegmayr, Bernd] Umea Univ, Div Med, Dept Publ Hlth & Clin Med, Umea, Sweden.
   [Forsberg, Ulf] Skelleftea Cty Hosp, Dept Internal Med, S-93186 Skelleftea, Sweden.
   [Stegmayr, Christofer] Umea Univ, Inst Technol, Umea, Sweden.
   [Nilsson, Bo; Nilsson Ekdahl, Kristina] Uppsala Univ, Inst Immunol & Biomed, Uppsala, Sweden.
   [Stegmayr, Bernd] Norrland Univ Hosp, Div Nephrol, Dept Internal Med, Umea, Sweden.
RP Forsberg, U (reprint author), Skelleftea Cty Hosp, Dept Internal Med, S-93186 Skelleftea, Sweden.
EM ulf.forsberg@vll.se
RI Nilsson, Bo/B-3102-2012
FU Department of Medicine, Norrland University Hospital, Umea, Sweden;
   Njurforeningen i Vasterbotten
FX Special thanks for great care of the patients to Maria Grubbstrom,
   research nurse at the Division of Nephrology at Norrland University
   Hospital, Umea. We also thank the Department of Medicine, Norrland
   University Hospital, Umea, Sweden and Njurforeningen i Vasterbotten for
   financial support.
NR 16
TC 0
Z9 0
PU WILEY-BLACKWELL
PI HOBOKEN
PA 111 RIVER ST, HOBOKEN 07030-5774, NJ USA
SN 1492-7535
J9 HEMODIAL INT
JI Hemodial. Int.
PD OCT
PY 2013
VL 17
IS 4
BP 612
EP 617
DI 10.1111/hdi.12052
PG 6
WC Urology & Nephrology
SC Urology & Nephrology
GA 227TI
UT WOS:000325137100019
ER

PT J
AU Otani, K
   Yamahara, K
AF Otani, Kentaro
   Yamahara, Kenichi
TI Feasibility of Lactadherin-Bearing Clinically Available Microbubbles as
   Ultrasound Contrast Agent for Angiogenesis
SO MOLECULAR IMAGING AND BIOLOGY
LA English
DT Article
DE Microbubble; Ultrasound molecular imaging; Sonazoid; Integrin alpha v
   beta 3; Angiogenesis
ID CARDIOVASCULAR-DISEASE; ENHANCED ULTRASOUND; TUMOR-ANGIOGENESIS;
   BINDING; THERAPY; CELLS; ALPHA(V)BETA(3); PHAGOCYTES; EXPRESSION;
   INTEGRINS
AB Phagocytosis of apoptotic cells is carried out through bridging of phosphatidylserine (PS)-expressing apoptotic cells and integrin alpha v beta 3-expressing phagocytes with lactadherin. The objective of this study was to examine whether microbubbles targeted to integrin alpha v beta 3 could be produced by conjugating a PS-containing clinically available ultrasound contrast agent with lactadherin.
   PS-containing perfluorobutane-filled microbubbles were incubated with R-phycoerythrin (PE)-labeled lactadherin, and the presence of PE-positive bubbles was examined by FACS analysis. Secondly, the attachment of lactadherin to integrin alpha v beta 3-expressing cells (human umbilical vein endothelial cells (HUVEC)) was also examined by FACS analysis. Finally, the adhesion of PS-containing bubbles to HUVEC was examined using a parallel plate flow chamber. The number of adherent bubbles with or without the intermediation of lactadherin was compared.
   The more lactadherin was added to the bubble suspension, the more PE-positive bubbles were detected. The size of bubbles was not increased even after conjugation with lactadherin (2.90 +/- 0.04 vs. 2.81 +/- 0.02 mu m). Binding between lactadherin and HUVEC was also confirmed by FACS analysis. The parallel plate flow chamber study revealed that the number of PS-containing bubbles adherent to HUVEC was increased about five times by the intermediation of lactadherin (12.1 +/- 6.0 to 58.7 +/- 33.1 bubbles).
   Because integrin alpha v beta 3 is well-known to play a key role in angiogenesis, the complex of PS-containing bubbles and lactadherin has feasibility as a clinically translatable targeted ultrasound contrast agent for angiogenesis.
C1 [Otani, Kentaro; Yamahara, Kenichi] Natl Cerebral & Cardiovasc Ctr, Res Inst, Dept Regenerat Med & Tissue Engn, Suita, Osaka 5658565, Japan.
RP Otani, K (reprint author), Natl Cerebral & Cardiovasc Ctr, Res Inst, Dept Regenerat Med & Tissue Engn, 5-7-1 Fujishiro Dai, Suita, Osaka 5658565, Japan.
EM otani@ri.ncvc.go.jp
FU Ministry of Education, Culture, Sports, Science and Technology (MEXT)
FX This study was supported by a Grant-in-Aid for Young Scientists (B) from
   the Ministry of Education, Culture, Sports, Science and Technology
   (MEXT).
NR 34
TC 0
Z9 0
PU SPRINGER
PI NEW YORK
PA 233 SPRING ST, NEW YORK, NY 10013 USA
SN 1536-1632
J9 MOL IMAGING BIOL
JI Mol. Imaging. Biol.
PD OCT
PY 2013
VL 15
IS 5
BP 534
EP 541
DI 10.1007/s11307-013-0630-2
PG 8
WC Radiology, Nuclear Medicine & Medical Imaging
SC Radiology, Nuclear Medicine & Medical Imaging
GA 221GI
UT WOS:000324645500004
ER

PT J
AU Luo, ZX
   Smith, JC
   Goff, TM
   Adair, JH
   Castleman, AW
AF Luo, Zhixun
   Smith, Jordan C.
   Goff, Trevor M.
   Adair, James H.
   Castleman, A. W., Jr.
TI Gold cluster coatings enhancing Raman scattering from surfaces: Ink
   analysis and document identification
SO CHEMICAL PHYSICS
LA English
DT Article
DE Gold clusters; Surface plasmon resonance; SERS spectroscopy; Surface
   identification
ID ATOMIC-FORCE MICROSCOPY; AQUEOUS-SOLUTION; LASER-ABLATION; COLLOIDAL
   GOLD; PARTICLE-SIZE; NANOPARTICLES; SPECTROSCOPY; STABILITY; MOLECULES;
   SUPERLATTICES
AB Based on the method of laser-ablation in liquids (LAL) with a strategy of bubbling nitrogen through a custom-made chamber, we prepared chemically-pure gold clusters which were found to be metastable for an extensive period of time beyond months. A practical use of discrimination among different surfaces is demonstrated here by applying the gold clusters as surface coatings which result in surface-enhanced Raman scattering (SERS) due to the surface plasmon resonance (SPR). This technique identifies various documents from different printers/copiers and written with different pen-inks. The stable and additive-free gold clusters enable repetitive examinations without impurity interference. (C) 2013 Elsevier B. V. All rights reserved.
C1 [Luo, Zhixun; Smith, Jordan C.; Castleman, A. W., Jr.] Penn State Univ, Dept Chem, University Pk, PA 16802 USA.
   [Goff, Trevor M.; Adair, James H.] Penn State Univ, Dept Mat Sci & Engn, University Pk, PA 16802 USA.
   [Castleman, A. W., Jr.] Penn State Univ, Dept Phys, University Pk, PA 16802 USA.
RP Luo, ZX (reprint author), Penn State Univ, Dept Chem, University Pk, PA 16802 USA.
EM zul11@psu.edu
RI Luo, Zhixun/C-1630-2009
OI Luo, Zhixun/0000-0002-5752-1996
FU Air Force Office of Science Research under AFOSR [FA9550-10-1-0071]
FX We thank the Materials Research Institute at Innovation Park; W. H.
   Woodward, Courtney Krest and Justin R. Sparks for their help and
   discussion; and Connie Smith for providing printer samples. This
   material is based upon work supported by the Air Force Office of Science
   Research under AFOSR Award No. FA9550-10-1-0071.
NR 48
TC 0
Z9 0
PU ELSEVIER SCIENCE BV
PI AMSTERDAM
PA PO BOX 211, 1000 AE AMSTERDAM, NETHERLANDS
SN 0301-0104
EI 1873-4421
J9 CHEM PHYS
JI Chem. Phys.
PD SEP 23
PY 2013
VL 423
BP 73
EP 78
DI 10.1016/j.chemphys.2013.06.021
PG 6
WC Chemistry, Physical; Physics, Atomic, Molecular & Chemical
SC Chemistry; Physics
GA 216UY
UT WOS:000324311800011
ER

PT J
AU Gibson, BF
   Afnan, IR
AF Gibson, B. F.
   Afnan, I. R.
TI A H-4(Lambda)+n+n model of H-6(Lambda)
SO NUCLEAR PHYSICS A
LA English
DT Article
DE Halo hypemuclei; 3-body model
ID LI-6
AB A three-body calculation for the He-6(Lambda) and H-6(Lambda) hypemuclei, in which the respective cores are He-4 and H-4(Lambda) has been initiated. The interactions in the He-6(Lambda) system are reasonably well known. For example, the Lambda n interaction is approximately determined by bubble-chamber Lambda-p scattering data, the He-4-Lambda interaction can be fitted to the He-5(Lambda) binding energy, and the He-4-n interaction can be fitted to alpha-n scattering data. For He-4-n the s-wave can be modeled alternatively as a repulsive potential (Eskandarian and Afnan, 1992 [1]) or as an attractive potential with a forbidden bound state (Lehman, 1982 [2]). We examine the effect of these alternatives on He-6 and Li-6, because the interaction comes into play in modeling He-6(Lambda) as well as in our H-4(Lambda) + n +n model of H-6(Lambda), where the valence neutrons are Pauli blocked from the s-shell of the core. (C) 2013 Elsevier B.V. All rights reserved.
C1 [Gibson, B. F.] Los Alamos Natl Lab, Div Theoret, Los Alamos, NM 87545 USA.
   [Afnan, I. R.] Flinders Univ S Australia, Sch Chem & Phys Sci, Adelaide, SA 5001, Australia.
RP Gibson, BF (reprint author), Los Alamos Natl Lab, Div Theoret, Los Alamos, NM 87545 USA.
EM bfgibson@lanl.gov
FU National Nuclear Security Administration of the U.S. Department of
   Energy at Los Alamos National Laboratory [DE-AC52-06NA25396]
FX The work of B.F.G. was performed under the auspices of the National
   Nuclear Security Administration of the U.S. Department of Energy at Los
   Alamos National Laboratory under Contract No. DE-AC52-06NA25396.
NR 12
TC 2
Z9 2
PU ELSEVIER SCIENCE BV
PI AMSTERDAM
PA PO BOX 211, 1000 AE AMSTERDAM, NETHERLANDS
SN 0375-9474
J9 NUCL PHYS A
JI Nucl. Phys. A
PD SEP 20
PY 2013
VL 914
BP 179
EP 183
DI 10.1016/j.nuclphysa.2013.02.017
PG 5
WC Physics, Nuclear
SC Physics
GA 223YF
UT WOS:000324847700022
ER

PT J
AU Errera, MH
   Liyanage, SE
   Elgohary, M
   Day, AC
   Wickham, L
   Patel, PJ
   Sahel, JA
   Paques, M
   Ezra, E
   Sullivan, PM
AF Errera, Marie-Helene
   Liyanage, Sidath E.
   Elgohary, Mostafa
   Day, Alexander C.
   Wickham, Louisa
   Patel, Praveen J.
   Sahel, Jose-Alain
   Paques, Michel
   Ezra, Eric
   Sullivan, Paul M.
TI USING SPECTRAL-DOMAIN OPTICAL COHERENCE TOMOGRAPHY IMAGING TO IDENTIFY
   THE PRESENCE OF RETINAL SILICONE OIL EMULSIFICATION AFTER SILICONE OIL
   TAMPONADE
SO RETINA-THE JOURNAL OF RETINAL AND VITREOUS DISEASES
LA English
DT Article
DE optical coherence tomography; retina; silicone oil; vitrectomy
ID IMMUNOPATHOLOGY; INJECTION
AB Purpose: To describe small hyperreflective areas using spectral-domain optical coherence tomography (SD-OCT) imaging in eyes that have had silicone oil tamponade.
   Methods: Retrospective case series of 11 eyes of 11 patients. The authors retrospectively identified patients who underwent vitrectomy and silicone oil tamponade secondary to a rhegmatogenous retinal detachment (nine patients), panuveitis with retinal necrosis (one patient), or recurrent full-thickness macular hole surgery (one patient) who had manifestations of silicone oil emulsion on SD-OCT imaging. Patients were monitored during the postoperative period by clinical examination and using SD-OCT. A model eye in which emulsified silicone oil had been injected in the anterior chamber was used to obtain anterior segment SD-OCT images for comparison.
   Results: The mean age of our patients was 50 years (range, 39-76 years). In eight eyes, the SD-OCT examination was carried out after silicone oil removal, and in three eyes, the SD-OCT examination was carried out with the oil in situ. Of the nine eyes treated for rhegmatogenous retinal detachment, five had a relieving retinectomy for advanced anterior proliferative vitreoretinopathy or for traumatic retinal incarceration (one eye). The eye treated for full-thickness macular hole had a vitrectomy, internal limiting membrane peel, and silicone oil injection for recurrent macular hole. Ten eyes showed hyperreflective, spherical, tiny droplets using SD-OCT imaging. These were thought to represent silicone oil droplets intraretinally or underneath epiretinal membranes, and one eye showed hyperreflective areas subretinally (retina detached). One additional patient was found to have tiny intravitreal silicone oil droplets after silicone oil removal. Similarly, the silicone oil appeared as multiple hyperreflective spherical droplets as detected by SD-OCT. Anterior segment studies of silicone oil emulsification in the experimental model revealed a similar appearance to that seen with in vivo SD-OCT imaging.
   Conclusion: The authors have found small hyperreflective areas intraretinally, subretinally, and underneath epiretinal membranes on SD-OCT in eyes that have had silicone oil tamponade for a variety of indications. The authors have seen a similar appearance when silicone oil emulsification is examined in vivo. The authors conclude that the hyperreflective areas are likely (but not certain) to be very small bubbles of emulsified silicone. Further studies are required to determine the incidence, clinicopathologic, and functional significance of probable silicone oil emulsification and deposition within the retinal layers.
C1 [Errera, Marie-Helene; Liyanage, Sidath E.; Elgohary, Mostafa; Day, Alexander C.; Wickham, Louisa; Ezra, Eric; Sullivan, Paul M.] Moorfields Eye Hosp, London EC1V 2PD, England.
   [Errera, Marie-Helene; Sahel, Jose-Alain; Paques, Michel] Ctr Hosp Natl Quinze Vingts, Ophthalmol Dept 4, Paris, France.
   [Patel, Praveen J.] Moorfields Eye Hosp, NIHR Biomed Res Ctr Ophthalmol, London EC1V 2PD, England.
   [Patel, Praveen J.] UCL Inst Ophthalmol, London, England.
RP Errera, MH (reprint author), Moorfields Eye Hosp, 162 City Rd, London EC1V 2PD, England.
EM marie-helene.errera@orange.fr
FU National Institute for Health Research (NIHR) Biomedical Research Centre
   based at Moorfields Eye Hospital; NHS Foundation Trust; UCL Institute of
   Ophthalmology
FX This research was supported by the National Institute for Health
   Research (NIHR) Biomedical Research Centre based at Moorfields Eye
   Hospital, NHS Foundation Trust, and UCL Institute of Ophthalmology. The
   views expressed are those of the authors and not necessarily those of
   the NHS, the NIHR, or the Department of Health.
NR 12
TC 3
Z9 3
PU LIPPINCOTT WILLIAMS & WILKINS
PI PHILADELPHIA
PA 530 WALNUT ST, PHILADELPHIA, PA 19106-3621 USA
SN 0275-004X
EI 1539-2864
J9 RETINA-J RET VIT DIS
JI Retin.-J. Retin. Vitr. Dis.
PD SEP
PY 2013
VL 33
IS 8
BP 1567
EP 1573
PG 7
WC Ophthalmology
SC Ophthalmology
GA 297CP
UT WOS:000330233200011
ER

PT J
AU Hayati, AN
   Hashemi, SM
   Shams, M
AF Hayati, Arash Nemati
   Hashemi, Seyed Mohammad
   Shams, Mehrzad
TI Design and analysis of bubble-injected water ramjets with discrete
   injection configurations by computational fluid dynamics method
SO PROCEEDINGS OF THE INSTITUTION OF MECHANICAL ENGINEERS PART C-JOURNAL OF
   MECHANICAL ENGINEERING SCIENCE
LA English
DT Article
DE Computational fluid dynamics method; marine propulsion systems; water
   ramjet; bubble injection
ID CONVERGING-DIVERGING NOZZLE; FLOWS; MASS
AB In this study, the performance of a typical bubbly water ramjet was investigated by the application of computational fluid dynamics method at different vessel velocities up to 80 knots for a range of air mass flow rates up to 0.9 kg/s. For this purpose, the validity of presented method was preliminarily examined for a converging-diverging nozzle. Then, a designed ramjet with discrete injection configuration was studied at different operating conditions. It was proved that the injection process significantly increases the amount of generated thrust up to 10 times more than the thrust of a single-phase water ramjet. The results suggest that for optimum operation of the ramjet, specific values should be assigned for both inlet and mixing chamber diameters with respect to outlet diameter. Furthermore, it seems that the modification of mixing chamber profile can effectively improve the performance, as the generated thrust of model with throat-like chamber surpasses that for conventional model up to more than two times. Finally, in order to rectify the contradiction of results obtained in previous literatures on the dependency of thrust on vessel velocity, a meaningful relation was derived between the generated thrust of the ramjet with the advance velocity at different air mass flow rates.
C1 [Hayati, Arash Nemati; Hashemi, Seyed Mohammad; Shams, Mehrzad] KN Toosi Univ Technol, Dept Mech Engn, Tehran, Iran.
RP Shams, M (reprint author), KN Toosi Univ Technol, Dept Mech Engn, Tehran, Iran.
EM shams@kntu.ac.ir
NR 20
TC 0
Z9 0
PU SAGE PUBLICATIONS LTD
PI LONDON
PA 1 OLIVERS YARD, 55 CITY ROAD, LONDON EC1Y 1SP, ENGLAND
SN 0954-4062
EI 2041-2983
J9 P I MECH ENG C-J MEC
JI Proc. Inst. Mech. Eng. Part C-J. Eng. Mech. Eng. Sci.
PD SEP
PY 2013
VL 227
IS 9
BP 1945
EP 1955
DI 10.1177/0954406212469329
PG 11
WC Engineering, Mechanical
SC Engineering
GA 276FY
UT WOS:000328735200006
ER

PT J
AU Fulmes, CS
   Bulatov, AV
   Yasakova, OG
   Freze, EA
   Moskvin, AN
   Dedkov, YM
   Moskvin, LN
AF Fulmes, Christina S.
   Bulatov, Andrey V.
   Yasakova, Olga G.
   Freze, Elena A.
   Moskvin, Aleksey N.
   Dedkov, Yuriy M.
   Moskvin, Leonid N.
TI Multicommutated Stepwise Injection Analysis as new approach for
   simultaneous determination of nickel (II), copper (II) and zinc (II) in
   wet aerosols
SO MICROCHEMICAL JOURNAL
LA English
DT Article
DE Multicommutated Stepwise Injection Analysis; Spectrophotometry; Air
   aerosols; Nickel; Copper; Zinc
ID PUMPING FLOW SYSTEMS; SPECTROPHOTOMETRIC DETERMINATION; SANDWICH
   TECHNIQUES; MULTI-COMMUTATION; EVOLUTION; ASSAYS; TOOL
AB A novel approach - Multicommutated Stepwise Injection Analysis (MCSWIA) - has been suggested for the simultaneous automation spectrophotometric determination of several components. Commutation to the MCSWIA manifold of two solenoid valves, two bidirectional peristaltic pumps and several mixing chambers provides the possibility to carry out several color-forming reactions. Thus, including the step of mixing of the sample with color-forming reagent solutions by gas bubbles in the mixing chambers allows to achieve the homogeneous solution and the completeness of color-forming reactions.
   The performance of the suggested approach is demonstrated by the MCSWIA spectrophotometric determination of nickel (II), copper (II) and zinc (II) in wet aerosols. The first stage of analysis assumes the on-site sampling of air aerosols by using of fiberglass columns. The second stage assumes spectrophotometric determination of analytes using MCSWIA. The selective color-forming reagents such as dimethylglyoxime, picramin-epsilon and 8-quinolinazo-epsilon were chosen for the spectrophotometric determination of nickel (II), copper (II) and zinc (II), respectively. The appropriate experimental conditions for air sampling and automated MCSWIA spectrophotometric procedure were investigated. The absorbance of colored complex at the wavelengths of 465 nm, 550 nm and 560 nm for nickel (II), copper (II) and zinc (II), respectively, obeys the Beer's law in the range of 1-40 mu g/m(3) of nickel (II) and copper (II) and 10-100 mu g/m(3) of zinc (II). The LODs, calculated from a blank test based on 3 sigma, are 0.3 mu g/m(3) for nickel (II) and copper (II) and 3 mu g/m(3) for zinc (II). (C) 2013 Elsevier B.V. All rights reserved.
C1 [Fulmes, Christina S.; Bulatov, Andrey V.; Yasakova, Olga G.; Freze, Elena A.; Moskvin, Aleksey N.; Moskvin, Leonid N.] St Petersburg State Univ, Fac Chem, Dept Analyt Chem, St Petersburg 198504, Russia.
   [Dedkov, Yuriy M.] Moscow Reg State Univ, Dept Gen & Analyt Chem, Mytishchi 141014, Moscow Region, Russia.
RP Fulmes, CS (reprint author), St Petersburg State Univ, Fac Chem, Dept Analyt Chem, Pr Univ Skij 26, St Petersburg 198504, Russia.
EM kristina-fulmes@mail.ru
FU Russian Foundation for Basic Research [13-03-00031-a]
FX This work was supported by the Russian Foundation for Basic Research
   (project no. 13-03-00031-a).
NR 41
TC 0
Z9 0
PU ELSEVIER SCIENCE BV
PI AMSTERDAM
PA PO BOX 211, 1000 AE AMSTERDAM, NETHERLANDS
SN 0026-265X
EI 1095-9149
J9 MICROCHEM J
JI Microchem J.
PD SEP
PY 2013
VL 110
BP 649
EP 655
DI 10.1016/j.microc.2013.06.007
PG 7
WC Chemistry, Analytical
SC Chemistry
GA 250KH
UT WOS:000326851200093
ER

PT J
AU Li, SJ
   Liu, JX
   Jiang, D
AF Li, Songjing
   Liu, Jixiao
   Jiang, Dan
TI Dynamic Characterization of a Valveless Micropump Considering Entrapped
   Gas Bubbles
SO JOURNAL OF HEAT TRANSFER-TRANSACTIONS OF THE ASME
LA English
DT Review
DE valveless micropump; gas bubbles; dynamic characterization; nozzle;
   diffuser
ID MICROCHANNEL CONTRACTIONS; LESS PUMP; FLOW; POLY(DIMETHYLSILOXANE);
   PRESSURE; DEVICES
AB Unexpected gas bubbles in microfluidic devices always bring the problems of clogging, performance deterioration, and even device functional failure. For this reason, the aim of this paper is to study the characterization variation of a valveless micropump under different existence conditions of gas bubbles based on a theoretical modeling, numerical simulation, and experiment. In the theoretical model, we couple the vibration of piezoelectric diaphragm, the pressure drop of the nozzle/diffuser and the compressibility of working liquid when gas bubbles are entrapped. To validate the theoretical model, numerical simulation and experimental studies are carried out to investigate the variation of the pump chamber pressure influenced by the gas bubbles. Based on the numerical simulation and the experimental data, the outlet flow rates of the micropump with different size of trapped gas bubbles are calculated and compared, which suggests the influence of the gas bubbles on the dynamic characterization of the valveless micropump.
C1 [Li, Songjing; Liu, Jixiao] Harbin Inst Technol, Dept Fluid Control & Automat, Harbin 150001, Peoples R China.
   [Jiang, Dan] Univ Elect Sci & Technol China, Sch Mechatron Engn, Chengdu 610000, Peoples R China.
RP Li, SJ (reprint author), Harbin Inst Technol, Dept Fluid Control & Automat, Harbin 150001, Peoples R China.
EM lisongjing@hit.edu.cn; liujixiao@hit.edu.cn; jdan2002@163.com
FU NSFC [51175101]; State Key Lab of Fluid Transmission and Control at
   Zhejiang University
FX The authors would like to give their acknowledgment to NSFC (Project No.
   51175101) and State Key Lab of Fluid Transmission and Control at
   Zhejiang University for the financial and technical support on this
   paper.
NR 36
TC 0
Z9 0
PU ASME
PI NEW YORK
PA TWO PARK AVE, NEW YORK, NY 10016-5990 USA
SN 0022-1481
EI 1528-8943
J9 J HEAT TRANS-T ASME
JI J. Heat Transf.-Trans. ASME
PD SEP
PY 2013
VL 135
IS 9
SI SI
AR 091403
DI 10.1115/1.4024461
PG 7
WC Thermodynamics; Engineering, Mechanical
SC Thermodynamics; Engineering
GA 241LZ
UT WOS:000326169800014
ER

PT J
AU Seitz, B
   Cursiefen, C
   El-Husseiny, M
   Viestenz, A
   Langenbucher, A
   Szentmary, N
AF Seitz, B.
   Cursiefen, C.
   El-Husseiny, M.
   Viestenz, A.
   Langenbucher, A.
   Szentmary, N.
TI DALK and penetrating laser keratoplasty for advanced keratoconus
SO OPHTHALMOLOGE
LA German
DT Article
DE Keratoconus; DALK; Penetrating keratoplasty; Excimer laser; Femtosecond
   laser
ID ANTERIOR LAMELLAR KERATOPLASTY; SPLIT CORNEA TRANSPLANTATION; GUIDED
   TREPHINE SYSTEM; BIG-BUBBLE TECHNIQUE; EXCIMER-LASER; FEMTOSECOND LASER;
   POSTKERATOPLASTY ASTIGMATISM; NONMECHANICAL TREPHINATION; 193 NM; DEEP
AB In cases of contact lens intolerance and/or central corneal scars, corneal transplantation is indicated for advanced keratoconus. This can be performed as deep anterior lamellar keratoplasty (DALK) or as penetrating keratoplasty (PKP). The German keratoplasty registry shows that the proportion of anterior lamellar grafts in Germany has remained stable at approximately 5 % in recent years.
   Up to now DALK has not been technically standardized but can result in a good visual acuity using the big bubble technique if Descemet's membrane is laid bare intraoperatively. In 10-20 % a conversion to PKP is required if perforation of Descemet's membrane occurs. In cases of advanced keratoconus PKP is still the method of first choice especially after corneal hydrops due to rupture of Descemet's membrane. Non-contact excimer laser trephination seems to be especially beneficial for eyes with iatrogenic keratectasia after LASIK and those with repeat grafts in cases of keratoconus recurrence due to the graft being too small. For donor trephination from the epithelial side, an artificial chamber is used. Wound closure is achieved by a double running cross-stitch suture according to Hoffmann. Graft size is adapted individually depending on corneal size (as large as possible and as small as necessary). Limbal centration is given priority intraoperatively due to optical displacement of the pupil.
   Prospective clinical studies have shown that the technique of non-contact excimer laser PKP improves donor and recipient centration, reduces vertical tilt and horizontal torsion of the graft in the recipient bed, thus resulting in significantly less all-sutures-out keratometric astigmatism (2.8 D versus 5.7 D), higher regularity of the topography (SRI 0.80 vs. 0.98) and better visual acuity (0.80 vs. 0.63) in contrast to the motor trephine. The stage of the disease does not influence functional outcome after excimer laser PKP.
   In cases with optimal course DALK achieves the same visual outcome as mechanical PKP but the healthy endothelium can be preserved and endothelial immune reactions are prevented in keratoconus. In contrast to the undisputed clinical advantages of excimer laser keratoplasty with orientation teeth/notches in keratoconus, the major disadvantage of femtosecond laser application is still the necessity of suction and applanation of the cone during trephination.
C1 [Seitz, B.; El-Husseiny, M.; Viestenz, A.; Szentmary, N.] UKS, Klin Augenheilkunde & Hsch Ambulanz, D-66424 Homburg, Germany.
   [Cursiefen, C.] Univ Cologne, Zentrum Augenheilkunde, Cologne, Germany.
   [Langenbucher, A.] Univ Saarland, Homburg, Germany.
RP Seitz, B (reprint author), UKS, Klin Augenheilkunde & Hsch Ambulanz, Kirrbergerstr 100,Gebaude 22, D-66424 Homburg, Germany.
EM berthold.seitz@uks.eu
NR 42
TC 0
Z9 0
PU SPRINGER
PI NEW YORK
PA 233 SPRING ST, NEW YORK, NY 10013 USA
SN 0941-293X
J9 OPHTHALMOLOGE
JI Ophthalmologe
PD SEP
PY 2013
VL 110
IS 9
BP 839
EP 848
DI 10.1007/s00347-013-2822-1
PG 10
WC Ophthalmology
SC Ophthalmology
GA 209GL
UT WOS:000323743100010
ER

PT J
AU Sharma, N
   Swarup, R
   Bali, SJ
   Maharana, P
   Titiyal, JS
   Vajpayee, RB
AF Sharma, Namrata
   Swarup, Rishi
   Bali, Shveta Jindal
   Maharana, Prafulla
   Titiyal, Jeewan S.
   Vajpayee, Rasik B.
TI Management of Intra-Descemet Membrane Air Bubble in Big-Bubble Deep
   Anterior Lamellar Keratoplasty
SO CORNEA
LA English
DT Article
DE intradescemet membrane air bubble; deep anterior lamellar keratoplasty;
   double anterior chamber
ID KERATOCONUS; DISSECTION; OUTCOMES; DALK; SURGERY; STROMA
AB Purpose: To report the recognition and management of intra-Descemet membrane air bubble (IDMA) as a complication of big-bubble deep anterior lamellar keratoplasty (DALK).Methods: IDMA was present intraoperatively in 8 eyes after DALK. Indications for surgery were healed keratitis (n = 4), macular dystrophy (n = 2), and keratoconus (n = 2). The IDMA was present between the anterior banded layer and posterior nonbanded layer of Descemet membrane (DM). They were slid and displaced toward the peripheral cornea using 27-gauge cannula and punctured taking care that underlying DM was not ruptured.Results: DM was bared in all eyes, and DALK was completed in 7 cases. One patient required conversion to penetrating keratoplasty because of macroperforation. No case had double anterior chamber. Mean follow-up was 13.9 +/- 4.1 months. A DM fold was noted in 1 eye. Seven cases had postoperative best-corrected visual acuity of 20/60 or better.Conclusions: Prompt recognition of the IDMA intraoperatively is required, which can be managed successfully.
C1 [Sharma, Namrata; Bali, Shveta Jindal; Maharana, Prafulla; Titiyal, Jeewan S.; Vajpayee, Rasik B.] All India Inst Med Sci, Dr Rajendra Prasad Ctr Ophthalm Sci, Dept Ophthalmol, New Delhi 110029, India.
   [Swarup, Rishi] Swarup Eye Ctr, Hyderabad, Andhra Pradesh, India.
   [Vajpayee, Rasik B.] Ctr Eye Res Australia, Melbourne, Vic, Australia.
RP Sharma, N (reprint author), All India Inst Med Sci, Dr Rajendra Prasad Ctr Ophthalm Sci, New Delhi 110029, India.
EM namrata.sharma@gmail.com
NR 29
TC 0
Z9 0
PU LIPPINCOTT WILLIAMS & WILKINS
PI PHILADELPHIA
PA 530 WALNUT ST, PHILADELPHIA, PA 19106-3621 USA
SN 0277-3740
J9 CORNEA
JI Cornea
PD SEP
PY 2013
VL 32
IS 9
BP 1193
EP 1195
DI 10.1097/ICO.0b013e3182912fa7
PG 3
WC Ophthalmology
SC Ophthalmology
GA 204NU
UT WOS:000323374400007
ER

PT J
AU Yin, XY
   Dong, JY
   Wang, HY
   Li, S
   Fan, LY
   Cao, CX
AF Yin, Xiao-Yang
   Dong, Jing-Yu
   Wang, Hou-Yu
   Li, Si
   Fan, Liu-Yin
   Cao, Cheng-Xi
TI A simple chip free-flow electrophoresis for monosaccharide sensing via
   supermolecule interaction of boronic acid functionalized quencher and
   fluorescent dye
SO ELECTROPHORESIS
LA English
DT Article
DE Micro free-flow electrophoresis; Monosaccharide; Supermolecule
   interaction
ID ZONE ELECTROPHORESIS; MASS-SPECTROMETRY; GRATIS GRAVITY; SEPARATION;
   PURIFICATION; MICROCHIP; PROTEINS; CAPILLARY; DEVICE; RESOLUTION
AB Here, a simple micro free-flow electrophoresis (mu FFE) was developed for fluorescence sensing of monosaccharide via supermolecule interaction of synthesized boronic acid functionalized benzyl viologen (-BBV) and fluorescent dye. The mu FFE contained two open electrode cavities and an ion-exchange membrane was sandwiched between two polymethylmethacrylate plates. mu FFE: (i) up to 90.5% of voltage efficiency due to high conductivity of ion-exchange membrane; (ii) a strong ability against influence of bubble produced in two electrodes due to open design of electrode cavities; and (iii) reusable and washable separation chamber (45 mm x 17 mm x 100 m, 77 L) avoiding the discard of mu FFE due to blockage of solute precipitation in chamber. Remarkably, the mu FFE was first designed for the sensing of monosaccharide via the supermolecule interaction of synthesized -BBV, fluorescent dye, and monosaccharide. Under the optimized conditions, the minimum concentration of monosaccharide that could be detected was 1 x 10(-11) M. Finally, the developed device was used for the detection of 0.3 mM glucose spiked in human urine. All of the results demonstrated the feasibility of monosaccharide detection via the mu FFE.
C1 [Yin, Xiao-Yang; Dong, Jing-Yu; Wang, Hou-Yu; Li, Si; Fan, Liu-Yin; Cao, Cheng-Xi] Shanghai Jiao Tong Univ, Lab Bioseparat & Analyt Biochem, State Key Lab Microbial Metab, Shanghai 200240, Peoples R China.
   [Yin, Xiao-Yang; Dong, Jing-Yu; Wang, Hou-Yu; Li, Si; Fan, Liu-Yin; Cao, Cheng-Xi] Shanghai Jiao Tong Univ, Sch Life Sci & Biotechnol, Shanghai 200240, Peoples R China.
   [Dong, Jing-Yu] E China Univ Sci & Technol, Shanghai Key Lab Funct Mat Chem, Shanghai 200237, Peoples R China.
RP Fan, LY (reprint author), Shanghai Jiao Tong Univ, Sch Life Sci & Biotechnol, 800 Dongchuan Rd, Shanghai 200240, Peoples R China.
EM lyfan@sjtu.edu.cn; cxcao@sjtu.edu.cn
FU NSFC [21035004, 21275099]; National Key Program of Scientific Instrument
   of China [2011YQ030139]
FX The authors are grateful for financial support from the NSFC (Approved
   No. 21035004, No. 21275099), and the National Key Program of Scientific
   Instrument of China ( No. 2011YQ030139). . .
NR 33
TC 1
Z9 1
PU WILEY-BLACKWELL
PI HOBOKEN
PA 111 RIVER ST, HOBOKEN 07030-5774, NJ USA
SN 0173-0835
EI 1522-2683
J9 ELECTROPHORESIS
JI Electrophoresis
PD AUG
PY 2013
VL 34
IS 15
BP 2185
EP 2192
DI 10.1002/elps.201300104
PG 8
WC Biochemical Research Methods; Chemistry, Analytical
SC Biochemistry & Molecular Biology; Chemistry
GA 261KJ
UT WOS:000327663600007
ER

PT J
AU Sihota, NJ
   Mayer, KU
   Toso, MA
   Atwater, JF
AF Sihota, Natasha J.
   Mayer, K. Ulrich
   Toso, Mark A.
   Atwater, Joel F.
TI Methane emissions and contaminant degradation rates at sites affected by
   accidental releases of denatured fuel-grade ethanol
SO JOURNAL OF CONTAMINANT HYDROLOGY
LA English
DT Article
DE Ethanol; Source zone; Natural attenuation; Flux chamber; Biodegradation;
   CO2; CH4; SVI
ID CARBON-DIOXIDE FLUXES; NATURAL ATTENUATION; SOIL RESPIRATION;
   GROUNDWATER; CO2; TRANSPORT; LANDFILL; FORESTS; BUBBLES; WETLAND
AB The recent increase in the use of denatured fuel-grade ethanol (DFE) has enhanced the probability of its environmental release. Due to the highly labile nature of ethanol (EtOH), it is expected to rapidly biodegrade, increasing the potential for inducing methanogenic conditions in the subsurface. As environmental releases of DFE can be expected to occur at the ground surface or in the vadose zone (e.g., due to surficial spills from rail lines or tanker trucks and leaking underground storage tanks), the potential for methane (CH4) generation at DFE spill sites requires evaluation. An assessment is needed because high CH4 generation rates may lead to CH4 fluxes towards the ground surface, which is of particular concern if spills are located close to human habitation-related to concerns of soil vapor intrusion (SVI). This work demonstrates, for the first time, the measurement of surficial gas release rates at large volume DFE spill sites. Two study sites, near Cambria and Balaton, in MN are investigated. Total carbon emissions at the ground surface (summing carbon dioxide (CO2) and CH4 emissions) are used to quantify depth-integrated DFE degradation rates. Results from both sites demonstrate that substantial CO2 and CH4 emissions do occur even years after a spill. However, large total carbon fluxes, and CH4 emissions in particular, were restricted to a localized area within the DFE source zone. At the Balaton site, estimates of total DFE carbon losses in the source zone ranged between 5 and 174 mu mol m(-2) s(-1), and CH4 effluxes ranged between non-detect and 9 mu mol m(-2) s(-1). At the Cambria site estimates of total DFE carbon losses in the source zone ranged between 8 and 500 mu mol m(-2) s(-1), and CH4 effluxes ranged between non-detect and 393 mu mol m(-2) s(-1). Substantial CH4 accumulation, coupled with oxygen (O-2) depletion, measured in samples collected from custom-designed gas collection chambers at the Cambria site suggests that the development of explosion or asphyxiation hazards is possible in confined spaces above a rapidly degrading DFE release. However, the results also indicate that the development of such hazards is locally constrained, will require a high degree of soil moisture, close proximity to the source zone, a good connection between the soil and the confined space, and poorly aerated conditions. (C) 2013 Elsevier B.V. All rights reserved.
C1 [Sihota, Natasha J.; Mayer, K. Ulrich] Univ British Columbia, Dept Earth & Ocean Sci, Vancouver, BC V6T 1Z4, Canada.
   [Toso, Mark A.] Minnesota Pollut Control Agcy, St Paul, MN 55155 USA.
   [Atwater, Joel F.] Estus Res, Vancouver, BC V6J 1J4, Canada.
RP Sihota, NJ (reprint author), Univ British Columbia, Dept Earth & Ocean Sci, 6339 Stores Rd, Vancouver, BC V6T 1Z4, Canada.
EM nsihota@eos.ubc.ca
FU Natural Sciences and Engineering Research Council (NSERC) of Canada
FX Funding for this research was provided by the Natural Sciences and
   Engineering Research Council (NSERC) of Canada through a Discovery Grant
   (DG), a Discovery Accelerator Supplement (DAS) Award, and a Research
   Tools and Instrument (RTI) Grant, and a Strategic Project Grant (SPG)
   held by K. U. Mayer, as well as a PGS-D scholarship held by N. Sihota.
   The authors would like to acknowledge the contributions of Doug Mackay
   (UC Davis) and Roy Spalding (Univ. Nebraska) during preliminary stages
   of this work.
NR 47
TC 1
Z9 1
PU ELSEVIER SCIENCE BV
PI AMSTERDAM
PA PO BOX 211, 1000 AE AMSTERDAM, NETHERLANDS
SN 0169-7722
J9 J CONTAM HYDROL
JI J. Contam. Hydrol.
PD AUG
PY 2013
VL 151
BP 1
EP 15
DI 10.1016/j.jconhyd.2013.03.008
PG 15
WC Environmental Sciences; Geosciences, Multidisciplinary; Water Resources
SC Environmental Sciences & Ecology; Geology; Water Resources
GA 204XF
UT WOS:000323403900001
ER

PT J
AU Aslanyan, PZ
AF Aslanyan, P. Zh.
TI Recent study for multibaryon states with strangeness in pC interaction
   at 10 GeV/c
SO PHYSICS OF ATOMIC NUCLEI
LA English
DT Article
ID SYSTEMS
AB Strange multibaryon states with I >-hyperon and K (s) (0) -meson subsystems has been studied from 700 000 stereo photographs or 10(6) inelastic interactions which was obtained from expose of 2-m propane bubble chamber (PBC) LHEP, JINR to proton beams at 10 GeV/c. The obtained results from PBC can be divided into three subjects: in-medium effects of hadronic particles; baryon spectroscopy; hyper-nucleus production. At present the experimental situation is confused; so is theory. New accelerator research complexes has unique possibility for high-statistic and 4 pi-geometry study of exotic states.
C1 Joint Inst Nucl Res, Dubna, Russia.
RP Aslanyan, PZ (reprint author), Joint Inst Nucl Res, Dubna, Russia.
EM paslanian@jinr.ru
NR 22
TC 0
Z9 0
PU MAIK NAUKA/INTERPERIODICA/SPRINGER
PI NEW YORK
PA 233 SPRING ST, NEW YORK, NY 10013-1578 USA
SN 1063-7788
J9 PHYS ATOM NUCL+
JI Phys. Atom. Nuclei
PD AUG
PY 2013
VL 76
IS 8
BP 969
EP 976
DI 10.1134/S1063778813080036
PG 8
WC Physics, Nuclear; Physics, Particles & Fields
SC Physics
GA 202YQ
UT WOS:000323257500006
ER

PT J
AU Wolniewicz, P
   Hellesen, C
   Hakansson, A
   Svard, SJ
   Jansson, P
   Osterlund, M
AF Wolniewicz, Peter
   Hellesen, Carl
   Hakansson, Ane
   Svard, Staffan Jacobsson
   Jansson, Peter
   Osterlund, Michael
TI Detecting neutron spectrum perturbations due to coolant density changes
   in a small lead-cooled fast nuclear reactor
SO ANNALS OF NUCLEAR ENERGY
LA English
DT Article
DE LFR; Monitoring; Fission chamber; Void; Heat exchanger; Neutron spectrum
ID DESIGN
AB The lead-cooled fast reactor (LFR) is one of the nuclear reactor technologies proposed by the Generation IV International Forum (GIF). The lead coolant allows for inherent safety properties attractive from a nuclear safety point of view, but issues related to corrosion of structural materials and the possible positive coolant reactivity coefficient must be addressed before LFRs can be commercially viable. As an example, a small crack in e.g. a heat exchanger can generate a more or less homogeneous distribution of bubbles in the coolant (void) which if unnoticed, has the potential to cause criticality issues. This fact motivated an investigation of a methodology to detect such voids.
   The suggested methodology is based on measurements of the "slow" and "fast" parts of the neutron spectrum because these parts respond in different ways to voiding. For detection, it is tentatively assumed that fission chambers loaded with U-235 and Pu-239, respectively, are deployed. To investigate the methodology according to sensitivity and precision, a number of scenarios have been simulated and analysed using the core simulator Serpent.
   The results show that the methodology yields a sensitivity of 3% for each per cent unit of void. Assuming typical detection limits of a few per cent this implies the possibility to detect voids down to the order of 1%. From these studies it was also concluded that the positioning of the detectors relative the reactor core is crucial, which may be useful input during the design phase of a reactor in order to achieve an efficient monitoring system. (C) 2013 Elsevier Ltd. All rights reserved.
C1 [Wolniewicz, Peter; Hellesen, Carl; Hakansson, Ane; Svard, Staffan Jacobsson; Jansson, Peter; Osterlund, Michael] Uppsala Univ, Dept Phys & Astron, Div Appl Nucl Phys, SE-75120 Uppsala, Sweden.
RP Wolniewicz, P (reprint author), Uppsala Univ, Dept Phys & Astron, Div Appl Nucl Phys, Box 516, SE-75120 Uppsala, Sweden.
EM peter.wolniewicz@physics.uu.se
FU Swedish Research Council
FX This work was supported by the Swedish Research Council through the
   GENIUS program.
NR 13
TC 0
Z9 0
PU PERGAMON-ELSEVIER SCIENCE LTD
PI OXFORD
PA THE BOULEVARD, LANGFORD LANE, KIDLINGTON, OXFORD OX5 1GB, ENGLAND
SN 0306-4549
J9 ANN NUCL ENERGY
JI Ann. Nucl. Energy
PD AUG
PY 2013
VL 58
BP 102
EP 109
DI 10.1016/j.anucene.2013.03.029
PG 8
WC Nuclear Science & Technology
SC Nuclear Science & Technology
GA 165KA
UT WOS:000320481600016
ER

PT J
AU Hong, FJ
   Cheng, P
   Wu, HY
   Sun, Z
AF Hong, F. J.
   Cheng, P.
   Wu, H. Y.
   Sun, Z.
TI Evaporation/boiling heat transfer on capillary feed copper particle
   sintered porous wick at reduced pressure
SO INTERNATIONAL JOURNAL OF HEAT AND MASS TRANSFER
LA English
DT Article
DE Evaporation; Boiling; Capillary feeding; Reduced pressure; Heat pipe;
   Vapor chamber
ID RESISTANCE MEASUREMENT; VISUALIZATION; TEMPERATURE; EVAPORATOR;
   SURFACES; PIPES
AB A test facility which can control the liquid level and the evaporation saturation pressure is developed to characterize the water evaporation/boiling on copper particle sintered porous wick under the conditions of capillary feeding at reduced pressures, the main factor determining the performance of a vapor chamber. Nine porous wick samples with different particle sizes, particle types and wick thicknesses are tested at the same reduced pressure. The effective heat transfer coefficient is obtained using an inverse heat transfer method. The experimental results indicate that for all of the tested samples the effective heat transfer coefficient at first increases and then decreases with the increasing of heat flux, and there is an optimum wick thickness at which the maximum effective heat transfer coefficient could be achieved when the particle size and type (or porosity) are fixed. The theoretical analysis indicates that bubble nucleation is much more difficult to occur at a reduced pressure compared to atmospheric pressure, and as a result, the boiling heat transfer may only occur when the heat flux is high enough and the liquid level has receded into the wick. Consequently, bubble nucleation normally cannot be visualized experimentally at a reduced pressure. The heat transfer model of the evaporation/boiling in thin porous wicks (<1 mm) under capillary feeding and reduced pressure conditions is also summarized and it can be used to explain all the present experimental phenomena. (c) 2013 Elsevier Ltd. All rights reserved.
C1 [Hong, F. J.; Cheng, P.; Wu, H. Y.; Sun, Z.] Shanghai Jiao Tong Univ, Sch Mech Engn, Minist Educ, Key Lab Power Machinery & Engn, Shanghai 200240, Peoples R China.
RP Hong, FJ (reprint author), Shanghai Jiao Tong Univ, Sch Mech Engn, Minist Educ, Key Lab Power Machinery & Engn, 800 Dong Chuan Rd, Shanghai 200240, Peoples R China.
EM mehongfj@sjtu.edu.cn
RI HONG, Fangjun/H-9636-2013
FU National Natural Science Foundation of China [51036005, 50925624]
FX This research work was supported by the National Natural Science
   Foundation of China through Grant No. 51036005 and Grant No. 50925624.
NR 25
TC 1
Z9 1
PU PERGAMON-ELSEVIER SCIENCE LTD
PI OXFORD
PA THE BOULEVARD, LANGFORD LANE, KIDLINGTON, OXFORD OX5 1GB, ENGLAND
SN 0017-9310
J9 INT J HEAT MASS TRAN
JI Int. J. Heat Mass Transf.
PD AUG
PY 2013
VL 63
BP 389
EP 400
DI 10.1016/j.ijheatmasstransfer.2013.03.086
PG 12
WC Thermodynamics; Engineering, Mechanical; Mechanics
SC Thermodynamics; Engineering; Mechanics
GA 162TW
UT WOS:000320289900038
ER

PT J
AU Behnke, E
   Benjamin, T
   Brice, SJ
   Broemmelsiek, D
   Collar, JI
   Cooper, PS
   Crisler, M
   Dahl, CE
   Fustin, D
   Hall, J
   Harnish, C
   Levine, I
   Lippincott, WH
   Moan, T
   Nania, T
   Neilson, R
   Ramberg, E
   Robinson, AE
   Ruschman, M
   Sonnenschein, A
   Vazquez-Jauregui, E
   Rivera, RA
   Uplegger, L
AF Behnke, E.
   Benjamin, T.
   Brice, S. J.
   Broemmelsiek, D.
   Collar, J. I.
   Cooper, P. S.
   Crisler, M.
   Dahl, C. E.
   Fustin, D.
   Hall, J.
   Harnish, C.
   Levine, I.
   Lippincott, W. H.
   Moan, T.
   Nania, T.
   Neilson, R.
   Ramberg, E.
   Robinson, A. E.
   Ruschman, M.
   Sonnenschein, A.
   Vazquez-Jauregui, E.
   Rivera, R. A.
   Uplegger, L.
CA COUPP Collaboration
TI Direct measurement of the bubble-nucleation energy threshold in a CF3I
   bubble chamber
SO PHYSICAL REVIEW D
LA English
DT Article
AB We have directly measured the energy threshold and efficiency for bubble nucleation fromiodine recoils in a CF3I bubble chamber in the energy range of interest for a dark matter search. These interactions cannot be probed by standard neutron calibration methods, so we develop a new technique by observing the elastic scattering of 12 GeV/c negative pions. The pions are tracked with a silicon pixel telescope and the reconstructed scattering angle provides a measure of the nuclear recoil kinetic energy. The bubble chamber was operated with a nominal threshold of (13.6 +/- 0.6) keV. Interpretation of the results depends on the response to fluorine and carbon recoils, but in general we find agreement with the predictions of the classical bubble-nucleation theory. This measurement confirms the applicability of CF3I as a target for spin-independent dark matter interactions and represents a novel technique for calibration of superheated fluid detectors.
C1 [Behnke, E.; Benjamin, T.; Harnish, C.; Levine, I.; Moan, T.; Nania, T.] Indiana Univ, South Bend, IN 46634 USA.
   [Brice, S. J.; Broemmelsiek, D.; Cooper, P. S.; Crisler, M.; Dahl, C. E.; Lippincott, W. H.; Ramberg, E.; Ruschman, M.; Sonnenschein, A.; Rivera, R. A.; Uplegger, L.] Fermilab Natl Accelerator Lab, Batavia, IL 60510 USA.
   [Collar, J. I.; Fustin, D.; Neilson, R.; Robinson, A. E.] Univ Chicago, Enrico Fermi Inst, KICP, Chicago, IL 60637 USA.
   [Collar, J. I.; Fustin, D.; Neilson, R.; Robinson, A. E.] Univ Chicago, Dept Phys, Chicago, IL 60637 USA.
   [Dahl, C. E.] Northwestern Univ, Dept Phys & Astron, Evanston, IL 60208 USA.
   [Hall, J.] Pacific NW Natl Lab, Richland, WA 99352 USA.
   [Vazquez-Jauregui, E.] SNOLAB, Lively, ON P3Y 1N2, Canada.
RP Behnke, E (reprint author), Indiana Univ, South Bend, IN 46634 USA.
EM hugh@fnal.gov; rneilson@uchicago.edu
FU Fermi National Accelerator Laboratory; Department of Energy; National
   Science Foundation;  [PHY-0856273];  [PHY-1205987];  [PHY-0937500]; 
   [PHY-0919526]
FX The COUPP Collaboration would like to thank Fermi National Accelerator
   Laboratory, the Department of Energy and the National Science Foundation
   for their support including Grants No. PHY-0856273, No. PHY-1205987, No.
   PHY-0937500 and No. PHY-0919526. We acknowledge technical assistance
   from Fermilab's Accelerator, Computing, and Particle Physics Divisions,
   and from A. Behnke at IUSB.
NR 15
TC 1
Z9 1
PU AMER PHYSICAL SOC
PI COLLEGE PK
PA ONE PHYSICS ELLIPSE, COLLEGE PK, MD 20740-3844 USA
SN 1550-7998
J9 PHYS REV D
JI Phys. Rev. D
PD JUL 30
PY 2013
VL 88
IS 2
AR 021101
DI 10.1103/PhysRevD.88.021101
PG 5
WC Astronomy & Astrophysics; Physics, Particles & Fields
SC Astronomy & Astrophysics; Physics
GA 193VO
UT WOS:000322589800001
ER

PT J
AU Uras-Aytemiz, N
   Devlin, JP
AF Uras-Aytemiz, Nevin
   Devlin, J. Paul
TI Communication: Fourier-transform infrared probing of remarkable
   quantities of gas trapped in cold homogeneously nucleated nanodroplets
SO JOURNAL OF CHEMICAL PHYSICS
LA English
DT Article
ID WATER; PRINCIPLES; MIXTURES; METHANOL; SURFACE; SIZE
AB Studies of catalyzed all-vapor gas-hydrate formation on a sub-second timescale have been extended with a special focus on liquid-droplet compositions at the instant of hydrate crystallization. This focus has been enabled by inclusion of methanol in the all-vapor mixture. This slows droplet to gas-hydrate conversion near 200 K to a time scale suited for standard FTIR sampling. Such droplet data are sought as a guide to ongoing efforts to reduce the amount of guest catalyst required for instant formation of the gas hydrates. For the same reason, all-vapor sampling has also been extended to the generation of long-lived liquid droplets with reduced or no water content. Observations of single-solvent droplets show that surprising quantities of gas molecules are trapped during rapid droplet growth. For example, CO2 is trapped at levels near 50 mol. % in droplets of acetone, tetrahydrofuran, or trimethylene oxide formed under CO2 pressures of several Torr in a cold-chamber at 170 K. Less but significant amounts of gas are trapped at higher temperatures, or in methanol or water-methanol droplets. The droplet metastability appears to commonly lead to formation of bubbles larger than the original nanodroplets. Besides serving as a guide for the all-vapor gas-hydrate studies, the semiquantitative evidence of extensive trapping of gases is expected to have a role in future studies of atmospheric aerosols. (C) 2013 AIP Publishing LLC.
C1 [Uras-Aytemiz, Nevin] Suleyman Demirel Univ, Dept Chem, TR-32260 Isparta, Turkey.
   [Devlin, J. Paul] Oklahoma State Univ, Dept Chem, Stillwater, OK 74078 USA.
RP Devlin, JP (reprint author), Oklahoma State Univ, Dept Chem, Stillwater, OK 74078 USA.
EM devlin@okstate.edu
FU U. S. National Science Foundation (NSF) [CHE-0809480, CHE-1213732]
FX Support for this research by the U. S. National Science Foundation (NSF)
   under Grant Nos. CHE-0809480 and CHE-1213732 is gratefully acknowledged.
NR 30
TC 0
Z9 0
PU AMER INST PHYSICS
PI MELVILLE
PA CIRCULATION & FULFILLMENT DIV, 2 HUNTINGTON QUADRANGLE, STE 1 N O 1,
   MELVILLE, NY 11747-4501 USA
SN 0021-9606
J9 J CHEM PHYS
JI J. Chem. Phys.
PD JUL 14
PY 2013
VL 139
IS 2
AR 021107
DI 10.1063/1.4813793
PG 4
WC Physics, Atomic, Molecular & Chemical
SC Physics
GA 182RS
UT WOS:000321762300007
ER

PT J
AU Conkin, J
   Gernhardt, ML
   Abercromby, AE
   Feiveson, AH
AF Conkin, Johnny
   Gernhardt, Michael L.
   Abercromby, Andrew E.
   Feiveson, Alan H.
TI Probability of Hypobaric Decompression Sickness Including Extreme
   Exposures
SO AVIATION SPACE AND ENVIRONMENTAL MEDICINE
LA English
DT Article
DE altitude decompression sickness; probability model; maximum likelihood;
   hypobaric chamber; decompression dose; logistic regression
ID SUIT ENVIRONMENT; BUBBLE FORMATION; ALTITUDE; MODEL; DIAGNOSIS;
   THRESHOLD; RISK; FEET; GAS
AB Introduction: The fitting of probabilistic decompression sickness (DCS) models is more effective when data encompass a wide range of DCS incidence. We obtained such data from the Air Force Research Laboratory Altitude Decompression Sickness Research Database. The data are results from 29 tests comprising 708 human altitude chamber exposures (536 men and 172 women). There were 340 DCS outcomes with per-test DCS incidence ranging from 0 to 88%. The tests were characterized by direct ascent at a rate of 5000 ft . min(-1) (1524 m . min(-1)) to a range of altitudes (226 to 378 mmHg) for 4 h after prebreathe times of varying length and with varying degrees of physical activity while at altitude. Methods: Logistic regression was used to develop an expression for the probability of DCS [P(DCS)] using the Hill equation with decompression dose as the main predictor. Here, decompression dose is defined in terms of either the tissue ratio (TR) or a bubble growth index (BGI). Other predictors in the model were gender and peak exercise intensity at altitude. Results: All three predictors (decompression dose, gender, and exercise intensity) were important contributions to the model for P(DCS). Discussion: Higher TR or BGI, male gender, and higher exercise intensity at altitude all increased the modeled decompression dose. Using either TR or BGI to define decompression dose provided comparable results, suggesting that a simple TR is adequate for simple altitude exposures as an abstraction of the true decompression dose. The model is primarily heuristic and limits estimates of P(DCS) to only a 4-h exposure.
C1 [Conkin, Johnny; Gernhardt, Michael L.; Abercromby, Andrew E.; Feiveson, Alan H.] Univ Space Res Assoc, Houston, TX 77058 USA.
RP Conkin, J (reprint author), Univ Space Res Assoc, 3600 Bay Area Blvd, Houston, TX 77058 USA.
EM johnny.conkin-1@nasa.gov
NR 18
TC 1
Z9 1
PU AEROSPACE MEDICAL ASSOC
PI ALEXANDRIA
PA 320 S HENRY ST, ALEXANDRIA, VA 22314-3579 USA
SN 0095-6562
EI 1943-4448
J9 AVIAT SPACE ENVIR MD
JI Aviat. Space Environ. Med.
PD JUL
PY 2013
VL 84
IS 7
BP 661
EP 668
DI 10.3357/ASEM.3506.2013
PG 8
WC Public, Environmental & Occupational Health; Medicine, General &
   Internal; Sport Sciences
SC Public, Environmental & Occupational Health; General & Internal
   Medicine; Sport Sciences
GA AD1LT
UT WOS:000332996200001
ER

PT J
AU Demirci, G
   Karabas, L
   Maral, H
   Ozdek, S
   Gulkilik, G
AF Demirci, Goktug
   Karabas, Levent
   Maral, Hale
   Ozdek, Sengul
   Gulkilik, Gokhan
TI Effect of air bubble on inflammation after cataract surgery in rabbit
   eyes
SO INDIAN JOURNAL OF OPHTHALMOLOGY
LA English
DT Article
DE Air; cataract surgery; inflammation; rabbit
ID BLOOD-AQUEOUS BARRIER; NITRIC-OXIDE SYNTHASE; ENDOTOXIN-INDUCED UVEITIS;
   CORNEAL ENDOTHELIUM; ANTERIOR-CHAMBER; PHACOEMULSIFICATION; EXTRACTION;
   GAS; DAMAGE; REDUCTION
AB Purpose: Intense inflammation after cataract surgery can cause cystoid macular edema, posterior synechia and posterior capsule opacification. This experimental study was performed to investigate the effect of air bubble on inflammation when given to anterior chamber of rabbit eyes after cataract surgery. Materials and Methods: 30 eyes of 15 rabbits were enrolled in the study. One of the two eyes was in the study group and the other eye was in the control group. After surgery air bubble was given to the anterior chamber of the study group eye and balanced salt solution (BSS; Alcon) was left in the anterior chamber of control eye. Results: On the first, second, fourth and fifth days, anterior chamber inflammations of the eyes were examined by biomicroscopy. On the sixth day anterior chamber fluid samples were taken for evaluation of nitric oxide levels as an inflammation marker. When the two groups were compared, in the air bubble group there was statistically less inflammation was seen. (1, 2, 4. days P = 0,001, and 5. day P = 0,009). Conclusions: These results have shown that when air bubble is left in anterior chamber of rabbits' eyes after cataract surgery, it reduced inflammation. We believe that, air bubble in the anterior chamber may be more beneficial in the cataract surgery of especially pediatric age group, uveitis patients and diabetics where we see higher inflammation. However, greater and long termed experimental and clinical studies are necessary for more accurate findings.
C1 [Demirci, Goktug; Gulkilik, Gokhan] Univ Medipol, Dept Ophthalmol, Sch Med, Istanbul, Turkey.
   [Karabas, Levent] Kocaeli Univ, Dept Ophthalmol, Sch Med, Kocaeli, Turkey.
   [Maral, Hale] Kocaeli Univ, Dept Biochem, Sch Med, Kocaeli, Turkey.
   [Ozdek, Sengul] Gazi Univ, Dept Ophthalmol, Sch Med, Ankara, Turkey.
RP Demirci, G (reprint author), Kocamustafapasa Cad,Levent Apt 128-2, TR-34800 Istanbul, Turkey.
EM drgdemirci@yahoo.com
NR 40
TC 0
Z9 0
PU MEDKNOW PUBLICATIONS & MEDIA PVT LTD
PI MUMBAI
PA B-9, KANARA BUSINESS CENTRE, OFF LINK RD, GHAKTOPAR-E, MUMBAI, 400075,
   INDIA
SN 0301-4738
J9 INDIAN J OPHTHALMOL
JI Indian J. Ophthalmol.
PD JUL
PY 2013
VL 61
IS 7
BP 343
EP 348
DI 10.4103/0301-4738.109528
PG 6
WC Ophthalmology
SC Ophthalmology
GA 207QQ
UT WOS:000323618200007
ER

PT J
AU Gurashkin, AL
   Starostin, AA
   Uimin, AA
   Yampol'skiy, AD
   Ermakov, GV
   Skripov, PV
AF Gurashkin, A. L.
   Starostin, A. A.
   Uimin, A. A.
   Yampol'skiy, A. D.
   Ermakov, G. V.
   Skripov, P. V.
TI Experimental determination of superheated liquid density by the optical
   fiber method
SO JOURNAL OF ENGINEERING THERMOPHYSICS
LA English
DT Article
ID EQUATION-OF-STATE; THERMODYNAMIC PROPERTIES; MELTING LINE; PRESSURES;
   TEMPERATURES; MPA
AB An experimental approach to determination of the density of liquid superheated with respect to the liquid-vapor equilibrium temperature, including the range of high degrees of superheating, is developed. The approach is based on application of an optical fiber method combined with a pure bubble chamber. Performance of the method for investigation of the refractive index and density for superheated liquids as functions of temperature and pressure is illustrated in experiments with n-hexane as a reference substance for thermophysical measurements. The relative density measurements are performed with a resolution up to 10(-4) at a characteristic time of 1 ms. For absolute measurements, the setup should be calibrated by the known data on the liquid density for the saturation line.
C1 [Gurashkin, A. L.; Starostin, A. A.; Yampol'skiy, A. D.; Ermakov, G. V.; Skripov, P. V.] Russian Acad Sci, Ural Branch, Inst Thermal Phys, Ekaterinburg 620016, Russia.
   [Uimin, A. A.] Siberian State Univ Telecommun & Informat Sci, Ural Tech Inst Commun & Informat Sci, Yekaterinburg Branch, Ekaterinburg 620109, Russia.
   [Skripov, P. V.] EMERCOM Russia, Ural Inst State Fire Serv, Ekaterinburg 620062, Russia.
RP Gurashkin, AL (reprint author), Russian Acad Sci, Ural Branch, Inst Thermal Phys, Ul Amundsena 106, Ekaterinburg 620016, Russia.
EM pavel-skripov@bk.ru
FU Russian Foundation for Basic Research [10-08-00538, 10-08-00540,
   12-08-31031-mol-a]; Cooperative Grant Program CRDF RAS [RUE1-7033-EK-11]
FX This study was supported by the Russian Foundation for Basic Research
   (projects no. 10-08-00538, 10-08-00540, and 12-08-31031-mol-a) and by
   the Cooperative Grant Program CRDF RAS (project no. RUE1-7033-EK-11).
NR 20
TC 0
Z9 0
PU MAIK NAUKA/INTERPERIODICA/SPRINGER
PI NEW YORK
PA 233 SPRING ST, NEW YORK, NY 10013-1578 USA
SN 1810-2328
J9 J ENG THERMOPHYS-RUS
JI J. Eng. Thermophys.
PD JUL
PY 2013
VL 22
IS 3
BP 194
EP 202
DI 10.1134/S181023281303003X
PG 9
WC Thermodynamics; Engineering, Mechanical; Mechanics
SC Thermodynamics; Engineering; Mechanics
GA 197WH
UT WOS:000322882600003
ER

PT J
AU Lu, Y
   Katz, J
   Prosperetti, A
AF Lu, Yuan
   Katz, Joseph
   Prosperetti, Andrea
TI Dynamics of cavitation clouds within a high-intensity focused ultrasonic
   beam
SO PHYSICS OF FLUIDS
LA English
DT Article
ID SPHERICAL BUBBLE CLOUDS; ACOUSTIC CAVITATION; SOUND FIELD; HISTOTRIPSY;
   HOLOGRAPHY; FORCES; LITHOTRIPSY; MICROSCOPE; SCATTERING; DELIVERY
AB In this experimental study, we generate a 500 kHz high-intensity focused ultrasonic beam, with pressure amplitude in the focal zone of up to 1.9 MPa, in initially quiescent water. The resulting pressure field and behavior of the cavitation bubbles are measured using high-speed digital in-line holography. Variations in the water density and refractive index are used for determining the spatial distribution of the acoustic pressure nonintrusively. Several cavitation phenomena occur within the acoustic partially standing wave caused by the reflection of sound from the walls of the test chamber. At all sound levels, bubbly layers form in the periphery of the focal zone in the pressure nodes of the partial standing wave. At high sound levels, clouds of vapor microbubbles are generated and migrate in the direction of the acoustic beam. Both the cloud size and velocity vary periodically, with the diameter peaking at the pressure nodes and velocity at the antinodes. A simple model involving linearized bubble dynamics, Bjerknes forces, sound attenuation by the cloud, added mass, and drag is used to predict the periodic velocity of the bubble cloud, as well as qualitatively explain the causes for the variations in the cloud size. The analysis shows that the primary Bjerknes force and drag dominate the cloud motion, and suggests that the secondary Bjerknes force causes the oscillations in the cloud size. (C) 2013 AIP Publishing LLC.
C1 [Lu, Yuan; Katz, Joseph; Prosperetti, Andrea] Johns Hopkins Univ, Dept Mech Engn, Baltimore, MD 21218 USA.
   [Prosperetti, Andrea] Univ Twente, Fac Sci & Technol, Impact Inst, NL-7500 AE Enschede, Netherlands.
   [Prosperetti, Andrea] Univ Twente, JM Burgers Ctr Fluid Dynam, NL-7500 AE Enschede, Netherlands.
RP Katz, J (reprint author), Johns Hopkins Univ, Dept Mech Engn, Baltimore, MD 21218 USA.
EM katz@jhu.edu
RI Katz, Joseph/A-7624-2010
NR 50
TC 0
Z9 0
PU AMER INST PHYSICS
PI MELVILLE
PA CIRCULATION & FULFILLMENT DIV, 2 HUNTINGTON QUADRANGLE, STE 1 N O 1,
   MELVILLE, NY 11747-4501 USA
SN 1070-6631
J9 PHYS FLUIDS
JI Phys. Fluids
PD JUL
PY 2013
VL 25
IS 7
AR 073301
DI 10.1063/1.4812279
PG 17
WC Mechanics; Physics, Fluids & Plasmas
SC Mechanics; Physics
GA 192XL
UT WOS:000322521100027
ER

PT J
AU King, PL
   Larsen, JF
AF King, Penelope L.
   Larsen, Jessica F.
TI A micro-reflectance IR spectroscopy method for analyzing volatile
   species in basaltic, andesitic, phonolitic, and rhyolitic glasses
SO AMERICAN MINERALOGIST
LA English
DT Article
DE IR spectroscopy; glass properties; new technique; volatiles; H2O; CO2;
   CO32-
ID SILICATE-GLASSES; RAMAN-SPECTROSCOPY; MELT INCLUSIONS; WATER-CONTENT;
   INFRARED-SPECTROSCOPY; VOLCANIC GLASSES; CARBON-DIOXIDE; H2O;
   CALIBRATION; FTIR
AB Volatile contents of geologic glasses are used to model magma chamber and degassing processes, thus, there is considerable interest in small-scale analytical techniques for analyzing volatiles in glasses. Infrared (IR) spectroscopy has the advantage of determining volatile speciation in glasses (e.g., OH-, molecular H2O, molecular CO2, and CO32-). However, sample preparation for the most common IR method used, micro-transmission IR spectroscopy, is complicated because glasses must be prepared as thin, parallel-sided wafers. Raman analysis, while valuable for Fe-poor samples, can be difficult to use for Fe-rich glasses.
   We have calibrated a micro-reflectance infrared method for determining volatile species using calculated Kramers-Kronig absorbance (KK-Abs.) spectra that requires that only one side of a glass be polished. The method is easier to use than other reflectance methods where it is difficult to determine the baseline for the IR bands. Total H2O wt% = m.(3600 cm(-1) KK-Abs.), where m, is the slope of the calibration line that is obtained from a fit to the data. The m value is related to the calculated refractive index, n, for a range of aluminosilicate glass compositions allowing the technique to be applied to samples with unknown calibration slopes. For calc-alkaline andesite glasses we determined calibration slopes for micro-reflectance IR measurements of molecular H2O, molecular CO2, and CO32-. The method has been calibrated for glasses with up to 6.76 wt% total H2O (but is useful for glasses with more than 20 wt% total H2O) and has been calibrated for glasses with up to 0.575 wt% total CO2.
   This technique provides a means to analyze volatile abundances in samples that are not possible to analyze or prepare for analysis with transmission micro-IR techniques. We have determined volatile contents in fragile samples such as cracked, vesicular, or crystal-bearing glasses formed by volcanic or impact processes or in high-pressure bubble nucleation experiments and H diffusion experiments. We have monitored H uptake during weathering of basaltic glasses that cannot be polished and determined volatiles in melt inclusions and pumice.
C1 [King, Penelope L.] Australian Natl Univ, Res Sch Earth Sci, Canberra, ACT 0200, Australia.
   [King, Penelope L.] Univ New Mexico, Inst Meteorit, Albuquerque, NM 87131 USA.
   [King, Penelope L.] Univ Western Ontario, Dept Earth Sci, London, ON N6A 5B7, Canada.
   [Larsen, Jessica F.] Univ Alaska, Inst Geophys, Fairbanks, AK 99775 USA.
RP King, PL (reprint author), Australian Natl Univ, Res Sch Earth Sci, GPO Box 4, Canberra, ACT 0200, Australia.
EM penny.king@anu.edu.au
RI King, Penelope/A-1791-2011
OI King, Penelope/0000-0002-8364-9168
FU Canadian NSERC; CFI; NSF-EAR [0911224, 1019558]; NSF [0511070]
FX We thank Sylvia-Monique Thomas and an anonymous reviewer for helpful
   comments that improved the manuscript. We thank Gordon Moore and Hank
   Westrich for loaning us their alkali andesite and rhyolite glasses, and
   Michael Perfit, Dan Lui, and John Sinton for their basaltic glasses. We
   are grateful for discussions with Kim Dalby, Dan Lui, Larry Anovitz,
   Peter Michael, Grant Henderson, and Darby Dyar on aspects of the
   manuscript. Theresa Serwatuk did some of the initial analyses and Jo
   Mongrain did some of the phonolite analyses. Paul McMillan and Jake
   Lowenstern introduced P.L.K. to IR techniques for analyzing volatiles in
   glasses. P.L.K. was supported by grants from Canadian NSERC, CFI, and
   NSF-EAR 0911224 (C. Agee) and 1019558 (M. Ramsey). J.F.L. was supported
   by NSF 0511070.
NR 52
TC 2
Z9 2
PU MINERALOGICAL SOC AMER
PI CHANTILLY
PA 3635 CONCORDE PKWY STE 500, CHANTILLY, VA 20151-1125 USA
SN 0003-004X
J9 AM MINERAL
JI Am. Miner.
PD JUL
PY 2013
VL 98
IS 7
BP 1162
EP 1171
DI 10.2138/am.2013.4277
PG 10
WC Geochemistry & Geophysics; Mineralogy
SC Geochemistry & Geophysics; Mineralogy
GA 176PC
UT WOS:000321315600008
ER

PT J
AU Nullig, M
   Peters, F
AF Nuellig, Marius
   Peters, Franz
TI Diffusion of Small Gas Bubbles into Liquid Studied by the Rotary Chamber
   Technique
SO CHEMIE INGENIEUR TECHNIK
LA English
DT Article
DE Archimedes number; Bubbles; Diffusion; Peclet number; Reynolds number;
   Sherwood number
ID MASS-TRANSFER
AB The rotary chamber technique is capable of observing small levitated bubbles in liquid for various research purposes. The present paper focuses on diffusion of a small spherical bubble into undersaturated water. The decaying bubble size is recorded in time by image processing. The results are plotted as Sherwood versus Reynolds number where the Schmidt number is of order 300. Similarity is found for each of four gases in water. The boundary layer prediction Sh $ \propto \sqrt {{\rm{Re}}} $ is confirmed in general. A physically accountable model provides a good representation of results.
C1 [Nuellig, Marius; Peters, Franz] Ruhr Univ Bochum, D-44780 Bochum, Germany.
RP Nullig, M (reprint author), Ruhr Univ Bochum, Univ Str 150, D-44780 Bochum, Germany.
EM franz.peters@rub.de
NR 13
TC 0
Z9 0
PU WILEY-V C H VERLAG GMBH
PI WEINHEIM
PA BOSCHSTRASSE 12, D-69469 WEINHEIM, GERMANY
SN 0009-286X
J9 CHEM-ING-TECH
JI Chem. Ing. Tech.
PD JUL
PY 2013
VL 85
IS 7
BP 1074
EP 1079
DI 10.1002/cite.201200196
PG 6
WC Engineering, Chemical
SC Engineering
GA 168ML
UT WOS:000320710100018
ER

PT J
AU Lin, TC
   Shen, YJ
   Wang, MR
AF Lin, Tien-Chu
   Shen, Yi-Jun
   Wang, Muh-Rong
TI Effects of superheat on characteristics of flashing spray and snow
   particles produced by expanding liquid carbon dioxide
SO JOURNAL OF AEROSOL SCIENCE
LA English
DT Article
DE Superheat; Flashing spray; Snow formation; Size distribution; CO2
ID BOILING ATOMIZATION; JET; FLUID
AB This research experimentally investigates influences of superheat on flashing spray characteristics and on the snow formation of liquid CO2. Results show that liquid, two-phase flow or even three-phase flow can be found upon the release of liquid CO2 from high pressure to atmospheric pressure. This is due to complicated phase transition processes that involve hydrodynamic instabilities and thermal non-equilibrium conditions. Results also show that the spray pattern transfers from jet spray to cone spray, and then to a bowl spray configuration with the increase of superheat. The drastic changes in spray angle and mass flow rate indicate onset conditions from external-flashing to internal-flashing atomization mode. This is due to bursts of bubbles inside the nozzle chamber that result in the choking of the two-phase flow. Moreover, a few microns of CO2 snow size are measured in this research, which is consistent with records from literature on this topic. The narrower size distribution of snow particles and a critical spray angle resulting from two competing phenomena under internal-flashing atomization mode are also discussed in this research. (C) 2013 Elsevier Ltd. All rights reserved.
C1 [Lin, Tien-Chu] Natl Cheng Kung Univ, Res & Serv Headquarters, Tainan 70101, Taiwan.
   [Shen, Yi-Jun; Wang, Muh-Rong] Natl Cheng Kung Univ, Dept Aeronaut & Astronaut, Tainan 70101, Taiwan.
RP Lin, TC (reprint author), Natl Cheng Kung Univ, Res & Serv Headquarters, 701,1 Univ Rd, Tainan 70101, Taiwan.
EM tienchu@mail.ncku.edu.tw
FU National Science Council of Republic of China [NSC
   100-2221-E-006-113-MY2]
FX The financial support by the National Science Council of Republic of
   China under contract number NSC 100-2221-E-006-113-MY2 is highly
   appreciated.
NR 26
TC 2
Z9 2
PU ELSEVIER SCI LTD
PI OXFORD
PA THE BOULEVARD, LANGFORD LANE, KIDLINGTON, OXFORD OX5 1GB, OXON, ENGLAND
SN 0021-8502
EI 1879-1964
J9 J AEROSOL SCI
JI J. Aerosol. Sci.
PD JUL
PY 2013
VL 61
BP 27
EP 35
DI 10.1016/j.jaerosci.2013.03.005
PG 9
WC Engineering, Chemical; Engineering, Mechanical; Environmental Sciences;
   Meteorology & Atmospheric Sciences
SC Engineering; Environmental Sciences & Ecology; Meteorology & Atmospheric
   Sciences
GA 161SE
UT WOS:000320212800003
ER

PT J
AU Gan, L
   Lu, XF
   Wang, QH
   Hu, Q
   Chen, Y
   Xu, J
AF Gan, Lu
   Lu, Xiaofeng
   Wang, Quanhai
   Hu, Qing
   Chen, Ye
   Xu, Jie
TI Experimental study on lateral mixing of particles in a
   quasi-slot-rectangular spouted bed
SO POWDER TECHNOLOGY
LA English
DT Article
DE Fluidized bed ash cooler (FBAC); Slot-rectangular spouted bed (SRSB);
   Tracer particles; Lateral mixing; Lateral dispersion coefficient
ID FLUIDIZED-BED; HEAT-TRANSFER; ASH COOLER; SCALE-UP; HYDRODYNAMICS;
   STABILITY; SOLIDS; CONFIGURATION; COMBUSTOR; DYNAMICS
AB A novel fluidized bed ash cooler called Bi-spouted-bed fluidized bed ash cooler was developed for circulating fluidized bed (CFB) boilers. It consists of chambers that have some characteristics of slot-rectangular spouted bed (SRSB), and the flow structure is similar to a combination bubbling bed and SRSB, thus we call it quasi-slot-rectangular spouted bed (QSRSB). A cold model of quasi-slot-rectangular spouted bed (QSRSB) with a cross-section of 900 mm x 200 mm was built. And a binary mixture of different sized particles was adopted, and the jetsam (bigger) and flotsam (smaller) component were used as tracers and bed material respectively. Experimental investigation on lateral mixing of tracer particles has been conducted. The lateral mixing process of tracer particles was studied. In addition, the effects of particle. size of bed material d(p), superficial gas velocity u, static bed height h and air inlet section width 5 on the effective lateral dispersion coefficient of tracers were investigated. Meanwhile, a comparison of the effective lateral dispersion coefficient of tracers in QSRSBs and the bubbling fluidized bed with the same upper cross-section was conducted. It is found that the tracers disperse from regions of higher tracer concentration to regions of lower tracer concentration. Furthermore, the effective lateral dispersion coefficient of tracers increase with the increase of superficial gas velocity u, static bed height h and air inlet section width 5, but decrease with the increase in size of bed material dp, respectively. Additionally, the effective lateral dispersion coefficient of bubbling fluidized bed appears to be larger than that of QSRSBs when gas velocity at the upper section of bed, U, is greater than 03 m/s. However, the minimum U that ensuring the normal operation of QSRSBs is less than that of bubbling fluidized bed in the present work, which means that QSRSB has a better adaptability to the tracer granularity with the same gas flowrate. (C) 2013 Elsevier B.V. All rights reserved.
C1 [Gan, Lu; Lu, Xiaofeng; Wang, Quanhai; Hu, Qing; Chen, Ye; Xu, Jie] Chongqing Univ, Minist Educ, Key Lab Low Grade Energy Utilizat Technol & Syst, Chongqing 630044, Peoples R China.
RP Gan, L (reprint author), Chongqing Univ, Minist Educ, Key Lab Low Grade Energy Utilizat Technol & Syst, Chongqing 630044, Peoples R China.
EM lugancqu@gmail.com; xfluke@cqu.edu.cn
NR 48
TC 1
Z9 1
PU ELSEVIER SCIENCE SA
PI LAUSANNE
PA PO BOX 564, 1001 LAUSANNE, SWITZERLAND
SN 0032-5910
J9 POWDER TECHNOL
JI Powder Technol.
PD JUL
PY 2013
VL 243
BP 1
EP 8
DI 10.1016/j.powtec.2013.03.021
PG 8
WC Engineering, Chemical
SC Engineering
GA 160TI
UT WOS:000320143000001
ER

PT J
AU Dixon, AJ
   Dhanaliwala, AH
   Chen, JL
   Hossack, JA
AF Dixon, Adam J.
   Dhanaliwala, Ali H.
   Chen, Johnny L.
   Hossack, John A.
TI ENHANCED INTRACELLULAR DELIVERY OF A MODEL DRUG USING MICROBUBBLES
   PRODUCED BY A MICROFLUIDIC DEVICE
SO ULTRASOUND IN MEDICINE AND BIOLOGY
LA English
DT Article
DE Flow-focusing microfluidic device; Monodisperse microbubbles;
   Ultrasound-mediated drug delivery; Sonoporation
ID ULTRASOUND CONTRAST AGENTS; IN-VIVO; SIZE DISTRIBUTION; IMPROVING
   SENSITIVITY; PLASMID DNA; BUBBLE-SIZE; CELLS; FLOW; GENERATION;
   SONOPORATION
AB Focal drug delivery to a vessel wall facilitated by intravascular ultrasound and microbubbles holds promise as a potential therapy for atherosclerosis. Conventional methods of microbubble administration result in rapid clearance from the bloodstream and significant drug loss. To address these limitations, we evaluated whether drug delivery could be achieved with transiently stable microbubbles produced in real time and in close proximity to the therapeutic site. Rat aortic smooth muscle cells were placed in a flow chamber designed to simulate physiological flow conditions. A flow-focusing microfluidic device produced 8 mu m diameter monodisperse microbubbles within the flow chamber, and ultrasound was applied to enhance uptake of a surrogate drug (calcein). Acoustic pressures up to 300 kPa and flow rates up to 18 mL/s were investigated. Microbubbles generated by the flow-focusing microfluidic device were stabilized with a polyethylene glycol-40 stearate shell and had either a perfluorobutane (PFB) or nitrogen gas core. The gas core composition affected stability, with PFB and nitrogen microbubbles exhibiting half-lives of 40.7 and 18.2 s, respectively. Calcein uptake was observed at lower acoustic pressures with nitrogen microbubbles (100 kPa) than with PFB microbubbles (200 kPa) (p < 0.05, n > 3). In addition, delivery was observed at all flow rates, with maximal delivery (>70% of cells) occurring at a flow rate of 9 mL/s. These results demonstrate the potential of transiently stable microbubbles produced in real time and in close proximity to the intended therapeutic site for enhancing localized drug delivery. (E-mail: jh7fj@virginia.edu) (C) 2013 World Federation for Ultrasound in Medicine & Biology.
C1 [Dixon, Adam J.; Dhanaliwala, Ali H.; Chen, Johnny L.; Hossack, John A.] Univ Virginia, Dept Biomed Engn, Charlottesville, VA USA.
RP Hossack, JA (reprint author), POB 800759, Charlottesville, VA 22908 USA.
EM jh7fj@virginia.edu
FU National Institutes of Health [NHLBI R01 HL090700]; National Science
   Foundation Graduate Research Fellowship; American Heart Association
   Graduate Fellowship;  [S10 RR025594]
FX This work is funded in part by National Institutes of Health Grant NHLBI
   R01 HL090700 to A. L. K. and J.A.H. The high-speed camera was funded by
   a shared instrumentation grant (Grant S10 RR025594) to J.A.H. A.J.D. is
   supported by a National Science Foundation Graduate Research Fellowship,
   and A. H. D. is supported by an American Heart Association Graduate
   Fellowship. The content is solely the responsibility of the authors and
   does not necessarily represent the official views of the NIH or AHA. The
   authors thank Dr. Alexander Klibanov for helpful advice and Brian Shin
   for help with image analysis.
NR 53
TC 6
Z9 6
PU ELSEVIER SCIENCE INC
PI NEW YORK
PA 360 PARK AVE SOUTH, NEW YORK, NY 10010-1710 USA
SN 0301-5629
J9 ULTRASOUND MED BIOL
JI Ultrasound Med. Biol.
PD JUL
PY 2013
VL 39
IS 7
BP 1267
EP 1276
DI 10.1016/j.ultrasmedbio.2013.01.023
PG 10
WC Acoustics; Radiology, Nuclear Medicine & Medical Imaging
SC Acoustics; Radiology, Nuclear Medicine & Medical Imaging
GA 166VT
UT WOS:000320587900015
ER

PT J
AU Bobusch, BC
   Woszidlo, R
   Bergada, JM
   Nayeri, CN
   Paschereit, CO
AF Bobusch, B. C.
   Woszidlo, R.
   Bergada, J. M.
   Nayeri, C. N.
   Paschereit, C. O.
TI Experimental study of the internal flow structures inside a fluidic
   oscillator
SO EXPERIMENTS IN FLUIDS
LA English
DT Article
ID JET
AB The internal flow characteristics of a fluidic oscillator were investigated experimentally. Particle image velocimetry and time-resolved pressure measurements were employed in water to visualize and quantify the internal flow patterns. The method of proper orthogonal decomposition was applied to random flow field snap shots for phase reconstruction of one oscillation cycle. The resulting phase-averaged information provides detailed insight into the oscillation mechanism as well as into the interaction between the main chamber of the oscillator and its feedback channels. A growing recirculation bubble between the main jet and the attachment wall is identified as an underlying mechanism that causes the main jet to oscillate. The flow field measurements are complemented by time-resolved pressure measurements at various internal locations which yield additional comprehension of the switching behavior and accompanying timescales. Geometrical features, in particular at the inlet and outlet of the mixing chamber, are found to have a crucial impact on important flow characteristics such as oscillation frequency and jet deflection.
C1 [Bobusch, B. C.; Woszidlo, R.; Nayeri, C. N.; Paschereit, C. O.] Tech Univ Berlin, Inst Fluid Dynam & Tech Acoust, Hermann Fottinger Inst, D-10623 Berlin, Germany.
   [Bergada, J. M.] ETSEIAT UPC, Fluid Mech Dept, Terrassa 08222, Spain.
RP Woszidlo, R (reprint author), Tech Univ Berlin, Inst Fluid Dynam & Tech Acoust, Hermann Fottinger Inst, Muller Breslau Str 8, D-10623 Berlin, Germany.
EM r.woszidlo@tu-berlin.de
NR 25
TC 1
Z9 1
PU SPRINGER
PI NEW YORK
PA 233 SPRING ST, NEW YORK, NY 10013 USA
SN 0723-4864
J9 EXP FLUIDS
JI Exp. Fluids
PD JUN
PY 2013
VL 54
IS 6
AR 1559
DI 10.1007/s00348-013-1559-6
PG 12
WC Engineering, Mechanical; Mechanics
SC Engineering; Mechanics
GA 175VS
UT WOS:000321262300003
ER

PT J
AU Vitturi, MD
   Clarke, AB
   Neri, A
   Voight, B
AF Vitturi, M. de' Michieli
   Clarke, A. B.
   Neri, A.
   Voight, B.
TI Extrusion cycles during dome-building eruptions
SO EARTH AND PLANETARY SCIENCE LETTERS
LA English
DT Article
DE conduit dynamics; dome extrusion; magma ascent; stick-slip; lateral
   degassing; cyclic activity
ID SOUFRIERE-HILLS-VOLCANO; LAVA DOME; DECOMPRESSION EXPERIMENTS; GROUND
   DEFORMATION; SILICIC ERUPTIONS; BUBBLE-GROWTH; WEST-INDIES; MAGMA FLOW;
   MONTSERRAT; DYNAMICS
AB We identify and quantify controls on the timescales and magnitudes of cyclic (periodic) volcanic eruptions using the numerical model DOMEFLOW (de' Michieli Vitturi et al., 2010) which was developed by the authors for magma systems of intermediate composition. DOMEFLOW treats the magma mixture as a liquid continuum with dispersed gas bubbles and crystals in thermodynamic equilibrium with the melt and assumes a modified Poiseuille form of the viscous term for fully developed laminar flow in a conduit of cylindrical cross-section. During ascent, magma pressure decreases and water vapor exsolves and partially degasses from the melt as the melt simultaneously crystallizes, causing changes in mixture density and viscosity. Two mechanisms previously proposed to cause periodic eruption behavior have been implemented in the model and their corresponding timescales explored. The first applies a stick-slip model in which motion of a shallow solid plug is resisted by static/dynamic friction, as described in Iverson et al. (2006). For a constant magma supply rate at depth, this mechanism yields cyclic extrusion with timescales of seconds to tens of seconds with values generally depending on assumed friction coefficients. The second mechanism does not consider friction but treats the plug as a high-viscosity Newtonian fluid. During viscous resistance, pressure beneath the degassed plug can increase sufficiently to overcome dome overburden, plug weight, and viscous forces, and ultimately drive the plug from the conduit. In this second model cycle periods are on the order of hours, and decrease with increasing magma supply rate until a threshold is reached, at which point periodicity disappears and extrusion rate becomes steady (vanishingly short periods). Magma volatile content for fixed chamber pressure has little effect on cycle timescales, but increasing volatile content increases mass flow rate and cycle magnitude as defined by the difference between maximum and minimum extrusion rates. Increasing mass flow rate also increases the magnitude of predicted deformation cycles. Both models have been applied to dome-building eruptions using conditions appropriate for the Soufriere Hills volcano, Montserrat. Results suggest that the modeled stick-slip mechanism cannot explain the cycles of extrusion and explosion well-documented at Montserrat (timescales of hours). However, a subset of the simulations for the viscous plug model are consistent with the Montserrat data and therefore demonstrate the feasibility of this second formulation. (c) 2013 Elsevier B.V. All rights reserved.
C1 [Vitturi, M. de' Michieli; Clarke, A. B.; Neri, A.] Ist Nazl Geofis & Vulcanol, Sez Pisa, Pisa, Italy.
   [Vitturi, M. de' Michieli; Clarke, A. B.] Arizona State Univ, Sch Earth & Space Explorat, Tempe, AZ USA.
   [Voight, B.] Penn State Univ, Coll Earth & Mineral Sci, University Pk, PA 16802 USA.
RP Vitturi, MD (reprint author), Ist Nazl Geofis & Vulcanol, Sez Pisa, Pisa, Italy.
EM demichie@pi.ingv.it
RI Neri, Augusto/A-1623-2009; de' Michieli Vitturi, Mattia/I-8006-2012
OI de' Michieli Vitturi, Mattia/0000-0002-6750-9245
FU Marie Curie Actions of the European Commission in the frame of the MAMMA
   project [FP7-PEOPLE-2009-IOF-251833]; Italian Presidenza del Consiglio
   dei Ministri-Dipartimento della Protezione Civile (Project V1); NSF
   [EAR-1125069]; CALIPSO Project
FX This work has been partially supported by the Marie Curie Actions of the
   European Commission in the frame of the MAMMA project
   (FP7-PEOPLE-2009-IOF-251833). This study has also benefited from funding
   provided by the Italian Presidenza del Consiglio dei
   Ministri-Dipartimento della Protezione Civile (Project V1) B.V. and A.C.
   acknowledge partial support from NSF EAR-1125069 and CALIPSO Project
   funding. We also thank the insightful comments of the three reviewers
   which helped to significantly improve the manuscript.
NR 74
TC 0
Z9 0
PU ELSEVIER SCIENCE BV
PI AMSTERDAM
PA PO BOX 211, 1000 AE AMSTERDAM, NETHERLANDS
SN 0012-821X
EI 1385-013X
J9 EARTH PLANET SC LETT
JI Earth Planet. Sci. Lett.
PD JUN
PY 2013
VL 371
BP 37
EP 48
DI 10.1016/j.epsl.2013.03.037
PG 12
WC Geochemistry & Geophysics
SC Geochemistry & Geophysics
GA 173KC
UT WOS:000321077400005
ER

PT J
AU Yasuda, K
   Hattori, A
   Kim, H
   Terazono, H
   Hayashi, M
   Takei, H
   Kaneko, T
   Nomura, F
AF Yasuda, Kenji
   Hattori, Akihiro
   Kim, Hyonchol
   Terazono, Hideyuki
   Hayashi, Masahito
   Takei, Hiroyuki
   Kaneko, Tomoyuki
   Nomura, Fumimasa
TI Non-destructive on-chip imaging flow cell-sorting system for on-chip
   cellomics
SO MICROFLUIDICS AND NANOFLUIDICS
LA English
DT Review
DE Imaging cytometry; On-chip imaging flow cell sorting; Poly(methyl
   methacrylate) (PMMA) disposable chip; Agarose gel microelectrode;
   On-chip cellomics; Cardiomyocytes; Cell recultivation; Polymerase chain
   reaction (PCR) analysis
ID ISOLATED INDIVIDUAL CELLS; AGAR MICROCULTURE CHIP; CULTIVATION SYSTEM;
   CULTURE SYSTEM; CYTOMETRY; MICROCULTIVATION; SEPARATION; CYCLE;
   GENERATION; CHAMBER
AB We have developed a non-destructive imaging flow cell-sorting system using an ultra-high-speed camera (shutter speed of 1/10,000 s) with a real-time image analysis unit and a poly(methyl methacrylate) (PMMA)-based disposable microfluidic chip for single-cell-based on-chip cellomics. It has a 3-D micropipetting device that supports fully automated sorting and collection of samples. The entire fluidic system is implemented in a disposable plastic chip, enabling biological samples to be lined up in a laminar flow using hydrodynamic focusing. Its optical system enables direct observation-based cell identification using specific image indexes and phase-contrast/fluorescence microscopy, real-time image processing. It has a non-destructive, wider dynamic range, sorting procedure using mild electrostatic force in a laminar flow; agarose gel electrodes are used to prevent electrode loss and electrolysis bubble formation. The microreservoir used for recultivating collected target cells is contamination-free. An integrated ultra-high-speed droplet polymerase chain reaction measurement module is used for DNA/mRNA analysis of the collected target cells. This system was used to separate cardiomyocyte cells from a mixture of various cells. All the operations were automated using the 3-D micropipetting device. The results demonstrate that this imaging flow cell-sorting system is practically applicable for biological research and clinical diagnosis.
C1 [Yasuda, Kenji; Hattori, Akihiro; Kaneko, Tomoyuki; Nomura, Fumimasa] Tokyo Med & Dent Univ, Inst Biomat & Bioengn, Chiyoda Ku, Tokyo 1010062, Japan.
   [Yasuda, Kenji; Kim, Hyonchol; Terazono, Hideyuki; Hayashi, Masahito; Takei, Hiroyuki] Kanagawa Acad Sci & Technol, Takatsu Ku, Kawasaki, Kanagawa 2130012, Japan.
   [Takei, Hiroyuki] Toyo Univ, Fac Life Sci, Itakura, Gunma 3740193, Japan.
RP Yasuda, K (reprint author), Tokyo Med & Dent Univ, Inst Biomat & Bioengn, Chiyoda Ku, 2-3-10 Kanda Surugadai, Tokyo 1010062, Japan.
EM yasuda.bmi@tmd.ac.jp
FU Japan Science and Technology Organization (JST); Kanagawa Academy of
   Science and Technology (KAST)
FX This work was supported by the Japan Science and Technology Organization
   (JST) and the Kanagawa Academy of Science and Technology (KAST).
NR 59
TC 2
Z9 2
PU SPRINGER HEIDELBERG
PI HEIDELBERG
PA TIERGARTENSTRASSE 17, D-69121 HEIDELBERG, GERMANY
SN 1613-4982
J9 MICROFLUID NANOFLUID
JI Microfluid. Nanofluid.
PD JUN
PY 2013
VL 14
IS 6
SI SI
BP 907
EP 931
DI 10.1007/s10404-012-1112-6
PG 25
WC Nanoscience & Nanotechnology; Instruments & Instrumentation; Physics,
   Fluids & Plasmas
SC Science & Technology - Other Topics; Instruments & Instrumentation;
   Physics
GA 170NA
UT WOS:000320857900001
ER

PT J
AU Fraiwan, A
   Sundermier, S
   Han, D
   Steckl, AJ
   Hassett, DJ
   Choi, S
AF Fraiwan, A.
   Sundermier, S.
   Han, D.
   Steckl, A. J.
   Hassett, D. J.
   Choi, S.
TI Enhanced Performance of Micro-Electro-Mechanical-Systems (MEMS)
   Microbial Fuel Cells Using Electrospun Microfibrous Anode and Optimizing
   Operation
SO FUEL CELLS
LA English
DT Article
DE Air Bubbles; Electrospining; Flow Rate; MEMS Microbial Fuel Cell (MFC);
   Microchamber; Poly(E-Caprolactone) (PCL) Fiber; Shewanella Oneidensis
   MR-1
ID DENSITY
AB In this work, a microfabricated anode based on gold coated poly(E-caprolactone) fiber was developed that outperformed gold microelectrode by a factor of 2.65-fold and even carbon paper by 1.39-fold. This is a result of its ability to three-dimensionally interface with bacterial biofilm, the metabolic engines of the microbial fuel cell (MFC). We also examined unavoidable issues as the MFC is significantly reduced in size (e.g. to the microscale); (1) bubble production or movement into the microchamber and (2) high sensitivity to flow rate variations. In fact, intentionally induced bubble generation in the anodic chamber reduced the MFC current density by 33% and the MFC required 4 days to recover its initial performance. Under different flow rates in the anode chamber, the current densities were almost constant, however, the current increased up to 38% with increasing flow rate in the cathode.
C1 [Fraiwan, A.; Sundermier, S.; Choi, S.] SUNY Binghamton, Dept Elect & Comp Engn, Bioelect & Microsyst Lab, Binghamton, NY 13902 USA.
   [Han, D.; Steckl, A. J.] Univ Cincinnati, Nanoelect Lab, Sch Elect & Comp Syst, Cincinnati, OH 45221 USA.
   [Hassett, D. J.] Univ Cincinnati, Coll Med, Dept Mol Genet Biochem & Microbiol, Cincinnati, OH 45267 USA.
RP Choi, S (reprint author), SUNY Binghamton, Dept Elect & Comp Engn, Bioelect & Microsyst Lab, 4400 Vestal Pkwy, Binghamton, NY 13902 USA.
EM sechoi@binghamton.edu
NR 20
TC 3
Z9 3
PU WILEY-V C H VERLAG GMBH
PI WEINHEIM
PA BOSCHSTRASSE 12, D-69469 WEINHEIM, GERMANY
SN 1615-6846
J9 FUEL CELLS
JI Fuel Cells
PD JUN
PY 2013
VL 13
IS 3
BP 336
EP 341
DI 10.1002/fuce.201200225
PG 6
WC Electrochemistry; Energy & Fuels
SC Electrochemistry; Energy & Fuels
GA 162PA
UT WOS:000320276100005
ER

PT J
AU Ko, J
   Yeom, H
   Hong, YJ
   Kim, H
   Park, SJ
   Koh, DY
   Kim, HR
AF Ko, Junseok
   Yeom, Hankil
   Hong, Yong-Ju
   Kim, Hyobong
   Park, Seong-Je
   Koh, Deuk-Yong
   Kim, Hye-Rim
TI Study on Thermal Response to Instantaneous Heat Generation in LN2
   Chamber for HTS-FCL
SO IEEE TRANSACTIONS ON APPLIED SUPERCONDUCTIVITY
LA English
DT Article
DE Fault current limiters; high-temperature superconductors; instantaneous
   heat generation; visualization
ID LIQUID-NITROGEN
AB This paper describes the thermal response of a high-temperature superconducting (HTS) wire model to instantaneous heat generation in a pressurized liquid nitrogen chamber for an HTS fault current limiter. A dc impulse power input to a stainless steel strip is adopted to simulate the quench state of the HTS wire. The test sample is submerged in the liquid nitrogen, which maintains a 77 K temperature with operating pressures of 101, 250, 400, and 600 kPa. Three different levels of dc current are supplied to the test sample during 50 ms for each operating condition. The boiling phenomena are captured with a high-speed camera and the surface temperature of the sample strip is measured to investigate the recovery process. From the captured video, the suppression of bubble generation is clearly observed as increasing operating pressure, especially for the lower heat flux condition. From the measurement of temperature, temperature rise of sample strip during heat generation decreases with increasing operating pressure except for the higher heat flux. For the recovery process, increasing operating pressure delays the recovery of the sample strip, but recovery time is within a few seconds for all cases.
C1 [Ko, Junseok; Yeom, Hankil; Hong, Yong-Ju; Kim, Hyobong; Park, Seong-Je; Koh, Deuk-Yong] Korea Inst Machinery & Mat, Dept Extreme Energy Syst, Taejon 305343, South Korea.
   [Kim, Hye-Rim] KEPCO Res Inst, Taejon 305760, South Korea.
RP Ko, J (reprint author), Korea Inst Machinery & Mat, Dept Extreme Energy Syst, Taejon 305343, South Korea.
EM jsko@kimm.re.kr; hkyeom@kimm.re.kr; yjhong@kimm.re.kr;
   hyobong@kimm.re.kr; sjpark@kimm.re.kr; dykoh@kimm.re.kr;
   9680141@kepco.co.kr
FU Power Generation and Electricity Delivery of the Korea Institute of
   Energy Technology Evaluation and Planning (KETEP); Korea government
   Ministry of Knowledge Economy
FX Manuscript received October 8, 2012; accepted February 7, 2013. Date of
   publication February 15, 2013; date of current version March 8, 2013.
   This work was supported by the Power Generation and Electricity Delivery
   of the Korea Institute of Energy Technology Evaluation and Planning
   (KETEP) grant funded by the Korea government Ministry of Knowledge
   Economy.
NR 5
TC 0
Z9 0
PU IEEE-INST ELECTRICAL ELECTRONICS ENGINEERS INC
PI PISCATAWAY
PA 445 HOES LANE, PISCATAWAY, NJ 08855-4141 USA
SN 1051-8223
J9 IEEE T APPL SUPERCON
JI IEEE Trans. Appl. Supercond.
PD JUN
PY 2013
VL 23
IS 3
AR 5603204
DI 10.1109/TASC.2013.2247451
PN 2
PG 4
WC Engineering, Electrical & Electronic; Physics, Applied
SC Engineering; Physics
GA 143VA
UT WOS:000318895100179
ER

PT J
AU Lee, JH
   Lee, KH
   Chae, JB
   Rhee, K
   Chung, SK
AF Lee, Jeong Hyun
   Lee, Kyung Ho
   Chae, Jeong Byung
   Rhee, Kyehan
   Chung, Sang Kug
TI On-chip micromanipulation by AC-EWOD driven twin bubbles
SO SENSORS AND ACTUATORS A-PHYSICAL
LA English
DT Article
DE Microfluidics; Alternating current electrowetting-on-dielectric
   (AC-EWOD); Microbubbles; Microstreaming
ID SINGLE-CELL MANIPULATION; DIELECTRIC EWOD; MICRO; MICROGRIPPER;
   MICROROBOTS; ACTUATION; TWEEZERS; DEVICES
AB A novel on-chip micromanipulation method has been developed by which the streaming generated by oscillating twin bubbles actuated by alternating current electrowetting-on-dielectric (AC-EWOD) was used to manipulate micro/bio-objects in an aqueous medium. First, the behavior of a bubble placed on a plain EWOD electrode submerged in a water chamber was investigated under different AC-EWOD actuation conditions such as various frequencies and voltages using high-speed images. The results showed that the bubble oscillation amplitude highly depended on the applied frequency and was proportional to the strength of the bubble-induced streaming. To investigate the effect of the streaming, the forces generated by the oscillating bubble-induced streaming were indirectly measured using Stokes' drag approximation under the different AC-EWOD actuation conditions at various distances between the bubble and a fish egg. The maximum force was calculated as 9 mu N. To improve the controllability for manipulating objects, a system of twin bubbles was proposed, and twin-bubble-induced streaming patterns at different distances between the twin bubbles were experimentally studied on microfabricated AC-EWOD chips to determine the optimum distance. To transport twin bubbles on microfluidic chips, the arrays of EWOD electrodes were microfabricated, and EWOD signals were controlled by a digital I/O board using custom-programmed Labview code. The transportation of twin bubbles was successfully demonstrated by sequentially activating the arrays of EWOD electrodes. Finally, as proof of the feasibility of the proposed method, the manipulation of a fish egg by AC-EWOD driven twin bubbles was experimentally achieved. (C) 2012 Elsevier B.V. All rights reserved.
C1 [Lee, Jeong Hyun; Lee, Kyung Ho; Chae, Jeong Byung; Rhee, Kyehan; Chung, Sang Kug] Myongji Univ, Dept Mech Engn, Yongin 449728, South Korea.
RP Chung, SK (reprint author), Myongji Univ, Dept Mech Engn, Yongin 449728, South Korea.
EM skchung@mju.ac.kr
FU National Research Foundation of Korea (NRF); Ministry of Education,
   Science and Technology [2011-0025039]
FX This research was supported by Basic Science Research Program through
   the National Research Foundation of Korea (NRF) funded by the Ministry
   of Education, Science and Technology (2011-0025039).
NR 41
TC 0
Z9 0
PU ELSEVIER SCIENCE SA
PI LAUSANNE
PA PO BOX 564, 1001 LAUSANNE, SWITZERLAND
SN 0924-4247
J9 SENSOR ACTUAT A-PHYS
JI Sens. Actuator A-Phys.
PD JUN 1
PY 2013
VL 195
BP 167
EP 174
DI 10.1016/j.sna.2012.07.019
PG 8
WC Engineering, Electrical & Electronic; Instruments & Instrumentation
SC Engineering; Instruments & Instrumentation
GA 160UC
UT WOS:000320145000025
ER

PT J
AU Yang, SL
   Spedding, GR
AF Yang, S. L.
   Spedding, G. R.
TI Separation Control by External Acoustic Excitation at Low Reynolds
   Numbers
SO AIAA JOURNAL
LA English
DT Article
ID FLOW; AIRFOIL
AB At Reynolds numbers approaching those of micro air vehicles (both engineered and natural), the Eppler 387 airfoil (in common with many other smooth profiles) can have multiple lift and drag states at a single wing-incidence angle. Prestall hysteresis and abrupt switching between stable states result from sudden flow reattachment and the appearance of a large separation bubble. It is shown that control of the dynamics can be achieved using external acoustic forcing. Separation control, hysteresis elimination, and more than 70% increase in lift drag ratio are obtained at certain excitation frequencies and sound pressure levels. The global flow around the wing is effectively modified, and large, stable vortical structures appear in the separated shear layer. Correlation between the effects of acoustic excitation and wind-tunnel resonance shows that the antiresonances in an enclosed chamber correspond to the largest improvement in wing performance. Implications for control and stabilization of small aircraft inside and out of enclosed boxes are considered.
C1 [Yang, S. L.; Spedding, G. R.] Univ So Calif, Dept Aerosp & Mech Engn, Los Angeles, CA 90089 USA.
RP Yang, SL (reprint author), Univ So Calif, Dept Aerosp & Mech Engn, Los Angeles, CA 90089 USA.
EM shanling.yang@usc.edu; geoff@usc.edu
FU National Science Foundation fellowship; U.S. Air Force Office of
   Scientific Research [FA 9550-11-1-0106]; internal University of Southern
   California
FX This research was supported through a National Science Foundation
   fellowship and the U.S. Air Force Office of Scientific Research grant FA
   9550-11-1-0106, together with internal University of Southern California
   grants for undergraduate research and the Rose Hills Foundation.
NR 24
TC 1
Z9 1
PU AMER INST AERONAUTICS  ASTRONAUTICS
PI RESTON
PA 1801 ALEXANDER BELL DRIVE, STE 500, RESTON, VA 22091-4344 USA
SN 0001-1452
J9 AIAA J
JI AIAA J.
PD JUN
PY 2013
VL 51
IS 6
BP 1506
EP 1515
DI 10.2514/1.J052191
PG 10
WC Engineering, Aerospace
SC Engineering
GA 154CB
UT WOS:000319648000020
ER

PT J
AU Hansen, A
   Geneaux, R
   Gunther, A
   Kruger, A
   Ripken, T
AF Hansen, Anja
   Geneaux, Romain
   Guenther, Axel
   Krueger, Alexander
   Ripken, Tammo
TI Lowered threshold energy for femtosecond laser induced optical breakdown
   in a water based eye model by aberration correction with adaptive optics
SO BIOMEDICAL OPTICS EXPRESS
LA English
DT Article
ID INDUCED PLASMA FORMATION; TRANSPARENT MATERIALS; INTRAOCULAR
   PHOTODISRUPTION; CAVITATION BUBBLES; AQUEOUS-MEDIA; TIME SCALES; PULSES;
   NANOSECOND; DAMAGE; CELLS
AB In femtosecond laser ophthalmic surgery tissue dissection is achieved by photodisruption based on laser induced optical breakdown. In order to minimize collateral damage to the eye laser surgery systems should be optimized towards the lowest possible energy threshold for photodisruption. However, optical aberrations of the eye and the laser system distort the irradiance distribution from an ideal profile which causes a rise in breakdown threshold energy even if great care is taken to minimize the aberrations of the system during design and alignment. In this study we used a water chamber with an achromatic focusing lens and a scattering sample as eye model and determined breakdown threshold in single pulse plasma transmission loss measurements. Due to aberrations, the precise lower limit for breakdown threshold irradiance in water is still unknown. Here we show that the threshold energy can be substantially reduced when using adaptive optics to improve the irradiance distribution by spatial beam shaping. We found that for initial aberrations with a root-mean-square wave front error of only one third of the wavelength the threshold energy can still be reduced by a factor of three if the aberrations are corrected to the diffraction limit by adaptive optics. The transmitted pulse energy is reduced by 17% at twice the threshold. Furthermore, the gas bubble motions after breakdown for pulse trains at 5 kilohertz repetition rate show a more transverse direction in the corrected case compared to the more spherical distribution without correction. Our results demonstrate how both applied and transmitted pulse energy could be reduced during ophthalmic surgery when correcting for aberrations. As a consequence, the risk of retinal damage by transmitted energy and the extent of collateral damage to the focal volume could be minimized accordingly when using adaptive optics in fs-laser surgery. (C) 2013 Optical Society of America
C1 [Hansen, Anja; Geneaux, Romain; Guenther, Axel; Krueger, Alexander; Ripken, Tammo] Laser Zentrum Hannover eV, D-30419 Hannover, Germany.
RP Hansen, A (reprint author), Laser Zentrum Hannover eV, Hollerithallee 8, D-30419 Hannover, Germany.
EM A.Hansen@lzh.de
FU German Federal Ministry of Education and Research (BMBF) [13N11847]
FX We acknowledge financial support from the German Federal Ministry of
   Education and Research (BMBF) for the project IKARUS (innovative
   cataract, age related presbyopia and retina treatment with ultrashort
   pulsed lasers; No. 13N11847).
NR 41
TC 3
Z9 3
PU OPTICAL SOC AMER
PI WASHINGTON
PA 2010 MASSACHUSETTS AVE NW, WASHINGTON, DC 20036 USA
SN 2156-7085
J9 BIOMED OPT EXPRESS
JI Biomed. Opt. Express
PD JUN 1
PY 2013
VL 4
IS 6
BP 852
EP 867
DI 10.1364/BOE.4.000852
PG 16
WC Biochemical Research Methods; Optics; Radiology, Nuclear Medicine &
   Medical Imaging
SC Biochemistry & Molecular Biology; Optics; Radiology, Nuclear Medicine &
   Medical Imaging
GA 156CM
UT WOS:000319798200007
ER

PT J
AU Weiner, C
   Oppenheimer, F
   Stuewer, RH
AF Weiner, Charles
   Oppenheimer, Frank
   Stuewer, Roger H.
TI A Physicist for All Seasons: Part II
SO PHYSICS IN PERSPECTIVE
LA English
DT Editorial Material
ID BUBBLE-CHAMBER; PERCEPTION
AB The second part of this interview covers Frank Oppenheimer's move to the University of California at Berkeley and wartime work at the Westinghouse Research Laboratories in Pittsburgh, Pennsylvania, at the electromagnetic-separation plant in Oak Ridge, Tennessee, and at Los Alamos, New Mexico (1941-1945); his postwar research at Berkeley (1945-1947); his appointment at the University of Minnesota in 1947 and firing two years later after being required to testify before the House Un-American Activities Committee; his decade as a rancher in Colorado (1949-1959) and high-school science teacher toward the end of this period; his research at the University of Colorado in Boulder after 1959; his year as a Guggenheim Fellow at University College London in 1965; and his founding of the Exploratorium in San Francisco. California, in 1969. He also discusses his wartime relations with his older brother Robert and postwar events in Robert's life, including his Hearings before the Personnel Security Board of the Atomic Energy Commission in 1954.
C1 [Stuewer, Roger H.] Univ Minnesota, Tate Lab Phys, Minneapolis, MN 55455 USA.
RP Stuewer, RH (reprint author), Univ Minnesota, Tate Lab Phys, 116 Church St SE, Minneapolis, MN 55455 USA.
NR 46
TC 0
Z9 0
PU SPRINGER BASEL AG
PI BASEL
PA PICASSOPLATZ 4, BASEL, 4052, SWITZERLAND
SN 1422-6944
J9 PHYS PERSPECT
JI Phys. Perspect.
PD JUN
PY 2013
VL 15
IS 2
BP 178
EP 240
DI 10.1007/s00016-009-0010-0
PG 63
WC History & Philosophy Of Science
SC History & Philosophy of Science
GA 163CC
UT WOS:000320312200004
ER

PT J
AU Chiang, CC
   Lin, JM
   Tsai, YY
AF Chiang, Chun-Chi
   Lin, Jane-Ming
   Tsai, Yi-Yu
TI Descemet's stripping automated endothelial keratoplasty in abnormal
   anterior segment: scleral indentation technique to enhance donor
   adherence
SO GRAEFES ARCHIVE FOR CLINICAL AND EXPERIMENTAL OPHTHALMOLOGY
LA English
DT Article
DE Bullous keratopathy; Aphakia; Transscleral fixation of a foldable IOL;
   Scleral indentation; Descemet's stripping automated endothelial
   keratoplasty (DSAEK)
ID FOLDABLE INTRAOCULAR-LENS; CELL LOSS; EYES; FIXATION
AB To describe a scleral indentation technique to enhance donor adherence in Descemet's stripping and automated endothelial keratoplasty (DSAEK) in patients with abnormal anterior segment.
   In patients with visual potential, we performed transscleral fixation of a foldable intraocular lens (IOL) and DSAEK. In patients only for pain relief, we performed DSAEK without IOL implantation. During air tamponade, we injected only a medium air bubble instead of big bubble into anterior chamber and used scleral indentation technique as an aid. The position of the grafts was checked by the slit lamp and anterior segment optical coherence tomography (AS-OCT).
   Five eyes of five patients of aphakic bullous keratopathy (ABK) or pseudophakic bullous keratopathy (PBK) with anterior chamber IOL (AC IOL) were included in this non-comparative interventional case series. The grafts attached well in all patients without any graft dislocation intraoperatively and during the follow-up period. There was no pupillary block or peripheral anterior synechiae postoperatively.
   Scleral indentation technique with or without transscleral fixation of a foldable IOL in DSAEK can facilitate the air tamponade and enhance the donor adherence in certain anterior segment abnormities.
C1 [Chiang, Chun-Chi; Lin, Jane-Ming; Tsai, Yi-Yu] China Med Univ Hosp, Dept Ophthalmol, Taichung, Taiwan.
   [Chiang, Chun-Chi; Lin, Jane-Ming; Tsai, Yi-Yu] China Med Univ, Sch Med, Taichung, Taiwan.
RP Tsai, YY (reprint author), China Med Univ Hosp, Dept Ophthalmol, 2 Yuh Der Rd, Taichung, Taiwan.
EM elsa.chiang@gmail.com
FU China Medical University Hospital of Taiwan [DMR-101-075]
FX This work was supported by grants from China Medical University Hospital
   (DMR-101-075) of Taiwan.
NR 10
TC 0
Z9 0
PU SPRINGER
PI NEW YORK
PA 233 SPRING ST, NEW YORK, NY 10013 USA
SN 0721-832X
J9 GRAEF ARCH CLIN EXP
JI Graefes Arch. Clin. Exp. Ophthalmol.
PD JUN
PY 2013
VL 251
IS 6
BP 1557
EP 1563
DI 10.1007/s00417-013-2264-0
PG 7
WC Ophthalmology
SC Ophthalmology
GA 150VP
UT WOS:000319419800014
ER

PT J
AU Nahum, Y
   Barliya, T
   Bahar, I
   Livnat, T
   Nisgav, Y
   Weinberger, D
AF Nahum, Yoav
   Barliya, Tilda
   Bahar, Irit
   Livnat, Tami
   Nisgav, Yael
   Weinberger, Dov
TI Remote Manipulation of Posterior Lamellar Corneal Grafts Using a
   Magnetic Field
SO CORNEA
LA English
DT Article
DE cornea; DSAEK; DMEK; magnet
ID ENDOTHELIAL-CELL TRANSPLANTATION; FERROFLUIDS; ATTRACTION
AB Purpose: In posterior lamellar keratoplasty procedures such as Descemet stripping endothelial keratoplasty and Descemet membrane endothelial keratoplasty, the lamellar graft is manipulated directly or by injecting an air bubble. This preliminary study sought to evaluate the feasibility of guiding lamellar corneal grafts by generating a magnetic field.
   Methods: Rabbit and porcine Descemet stripping endothelial keratoplasty and Descemet membrane endothelial keratoplasty grafts were manually produced and immersed in a ferromagnetic solution containing nanomagnetic particles conjugated to streptavidin or in gadoteric acid. For the feasibility study, grafts were transferred to an artificial anterior chamber or plastic test tube and a magnetic field was generated with a handheld NdFeB disc magnet. The presence and the sustainability of graft motion were documented under various conditions. For the semiquantitative study, whole or partial grafts were transferred to a plastic test tube after immersion, and the amount of tissue retraction induced by the remote magnet was graded.
   Results: The grafts were successfully manipulated in all directions by the magnet, from a distance of up to 7 mm. They remained ferromagnetic more than 24 hours after immersion in the ferromagnetic solutions. The degree of retraction was affected by graft size, immersion time, time from immersion, and immersion solution.
   Conclusions: Posterior lamellar corneal grafts may be made ferromagnetic and remotely manipulated by creation of a magnetic field. The ferromagnetic properties are adjustable. This technique holds promise in attaching and repositioning grafts during keratoplasty. Further research is needed to assess the possible effects of ferromagnetic solutions on corneal endothelial cells and on lamellar graft clarity.
C1 [Nahum, Yoav] Rabin Med Ctr, Dept Ophthalmol, IL-49100 Petah Tiqwa, Israel.
   Felsenstein Med Res Ctr, Lab Eye Res, Petah Tiqwa, Israel.
   Tel Aviv Univ, Sackler Sch Med, IL-69978 Tel Aviv, Israel.
RP Nahum, Y (reprint author), Rabin Med Ctr, Dept Ophthalmol, 39 Jabotinsky St, IL-49100 Petah Tiqwa, Israel.
EM yoav.nahum@gmail.com
FU Rabin Medical Center
FX Supported by a grant from the Rabin Medical Center.
NR 11
TC 0
Z9 0
PU LIPPINCOTT WILLIAMS & WILKINS
PI PHILADELPHIA
PA 530 WALNUT ST, PHILADELPHIA, PA 19106-3621 USA
SN 0277-3740
J9 CORNEA
JI Cornea
PD JUN
PY 2013
VL 32
IS 6
BP 851
EP 854
DI 10.1097/ICO.0b013e31828989a1
PG 4
WC Ophthalmology
SC Ophthalmology
GA 144VB
UT WOS:000318967800029
ER

PT J
AU Frizell, KW
   Renna, FM
   Matos, J
AF Frizell, K. Warren
   Renna, Floriana M.
   Matos, Jorge
TI Cavitation Potential of Flow on Stepped Spillways
SO JOURNAL OF HYDRAULIC ENGINEERING-ASCE
LA English
DT Article
DE Cavitation inception; Friction factor; Macro-roughness; Stepped
   spillways
ID INCEPTION
AB Cavitation on spillways has proven to be an undesirable condition. The formation of vapor-filled bubbles and cavities and their eminent collapse has led to significant damage to major spillway components and appurtenant structures worldwide. Although stepped spillways are thought to be less prone to cavitation damage than smooth spillways, designers continue conservative practices regarding specifying stepped spillways at many sites. Using laboratory experiments in a specialized reduced ambient pressure chamber, cavitation was shown to form on stepped geometries that are representative of typical stepped spillways currently in service. Experiments in a nonaerated closed conduit revealed the strength and extents of the highly intense shear layer that forms above the step tips, and the friction characteristics were determined and compared with results from previous researchers. Advanced techniques for detecting cavitation characteristics along with high-speed videography have given additional insight into the flow features that drive the formation of cavitation. Finally, a correlation between the critical cavitation index and the common friction factor is shown, extending the data that also includes shear layers resulting from uniformly distributed roughnesses, jets, and wakes. (C) 2013 American Society of Civil Engineers.
C1 [Frizell, K. Warren] US Bur Reclamat, Denver, CO 80225 USA.
   [Renna, Floriana M.] ATB Riva Calzoni SpA, I-25030 Roncadelle, BS, Italy.
   [Renna, Floriana M.] Tech Univ Bari, I-70126 Bari, Italy.
   [Matos, Jorge] Univ Tecn Lisboa, IST, Dept Civil Engn Architecture & Georesources, P-1049001 Lisbon, Portugal.
EM warren.frizell@gmail.com; floriana.renna@atbrivacalzoni.com;
   jm@civil.ist.utl.pt
FU U.S. Army Corps of Engineers, Sacramento District; U.S. Bureau of
   Reclamation Dam Safety Office; Portuguese Foundation for Science and
   Technology-FCT [PTDC/ECM/108128/2008]
FX The funding for these and related studies was provided by the U.S. Army
   Corps of Engineers, Sacramento District, and the U.S. Bureau of
   Reclamation Dam Safety Office's Technology Development Program and
   Science and Technology Program. Dr. Renna's support during her stay at
   the Reclamation Laboratory was provided through the Technical University
   of Bari, Italy. Prof. Matos's support was provided through the
   Portuguese Foundation for Science and Technology-FCT (Project
   PTDC/ECM/108128/2008).
NR 35
TC 1
Z9 1
PU ASCE-AMER SOC CIVIL ENGINEERS
PI RESTON
PA 1801 ALEXANDER BELL DR, RESTON, VA 20191-4400 USA
SN 0733-9429
J9 J HYDRAUL ENG-ASCE
JI J. Hydraul. Eng.-ASCE
PD JUN
PY 2013
VL 139
IS 6
BP 630
EP 636
DI 10.1061/(ASCE)HY.1943-7900.0000715
PG 7
WC Engineering, Civil; Engineering, Mechanical; Water Resources
SC Engineering; Water Resources
GA 139GL
UT WOS:000318569900007
ER

PT J
AU de Souza-Santos, ML
   Ceribeli, K
AF de Souza-Santos, Marcio L.
   Ceribeli, Kevin
TI Technical evaluation of a power generation process consuming municipal
   solid waste
SO FUEL
LA English
DT Article
DE MSW; Boiler; Power generation; Turbines; Simulation
ID COMBINED-CYCLE; GAS; SIMULATION; SYSTEM; CSFB; GASIFICATION; ENERGY;
   FUELS
AB The technical feasibility study of a thermoelectric power generation process consuming municipal solid waste (MSW) is presented. Such fuel is fed into a bubbling fluidized bed boiler with combustion chamber pressurized at 4 MPa. The flue gas is cleaned and injected into gas turbines while the produced steam at 10 MPa is diverted to a Rankine cycle. Costly and cumbersome cascade feeding systems are avoided by feeding the particulate MSW as slurry into the pressurized combustion chamber. Therefore, the present process dispenses fuel drying -- as usually required by more conventional processes-leading to substantial savings on capital and operational costs. Additionally, the characteristics of bubbling fluidized bed combustors allows for low pollutant emissions, which should also decrease the costs of further cleaning in order to comply with required for emissions to environment. A comprehensive simulator (CeSFaMB) is applied to predict the boiler operational behavior, while another (IPES) is employed to simulate the power unit. The work shows the possibility of achieving power-generation efficiencies above the usually found for such a low-grade fuel. Therefore, the present process is believed to be a good alternative for discharging of waste while supplementing power for medium to large cities. The present work does not include considerations on economics of the proposed process; however provides information for future studies on such aspects. (C) 2012 Elsevier Ltd. All rights reserved.
C1 [de Souza-Santos, Marcio L.; Ceribeli, Kevin] Univ Estadual Campinas, UNICAMP, BR-13083970 Sao Paulo, Brazil.
RP de Souza-Santos, ML (reprint author), Univ Estadual Campinas, UNICAMP, Cidade Univ,CP 6122, BR-13083970 Sao Paulo, Brazil.
EM dss@csfmb.com
NR 55
TC 0
Z9 0
PU ELSEVIER SCI LTD
PI OXFORD
PA THE BOULEVARD, LANGFORD LANE, KIDLINGTON, OXFORD OX5 1GB, OXON, ENGLAND
SN 0016-2361
J9 FUEL
JI Fuel
PD JUN
PY 2013
VL 108
BP 578
EP 585
DI 10.1016/j.fuel.2012.12.037
PG 8
WC Energy & Fuels; Engineering, Chemical
SC Energy & Fuels; Engineering
GA 125TV
UT WOS:000317565100067
ER

PT J
AU Aramrak, S
   Flury, M
   Harsh, JB
   Zollars, RL
   Davis, HP
AF Aramrak, Surachet
   Flury, Markus
   Harsh, James B.
   Zollars, Richard L.
   Davis, Howard P.
TI Does Colloid Shape Affect Detachment of Colloids by a Moving Air-Water
   Interface?
SO LANGMUIR
LA English
DT Article
ID PLATE FLOW CHAMBER; BUBBLE-INDUCED DETACHMENT; SATURATED POROUS-MEDIA;
   SURFACE-TENSION FORCES; POLYSTYRENE PARTICLES; COLLECTOR SURFACES;
   DRUG-DELIVERY; ENERGY; NANOPARTICLES; RETENTION
AB Air-water interfaces interact strongly with colloidal particles by, capillary forces. The Magnitude of the interaction force depends. on, among other things, the particle shape. Here, we investigate the effects of on colloid detachment by a moving air-water interface. We used hydrophilic polystyrene colloids with four different shapes (spheres, barrels, rods, and oblong disks), but otherwise identical surface properties. The nonspherical shapes were created by stretching spherical microspheres on a film of polyvinyl alcohol (PVA). The colloids were then deposited onto the inner surface of a glass channel. An air bubble was introduced into the channel and passed through, thereby generating receding followed by an advancing air-water interface. The detachment of colloids by the air-water interfaces was visualized with a confocal microscope, quantified by image analysis, and analyzed statistically to determine, significant differences. For all colloid. shapes, the advancing air-water interface Caused pronounced colloid detachment (>63%),2, whereas the receding interface was ineffective in colloid detachment (<1.5%). Among the different colloid shapes, the barrels were most readily removed (94%) by the advancing interface, followed by the spheres and oblong disks (80%) and the rods (63%). Colloid detachment was significantly affected by colloid shape. the presence, of an edge; as it occurs in a barrel-shaped colloid, promoted colloid detachment because the air-water interface is being pinned at the edge of the colloid. This suggests that the magnitude of colloid mobilization and transport in porous media is underestimated for edged particles and overestimated for rodlike particles when a sphere is used as a model colloid.
C1 [Aramrak, Surachet; Harsh, James B.] Washington State Univ, Dept Crop & Soil Sci, Pullman, WA 99164 USA.
   [Aramrak, Surachet; Flury, Markus] Washington State Univ, Dept Crop & Soil Sci, Puyallup, WA 98371 USA.
   [Zollars, Richard L.; Davis, Howard P.] Washington State Univ, Gene & Linda Voiland Sch Chem Engn & Bioengn, Pullman, WA 99164 USA.
RP Flury, M (reprint author), Washington State Univ, Dept Crop & Soil Sci, Puyallup, WA 98371 USA.
EM flury@wsu.edu
RI Harsh, James/C-7455-2014
OI Harsh, James/0000-0002-0177-3342
FU Ananda Mahidol Foundation, under the Royal Patronage of HM the King,
   Bhumibol Adulyadej, Thailand; U.S. Department of Energy, Office of
   Science (BER) [DE-FG02-08ER64660]
FX S. A. was financially supported by the Ananda Mahidol Foundation, under
   the Royal Patronage of HM the King, Bhumibol Adulyadej, Thailand. This
   material is based on work supported by the U.S. Department of Energy,
   Office of Science (BER), under Grant DE-FG02-08ER64660. We thank the WSU
   Franceschi Microscopy Center for access to their facility and Chris
   Davitt and Valerie Lynch-Holm for help with the use of the confocal
   microscope and SEM. We further thank Natalie Wall for allowing us to use
   the dynamic light scattering instrument.
NR 45
TC 5
Z9 5
PU AMER CHEMICAL SOC
PI WASHINGTON
PA 1155 16TH ST, NW, WASHINGTON, DC 20036 USA
SN 0743-7463
J9 LANGMUIR
JI Langmuir
PD MAY 14
PY 2013
VL 29
IS 19
BP 5770
EP 5780
DI 10.1021/la400252q
PG 11
WC Chemistry, Multidisciplinary; Chemistry, Physical; Materials Science,
   Multidisciplinary
SC Chemistry; Materials Science
GA 147RQ
UT WOS:000319185100015
ER

PT J
AU Selamet, OF
   Pasaogullari, U
   Spernjak, D
   Hussey, DS
   Jacobson, DL
   Mat, MD
AF Selamet, O. F.
   Pasaogullari, U.
   Spernjak, D.
   Hussey, D. S.
   Jacobson, D. L.
   Mat, M. D.
TI Two-phase flow in a proton exchange membrane electrolyzer visualized in
   situ by simultaneous neutron radiography and optical imaging
SO INTERNATIONAL JOURNAL OF HYDROGEN ENERGY
LA English
DT Article
DE Proton exchange membrane electrolyzer; Two-phase flow; Neutron
   radiography; Optical imaging; Hydrogen production
ID METHANOL FUEL-CELLS; LOCAL CURRENT DISTRIBUTION;
   SOLID-POLYMER-ELECTROLYTE; PEM WATER ELECTROLYSIS; ELECTROCHEMICAL-CELL;
   SINGLE-SERPENTINE; PERFORMANCE; HYDROGEN; PLATE; SPE
AB In proton exchange membrane (PEM) electrolyzers, oxygen evolution in the anode and flooding due to water cross-over in the cathode yields two distinct two-phase transport conditions which strongly affect the performance. Two-phase transport in an electrolyzer cell is visualized by simultaneous neutron radiography and optical imaging. Optical and neutron data are used in a complementary manner to aid in understanding the two-phase flow behavior. Two different patterns of gas-bubble evolution and departure are identified: periodic growth/removal of small bubbles vs. prolonged blockage by stagnant large bubbles. In addition, the bubble distribution across the active area is not uniform due to combined effects of buoyancy and proximity to the inlet. The effects of operating parameters such as current density, temperature and water flow rate on the two-phase distribution are investigated. Higher water accumulation is detected in the cathode chamber at higher current density, even though the cathode is purged with a high flow rate of N-2.
   The temperature is found to affect the volume of water; higher temperature yields less water and more gas volume in the anode chamber. Higher temperature also enhanced the water transport in the cathode chamber. Finally, water transported through the membrane to the cathode reduced the cell performance by limiting the hydrogen mass transport. Copyright (C) 2013, Hydrogen Energy Publications, LLC. Published by Elsevier Ltd. All rights reserved.
C1 [Selamet, O. F.; Pasaogullari, U.] Univ Connecticut, Dept Mech Engn, Storrs, CT 06269 USA.
   [Selamet, O. F.; Pasaogullari, U.] Univ Connecticut, Ctr Clean Energy Engn, Storrs, CT 06269 USA.
   [Selamet, O. F.; Mat, M. D.] Nigde Univ, Dept Mech Engn, TR-51245 Nigde, Turkey.
   [Spernjak, D.] Los Alamos Natl Lab, Los Alamos, NM 87545 USA.
   [Hussey, D. S.; Jacobson, D. L.] NIST, Gaithersburg, MD 20899 USA.
RP Selamet, OF (reprint author), Nigde Univ, Dept Mech Engn, TR-51245 Nigde, Turkey.
EM omerfarukselamet@nigde.edu.tr
FU Scientific and Research Council of Turkey (TUBITAK); National Science
   Foundation [CBET-0748063]; U.S. Department of Commerce; NIST Radiation
   and Biomolecular Physics Division; Director's Office of NIST; NIST
   Center for Neutron Research; Department of Energy [DEAI01-01EE50660]
FX Omer F. Selamet would like to thank the Scientific and Research Council
   of Turkey (TUBITAK) for financial support for this research. Financial
   support for this work from the National Science Foundation
   (CBET-0748063) is gratefully acknowledged. This work was supported by
   the U.S. Department of Commerce, the NIST Radiation and Biomolecular
   Physics Division, the Director's Office of NIST, the NIST Center for
   Neutron Research, and the Department of Energy through Interagency
   Agreement No. DEAI01-01EE50660. We thank professors Ajay K. Prasad and
   Suresh G. Advani of the University of Delaware for their assistance with
   the experimental setup and equipment loan, Eli Baltic of the NIST for
   his help during the experiments in the NIST, and Richard S. Fu for his
   help with data analysis.
NR 33
TC 1
Z9 1
PU PERGAMON-ELSEVIER SCIENCE LTD
PI OXFORD
PA THE BOULEVARD, LANGFORD LANE, KIDLINGTON, OXFORD OX5 1GB, ENGLAND
SN 0360-3199
J9 INT J HYDROGEN ENERG
JI Int. J. Hydrog. Energy
PD MAY 10
PY 2013
VL 38
IS 14
BP 5823
EP 5835
DI 10.1016/j.ijhydene.2013.02.087
PG 13
WC Chemistry, Physical; Electrochemistry; Energy & Fuels
SC Chemistry; Electrochemistry; Energy & Fuels
GA 148GM
UT WOS:000319232500036
ER

PT J
AU Zhang, YM
   Wu, SQ
   Yao, YF
AF Zhang, Yong-ming
   Wu, Shuang-qing
   Yao, Yu-feng
TI Long-term comparison of full-bed deep anterior lamellar keratoplasty and
   penetrating keratoplasty in treating keratoconus
SO JOURNAL OF ZHEJIANG UNIVERSITY-SCIENCE B
LA English
DT Article
DE Full-bed deep anterior lamellar keratoplasty; Penetrating keratoplasty;
   Keratoconus; Forceps hooking; Viscoelastic detaching
ID ACUTE CORNEAL HYDROPS; BIG-BUBBLE TECHNIQUE; OUTCOMES; NERVES;
   DISSECTION; MANAGEMENT; DYSTROPHY; REMOVAL; SUCCESS; LATTICE
AB To compare postoperative outcomes of full-bed deep anterior lamellar keratoplasty (DALK) with penetrating keratoplasty (PK) in treating keratoconus.
   Seventy-five eyes of 64 patients who received full-bed DALK and 52 eyes of 51 patients who received PK between June 2000 and August 2010 were included in this retrospective study. Full-bed DALK was performed using Yao's hooking-detaching technique. PK was performed using a standard technique. Intraoperative and postoperative complications, visual acuity, rejection, graft survival, endothelial cell density, corneal sensation recovery, and re-innervation were compared between the two groups.
   A best correct visual acuity of 0.5 or better was achieved in 90.7% of eyes after full-bed DALK and in 92.3% of eyes after PK (P=0.75). By the fifth postoperative year, graft endothelial cell loss reached 34.6% in the PK group vs. 13.9% in the full-bed DALK group (P < 0.001). There were no statistical differences in corneal sensitivity recovery or corneal re-innervation between the groups (P > 0.05). Intraoperative microperforation occurred in seven out of 75 (9.3%) eyes with a temporally postoperative double anterior chamber in two eyes in the full-bed DALK group. Postoperative complications in the PK vs. the full-bed DALK groups respectively were: rejection (7.7% vs. 0%, P=0.015), high intraocular pressure (IOP) (46.2% vs. 1.3%, P < 0.001), secondary glaucoma (9.6% vs. 0%, P=0.006), complicated cataract (19.2% vs. 0%, P < 0.001), and wound dehiscence (9.6% vs. 0%, P=0.006).
   Both full-bed DALK and PK can offer long-term satisfactory visual outcomes for keratoconus. Graft rejection, secondary glaucoma, complicated cataracts, and constant endothelial cell loss were observed in eyes only after PK.
C1 [Zhang, Yong-ming; Wu, Shuang-qing; Yao, Yu-feng] Zhejiang Univ, Sch Med, Sir Run Run Shaw Hosp, Dept Ophthalmol, Hangzhou 310016, Zhejiang, Peoples R China.
   [Yao, Yu-feng] Zhejiang Univ, Sir Run Run Shaw Inst Clin Med, Hangzhou 310016, Zhejiang, Peoples R China.
RP Yao, YF (reprint author), Zhejiang Univ, Sch Med, Sir Run Run Shaw Hosp, Dept Ophthalmol, Hangzhou 310016, Zhejiang, Peoples R China.
EM yaoyuf@mail.hz.zj.cn
FU Major Program for Science and Technology Research of Zhejiang Province,
   China [2011C13029-2]
FX Project (No. 2011C13029-2) supported by the Major Program for Science
   and Technology Research of Zhejiang Province, China
NR 42
TC 2
Z9 3
PU ZHEJIANG UNIV
PI HANGZHOU
PA EDITORIAL BOARD, 20 YUGU RD, HANGZHOU, 310027, PEOPLES R CHINA
SN 1673-1581
J9 J ZHEJIANG UNIV-SC B
JI J. Zhejiang Univ.-SCI. B
PD MAY
PY 2013
VL 14
IS 5
BP 438
EP 450
DI 10.1631/jzus.B1200272
PG 13
WC Biochemistry & Molecular Biology; Biotechnology & Applied Microbiology;
   Medicine, Research & Experimental
SC Biochemistry & Molecular Biology; Biotechnology & Applied Microbiology;
   Research & Experimental Medicine
GA 139BY
UT WOS:000318557700008
ER

PT J
AU Li, WH
   Nakano, M
AF Li, W. H.
   Nakano, M.
TI Fabrication and characterization of PDMS based magnetorheological
   elastomers
SO SMART MATERIALS AND STRUCTURES
LA English
DT Article
ID VISCOELASTIC PROPERTIES; VIBRATION ABSORBERS; MR ELASTOMERS; DEVICES
AB This paper presents the fabrication and characterization of a new magnetorheological elastomer (MRE) by using polydimethylsiloxane (PDMS) as a matrix. The base and curing agent of PDMS with a weight ratio of 10: 1 were mixed first as the carrying matrix, and then carbonyl iron particles were added to the matrix and stirred sufficiently. The final mixture was placed in a vacuum chamber to eliminate bubbles for 30 min and was moulded later to form membranes of 1 mm thickness. A total of four PDMS based MRE samples, with different weight fractions of 60%, 70%, 80%, and 90%, were fabricated. Their mechanical properties under both steady-state and dynamic loading conditions were tested. The effects of particle composition, magnetic field, strain amplitude and frequency on the MRE effects were summarized. With the increase of iron particle composition, the magnetorheological effects of the samples increase steadily. It is also noted that the initial modulus of the MRE samples shows an increasing trend with the iron particle composition. Additionally, the microstructures of the PDMS based MREs were also observed by a low vacuum scanning electric microscope (LV-SEM).
C1 [Li, W. H.] Univ Wollongong, Sch Mech Mat & Mechatron Engn, Wollongong, NSW 2522, Australia.
   [Nakano, M.] Tohoku Univ, Intelligent Fluid Control Lab, Inst Fluid Sci, Aoba Ku, Sendai, Miyagi 9808577, Japan.
RP Li, WH (reprint author), Univ Wollongong, Sch Mech Mat & Mechatron Engn, Wollongong, NSW 2522, Australia.
EM weihuali@uow.edu.au
RI Li, Weihua/G-3605-2012
OI Li, Weihua/0000-0002-6190-8421
FU IFS, Tohoku University
FX This work is partially supported by the 'General Collaborative Research
   Project 2012' scheme, IFS, Tohoku University.
NR 22
TC 0
Z9 0
PU IOP PUBLISHING LTD
PI BRISTOL
PA TEMPLE CIRCUS, TEMPLE WAY, BRISTOL BS1 6BE, ENGLAND
SN 0964-1726
J9 SMART MATER STRUCT
JI Smart Mater. Struct.
PD MAY
PY 2013
VL 22
IS 5
AR 055035
DI 10.1088/0964-1726/22/5/055035
PG 7
WC Instruments & Instrumentation; Materials Science, Multidisciplinary
SC Instruments & Instrumentation; Materials Science
GA 131AJ
UT WOS:000317962300036
ER

PT J
AU Burkhart, ZN
   Feng, MT
   Price, MO
   Price, FW
AF Burkhart, Zachary N.
   Feng, Matthew T.
   Price, Marianne O.
   Price, Francis W.
TI Handheld Slit Beam Techniques to Facilitate DMEK and DALK
SO CORNEA
LA English
DT Article
DE corneal transplantation; lamellar keratoplasty; DMEK; DALK; big bubble
ID MEMBRANE ENDOTHELIAL KERATOPLASTY; ANTERIOR LAMELLAR KERATOPLASTY;
   DESCEMETS-MEMBRANE
AB Purpose: To describe techniques for using a handheld slit beam to identify the position of detached Descemet membrane in Descemet membrane endothelial keratoplasty (DMEK) and deep anterior lamellar keratoplasty (DALK).
   Methods: The Eidolon model 510L handheld slit lamp (Eidolon Optical LLC) was used during DMEK cases to identify the orientation of inserted grafts in the anterior chamber before unrolling. In DALK, the beam was used to identify the presence of a big bubble.
   Results: By using the slit beam technique, a DMEK surgeon can know which side of the partially scrolled graft is endothelium and decide whether to turn it over or inject an air bubble under it. In DALK, the technique allows the surgeon to verify if a big bubble has formed while looking through moderately opacified stroma after air injections.
   Conclusions: These slit beam techniques should prove useful to lamellar keratoplasty surgeons and improve patient outcomes.
C1 [Burkhart, Zachary N.; Feng, Matthew T.; Price, Francis W.] Price Vis Grp, Indianapolis, IN USA.
   [Price, Marianne O.] Cornea Res Fdn Amer, Indianapolis, IN 46260 USA.
RP Price, MO (reprint author), Cornea Res Fdn Amer, 9002 N Meridian St,Suite 212, Indianapolis, IN 46260 USA.
EM mprice@cor-nea.org
NR 9
TC 3
Z9 3
PU LIPPINCOTT WILLIAMS & WILKINS
PI PHILADELPHIA
PA 530 WALNUT ST, PHILADELPHIA, PA 19106-3621 USA
SN 0277-3740
J9 CORNEA
JI Cornea
PD MAY
PY 2013
VL 32
IS 5
BP 722
EP 724
DI 10.1097/ICO.0b013e31827797e7
PG 3
WC Ophthalmology
SC Ophthalmology
GA 124MB
UT WOS:000317467300046
ER

PT J
AU Jorgensen, A
   Foster, PP
   Eftedal, I
   Wisloff, U
   Paulsen, G
   Havnes, MB
   Brubakk, AO
AF Jorgensen, Arve
   Foster, Philip P.
   Eftedal, Ingrid
   Wisloff, Ulrik
   Paulsen, Goran
   Havnes, Marianne B.
   Brubakk, Alf O.
TI Exercise-induced myofibrillar disruption with sarcolemmal integrity
   prior to simulated diving has no effect on vascular bubble formation in
   rats
SO EUROPEAN JOURNAL OF APPLIED PHYSIOLOGY
LA English
DT Article
DE Bubble formation; Decompression sickness; Diving; Eccentric exercise;
   Hyperbaric; alpha B-Crystallin
ID VENOUS GAS EMBOLI; HUMAN SKELETAL-MUSCLE; PRE-DIVE EXERCISE; ECCENTRIC
   EXERCISE; DECOMPRESSION-SICKNESS; NITRIC-OXIDE; INFLAMMATORY RESPONSES;
   ALTITUDE DECOMPRESSION; ENDOTHELIAL FUNCTION; EXPRESSION
AB Decompression sickness is initiated by gas bubbles formed during decompression, and it has been generally accepted that exercise before decompression causes increased bubble formation. There are indications that exercise-induced muscle injury seems to be involved. Trauma-induced skeletal muscle injury and vigorous exercise that could theoretically injure muscle tissues before decompression have each been shown to result in profuse bubble formation. Based on these findings, we hypothesized that exercise-induced skeletal muscle injury prior to decompression from diving would cause increase of vascular bubbles and lower survival rates after decompression. In this study, we examined muscle injury caused by eccentric exercise in rats prior to simulated diving and we observed the resulting bubble formation. Female Sprague-Dawley rats (n = 42) ran downhill (-16A(0)) for 100 min on a treadmill followed by 90 min rest before a 50-min simulated saturation dive (709 kPa) in a pressure chamber. Muscle injury was evaluated by immunohistochemistry and qPCR, and vascular bubbles after diving were detected by ultrasonic imaging. The exercise protocol resulted in increased mRNA expression of markers of muscle injury; alpha B-crystallin, NF-kappa B, and TNF-alpha, and myofibrillar disruption with preserved sarcolemmal integrity. Despite evident myofibrillar disruption after eccentric exercise, no differences in bubble amounts or survival rates were observed in the exercised animals as compared to non-exercised animals after diving, a novel finding that may be applicable to humans.
C1 [Jorgensen, Arve; Eftedal, Ingrid; Wisloff, Ulrik; Havnes, Marianne B.; Brubakk, Alf O.] Norwegian Univ Sci & Technol, Dept Circulat & Med Imaging, N-7491 Trondheim, Norway.
   [Jorgensen, Arve] Univ Trondheim Hosp, Dept Diagnost Imaging, St Olavs Hosp, Trondheim, Norway.
   [Foster, Philip P.] Univ Texas Med Branch, Dept Internal Med, Galveston, TX 77555 USA.
   [Paulsen, Goran] Norwegian Sch Sport Sci, Dept Phys Performance, Oslo, Norway.
RP Jorgensen, A (reprint author), Norwegian Univ Sci & Technol, Dept Circulat & Med Imaging, Postboks 8905, N-7491 Trondheim, Norway.
EM arve.jorgensen@ntnu.no
FU Fulbright Foundation; Statoil; Exxon-Mobil; Gassco under the Competence
   Program Diving
FX The research was funded by a research grant from the Fulbright
   Foundation and by grants from Statoil, Exxon-Mobil and Gassco under the
   Competence Program Diving. The authors thank Ragnhild Rosbjorgen for
   expert technical assistance.
NR 55
TC 0
Z9 0
PU SPRINGER
PI NEW YORK
PA 233 SPRING ST, NEW YORK, NY 10013 USA
SN 1439-6319
J9 EUR J APPL PHYSIOL
JI Eur. J. Appl. Physiol.
PD MAY
PY 2013
VL 113
IS 5
BP 1189
EP 1198
DI 10.1007/s00421-012-2537-z
PG 10
WC Physiology; Sport Sciences
SC Physiology; Sport Sciences
GA 126OR
UT WOS:000317627700009
ER

PT J
AU Titov, M
   Ropelewski, L
AF Titov, Maxim
   Ropelewski, Leszek
TI MICRO-PATTERN GASEOUS DETECTOR TECHNOLOGIES AND RD51 COLLABORATION
SO MODERN PHYSICS LETTERS A
LA English
DT Article
ID GAS PIXEL DETECTOR; CHARGED-PARTICLES; GEM STRUCTURES; READOUT CHIP;
   CHAMBER; RESOLUTION; OPERATION; COUNTERS; MEDIPIX2; ANODE
AB Discoveries in particle physics vitally depend on parallel advances in radiation-detector technologies. A true innovation in detector instrumentation concepts came in 1968, with the development of a fully parallel readout for a large array of sensing elements - the Multi-Wire Proportional Chamber (MWPC), which earned Georges Charpak a Nobel Prize in Physics in 1992. This invention revolutionized particle detection which moved from optical-readout devices (cloud chamber, emulsion or bubble chambers) to the electronics era. Over the past two decades advances in photo-lithography, microelectronics and printed-circuit board (PCB) techniques triggered a major transition in the field of gas detectors from wire structures to the Micro-Pattern Gas Detector (MPGD) concepts. The excellent spatial and time resolution, high rate capability, low mass, large active areas, and radiation hardness make them an invaluable tool to confront future detector challenges at the frontiers of research. The design of the new micro-pattern devices appears suitable for industrial production. Novel devices where MPGDs are directly coupled to the CMOS pixel readout serve as an "electronic bubble chamber" allowing to record space points and tracks in 3D. In 2008, the RD51 collaboration at CERN has been established to further advance technological developments of MPGDs and associated electronic-readout systems, for applications in basic and applied research. This review provides an overview of the state-of-the-art of the MPGD technologies and summarizes ongoing activities within the framework of the RD51 collaboration.
C1 [Titov, Maxim] CEA Saclay, DSM IRFU SPP, F-91191 Gif Sur Yvette, France.
   [Ropelewski, Leszek] CERN PH, CH-1211 Geneva 23, Switzerland.
RP Titov, M (reprint author), CEA Saclay, DSM IRFU SPP, F-91191 Gif Sur Yvette, France.
EM maxim.titov@cea.fr; leszek.ropelewski@cern.ch
NR 90
TC 0
Z9 0
PU WORLD SCIENTIFIC PUBL CO PTE LTD
PI SINGAPORE
PA 5 TOH TUCK LINK, SINGAPORE 596224, SINGAPORE
SN 0217-7323
J9 MOD PHYS LETT A
JI Mod. Phys. Lett. A
PD APR 30
PY 2013
VL 28
IS 13
SI SI
AR 1340022
DI 10.1142/S0217732313400221
PG 25
WC Physics, Nuclear; Physics, Particles & Fields; Physics, Mathematical
SC Physics
GA 151OW
UT WOS:000319470900004
ER

PT J
AU Wood, JD
   Gordon, RJ
   Wagner-Riddle, C
AF Wood, Jeffrey D.
   Gordon, Robert J.
   Wagner-Riddle, Claudia
TI Biases in discrete CH4 and N2O sampling protocols associated with
   temporal variation of gas fluxes from manure storage systems
SO AGRICULTURAL AND FOREST METEOROLOGY
LA English
DT Article
DE Temporal variation; Greenhouse gases; Dairy slurry; Manual chamber
   measurements; Emissions
ID NITROUS-OXIDE EMISSIONS; LIQUID DAIRY MANURE; METHANE EMISSIONS;
   LIVESTOCK SLURRY; AGRICULTURAL FIELDS; PRODUCTION FACILITY; CATTLE
   SLURRY; LAGOONS; AMMONIA; COVERS
AB Manure slurry storage systems are possible sources of methane (CH4) and nitrous oxide (N2O), both of which are strong greenhouse gases (GHG). The most commonly used methods to measure these emissions rely on chamber techniques deployed at discrete intervals (i.e. non-continuously). Due to long-term and diurnal variations in GHG emissions, discrete sampling may yield biased estimates when integrating fluxes over time. This research quantified the effect of sampling interval and the time-of-day' of sample collection on total emission estimates from discrete sampling compared to continuous monitoring, and characterized temporal flux variations in relation to environmental conditions. Methane and N2O emissions were measured continuously over the 6 mo warm storage season in 2010 from 6 pilot-scale dairy manure slurry storage tanks using flow-through steady state chambers. Discrete sampling was simulated by extracting data from hourly flux time series at 13 sampling intervals ranging from 1 to 21 d. For each sampling interval, 24 datasets were generated, one for each hour of the day. When there were high rates of CH4 ebullition, and crusts did not completely cover the surface, diurnal flux variations were linked with the diurnal surface temperature (T-0) cycle, whereby bubbles that accumulated at the surface overnight burst after sunrise. With complete manure surface crusting, episodic and unpredictable flux events were more common. Diurnal variation in N2O emissions was strongly linked with variation in To when crusts >2 mo old were present. For CH4, sampling between 1800 and 0800 hat intervals <= 7 d yielded +/- 10% deviation between discrete and continuous monitoring with a frequency of 96%. The frequency of achieving +/- 10% deviation for N2O was 50% when sampling at similar to 2000 h. If sampling during these times is not possible, manual measurements should be made in early morning (before 0900 h) and late afternoon (after 1700h). (C) 2013 Elsevier B.V. All rights reserved.
C1 [Wood, Jeffrey D.; Gordon, Robert J.; Wagner-Riddle, Claudia] Univ Guelph, Sch Environm Sci, Guelph, ON N1G 2W1, Canada.
RP Wood, JD (reprint author), Univ Guelph, Sch Environm Sci, Guelph, ON N1G 2W1, Canada.
EM woodj@uoguelph.ca
FU Natural Sciences and Engineering Research Council; Ontario Graduate
   Scholarship
FX We wish to acknowledge the technical support provided by Donna MacLennan
   and John McCabe. We also wish to acknowledge the funding support
   provided by the Natural Sciences and Engineering Research Council and
   the Ontario Graduate Scholarship.
NR 46
TC 2
Z9 2
PU ELSEVIER SCIENCE BV
PI AMSTERDAM
PA PO BOX 211, 1000 AE AMSTERDAM, NETHERLANDS
SN 0168-1923
J9 AGR FOREST METEOROL
JI Agric. For. Meteorol.
PD APR 15
PY 2013
VL 171
BP 295
EP 305
DI 10.1016/j.agrformet.2012.12.014
PG 11
WC Agronomy; Forestry; Meteorology & Atmospheric Sciences
SC Agriculture; Forestry; Meteorology & Atmospheric Sciences
GA 111HS
UT WOS:000316513000026
ER

PT J
AU Banks, M
   Johnston, H
AF Banks, Michael
   Johnston, Hamish
TI Bubble chamber and superfluidity laureates die
SO PHYSICS WORLD
LA English
DT News Item
NR 0
TC 0
Z9 0
PU IOP PUBLISHING LTD
PI BRISTOL
PA TEMPLE CIRCUS, TEMPLE WAY, BRISTOL BS1 6BE, ENGLAND
SN 0953-8585
J9 PHYS WORLD
JI Phys. World
PD APR
PY 2013
VL 26
IS 4
BP 12
EP 12
PG 1
WC Physics, Multidisciplinary
SC Physics
GA 264BO
UT WOS:000327852200016
ER

PT J
AU Striebel, M
   Kirchmaier, L
   Hingsamer, P
AF Striebel, Maren
   Kirchmaier, Leo
   Hingsamer, Peter
TI Different mixing techniques in experimental mesocosms-does mixing affect
   plankton biomass and community composition?
SO LIMNOLOGY AND OCEANOGRAPHY-METHODS
LA English
DT Article
ID ULTRAVIOLET-B RADIATION; PHYTOPLANKTON COMMUNITIES; SPRING SUCCESSION;
   COASTAL PLANKTON; UV-B; ENCLOSURES; NUTRIENTS; ECOSYSTEMS; TURBULENCE;
   LATITUDES
AB Over the past four decades, mesocosm studies have been successfully used for a wide range of applications and have provided a lot of information on trophic interactions and biogeochemical cycling of aquatic ecosystem. However, the setup of such mesocosms (e.g., dimensions and duration of experiments) needs to be adapted to the relevant biological processes being investigated. Mixing of the water column is an important factor to be considered in mesocosm experiments because enclosing water in an artificial chamber always alters the mixing regime. Various approaches have been applied to generate mixing in experimental ecosystems, including pure mechanical mixing (e.g., using a disc), airlifts, bubbling with compressed air, and pumping. In this study, we tested different mixing techniques for outdoor mesocosms and their impact on plankton biomass and community composition. We compared mesocosms mixed with a disc, an airlift-system, and bubbling, and used a nonactively mixed mesocosm as a control. We investigated phytoplankton, ciliate, and zooplankton communities during a 19-d mesocosm experiment. Based on our results, we concluded that mechanical mixing with a disc was the most effective technique due to the undertow produced by lowering and lifting the disc. While no mixing technique affected seston biomass, zooplankton biomass was highest in the treatments mixed with the disc. The airlift treatments had the lowest relative share of small flagellates. However, no further differences in phytoplankton community composition occurred and no differences in zooplankton community composition existed between all actively mixed treatments.
C1 [Striebel, Maren] WasserCluster Lunz, A-3293 Lunz Am See, Austria.
   [Striebel, Maren; Kirchmaier, Leo; Hingsamer, Peter] Univ Nat Resources & Life Sci, Inst Hydrobiol & Aquat Ecosyst Management, A-1180 Vienna, Austria.
   [Hingsamer, Peter] Univ Konstanz, Limnol Inst, Environm Phys Grp, D-78465 Constance, Germany.
RP Striebel, M (reprint author), Carl von Ossietzky Univ Oldenburg, Inst Chem & Biol Marine Environm, D-26382 Wilhelmshaven, Germany.
EM striebel@limnology.eu
FU Austrian Science Fund [FWF P22978-B17]
FX This study was funded by the Austrian Science Fund (FWF P22978-B17). We
   thank Christian Preiler, Andreas Ganglbauer, and Achim Weigert for
   technical support, Keeley MacNeill and three anonymous reviewers for
   very helpful comments on this manuscript.
NR 47
TC 1
Z9 1
PU AMER SOC LIMNOLOGY OCEANOGRAPHY
PI WACO
PA 5400 BOSQUE BLVD, STE 680, WACO, TX 76710-4446 USA
SN 1541-5856
J9 LIMNOL OCEANOGR-METH
JI Limnol. Oceanogr. Meth.
PD APR
PY 2013
VL 11
BP 176
EP 186
DI 10.4319/lom.2013.11.176
PG 11
WC Limnology; Oceanography
SC Marine & Freshwater Biology; Oceanography
GA 178ZM
UT WOS:000321485900003
ER

PT J
AU Panarese, V
   Dejmek, P
   Rocculi, P
   Galindo, FG
AF Panarese, Valentina
   Dejmek, Petr
   Rocculi, Pietro
   Galindo, Federico Gomez
TI Microscopic studies providing insight into the mechanisms of mass
   transfer in vacuum impregnation
SO INNOVATIVE FOOD SCIENCE & EMERGING TECHNOLOGIES
LA English
DT Article
DE Vacuum impregnation; Porosity; Capillary pressure; Pressure thresholds
ID OSMOTIC DEHYDRATION; FOOD; FRUITS; FORTIFICATION; KINETICS; POROSITY;
   SPINACH; SYSTEMS; MATRIX
AB A microscopic method was developed to detect pressure thresholds for gas outflow and solution impregnation during vacuum impregnation of plant materials. Raw materials with different porosities (apple and spinach) were impregnated with an isotonic sucrose solution at a minimum pressure of 150 mbar. An automatic vacuum controller system (AVCS) was used to control the pressure during vacuum impregnation. Micrographs of tissues subjected to vacuum impregnation were recorded as the pressure in the treatment chamber was varied. Image analysis allowed the evaluation of the pressure at which gas was released from the pores (seen as bubbles) during the application of vacuum, and the pressure at which tissue impregnation took place during the restoration of atmospheric pressure. Spinach tissues showed gas release at a much lower pressure than apple, and impregnation commenced at a much higher pressure. These differences in pressure threshold could be caused by the narrow pores in spinach and possibly by changes in leaf volume.
   Industrial relevance: Vacuum impregnation is considered a promising technology to facilitate the impregnation of vegetable tissues with different solutions containing, e.g., firming, antioxidant or antimicrobial agents. The mass transfer taking place during vacuum impregnation depends on the characteristics of the tissue pores. Effective vacuum impregnation requires the efficient removal of air from the tissue during vacuum treatment to obtain complete filling of the tissue during the subsequent impregnation step. The findings of this study may allow food manufacturers to optimize vacuum impregnation parameters depending on the porosity characteristics of the raw material. (C) 2013 Elsevier Ltd. All rights reserved.
C1 [Panarese, Valentina; Rocculi, Pietro] Univ Bologna, Alma Mater Studiorum, Dept Food Sci, I-47521 Cesena, FC, Italy.
   [Dejmek, Petr; Galindo, Federico Gomez] Lund Univ, Dept Food Technol Engn & Nutr, SE-22100 Lund, Sweden.
RP Panarese, V (reprint author), Univ Bologna, Alma Mater Studiorum, Dept Food Sci, Piazza Goidanich 60, I-47521 Cesena, FC, Italy.
EM valentina.panarese2@unibo.it
RI Dejmek, Petr/B-5210-2008
OI Dejmek, Petr/0000-0001-9170-2689
FU European Community [245280]
FX The authors would like to thank Norrvidinge Bostalle AB, Kavlinge,
   Sweden for providing the raw materials. V. Panarese acknowledges the
   Marco Polo Programme, Italy, EU, for financial support F. Gomez Galindo
   acknowledges the financial support of the European Community's Seventh
   Framework Programme (FP7/2007-2013) under grant agreement no. 245280,
   also known as PRESERF.
NR 29
TC 0
Z9 0
PU ELSEVIER SCI LTD
PI OXFORD
PA THE BOULEVARD, LANGFORD LANE, KIDLINGTON, OXFORD OX5 1GB, OXON, ENGLAND
SN 1466-8564
J9 INNOV FOOD SCI EMERG
JI Innov. Food Sci. Emerg. Technol.
PD APR
PY 2013
VL 18
BP 169
EP 176
DI 10.1016/j.ifset.2013.01.008
PG 8
WC Food Science & Technology
SC Food Science & Technology
GA 148IC
UT WOS:000319237000023
ER

PT J
AU Zacharias, J
   Ohl, CD
AF Zacharias, Jaime
   Ohl, Claus-Dieter
TI Fluid dynamics, cavitation, and tip-to-tissue interaction of
   longitudinal and torsional ultrasound modes during phacoemulsification
SO JOURNAL OF CATARACT AND REFRACTIVE SURGERY
LA English
DT Article
ID PARTICLE IMAGE VELOCIMETRY; ACOUSTIC CAVITATION; FREE-RADICALS;
   EMULSIFICATION; DAMAGE
AB PURPOSE: To describe the fluidic events that occur in a test chamber during phacoemulsification with longitudinal and torsional ultrasound (US) modalities.
   SETTING: Pasteur Ophthalmic Clinic Phacodynamics Laboratory, Santiago, Chile, and Nanyang Technological University, Singapore.
   DESIGN: Experimental study.
   METHODS: Ultra-high-speed videos of a phacoemulsifying tip were recorded while the tip operated in longitudinal and torsional US modalities using variable US power. Two high-speed video cameras were used to record videos up to 625 000 frames per second. A high-intensity spotlight source was used for illumination to engage shadowgraphy techniques. Particle image velocimetry was used to evaluate fluidic patterns while a hyperbaric environmental system allowed the evaluation of cavitation effects. Tip-to-tissue interaction at high speed was evaluated using human cataract fragments.
   RESULTS: Particle imaging velocimetry showed the following flow patterns for longitudinal and torsional modes at high US powers: forward-directed streaming with longitudinal mode and backward-directed streaming with torsional mode. The ultrasound power threshold for the appearance of cavitation was 60% for longitudinal mode and 80% for torsional mode. Cavitation was suppressed with pressure of 1.0 bar for longitudinal mode and 0.3 bar for torsional mode. Generation of previously unseen stable gaseous microbubbles was noted. Tip-to-tissue interaction analysis showed the presence of cavitation bubbles close to the site of fragmentation with no apparent effect on cutting.
   CONCLUSIONS: High-speed imaging and particle image velocimetry yielded a better understanding and differentiated the fluidic pattern behavior between longitudinal and torsional US during phacoemulsification. These recordings also showed more detailed aspects of cavitation that clarified its role in lens material cutting for both modalities.
C1 [Zacharias, Jaime] Clin Oftalmol Pasteur, Santiago, Chile.
   [Ohl, Claus-Dieter] Nanyang Technol Univ, Singapore 639798, Singapore.
RP Zacharias, J (reprint author), Clin Oftalmol Pasteur, Ave Luis Pasteur 5917, Santiago, Chile.
EM jaime.zacharias@pasteur.cl
NR 21
TC 1
Z9 1
PU ELSEVIER SCIENCE INC
PI NEW YORK
PA 360 PARK AVE SOUTH, NEW YORK, NY 10010-1710 USA
SN 0886-3350
J9 J CATARACT REFR SURG
JI J. Cataract. Refract. Surg.
PD APR
PY 2013
VL 39
IS 4
BP 611
EP 616
DI 10.1016/j.jcrs.2012.10.050
PG 6
WC Ophthalmology; Surgery
SC Ophthalmology; Surgery
GA 129VK
UT WOS:000317871900018
ER

PT J
AU Dong, Y
   Chen, SJ
   Wang, ZG
   Peng, NN
   Yu, JL
AF Dong, Ying
   Chen, Shaojie
   Wang, Zhigang
   Peng, Ningning
   Yu, Jialin
TI Synergy of ultrasound microbubbles and vancomycin against Staphylococcus
   epidermidis biofilm
SO JOURNAL OF ANTIMICROBIAL CHEMOTHERAPY
LA English
DT Article
DE low-frequency ultrasound; scanning electron microscopy; antibiotic
   transport
ID LOW-FREQUENCY ULTRASOUND; PSEUDOMONAS-AERUGINOSA; GENE TRANSFECTION;
   CONTRAST AGENTS; IN-VITRO; INFECTIONS; DESTRUCTION; ANTIBIOTICS; CELLS;
   BACTERIA
AB Objectives: Device-associated biofilm infections primarily caused by Staphylococcus epidermidis are difficult to treat effectively with conventional antibiotics. The aim of this study was to investigate the anti-biofilm effect of ultrasound-mediated microbubbles combined with vancomycin and to explore underlying mechanisms.
   Methods: Twenty-four hour S. epidermidis biofilms were established in OptiCell (TM) chambers to facilitate ultrasound exposure. Microbubbles were prepared and diluted to concentrations of 1% and 4% (v/v). Ultrasound was applied for 5 min at 300 kHz and 0.5 W/cm(2), with a 50% duty cycle. Vancomycin at the peak serum concentration of 32 mg/L was used on preformed biofilms for 24 h. Antibiotic susceptibility tests were conducted on biofilms to confirm the synergy between ultrasound and vancomycin. Biofilms exposed to ultrasound-mediated microbubbles combined with vancomycin were subjected to plate counting and microscopic examinations. A vancomycin penetration test was also performed.
   Results: Ultrasound and ultrasound-mediated microbubbles both enhanced biofilm susceptibility to vancomycin. Ultrasound-mediated microbubbles without vancomycin could exert a bactericidal effect on biofilms. A bubble dose-dependent bioeffect was also observed. In the presence of vancomycin, biofilms exposed to ultrasound-mediated microbubbles exhibited significantly more micropores and more reduction in biofilm thickness than other treatment groups (P<0.05). The transportation of vancomycin through S. epidermidis biofilms was significantly enhanced by ultrasound, and microbubbles could further increase biofilm permeability to vancomycin.
   Conclusions: Ultrasound-mediated microbubbles may provide an efficient and non-invasive alternative to treat device-related biofilm infections. Future research is needed to optimize ultrasound parameters and microbubble concentrations so that this technology can be both effectively and safely applied in clinical practice.
C1 [Dong, Ying; Peng, Ningning; Yu, Jialin] Chongqing Med Univ, Key Lab Child Dev & Disorders, Key Lab Pediat Chongqing, Dept Neonatol,Childrens Hosp,Minist Educ, Chongqing, Peoples R China.
   [Dong, Ying; Peng, Ningning; Yu, Jialin] Chongqing Int Sci & Technol Cooperat Ctr Child De, Chongqing, Peoples R China.
   [Chen, Shaojie] Chongqing Med Univ, Affiliated Hosp 2, Dept Cardiol, Chongqing, Peoples R China.
   [Wang, Zhigang] Chongqing Med Univ, Affiliated Hosp 2, Inst Ultrasound Imaging, Chongqing, Peoples R China.
RP Yu, JL (reprint author), Chongqing Med Univ, Key Lab Child Dev & Disorders, Key Lab Pediat Chongqing, Dept Neonatol,Childrens Hosp,Minist Educ, Chongqing, Peoples R China.
EM doy1122@126.com
FU National Natural Science Foundation of China [81070513, 81130025,
   81227801]; Canadian Institutes of Health Research (CIHR); National
   Natural Science Foundation of China (NSFC) [81161120548]
FX This work was supported by the National Natural Science Foundation of
   China (grant no. 81070513). Z. W. received financial support from the
   National Natural Science Foundation of China (grant nos 81130025 and
   81227801) and the cooperation programme by the Canadian Institutes of
   Health Research (CIHR) and the National Natural Science Foundation of
   China (NSFC) (grant no. 81161120548).
NR 45
TC 3
Z9 4
PU OXFORD UNIV PRESS
PI OXFORD
PA GREAT CLARENDON ST, OXFORD OX2 6DP, ENGLAND
SN 0305-7453
J9 J ANTIMICROB CHEMOTH
JI J. Antimicrob. Chemother.
PD APR
PY 2013
VL 68
IS 4
BP 816
EP 826
DI 10.1093/jac/dks490
PG 11
WC Infectious Diseases; Microbiology; Pharmacology & Pharmacy
SC Infectious Diseases; Microbiology; Pharmacology & Pharmacy
GA 115WC
UT WOS:000316841600012
ER

PT J
AU Conrath, M
   Smiyukha, Y
   Fuhrmann, E
   Dreyer, M
AF Conrath, Michael
   Smiyukha, Yulia
   Fuhrmann, Eckart
   Dreyer, Michael
TI Double porous screen element for gas-liquid phase separation
SO INTERNATIONAL JOURNAL OF MULTIPHASE FLOW
LA English
DT Article
DE Woven screen; Double screen; Bubble point; Bubble breakthrough; Trapped
   gas
AB We consider an assembly of two parallel porous screens suspended in a tube at a distance L. The screens are connected by wicking aids. If one screen is brought into contact with a wetting liquid, the other screen will be wetted as well enclosing gas in between. Due to surface tension in the screen pores, the gas can only be removed from the chamber when the pressure difference across one screen exceeds the bubble point. With such a double porous screen element it is therefore possible to block liquid flow using trapped gas as plug. We present a model approach, experiments and numerical calculations on the performance of such a screen element. The model is based on capillary transport in vertical and radial capillaries and allows to predict how fast the element will trap the gas to become operational. For the experiments, we have built such an element using Dutch Twilled weaves made of stainless steel. Placed in a vertical tube and initially dry, it is wetted from below or above and submitted to an increasing pressure difference until breakthrough occurs where the element fails. Corresponding numerical calculations elucidate what happens within the element when it fails. Our results confirm the concept of the double porous screen element and encourage its application as liquid management device. (c) 2012 Elsevier Ltd. All rights reserved.
C1 [Conrath, Michael; Smiyukha, Yulia; Fuhrmann, Eckart; Dreyer, Michael] Univ Bremen, Ctr Appl Space Technol & Micrograv ZARM, D-28359 Bremen, Germany.
RP Dreyer, M (reprint author), Univ Bremen, Ctr Appl Space Technol & Micrograv ZARM, Fallturm 01, D-28359 Bremen, Germany.
EM michael.dreyer@zarm.uni-bremen.de
FU German Aerospace Center (DLR) [50 RL 0921]; German Federal Ministry of
   Economics and Technology (BMWi)
FX This project receives financial support from the German Aerospace Center
   (DLR) under Grant No. 50 RL 0921. The German Aerospace Center is funded
   by the German Federal Ministry of Economics and Technology (BMWi) based
   on a resolution of the German Bundestag. Moreover, the authors thank
   Holger Faust for his help with the experimental setup.
NR 20
TC 1
Z9 1
PU PERGAMON-ELSEVIER SCIENCE LTD
PI OXFORD
PA THE BOULEVARD, LANGFORD LANE, KIDLINGTON, OXFORD OX5 1GB, ENGLAND
SN 0301-9322
J9 INT J MULTIPHAS FLOW
JI Int. J. Multiph. Flow
PD APR
PY 2013
VL 50
BP 1
EP 15
DI 10.1016/j.ijmultiphaseflow.2012.10.003
PG 15
WC Mechanics
SC Mechanics
GA 082GP
UT WOS:000314380600001
ER

PT J
AU Hong, WL
   Etiope, G
   Yang, TF
   Chang, PY
AF Hong, Wei-Li
   Etiope, Giuseppe
   Yang, Tsanyao Frank
   Chang, Ping-Yu
TI Methane flux from miniseepage in mud volcanoes of SW Taiwan: Comparison
   with the data from Italy, Romania, and Azerbaijan
SO JOURNAL OF ASIAN EARTH SCIENCES
LA English
DT Article
DE Mud volcano; Miniseepage; Macro-seepage; Global methane emission
ID OFFSHORE SOUTHWESTERN TAIWAN; ARC-CONTINENT COLLISION; CHAMBER
   MEASUREMENTS; NORTHERN TAIWAN; CARBON-DIOXIDE; GAS; ATMOSPHERE;
   SEDIMENTS; EMISSION; ACCUMULATION
AB Mud volcanoes (MVs) are considered important methane (CH4) sources for the atmosphere; gas is not only released from macro-seepage, i.e., from craters and visible gas bubbling manifestations, but also from invisible and pervasive exhalation from the ground, named miniseepage. CH4 flux related to miniseepage was measured only in a few MVs, in Azerbaijan, Italy, Japan, Romania and Taiwan. This study examines in detail the flux data acquired in 5 MVs and 1 "dry" seep in SW Taiwan, and further compares with other 23 MVs in Italy, Romania and Azerbaijan. Miniseepage from the six manifestations in SW Taiwan MVs and seeps annually contribute at least 110 tons of methane directly to the atmosphere, and represents about similar to 80% of total degassing during a quiescent period. Combining miniseepage flux and geo-electrical data from the Wu-shan-ding MV revealed a possible link between gas flux and electrical resistivity of the vadose zone. This suggests that unsaturated subsoil is a preferential zone for shallow gas accumulation and seepage to the atmosphere. Besides, miniseepage flux in Chu-huo everlasting fire decreases by increasing the distance from the main gas channeling zone and molecular fractionation (methane/ethane ratio) is higher for lower flux seepage, consistently with what observed in other MVs worldwide. Measurements from Azerbaijan, Italy, Romania, and Taiwan converge to indicate that miniseepage is directly proportional to the vent output and it is a significant component of the total methane budget of a MV. A miniseepage vs. macro-seepage flux equation has been statistically assessed and it can be used to estimate theoretically at least the order of magnitude of the flux of miniseepage for MVs of which only the flux from vents was evaluated, or will be evaluated in future. This will allow a more complete and objective quantification of gas emission in MVs, thus also refining the estimate of the global methane emission from geological sources. (C) 2012 Elsevier Ltd. All rights reserved.
C1 [Hong, Wei-Li; Yang, Tsanyao Frank] Natl Taiwan Univ, Dept Geosci, Taipei 10699, Taiwan.
   [Etiope, Giuseppe] Ist Nazl Geofis & Vulcanol, Sez Roma 2, Rome, Italy.
   [Etiope, Giuseppe] Univ Babes Bolyai, Fac Environm Sci & Engn, R-3400 Cluj Napoca, Romania.
   [Chang, Ping-Yu] Natl Taiwan Ocean Univ, Inst Appl Geosci, Keelung 202, Taiwan.
RP Hong, WL (reprint author), Oregon State Univ, Coll Ocean & Atmospher Sci, 104 COAS Adm Bldg, Corvallis, OR 97331 USA.
EM willyhong71@gmail.com; etiope@ingv.it; tyyang@ntu.edu.tw;
   pingyuc@mail.ntou.edu.tw
RI Hong, Wei-Li/E-9816-2013; YANG, Tsanyao Frank /B-4721-2009
OI YANG, Tsanyao Frank /0000-0002-5843-0957
FU National Science Council [NSC97-2116-M-002-021-,
   98-2116-M-002-006-/TFY]; Central Geological Survey of Taiwan
FX Authors would like to thank T.F. Lan, C.C. Fu, H.F. Lee, C.Y. Wu, C.Y.
   Cheng, K.W. Wu at the Department of Geosciences in NTU for helping in
   the collection and analysis of the samples. The authors also would like
   to thank two anonymous reviewers who provided valuable feedback in
   refining this article. The National Science Council
   (NSC97-2116-M-002-021-; 98-2116-M-002-006-/TFY) and Central Geological
   Survey of Taiwan financially supported this research.
NR 41
TC 2
Z9 2
PU PERGAMON-ELSEVIER SCIENCE LTD
PI OXFORD
PA THE BOULEVARD, LANGFORD LANE, KIDLINGTON, OXFORD OX5 1GB, ENGLAND
SN 1367-9120
J9 J ASIAN EARTH SCI
JI J. Asian Earth Sci.
PD MAR 25
PY 2013
VL 65
SI SI
BP 3
EP 12
DI 10.1016/j.jseaes.2012.02.005
PG 10
WC Geosciences, Multidisciplinary
SC Geology
GA 124FL
UT WOS:000317449100002
ER

PT J
AU Komkova, MA
   Karyakina, EE
   Marken, F
   Karyakin, AA
AF Komkova, Maria A.
   Karyakina, Elena E.
   Marken, Frank
   Karyakin, Arkady A.
TI Hydrogen Peroxide Detection in Wet Air with a Prussian Blue Based Solid
   Salt Bridged Three Electrode System
SO ANALYTICAL CHEMISTRY
LA English
DT Article
ID EXHALED BREATH CONDENSATE; NITRIC-OXIDE; ASTHMATIC-PATIENTS;
   PULMONARY-DISEASE; H2O2; TRANSDUCER; BIOSENSOR; MARKERS
AB We report on a novel electroanalytical system for hydrogen peroxide (H2O2) detection in humidity or droplets of aerosol, formed by air bubbling through a washing chamber; the resulting flow mimics the exhaled human breath. The system is based on a planar three-electrode structure (with a Prussian Blue based H2O2 transducer modified working electrode) bridged by a solid salt-saturated filament material (filter paper, cotton textile). Respective to the hydrogen peroxide content in the washing valve, the response of the aerosol-sensing system is linear in the concentration range of 0.1-10 mu M, which overlaps the generally accepted H2O2 content in exhaled breath condensate (EBC), with the sensitivity of 8 A M-1 cm(-2). The response to the upper limit of the calibration range is stable for more than 50 injection cycles recorded within 3 days. Both the stability and the suitable calibration range allow one to consider the reported aerosol-sensing system as a prototype for a simple (avoiding intermediate EBC collection) noninvasive diagnostic tool for pulmonary patients.
C1 [Komkova, Maria A.; Karyakina, Elena E.; Karyakin, Arkady A.] Moscow MV Lomonosov State Univ, Moscow 119991, Russia.
   [Marken, Frank] Univ Bath, Dept Chem, Bath BA2 7AY, Avon, England.
RP Karyakin, AA (reprint author), Moscow MV Lomonosov State Univ, Moscow 119991, Russia.
EM karyakin@analyt.chem.msu.ru
RI Marken, Frank/H-7674-2014
OI Marken, Frank/0000-0003-3177-4562
FU Ministry of Education and Science of Russian Federation [14.740.11.1374,
   11.519.11.2041]
FX The financial support through Ministry of Education and Science of
   Russian Federation through contract No. 14.740.11.1374 and No.
   11.519.11.2041 is greatly acknowledged.
NR 25
TC 2
Z9 2
PU AMER CHEMICAL SOC
PI WASHINGTON
PA 1155 16TH ST, NW, WASHINGTON, DC 20036 USA
SN 0003-2700
J9 ANAL CHEM
JI Anal. Chem.
PD MAR 5
PY 2013
VL 85
IS 5
BP 2574
EP 2577
DI 10.1021/ac303761h
PG 4
WC Chemistry, Analytical
SC Chemistry
GA 118NG
UT WOS:000317031600004
ER

PT J
AU Bozkurt, KT
   Acar, BT
   Acar, S
AF Bozkurt, Kansu Tahir
   Acar, Banu Torun
   Acar, Suphi
TI Fixed dilated pupilla as a common complication of deep anterior lamellar
   keratoplasty complicated with Descemet membrane perforation
SO EUROPEAN JOURNAL OF OPHTHALMOLOGY
LA English
DT Article
DE Deep anterior lamellar keratoplasty; Descemet membrane; Fixed dilated
   pupilla; Pupillary block glaucoma; Urrets-Zavalia syndrome
ID URRETS-ZAVALIA-SYNDROME; STRIPPING ENDOTHELIAL KERATOPLASTY; PENETRATING
   KERATOPLASTY; KERATOCONUS; INJECTION
AB PURPOSE. To report 8 cases of fixed dilated pupilla (FDP) (Urrets-Zavalia syndrome) following deep anterior lamellar keratoplasty (DALK) with Descemet membrane (DM) perforation and change of management to avoid FDP.
   METHODS. Retrospective analysis of 106 eyes of 94 patients who underwent DALK for various diagnoses was performed. Intraoperative and postoperative details of eyes that developed DM detachment, FDP, as well as change of management to prevent rise of intraocular pressure (IOP) (as a common trait of these eyes) were evaluated.
   RESULTS. Descemet membrane perforation developed in 17 (16%) eyes. Fixed dilated pupilla was diagnosed in 8 (7.5%) eyes. Seven of the eyes with FDP experienced DM perforation and air bubble was left in anterior chamber (AC) to tamponade DM perforation at the end of the surgeries. Five eyes developed FDP in the early postoperative period and the remaining 2 eyes, which were diagnosed as double AC and managed by repeated air injections, developed FDP in the third postoperative week. The last patient who experienced intense postoperative inflammation had a fixed dilated pupil in the third postoperative week.
   CONCLUSIONS. Fixed dilated pupilla is an uncommon but well-known complication of keratoplasty. The exact mechanism remains unknown but postoperative high IOP seems to be an important risk factor following complicated DALK. Rise in IOP during the management of complications following DALK related to DM was found to be important in the development of FDP in this series.
C1 [Bozkurt, Kansu Tahir] Umraniye Educ & Res Hosp, Dept Ophthalmol, Istanbul, Turkey.
   [Acar, Banu Torun; Acar, Suphi] Haydarpasa Educ & Res Hosp, Dept Ophthalmol, Istanbul, Turkey.
RP Bozkurt, KT (reprint author), Umraniye Egitim & Arastirma Hastanesi Goz Klin, Elmalikent M Adem Yavuz Cad 1, TR-34766 Istanbul, Turkey.
EM drtkansubozkurt@hotmail.com
NR 17
TC 2
Z9 2
PU WICHTIG EDITORE
PI MILAN
PA 72/74 VIA FRIULI, 20135 MILAN, ITALY
SN 1120-6721
J9 EUR J OPHTHALMOL
JI Eur. J. Ophthalmol.
PD MAR-APR
PY 2013
VL 23
IS 2
BP 164
EP 170
DI 10.5301/ejo.5000198
PG 7
WC Ophthalmology
SC Ophthalmology
GA 224VM
UT WOS:000324918700004
ER

PT J
AU Pu, CC
   He, JX
   Cui, SZ
   Gao, WD
AF Pu, Congcong
   He, Jianxin
   Cui, Shizhong
   Gao, Weidong
TI Effect of electric fields on a novel enclosed air-jet electrospinning
   set-up
SO FIBERS AND POLYMERS
LA English
DT Article
DE Air-jet; Enclosed; Novel electrospinning set-up; High throughput;
   Electric fields
ID POLYMER-SOLUTIONS; MULTIPLE JETS; NANOFIBERS; BUBBLE
AB A novel enclosed air-jet electrospun set-up was described for fabricating nanofibers with high production rate. This study showed the components of the spinneret device, mainly including a spray nozzle, a liquid storage chamber, a connector and a gas storage chamber. By using this device, the polyacrylonitrile (PAN) nanofiber mats were fabricated with increased production rate of nearly more than ten times as compared with using single-needle electrospun set-up. The jets path, fibers morphology, mats throughput, along with forces acted on the bubbles in four positive electrodes were investigated in this report. The electric fields and equipotent lines distribution with corresponding positive electrodes were simulated with a second-dimension FEA (An-soft Maxwell) for analyzing experiment results. The simulated results showed that the strength of electric fields was related to the size of the charged area, and the uniform of electric fields depended on the mutual effects of electric fields from different charged position. The average diameter of fibers was the thinnest with about 280 nm and the standard deviation of fibers was 34.95 % with the top surface of the solution storage chamber and the nozzle charged. When the whole nozzle was charged, the diameter of fibers increased to 323.27 nm but the standard deviation reduced to 29.53 %. Especially, with the top surface of the solution storage chamber charged, the fibers showed thinner mean diameter of 290 nm and the most uniform standard deviation of 28.02 %. With further reduction of the charged area, a few beads-like fibers with the thickest diameter and the worst standard deviation were appeared.
C1 [Pu, Congcong; Cui, Shizhong; Gao, Weidong] Jiangnan Univ, Sch Text & Clothing, Wuxi 214122, Peoples R China.
   [Pu, Congcong; He, Jianxin; Cui, Shizhong] Zhongyuan Univ Technol, Educ Dept Henan Prov, Key Lab Funct Text, Zhengzhou 450007, Peoples R China.
RP He, JX (reprint author), Zhongyuan Univ Technol, Educ Dept Henan Prov, Key Lab Funct Text, Zhengzhou 450007, Peoples R China.
EM hejianxin771117@163.com
FU National Natural Science Foundation of China [51203196]; United
   Foundation from National Natural Science Foundation of China; People's
   Government of Henan Province for Cultivating Talents [U1204510]
FX This work was supported by a grant from National Natural Science
   Foundation of China (No. 51203196), and the financial support of the
   United Foundation from National Natural Science Foundation of China and
   The People's Government of Henan Province for Cultivating Talents (No.
   U1204510) is gratefully acknowledged.
NR 22
TC 2
Z9 3
PU KOREAN FIBER SOC
PI SEOUL
PA KOREA SCIENCE TECHNOLOGY CTR #501 635-4 YEOGSAM-DONG, KANGNAM-GU, SEOUL
   135-703, SOUTH KOREA
SN 1229-9197
J9 FIBER POLYM
JI Fiber. Polym.
PD MAR
PY 2013
VL 14
IS 3
BP 382
EP 388
DI 10.1007/s12221-013-0382-2
PG 7
WC Materials Science, Textiles; Polymer Science
SC Materials Science; Polymer Science
GA 122XS
UT WOS:000317352500007
ER

PT J
AU Ninomiya, K
   Ihama, Y
   Yamagata, K
   Fukasawa, M
   Nagai, T
   Fuke, C
   Miyazaki, T
AF Ninomiya, Kenji
   Ihama, Yoko
   Yamagata, Kenji
   Fukasawa, Maki
   Nagai, Takumi
   Fuke, Chiaki
   Miyazaki, Tetsuji
TI An autopsy case of decompression sickness: Hemorrhages in the fat tissue
   and fat embolism
SO ROMANIAN JOURNAL OF LEGAL MEDICINE
LA English
DT Article
DE decompression sickness; decompression illness; fat tissue; fat embolism;
   diving; autopsy
ID HYPERBARIC CHAMBER
AB We present an autopsy case of decompression sickness (DCS). A man in his 50s who was a professional diver died of cardiopulmonary arrest on a ship after solo recreational diving with a hookah dive system. Although he was transported to a medical facility, he was confirmed dead approximately 1 h after cardiopulmonary arrest. At autopsy, the following findings were observed: skin discoloration with subcutaneous hemorrhages; diffuse bleeding in the epicardial fat, greater omentum, and mesentery; fat emboli in the kidneys; and numerous bubbles in the blood vessels. These findings, combined with those of the on-scene investigation, led to the conclusion that the subject died of DCS. The deceased had two distinctive findings related to fat: hemorrhages in the fat tissue and fat embolism. We suggest that these findings are vital reactions indicative of DCS.
C1 [Ninomiya, Kenji; Ihama, Yoko; Fukasawa, Maki; Nagai, Takumi; Fuke, Chiaki; Miyazaki, Tetsuji] Univ Ryukyus, Dept Legal Med, Grad Sch Med, Okinawa, Japan.
   [Yamagata, Kenji] 11th Reg Coast Guard Headquarters, Okinawa, Japan.
RP Ninomiya, K (reprint author), Univ Ryukyus, Dept Legal Med, Grad Sch Med, Okinawa, Japan.
EM ninomiya@med.u-ryukyu.ac.jp
NR 17
TC 1
Z9 1
PU ROMANIAN LEGAL MED SOC
PI BUCHAREST
PA SOS VITAN-BIRZESTI 9, BUCHAREST, 75669, ROMANIA
SN 1221-8618
J9 ROM J LEG MED
JI Rom. J. Leg. Med.
PD MAR
PY 2013
VL 21
IS 1
BP 23
EP 26
DI 10.4323/rjlm.2013.23
PG 4
WC Medicine, Legal
SC Legal Medicine
GA 114VC
UT WOS:000316769900006
ER

PT J
AU Caramanna, G
   Wei, Y
   Maroto-Valer, MM
   Nathanail, P
   Steven, M
AF Caramanna, Giorgio
   Wei, Yang
   Maroto-Valer, M. Mercedes
   Nathanail, Paul
   Steven, Mike
TI Laboratory experiments and field study for the detection and monitoring
   of potential seepage from CO2 storage sites
SO APPLIED GEOCHEMISTRY
LA English
DT Article
ID PANAREA AEOLIAN ISLANDS; SOIL COLUMN; MEDITERRANEAN SEA; SOLUTE
   TRANSPORT; BUBBLE PLUMES; GAS ERUPTION; CHEMISTRY; CHAMBER; EFFLUX;
   ACCUMULATION
AB Potential CO2 seepages from geological storage sites or from the injection rig may affect the surrounding environment. To develop reliable detection techniques for such seepages a laboratory rig was designed that is composed of three vertical Plexiglas columns. The columns can be filled with sediments and water; CO2 can be injected from the bottom. Two columns are used to simulate the impact of CO2 on soils; while the third one, which is larger in size, simulates CO2 seepage in aquatic environments. The main results of the laboratory experiments indicate that increased levels of CO2 generate a quick drop in pH. Once the seepage is stopped, a partial recovery towards the initial values of pH is recorded. The outcomes of the laboratory experiments on the aquatic seepage are compared with observations from a submarine natural emission of CO2. In this natural underwater seepage multi-parametric probes and laboratory analysis were used to analyze the composition and the chemical effects of the emitted gas; basic acoustic techniques were tested as tools for the prompt detection of CO2 bubbles in water. (C) 2012 Elsevier Ltd. All rights reserved.
C1 [Caramanna, Giorgio; Maroto-Valer, M. Mercedes] Heriot Watt Univ, Sch Engn & Phys Sci, CICCS, Edinburgh EH14 4AS, Midlothian, Scotland.
   [Caramanna, Giorgio; Maroto-Valer, M. Mercedes] Heriot Watt Univ, Inst Petr Engn, Edinburgh EH14 4AS, Midlothian, Scotland.
   [Wei, Yang; Nathanail, Paul; Steven, Mike] Univ Nottingham, Sch Geog, Nottingham NG7 2RD, England.
RP Caramanna, G (reprint author), Heriot Watt Univ, Sch Engn & Phys Sci, CICCS, Edinburgh Campus, Edinburgh EH14 4AS, Midlothian, Scotland.
EM giorgio.caramanna@nottingham.ac.uk
FU Centre for Innovation in Carbon Capture and Storage (Engineering and
   Physical Sciences Research Council) [EP/F012098/1]
FX The authors would like to acknowledge the support of the Centre for
   Innovation in Carbon Capture and Storage (Engineering and Physical
   Sciences Research Council Grant EP/F012098/1). Tarmac - Buxton Lime and
   Cement and Mr. Kevan Garratt are acknowledged for kindly donating the
   limestone sediments for the experimental testing.
NR 41
TC 0
Z9 0
PU PERGAMON-ELSEVIER SCIENCE LTD
PI OXFORD
PA THE BOULEVARD, LANGFORD LANE, KIDLINGTON, OXFORD OX5 1GB, ENGLAND
SN 0883-2927
J9 APPL GEOCHEM
JI Appl. Geochem.
PD MAR
PY 2013
VL 30
BP 105
EP 113
DI 10.1016/j.apgeochem.2012.09.009
PG 9
WC Geochemistry & Geophysics
SC Geochemistry & Geophysics
GA 098VG
UT WOS:000315576600010
ER

PT J
AU Farjo, AA
   Sugar, A
   Schallhorn, SC
   Majmudar, PA
   Tanzer, DJ
   Trattler, WB
   Cason, JB
   Donaldson, KE
   Kymionis, GD
AF Farjo, Ayad A.
   Sugar, Alan
   Schallhorn, Steven C.
   Majmudar, Parag A.
   Tanzer, David J.
   Trattler, William B.
   Cason, John B.
   Donaldson, Kendall E.
   Kymionis, George D.
TI Femtosecond Lasers for LASIK Flap Creation A Report by the American
   Academy of Ophthalmology
SO OPHTHALMOLOGY
LA English
DT Article
ID IN-SITU KERATOMILEUSIS; OPTICAL COHERENCE TOMOGRAPHY; TRANSIENT
   LIGHT-SENSITIVITY; DIFFUSE LAMELLAR KERATITIS; SUB-BOWMANS
   KERATOMILEUSIS; CORNEAL ABERRATION CHANGES; MORIA M2 MICROKERATOME; 80
   EXCIMER-LASER; HUMAN DONOR EYES; MECHANICAL-MICROKERATOME
AB Objective: To review the published literature to assess the safety, efficacy, and predictability of femtosecond lasers for the creation of corneal flaps for LASIK; to assess the reported outcomes of LASIK when femtosecond lasers are used to create corneal flaps; and to compare the differences in outcomes between femtosecond lasers and mechanical microkeratomes.
   Methods: Literature searches of the PubMed and Cochrane Library databases were last conducted on October 12, 2011, without language or date limitations. The searches retrieved a total of 636 references. Of these, panel members selected 58 articles that they considered to be of high or medium clinical relevance, and the panel methodologist rated each article according to the strength of evidence. Four studies were rated as level I evidence, 14 studies were rated as level II evidence, and the remaining studies were rated as level III evidence.
   Results: The majority of published studies evaluated a single laser platform. Flap reproducibility varied by device and the generation of the device. Standard deviations in flap thicknesses ranged from 4 to 18.4 mu m. Visual acuities and complications reported with LASIK flaps created using femtosecond lasers are within Food and Drug Administration safety and efficacy limits. Of all complications, diffuse lamellar keratitis is the most common after surgery but is generally mild and self-limited. Corneal sensation was reported to normalize by 1 year after surgery. Unique complications of femtosecond lasers included transient light-sensitivity syndrome, rainbow glare, opaque bubble layer, epithelial breakthrough of gas bubbles, and gas bubbles within the anterior chamber.
   Conclusions: Available evidence (levels I and II) indicates that femtosecond lasers are efficacious devices for creating LASIK flaps, with accompanying good visual results. Overall, femtosecond lasers were found to be as good as or better than mechanical microkeratomes for creating LASIK flaps. There are unique complications that can occur with femtosecond lasers, and long-term follow-up is needed to evaluate the technology fully.
   Financial Disclosure(s): Proprietary or commercial disclosure may be found after the references. Ophthalmology 2013;120: e5-e20 (C) 2013 by the American Academy of Ophthalmology.
C1 [Farjo, Ayad A.] Brighton Vis Ctr, Brighton, MI USA.
   [Sugar, Alan] Univ Michigan, WK Kellogg Eye Ctr, Ann Arbor, MI USA.
   [Schallhorn, Steven C.] Univ Calif San Francisco, San Francisco, CA 94143 USA.
   [Schallhorn, Steven C.; Tanzer, David J.] Gordon Weiss Schanzlin Vis Inst, San Diego, CA USA.
   [Majmudar, Parag A.] Chicago Cornea Consultants Ltd, Chicago, IL USA.
   [Trattler, William B.] Ctr Excellence Eye Care, Miami, FL USA.
   [Cason, John B.] USN, Med Ctr, Ophthalmol Clin, San Diego, CA 92152 USA.
   [Donaldson, Kendall E.] Bascom Palmer Eye Inst Plantat, Plantation, FL USA.
   [Kymionis, George D.] Univ Crete, Fac Med, IVO, Iraklion, Crete, Greece.
RP Farjo, AA (reprint author), Care of Collins N, Amer Acad Ophthalmol, POB 7424, San Francisco, CA 94120 USA.
EM ncollins@aao.org
FU American Academy of Ophthalmology
FX Funded without commercial support by the American Academy of
   Ophthalmology.
NR 81
TC 7
Z9 7
PU ELSEVIER SCIENCE INC
PI NEW YORK
PA 360 PARK AVE SOUTH, NEW YORK, NY 10010-1710 USA
SN 0161-6420
J9 OPHTHALMOLOGY
JI Ophthalmology
PD MAR
PY 2013
VL 120
IS 3
BP E5
EP E20
DI 10.1016/j.ophtha.2012.08.013
PG 16
WC Ophthalmology
SC Ophthalmology
GA 100XJ
UT WOS:000315738200001
ER

PT J
AU Matthujak, A
   Kasamnimitporn, C
   Sittiwong, W
   Pianthong, K
   Takayama, K
   Milton, BE
AF Matthujak, A.
   Kasamnimitporn, C.
   Sittiwong, W.
   Pianthong, K.
   Takayama, K.
   Milton, B. E.
TI Characteristics of impact-driven high-speed liquid jets in water
SO SHOCK WAVES
LA English
DT Article
DE Impact-driven high-speed water jet; Shadowgraph; Shock wave; Bubble;
   Over-pressure
ID DISSECTION
AB This paper describes a preliminary investigation of the characteristics of high-speed water jets injected into water from an orifice. The high-speed jets were generated by the impact of a projectile launched by a horizontal single-stage powder gun and submerged in a water test chamber. The ensuing impact-driven high-speed water jets in the water were visualized by the shadowgraph technique, and the images were recorded by a high-speed digital video camera. The processes following such jet injection into water, the jet-induced shock waves, shock wave propagation, the bubble behavior, bubble collapse-induced rebound shock waves and bubble cloud re-generation were observed. Peak over-pressures of about 24 and 35 GPa measured by a Polyvinylidence difluoride (PVDF) piezoelectric film pressure sensor were generated by the jet impingement and the bubble impingement, respectively. The peak over-pressure was found to decrease exponentially as the stand-off distance between the PVDF pressure sensor and the nozzle exit increases.
C1 [Matthujak, A.; Kasamnimitporn, C.] Ubon Ratchathani Univ, Fac Engn, Dept Mech Engn, CJARL, Ubon Ratchathani 34190, Thailand.
   [Sittiwong, W.; Pianthong, K.] Ubon Ratchathani Univ, Fac Engn, Dept Mech Engn, Ubon Ratchathani 34190, Thailand.
   [Takayama, K.] Tohoku Univ, Inst Fluid Sci, Shock Wave Interdisciplinary Applicat Div, Sendai, Miyagi 9808577, Japan.
   [Milton, B. E.] Univ New S Wales, Sch Mech & Mfg Engn, Sydney, NSW, Australia.
RP Matthujak, A (reprint author), Ubon Ratchathani Univ, Fac Engn, Dept Mech Engn, CJARL, Ubon Ratchathani 34190, Thailand.
EM Anirut.Mat@gmail.com
FU Thailand Research Fund (TRF) [MRG5180046]; Department of Mechanical
   Engineering; Faculty of Engineering; Ubon Rat-chathani University;
   National Research Council of Thailand (NRCT)
FX The authors are grateful to Thailand Research Fund (TRF, contact No.
   MRG5180046), Department of Mechanical Engineering, Faculty of
   Engineering, Ubon Rat-chathani University and National Research Council
   of Thailand (NRCT) for financial supports.
NR 22
TC 0
Z9 0
PU SPRINGER
PI NEW YORK
PA 233 SPRING ST, NEW YORK, NY 10013 USA
SN 0938-1287
J9 SHOCK WAVES
JI Shock Waves
PD MAR
PY 2013
VL 23
IS 2
BP 105
EP 114
DI 10.1007/s00193-013-0431-1
PG 10
WC Mechanics
SC Mechanics
GA 099PG
UT WOS:000315633100001
ER

PT J
AU Dhanaliwala, AH
   Chen, JL
   Wang, SY
   Hossack, JA
AF Dhanaliwala, Ali H.
   Chen, Johnny L.
   Wang, Shiying
   Hossack, John A.
TI Liquid flooded flow-focusing microfluidic device for in situ generation
   of monodisperse microbubbles
SO MICROFLUIDICS AND NANOFLUIDICS
LA English
DT Article
DE Microfluidics; Flow-focusing; Monodisperse microbubbles; Flooded input;
   In situ production
ID ULTRASOUND CONTRAST AGENTS; LEFT-VENTRICULAR OPACIFICATION;
   DRUG-DELIVERY; T-JUNCTION; BUBBLES; SIZE; DROPLETS; SYSTEMS;
   POLY(DIMETHYLSILOXANE); FABRICATION
AB Current microbubble-based ultrasound contrast agents are administered intravenously resulting in large losses of contrast agent, systemic distribution, and strict requirements for microbubble longevity and diameter size. Instead we propose in situ production of microbubbles directly within the vasculature to avoid these limitations. Flow-focusing microfluidic devices (FFMDs) are a promising technology for enabling in situ production as they can produce microbubbles with precisely controlled diameters in real-time. While the microfluidic chips are small, the addition of inlets and interconnects to supply the gas and liquid phase greatly increases the footprint of these devices preventing the miniaturization of FFMDs to sizes compatible with medium and small vessels. To overcome this challenge, we introduce a new method for supplying the liquid (shell) phase to a FFMD that eliminates bulky interconnects. A pressurized liquid-filled chamber is coupled to the liquid inlets of an FFMD, which we term a flooded FFMD. The microbubble diameter and production rate of flooded FFMDs were measured optically over a range of gas pressures and liquid flow rates. The smallest FFMD manufactured measured 14.5 x 2.8 x 2.3 mm. A minimum microbubble diameter of 8.1 +/- A 0.3 mu m was achieved at a production rate of 450,000 microbubbles/s (MB/s). This represents a significant improvement with respect to any previously reported result. The flooded design also simplifies parallelization and production rates of up to 670,000 MB/s were achieved using a parallelized version of the flooded FFMD. In addition, an intravascular ultrasound (IVUS) catheter was coupled to the flooded FFMD to produce an integrated ultrasound contrast imaging device. B-mode and IVUS images of microbubbles produced from a flooded FFMD in a gelatin phantom vessel were acquired to demonstrate the potential of in situ microbubble production and real-time imaging. Microbubble production rates of 222,000 MB/s from a flooded FFMD within the vessel lumen provided a 23 dB increase in B-mode contrast. Overall, the flooded design is a critical contribution towards the long-term goal of utilizing in situ produced microbubbles for contrast enhanced ultrasound imaging of, and drug delivery to, the vasculature.
C1 [Dhanaliwala, Ali H.; Chen, Johnny L.; Wang, Shiying; Hossack, John A.] Univ Virginia, Dept Biomed Engn, Charlottesville, VA 22903 USA.
RP Hossack, JA (reprint author), Univ Virginia, Dept Biomed Engn, Charlottesville, VA 22903 USA.
EM jh7fj@virginia.edu
RI Wang, Shiying/H-7007-2013
FU National Institutes of Health [R01 HL90700]
FX This work was supported by the National Institutes of Health R01
   HL90700. The authors would like to thank Dr. Arthur Weston Lichtenberger
   for his advice on photolithography, Dr. Alexander Klibanov for his
   advice on shell properties, and Dr. Paul Dayton for his help with the
   high speed camera. Volcano Corp provided a loan of equipment and IVUS
   catheters.
NR 63
TC 4
Z9 4
PU SPRINGER HEIDELBERG
PI HEIDELBERG
PA TIERGARTENSTRASSE 17, D-69121 HEIDELBERG, GERMANY
SN 1613-4982
J9 MICROFLUID NANOFLUID
JI Microfluid. Nanofluid.
PD MAR
PY 2013
VL 14
IS 3-4
BP 457
EP 467
DI 10.1007/s10404-012-1064-x
PG 11
WC Nanoscience & Nanotechnology; Instruments & Instrumentation; Physics,
   Fluids & Plasmas
SC Science & Technology - Other Topics; Instruments & Instrumentation;
   Physics
GA 094XQ
UT WOS:000315299100005
ER

PT J
AU Maxwell, AD
   Cain, CA
   Hall, TL
   Fowlkes, JB
   Xu, Z
AF Maxwell, Adam D.
   Cain, Charles A.
   Hall, Timothy L.
   Fowlkes, J. Brian
   Xu, Zhen
TI PROBABILITY OF CAVITATION FOR SINGLE ULTRASOUND PULSES APPLIED TO
   TISSUES AND TISSUE-MIMICKING MATERIALS
SO ULTRASOUND IN MEDICINE AND BIOLOGY
LA English
DT Article
DE Cavitation probability; Inertial cavitation; Focused ultrasound therapy;
   Histotripsy
ID INTENSITY FOCUSED ULTRASOUND; SHOCK-WAVE LITHOTRIPSY; IN-VITRO; INERTIAL
   CAVITATION; DIAGNOSTIC ULTRASOUND; ADIPOSE-TISSUE; VIVO; BLOOD; WATER;
   HISTOTRIPSY
AB In this study, the negative pressure values at which inertial cavitation consistently occurs in response to a single, two-cycle, focused ultrasound pulse were measured in several media relevant to cavitation-based ultrasound therapy. The pulse was focused into a chamber containing one of the media, which included liquids, tissue-mimicking materials, and ex vivo canine tissue. Focal waveforms were measured by two separate techniques using a fiber-optic hydrophone. Inertial cavitation was identified by high-speed photography in optically transparent media and an acoustic passive cavitation detector. The probability of cavitation (P-cav) for a single pulse as a function of peak negative pressure (p_) followed a sigmoid curve, with the probability approaching one when the pressure amplitude was sufficient. The statistical threshold (defined as P-cav = 0.5) was between p_ = 26 and 30 MPa in all samples with high water content but varied between p_ = 13.7 and >36 MPa in other media. A model for radial cavitation bubble dynamics was employed to evaluate the behavior of cavitation nuclei at these pressure levels. A single bubble nucleus with an inertial cavitation threshold of p_ = 28.2 megapascals was estimated to have a 2.5 nm radius in distilled water. These data may be valuable for cavitation-based ultrasound therapy to predict the likelihood of cavitation at various pressure levels and dimensions of cavitation-induced lesions in tissue. (E-mail: adamdm@umich.edu) (C) 2013 World Federation for Ultrasound in Medicine & Biology.
C1 [Maxwell, Adam D.; Cain, Charles A.; Hall, Timothy L.; Fowlkes, J. Brian; Xu, Zhen] Univ Michigan, Dept Biomed Engn, Ann Arbor, MI 48109 USA.
RP Maxwell, AD (reprint author), 1107 Carl A Gerstacker Bldg,2200 Bonisteel Blvd, Ann Arbor, MI 48109 USA.
EM adamdm@umich.edu
FU National Science Foundation; University of Michigan Rackham Graduate
   School; National Institutes of Health [R01 EB008998]
FX The authors thank Alex Chiao for construction of the sample chamber, Min
   Zhang of the University of Michigan Department of Biostatistics, and
   Hitinder Gurm of the University of Michigan Department of Internal
   Medicine for help with statistical methodology. This material is based
   on work supported by a National Science Foundation Graduate Research
   Fellowship and a Predoctoral Fellowship from University of Michigan
   Rackham Graduate School. The work was also supported by National
   Institutes of Health (grant R01 EB008998).
NR 73
TC 13
Z9 13
PU ELSEVIER SCIENCE INC
PI NEW YORK
PA 360 PARK AVE SOUTH, NEW YORK, NY 10010-1710 USA
SN 0301-5629
J9 ULTRASOUND MED BIOL
JI Ultrasound Med. Biol.
PD MAR
PY 2013
VL 39
IS 3
BP 449
EP 465
DI 10.1016/j.ultrasmedbio.2012.09.004
PG 17
WC Acoustics; Radiology, Nuclear Medicine & Medical Imaging
SC Acoustics; Radiology, Nuclear Medicine & Medical Imaging
GA 088XW
UT WOS:000314872200009
ER

PT J
AU Foster, PP
   Pollock, NW
   Conkin, J
   Dervay, JP
   Caillot, N
   Chhikara, RS
   Vann, RD
   Butler, BD
   Gemhardt, ML
AF Foster, Philip P.
   Pollock, Neal W.
   Conkin, Johnny
   Dervay, Joseph P.
   Caillot, Nicolas
   Chhikara, Raj S.
   Vann, Richard D.
   Butler, Bruce D.
   Gemhardt, Michael L.
TI Protective Mechanisms in Hypobaric Decompression
SO AVIATION SPACE AND ENVIRONMENTAL MEDICINE
LA English
DT Article
DE decompression sickness; light exercise; near infrared spectroscopy
ID NEAR-INFRARED SPECTROSCOPY; SKELETAL-MUSCLE; ALTITUDE DECOMPRESSION;
   BUBBLE FORMATION; BLOOD-FLOW; 100-PERCENT OXYGEN; INERT-GAS; EXERCISE;
   SICKNESS; WASHOUT
AB Background: To reduce bubble formation and growth during hypobaric exposures, a denitrogenation or nitrogen "washout" procedure is performed. This procedure consists of prebreathing oxygen fractions as close to one as possible (oxygen prebreathe) prior to depressurization before ascending to the working altitude or low spacesuit pressures. During the NASA prebreathe reduction program (PRP), it was determined that the addition of a light arm exercise to short, individually designed, performance-based heavy exercise (dual cycle ergometry) during an abbreviated 2-h prebreathe (F1O2 similar to 1.0) reduced the occurrence of decompression sickness (DCS). Heavy-exercise-induced DCS reduction is likely to be related to the enhancement of the tissue nitrogen washout during the oxygen prebreathe. In addition to the heavy-exercise-induced microcirculatory adaptation, we hypothesized that the light exercise would not cause sufficient microcirculatory changes in the limbs to explain alone this further DCS protection. We evaluated microcirculatory changes as minimal by replicating the exercise characteristics of the PRP trials in 13 healthy subjects. Methods: Noninvasive near infrared spectroscopy (NIRS) allowed observation of instantaneous variations of total, oxygenated, and deoxygenated hemoglobin/myoglobin concentrations in the microcirculatory networks (probes facing the vastus lateralis and deltoid muscles) of active limbs during dynamic exercise. Results: The high-intensity leg exercise alone produced the changes in NIRS parameters; the light arm exercise induced minimal microcirculatory volume changes. However, this coupling appeared to be critical in previous altitude PRP chamber studies by reducing DCS. Discussion: With only minimal microcirculatory blood volume changes, it is unlikely that light exercise alone causes significant nitrogen tissue washout. Therefore, our results suggest that in addition to nitrogen tissue washout, another unknown exercise-induced effect may have further enhanced the DCS protection, possibly mediated via the anti-inflammatory effect of exercise, gas micronuclei reduction, NO pathways, or other molecular mechanisms.
C1 [Foster, Philip P.] Univ Texas Hlth Sci Ctr Houston, Dept Internal Med Pulm, Houston, TX 77030 USA.
   [Foster, Philip P.] Univ Texas Hlth Sci Ctr Houston, Dept Nanomed & Biomed Engn, Houston, TX 77030 USA.
   [Foster, Philip P.] Univ Texas Med Branch, Dept Internal Med Pulm, Galveston, TX 77555 USA.
   [Pollock, Neal W.; Vann, Richard D.] Duke Univ, Med Ctr, Dept Anesthesiol, Durham, NC 27710 USA.
   [Pollock, Neal W.; Vann, Richard D.] Duke Univ, Med Ctr, Ctr Hyperbar Med & Environm Physiol, Durham, NC USA.
   [Conkin, Johnny] Univ Space Res Assoc, Houston, TX USA.
   [Dervay, Joseph P.; Gemhardt, Michael L.] NASA, Lyndon B Johnson Space Ctr, Houston, TX 77058 USA.
   [Caillot, Nicolas] Ctr Hosp Univ, Clermont Ferrand, France.
   [Chhikara, Raj S.] Univ Houston Clear Lake City, Div Comp & Math, Houston, TX 77058 USA.
   [Butler, Bruce D.] Univ Texas Hlth Sci Ctr Houston, Dept Anesthesiol, Houston, TX 77030 USA.
RP Foster, PP (reprint author), Univ Texas Hlth Sci Ctr Houston, Brown Fdn, Inst Mol Med IMM Prevent Human Dis, Dept Internal Med,Dept Pulm & NanoMed, 1825 Pressler St,SRB 205, Houston, TX 77030 USA.
EM philip.p.foster@uth.tmc.edu
FU NASA
FX The NASA prebreathe reduction program (PRP) and the exercise sessions
   (PRP trials) were originally designed and/or implemented by B.D.B, J.C.,
   J.P.D., P.P.F., N.W.P., R.D.V., M.L.G. (Head of the PRP project) through
   a multicenter experiment sponsored by NASA conducted at NASA-JSC and
   various institutions in North America. We cannot list here all other
   numerous contributors to the original project from basic science to
   operational implementation. PPF (PI) designed and conducted the current
   NIRS study presented here; it was performed later, after the completion
   of PRP, during P.P.F.'s one-year temporary tenure at the School of
   Medicine of Clermont-Ferrand (University-Hospital Gabriel Montpied,
   France) with the help of N.C. and was also part of N.C.'s Ph.D.
   curriculum at University of Auvergne. The statistical analysis was
   conducted and described by R.S.C., Division of Computing, Statistics and
   Mathematics, University of Houston - Clear Lake, Houston, TX. This paper
   passed the NASA Export Control process (# DAA 22,107).
NR 41
TC 1
Z9 1
PU AEROSPACE MEDICAL ASSOC
PI ALEXANDRIA
PA 320 S HENRY ST, ALEXANDRIA, VA 22314-3579 USA
SN 0095-6562
EI 1943-4448
J9 AVIAT SPACE ENVIR MD
JI Aviat. Space Environ. Med.
PD MAR
PY 2013
VL 84
IS 3
BP 212
EP 225
DI 10.3357/ASEM.3314.2013
PG 14
WC Public, Environmental & Occupational Health; Medicine, General &
   Internal; Sport Sciences
SC Public, Environmental & Occupational Health; General & Internal
   Medicine; Sport Sciences
GA AD1LP
UT WOS:000332995800006
ER

PT J
AU Yamamoto, K
   Ogata, S
AF Yamamoto, Ken
   Ogata, Satoshi
TI Effects of T-junction size on bubble generation and flow instability for
   two-phase flows in circular microchannels
SO INTERNATIONAL JOURNAL OF MULTIPHASE FLOW
LA English
DT Article
DE Slug flow; Visualization; T-junction; Flow instability; Microchannel;
   Bubble generation
ID LIQUID TAYLOR FLOW; DROPLET FORMATION; ELONGATED BUBBLES; SEGMENTED
   FLOW; MECHANISM; BREAK; PIV
AB A visualization experiment was conducted to detect the effects of the T-junction size on bubble generation and air-water two-phase flow instability in circular microchannels. Four test channels were prepared by connecting two glass capillaries (I.D.: 0.486 mm) in a connecting chamber, and the gaps between the capillaries (0.14-0.25 mm) were used as air injectors. The bubble generation and two-phase flow downstream of the T-junctions were visualized using a high-speed camera. The bubble and slug lengths and bubble generation frequencies were measured from the obtained images. We confirmed that the bubble length can be predicted by a correlation derived from a scaling analysis. However, the correlation was invalid when the flow rate ratio of the two phases was either extremely high or extremely low, or when the bubbles were generated from the smallest T-junction. These flows were defined as unstable or quasi-stable flow, and the transition mechanism to these flows were investigated by analyzing the fluctuations in the Laplace pressure and water phase during the bubble generation process. The time lag in the pressure changes between the Laplace pressure and the water phase destabilizes the flow, and the destabilization increases for small T-junctions and high water velocities. (C) 2012 Elsevier Ltd. All rights reserved.
C1 [Yamamoto, Ken; Ogata, Satoshi] Tokyo Metropolitan Univ, Dept Mech Engn, Hachioji, Tokyo 1920397, Japan.
RP Yamamoto, K (reprint author), Tokyo Metropolitan Univ, Dept Mech Engn, 1-1 Minami Osawa, Hachioji, Tokyo 1920397, Japan.
EM yamamoto-ken@ed.tmu.ac.jp
FU Japan Society for the Promotion of Science
FX This study was financially supported by the Japan Society for the
   Promotion of Science.
NR 26
TC 3
Z9 3
PU PERGAMON-ELSEVIER SCIENCE LTD
PI OXFORD
PA THE BOULEVARD, LANGFORD LANE, KIDLINGTON, OXFORD OX5 1GB, ENGLAND
SN 0301-9322
J9 INT J MULTIPHAS FLOW
JI Int. J. Multiph. Flow
PD MAR
PY 2013
VL 49
BP 24
EP 30
DI 10.1016/j.ijmultiPhaseflow.2012.09.002
PG 7
WC Mechanics
SC Mechanics
GA 077FV
UT WOS:000314014200003
ER

PT J
AU Lewicki, JL
   Hilley, GE
   Dobeck, L
   McLing, TL
   Kennedy, BM
   Bill, M
   Marino, BDV
AF Lewicki, J. L.
   Hilley, G. E.
   Dobeck, L.
   McLing, T. L.
   Kennedy, B. M.
   Bill, M.
   Marino, B. D. V.
TI Geologic CO2 input into groundwater and the atmosphere, Soda Springs,
   ID, USA
SO CHEMICAL GEOLOGY
LA English
DT Article
DE Springs; CO2 degassing; Eddy covariance; Mantle; Metamorphic
   decarbonation; Accumulation chamber
ID MEADE THRUST ALLOCHTHON; CARBON-DIOXIDE; MAMMOTH MOUNTAIN; EDDY
   COVARIANCE; FLUX MEASUREMENTS; DIFFUSE EMISSION; NOBLE-GASES;
   SOUTHEASTERN IDAHO; REGIONAL AQUIFERS; CALIFORNIA
AB A set of CO2 flux, geochemical, and hydrologic measurement techniques was used to characterize the source of and quantify gaseous and dissolved CO2 discharges from the area of Soda Springs, southeastern Idaho. An eddy covariance system was deployed for similar to one month near a bubbling spring and measured net CO2 fluxes from -74 to 1147 g m(-2) d(-1). An inversion of measured eddy covariance CO2 fluxes and corresponding modeled source weight functions mapped the surface CO2 flux distribution within and quantified CO2 emission rate (24.9 t d(-1)) from a 0.05 km(2) area surrounding the spring. Soil CO2 fluxes (<1 to 52,178 g m(-2) d(-1)) were measured within a 0.05 km(2) area of diffuse degassing using the accumulation chamber method. The estimated CO2 emission rate from this area was 49 t d(-1). A carbon mass balance approach was used to estimate dissolved CO2 discharges from contributing sources at nine springs and the Soda Springs geyser. Total dissolved inorganic carbon (as CO2) discharge for all sampled groundwater features was 57.1 t d(-1). Of this quantity, approximately 3% was derived from biogenic carbon dissolved in infiltrating groundwater, 35% was derived from carbonate mineral dissolution within the aquifer(s), and 62% was derived from deep source(s). Isotopic compositions of helium (1.74-2.37 R-a) and deeply derived carbon (delta C-13 approximate to 3 parts per thousand) suggested contribution of volatiles from mantle and carbonate sources. Assuming that the deeply derived CO2 discharge estimated for sampled groundwater features (similar to 35 t d(-1)) is representative of springs throughout the study area, the total rate of deeply derived CO2 input into the groundwater system within this area could be similar to 350 t d(-1), similar to CO2 emission rates from a number of quiescent volcanoes. Published by Elsevier B.V.
C1 [Lewicki, J. L.] US Geol Survey, Menlo Pk, CA 94025 USA.
   [Hilley, G. E.] Stanford Univ, Dept Geol & Environm Sci, Stanford, CA 94305 USA.
   [Dobeck, L.] Montana State Univ, Dept Chem & Biochem, Bozeman, MT 59717 USA.
   [McLing, T. L.] Idaho Natl Lab, Idaho Falls, ID 83415 USA.
   [Marino, B. D. V.] Planetary Emission Management Inc, Cambridge, MA 02142 USA.
   [Kennedy, B. M.; Bill, M.] Univ Calif Berkeley, Lawrence Berkeley Natl Lab, Div Earth Sci, Berkeley, CA 94720 USA.
RP Lewicki, JL (reprint author), US Geol Survey, 345 Middlefield Rd, Menlo Pk, CA 94025 USA.
EM jlewicki@usgs.gov
FU Office of Sequestration, Hydrogen, and Clean Coal Fuels, NETL, of the
   U.S. Dept. of Energy [DE-AC02-05CH11231]
FX We thank two anonymous reviewers for their helpful comments on this
   manuscript and LI-COR, Inc. for the use of the LI-COR LI-8100A Automated
   Soil CO<INF>2</INF> Flux System. We are grateful to the Hilda Thompson
   Ranch and town of Soda Springs, ID for site access and field logistical
   support. This work was funded by Assistant Secretary for Fossil Energy,
   Office of Sequestration, Hydrogen, and Clean Coal Fuels, NETL, of the
   U.S. Dept. of Energy under Contract No. DE-AC02-05CH11231.
NR 54
TC 2
Z9 2
PU ELSEVIER SCIENCE BV
PI AMSTERDAM
PA PO BOX 211, 1000 AE AMSTERDAM, NETHERLANDS
SN 0009-2541
J9 CHEM GEOL
JI Chem. Geol.
PD FEB 15
PY 2013
VL 339
SI SI
BP 61
EP 70
DI 10.1016/j.chemgeo.2012.06.013
PG 10
WC Geochemistry & Geophysics
SC Geochemistry & Geophysics
GA 110DQ
UT WOS:000316423200007
ER

PT J
AU Ugalde, C
   DiGiovine, B
   Henderson, D
   Holt, RJ
   Rehm, KE
   Sonnenschein, A
   Robinson, A
   Raut, R
   Rusev, G
   Tonchev, AP
AF Ugalde, C.
   DiGiovine, B.
   Henderson, D.
   Holt, R. J.
   Rehm, K. E.
   Sonnenschein, A.
   Robinson, A.
   Raut, R.
   Rusev, G.
   Tonchev, A. P.
TI First determination of an astrophysical cross section with a bubble
   chamber: The N-15(alpha, gamma)F-19 re-action
SO PHYSICS LETTERS B
LA English
DT Article
ID DARK-MATTER; SEARCH
AB We have devised a technique for measuring some of the most important nuclear reactions in stars which we expect to provide considerable improvement over previous experiments. Adapting ideas from dark matter search experiments with bubble chambers, we have found that a superheated liquid is sensitive to recoils produced from gamma rays photodisintegrating the nuclei of the liquid. The main advantage of the new target-detector system is a gain in yield of six orders of magnitude over conventional gas targets due to the higher mass density of liquids. Also, the detector is practically insensitive to the gamma-ray beam itself, thus allowing it to detect only the products of the nuclear reaction of interest. The first set of tests of a superheated target with a narrow bandwidth gamma-ray beam was completed and the results demonstrate the feasibility of the scheme. The new data are successfully described by an R-matrix model using published resonance parameters. With the increase in luminosity of the next generation gamma-ray beam facilities, the measurement of thermonuclear rates in the stellar Gamow window would become possible. (c) 2013 Elsevier B.V. All rights reserved.
C1 [Ugalde, C.] Univ Chicago, Dept Astron & Astrophys, Chicago, IL 60637 USA.
   [DiGiovine, B.; Henderson, D.; Holt, R. J.; Rehm, K. E.] Argonne Natl Lab, Div Phys, Argonne, IL 60439 USA.
   [Sonnenschein, A.] Fermilab Natl Accelerator Lab, Batavia, IL 60510 USA.
   [Robinson, A.] Univ Chicago, Dept Phys, Chicago, IL 60637 USA.
   [Raut, R.; Rusev, G.; Tonchev, A. P.] Duke Univ, Dept Phys, Durham, NC 27708 USA.
   [Raut, R.; Rusev, G.; Tonchev, A. P.] Triangle Univ Nucl Lab, Durham, NC 27708 USA.
RP Ugalde, C (reprint author), Univ Chicago, Dept Astron & Astrophys, 5640 S Ellis Ave, Chicago, IL 60637 USA.
RI Holt, Roy/E-5803-2011
FU US Department of Energy, Office of Nuclear Physics [DE-AC02-06CH11357,
   DE-FG02-97ER41033]
FX We acknowledge the support of the gamma-ray beam accelerator staff and
   scientists at Duke University. This work was supported by the US
   Department of Energy, Office of Nuclear Physics, under Contracts
   DE-AC02-06CH11357 and DE-FG02-97ER41033.
NR 20
TC 2
Z9 2
PU ELSEVIER SCIENCE BV
PI AMSTERDAM
PA PO BOX 211, 1000 AE AMSTERDAM, NETHERLANDS
SN 0370-2693
J9 PHYS LETT B
JI Phys. Lett. B
PD FEB 12
PY 2013
VL 719
IS 1-3
BP 74
EP 77
DI 10.1016/j.physletb.2012.12.068
PG 4
WC Physics, Multidisciplinary
SC Physics
GA 091QT
UT WOS:000315065600010
ER

PT J
AU Fan, XL
   Chen, X
   Liu, XN
   Zhang, HM
   Li, YX
AF Fan, Xueliu
   Chen, Xiang
   Liu, Xingnan
   Zhang, Huiming
   Li, Yanxiang
TI Bubble Formation at a Submerged Orifice for Aluminum Foams Produced by
   Gas Injection Method
SO METALLURGICAL AND MATERIALS TRANSACTIONS A-PHYSICAL METALLURGY AND
   MATERIALS SCIENCE
LA English
DT Article
ID CONSTANT-FLOW CONDITIONS; LIQUID; NOZZLES; WETTABILITY; STABILITY;
   PLATE; TIMES
AB The bubble formation at a submerged orifice in the process of aluminum foams produced by gas injection method is investigated. The experimental results show that the increase of the gas flow rate and the orifice diameter can lead to increasing of the bubble size. The large orifice can make the frequency of bubble formation decrease by slowing down the increase of the gas chamber pressure when the gas flow rate increases. The effect of the gas chamber volume on the bubble size can be ignored in the experiment when it expands from 1 to 125 cm(3). A theoretical model of bubble formation, expansion, and detachment under constant flow conditions is established to predict the bubble size. The theoretical predictions for air-aluminum melt systems are consistent with the experimental results.
C1 [Fan, Xueliu; Chen, Xiang; Liu, Xingnan; Zhang, Huiming; Li, Yanxiang] Tsinghua Univ, Dept Mech Engn, Beijing 100084, Peoples R China.
   [Chen, Xiang; Li, Yanxiang] Minist Educ, Key Lab Adv Mat Proc Technol, Beijing 100084, Peoples R China.
RP Fan, XL (reprint author), Tsinghua Univ, Dept Mech Engn, Beijing 100084, Peoples R China.
EM xchen@tsinghua.edu.cn
FU scientific research program of Zhejiang Province [2009C31049]
FX The authors gratefully acknowledge financial support from the scientific
   research program of Zhejiang Province No. 2009C31049.
NR 29
TC 0
Z9 0
PU SPRINGER
PI NEW YORK
PA 233 SPRING ST, NEW YORK, NY 10013 USA
SN 1073-5623
EI 1543-1940
J9 METALL MATER TRANS A
JI Metall. Mater. Trans. A-Phys. Metall. Mater. Sci.
PD FEB
PY 2013
VL 44A
IS 2
BP 729
EP 737
DI 10.1007/s11661-012-1418-8
PG 9
WC Materials Science, Multidisciplinary; Metallurgy & Metallurgical
   Engineering
SC Materials Science; Metallurgy & Metallurgical Engineering
GA 073BR
UT WOS:000313718800015
ER

PT J
AU Riss, S
   Heindl, LM
   Bachmann, BO
   Kruse, FE
   Cursiefen, C
AF Riss, Stephan
   Heindl, Ludwig M.
   Bachmann, Bjoern O.
   Kruse, Friedrich E.
   Cursiefen, Claus
TI Microbubble Incision as a New Rescue Technique for Big-Bubble Deep
   Anterior Lamellar Keratoplasty With Failed Bubble Formation
SO CORNEA
LA English
DT Article
DE DALK; keratoconus; big bubble; dissection; microincision technique
ID PENETRATING KERATOPLASTY; DESCEMETS-MEMBRANE; KERATOCONUS; IMPROVEMENT
AB Purpose: To describe a new surgical technique allowing dissection down to Descemet membrane in big-bubble deep anterior lamellar keratoplasty (DALK) with failed big-bubble formation (the "microbubble incision technique").
   Methods: This is an interventional case series of 10 consecutive patients with keratoconus undergoing intended big-bubble DALK with failure to establish a normal big bubble. In all patients, repeated air injections into the stroma were performed, leaving a whitish colored stroma. Lamellar dissection as far down as possible was then performed within this white tissue. As soon as the anterior chamber was visible, a large remaining intrastromal air bubble was incised with a sharp 15-degree knife introduced perpendicular to the tissue to open up this predescemetic bubble. If deeper air bubbles were still visible, this approach was repeated. Using a blunt spatula, this new layer was then prepared and viscodissection performed.
   Results: Using this novel approach, in 9 of the 10 patients, it was possible to dissect down to Descemet membrane. Macroperforation made conversion to penetrating keratoplasty necessary in 1 patient. Microperforations not necessitating conversion occurred in 2 patients. All 9 patients with "rescued" DALK had an uneventful postoperative course and had a mean visual acuity of 20/63 +/- 20/125 (range, 20/500-20/50) and a mean endothelial cell count of 1672 +/- 163 cells per square millimeter (range, 1493-1867 cells/mm(2)) at 3 months.
   Conclusions: Microbubble incision is a new rescue technique for big-bubble DALK patients without bubble formation allowing for a safer dissection down to Descemet membrane.
C1 [Riss, Stephan; Bachmann, Bjoern O.; Kruse, Friedrich E.; Cursiefen, Claus] Univ Erlangen Nurnberg, Dept Ophthalmol, Erlangen, Germany.
   [Heindl, Ludwig M.; Cursiefen, Claus] Univ Cologne, Dept Ophthalmol, D-50924 Cologne, Germany.
RP Cursiefen, C (reprint author), Univ Cologne, Dept Ophthalmol, Joseph Stelzmann Str 9, D-50924 Cologne, Germany.
EM claus.cursiefen@uk-koeln.de
FU German Research Foundation [SFB 643, B10]
FX Supported by the German Research Foundation Grant (SFB 643, B10).
NR 27
TC 3
Z9 3
PU LIPPINCOTT WILLIAMS & WILKINS
PI PHILADELPHIA
PA 530 WALNUT ST, PHILADELPHIA, PA 19106-3621 USA
SN 0277-3740
J9 CORNEA
JI Cornea
PD FEB
PY 2013
VL 32
IS 2
BP 125
EP 129
DI 10.1097/ICO.0b013e31824a226f
PG 5
WC Ophthalmology
SC Ophthalmology
GA 070YE
UT WOS:000313549400004
ER

PT J
AU Ronca-Battista, M
   Budd, G
   McLemore, S
AF Ronca-Battista, M.
   Budd, G.
   McLemore, S.
TI UNCERTAINTY OF Rn-222 CONCENTRATIONS IN THE USEPA RADIATION AND INDOOR
   ENVIRONMENTS NATIONAL LABORATORY EXPOSURE CHAMBER
SO HEALTH PHYSICS
LA English
DT Article
DE analysis; statistical; detector; scintillation; monitors; Rn-222
ID RADON; PROGRAM
AB The U.S. Environmental Protection Agency (EPA) operates an environmentally controlled chamber for purposes of exposing various radon and decay product measurement equipment to known Rn-222 concentrations. Exposure durations range from 1 h to several months, and Rn-222 concentrations vary between 37 and 4,440 Bq m(-3). Radon concentrations are generated from Ra-226 sources mounted on the chamber, but concentrations are continuously measured using equipment calibrated using Rn-222 generated from Ra-226 laboratory standards made from a National Institute of Standards and Technology (NIST) Standard Reference Material (SRM) and verified through an aliquot measured by the NIST. The Rn-222 concentrations that are used to calibrate the equipment in the chamber are produced from bubbling a measured volume of air through the Ra-226 laboratory standard solution. This paper describes the process to derive an average chamber concentration during the exposure period. This includes the generation of laboratory Ra-226 standards from the original NIST SRM, Rn-222 emanation into a measured volume of air and transfer to Rocky Mountain Glassworks stainless steel scintillation cells to generate individual cell calibration factors, the calibration of larger mounted flow-through scintillation cells, and the reduction of cumulative chamber scintillation cell counts over various time periods. Each step is associated with an uncertainty based on measured and estimated factors, and each step adds an additional uncertainty to the cumulative total. The methods used follow guidance in the 1993 ISO Guide to the Expression of Uncertainty in Measurement and NIST Technical Note 1297. Chamber exposures of 96 h and Rn-222 concentrations between 150 and 2,700 Bq m(-3) are associated with a combined standard uncertainty of 4.1% (1 s). Ninety-six hour (96 h) exposures of lower Rn-222 concentrations of between 150 - 370 Bq m(-3) are associated with a combined standard uncertainty of 5%. Results indicate that there are measures that can be taken to reduce the estimated uncertainty slightly. The calculations used in this analysis have been incorporated into the computer code used to track chamber concentrations and exposures so that estimated uncertainties can be associated with each exposure. Health Phys. 104( 2):168-178; 2013
RP Ronca-Battista, M (reprint author), 16206 S 26th St, Phoenix, AZ 85048 USA.
EM melinda.ronca-battista@nav.edu
NR 13
TC 0
Z9 0
PU LIPPINCOTT WILLIAMS & WILKINS
PI PHILADELPHIA
PA 530 WALNUT ST, PHILADELPHIA, PA 19106-3621 USA
SN 0017-9078
EI 1538-5159
J9 HEALTH PHYS
JI Health Phys.
PD FEB
PY 2013
VL 104
IS 2
BP 168
EP 178
DI 10.1097/HP.0b013e3182712e5a
PG 11
WC Environmental Sciences; Public, Environmental & Occupational Health;
   Nuclear Science & Technology; Radiology, Nuclear Medicine & Medical
   Imaging
SC Environmental Sciences & Ecology; Public, Environmental & Occupational
   Health; Nuclear Science & Technology; Radiology, Nuclear Medicine &
   Medical Imaging
GA 064VV
UT WOS:000313104400007
ER

PT J
AU Dai, XR
   Blanes-Vidal, V
AF Dai, X. R.
   Blanes-Vidal, V.
TI Emissions of ammonia, carbon dioxide, and hydrogen sulfide from swine
   wastewater during and after acidification treatment: Effect of pH,
   mixing and aeration
SO JOURNAL OF ENVIRONMENTAL MANAGEMENT
LA English
DT Article
DE Pig; Slurry; Aeration; Gas; pH
ID SLURRY ACIDIFICATION; GASEOUS EMISSIONS; CATTLE SLURRY; LIQUID MANURE;
   SULFURIC-ACID; PIG HOUSES; VOLATILIZATION; RELEASE; STORAGE; SEPARATION
AB This study aimed at evaluating the effect of swine slurry acidification and acidification-aeration treatments on ammonia (NH3), carbon dioxide (CO2) and hydrogen sulfide (H2S) emissions during slurry treatment and subsequent undisturbed storage. The study was conducted in an experimental setup consisting of nine dynamic flux chambers. Three pH levels (pH = 6.0, pH = 5.8 and pH = 5.5), combined with short-term aeration and venting (with an inert gas) treatments were studied. Acidification reduced average NH3 emissions from swine slurry stored after acidification treatment compared to emissions during storage of non-acidified slurry. The reduction were 50%, 62% and 77% when pH was reduce to 6.0, 5.8 and 5.5, respectively. However, it had no significant effect on average CO2 and H2S emissions during storage of slurry after acidification. Aeration of the slurry for 30 min had no effect on average NH3, CO2 and H2S emissions both during the process and from stored slurry after venting treatments. During aeration treatment, the NH3, CO2 and H2S release pattern observed was related to the liquid turbulence caused by the gas bubbles rather than to biological oxidation processes in this study. (C) 2012 Elsevier Ltd. All rights reserved.
C1 [Dai, X. R.; Blanes-Vidal, V.] Univ Southern Denmark, Inst Chem Engn Biotechnol & Environm Technol, Fac Engn, DK-5230 Odense, Denmark.
RP Dai, XR (reprint author), Univ Southern Denmark, Inst Chem Engn Biotechnol & Environm Technol, Fac Engn, Niels Bohrs Alle 1, DK-5230 Odense, Denmark.
EM xid@kbm.sdu.dk
FU Danish Ministry of Food, Agriculture and Fisheries [3304-VMP-05-032-01];
   Danish Agency for Science, Technology and Innovation (Stald-Tek project)
FX This study was funded by the Danish Ministry of Food, Agriculture and
   Fisheries (Grant Number: 3304-VMP-05-032-01) and the Danish Agency for
   Science, Technology and Innovation (Stald-Tek project).
NR 35
TC 1
Z9 1
PU ACADEMIC PRESS LTD- ELSEVIER SCIENCE LTD
PI LONDON
PA 24-28 OVAL RD, LONDON NW1 7DX, ENGLAND
SN 0301-4797
EI 1095-8630
J9 J ENVIRON MANAGE
JI J. Environ. Manage.
PD JAN 30
PY 2013
VL 115
BP 147
EP 154
DI 10.1016/j.jenvman.2012.11.019
PG 8
WC Environmental Sciences
SC Environmental Sciences & Ecology
GA 098JW
UT WOS:000315546600017
ER

PT J
AU Fujioka, H
   Halpern, D
   Gayer, DP
AF Fujioka, Hideki
   Halpern, David
   Gayer, Donald P., III
TI A model of surfactant-induced surface tension effects on the parenchymal
   tethering of pulmonary airways
SO JOURNAL OF BIOMECHANICS
LA English
DT Article
DE Lung parenchyma; Parenchyma tethering; Pulmonary airways; ARDS;
   Computational model
ID ALVEOLAR DUCT MODEL; ACUTE LUNG INJURY; RESPIRATORY-DISTRESS SYNDROME;
   FLUID-ELASTIC INSTABILITIES; MAXIMAL EXPIRATORY FLOW; EPITHELIAL-CELL
   DAMAGE; LINED FLEXIBLE TUBES; SEMIINFINITE BUBBLE; 2-DIMENSIONAL
   CHANNEL; COMPUTATIONAL MODEL
AB We developed a computational model of lung parenchyma, which is comprised of individual alveolar chamber models. Each alveolus is modeled by a truncated octahedron. Considering the force balance between the elastin and collagen fibers laying on the alveolar membrane and the pressures acting on the membrane, we computed the deformations of the parenchyma with a finite element method. We focused on the effect of surfactant on the force of parenchymal tethering an airway. As the lung inflates, the parenchyma becomes stiffer and the tethering force becomes stronger. As the alveolar surfactant concentration is reduced, the lung volume at a fixed alveolar pressure decreases, and thus, the tethering force becomes weaker. The distortion of parenchyma caused by the deformation of an airway extends widely around the airway. The displacement of parenchyma decays with distance from the airway wall, but deviates from the prediction based on a theory for a continuum material. Using results obtained from the present lung parenchyma model, we also developed a simple 1-dimensional model for parenchyma tethering force on an airway, which could be utilized for the analysis of liquid/gas transports in an axis-symmetric elastic airway. The effective shear modulus was calculated from the pressure-volume relation of parenchyma. By manipulating the pressure-volume curve, this simple model may be used to predict the parenchyma tethering force in diseased lungs. (c) 2012 Elsevier Ltd. All rights reserved.
C1 [Fujioka, Hideki] Tulane Univ, Ctr Computat Sci, New Orleans, LA 70118 USA.
   [Halpern, David] Univ Alabama, Dept Math, Tuscaloosa, AL 35487 USA.
   [Gayer, Donald P., III] Tulane Univ, Dept Biomed Engn, New Orleans, LA 70118 USA.
RP Fujioka, H (reprint author), Tulane Univ, Ctr Computat Sci, 6823 St Charles Ave, New Orleans, LA 70118 USA.
EM fuji@tulane.edu; dhalpern@as.ua.edu; dpg@tulane.edu
RI Fujioka, Hideki/L-1639-2013; Halpern, David/F-5041-2014
FU Louisiana Board of Regents LONI Institute PKSFI; NIH [R01-HL81266]; NSF
   [CBET-1033619]
FX Portions of this research were conducted with high performance
   computational resources provided by the Louisiana Optical Network
   Initiative (http://www.loni.org). H.F. is supported by the Louisiana
   Board of Regents LONI Institute PKSFI. D.P.G. is supported by NIH
   R01-HL81266 and NSF CBET-1033619.
NR 60
TC 2
Z9 2
PU ELSEVIER SCI LTD
PI OXFORD
PA THE BOULEVARD, LANGFORD LANE, KIDLINGTON, OXFORD OX5 1GB, OXON, ENGLAND
SN 0021-9290
J9 J BIOMECH
JI J. Biomech.
PD JAN 18
PY 2013
VL 46
IS 2
SI SI
BP 319
EP 328
DI 10.1016/j.jbiomech.2012.11.031
PG 10
WC Biophysics; Engineering, Biomedical
SC Biophysics; Engineering
GA 087WD
UT WOS:000314794200014
ER

PT J
AU Petrova, M
   Liskova, S
   Vojtko, R
   Villaris, R
   Varga, Z
   Zicha, J
   Kristova, V
AF Petrova, M.
   Liskova, S.
   Vojtko, R.
   Villaris, R.
   Varga, Z.
   Zicha, J.
   Kristova, V
TI Vascular reactivity of arteria femoralis in adult and aged spontaneously
   hypertensive and Wistar-Kyoto rats
SO BRATISLAVA MEDICAL JOURNAL-BRATISLAVSKE LEKARSKE LISTY
LA English
DT Article
DE spontaneously hypertensive rats; Wistar-Kyoto rats; acetylcholine;
   norepinephrine
ID ENDOTHELIUM-DEPENDENT VASODILATION; MECHANISMS; ACETYLCHOLINE;
   DYSFUNCTION; HUMANS; MUSCLE
AB Aim: The relationship of age and hypertension on endothelial dysfunction and increased responses to vasoconstrictor stimuli.
   Background: Hypertension is a disease accompanied by endothelial dysfunction and is characterized by an impaired vascular reactivity and enhanced activity of sympathetic nervous system.
   Materials and methods: In our experiment, we used spontaneously hypertensive rats representing model of essential hypertension and the Wistar-Kyoto rats as normotensive strain. Femoral arteries of adult and aged rats were put into the chamber of Mulvany-Halpern isometric myograph. As the nutrient solution, the modified Krebs-Henseleit solution having temperature 37 degrees C and bubbled with O-2 was used. After 30 minutes stabilization of blood vessels, a dose-dependent curve of norepinephrine response was recorded (concentrations 3x10(-8) M, 10(-7) M, 3x10(-7) M, 10(-6) M, 3x10(-6) M, 10(-5) M, 3x10(-5) M, 10(-4) M), followed by a dose-dependent curve of acetylcholine response (concentrations 3x10(-8) M, 10(-7) M, 3x10(-7) M, 10(-6) M, 3x10(-6) M).
   Results: Our experiments recorded an increased reactivity to contraction stimuli in spontaneously hypertensive animals. Vascular reactivity to norepinephrine at 5 month and 12 month old rats from the same group was not significantly affected. Our experiments on the other hand, did not record a reduced endothelium-dependent relaxation in hypertensive compared to normotensive animals, neither in different age groups.
   Conclusions: Increased norepinephrine-induced contraction occurs even before development of reduced acetylcholine-induced relaxation in SHR rats. We predict that in our experiment hypertension plays a bigger role in the development of endothelial dysfunction than aging (Fig. 2, Ref. 22). Full Text in PDF www.elis.sk.
C1 [Petrova, M.; Liskova, S.; Vojtko, R.; Villaris, R.; Varga, Z.; Kristova, V] Comenius Univ, Dept Pharmacol & Clin Pharmacol, Fac Med, SK-81372 Bratislava, Slovakia.
   [Liskova, S.; Zicha, J.] Acad Sci Czech Republic, Cardiovasc Res Ctr, Prague, Czech Republic.
   [Liskova, S.; Zicha, J.] Acad Sci Czech Republic, Inst Physiol, Prague, Czech Republic.
RP Petrova, M (reprint author), Comenius Univ, Dept Pharmacol & Clin Pharmacol, Fac Med, SK-81372 Bratislava, Slovakia.
EM miriam.petrova@fmed.uniba.sk
FU VEGA MS [1/0501/11]
FX The experimental work was supported by the research grants VEGA MS
   1/0501/11.
NR 22
TC 1
Z9 1
PU COMENIUS UNIV
PI BRATISLAVA I
PA SCH MEDICINE, SPITALSKA 24, BRATISLAVA I, SK-813 72, SLOVAKIA
SN 0006-9248
EI 1336-0345
J9 BRATISL MED J
JI Bratisl. Med. J.
PY 2013
VL 114
IS 10
BP 553
EP 555
DI 10.4149/BLL_2013_116
PG 3
GA AA4JY
UT WOS:000331063100001
ER

PT J
AU Guan, XF
   Pal, UB
   Gopalan, S
   Powell, AC
AF Guan, Xiaofei
   Pal, Uday B.
   Gopalan, Srikanth
   Powell, Adam C.
TI LSM (La0.8Sr0.2MnO3-delta)-Inconel Inert Anode Current Collector for
   Solid Oxide Membrane (SOM) Electrolysis
SO JOURNAL OF THE ELECTROCHEMICAL SOCIETY
LA English
DT Article
ID MAGNESIUM PRODUCTION; FUEL-CELLS; TECHNOLOGY; CONDUCTIVITY; COEFFICIENT;
   ALLOYS; OXYGEN; DEFECT; METAL
AB An innovative inert anode current collector is successfully developed and used in solid oxide membrane (SUM) electrolysis experiments. In these experiments, an oxygen-ion-conducting yttria-stabilized zirconia (YSZ) membrane separates a liquid silver anode from a molten fluoride flux containing magnesium oxide. During electrolysis at 1423 K, magnesium cations in the flux are reduced at a stainless steel cathode and removed in the vapor phase employing argon bubbling and condensed in a separate chamber. Meanwhile, oxygen anions are transported out of the flux through the YSZ membrane to the liquid silver anode where they are oxidized Producing oxygen gas. The inert anode current collector is immersed in the liquid silver anode. The current collector employs a sintered strontium-doped lanthanum manganite (La0.8Sr0.2MnO3-delta or LSM) bar, an Inconel alloy 601 rod, and a liquid silver contact in between. During the SUM electrolysis experiments, the current collector exhibited excellent electrical, thermal, mechanical, and chemical stabilities in oxygen as well as the liquid silver environment. (C) 2013 The Electrochemical Society. All rights reserved.
C1 [Guan, Xiaofei; Pal, Uday B.; Gopalan, Srikanth] Boston Univ, Div Mat Sci & Engn, Brookline, MA 02446 USA.
   [Pal, Uday B.; Gopalan, Srikanth] Boston Univ, Dept Mech Engn, Boston, MA 02215 USA.
   [Powell, Adam C.] INFINIUM Inc, Natick, MA 01760 USA.
RP Guan, XF (reprint author), Boston Univ, Div Mat Sci & Engn, Brookline, MA 02446 USA.
EM upal@bu.edu
FU Department of Energy [DE-EE0005547]
FX This material is based on work supported by the Department of Energy
   under Award No. DE-EE0005547. The authors thank Dr. Eric Gratz, Prof.
   Soobhankar Pati, Prof. Peter A. Zink, and Steve Tucker for helpful
   discussions and Bob Sjostrom and Brian Lo for assistance with machining
   experimental setups and preparing LSM bars.
NR 38
TC 0
Z9 0
PU ELECTROCHEMICAL SOC INC
PI PENNINGTON
PA 65 SOUTH MAIN STREET, PENNINGTON, NJ 08534 USA
SN 0013-4651
EI 1945-7111
J9 J ELECTROCHEM SOC
JI J. Electrochem. Soc.
PY 2013
VL 160
IS 11
BP F1179
EP F1186
DI 10.1149/2.016311jes
PG 8
WC Electrochemistry; Materials Science, Coatings & Films
SC Electrochemistry; Materials Science
GA 251CI
UT WOS:000326905000077
ER

PT J
AU Karlsson, JM
   Gazin, M
   Laakso, S
   Haraldsson, T
   Malhotra-Kumar, S
   Maki, M
   Goossens, H
   van der Wijngaart, W
AF Karlsson, J. Mikael
   Gazin, Muriel
   Laakso, Sanna
   Haraldsson, Tommy
   Malhotra-Kumar, Surbhi
   Maki, Minna
   Goossens, Herman
   van der Wijngaart, Wouter
TI Active liquid degassing in microfluidic systems
SO LAB ON A CHIP
LA English
DT Article
ID AIR BUBBLE FORMATION; PCR; DEVICES; CHIP; CHANNELS; REMOVAL; VALVES;
   TRAP; FLOW
AB We present a method for efficient air bubble removal in microfluidic applications. Air bubbles are extracted from a liquid chamber into a vacuum chamber through a semipermeable membrane, consisting of PDMS coated with amorphous Teflon (R) AF 1600. Whereas air is efficiently extracted through the membrane, water loss is greatly reduced by the Teflon even at elevated temperatures. We present the water loss and permeability change with the amount of added Teflon AF to the membrane. Also, we demonstrate bubble-free, multiplex DNA amplification using PCR in a PDMS microfluidic device.
C1 [Karlsson, J. Mikael; Haraldsson, Tommy; van der Wijngaart, Wouter] KTH Royal Inst Technol, S-10044 Stockholm, Sweden.
   [Gazin, Muriel; Malhotra-Kumar, Surbhi; Goossens, Herman] Univ Antwerp, Vaccine & Infect Dis Inst, Lab Med Microbiol, B-2610 Antwerp, Belgium.
   [Laakso, Sanna] Mobidiag, Helsinki 00290, Finland.
   [Maki, Minna] Orion Diagnost Oy, Espoo 02101, Finland.
RP Haraldsson, T (reprint author), KTH Royal Inst Technol, Osquldas Vag 10, S-10044 Stockholm, Sweden.
EM sanna.laakso@mobidiag.com; tommyhar@kth.se;
   minna.maki@oriondiagnostica.fi
FU European Union; IMI
FX This work has been financially supported by the European Union through
   the FP7 and IMI sponsored projects INTOPSENS and Rapp-ID.
NR 32
TC 1
Z9 1
PU ROYAL SOC CHEMISTRY
PI CAMBRIDGE
PA THOMAS GRAHAM HOUSE, SCIENCE PARK, MILTON RD, CAMBRIDGE CB4 0WF, CAMBS,
   ENGLAND
SN 1473-0197
EI 1473-0189
J9 LAB CHIP
JI Lab Chip
PY 2013
VL 13
IS 22
BP 4366
EP 4373
DI 10.1039/c3lc50778e
PG 8
WC Biochemical Research Methods; Chemistry, Multidisciplinary; Nanoscience
   & Nanotechnology
SC Biochemistry & Molecular Biology; Chemistry; Science & Technology -
   Other Topics
GA 238LA
UT WOS:000325946800014
ER

PT J
AU Pecar, B
   Resnik, D
   Mozek, M
   Aljancic, U
   Dolzan, T
   Amon, S
   Vrtacnik, D
AF Pecar, Borut
   Resnik, Drago
   Mozek, Matej
   Aljancic, Uros
   Dolzan, Tine
   Amon, Slavko
   Vrtacnik, Danilo
TI Triton X-100 as an Effective Surfactant for Micropump Bubble Tolerance
   Enhancement
SO INFORMACIJE MIDEM-JOURNAL OF MICROELECTRONICS ELECTRONIC COMPONENTS AND
   MATERIALS
LA English
DT Article
DE piezoelectric micropump; bubble tolerance; bubble decay; priming;
   surfactant; Triton X-100
ID SYSTEMS
AB Improvement of bubble tolerance and priming in micropumps based on Triton X-100 surfactant is investigated. Transparent membrane piezoelectric micropumps were fabricated. Precise air volumes were introduced into the micropump chamber to emulate micropump bubble disturbance. Micropump recovery time decreased with increased addition of Triton X-100 surfactant between 50-100 ppm. Effective recovery is mainly a consequence of the air bubble dispersion into a foam of small bubbles. Small bubbles are then readily removed by liquid flow, leading to significant enhancement of micropump bubble tolerance.
C1 [Pecar, Borut; Resnik, Drago; Mozek, Matej; Aljancic, Uros; Dolzan, Tine; Amon, Slavko; Vrtacnik, Danilo] Univ Ljubljana, Fac Elect Engn, Lab Microsensor Struct & Elect, Ljubljana, Slovenia.
   [Resnik, Drago; Mozek, Matej; Aljancic, Uros; Amon, Slavko; Vrtacnik, Danilo] Ctr Excellence Namaste, Ljubljana, Slovenia.
RP Pecar, B (reprint author), Univ Ljubljana, Fac Elect Engn, Lab Microsensor Struct & Elect, Ljubljana, Slovenia.
EM borut.pecar@fe.uni-lj.si
FU Slovenian Research Agency / ARRS; Ministry of Education, Science,
   Culture and Sport; Centre of Excellence NAMASTE
FX Authors would like to thank Slovenian Research Agency / ARRS, Ministry
   of Education, Science, Culture and Sport and Centre of Excellence
   NAMASTE, for their support of this work.
NR 18
TC 0
Z9 0
PU SOC MICROELECTRONICS, ELECTRON COMPONENTS MATERIALS-MIDEM
PI LJUBLJJANA
PA STEGNE 7, LJUBLJJANA 1000, SLOVENIA
SN 0352-9045
J9 INFORM MIDEM
JI Inf. Midem-J. Microelectron. Electron. Compon. Mater.
PY 2013
VL 43
IS 2
BP 103
EP 110
PG 8
WC Engineering, Electrical & Electronic; Materials Science,
   Multidisciplinary
SC Engineering; Materials Science
GA 168OP
UT WOS:000320715700004
ER

PT J
AU Alexovic, M
   Andruch, V
   Balogh, IS
   Sandrejova, J
AF Alexovic, Michal
   Andruch, Vasil
   Balogh, Ioseph S.
   Sandrejova, Jana
TI A single-valve sequential injection manifold (SV-SIA) for automation of
   air-assisted liquid-phase microextraction: stopped flow
   spectrophotometric determination of chromium(VI)
SO ANALYTICAL METHODS
LA English
DT Article
ID ATOMIC-ABSORPTION-SPECTROMETRY; EXTRACTION-SPECTROPHOTOMETRY; DISPERSIVE
   MICROEXTRACTION; HEXAVALENT CHROMIUM; SOLVENTS LIGHTER; NATURAL-WATERS;
   SAMPLES; PRECONCENTRATION; SYSTEM; COPPER
AB A single-valve sequential injection setup is suggested for automation of an air-assisted liquid-phase microextraction. In order to eliminate parasitic signals, the stopped flow detection mode was employed. The aqueous phase (1.5 mL), containing chromium(VI), chloride ions (0.6 mol L-1), sulphuric acid (0.07 mol L-1) and dimethyl indocarbocyanine dye (1.33 x 10(-4) mol L-1), was dispensed into the extraction chamber and was followed by moderate injection of a 250 mu L organic phase and intense mixing by multiple air bubbling. The extraction phase was then submitted for stopped flow UV-Vis spectrophotometric detection at 560 nm wavelength. The calibration plot was linear up to 104 mu g L-1 of chromium(VI). The limit of detection, calculated as 3s of a blank test (n = 10), was found to be 4.5 mu g L-1. The developed procedure was applied for the determination of Cr(VI) in various water samples.
C1 [Alexovic, Michal; Andruch, Vasil; Sandrejova, Jana] Safarik Univ, Dept Analyt Chem, SK-04154 Kosice, Slovakia.
   [Balogh, Ioseph S.] Coll Nyiregyhaza, Dept Chem, HU-4400 Nyiregyhaza, Hungary.
RP Alexovic, M (reprint author), Safarik Univ, Dept Analyt Chem, SK-04154 Kosice, Slovakia.
EM michal.alexovic@gmail.com; vasil.andruch@gmail.com
FU Faculty of Science of P.J. Safarik University in Kosice
   [VVGS-PF-2012-25]
FX The authors express their gratitude to the Scientific Grant Agency of
   the Ministry of Education of the Slovak Republic and the Slovak Academy
   of Sciences (VEGA 1/1096/12). M.A. would like to thank the internal
   grant system of the Faculty of Science of P.J. Safarik University in
   Kosice (Grant no. VVGS-PF-2012-25).
NR 38
TC 2
Z9 2
PU ROYAL SOC CHEMISTRY
PI CAMBRIDGE
PA THOMAS GRAHAM HOUSE, SCIENCE PARK, MILTON RD, CAMBRIDGE CB4 0WF, CAMBS,
   ENGLAND
SN 1759-9660
J9 ANAL METHODS-UK
JI Anal. Methods
PY 2013
VL 5
IS 10
BP 2497
EP 2502
DI 10.1039/c3ay40284c
PG 6
WC Chemistry, Analytical; Food Science & Technology; Spectroscopy
SC Chemistry; Food Science & Technology; Spectroscopy
GA 135US
UT WOS:000318314700009
ER

PT J
AU Liarakos, VS
   Dapena, I
   Ham, L
   van Dijk, K
   Melles, GRJ
AF Liarakos, Vasilios S.
   Dapena, Isabel
   Ham, Lisanne
   van Dijk, Korine
   Melles, Gerrit R. J.
TI Intraocular Graft Unfolding Techniques in Descemet Membrane Endothelial
   Keratoplasty
SO JAMA OPHTHALMOLOGY
LA English
DT Article
ID POSTERIOR LAMELLAR KERATOPLASTY; DONOR CORNEAL TISSUE; DMEK;
   TRANSPLANTATION
AB Objective: To define various Descemet graft unfolding techniques in Descemet membrane endothelial keratoplasty.
   Methods: In a retrospective analysis, the surgical videos of 100 consecutive Descemet membrane endothelial keratoplasty cases with at least 6 months of follow-up were evaluated and categorized. The Descemet graft unfolding methods were categorized into 4 basic techniques and 3 auxiliary techniques.
   Results: All Descemet membrane endothelial keratoplasty surgical procedures could be completed using (a combination of) 4 Descemet graft unfolding techniques: (1) standardized no-touch graft unfolding using a double roll, (2) carpet unrolling while fixating 1 graft edge (Dirisamer technique), (3) small air bubble-assisted unrolling (Dapena maneuver), (4) the single sliding cannula maneuver. Additional maneuvers included turning over the graft when oriented upside down (flushing); manual graft centration with a cannula; and bubble bumping to unfold peripheral inward folds. In 73% of surgical procedures, technique 1 was used, while a combination of techniques was used in 44% and auxiliary techniques in 62%. None of the techniques showed a correlation with the best-corrected visual acuity, endothelial cell density, or postoperative complication rate (P > .10).
   Conclusions: Descemet membrane endothelial keratoplasty may be further facilitated by using controlled techniques for unfolding the Descemet graft inside the recipient anterior chamber, either as stand-alone techniques or used in various combinations. JAMA Ophthalmol. 2013;131(1):29-35. Published online September 10, 2012. doi: 10.1001/2013.jamaophthalmol.4
C1 [Liarakos, Vasilios S.; Dapena, Isabel; Ham, Lisanne; van Dijk, Korine; Melles, Gerrit R. J.] Netherlands Inst Innovat Ocular Surg, Rotterdam, Netherlands.
   [Liarakos, Vasilios S.; Dapena, Isabel; Ham, Lisanne; van Dijk, Korine; Melles, Gerrit R. J.] Melles Cornea Clin, Rotterdam, Netherlands.
   [Melles, Gerrit R. J.] Amnitrans EyeBank Rotterdam, Rotterdam, Netherlands.
   [Liarakos, Vasilios S.] Naval Hosp, Athens, Greece.
RP Melles, GRJ (reprint author), Netherlands Inst Innovat Ocular Surg, Rotterdam, Netherlands.
EM melles@niios.com
FU Annual Scholarship from the Hellenic Society of Intraocular Implants and
   Refractive Surgery
FX Dr Liarakos received the 2011 Annual Scholarship from the Hellenic
   Society of Intraocular Implants and Refractive Surgery.
NR 19
TC 6
Z9 6
PU AMER MEDICAL ASSOC
PI CHICAGO
PA 515 N STATE ST, CHICAGO, IL 60654-0946 USA
SN 2168-6165
J9 JAMA OPHTHALMOL
JI JAMA Ophthalmol.
PD JAN
PY 2013
VL 131
IS 1
BP 29
EP 35
DI 10.1001/2013.jamaophthalmol.4
PG 7
WC Ophthalmology
SC Ophthalmology
GA 113QP
UT WOS:000316683000005
ER

PT J
AU Xie, YL
   Zhao, CL
   Zhao, YH
   Li, SX
   Rufo, J
   Yang, SK
   Guo, F
   Huang, TJ
AF Xie, Yuliang
   Zhao, Chenglong
   Zhao, Yanhui
   Li, Sixing
   Rufo, Joseph
   Yang, Shikuan
   Guo, Feng
   Huang, Tony Jun
TI Optoacoustic tweezers: a programmable, localized cell concentrator based
   on opto-thermally generated, acoustically activated, surface bubbles
SO LAB ON A CHIP
LA English
DT Article
ID ON-A-CHIP; MICROFLUIDIC DEVICE; MAMMALIAN-CELLS; DRUG DISCOVERY; WAVES
   SSAW; MICROPARTICLES; SEPARATION; PLATFORM; CHANNEL; DRIVEN
AB We present a programmable, biocompatible technique for dynamically concentrating and patterning particles and cells in a microfluidic device. Since our technique utilizes opto-thermally generated, acoustically activated, surface bubbles, we name it "optoacoustic tweezers''. The optoacoustic tweezers are capable of concentrating particles/cells at any prescribed locations in a microfluidic chamber without the use of permanent structures, rendering it particularly useful for the formation of flexible, complex cell patterns. Additionally, this technique has demonstrated excellent biocompatibility and can be conveniently integrated with other microfluidic units. In our experiments, micro-bubbles were generated by focusing a 405 nm diode laser onto a gold-coated glass chamber. By properly tuning the laser, we demonstrate precise control over the position and size of the generated bubbles. Acoustic waves were then applied to activate the surface bubbles, causing them to oscillate at an optimized frequency. The resulting acoustic radiation force allowed us to locally trap particles/cells, including 15 mu m polystyrene beads and HeLa cells, around each bubble. Cell-adhesion tests were also conducted after cell concentrating to confirm the biocompatibility of this technique.
C1 [Xie, Yuliang; Huang, Tony Jun] Penn State Univ, Dept Chem Engn, University Pk, PA 16802 USA.
   [Xie, Yuliang; Zhao, Chenglong; Zhao, Yanhui; Li, Sixing; Rufo, Joseph; Yang, Shikuan; Guo, Feng; Huang, Tony Jun] Penn State Univ, Dept Engn Sci & Mech, University Pk, PA 16802 USA.
RP Huang, TJ (reprint author), Penn State Univ, Dept Chem Engn, University Pk, PA 16802 USA.
EM junhuang@psu.edu
RI Huang, Tony/A-1546-2009; Li, Sixing/F-2383-2013; Guo, Feng/B-6860-2012;
   Yang, shikuan/E-4851-2011; Zhao, Chenglong/A-3019-2012; Zhao,
   Yanhui/D-3926-2011
OI Guo, Feng/0000-0001-9103-3235; Zhao, Chenglong/0000-0003-2831-1671;
   Zhao, Yanhui/0000-0003-1131-8527
FU National Institutes of Health [1DP2OD007209-01]; National Science
   Foundation; Penn State Center for Nanoscale Science (MRSEC)
   [DMR-0820404]
FX The authors thank Matt Jaffe and Jason Scott for their helpful
   discussion. This research was supported by National Institutes of Health
   (Director's New Innovator Award, 1DP2OD007209-01), National Science
   Foundation, and the Penn State Center for Nanoscale Science (MRSEC)
   under grant DMR-0820404. Components of this work were conducted at the
   Penn State node of the NSF-funded National Nanotechnology Infrastructure
   Network.
NR 63
TC 9
Z9 9
PU ROYAL SOC CHEMISTRY
PI CAMBRIDGE
PA THOMAS GRAHAM HOUSE, SCIENCE PARK, MILTON RD, CAMBRIDGE CB4 0WF, CAMBS,
   ENGLAND
SN 1473-0197
J9 LAB CHIP
JI Lab Chip
PY 2013
VL 13
IS 9
BP 1772
EP 1779
DI 10.1039/c3lc00043e
PG 8
WC Biochemical Research Methods; Chemistry, Multidisciplinary; Nanoscience
   & Nanotechnology
SC Biochemistry & Molecular Biology; Chemistry; Science & Technology -
   Other Topics
GA 117OL
UT WOS:000316962700014
ER

PT J
AU Lounsbury, JA
   Karlsson, A
   Miranian, DC
   Cronk, SM
   Nelson, DA
   Li, JY
   Haverstick, DM
   Kinnon, P
   Saul, DJ
   Landers, JP
AF Lounsbury, Jenny A.
   Karlsson, Anne
   Miranian, Daniel C.
   Cronk, Stephen M.
   Nelson, Daniel A.
   Li, Jingyi
   Haverstick, Doris M.
   Kinnon, Paul
   Saul, David J.
   Landers, James P.
TI From sample to PCR product in under 45 minutes: a polymeric integrated
   microdevice for clinical and forensic DNA analysis
SO LAB ON A CHIP
LA English
DT Article
ID CANCER SUSCEPTIBILITY; MICROFLUIDIC DEVICES; SYSTEM; AMPLIFICATION;
   CHIP; PHARMACOGENOMICS; TECHNOLOGIES; GENETICS; UPDATE
AB The extraction and amplification of DNA from biological samples is laborious and time-consuming, requiring numerous instruments and sample handling steps. An integrated, single-use, poly(methyl methacrylate) (PMMA) microdevice for DNA extraction and amplification would benefit clinical and forensic communities, providing a completely closed system with rapid sample-in-PCR-product-out capability. Here, we show the design and simple flow control required for enzyme-based DNA preparation and PCR from buccal swabs or liquid whole blood samples with an similar to 5-fold reduction in time. A swab containing cells or DNA could be loaded into a novel receptacle together with the DNA liberation reagents, heated using an infrared heating system, mixed with PCR reagents for one of three different target sets under syringe-driven flow, and thermally-cycled in less than 45 min, an similar to 6-fold reduction in analysis time as compared to conventional methods. The 4 : 1 PCR reagents : DNA ratio required to provide the correct final concentration of all PCR components for effective amplification was verified using image analysis of colored dyes in the PCR chamber. Novel single-actuation, 'normally-open' adhesive valves were shown to effectively seal the PCR chamber during thermal cycling, preventing air bubble expansion. The effectiveness of the device was demonstrated using three target sets: the sex-typing gene Amelogenin, co-amplification of the beta-globin and gelsolin genes, and the amplification of 15 short tandem repeat (STR) loci plus Amelogenin. The use of the integrated microdevice was expanded to the analysis of liquid blood samples which, when incubated with the DNA liberation reagents, form a brown precipitate that inhibits PCR. A simple centrifugation of the integrated microchips (on a custom centrifuge), mobilized the precipitate away from the microchannel entrance, improving amplification of the b-globin and gelsolin gene fragments by similar to 6-fold. This plastic integrated microdevice represents a microfluidic platform with potential for evolution into point-of-care prototypes for application to both clinical and forensic analyses, providing a 5-fold reduction from conventional analysis time.
C1 [Lounsbury, Jenny A.; Karlsson, Anne; Miranian, Daniel C.; Cronk, Stephen M.; Nelson, Daniel A.; Li, Jingyi; Landers, James P.] Univ Virginia, Dept Chem, Charlottesville, VA 22903 USA.
   [Lounsbury, Jenny A.; Karlsson, Anne; Miranian, Daniel C.; Cronk, Stephen M.; Nelson, Daniel A.; Li, Jingyi; Landers, James P.] Univ Virginia, Ctr Microsyst Life Sci, Charlottesville, VA USA.
   [Haverstick, Doris M.; Landers, James P.] Univ Virginia, Hlth Sci Ctr, Dept Pathol, Charlottesville, VA USA.
   [Kinnon, Paul; Saul, David J.] ZyGEM Corp, Hamilton, New Zealand.
   [Landers, James P.] Univ Virginia, Dept Mech Engn, Charlottesville, VA USA.
RP Landers, JP (reprint author), Univ Virginia, Dept Chem, 409 McCormick Rd, Charlottesville, VA 22903 USA.
EM jpl5e@virginia.edu
RI Li, Jingyi/C-2794-2013
OI Li, Jingyi/0000-0001-9991-247X
NR 45
TC 6
Z9 7
PU ROYAL SOC CHEMISTRY
PI CAMBRIDGE
PA THOMAS GRAHAM HOUSE, SCIENCE PARK, MILTON RD, CAMBRIDGE CB4 0WF, CAMBS,
   ENGLAND
SN 1473-0197
J9 LAB CHIP
JI Lab Chip
PY 2013
VL 13
IS 7
BP 1384
EP 1393
DI 10.1039/c3lc41326h
PG 10
WC Biochemical Research Methods; Chemistry, Multidisciplinary; Nanoscience
   & Nanotechnology
SC Biochemistry & Molecular Biology; Chemistry; Science & Technology -
   Other Topics
GA 100HI
UT WOS:000315688500022
ER

PT J
AU Corazza, I
   Rossi, PL
   Feliciani, G
   Pisani, L
   Zannoli, S
   Zannoli, R
AF Corazza, Ivan
   Rossi, Pier Luca
   Feliciani, Giacomo
   Pisani, Luca
   Zannoli, Sebastiano
   Zannoli, Romano
TI Mechanical aspects of CO2 angiography
SO PHYSICA MEDICA-EUROPEAN JOURNAL OF MEDICAL PHYSICS
LA English
DT Article
DE Angiography; CO2 angiography; Interventional radiology
ID DIGITAL-SUBTRACTION-ANGIOGRAPHY; CARBON-DIOXIDE ANGIOGRAPHY; IODINATED
   CONTRAST MATERIAL; ARTERIAL OCCLUSIVE DISEASE; AORTIC-ANEURYSM REPAIR;
   AIR CONTAMINATION; LOWER-LIMBS; SYSTEM; AGENT; MODEL
AB The aim of this paper is to clarify some physical mechanical aspects involved in the carbon dioxide angiography procedure (CO2 angiography), with a particular attention to a possible damage of the vascular wall.
   CO2 angiography is widely used on patients with iodine intolerance. The injection of a gaseous element, in most cases manually performed, requires a long training period. Automatic systems allow better control of the injection and the study of the mechanical behaviour of the gas.
   CO2 injections have been studied by using manual and automatic systems. Pressures, flows and jet shapes have been monitored by using a cardiovascular mock. Photographic images of liquid and gaseous jet have been recorded in different conditions, and the vascular pressure rises during injection have been monitored.
   The shape of the liquid jet during the catheter washing phase is straight in the catheter direction and there is no jet during gas injection. Gas bubbles are suddenly formed at the catheter's hole and move upwards: buoyancy is the only governing phenomenon and no bubbles fragmentation is detected. The pressure rise in the vessel depends on the injection pressure and volume and in some cases of manual injection it may double the basal vascular pressure values.
   CO2 angiography is a powerful and safe procedure which diffusion will certainly increase, although some aspects related to gas injection and chamber filling are not jet well known. The use of an automatic system permits better results, shorter training period and limitation of vascular wall damage risk. (C) 2011 Associazione Italiana di Fisica Medica. Published by Elsevier Ltd. All rights reserved.
C1 [Corazza, Ivan; Rossi, Pier Luca; Feliciani, Giacomo; Zannoli, Romano] Univ Bologna, Cardiovasc Dept, I-40138 Bologna, Italy.
   [Pisani, Luca; Zannoli, Sebastiano] Spark SrL, Bologna, Italy.
RP Corazza, I (reprint author), Univ Bologna, Cardiovasc Dept, Via Massarenti 9, I-40138 Bologna, Italy.
EM ivan.corazza@unibo.it
NR 25
TC 0
Z9 0
PU ELSEVIER SCI LTD
PI OXFORD
PA THE BOULEVARD, LANGFORD LANE, KIDLINGTON, OXFORD OX5 1GB, OXON, ENGLAND
SN 1120-1797
J9 PHYS MEDICA
JI Phys. Medica
PD JAN
PY 2013
VL 29
IS 1
BP 33
EP 38
DI 10.1016/j.ejmp.2011.11.003
PG 6
WC Radiology, Nuclear Medicine & Medical Imaging
SC Radiology, Nuclear Medicine & Medical Imaging
GA 095WW
UT WOS:000315366700004
ER

PT J
AU Durandy, Y
AF Durandy, Yves
TI Characteristics of a Nonocclusive Pressure-Regulated Blood Roller Pump
SO ARTIFICIAL ORGANS
LA English
DT Article
DE Nonocclusive roller pump; Extracorporeal life support system; Long-term
   life support; Pulsatile flow; Extracorporeal assist device; Bypass for
   liver transplant
ID EXTRACORPOREAL MEMBRANE-OXYGENATION; CENTRIFUGAL PUMPS; LUNG SUPPORT;
   INFANTS; FLOW
AB For decades, extracorporeal life support (ECLS) systems have relied on pumps designed for short-term cardiopulmonary bypass. In the past, occlusive roller pumps were the standard. They are being progressively replaced by centrifugal pumps and devices developed specifically for ECLS. However, the ideal pump for long-term bypass is yet to be created. One interesting alternative is the Rhone-Poulenc 06 pump that is a nonocclusive pressure-regulated blood pump developed in France in the 1970s. This pump is composed of a double-stage rotor with three rollers at each level. The raceway tubing is stretched on the roller and pump occlusivity depends on the tension of the chamber on the rotor. The pump is able to deliver physiological blood flow values without generating dangerous negative or positive pressures. The specific design of the chamber allows the pump to generate a pulsatile flow, inducing minimal blood trauma, and to act as a bubble trap, making it inherently safe. This pump has been used for cardiopulmonary bypass, extracorporeal lung support, and more specifically single-lumen single-cannula venovenous membrane oxygenation for neonates, left-heart or right-heart assist, and venovenous bypass during liver transplant. In conclusion, this old-fashion pump is perfectly adapted for any kind of short- or long-term bypass.
C1 [Durandy, Yves] Inst Hosp Jacques Cartier, Intens Care Unit, F-91300 Massy, France.
   [Durandy, Yves] Inst Hosp Jacques Cartier, Perfus Dept, F-91300 Massy, France.
RP Durandy, Y (reprint author), Inst Hosp Jacques Cartier, Intens Care Unit, Ave Noyer Lambert, F-91300 Massy, France.
EM yves.durandy@gmail.com
NR 12
TC 1
Z9 1
PU WILEY-BLACKWELL
PI HOBOKEN
PA 111 RIVER ST, HOBOKEN 07030-5774, NJ USA
SN 0160-564X
J9 ARTIF ORGANS
JI Artif. Organs
PD JAN
PY 2013
VL 37
IS 1
BP 97
EP 100
DI 10.1111/j.1525-1594.2012.01566.x
PG 4
WC Engineering, Biomedical; Transplantation
SC Engineering; Transplantation
GA 072XG
UT WOS:000313706400025
ER

PT J
AU Marushchak, ME
   Kiepe, I
   Biasi, C
   Elsakov, V
   Friborg, T
   Johansson, T
   Soegaard, H
   Virtanen, T
   Martikainen, PJ
AF Marushchak, M. E.
   Kiepe, I.
   Biasi, C.
   Elsakov, V.
   Friborg, T.
   Johansson, T.
   Soegaard, H.
   Virtanen, T.
   Martikainen, P. J.
TI Carbon dioxide balance of subarctic tundra from plot to regional scales
SO BIOGEOSCIENCES
LA English
DT Article
ID NET CO2 FLUX; GREENHOUSE-GAS FLUXES; EDDY COVARIANCE; ECOSYSTEM
   EXCHANGE; NORTHERN PEATLAND; WATER-VAPOR; RESPIRATION; TEMPERATURE;
   SURFACE; FOREST
AB We report here the carbon dioxide (CO2) budget of a 98.6 km(2) subarctic tundra area in northeast European Russia based on measurements at two different scales and two independent upscaling approaches. Plot-scale measurements (chambers on terrestrial surfaces, gas gradient method and bubble collectors on lakes) were carried out from July 2007 to October 2008. The landscape-scale eddy covariance (EC) measurements covered the snow-free period of 2008. The annual net ecosystem exchange (NEE) of different land cover types ranged from -251 to 84 g C m(-2). Leaf area index (LAI) was an excellent predictor of the spatial variability in gross photosynthesis (GP), NEE and ecosystem respiration (ER). The plot-scale CO2 fluxes were first scaled up to the EC source area and then to the whole study area using two data sets: a land cover classification and a LAI map, both based on field data and a 2.4 m pixel-sized Quick-Bird satellite image. The good agreement of the CO2 balances for the EC footprint based on the different measuring techniques (-105 to -81 g C m(-2) vs. -79 g C m(-2); growing season 2008) justified the integration of the plot-scale measurements over the larger area. The regional CO2 balance based on area-integrated plot-scale measurements was -41 or -79 g C m(-2) yr(-1) according to the two upscaling methods, the land cover classification and the LAI map, respectively. Due to the heterogeneity of tundra, the effect of climate change on CO2 uptake will vary strongly according to the land cover type and, moreover, likely changes in their relative coverage in the future will have great impact on the regional CO2 balance.
C1 [Marushchak, M. E.; Biasi, C.; Martikainen, P. J.] Univ Eastern Finland, Dept Environm Sci, Kuopio 70211, Finland.
   [Kiepe, I.; Friborg, T.; Johansson, T.; Soegaard, H.] Univ Copenhagen, Dept Geog & Geol, DK-1350 Copenhagen K, Denmark.
   [Marushchak, M. E.; Elsakov, V.] Komi SC UrD RAS, Inst Biol, Syktyvkar 167982, Russia.
   [Virtanen, T.] Univ Helsinki, Dept Environm Sci, FIN-00014 Helsinki, Finland.
RP Marushchak, ME (reprint author), Univ Eastern Finland, Dept Environm Sci, POB 1627, Kuopio 70211, Finland.
EM maija.marushchak@uef.fi
RI Biasi, Christina/E-1130-2013
FU EU 6th Framework Programme project CARBO-North [036993]; Finnish
   Graduate School of Forest Sciences; Danish Council for Independent
   Research-Natural Sciences (FNU) [645-06-0493]
FX We want to thank the following people for their contribution in the
   field work and data analysis: Petr Ievlev, Simo Jokinen, Saara Lind,
   Igor Marushchak, Aleksander Novakovsky, Irina Samarina, Vladimir
   Shchanov and Tatiana Trubnikova (plot-scale measurements); Anders Anker
   Bjoerk, Tobias Diaoli, Thomas Grelle, Mathias Herbst, Rasmus Jensen,
   Theis Schmidt Knudsen, Daniel Grube Pedersen and Jens Bjerg Bertelsen
   Sand (EC measurements); and Malin Ek, Tiina Ronkainen and Sanna
   Susiluoto (vegetation and remote sensing data). This study belongs to
   the EU 6th Framework Programme project CARBO-North (contract number
   036993; www.carbonorth.net). M. E. Marushchak received personal funding
   from the Finnish Graduate School of Forest Sciences. I. Kiepe received
   funding by the Danish Council for Independent Research-Natural Sciences
   (FNU) (Reference number: 645-06-0493).
NR 70
TC 6
Z9 6
PU COPERNICUS GESELLSCHAFT MBH
PI GOTTINGEN
PA BAHNHOFSALLEE 1E, GOTTINGEN, 37081, GERMANY
SN 1726-4170
EI 1726-4189
J9 BIOGEOSCIENCES
JI Biogeosciences
PY 2013
VL 10
IS 1
BP 437
EP 452
DI 10.5194/bg-10-437-2013
PG 16
WC Ecology; Geosciences, Multidisciplinary
SC Environmental Sciences & Ecology; Geology
GA 079ME
UT WOS:000314173700028
ER

PT J
AU Chitnis, PV
   Koppolu, S
   Mamou, J
   Chlon, C
   Ketterling, JA
AF Chitnis, Parag V.
   Koppolu, Sujeethraj
   Mamou, Jonathan
   Chlon, Ceciel
   Ketterling, Jeffrey A.
TI Influence of Shell Properties on High-Frequency Ultrasound Imaging and
   Drug Delivery Using Polymer-Shelled Microbubbles
SO IEEE TRANSACTIONS ON ULTRASONICS FERROELECTRICS AND FREQUENCY CONTROL
LA English
DT Article
ID SINGULAR-VALUE DECOMPOSITION; CONTRAST AGENT MICROBUBBLES; BUBBLES;
   GENE; DESTRUCTION; THERAPY; DOPPLER; FIELD; FLOW
AB This two-part study investigated shell rupture of ultrasound contrast agents (UCAs) under static overpressure conditions and the subharmonic component from UCAs subjected to 20-MHz tonebursts. Five different polylactide-shelled UCAs with shell-thickness-to-radius ratios (STRRs) of 7.5, 30, 40, 65, and 100 nm/mu m were subjected to static overpressure in a glycerol-filled test chamber. A video microscope imaged the UCAs as pressure varied from 2 to 330 kPa over 90 min. Images were postprocessed to obtain the pressure threshold for rupture and the diameter of individual microbubbles. Backscatter from individual UCAs was investigated by flowing a dilute UCA solution through a wall-less flow phantom placed at the geometric focus of a 20-MHz transducer. UCAs were subjected to 10- and 20-cycle tonebursts of acoustic pressures ranging from 0.3 to 2.3 MPa. A method based on singular-value decomposition (SVD) was employed to obtain a cumulative subharmonic score (SHS). Different UCA types exhibited distinctly different rupture thresholds that were linearly related to their STRR, but uncorrelated with UCA size. The rupture threshold for the UCAs with an STRR = 100 nm/mu m was more than 4 times greater than the UCAs with an STRR = 7.5 nm/mu m. The polymer-shelled UCAs produced substantial subharmonic response but the subharmonic response to 20-MHz excitation did not correlate with STRRs or UCA-rupture pressures. The 20-cycle excitation resulted in an SHS that was 2 to 3 times that of UCAs excited with 10-cycle tonebursts.
C1 [Chitnis, Parag V.; Koppolu, Sujeethraj; Mamou, Jonathan; Ketterling, Jeffrey A.] Riverside Res, FL Lizzi Ctr Biomed Engn, New York, NY USA.
   [Chlon, Ceciel] Philips Res Europe, Dept Biomol Engn, Eindhoven, Netherlands.
RP Chitnis, PV (reprint author), Riverside Res, FL Lizzi Ctr Biomed Engn, New York, NY USA.
EM pchitnis@riversideresearch.org
FU National Institutes of Health [EB006372]
FX This research was supported by National Institutes of Health research
   grant number EB006372.
NR 51
TC 2
Z9 2
PU IEEE-INST ELECTRICAL ELECTRONICS ENGINEERS INC
PI PISCATAWAY
PA 445 HOES LANE, PISCATAWAY, NJ 08855-4141 USA
SN 0885-3010
J9 IEEE T ULTRASON FERR
JI IEEE Trans. Ultrason. Ferroelectr. Freq. Control
PD JAN
PY 2013
VL 60
IS 1
SI SI
BP 53
EP 64
DI 10.1109/TUFFC.2013.2537
PG 12
WC Acoustics; Engineering, Electrical & Electronic
SC Acoustics; Engineering
GA 082CQ
UT WOS:000314369700006
ER

PT J
AU Akkerman, V
   Law, CK
AF Akkerman, V'yacheslav
   Law, Chung K.
TI Flame dynamics and consideration of deflagration-to-detonation
   transition in central gravitational field
SO PROCEEDINGS OF THE COMBUSTION INSTITUTE
LA English
DT Article
DE Flame acceleration; Gravity; Body-force and intrinsic flame
   instabilities; Flame-generated flow; Deflagration-to-detonation
   transition
ID DARRIEUS-LANDAU INSTABILITY; SELF-ACCELERATION; SPHERICAL FLAMES;
   FRACTAL STRUCTURE; COMBUSTION; PROPAGATION
AB Expanding reaction fronts are central to many terrestrial processes as well as such cosmic phenomena as the thermonuclear combustion in supernovae. While in terrestrial conditions the effect of intrinsic flame-front instabilities is generally believed to be supplementary to, say, external turbulence and chamber dynamics, at the astrophysical scale the role of flamefront instabilities in the flame acceleration is presumably dominant. Moreover, while in terrestrial systems we focus mainly on the hydrodynamic, Darrieus-Landau (DL) instability, the Rayleigh-Taylor (RT), body-force instability could be a key issue for astrophysical flames because of the enormous gravity and the associated large scales. Consequently, if RT effects dominate over DL effects, the globally-spherical flamefront can be replaced by an expanding bubble with a non-spherical shape, possibly that of digit "8". In the present work we have developed a self-similar formulation describing a globally-spherical expanding flamefront corrugated due to the DL instability in a central gravitation field. The associated scenario of the flame acceleration, the evolution of the upstream flow, and the instant when a gas parcel ahead of the flamefront first explodes, hence initiating the deflagration-to-detonation transition (DDT), as well as the radial coordinate of this parcel, are determined. We have also compared the effects of DL and RT instabilities, estimating whether a globally-spherical, DL-corrugated flamefront is subsequently terminated by the formation of RT bubbles. It is shown how the instant of such a transition and the relevant global flame radius are coupled to various flame and flow parameters. (C) 2012 The Combustion Institute. Published by Elsevier Inc. All rights reserved.
C1 [Akkerman, V'yacheslav; Law, Chung K.] Princeton Univ, Dept Mech & Aerosp Engn, Princeton, NJ 08544 USA.
   [Akkerman, V'yacheslav] W Virginia Univ, Dept Mech & Aerosp Engn, Morgantown, WV 26506 USA.
   [Law, Chung K.] Tsinghua Univ, Ctr Combust Energy, Beijing 100084, Peoples R China.
RP Akkerman, V (reprint author), Princeton Univ, Dept Mech & Aerosp Engn, 40 Olden St,EQuad D323-A, Princeton, NJ 08544 USA.
EM akkerman@princeton.edu
RI Law, Chung /E-1206-2013
NR 30
TC 2
Z9 2
PU ELSEVIER SCIENCE INC
PI NEW YORK
PA 360 PARK AVE SOUTH, NEW YORK, NY 10010-1710 USA
SN 1540-7489
J9 P COMBUST INST
JI Proc. Combust. Inst.
PY 2013
VL 34
BP 1921
EP 1927
DI 10.1016/j.proci.2012.07.044
PN 2
PG 7
WC Thermodynamics; Energy & Fuels; Engineering, Chemical; Engineering,
   Mechanical
SC Thermodynamics; Energy & Fuels; Engineering
GA 065ES
UT WOS:000313131800004
ER

PT J
AU Gunasegaram, DR
   Givord, M
   O'Donnell, RG
   Finnin, BR
AF Gunasegaram, D. R.
   Givord, M.
   O'Donnell, R. G.
   Finnin, B. R.
TI Improvements engineered in UTS and elongation of aluminum alloy high
   pressure die castings through the alteration of runner geometry and
   plunger velocity
SO MATERIALS SCIENCE AND ENGINEERING A-STRUCTURAL MATERIALS PROPERTIES
   MICROSTRUCTURE AND PROCESSING
LA English
DT Article
DE Casting; Computational fluid dynamics; Ductility; Fragmentation;
   Mechanical properties; Nonferrous alloys
ID AL-SI ALLOY; MECHANICAL-PROPERTIES; TURBULENT DISPERSIONS; BUBBLE
   BREAKUP; FLOW; DROP; MICROSTRUCTURE; SOLIDIFICATION; CONSTRICTION;
   PARTICLES
AB Improvements in ultimate tensile strength (UTS) and elongation were engineered in as-cast tensile specimens made using cold chamber high pressure die casting (HPDC) by increasing the melt flow velocity in the runner. Such improvements were achieved irrespective of casting size, runner geometry and alloy condition (virgin vs. recycled) as long as melt flowed faster. Round tensile specimens were cast using Australian alloy CA313 (an A380 equivalent). Two sets of geometries were used for the tensile castings with the first satisfying dimensions stipulated by the ASTM standard for HPDC test specimens and the other the ASTM standard for permanent mold casting (PMC) test specimens. In the HPDC set of casting trials, melt velocities were increased by using a higher plunger velocity. By contrast, in the PMC set of castings, the melt was accelerated by introducing a constriction within the runner, upstream of the gates. The reasons for the higher properties are proposed to be a result of the refinement and more homogeneous dispersion of externally solidified crystals and defect-forming suspensions such as cold flakes, oxides and gas bubbles that flow along with the molten alloy and their more homogeneous dispersion. It is suggested that the fragmentation of the suspensions is caused both by the greater rates of shear achieved in the melt, particularly when it flowed through a constriction, and by the viscous dissipation of turbulent energy. The increased dispersion of these suspensions is proposed to be caused by the higher levels of turbulence. The above suggestions are supported with calculations performed using computational fluid dynamics (CFD) simulations which reconstructed some of the physical experiments involving the PMC set. Importantly. CFD modeling indicates that the tensile piece castings were well vented due to the fill patterns achieved, indicating the results may be generalized for such situations where sufficient venting is available including when vacuum assisted venting is employed. The 0.2% proof strength of the alloy was the least affected by the engineered change introduced here, as this property is more dependent on the bulk microstructure including the alpha-Al grain size which is determined predominantly by cooling rates. Crown Copyright (C) 2012 Published by Elsevier B.V. All rights reserved.
C1 [Gunasegaram, D. R.] CSIRO Minerals Flagship, Clayton, Vic 3169, Australia.
   [Givord, M.; O'Donnell, R. G.; Finnin, B. R.] CSIRO Future Mfg Flagship, Clayton, Vic 3169, Australia.
RP Gunasegaram, DR (reprint author), CSIRO Minerals Flagship, Private Bag 33 OR 71,Normanby Rd, Clayton, Vic 3169, Australia.
EM dayalan.gunasegaram@csiro.au; michel.givord@csiro.au;
   rob.odonnell@csiro.au; barrie.finnin@csiro.au
NR 42
TC 0
Z9 0
PU ELSEVIER SCIENCE SA
PI LAUSANNE
PA PO BOX 564, 1001 LAUSANNE, SWITZERLAND
SN 0921-5093
J9 MAT SCI ENG A-STRUCT
JI Mater. Sci. Eng. A-Struct. Mater. Prop. Microstruct. Process.
PD JAN 1
PY 2013
VL 559
BP 276
EP 286
DI 10.1016/j.msea.2012.08.098
PG 11
WC Nanoscience & Nanotechnology; Materials Science, Multidisciplinary;
   Metallurgy & Metallurgical Engineering
SC Science & Technology - Other Topics; Materials Science; Metallurgy &
   Metallurgical Engineering
GA 058HB
UT WOS:000312623600035
ER

PT J
AU Cloos, M
   Sapiie, B
AF Cloos, Mark
   Sapiie, Benyamin
TI Porphyry copper deposits: strike-slip faulting and throttling cupolas
SO INTERNATIONAL GEOLOGY REVIEW
LA English
DT Article
DE porphyry copper deposit; strike-slip faulting; cupolas
ID PAPUA-NEW-GUINEA; HYDROTHERMAL ORE-DEPOSITS; GRASBERG IGNEOUS COMPLEX;
   WESTERN UNITED-STATES; MINING DISTRICT; IRIAN-JAYA; SOUTHWESTERN
   PACIFIC; INEFFECTIVE GUIDES; BARREN INTRUSIONS; FLUID-PRESSURE
AB Porphyry copper deposits sometimes form during the solidification of stocks of relatively oxidized magma of intermediate composition. Most workers have assumed ore-forming systems have special chemical attributes, but none has been found that is useful to guide exploration efforts. Stocks can form where strike-slip movements generate pull-apart pathways into which intrusions can rise from batholithic magma chambers. Upwelling of buoyant, bubble-bearing magma along the sides of a stock brings magmatic fluid to shallow depths where large bubbles can separate and pool under the cupola separating solidified igneous rock from mobile magma. Where rapid seismogenic movement on the bounding strike-slip fault ruptures the solidified, but hot and ductile carapace, downward propagating extension fractures can drain an accumulation of magmatic fluid. Decompression and cooling of fluid that jets upward into extension fractures causes mineral precipitation. Where strike-slip movements cause pull-aparts to dilate with sufficient recurrences - from decades to perhaps a century or so, throttling of the fluid accumulation acts as a safety valve that prevents explosive detonation of the system. Concurrently, the upward infiltration of magmatic fluid from the cupola is strongly focused into the pull-apart and generates the characteristic concentric alteration zones that guide exploration drilling. We conclude that porphyry copper ore deposits form where strike-slip movements are concurrent with the early stages of deep-seated bubbling (greater than or similar to 6 km) along the walls of a rapidly cooling stock of magma. Supergiant deposits form where the bubbling front extends into the top of a parent batholith.
C1 [Cloos, Mark; Sapiie, Benyamin] Univ Texas Austin, Dept Geol Sci, Austin, TX 78712 USA.
RP Cloos, M (reprint author), Univ Texas Austin, Dept Geol Sci, Austin, TX 78712 USA.
EM cloos@mail.utexas.edu
NR 149
TC 1
Z9 1
PU TAYLOR & FRANCIS INC
PI PHILADELPHIA
PA 520 CHESTNUT STREET, STE 850, PHILADELPHIA, PA 19106 USA
SN 0020-6814
EI 1938-2839
J9 INT GEOL REV
JI Int. Geol. Rev.
PY 2013
VL 55
IS 1
BP 43
EP 65
DI 10.1080/00206814.2012.728699
PG 23
WC Geology
SC Geology
GA 043PD
UT WOS:000311555600002
ER

PT J
AU Chavrit, D
   Humler, E
   Morizet, Y
   Laporte, D
AF Chavrit, D.
   Humler, E.
   Morizet, Y.
   Laporte, D.
TI Influence of magma ascent rate on carbon dioxide degassing at oceanic
   ridges: Message in a bubble
SO EARTH AND PLANETARY SCIENCE LETTERS
LA English
DT Article
DE MORB; vesicularity; CO2; ascent rate
ID MID-ATLANTIC RIDGE; CRYSTAL SIZE DISTRIBUTIONS; BASALTIC GLASSES;
   MIDOCEAN RIDGES; NOBLE-GAS; ERUPTION DYNAMICS; DISTRIBUTION CSD; NUMBER
   DENSITY; INDIAN RIDGE; UPPER-MANTLE
AB In order to quantify the magma ascent rate beneath oceanic ridges, we propose a new method based on vesicle size distribution (VSD) and volatiles measurements (CO2 and H2O) on 65 fresh glasses from the global Mid-Ocean Ridge system. Comparisons of VSD between the main oceanic basins reveal that Mid-Ocean-Ridge-Basalts (MORB) from the Pacific Ocean have significantly higher bubble densities (148(-124)(+739): bubbles/cm(2)) and initial population densities In(n(0))=19.6 +/- 2.8 cm(-4) but lower vesicularities (similar to 0.1%). We determine the residence time of bubbles in the magma using the linear relationship between the logarithm of the density population and the vesicle diameters. Assuming a constant bubble growth rate (G=1.5 x 10(-7) cm/s), we suggest that the transit times of the magmas through the oceanic crust are shorter beneath Pacific ridges (similar to 2 h) than elsewhere (similar to 15 h). In addition, the CO2 and H2O contents of the studied glasses allow the carbon saturation pressure to be calculated. Pacific MORB display a significantly lower carbon dioxide saturation pressure (P-sat = 843(-221)(+300) bars) than Atlantic and Indian MORB (P-sat = 1898(-827)(+1466) bars) but identical pressures of eruption (P-e similar to 310 bars). Consequently, the distance traveled by bubbles from the vesiculation depth to the seafloor is shorter for the Pacific (similar to 1.9 km) than for the Atlantic and Indian oceans (similar to 5.2 km): the longer the transit time, the longer the distance traveled. A closer inspection of the data revealed that the decompression rate (dP/dt) varied from 5.0 X 10(2) to 2.3 X 10(4) Pa/s and correlated positively with the measured bubble densities (nb/m(3)) as expected from experimental data and numerical modeling. At the global scale, most of the Pacific samples are characterized by high ascent rates (0.25(-0.13)(+0.26) m/s) relative to those from the Atlantic (0.11(-0.06)(+0.15) m/s) and the Indian samples (0.09(-0.03)(+0.05) m/s). However, at the local scale some samples from the Mid-Atlantic Ridge at 37 degrees N (where the reflections of seismic waves from crustal magma chamber have been observed) are not distinguishable from the Pacific data set having high ascent rates and large bubble densities. We suggest that the method presented in this study could be used to identify spots along the Mid-Oceanic-Ridge system where magma chambers are possibly present. (C) 2012 Elsevier B.V. All rights reserved.
C1 [Chavrit, D.; Humler, E.; Morizet, Y.] Univ Nantes, Lab Planetol & Geodynam, UMR CNRS 6112, F-44322 Nantes 3, France.
   [Laporte, D.] Univ Clermont Ferrand, Clermont Univ, CNRS UMR 6524, Lab Magmas & Volcans,IRD R 163, F-63038 Clermont Ferrand, France.
RP Chavrit, D (reprint author), Univ Manchester, Sch Earth Atmospher & Environm Sci, Oxford Rd, Manchester M13 9PL, Lancs, England.
EM Deborah.chavrit@manchester.ac.uk; Eric.humler@univ-nantes.fr;
   Yann.morizet@univ-nantes.fr; D.Laporte@opgc.univ-bpclermont.fr
NR 64
TC 3
Z9 3
PU ELSEVIER SCIENCE BV
PI AMSTERDAM
PA PO BOX 211, 1000 AE AMSTERDAM, NETHERLANDS
SN 0012-821X
J9 EARTH PLANET SC LETT
JI Earth Planet. Sci. Lett.
PD DEC 1
PY 2012
VL 357
BP 376
EP 385
DI 10.1016/j.epsl.2012.09.042
PG 10
WC Geochemistry & Geophysics
SC Geochemistry & Geophysics
GA 058GH
UT WOS:000312621600037
ER

PT J
AU Soong, HK
   Franco, RD
AF Soong, H. Kaz
   Franco, Rafael de Melo
TI Anterior chamber gas bubbles during femtosecond laser flap creation in
   LASIK: Video evidence of entry via trabecular meshwork
SO JOURNAL OF CATARACT AND REFRACTIVE SURGERY
LA English
DT Article
AB Femtosecond laser photodisruption of corneal stroma during laser in situ keratomileusis flap creation is accompanied by the formation of cavitation gas bubbles consisting of carbon dioxide and water vapor. Entry of these bubbles into the anterior chamber is an infrequent complication. We present video evidence that these bubbles enter via the trabecular meshwork.
C1 [Soong, H. Kaz; Franco, Rafael de Melo] Univ Michigan, WK Kellogg Eye Ctr, Dept Ophthalmol, Sch Med, Ann Arbor, MI 48105 USA.
   [Franco, Rafael de Melo] Santa Casa de Misericordia, Sao Paulo, Brazil.
RP Soong, HK (reprint author), Univ Michigan, WK Kellogg Eye Ctr, Dept Ophthalmol, Sch Med, 1000 Wall St, Ann Arbor, MI 48105 USA.
EM hksoong@umich.edu
NR 6
TC 1
Z9 1
PU ELSEVIER SCIENCE INC
PI NEW YORK
PA 360 PARK AVE SOUTH, NEW YORK, NY 10010-1710 USA
SN 0886-3350
J9 J CATARACT REFR SURG
JI J. Cataract. Refract. Surg.
PD DEC
PY 2012
VL 38
IS 12
BP 2184
EP 2185
DI 10.1016/j.jcrs.2012.09.012
PG 2
WC Ophthalmology; Surgery
SC Ophthalmology; Surgery
GA 054PA
UT WOS:000312354500018
ER

PT J
AU Mauger, C
   Mees, L
   Michard, M
   Azouzi, A
   Valette, S
AF Mauger, Cyril
   Mees, Loic
   Michard, Marc
   Azouzi, Alexandre
   Valette, Stephane
TI Shadowgraph, Schlieren and interferometry in a 2D cavitating channel
   flow
SO EXPERIMENTS IN FLUIDS
LA English
DT Article
ID INJECTION NOZZLES; LIQUID FLOWS
AB Cavitation plays an important role in fuel atomization mechanisms, but the physics of cavitation and its impact on spray formation and injector efficiency are not well documented yet. Experimental investigations are required to support the development and the validation of numerical models and the design of tomorrow's injectors, in the context of pollutant and fuel consumption reduction. The complexity of modern injectors and the extreme conditions of injection do not facilitate experimental investigations. In this paper, experiments are conducted in a simplified geometry. The model nozzle consists of a transparent 2D micro-channel supplied with a test oil (ISO 4113). Three different optical techniques are proposed to investigate the channel flow, with the pressure drop between upstream and downstream chambers as a parameter. A shadowgraph-like imaging technique allows the observation of cavitation inception and vapor cavities development throughout the channel. The technique also reveals the presence of density gradients (pressure or temperature) in the channel flow. However, this additional information is balanced by difficulties in image interpretation, which are discussed in the paper. In addition, a combination of Schlieren technique and interferometric imaging is used to measure the density fields inside the channel. The three techniques results are carefully analyzed and confronted. These results reveal a wealth of information on the flow, with pressure waves generated by bubble collapses, turbulence in the wake of vapor cavities and bubble survival in flow regions of high pressure. Our results also show that cavitation inception is located in the shear layers between the recirculation zones and the main flow, relatively far from the inlet corner, where the pressure is minimum in average. To explain this behavior, we propose a scenario of cavitation inception based on the occurrence and the growing of instabilities in the shear layers.
C1 [Mauger, Cyril; Mees, Loic; Michard, Marc; Azouzi, Alexandre] Univ Lyon 1, INSA Lyon, Ecole Cent Lyon, LMFA,CNRS UMR5509, Ecully, France.
   [Valette, Stephane] Ecole Natl Ingenieurs St Etienne, Ecole Cent Lyon, LTDS, CNRS UMR5513, St Etienne, France.
RP Mees, L (reprint author), Univ Lyon 1, INSA Lyon, Ecole Cent Lyon, LMFA,CNRS UMR5509, Ecully, France.
EM loic.mees@ec-lyon.fr
FU French Automotive Cluster Mov'eo; DGCIS (Direction Generale de la
   Competitivite, de l'Industrie et des Services); Region Haute Normandie;
   Conseil General des Yvelines
FX This work takes place in the French collaborative program NADIA-bio (New
   Advance Diesel Injection Diagnosis for bio fuels). This program is
   supported by the French Automotive Cluster Mov'eo and funded by the
   DGCIS (Direction Generale de la Competitivite, de l'Industrie et des
   Services), the Region Haute Normandie and the Conseil General des
   Yvelines.
NR 15
TC 3
Z9 3
PU SPRINGER
PI NEW YORK
PA 233 SPRING ST, NEW YORK, NY 10013 USA
SN 0723-4864
J9 EXP FLUIDS
JI Exp. Fluids
PD DEC
PY 2012
VL 53
IS 6
BP 1895
EP 1913
DI 10.1007/s00348-012-1404-3
PG 19
WC Engineering, Mechanical; Mechanics
SC Engineering; Mechanics
GA 050SQ
UT WOS:000312074700020
ER

PT J
AU Sanit, S
   Sukontason, KL
   Sribanditmongkol, P
   Klong-klaew, T
   Samerjai, C
   Sontigun, N
   Limsopatham, K
   Sukontason, K
AF Sanit, Sangob
   Sukontason, Kabkaew L.
   Sribanditmongkol, Pongruk
   Klong-klaew, Tunwadee
   Samerjai, Chutharat
   Sontigun, Narin
   Limsopatham, Kwankamol
   Sukontason, Kom
TI Surface ultrastrucure of larva and puparia of blow fly Hypopygiopsis
   tumrasvini Kurahashi (Diptera: Calliphoridae)
SO PARASITOLOGY RESEARCH
LA English
DT Article
ID CHRYSOMYA-RUFIFACIES MACQUART; SCANNING-ELECTRON-MICROSCOPY;
   FORENSICALLY IMPORTANT FLY; MUSCA-DOMESTICA DIPTERA; IMMATURE STAGES;
   ULTRAMORPHOLOGICAL CHARACTERISTICS; MORPHOLOGICAL DESCRIPTIONS;
   FABRICIUS DIPTERA; FLIES DIPTERA; 1ST INSTAR
AB Flies of the genus Hypopygiopsis are forensically important, as their larvae are found to associate with human corpses. In this study, the ultrastructure of larvae and puparia of Hypopygiopsis tumrasvini Kurahashi is presented using scanning electron microscopy (SEM). The larvae are vermiform-shaped, creamy white, and have a smooth integument. The pseudocephalon of larvae bears sensory structures, i.e., antenna, maxillary palpus, and ventral organ. Two tufts of fresh outgrowths (or cerri) were observed along the dorsal margin of the mouth opening of the first instar; whereas a strong mouth hook was apparent in the second and third instars. Keilin's organ, the sensory structure, was noticeable on the ventral surface of the thoracic segments in all instars. In the second and third instars, six conspicuous tubercles were present along the peripheral rims of the last abdominal segment. The puparia were relatively large, measuring 7.77-9.51 mm in length and 3.10-3.97 mm in width. At the latero-dorsal edge of the first abdominal segment, a cluster of similar to 125 bubble membranes was seen in young puparia; whereas a minute pupal respiratory horn was observed in old one. An SEM image revealed antler-like projections lined within a chamber of a broken pupal respiratory horn. Comparison on number of the bubble membranes of the other blow fly species was shown and the role of pupal respiratory horn compared with other dipterans was discussed.
C1 [Sanit, Sangob; Sukontason, Kabkaew L.; Klong-klaew, Tunwadee; Samerjai, Chutharat; Sontigun, Narin; Limsopatham, Kwankamol; Sukontason, Kom] Chiang Mai Univ, Dept Parasitol, Fac Med, Chiang Mai 50200, Thailand.
   [Sribanditmongkol, Pongruk] Chiang Mai Univ, Dept Forens Med, Fac Med, Chiang Mai 50200, Thailand.
RP Sukontason, K (reprint author), Chiang Mai Univ, Dept Parasitol, Fac Med, Chiang Mai 50200, Thailand.
EM ksukonta@med.cmu.ac.th
FU "Diamond Research Grant of the Faculty of Medicine", Chiang Mai
   University, Thailand
FX Financial support was provided by the "Diamond Research Grant of the
   Faculty of Medicine", Chiang Mai University, Thailand. We thank
   Thippawan Yasanga for her technical assistance in using scanning
   electron microscopy. Appreciation is extended to the reviewer to improve
   manuscript.
NR 32
TC 3
Z9 3
PU SPRINGER
PI NEW YORK
PA 233 SPRING ST, NEW YORK, NY 10013 USA
SN 0932-0113
J9 PARASITOL RES
JI Parasitol. Res.
PD DEC
PY 2012
VL 111
IS 6
BP 2235
EP 2240
DI 10.1007/s00436-012-3072-x
PG 6
WC Parasitology
SC Parasitology
GA 042WJ
UT WOS:000311502000002
ER

PT J
AU Hansel, J
   Burgstahler, C
   Medler, S
   Axmann, D
   Niess, AM
   Tetzlaff, K
AF Hansel, Jochen
   Burgstahler, Christof
   Medler, Sabine
   Axmann, Detlef
   Niess, Andreas M.
   Tetzlaff, Kay
TI Effect of simulated diving trips on pulmonary artery pressure in healthy
   men
SO CLINICAL RESEARCH IN CARDIOLOGY
LA English
DT Article
DE Diving; Hyperoxia; Echocardiography; Pulmonary artery pressure
ID PULSED DOPPLER ECHOCARDIOGRAPHY; VENOUS GAS EMBOLISM; TRICUSPID
   REGURGITATION; NONINVASIVE ASSESSMENT; ENDOTHELIAL FUNCTION;
   HYPERTENSION; AIR; EXERCISE; BUBBLES; DIVE
AB Environmental stresses, such as immersion, cold, and venous gas microbubbles, have been shown to contribute to an increase in pulmonary artery pressure (PAP) after single SCUBA dives. This study was carried out to investigate PAP changes following a dry chamber dive.
   17 male divers [mean age 32 years, standard deviation (SD) 7 years, mean body mass index 26 kg m(-2) (SD 3 kg m(-2))] participated in the study. Heart disease was ruled out by ECG, stress-ECG and transthoracic echocardiography in all subjects. Echocardiographic assessment of PAP (peak gradient at pulmonary and tricuspid valve), acceleration time (AT), ejection time (ET) and the ratio AT/ET as an estimate of PAP was performed directly prior to, directly, and 20 and 80 min after a simulated dive (maximal pressure 600 kPa, duration 60 min).
   AT/ET decreased from 0.40 (SD 0.03) to 0.34 (SD 0.03) directly after the dive (p = < 0.0001), which was statistically significant, whereas 80 min after decompression, AT/ET tended to return to baseline levels (0.36, SD 0.03; p = 0.001). Other echocardiographic indices, e.g. ET, systolic PAP, and heart rate, did not change significantly after the dive. No gas microbubbles were detected during or after decompression.
   A transient decrease of both AT and AT/ET following a simulated hyperbaric dry chamber dive indicated an increase in mean PAP in healthy men. We speculate that factors other than immersion, cold, or gas microbubbles may contribute to an elevation of PAP after a single hyperbaric exposure.
C1 [Hansel, Jochen; Burgstahler, Christof; Medler, Sabine; Niess, Andreas M.; Tetzlaff, Kay] Univ Tubingen, Med Clin 5, Dept Sports Med, D-72076 Tubingen, Germany.
   [Axmann, Detlef] Univ Tubingen, Ctr Dent Oral Med & Maxillofacial Surg Tuebingen, D-72076 Tubingen, Germany.
RP Hansel, J (reprint author), Univ Tubingen, Med Clin 5, Dept Sports Med, Silcherstr 5, D-72076 Tubingen, Germany.
EM jochen.hansel@med.uni-tuebingen.de;
   christof.burgstahler@med.uni-tuebingen.de; Sabine.Medler@gmx.de;
   detlef.axmann@med.uni-tuebingen.de; andreas.niess@med.uni-tuebingen.de;
   kay.tetzlaff@med.uni-tuebingen.de
NR 49
TC 0
Z9 0
PU SPRINGER HEIDELBERG
PI HEIDELBERG
PA TIERGARTENSTRASSE 17, D-69121 HEIDELBERG, GERMANY
SN 1861-0684
J9 CLIN RES CARDIOL
JI Clin. Res. Cardiol.
PD DEC
PY 2012
VL 101
IS 12
BP 947
EP 953
DI 10.1007/s00392-012-0482-9
PG 7
WC Cardiac & Cardiovascular Systems
SC Cardiovascular System & Cardiology
GA 040YN
UT WOS:000311362800001
ER

PT J
AU Gatell, J
AF Gatell, Jordi
TI Internal View of the Effects of the Big-Bubble Technique During
   Experimental Deep Anterior Lamellar Keratoplasty
SO CORNEA
LA English
DT Article
DE keratoplasty; air injection; big bubble; Descemet membrane; deep
   anterior lamellar keratoplasty
ID DESCEMETS-MEMBRANE; ENDOSCOPIC VISUALIZATION; PENETRATING KERATOPLASTY;
   KERATOCONUS; DISSECTION
AB Purpose: To determine how the air bubble dissects Descemet membrane from the inside during experimental deep lamellar anterior keratoplasty.
   Methods: In this experimental study, 4 corneas from enucleated human eyes were dissected and placed in an artificial anterior chamber. Air was injected through a 27-gauge needle into the midperiphery without previous trephination until a big bubble formed. The results were photographed from the inside.
   Results: The edge of the air dissection was viewed clearly. The dissection was not uniform; one side was dissected more than the other. Descemet membrane and the stroma may still have been attached. The results provided a clue about why perforation frequently occurs when dissecting the anterior lamella in the periphery.
   Conclusion: As much air as possible should be injected. Premature cessation of the injection of air can result in irregular dissection by all edges of the bubble or an incomplete bubble.
C1 Inst Catala Retina, Dept Cornea & Ocular Surface, Barcelona 08017, Spain.
RP Gatell, J (reprint author), Inst Catala Retina, Dept Cornea & Ocular Surface, Pau Alcover 67-69, Barcelona 08017, Spain.
EM jgatell@comb.cat
NR 16
TC 0
Z9 0
PU LIPPINCOTT WILLIAMS & WILKINS
PI PHILADELPHIA
PA 530 WALNUT ST, PHILADELPHIA, PA 19106-3621 USA
SN 0277-3740
J9 CORNEA
JI Cornea
PD DEC
PY 2012
VL 31
IS 12
BP 1489
EP 1492
DI 10.1097/ICO.0b013e31825d5853
PG 4
WC Ophthalmology
SC Ophthalmology
GA 033YY
UT WOS:000310838500024
ER

PT J
AU Simakin, AG
   Salova, TP
   Bondarenko, GV
AF Simakin, A. G.
   Salova, T. P.
   Bondarenko, G. V.
TI Experimental study of magmatic melt oxidation by CO2
SO PETROLOGY
LA English
DT Article
ID PHASE-EQUILIBRIA; BASALTIC MAGMAS; SILICATE MELTS; LIMESTONE
   ASSIMILATION; EXPERIMENTAL PETROLOGY; ALBAN HILLS; VOLCANO; SYSTEM;
   WATER; ANDESITE
AB The process of CO2 flashing through hydrous albite-hedenbergite melt was experimentally examined at a temperature of 1100A degrees C and a pressure of 2 kbar. Carbon dioxide was generated when the melt interacted with calcite, and wollastonite was the predominant synthesized phase. Mafic components were introduced into the hydrous albite melt via the dissolution of natural hedenbergite. Raman spectroscopic data on bubbles of the fluid phase in the quench glass indicate that the CO2/H2O proportions of the bubbles vary. IR spectroscopic data on the glass prove that the water concentration after CO2 flashing decreased from 5.5 to approximately 3 wt %. The comparison of the composition of the recrystallized clinopyroxene in contact with melt (with and without CO2 blowing) indicates that CO2 oxidizes Fe in the melt. The redox effect of CO2 is quantified by the empirical clinopyroxene tool for metering oxygen fugacity (oxometer), which was calibrated based on experimental data. The oxygen fugacity in our experiments with CO2 flashing (estimated by the clinopyroxene oxometer) was NNO + (3.0-3.5). Our estimates with the application of the clinopyroxene oxometer indicate that the maximum oxygen fugacity in the magmatic chambers of Vesuvius and Stromboli volcanoes (which are bubbled with CO2) is also close to NNO + (3.5 +/- 0.5). DOI: 10.1134/S0869591112070053
C1 [Simakin, A. G.; Salova, T. P.; Bondarenko, G. V.] Russian Acad Sci, Inst Expt Mineral, Chernogolovka 142432, Moscow Oblast, Russia.
   [Simakin, A. G.] Russian Acad Sci, Schmidt Joint Inst Phys Earth, Moscow 123995, Russia.
RP Simakin, AG (reprint author), Russian Acad Sci, Inst Expt Mineral, Ul Inst Skaya 4, Chernogolovka 142432, Moscow Oblast, Russia.
EM simakin@iem.ac.ru
FU Russian Foundation for Basic Research [05-09-00313]
FX High-precision microprobe analyses of our natural and experimental
   samples were made for this study by A.N. Nekrasov at the Institute of
   Experimental Mineralogy, Russian Academy of Sciences. Hydrous
   bubble-free glass was fused for this research by P.G. Bukhtiyarov using
   a high pressure gas apparatus with a divider. The technical aspect of
   this experimental study was controlled by M.A. Ivanov. The authors thank
   E.A. Borisova and E.N. Matvienko of the Fersman Mineralogical Museum,
   Russian Academy of Sciences, for providing hedenbergite crystals for our
   studies. The initial version of the manuscript was critically reviewed
   by A. Borisov (Institute of the Geology of Ore Deposits, Petrography,
   Mineralogy, and Geochemistry, Russian Academy of Sciences), and this
   allowed us to significantly improve the quality of the manuscript. This
   study was financially supported by the Russian Foundation for Basic
   Research, project no. 05-09-00313.
NR 47
TC 3
Z9 3
PU MAIK NAUKA/INTERPERIODICA/SPRINGER
PI NEW YORK
PA 233 SPRING ST, NEW YORK, NY 10013-1578 USA
SN 0869-5911
J9 PETROLOGY+
JI Petrology
PD DEC
PY 2012
VL 20
IS 7
BP 593
EP 606
DI 10.1134/S0869591112070053
PG 14
WC Geosciences, Multidisciplinary; Mineralogy
SC Geology; Mineralogy
GA 031KR
UT WOS:000310638800001
ER

PT J
AU Balidis, M
   Konidaris, VE
   Ioannidis, G
   Boboridis, K
AF Balidis, M.
   Konidaris, V. E.
   Ioannidis, G.
   Boboridis, K.
TI Descemet's Stripping Endothelial Automated Keratoplasty Using Tan
   Endoglide Endothelium Insertion System
SO TRANSPLANTATION PROCEEDINGS
LA English
DT Article; Proceedings Paper
CT 16th Panhellenic Transplantation Congress
CY NOV 25-27, 2011
CL Thessaloniki, GREECE
SP Hellen Transplantat Soc
ID POSTERIOR LAMELLAR KERATOPLASTY; EYES; DMEK
AB Purpose. The purpose of this study was to evaluate early visual and refractive outcomes of Descemet's stripping endothelial keratoplasty (DSAEK).
   Method. Nine eyes of 7 male and 2 female patients, mean age 73 years, were treated with DSAEK. Eight had pseudophakic bullous keratopathy and 1 had advanced Fuch's syndrome. Patients were followed up for a mean of 11.4 months (range, 4-26). The DSAEK technique consisted of stripping Descemet's membrane and endothelium from a recipient cornea and transplanting the posterior stroma and endothelium of a donor cornea using the Tan EndoGlide. The mean operating time was 61.89 minutes (standard deviation [SD], 9.3).
   Results. The median donor diameter was 8.375 mm (range, 8.25-8.75) and the mean donor thickness was 114.4 pm (range, 98-129). Mean preoperative sphere was -2.41 that changed postoperatively in -1.21. Mean endothelial cell loss was 25% (range, 23%-45%) at 6 months after surgery. Corneal pachymetry was reduced from 796.6 mu m preoperatively to 535.5 mu m postoperatively. Best corrected vicual acuity (BCVA) was 20/40 or better postoperatively and exceeded the preoperative BCVA in all eyes. No graft failure was present. Two partial graft dislocations (1st and 5th postoperative day) were observed. One graft was successfully attached after reinjecting an air bubble (rebubbling) in the anterior chamber and the other graft was reattached with 4 10/0 nylon sutures after failed rebubbling.
   Conclusions. The key to successful endothelial transplantation is the protection and preservation of as many donor endothelial cells as possible. The TAN EndoGlide is a device that consistently delivers a donor lenticule through a small incision with minimal endothelial loss, while making the insertion procedure relatively reliable and consistent, with the surgeon in full control of the donor at all stages of insertion. The endothelial cell loss during this technique is comparable (if not better) with other endothelial graft insertions systems.
C1 [Balidis, M.; Ioannidis, G.] AHEPA Univ Hosp, Thessaloniki Eye Fdn, Private Eye Clin, Thessaloniki, Greece.
   [Konidaris, V. E.; Boboridis, K.] AHEPA Univ Hosp, Ophthalmol Clin 1, Thessaloniki, Greece.
   [Ioannidis, G.] Hippokrateion Hosp, Eye Clin, Thessaloniki, Greece.
RP Konidaris, VE (reprint author), Distomou Str 29, Thessaloniki 54453, Greece.
EM vasiliskon@hotmail.com
RI Boboridis, Kostas/A-1853-2011
OI Boboridis, Kostas/0000-0002-0471-0371
NR 17
TC 1
Z9 1
PU ELSEVIER SCIENCE INC
PI NEW YORK
PA 360 PARK AVE SOUTH, NEW YORK, NY 10010-1710 USA
SN 0041-1345
J9 TRANSPL P
JI Transplant. Proc.
PD NOV
PY 2012
VL 44
IS 9
BP 2759
EP 2764
DI 10.1016/j.transproceed.2012.09.006
PG 6
WC Immunology; Surgery; Transplantation
SC Immunology; Surgery; Transplantation
GA 043GO
UT WOS:000311531100077
ER

PT J
AU Sharygin, VV
   Kamenetsky, VS
   Zaitsev, AN
   Kamenetsky, MB
AF Sharygin, Victor V.
   Kamenetsky, Vadim S.
   Zaitsev, Anatoly N.
   Kamenetsky, Maya B.
TI Silicate-natrocarbonatite liquid immiscibility in 1917 eruption
   combeite-wollastonite nephelinite, Oldoinyo Lengai Volcano, Tanzania:
   Melt inclusion study
SO LITHOS
LA English
DT Article
DE Melt inclusions; Peralkaline glasses; Silicate-carbonate liquid
   immiscibility; Combeite wollastonite nephelinite; Natrocarbonatite;
   Oldoinyo Lengai
ID LOW-TEMPERATURE CRYSTALLIZATION; KIMBERLITE MAGMA EVOLUTION; AFRICAN
   RIFT SYSTEM; PERALKALINE NEPHELINITES; CARBONATITE PETROGENESIS;
   NORTHERN TANZANIA; MINERAL CHEMISTRY; CRYSTAL-STRUCTURE; GPA
   IMPLICATIONS; EAST-AFRICA
AB Primary silicate-melt and carbonate-salt inclusions occur in the phenocrysts (nepheline, fluorapatite, wollastonite, clinopyroxene) in the 1917 eruption combeite-wollastonite nephelinite at Oldoinyo Lengai. Silicate-melt inclusions in nepheline clearly show liquid immiscibility phenomena expressed in the presence of carbonate globules in silicate glass. The coexistence of inclusions with markedly different proportions of silicate glass + vapor-carbonate globule in the core of nepheline phenocrysts, the presence of carbonate-salt inclusions in fluorapatite and our heating experiments strongly suggest that their entrapment began at temperatures higher than 1130 degrees C in an intermediate chamber when initial carbonated nephelinite melt was heterogeneous and represented a mixture of immiscible liquids. Silicate-natrocarbonatite melt immiscibility took place at high temperature and immiscible nephelinite and carbonatite liquids coexisted over a wide temperature range from >= 1130 degrees C to 600 degrees C. Homogenization of a carbonate globule (dissolution of the gas bubble in carbonate melt) at 900-940 degrees C indicates that after separation from silicate magma the natrocarbonatite represented homogeneous liquid in the 900-1130 degrees C temperature range, whereas below these temperatures immiscible melts of different composition and fluid phase have separated from it. The bulk composition of homogeneous natrocarbonatite melt may be estimated as approximate to 20% CaF2, 40-60% (Na, K)(2)CO3 and 20-40% CaCO3 based on the coexistence of nyerereite, calcite and fluorite and the rapid phase transition (carbonate aggregate -> carbonate liquid) at 550-570 degrees C observed in vapor-carbonate globules of nepheline-hosted silicate-melt inclusions and on the Na2CO3-CaCO3-CaF2 phase diagram. Silicate glasses of nepheline-hosted immiscible inclusions drastically differ from host nephelinite in the abundance of major and trace elements. They are high peralkaline ((Na + K)/Al - up to 9.5) and virtually free of water (H2O<0.6 wt.%). Their very high Zr/Hf and Nb/Ta ratios and Li contents indicate that these silicate glasses represent the most evolved compositions at Oldoinyo Lengai. The peralkaline character of nephelinite melt is expressed in the composition of the daughter mineral assemblage within silicate-melt inclusions in nepheline (delhayelite, leucite, mica, clinopyroxene). These minerals show strong deficiency in Al and enrichment in Fe3+ that is also common to the groundmass of the Oldoinyo Lengai combeite-wollastonite nephelinites. (c) 2012 Elsevier B.V. All rights reserved.
C1 [Sharygin, Victor V.] VS Sobolev Inst Geol & Mineral SB RAS, Novosibirsk 630090, Russia.
   [Kamenetsky, Vadim S.; Kamenetsky, Maya B.] Univ Tasmania, ARC Ctr Excellence Ore Deposits, Hobart, Tas 7001, Australia.
   [Kamenetsky, Vadim S.; Kamenetsky, Maya B.] Univ Tasmania, Sch Earth Sci, Hobart, Tas 7001, Australia.
   [Zaitsev, Anatoly N.] St Petersburg State Univ, Dept Mineral, Fac Geol, St Petersburg 199034, Russia.
   [Zaitsev, Anatoly N.] Nat Hist Museum, Dept Mineral, London SW7 5BD, England.
RP Sharygin, VV (reprint author), VS Sobolev Inst Geol & Mineral SB RAS, Koptyuga Prospect 3, Novosibirsk 630090, Russia.
EM sharygin@igm.nsc.ru
RI Zaitsev, Anatoly/E-1756-2012; Sharygin, Victor/H-4121-2011; Kamenetsky,
   Vadim/B-1019-2008
OI Zaitsev, Anatoly/0000-0002-5457-9770; Kamenetsky,
   Vadim/0000-0002-2734-8790
FU Russian Foundation for Basic Research [11-05-00875]; Australian Research
   Council [DP1092823]; University of Tasmania; Alexander von Humboldt
   Stiftung
FX The first author thanks L.N. Pospelova, E.N. Nigmatulina, A.T. Titov and
   N.S. Karmanov for help in microprobe and scanning microscope data of
   melt inclusions and minerals at the IGM. The authors are grateful to
   S.G. Simakin and E.V. Potapov (Yaroslavl) for SIMS data on glasses of
   nepheline-hosted inclusions in CWN. We thank J. Keller (Freiburg) for
   consulting in eruption time of the studied CWN, A.A. Zolotarev (St.
   Petersburg) for X-ray single crystal data for the Lengai CWN
   wollastonite and I.V. Pekov (Moscow) for help in the identification of a
   Ba-Ti-rich silicate. The manuscript was improved based on comments and
   suggestions from reviewers Alan Cooper and Nelson Eby. This work was
   supported by the Russian Foundation for Basic Research (grant
   11-05-00875 to VVS) and funding from the Australian Research Council
   (Discovery grant DP1092823) and University of Tasmania to VSK and the
   Alexander von Humboldt Stiftung to ANZ.
NR 78
TC 3
Z9 3
PU ELSEVIER SCIENCE BV
PI AMSTERDAM
PA PO BOX 211, 1000 AE AMSTERDAM, NETHERLANDS
SN 0024-4937
EI 1872-6143
J9 LITHOS
JI Lithos
PD NOV 1
PY 2012
VL 152
SI SI
BP 23
EP 39
DI 10.1016/j.lithos.2012.01.021
PG 17
WC Geochemistry & Geophysics; Mineralogy
SC Geochemistry & Geophysics; Mineralogy
GA 035IU
UT WOS:000310940800004
ER

PT J
AU Winkler, BE
   Koch, A
   Schoeppenthau, H
   Ludwig, T
   Tetzlaff, K
   Hartig, F
   Kaehler, W
   Koehler, A
   Kanstinger, A
   Ciscato, W
   Muth, CM
AF Winkler, B. E.
   Koch, A.
   Schoeppenthau, H.
   Ludwig, T.
   Tetzlaff, K.
   Hartig, F.
   Kaehler, W.
   Koehler, A.
   Kanstinger, A.
   Ciscato, W.
   Muth, C. -M.
TI Effects of FLIRT on Bubble Growth in Man
SO INTERNATIONAL JOURNAL OF SPORTS MEDICINE
LA English
DT Article
DE decompression sickness DCS; decompression illness DCI; bubble count;
   SCUBA diving; recreational diving; FLIRT First Line Intermittent
   Recompression Technique
ID BLOOD-PLATELET COUNT; PATENT FORAMEN OVALE; DECOMPRESSION-SICKNESS; RAT
   MODEL; ILLNESS; DIVERS; ACTIVATION; MSW
AB Recompression during decompression has been suggested to possibly reduce the risk of decompression sickness (DCS). The main objective of the current study was to investigate the effects of FLIRT (First Line Intermittent Recompression Technique) on bubble detection in man. 29 divers underwent 2 simulated dives in a dry recompression chamber to a depth of 40 msw (500 kPa ambient pressure) in random order. A Buehlmann-based decompression profile served as control and was compared to an experimental profile with intermittent recompression during decompression (FLIRT). Circulating bubbles in the right ventricular outflow tract (RVOT) were monitored by Doppler ultrasound and quantified using the Spencer scoring algorithm. Heat shock protein 70 (HSP70), thrombocytes, D-Dimers and serum osmolarity were analyzed before and 120 min after the dive. Both dive profiles elicited bubbles in most subjects (range Spencer 0-4). However, no statistically significant difference was found in bubble scores between the control and the experimental dive procedure. There was no significant change in either HSP70, thrombocytes, and D-Dimers. None of the divers had clinical signs or symptoms suggestive of DCS. We conclude that FLIRT did not significantly alter the number of microbubbles and thus may not be considered superior to classical decompression in regards of preventing DCS.
C1 [Winkler, B. E.; Muth, C. -M.] Univ Ulm, Dept Anaesthesiol, D-89075 Ulm, Germany.
   [Koch, A.; Kaehler, W.] German Navy, German Naval Med Inst, Kiel, Germany.
   [Schoeppenthau, H.; Kanstinger, A.] Murnau Trauma Ctr, Dept Hyperbar Med, Murnau, Germany.
   [Ludwig, T.] Garmisch Partenkirchen Gen Hosp, Murnau Trauma Ctr, Dept Cardiol, Garmisch Partenkirchen, Germany.
   [Tetzlaff, K.] Univ Tubingen, Dept Sports Med, Tubingen, Germany.
   [Hartig, F.] Univ Innsbruck, Dept Internal Med 1, A-6020 Innsbruck, Austria.
   [Koehler, A.] Univ Innsbruck, Dept Biochem, A-6020 Innsbruck, Austria.
   [Ciscato, W.] Bur Prevent Diving Accidents, Zurich, Switzerland.
RP Winkler, BE (reprint author), Univ Ulm, Dept Anaesthesiol, Steinhoevelstr 9, D-89075 Ulm, Germany.
EM bernd.e.winkler@gmail.com
NR 30
TC 0
Z9 0
PU GEORG THIEME VERLAG KG
PI STUTTGART
PA RUDIGERSTR 14, D-70469 STUTTGART, GERMANY
SN 0172-4622
J9 INT J SPORTS MED
JI Int. J. Sports Med.
PD NOV
PY 2012
VL 33
IS 11
BP 903
EP 908
DI 10.1055/s-0032-1306328
PG 6
WC Sport Sciences
SC Sport Sciences
GA 027KY
UT WOS:000310352300008
ER

PT J
AU Dhir, VK
   Warrier, GR
   Aktinol, E
   Chao, D
   Eggers, J
   Sheredy, W
   Booth, W
AF Dhir, Vijay Kumar
   Warrier, Gopinath R.
   Aktinol, Eduardo
   Chao, David
   Eggers, Jeffery
   Sheredy, William
   Booth, Wendell
TI Nucleate Pool Boiling Experiments (NPBX) on the International Space
   Station
SO MICROGRAVITY SCIENCE AND TECHNOLOGY
LA English
DT Article
DE Bubble dynamics; Nucleate boiling; Critical heat flux; Microgravity
ID REDUCED GRAVITY; HEAT-TRANSFER; MICROGRAVITY; DYNAMICS; SURFACE; BUBBLE;
   WATER
AB During the period of March-May 2011, a series of boiling experiments was carried out in the Boiling Experimental Facility (BXF) located in the Microgravity Science Glovebox (MSG) of the International Space Station (ISS). The BXF Facility was carried to ISS on Space Shuttle Mission STS-133 on February 24, 2011. Nucleate Pool Boiling Experiment (NPBX) was one of the two experiments housed in the BXF. Results of experiments on single bubble dynamics (e.g., inception and growth), multiple bubble dynamics (lateral merger and departure, if any), nucleate pool boiling heat transfer, and critical heat flux are described. In the experiments Perfluoro-n-hexane was used as the test liquid. The system pressure was varied from 51 to 243 kPa, pool temperature was varied from 30 degrees to 59 degrees C, and test surface temperature was varied from 40 degrees to 80 degrees C. The test surface was a polished aluminum disc (1 mm thick, 89.5 mm in diameter) heated from below with strain gage heaters. Five cylindrical cavities were formed on the surface with four cavities located at the corners of a square and one in the middle. During experiments the magnitude of mean gravity level normal to the heater surface varied from 1.2 x 10 (-7)g (e) to 6 x 10 (-7)g (e) . The results of the experiments show that a single bubble continues to grow to occupy the size of the chamber without departing from the heater surface. During lateral merger of bubbles, at high superheats a large bubble may lift off from the surface but continues to hover near the surface. Neighboring bubbles are continuously pulled into the large bubble. At low superheats bubbles at neighboring sites simply merge to yield a larger bubble. The larger bubble mostly locates in the middle of the heated surface and serves as a vapor sink. The latter mode continues to persist when boiling is occurring all over the heater surface. Heat fluxes for steady state nucleate boiling and critical heat fluxes are found to be much lower than those obtained under earth normal gravity conditions. The data are useful for calibration of results of numerical simulations. Any correlations that are developed for nucleate boiling heat transfer under microgravity condition must account for the existence of vapor escape path (sink) from the heater, size of the heater, and the size and geometry of the chamber.
C1 [Dhir, Vijay Kumar; Warrier, Gopinath R.; Aktinol, Eduardo] Univ Calif Los Angeles, Henry Samueli Sch Engn & Appl Sci, Los Angeles, CA 90024 USA.
   [Chao, David; Sheredy, William] NASA Glenn Res Ctr, Cleveland, OH USA.
   [Eggers, Jeffery; Booth, Wendell] Zin Technol, Cleveland, OH USA.
RP Dhir, VK (reprint author), Univ Calif Los Angeles, Henry Samueli Sch Engn & Appl Sci, Los Angeles, CA 90024 USA.
EM vdhir@seas.ucla.edu
FU NASA Microgravity Fluid Physics Program
FX This work was initially supported under the NASA Microgravity Fluid
   Physics Program.
NR 24
TC 0
Z9 0
PU SPRINGER
PI NEW YORK
PA 233 SPRING ST, NEW YORK, NY 10013 USA
SN 0938-0108
J9 MICROGRAVITY SCI TEC
JI Microgravity Sci. Technol.
PD NOV
PY 2012
VL 24
IS 5
BP 307
EP 325
DI 10.1007/s12217-012-9315-8
PG 19
WC Engineering, Aerospace; Thermodynamics; Mechanics
SC Engineering; Thermodynamics; Mechanics
GA 031FY
UT WOS:000310625900001
ER

PT J
AU Arenas, E
   Esquenazi, S
   Anwar, M
   Terry, M
AF Arenas, Eduardo
   Esquenazi, Salomon
   Anwar, Mohammad
   Terry, Mark
TI Lamellar Corneal Transplantation
SO SURVEY OF OPHTHALMOLOGY
LA English
DT Review
DE ALK; corneal surgery; corneal transplants; DALK; DMEK; DSAEK;
   keratoplasty; PR; PKP
ID AUTOMATED ENDOTHELIAL KERATOPLASTY; TERRIENS MARGINAL DEGENERATION;
   IN-SITU KERATOMILEUSIS; BIG-BUBBLE TECHNIQUE; CHAMBER INTRAOCULAR-LENS;
   PRIMARY GRAFT FAILURE; ANTERIOR LAMELLAR; PENETRATING KERATOPLASTY;
   FEMTOSECOND-LASER; DESCEMET MEMBRANE
AB Penetrating keratoplasty (PR) has been the gold standard for the surgical treatment of most corneal pathologies; lamellar keratoplasty that only replaces the diseased corneal layers has recently evolved as an alternative, however. Innovations in surgical technique and instrumentation provide visual outcomes comparable to PR. We review the indications and outcomes of various techniques of anterior lamellar surgery developed to treat stromal disorders. Similarly, we discuss posterior lamellar keratoplasty techniques such as Descemet stripping automated endothelial keratoplasty and Descemet membrane endothelial keratoplasty. Posterior lamellar keratoplasty provides faster visual rehabilitation than PK in cases of Fuchs endothelial dystrophy and pseudophakic bullous keratopathy. In addition, for medically unresponsive infectious keratitis, therapeutic anterior lamellar keratoplasty yields similar graft survival to PK without an increased risk of disease recurrence. (Surv Ophthalmol 57:510-529, 2012. (c) 2012 Elsevier Inc. All rights reserved.)
C1 [Arenas, Eduardo] Fdn Santa Fe Bogota, Bogota, Colombia.
   [Esquenazi, Salomon] Louisiana State Univ, LSU Eye Ctr, Hlth Sci Ctr, New Orleans, LA USA.
   [Esquenazi, Salomon] Louisiana State Univ, LSU Neurosci Ctr, Hlth Sci Ctr, New Orleans, LA USA.
   [Terry, Mark] Devers Eye Inst, Portland, OR USA.
   [Anwar, Mohammad] Magrabi Eye Hosp, Jeddah, Saudi Arabia.
RP Arenas, E (reprint author), Calle 100 16-66, Bogota, Colombia.
EM earenascable@gmail.com
NR 263
TC 8
Z9 8
PU ELSEVIER SCIENCE INC
PI NEW YORK
PA 360 PARK AVE SOUTH, NEW YORK, NY 10010-1710 USA
SN 0039-6257
J9 SURV OPHTHALMOL
JI Surv. Ophthalmol.
PD NOV-DEC
PY 2012
VL 57
IS 6
BP 510
EP 529
DI 10.1016/j.survoplithal.2012.01.009
PG 20
WC Ophthalmology
SC Ophthalmology
GA 027XI
UT WOS:000310387000003
ER

PT J
AU McKee, HD
   Barua, A
   Brahma, AK
   Jhanji, V
   Carley, FM
AF McKee, Hamish D.
   Barua, Ankur
   Brahma, Arun K.
   Jhanji, Vishal
   Carley, Fiona M.
TI Rupture Pressure of the Posterior Lamella Obtained During Big-Bubble
   Deep Anterior Lamellar Keratoplasty
SO CORNEA
LA English
DT Article
DE big bubble; deep anterior lamellar keratoplasty; corneal rupture
   pressure
ID TRAUMATIC WOUND DEHISCENCE; PENETRATING KERATOPLASTY; FEMTOSECOND LASER;
   DESCEMETS-MEMBRANE
AB Purpose: To investigate the pressure required to rupture the posterior lamella obtained during the presumed Descemet membrane-baring big-bubble technique of deep anterior lamellar keratoplasty (DALK).
   Methods: DALK using the big-bubble technique was carried out on donor corneoscleral discs mounted on an artificial anterior chamber. Once the anterior lamella was removed, the chamber was connected to a mercury manometer. The pressure inside the chamber was increased until rupture occurred or the manometer reached its measurement limit.
   Results: The deep lamella ruptured at 252 mm Hg in one cornea, at 270 mm Hg in another, and had not ruptured at 300 mm Hg (upper limit of the manometer) in the remaining 18 donor corneas.
   Conclusions: The posterior lamella of big-bubble DALK probably confers significant structural integrity on the globe.
C1 [McKee, Hamish D.; Barua, Ankur; Brahma, Arun K.; Carley, Fiona M.] Manchester Royal Eye Hosp, Dept Ophthalmol, Manchester M13 9WL, Lancs, England.
   [Jhanji, Vishal] Chinese Univ Hong Kong, Dept Ophthalmol & Visual Sci, Kowloon, Hong Kong, Peoples R China.
RP McKee, HD (reprint author), Manchester Royal Eye Hosp, Dept Ophthalmol, Oxford Rd, Manchester M13 9WL, Lancs, England.
EM hamishmckee@hotmail.com
FU NIHR Manchester Biomedical Research Centre
FX Supported by the NIHR Manchester Biomedical Research Centre.
NR 12
TC 0
Z9 0
PU LIPPINCOTT WILLIAMS & WILKINS
PI PHILADELPHIA
PA 530 WALNUT ST, PHILADELPHIA, PA 19106-3621 USA
SN 0277-3740
J9 CORNEA
JI Cornea
PD NOV
PY 2012
VL 31
IS 11
BP 1285
EP 1287
DI 10.1097/ICO.0b013e31823f8e1b
PG 3
WC Ophthalmology
SC Ophthalmology
GA 020OZ
UT WOS:000309823800013
ER

PT J
AU Kim, SY
   Muftuoglu, O
   Hogan, RN
   Bowman, RW
   Cavanagh, HD
   McCulley, JP
   Mootha, VV
AF Kim, Soo Yeon
   Muftuoglu, Orkun
   Hogan, R. Nick
   Bowman, R. Wayne
   Cavanagh, H. Dwight
   McCulley, James P.
   Mootha, V. Vinod
TI Histopathology and Spectral Domain OCT Findings of Pneumatic-Assisted
   Dissection in DALK
SO CORNEA
LA English
DT Article
DE big bubble; DALK; OCT; histopathology; keratoplasty; stromal emphysema
ID ANTERIOR LAMELLAR KERATOPLASTY; OPTICAL COHERENCE TOMOGRAPHY; BIG-BUBBLE
   TECHNIQUE; DESCEMETS-MEMBRANE; SURGICAL TECHNIQUE; DEEP; SEPARATION;
   STROMA
AB Purpose: To correlate big-bubble deep anterior lamellar keratoplasty findings in donor corneas with anterior segment optical coherence tomography (OCT) and histology.
   Methods: This research was conducted entirely at the University of Texas Southwestern Medical Center in Dallas, Texas. We performed deep intrastromal air injections in donor corneas on artificial chambers. Surgical patterns (big bubble, intrastromal emphysema, and perforation) were assessed by spectral domain OCT with a handheld probe and histology.
   Results: Surgical patterns were evaluated by histology using a novel embedding technique. A classic big bubble may be a Descemet membrane (DM) detachment with a few attached stromal fibrils. There were no large intra-DM separations as previously reported. The emphysematous surgical patterns result from intrastromal emphysema, which can be accompanied by microdetachments of DM. We saw indirect OCT signs of big bubble, but scatter from intrastromal emphysema limits deeper imaging.
   Conclusions: Surgical patterns of big bubble and intrastromal emphysema correlate with characteristic histology findings. Marked scatter on OCT by intrastromal emphysema limits visualization of deeper corneal structures, but the presence of a big bubble may be inferred.
C1 [Kim, Soo Yeon; Muftuoglu, Orkun; Hogan, R. Nick; Bowman, R. Wayne; Cavanagh, H. Dwight; McCulley, James P.; Mootha, V. Vinod] Univ Texas SW Med Ctr Dallas, Dept Ophthalmol, Dallas, TX 75390 USA.
RP Mootha, VV (reprint author), Univ Texas SW Med Ctr Dallas, Dept Ophthalmol, 5323 Harry Hines Blvd, Dallas, TX 75390 USA.
EM vinod.mootha@utsouthwestern.edu
FU NIH [EY020799]; Research to Prevent Blindness
FX Supported by Unrestricted Department Grant from Research to Prevent
   Blindness; NIH Infrastructure Grant EY020799.
NR 18
TC 1
Z9 1
PU LIPPINCOTT WILLIAMS & WILKINS
PI PHILADELPHIA
PA 530 WALNUT ST, PHILADELPHIA, PA 19106-3621 USA
SN 0277-3740
J9 CORNEA
JI Cornea
PD NOV
PY 2012
VL 31
IS 11
BP 1288
EP 1293
DI 10.1097/ICO.0b013e31824d0d23
PG 6
WC Ophthalmology
SC Ophthalmology
GA 020OZ
UT WOS:000309823800014
ER

PT J
AU Gater, ST
   Peters, KN
   Kocsis, AG
   Dhariwala, MO
   Anderson, DM
   Anderson, PE
AF Gater, Susan T.
   Peters, Kristen N.
   Kocsis, Andrew G.
   Dhariwala, Miqdad O.
   Anderson, Deborah M.
   Anderson, Paule E.
TI Host stress and immune responses during aerosol challenge of Brown
   Norway rats with Yersinia pestis
SO FRONTIERS IN CELLULAR AND INFECTION MICROBIOLOGY
LA English
DT Article
DE Yersinia pestis; pneumonic plague; aerosol; Brown Norway rat; infectious
   disease; stress; corticosterone
ID BUBBLING BIOAEROSOL GENERATOR; PNEUMONIC PLAGUE; MUCOSAL INFLAMMATION;
   LARGE-PARTICLE; MOUSE MODEL; INFECTION; CORTICOSTERONE; PIGMENTATION;
   DEPOSITION; PATHOLOGY
AB Inhalation exposure models are becoming the preferred method for the comparative study of respiratory infectious diseases due to their resemblance to the natural route of infection. To enable precise delivery of pathogen to the lower respiratory tract in a manner that imposes minimal biosafety risk, nose-only exposure systems have been developed. Early inhalation exposure technology for infectious disease research grew out of technology used in asthma research where predominantly the Collison nebulizer is used to generate an aerosol by beating a liquid sample against glass. Although infectious aerosol droplets of 1-5 mu m in size can be generated, the Collison often causes loss of viability. In this work, we evaluate a gentler method for aerosolization of living cells and describe the use of the Sparging Liquid Aerosol Generator (SLAG) in a rat pneumonic plague model. The SLAG creates aerosols by continuous dripping of liquid sample on a porous metal disc. We show the generation of 0.5-1 mu m Yersinia pestis aerosol particles using the SLAG with spray factors typically ranging from 10(-7) to 10(-8) with no detectable loss of bacterial viability. Delivery of these infectious particles via nose only exposure led to the rapid development of lethal pneumonic plague. Further, we evaluated the effect of restraint-stress imposed by the nose-only exposure chamber on early inflammatory responses and bacterial deposition. Elevated serum corticosterone which peaked at 2 h post-procedure indicated the animals experienced stress as a result of restraint in the nose only chamber. However, we observed no correlation between elevated corticosterone and the amount of bacterial deposition or inflammation in the lungs. Together these data demonstrate the utility of the SLAG and the nose-only chamber for aerosol challenge of rodents by Y pestis.
C1 [Gater, Susan T.; Peters, Kristen N.; Kocsis, Andrew G.; Dhariwala, Miqdad O.; Anderson, Deborah M.; Anderson, Paule E.] Univ Missouri, Lab Infect Dis Res, Columbia, MO 65211 USA.
   [Peters, Kristen N.; Kocsis, Andrew G.; Dhariwala, Miqdad O.; Anderson, Deborah M.; Anderson, Paule E.] Univ Missouri, Dept Vet Pathobiol, Columbia, MO 65211 USA.
   [Dhariwala, Miqdad O.] Univ Missouri, Dept Mol Microbiol & Immunol, Columbia, MO 65211 USA.
RP Anderson, PE (reprint author), Univ Missouri, Lab Infect Dis Res, 1817 East Campus Loop, Columbia, MO 65211 USA.
EM andersonpaul@missouri.edu
FU NIH/NIAID [HHSN272201000035I]
FX We are grateful to David Bland for assistance with the BSL3 experiments;
   to Drs. Veronica Adams and Cynthia Alvarado for helpful discussion and
   animal handling; and to Jill Torneden for assistance with animal
   handling and care. This work was supported by NIH/NIAID
   HHSN272201000035I.
NR 31
TC 1
Z9 1
PU FRONTIERS RESEARCH FOUNDATION
PI LAUSANNE
PA PO BOX 110, LAUSANNE, 1015, SWITZERLAND
SN 2235-2988
J9 FRONT CELL INFECT MI
JI Front. Cell. Infect. Microbiol.
PD NOV
PY 2012
VL 2
DI 10.3389/fcimb.2012.00147
PG 9
WC Immunology; Microbiology
SC Immunology; Microbiology
GA 221DP
UT WOS:000324638100015
ER

PT J
AU Zhang, D
   Chong, DT
   Yan, JJ
   Zhao, BC
AF Zhang Dan
   Chong Daotong
   Yan Junjie
   Zhao Bingchao
TI Experimental study on static flash evaporation of aqueous NaCl solution
SO INTERNATIONAL JOURNAL OF HEAT AND MASS TRANSFER
LA English
DT Article
DE Flash evaporation; Aqueous NaCl solution; Waterfilm concentration;
   Non-equilibrium fraction; Volumetric heat transfer coefficient
ID NONVOLATILE SOLUTE; BUBBLE-GROWTH; SINGLE; IMPROVEMENT; CHAMBER; BINARY
AB Experimental study on static flash of aqueous NaCl solution was present. Initial waterfilm concentration and superheat ranged between 0 and 0.15 (mass fraction), between 1.7 and 53.9 K respectively. Influence of factors, such as initial waterfilm concentration, initial waterfilm height and superheat on thermo-properties during flash, such as waterfilm temperature, non-equilibrium fraction (NEF), and volumetric heat transfer coefficient were analyzed and compared with that on flash of pure water. Results suggested that higher initial waterfilm concentration suppressed liquid-vapor phase change, reduced the rate of flash evaporating and weakened the intensity of boiling heat transfer. But the influences of superheat and initial waterfilm height on flash of aqueous NaCl solution were same as that on pure water. At last, NEF was fitted with relative error between -49.30% and 55.2%, upon which volumetric heat transfer coefficient could be calculated with relative error varying between -12.6% and 18.8%. (C) 2012 Elsevier Ltd. All rights reserved.
C1 [Zhang Dan; Chong Daotong; Yan Junjie; Zhao Bingchao] Xi An Jiao Tong Univ, Sch Energy & Power Engn, State Key Lab Multiphase Flow Power Engn, Xian 710049, Shaanxi, Peoples R China.
RP Yan, JJ (reprint author), Xi An Jiao Tong Univ, Sch Energy & Power Engn, State Key Lab Multiphase Flow Power Engn, Xian 710049, Shaanxi, Peoples R China.
EM yanjj@mail.xjtu.edu.cn
FU National Natural Science Foundation of China [50976089, 51125027];
   National 973 Program of China [2009CB219803]
FX This work was supported by the National Natural Science Foundation of
   China (50976089 and 51125027) and the National 973 Program of China
   through Grant No. 2009CB219803.
NR 20
TC 5
Z9 6
PU PERGAMON-ELSEVIER SCIENCE LTD
PI OXFORD
PA THE BOULEVARD, LANGFORD LANE, KIDLINGTON, OXFORD OX5 1GB, ENGLAND
SN 0017-9310
J9 INT J HEAT MASS TRAN
JI Int. J. Heat Mass Transf.
PD NOV
PY 2012
VL 55
IS 23-24
BP 7199
EP 7206
DI 10.1016/j.ijheatmasstransfer.2012.07.036
PG 8
WC Thermodynamics; Engineering, Mechanical; Mechanics
SC Thermodynamics; Engineering; Mechanics
GA 009RG
UT WOS:000309042300091
ER

PT J
AU Dadvand, A
   Khoo, BC
   Shervani-Tabar, MT
   Khalilpourazary, S
AF Dadvand, Abdolrahman
   Khoo, Boo Cheong
   Shervani-Tabar, Mohammad T.
   Khalilpourazary, Saman
TI Boundary element analysis of the droplet dynamics induced by
   spark-generated bubble
SO ENGINEERING ANALYSIS WITH BOUNDARY ELEMENTS
LA English
DT Article
DE Spark-generated bubble; Boundary element method; Drop-on-demand;
   High-speed camera; Plate; Chamber
ID COLLAPSING CAVITATION BUBBLE; FREE-SURFACE; TRANSIENT CAVITIES;
   EJECTION; GROWTH
AB Spark bubble droplet generation (SBDG) method is the most recently developed drop-on-demand droplet generation technique where the oscillation of a spark-generated bubble near a circular aperture causes a single droplet quite smaller than the aperture to form and break off. This paper investigates the fluid dynamics of the droplet generated through a flat plate aperture as well as through the nozzle of an axisymmetric chamber using boundary element method and high-speed photography. The results revealed that the bottom wall of the chamber would strongly influence the behavior of the bubble oscillating inside. In addition, it was found that with the same normalized nozzle size and bubble distance from air-liquid interface, a relatively smaller and faster droplet is generated from the chamber nozzle as compared with that formed through the flat plate aperture. Furthermore, although the droplet size decreases, its pinch-off time was found to increase by increasing the size of chamber feeder canal. (c) 2012 Elsevier Ltd. All rights reserved.
C1 [Dadvand, Abdolrahman; Khalilpourazary, Saman] Urmia Univ Technol, Dept Mech Engn, Orumiyeh 5716693187, Iran.
   [Khoo, Boo Cheong] Natl Univ Singapore, Dept Mech Engn, Fac Engn, Singapore 119260, Singapore.
   [Shervani-Tabar, Mohammad T.] Univ Tabriz, Fac Mech Engn, Tabriz, Iran.
RP Dadvand, A (reprint author), Urmia Univ Technol, Dept Mech Engn, Orumiyeh 5716693187, Iran.
EM a.dadvand@mee.uut.ac.ir; mpekbc@nus.edu.sg; msherv@tabrizu.ac.ir;
   s.khalilpour@mee.uut.ac.ir
NR 45
TC 5
Z9 7
PU ELSEVIER SCI LTD
PI OXFORD
PA THE BOULEVARD, LANGFORD LANE, KIDLINGTON, OXFORD OX5 1GB, OXON, ENGLAND
SN 0955-7997
J9 ENG ANAL BOUND ELEM
JI Eng. Anal. Bound. Elem.
PD NOV
PY 2012
VL 36
IS 11
BP 1595
EP 1603
DI 10.1016/j.enganabound.2012.04.009
PG 9
WC Engineering, Multidisciplinary; Mathematics, Interdisciplinary
   Applications
SC Engineering; Mathematics
GA 991HI
UT WOS:000307691700010
ER

PT J
AU Coso, D
   Srinivasan, V
   Lu, MC
   Chang, JY
   Majumdar, A
AF Coso, Dusan
   Srinivasan, Vinod
   Lu, Ming-Chang
   Chang, Je-Young
   Majumdar, Arun
TI Enhanced Heat Transfer in Biporous Wicks in the Thin Liquid Film
   Evaporation and Boiling Regimes
SO JOURNAL OF HEAT TRANSFER-TRANSACTIONS OF THE ASME
LA English
DT Article
DE biporous wick structure; heat transfer coefficient; dryout heat flux;
   hot-spot; heater area; evaporation; boiling
ID MENISCUS; BUBBLES
AB Biporous media consisting of microscale pin fins separated by microchannels are examined as candidate structures for the evaporator wick of a vapor chamber heat pipe. The structures are fabricated out of silicon using standard lithography and etching techniques. Pores which separate microscale pin fins are used to generate high capillary suction, while larger microchannels are used to reduce overall flow resistance. The heat transfer coefficient is found to depend on the area coverage of a liquid film with thickness on the order of a few microns near the meniscus of the triple phase contact line. We manipulate the area coverage and film thickness by varying the surface area-to-volume ratio through the use of microstructuring. Experiments are conducted for a heater area of 1 cm(2) with the wick in a vertical orientation. Results are presented for structures with approximately same porosities, fixed microchannel widths w approximate to 30 mu m and w approximate to 60 mu m, and pin fin diameters ranging from d = 3-29 mu m. The competing effects of increase in surface area due to microstructuring and the suppression of evaporation due to reduction in pore scale are explored. In some samples, a transition from evaporative heat transfer to nucleate boiling is observed. While it is difficult to identify when the transition occurs, one can identify regimes where evaporation dominates over nucleate boiling and vice versa. Heat transfer coefficients of 20.7 (+/- 2.4) W/cm(2)-K are attained at heat fluxes of 119.6 (+/- 4.2) W/cm(2) until the wick dries out in the evaporation dominated regime. In the nucleate boiling dominated regime, heat fluxes of 277.0 (+/- 9.7) W/cm(2) can be dissipated by wicks with heaters of area 1 cm(2), while heat fluxes up to 733.1 (+/- 103.4) W/cm(2) can be dissipated by wicks with smaller heaters intended to simulate local hot-spots. [DOI: 10.1115/1.4006106]
C1 [Coso, Dusan; Srinivasan, Vinod] Univ Calif Berkeley, Dept Mech Engn, Berkeley, CA 94720 USA.
   [Lu, Ming-Chang] Natl Chiao Tung Univ, Dept Mech Engn, Hsinchu 30010, Taiwan.
   [Chang, Je-Young] Intel Corp, Chandler, AZ 85226 USA.
   [Majumdar, Arun] US DOE, Adv Res Projects Agcy Energy ARPA E, Washington, DC 20585 USA.
RP Coso, D (reprint author), Univ Calif Berkeley, Dept Mech Engn, Berkeley, CA 94720 USA.
EM Arun.Majumdar@hq.doe.gov
FU University of California [Ele07-10298]; DARPA [N66001-08-2060]; Intel
   Corporation [20070104]
FX This research was supported by the University of California Discovery
   Grant Ele07-10298, DARPA Grant N66001-08-2060 and Intel Corporation
   Grant 20070104. The authors would like to gratefully acknowledge several
   useful discussions with Dr. Van Carey at UC Berkeley. Test samples were
   prepared at the UC Berkeley Microfabrication Laboratory. Dusan Coso,
   Vinod Srinivasan, and Ming-Chang Lu contributed equally to this work.
NR 29
TC 3
Z9 3
PU ASME
PI NEW YORK
PA THREE PARK AVE, NEW YORK, NY 10016-5990 USA
SN 0022-1481
J9 J HEAT TRANS-T ASME
JI J. Heat Transf.-Trans. ASME
PD OCT
PY 2012
VL 134
IS 10
AR 101501
DI 10.1115/1.4006106
PG 11
WC Thermodynamics; Engineering, Mechanical
SC Thermodynamics; Engineering
GA 076MC
UT WOS:000313959600002
ER

PT J
AU Goel, S
   Jameson, GJ
AF Goel, Shina
   Jameson, Graeme J.
TI Detachment of particles from bubbles in an agitated vessel
SO MINERALS ENGINEERING
LA English
DT Article
DE Coarse particle flotation; Bond number; Particle detachment
ID FLOTATION; SIZE; TURBULENCE; FLOATABILITY
AB The flotation process is widely used to separate valuable minerals from waste in the minerals industry. It is well known that recovery decreases with increasing particle size, and a reason often given is that large particles detach from bubbles in the turbulent shear flow induced by the impeller in mechanical flotation cells. The energy produced by the impeller is transferred to the liquid in the cell and dissipates throughout the tank. In the impeller region, the turbulence is non-isotropic, but in a very short distance, it becomes isotropic, with the typical cascade of eddies from large to micro-scale length scales.
   The aim of this study is to observe the behavior of particle-laden bubbles in the turbulent shear flow near a rotating impeller in a flotation cell. An agitated vessel was constructed in which bubbles could be introduced beneath the impeller. Bubbles were generated in a liquid-fluidized bed in a special chamber beneath the cell, in which the fluidizing liquid contained a collector that enabled the particles in the bed to adhere to the bubbles. When the bubbles entered the impeller zone, some particles were observed to detach, while others remained attached to the bubble and rose out of the vessel as a flotation product. The fractional detachment of particles was related to the mechanical energy dissipation rate in the region of the impeller. A standard Rushton turbine was used. The results are compared with theoretical predictions of Schulze (1977, 1982). (C) 2012 Elsevier Ltd. All rights reserved.
C1 [Goel, Shina; Jameson, Graeme J.] Univ Newcastle, Ctr Multiphase Proc, Callaghan, NSW 2308, Australia.
RP Jameson, GJ (reprint author), Univ Newcastle, Ctr Multiphase Proc, Callaghan, NSW 2308, Australia.
EM graeme.jameson@newcastle.edu.au
FU Australian Research Council; University of Newcastle
FX The authors are grateful to the Australian Research Council and the
   University of Newcastle for research support.
NR 23
TC 0
Z9 0
PU PERGAMON-ELSEVIER SCIENCE LTD
PI OXFORD
PA THE BOULEVARD, LANGFORD LANE, KIDLINGTON, OXFORD OX5 1GB, ENGLAND
SN 0892-6875
J9 MINER ENG
JI Miner. Eng.
PD OCT
PY 2012
VL 36-38
SI SI
BP 324
EP 330
DI 10.1016/j.mineng.2012.08.001
PG 7
WC Engineering, Chemical; Mineralogy; Mining & Mineral Processing
SC Engineering; Mineralogy; Mining & Mineral Processing
GA 046OA
UT WOS:000311773100045
ER

PT J
AU Lin, HL
   Chumpookam, J
   Shiesh, CC
   Chung, WH
AF Lin, Huey-Ling
   Chumpookam, Jenjira
   Shiesh, Ching-Chang
   Chung, Wen-Hsin
TI Smoke-water Controls Pythium Damping-off in Papaya Seedling
SO HORTSCIENCE
LA English
DT Article
DE phenolic compounds; Carica papaya; morphology; scanning electron
   microscope (SEM)
ID PLANT-DERIVED SMOKE; MILL WASTE-WATER; GERMINATION CUE
AB The antifungal efficacy of smoke-water on damping-off caused by Pythium sp. was evaluated both in vitro and in vivo. Smoke-water was generated by burning plant material and bubbling the smoke through water; its effect on the morphology of Pythium sp. was investigated by scanning electron microscope (SEM). Mycelia growth and oospore production of the fungus were significantly inhibited when cultured on water agar amended with smoke-water at 0%, 05%, 1%, 1.5%, 2%, 2.5%, 3%, 3.5%, 4%, 4.5%, or 5%. In growth chamber experiments with potted seedlings growing in peatmoss, papaya plants treated with smoke-water exhibited reduced symptoms of damping-off when compared with control plants treated with water. Furthermore, the pots treated with 1.5% or higher smoke-water did not show any symptoms of damping-off disease. Plant height significantly increased with treatment by higher concentrations of smoke-water. Maximum plant height was observed with treatment of 1% smoke-water or higher concentrations. One day after smoke-water application, SEM observations of the Pythium sp. revealed loss of structural integrity, abnormal degradation, deformation, abnormal lysis, cytoplasmic leakage, and hyphal slimming. This study showed that the addition of smoke-water to soil exerted significant disease suppression against Pythium sp., leading to improved growth of papaya seedlings.
C1 [Lin, Huey-Ling; Shiesh, Ching-Chang] Natl Chung Hsing Univ, Dept Hort, Taichung 402, Taiwan.
   [Chumpookam, Jenjira] Kasetsart Univ, Dept Hort, Fac Agr, Bangkok 10900, Thailand.
   [Chung, Wen-Hsin] Natl Chung Hsing Univ, Dept Plant Pathol, Taichung 402, Taiwan.
RP Lin, HL (reprint author), Natl Chung Hsing Univ, Dept Hort, 250 Kuokuang Rd, Taichung 402, Taiwan.
EM hllin@dragon.nchu.edu.tw
NR 29
TC 0
Z9 0
PU AMER SOC HORTICULTURAL SCIENCE
PI ALEXANDRIA
PA 113 S WEST ST, STE 200, ALEXANDRIA, VA 22314-2851 USA
SN 0018-5345
J9 HORTSCIENCE
JI Hortscience
PD OCT
PY 2012
VL 47
IS 10
BP 1453
EP 1456
PG 4
WC Horticulture
SC Agriculture
GA 028GG
UT WOS:000310410200013
ER

PT J
AU Sato, J
   Kudo, K
   Hirano, T
   Kuwashima, T
   Yamada, S
   Kijihana, I
   Sato, K
   Takahashi, K
AF Sato, Junya
   Kudo, Kenzo
   Hirano, Takahiro
   Kuwashima, Takayuki
   Yamada, Sonpei
   Kijihana, Ichiro
   Sato, Kazuhiko
   Takahashi, Katsuo
TI An Attempt to Degradation of Anticancer Drug and Odor in the Medical
   Environment by Photocatalyst
SO YAKUGAKU ZASSHI-JOURNAL OF THE PHARMACEUTICAL SOCIETY OF JAPAN
LA Japanese
DT Article
DE occupational exposure; photocatalyst; titanium dioxide;
   cyclophosphamide; unpleasant odor
ID ANTINEOPLASTIC AGENTS; CYCLOPHOSPHAMIDE; CONTAMINATION; EXPOSURE;
   WORKERS; URINE
AB Currently, there is a need to reduce the occupational exposure of health care workers to anticancer drugs. Environmental contamination by anticancer drugs and subsequent exposure of health care workers are associated with vaporization of anticancer drugs. Furthermore, carcinomatous unpleasant odor is an additional problem to vaporized anticancer drugs in the field of clinical cancer therapy. We attempted to degrade vaporized anticancer drug and unpleasant odor using a photocatalyst. Cyclophosphamide or unpleasant odors (ammonia, formaldehyde, isovaleric acid, and butyric acid) were vaporized by heating in a closed chamber. Plates of photocatalyst coated with titanium dioxide were placed into the chamber and irradiated by light source. Vaporized cyclophosphamide in the chamber was recovered by bubbling the internal air through acetone and derivatized by trifluoroacetic anhydride for analysis by gas chromatographic-mass spectrometric assay. Vaporized odors were determined using a gas-detector tube, which changed color depending on the concentration. Following activation of the photocatalyst by a light source, the residual amounts of anticancer drug and unpleasant odor components were significantly decreased compared with when the photocatalyst was not activated without a light source. These results indicate that the photocatalysts can accelerate the degradation of vaporized anticancer drugs and odor components. Air-cleaning equipment using a photocatalyst is expected to be useful in improving the QOL of cancer patients experiencing carcinomatous unpleasant odor, and in reducing occupational exposure of health care workers to anticancer drugs.
C1 [Sato, Junya; Kudo, Kenzo; Takahashi, Katsuo] Iwate Med Univ Hosp, Dept Pharm, Morioka, Iwate 0208505, Japan.
   [Sato, Junya; Kudo, Kenzo; Takahashi, Katsuo] Iwate Med Univ, Sch Pharm, Dept Clin Pharmaceut, Yahaba, Iwate 0283694, Japan.
   [Hirano, Takahiro; Kuwashima, Takayuki] Iwate Ind Res Inst, Morioka, Iwate 0200852, Japan.
   [Yamada, Sonpei; Kijihana, Ichiro] Nippon Med & Chem Instruments CO LTD, Nishi Ku, Osaka 5500002, Japan.
   [Sato, Kazuhiko] Kamaishi Denkiseisakusho Co Ltd, Kamaishi, Iwate 0260053, Japan.
RP Sato, J (reprint author), Iwate Med Univ Hosp, Dept Pharm, 19-1 Uchimaru, Morioka, Iwate 0208505, Japan.
EM ZAP02377@nifty.ne.jp
NR 15
TC 0
Z9 0
PU PHARMACEUTICAL SOC JAPAN
PI TOKYO
PA 2-12-15 SHIBUYA, SHIBUYA-KU, TOKYO, 150-0002, JAPAN
SN 0031-6903
J9 YAKUGAKU ZASSHI
JI Yakugaku Zasshi-J. Pharm. Soc. Jpn.
PD OCT
PY 2012
VL 132
IS 10
BP 1189
EP 1195
PG 7
WC Pharmacology & Pharmacy
SC Pharmacology & Pharmacy
GA 013UB
UT WOS:000309330300014
ER

PT J
AU Formaggio, JA
   Zeller, GP
AF Formaggio, J. A.
   Zeller, G. P.
TI From eV to EeV: Neutrino cross sections across energy scales
SO REVIEWS OF MODERN PHYSICS
LA English
DT Article
ID STRANGE-PARTICLE-PRODUCTION; CHARGED-CURRENT INTERACTIONS;
   SINGLE-PION-PRODUCTION; OPPOSITE-SIGN DIMUONS; QUASI-ELASTIC SCATTERING;
   MESON-EXCHANGE CURRENTS; 7-FOOT BUBBLE-CHAMBER; NUCLEAR-POWER-REACTOR;
   INVERSE MUON DECAY; ORDER QCD ANALYSIS
AB Since its original postulation by Wolfgang Pauli in 1930, the neutrino has played a prominent role in our understanding of nuclear and particle physics. In the intervening 80 years, scientists have detected and measured neutrinos from a variety of sources, both man made and natural. Underlying all of these observations, and any inferences we may have made from them, is an understanding of how neutrinos interact with matter. Knowledge of neutrino interaction cross sections is an important and necessary ingredient in any neutrino measurement. With the advent of new precision experiments, the demands on our understanding of neutrino interactions is becoming even greater. The purpose of this article is to survey our current knowledge of neutrino cross sections across all known energy scales: from the very lowest energies to the highest that we hope to observe. The article covers a wide range of neutrino interactions including coherent scattering, neutrino capture, inverse beta decay, low-energy nuclear interactions, quasielastic scattering, resonant pion production, kaon production, deep inelastic scattering, and ultrahigh energy interactions. Strong emphasis is placed on experimental data whenever such measurements are available.
C1 [Formaggio, J. A.] MIT, Nucl Sci Lab, Cambridge, MA 02139 USA.
   [Zeller, G. P.] Fermilab Natl Accelerator Lab, Batavia, IL 60510 USA.
RP Formaggio, JA (reprint author), MIT, Nucl Sci Lab, Cambridge, MA 02139 USA.
EM josephf@mit.edu; gzeller@fnal.gov
FU United States Department of Energy [DE-FG02-06ER-41420]; Fermi Research
   Alliance, LLC [DE-AC02-07CH11359]
FX The authors thank S. Brice, S. Dytman, D. Naples, J. P. Krane, G.
   Mention, and R. Tayloe for help in gathering experimental data used in
   this review. The authors also thank W. Haxton, W. Donnelly, and R. G. H.
   Robertson for their comments and suggestions pertaining to this work. J.
   A. Formaggio is supported by the United States Department of Energy
   under Grant No. DE-FG02-06ER-41420. G. P. Zeller is supported via the
   Fermi Research Alliance, LLC under Contract No. DE-AC02-07CH11359 with
   the United States Department of Energy.
NR 361
TC 14
Z9 14
PU AMER PHYSICAL SOC
PI COLLEGE PK
PA ONE PHYSICS ELLIPSE, COLLEGE PK, MD 20740-3844 USA
SN 0034-6861
J9 REV MOD PHYS
JI Rev. Mod. Phys.
PD SEP 24
PY 2012
VL 84
IS 3
BP 1307
EP 1341
DI 10.1103/RevModPhys.84.1307
PG 35
WC Physics, Multidisciplinary
SC Physics
GA 012BE
UT WOS:000309209600001
ER

PT J
AU Behnke, E
   Behnke, J
   Brice, SJ
   Broemmelsiek, D
   Collar, JI
   Conner, A
   Cooper, PS
   Crisler, M
   Dahl, CE
   Fustin, D
   Grace, E
   Hall, J
   Hu, M
   Levine, I
   Lippincott, WH
   Moan, T
   Nania, T
   Ramberg, E
   Robinson, AE
   Sonnenschein, A
   Szydagis, M
   Vazquez-Jauregui, E
AF Behnke, E.
   Behnke, J.
   Brice, S. J.
   Broemmelsiek, D.
   Collar, J. I.
   Conner, A.
   Cooper, P. S.
   Crisler, M.
   Dahl, C. E.
   Fustin, D.
   Grace, E.
   Hall, J.
   Hu, M.
   Levine, I.
   Lippincott, W. H.
   Moan, T.
   Nania, T.
   Ramberg, E.
   Robinson, A. E.
   Sonnenschein, A.
   Szydagis, M.
   Vazquez-Jauregui, E.
CA COUPP Collaboration
TI First dark matter search results from a 4-kg CF3I bubble chamber
   operated in a deep underground site
SO PHYSICAL REVIEW D
LA English
DT Article
ID CANDIDATES; CODE; CONSTRAINTS; LIMITS
AB New data are reported from the operation of a 4.0-kg CF3I bubble chamber in the 6800-foot-deep SNOLAB underground laboratory. The effectiveness of ultrasound analysis in discriminating alpha-decay background events from single nuclear recoils has been confirmed, with a lower bound of >99.3% rejection of alpha-decay events. Twenty single nuclear recoil event candidates and three multiple bubble events were observed during a total exposure of 553 kg-days distributed over three different bubble nucleation thresholds. The effective exposure for single bubble recoil-like events was 437.4 kg-days. A neutron background internal to the apparatus, of known origin, is estimated to account for five single nuclear recoil events and is consistent with the observed rate of multiple bubble events. The remaining excess of single bubble events exhibits characteristics indicating the presence of an additional background. These data provide new direct detection constraints on WIMP-proton spin-dependent scattering for WIMP masses >20 GeV/c(2) and demonstrate significant sensitivity for spin-independent interactions.
C1 [Behnke, E.; Behnke, J.; Conner, A.; Grace, E.; Levine, I.; Moan, T.; Nania, T.] Indiana Univ, South Bend, IN 46634 USA.
   [Brice, S. J.; Broemmelsiek, D.; Cooper, P. S.; Crisler, M.; Hall, J.; Hu, M.; Lippincott, W. H.; Ramberg, E.; Sonnenschein, A.] Fermilab Natl Accelerator Lab, Batavia, IL 60510 USA.
   [Collar, J. I.; Dahl, C. E.; Fustin, D.; Robinson, A. E.; Szydagis, M.] Univ Chicago, Enrico Fermi Inst, KICP, Chicago, IL 60637 USA.
   [Collar, J. I.; Dahl, C. E.; Fustin, D.; Robinson, A. E.; Szydagis, M.] Univ Chicago, Dept Phys, Chicago, IL 60637 USA.
   [Vazquez-Jauregui, E.] SNOLAB, Lively, ON P3Y 1N2, Canada.
RP Behnke, E (reprint author), Indiana Univ, South Bend, IN 46634 USA.
EM mike@fnal.gov
RI Hall, Jeter/F-6108-2013
FU Fermi Research Alliance, LLC [De-AC02-07CH11359]; United States
   Department of Energy [De-AC02-07CH11359]; National Science Foundation
   [PHY-0856273, PHY-0555472, PHY-0937500, PHY-0919526]
FX The COUPP Collaboration would like to thank SNOLAB and its staff for
   providing an exceptional underground laboratory space and invaluable
   technical support, Fermi National Accelerator Laboratory operated by
   Fermi Research Alliance, LLC, under Contract No. De-AC02-07CH11359 with
   the United States Department of Energy, and the National Science
   Foundation for their support including Grants No. PHY-0856273, No.
   PHY-0555472, No. PHY-0937500, and No. PHY-0919526. We acknowledge
   technical assistance from Fermilab's Computing, Particle Physics, and
   Accelerator Divisions and from A. Behnke and J. Wegner at IUSB.
NR 40
TC 58
Z9 58
PU AMER PHYSICAL SOC
PI COLLEGE PK
PA ONE PHYSICS ELLIPSE, COLLEGE PK, MD 20740-3844 USA
SN 1550-7998
J9 PHYS REV D
JI Phys. Rev. D
PD SEP 5
PY 2012
VL 86
IS 5
AR 052001
DI 10.1103/PhysRevD.86.052001
PG 9
WC Astronomy & Astrophysics; Physics, Particles & Fields
SC Astronomy & Astrophysics; Physics
GA 999WA
UT WOS:000308344600002
ER

PT J
AU Demming, S
   Peterat, G
   Llobera, A
   Schmolke, H
   Bruns, A
   Kohlstedt, M
   Al-Halhouli, A
   Klages, CP
   Krull, R
   Buttgenbach, S
AF Demming, Stefanie
   Peterat, Gena
   Llobera, Andreu
   Schmolke, Hannah
   Bruns, Alexander
   Kohlstedt, Michael
   Al-Halhouli, Ala'aldeen
   Klages, Claus-Peter
   Krull, Rainer
   Buettgenbach, Stephanus
TI Vertical microbubble column-A photonic lab-on-chip for cultivation and
   online analysis of yeast cell cultures
SO BIOMICROFLUIDICS
LA English
DT Article
ID MICROFLUIDIC DEVICE; TEMPERATURE CONTROL; MICROBIOREACTOR; BIOREACTOR;
   AMPLIFICATION; PRESSURE; GRAVITY; SYSTEM
AB This paper presents a vertically positioned microfluidic system made of poly(dimethylsiloxane) (PDMS) and glass, which can be applied as a microbubble column (mu BC) for biotechnological screening in suspension. In this mu BC, microbubbles are produced in a cultivation chamber through an integrated nozzle structure. Thus, homogeneous suspension of biomass is achieved in the cultivation chamber without requiring additional mixing elements. Moreover, blockage due to produced carbon dioxide by the microorganisms-a problem predominant in common, horizontally positioned microbioreactors (MBRs)-is avoided, as the gas bubbles are released by buoyancy at the upper part of the microsystem. The patterned PDMS layer is based on an optimized two-lithographic process. Since the naturally hydrophobic PDMS causes problems for the sufficient production of microbubbles, a method based on polyelectrolyte multilayers is applied in order to allow continuous hydrophilization of the already bonded PDMS-glass-system. The mu BC comprises various microelements, including stabilization of temperature, control of continuous bubble formation, and two optical configurations for measurement of optical density with two different sensitivities. In addition, the simple and robust application and handling of the mu BC is achieved via a custom-made modular plug-in adapter. To validate the scalability from laboratory scale to microscale, and thus to demonstrate the successful application of the mu BC as a screening instrument, a batch cultivation of Saccharomyces cerevisiae is performed in the mu BC and compared to shake flask cultivation. Monitoring of the biomass growth in the mu BC with the integrated online analytics resulted in a specific growth rate of 0.32 h(-1), which is almost identical to the one achieved in the shake flask cultivation (0.31 h(-1)). Therefore, the validity of the lBC as an alternative screening tool compared to other conventional laboratory scale systems in bioprocess development is proven. In addition, vertically positioned microbioreactors show high potential in comparison to conventional screening tools, since they allow for high density of integrated online analytics and therefore minimize time and cost for screening and guarantee improved control and analysis of cultivation parameters. (C) 2012 American Institute of Physics. [http://dx.doi.org/10.1063/1.4738587]
[truncated: 4,037,557 more chars]
