# Supplementary material for: Invisible Brain: Knowledge in Research Works and Neuron Activity
Source: PLoS One. 2016 Jul 20;11(7):e0158590. doi: 10.1371/journal.pone.0158590 (PMC4954711; doi:10.1371/journal.pone.0158590)
Supplement: S1 File — (ZIP) [file pone.0158590.s001.zip › Diphtheria.txt]

FN Thomson Reuters Web of Science™
VR 1.0
PT J
AU Chapman, TJ
   Georas, SN
AF Chapman, Timothy J.
   Georas, Steve N.
TI Adjuvant effect of diphtheria toxin after mucosal administration in both
   wild type and diphtheria toxin receptor engineered mouse strains
SO JOURNAL OF IMMUNOLOGICAL METHODS
LA English
DT Article
DE Diphtheria toxin; Lung; Regulatory T cells; Tolerance
ID CD11C(+) DENDRITIC CELLS; IN-VIVO DEPLETION; HEPARIN-BINDING; TRANSGENIC
   MICE; T-CELLS; LUNG; NEUTROPHILIA; CLEARANCE; PRECURSOR; ANTIGEN
AB The finding that murine and simian cells have differential susceptibility to diphtheria toxin (DTx) led to the development of genetically engineered mouse strains that express the simian or human diphtheria toxin receptor (DTR) under the control of various mouse gene promoters. Injection of DTx into DTR engineered mice allows for rapid and transient depletion of various cell populations. There are several advantages to this approach over global knockout mice, including normal mouse development and temporal control over when cell depletion occurs. As a result, many DTR engineered mouse strains have been developed, resulting in significant insights into the cell biology of various disease states. We used Foxp3(DTR) mice to attempt local depletion of Foxp3 + cells in the lung in a model of tolerance breakdown. Intratracheal administration of DTx resulted in robust depletion of lung Foxp3 + cells. However, DTx administration was accompanied by significant local inflammation, even in control C57Bl/6 mice. These data suggest that DTx administration to non-transgenic mice is not always an immunologically inert event, and proper controls must be used to assess various DTx-mediated depletion regimens. (C) 2013 Elsevier B.V. All rights reserved.
C1 [Chapman, Timothy J.; Georas, Steve N.] Univ Rochester Med Ctr, Div Pulm & Crit Care Med, Dept Med, Rochester, NY 14610 USA.
RP Georas, SN (reprint author), Univ Rochester Med Ctr, Div Pulm & Crit Care Med, Dept Med, 601 Elmwood Ave,Box 692, Rochester, NY 14610 USA.
EM steve_georas@urmc.rochester.edu
FU NIH [R01 HL071933, ES01247, P30 ES001247, F32 HL110718-01, T32
   HL66988-09]
FX NIH R01 HL071933, ES01247, and P30 ES001247 to SNG; NIH F32 HL110718-01
   and T32 HL66988-09 to TIC.
NR 19
TC 0
Z9 0
PU ELSEVIER SCIENCE BV
PI AMSTERDAM
PA PO BOX 211, 1000 AE AMSTERDAM, NETHERLANDS
SN 0022-1759
EI 1872-7905
J9 J IMMUNOL METHODS
JI J. Immunol. Methods
PD DEC 31
PY 2013
VL 400
SI SI
BP 122
EP 126
DI 10.1016/j.jim.2013.10.010
PG 5
WC Biochemical Research Methods; Immunology
SC Biochemistry & Molecular Biology; Immunology
GA 287JS
UT WOS:000329538700016
ER

PT J
AU Baumgart, M
   Luder, K
   Grover, S
   Gatgens, C
   Besra, GS
   Frunzke, J
AF Baumgart, Meike
   Luder, Kerstin
   Grover, Shipra
   Gaetgens, Cornelia
   Besra, Gurdyal S.
   Frunzke, Julia
TI IpsA, a novel LacI-type regulator, is required for inositol-derived
   lipid formation in Corynebacteria and Mycobacteria
SO BMC BIOLOGY
LA English
DT Article
DE Transcriptional regulator; Corynebacterium glutamicum; Corynebacterium
   diphtheriae; Mycobacterium tuberculosis; Cell wall synthesis; Mycolic
   acids; Mycothiol; Inositol; LM; LAM
ID MYCOTHIOL BIOSYNTHESIS; INOSITOL-1-PHOSPHATE SYNTHASE;
   STRUCTURAL-CHARACTERIZATION; MYOINOSITOL UTILIZATION; 2-COMPONENT
   SYSTEM; MOLECULAR ANALYSIS; GLUTAMICUM; TUBERCULOSIS; GENE;
   PHOSPHATIDYLINOSITOL
AB Background: The development of new drugs against tuberculosis and diphtheria is focused on disrupting the biogenesis of the cell wall, the unique architecture of which confers resistance against current therapies. The enzymatic pathways involved in the synthesis of the cell wall by these pathogens are well understood, but the underlying regulatory mechanisms are largely unknown.
   Results: Here, we characterize IpsA, a LacI-type transcriptional regulator conserved among Mycobacteria and Corynebacteria that plays a role in the regulation of cell wall biogenesis. IpsA triggers myo-inositol formation by activating ino1, which encodes inositol phosphate synthase. An ipsA deletion mutant of Corynebacterium glutamicum cultured on glucose displayed significantly impaired growth and presented an elongated cell morphology. Further studies revealed the absence of inositol-derived lipids in the cell wall and a complete loss of mycothiol biosynthesis. The phenotype of the C. glutamicum ipsA deletion mutant was complemented to different extend by homologs from Corynebacterium diphtheriae (dip1969) and Mycobacterium tuberculosis (rv3575), indicating the conserved function of IpsA in the pathogenic species. Additional targets of IpsA with putative functions in cell wall biogenesis were identified and IpsA was shown to bind to a conserved palindromic motif within the corresponding promoter regions. Myo-inositol was identified as an effector of IpsA, causing the dissociation of the IpsA-DNA complex in vitro.
   Conclusions: This characterization of IpsA function and of its regulon sheds light on the complex transcriptional control of cell wall biogenesis in the mycolata taxon and generates novel targets for drug development.
C1 [Baumgart, Meike; Luder, Kerstin; Gaetgens, Cornelia; Frunzke, Julia] Forschungszentrum Julich, Inst Bio & Geowissensch, IBG Biotechnol 1, D-52425 Julich, Germany.
   [Grover, Shipra; Besra, Gurdyal S.] Univ Birmingham, Sch Biosci, Birmingham B15 2TT, W Midlands, England.
RP Frunzke, J (reprint author), Forschungszentrum Julich, Inst Bio & Geowissensch, IBG Biotechnol 1, D-52425 Julich, Germany.
EM j.frunzke@fz-juelich.de
FU German Ministry of Education and Research (BMBF) [0316017B]; Helmholtz
   Association [VH-NG-716]
FX This work was supported by the German Ministry of Education and Research
   (BMBF, grant 0316017B) and by the Helmholtz Association (Young
   Investigator grant VH-NG-716). We thank Tino Polen for help with the
   microarray analyses, Jan van Ooyen for help with high-performance liquid
   chromatography (HPLC) measurements, the students Jakob Schlegel and
   Sebastian Schnorrenberg for their contribution to this project, Antonia
   Heyer for providing plasmid pJC1-venus-term, Jorn Kalinowski for
   information about transcriptional start sites as well as Lothar Eggeling
   and Simon Klaffl for discussion.
NR 48
TC 0
Z9 0
PU BIOMED CENTRAL LTD
PI LONDON
PA 236 GRAYS INN RD, FLOOR 6, LONDON WC1X 8HL, ENGLAND
SN 1741-7007
J9 BMC BIOL
JI BMC Biol.
PD DEC 30
PY 2013
VL 11
AR 122
DI 10.1186/1741-7007-11-122
PG 14
WC Biology
SC Life Sciences & Biomedicine - Other Topics
GA 294QO
UT WOS:000330062100001
ER

PT J
AU Parkhurst, CN
   Yang, G
   Ninan, I
   Savas, JN
   Yates, JR
   Lafaille, JJ
   Hempstead, BL
   Littman, DR
   Gan, WB
AF Parkhurst, Christopher N.
   Yang, Guang
   Ninan, Ipe
   Savas, Jeffrey N.
   Yates, John R., III
   Lafaille, Juan J.
   Hempstead, Barbara L.
   Littman, Dan R.
   Gan, Wen-Biao
TI Microglia Promote Learning-Dependent Synapse Formation through
   Brain-Derived Neurotrophic Factor
SO CELL
LA English
DT Article
ID IN-VIVO; FLUORESCENT PROTEIN; RECEPTOR; CORTEX; MOUSE; RELEASE; MICE;
   BDNF; CNS; HIPPOCAMPUS
AB Microglia are the resident macrophages of the CNS, and their functions have been extensively studied in various brain pathologies. The physiological roles of microglia in brain plasticity and function, however, remain unclear. To address this question, we generated CX3CR1 CreER mice expressing tamoxifen-inducible Cre recombinase that allow for specific manipulation of gene function in microglia. Using CX3CR1 CreER to drive diphtheria toxin receptor expression in microglia, we found that microglia could be specifically depleted from the brain upon diphtheria toxin administration. Mice depleted of microglia showed deficits in multiple learning tasks and a significant reduction in motor-learning-dependent synapse formation. Furthermore, Cre-dependent removal of brain-derived neurotrophic factor (BDNF) from microglia largely recapitulated the effects of microglia depletion. Microglial BDNF increases neuronal tropomyosin-related kinase receptor B phosphorylation, a key mediator of synaptic plasticity. Together, our findings reveal thatmicroglia serve important physiological functions in learning and memory by promoting learning-related synapse formation through BDNF signaling.
C1 [Parkhurst, Christopher N.; Gan, Wen-Biao] NYU, Sch Med, Mol Neurobiol Program, Kimmel Ctr Biol & Med,Skirball Inst,Dept Neurosci, New York, NY 10016 USA.
   [Yang, Guang] NYU, Sch Med, Dept Anesthesiol, New York, NY 10016 USA.
   [Ninan, Ipe] NYU, Dept Psychiat, Sch Med, New York, NY 10016 USA.
   [Savas, Jeffrey N.; Yates, John R., III] Scripps Res Inst, Dept Physiol Chem, La Jolla, CA 92037 USA.
   [Lafaille, Juan J.; Littman, Dan R.] NYU, Sch Med, Mol Pathogenesis Program, Kimmel Ctr Biol & Med,Skirball Inst,Dept Pathol, New York, NY 10016 USA.
   [Hempstead, Barbara L.] Weill Cornell Med Coll, Dept Med, New York, NY 10065 USA.
   [Littman, Dan R.] NYU, Sch Med, Howard Hughes Med Inst, New York, NY 10016 USA.
RP Gan, WB (reprint author), NYU, Sch Med, Mol Neurobiol Program, Kimmel Ctr Biol & Med,Skirball Inst,Dept Neurosci, New York, NY 10016 USA.
EM wenbiao.gan@nyumc.org
FU NIH [R01 NS047325, P01 NS074972, RO1 MH96899, P41 GM103533, P01
   AG031097, R01 MH067880, NS030687, F30 MH096370]; McKnight Memory
   Disorder Award; Whitehall Foundation; Alzheimer's Association
   [NIRG-11-205362]; National Institute of Aging Fellowship [F32 AG039127]
FX The authors thank Takeshi Egawa for assistance in construction of the
   CX<INF>3</INF>CR1<SUP>CreER</SUP> mouse line, members of the Fishell
   laboratory for reagents and advice, Hernandez M. Silva for assistance
   with the microglial proliferation assay, members of the Chao lab for
   assistance with generation of neuronal cultures, and members of the Gan
   lab for critical readings of the manuscript. All raw MS data in this
   paper are available at http://fields.scripps.edu/published/MG_deletion
   upon publication. This work was supported by grants from the NIH (R01
   NS047325 and P01 NS074972 to W. B. G.; RO1 MH96899 to I.N.; P41
   GM103533, P01 AG031097, and R01 MH067880 to J.R.Y.; and NS030687 to B.
   L. H.), a McKnight Memory Disorder Award to W. B. G., NIH fellowship F30
   MH096370 to C.N.P., the Whitehall Foundation (to G.Y.), the Alzheimer's
   Association (NIRG-11-205362 to G.Y.), and National Institute of Aging
   Fellowship F32 AG039127 (to J.N.S.). D. R. L. is a Howard Hughes Medical
   Institute Investigator.
NR 51
TC 13
Z9 13
PU CELL PRESS
PI CAMBRIDGE
PA 600 TECHNOLOGY SQUARE, 5TH FLOOR, CAMBRIDGE, MA 02139 USA
SN 0092-8674
EI 1097-4172
J9 CELL
JI Cell
PD DEC 19
PY 2013
VL 155
IS 7
BP 1596
EP 1609
DI 10.1016/j.cell.2013.11.030
PG 14
WC Biochemistry & Molecular Biology; Cell Biology
SC Biochemistry & Molecular Biology; Cell Biology
GA 275QW
UT WOS:000328693300015
ER

PT J
AU Veneziano, R
   Rossi, C
   Chenal, A
   Devoisselle, JM
   Ladant, D
   Chopineau, J
AF Veneziano, Remi
   Rossi, Claire
   Chenal, Alexandre
   Devoisselle, Jean-Marie
   Ladant, Daniel
   Chopineau, Joel
TI Bordetella pertussis adenylate cyclase toxin translocation across a
   tethered lipid bilayer
SO PROCEEDINGS OF THE NATIONAL ACADEMY OF SCIENCES OF THE UNITED STATES OF
   AMERICA
LA English
DT Article
DE adenylate cyclase activity; synthetic biomembrane; toxin internalization
ID PLANAR PHOSPHOLIPID-BILAYERS; PROTECTIVE ANTIGEN; CATALYTIC DOMAIN;
   DIPHTHERIA-TOXIN; TARGET-CELLS; MEMBRANE TRANSLOCATION;
   ESCHERICHIA-COLI; LETHAL FACTOR; ENTRY; CALMODULIN
AB Numerous bacterial toxins can cross biological membranes to reach the cytosol of mammalian cells, where they exert their cytotoxic effects. Our model toxin, the adenylate cyclase (CyaA) from Bordetella pertussis, is able to invade eukaryotic cells by translocating its catalytic domain directly across the plasma membrane of target cells. To characterize its original translocation process, we designed an in vitro assay based on a biomimetic membrane model in which a tethered lipid bilayer (tBLM) is assembled on an amine-gold surface derivatized with calmodulin (CaM). The assembled bilayer forms a continuous and protein-impermeable boundary completely separating the underlying calmodulin (trans side) from the medium above (cis side). The binding of CyaA to the tBLM is monitored by surface plasmon resonance (SPR) spectroscopy. CyaA binding to the immobilized CaM, revealed by enzymatic activity, serves as a highly sensitive reporter of toxin translocation across the bilayer. Translocation of the CyaA catalytic domain was found to be strictly dependent on the presence of calcium and also on the application of a negative potential, as shown earlier in eukaryotic cells. Thus, CyaA is able to deliver its catalytic domain across a biological membrane without the need for any eukaryotic components besides CaM. This suggests that the calcium-dependent CyaA translocation may be driven in part by the electrical field across the membrane. This study's in vitro demonstration of toxin translocation across a tBLM provides an opportunity to explore the molecular mechanisms of protein translocation across biological membranes in precisely defined experimental conditions.
C1 [Veneziano, Remi; Devoisselle, Jean-Marie; Chopineau, Joel] Univ Montpellier I, Univ Montpellier 2,Ctr Natl Rech Sci, Equipe Mat Avances Catalyse & Sante,Unite Mixte R, Ecole Natl Super Chim Montpellier,Inst Charles Ge, F-34296 Montpellier 5, France.
   [Rossi, Claire] Univ Technol Compiegne, Ctr Natl Rech Sci Format Rech Evolut 3580, F-60205 Compiegne, France.
   [Chenal, Alexandre; Ladant, Daniel] Inst Pasteur, Ctr Natl Rech Sci, Unite Mixte Rech 3528, Unite Biochim Interact Macromol,Dept Biol Struct, F-75724 Paris 15, France.
   [Chopineau, Joel] Univ Nimes, F-30021 Nimes, France.
RP Ladant, D (reprint author), Inst Pasteur, Ctr Natl Rech Sci, Unite Mixte Rech 3528, Unite Biochim Interact Macromol,Dept Biol Struct, F-75724 Paris 15, France.
EM daniel.ladant@pasteur.fr; joel.chopineau@unimes.fr
FU Institut Pasteur; Centre National de la Recherche Scientifique (Unite
   Mixte de Recherche
FX We thank Agnes Ullmann for a critical reading of the manuscript and
   Jean-Yves Le Guennec for fruitful discussions. The project was supported
   by the Institut Pasteur and by the Centre National de la Recherche
   Scientifique (Unite Mixte de Recherche 5253, Institut Charles Gerhardt
   Montpellier and Unite Mixte de Recherche 3528, Biologie Structurale des
   Processus Cellulaires et Maladies Infectieuses).
NR 53
TC 0
Z9 0
PU NATL ACAD SCIENCES
PI WASHINGTON
PA 2101 CONSTITUTION AVE NW, WASHINGTON, DC 20418 USA
SN 0027-8424
J9 P NATL ACAD SCI USA
JI Proc. Natl. Acad. Sci. U. S. A.
PD DEC 17
PY 2013
VL 110
IS 51
BP 20473
EP 20478
DI 10.1073/pnas.1312975110
PG 6
WC Multidisciplinary Sciences
SC Science & Technology - Other Topics
GA 273PR
UT WOS:000328548600039
ER

PT J
AU Peraino, JS
   Schenk, M
   Li, GY
   Zhang, HP
   Farkash, EA
   Sachs, DH
   Huang, CA
   Duran-Struuck, R
   Wang, ZR
AF Peraino, Jaclyn Stromp
   Schenk, Marian
   Li, Guoying
   Zhang, Huiping
   Farkash, Evan A.
   Sachs, David H.
   Huang, Christene A.
   Duran-Struuck, Raimon
   Wang, Zhirui
TI Development of a diphtheria toxin-based recombinant porcine IL-2 fusion
   toxin for depleting porcine CD25(+) cells
SO JOURNAL OF IMMUNOLOGICAL METHODS
LA English
DT Article
DE Porcine IL-2; Fusion toxin; Diphtheria toxin; Regulatory T cell; Pichia
   pastoris expression
ID REGULATORY T-CELLS; PICHIA-PASTORIS; IMMUNOTOXIN; EXPRESSION
AB Regulatory T cells (Tregs) have been widely recognized as crucial players in controlling immune responses. Because their major role is to ensure that the immune system is not over reactive, Tregs have been the focus of multiple research studies including those investigating transplantation tolerance, autoimmunity and cancer treatment. On their surface Tregs constitutively express CD25, a high affinity receptor for the cytokine interleukin-2 (IL-2). The reagents constructed in this study were generated by genetically linking porcine IL-2 to the truncated diphtheria toxin (DT390). This reagent functions by first binding to the cell surface via the porcine IL-2/porcine CD25 interaction then the DT390 domain facilitates internalization followed by inhibition of protein synthesis resulting in cell death. Four versions of the porcine IL-2 fusion toxin were designed in an interest to find the most effective isoform: 1) monovalent glycosylated porcine IL-2 fusion toxin (Gly); 2) monovalent non-N-glycosylated porcine IL-2 fusion toxin (NonGly); 3) bivalent glycosylated porcine IL-2 fusion toxin (Bi-Gly); 4) bivalent non-N-glycosylated porcine IL-2 fusion toxin (Bi-NonGly). Using a porcine CD25(+) B cell lymphoma cell line (LCL13271) in vitro analysis of the fusion toxins' ability to inhibit protein synthesis demonstrated that the Bi-NonGly fusion toxin is the most efficient reagent. These in vitro results are consistent with binding affinity as the Bi-NonGly fusion toxin binds strongest to CD25 on the same LCL13271 cells. The Bi-Gly fusion toxin significantly prolonged the survival (p = 0.028) of tumor-bearing NOD/SCID IL-2 receptor gamma(-/-) mice injected with LCL13271 cells compared with untreated controls. This recombinant protein has great potential to function as a useful tool for in vivo depletion of porcine CD25(+) cells for studying immune regulation. (C) 2013 Elsevier B.V. All rights reserved.
C1 [Peraino, Jaclyn Stromp; Schenk, Marian; Li, Guoying; Zhang, Huiping; Farkash, Evan A.; Sachs, David H.; Huang, Christene A.; Duran-Struuck, Raimon; Wang, Zhirui] Massachusetts Gen Hosp, Transplantat Biol Res Ctr, Boston, MA 02129 USA.
   [Peraino, Jaclyn Stromp; Schenk, Marian; Li, Guoying; Zhang, Huiping; Farkash, Evan A.; Sachs, David H.; Huang, Christene A.; Duran-Struuck, Raimon; Wang, Zhirui] Harvard Univ, Sch Med, Boston, MA USA.
   [Peraino, Jaclyn Stromp; Li, Guoying; Zhang, Huiping; Sachs, David H.; Huang, Christene A.; Wang, Zhirui] DF HCC MGH Recombinant Prot Express & Purificat C, Boston, MA USA.
   [Farkash, Evan A.] Massachusetts Gen Hosp, Dept Pathol, Boston, MA 02129 USA.
RP Wang, ZR (reprint author), Massachusetts Gen Hosp, Transplantat Biol Res Ctr, Bldg 149-6113,13th St, Boston, MA 02129 USA.
EM zhirui.wang@tbrc.mgh.harvard.edu
FU Dana Farber/Harvard Cancer Center Core development grant; NIH
   [R01AI084657]
FX The work was supported in part by Dana Farber/Harvard Cancer Center Core
   development grant and by NIH grant R01AI084657 (CAH). We would like to
   thank Angimmune LLC for kindly providing the diphtheria toxin resistant
   yeast P. pastoris strain and the codon-optimized DT390 DNA. We would
   like to thank Drs. Lucia Madariaga and Sabastian Michel for intensive
   manuscript review.
NR 13
TC 1
Z9 1
PU ELSEVIER SCIENCE BV
PI AMSTERDAM
PA PO BOX 211, 1000 AE AMSTERDAM, NETHERLANDS
SN 0022-1759
EI 1872-7905
J9 J IMMUNOL METHODS
JI J. Immunol. Methods
PD DEC 15
PY 2013
VL 398
BP 33
EP 43
DI 10.1016/j.jim.2013.09.006
PG 11
WC Biochemical Research Methods; Immunology
SC Biochemistry & Molecular Biology; Immunology
GA 280EM
UT WOS:000329011500004
ER

PT J
AU Morabia, A
AF Morabia, Alfredo
TI Snippets From the Past: Is Flint, Michigan, the Birthplace of the
   Case-Control Study?
SO AMERICAN JOURNAL OF EPIDEMIOLOGY
LA English
DT Article
DE case-control studies; disease transmission; epidemiologic methods;
   history of medicine; ice cream; scarlet fever
ID SCARLET FEVER; TOBACCO CONSUMPTION; CORONARY-DISEASE; TYPHOID-FEVER;
   EPIDEMIOLOGY; DIPHTHERIA; CANCER; PAPER
AB In the summer of 1924, an outbreak of scarlet fever occurred in Flint, Michigan. Unable to trace it to the usual causes, particularly fresh milk, the Michigan Department of Health used a novel approach to disentangle the enigma: The 116 cases of scarlet fever were compared with 117 controls selected from neighbors of the quarantined cases and from patients at the City Health Center who had been treated for ailments unrelated to scarlet fever. The extraordinary culprit was ice cream, which had a frequent/occasional/none consumption prevalence of 60, 34, and 6 among the cases and 24, 51, and 25 among the controls, respectively. The 1925 report reads, Detailed epidemiological investigation, by means of case histories and control histories on well persons, confirmed early suspicions and established the fact that the epidemic was spread by ice cream (Am J Hyg. 1925;5(5):669681). This forgotten epidemiologic study is the oldest study using the case-control design to have been resurrected thus far. The case-control study design may have been conceived simultaneously, but independently and for different purposes, in England (Janet Lane-Claypons 1926 report on the determinants of breast cancer) and the United States.
C1 [Morabia, Alfredo] CUNY Queens Coll, Barry Commoner Ctr Biol Nat Syst, Flushing, NY 11367 USA.
   [Morabia, Alfredo] Columbia Univ, Dept Epidemiol, Mailman Sch Publ Hlth, New York, NY USA.
RP Morabia, A (reprint author), CUNY Queens Coll, Barry Commoner Ctr Biol Nat Syst, 65-30 Kissena Blvd, Flushing, NY 11367 USA.
EM alfredo.morabia@qc.cuny.edu
FU National Library of Medicine [1G13LM010884-01A1]
FX This work was supported by grant 1G13LM010884-01A1 from the National
   Library of Medicine.
NR 29
TC 0
Z9 0
PU OXFORD UNIV PRESS INC
PI CARY
PA JOURNALS DEPT, 2001 EVANS RD, CARY, NC 27513 USA
SN 0002-9262
EI 1476-6256
J9 AM J EPIDEMIOL
JI Am. J. Epidemiol.
PD DEC 15
PY 2013
VL 178
IS 12
BP 1687
EP 1690
DI 10.1093/aje/kwt221
PG 4
WC Public, Environmental & Occupational Health
SC Public, Environmental & Occupational Health
GA 271IZ
UT WOS:000328386500002
ER

PT J
AU Lindgren, AEG
   Karlberg, T
   Ekblad, T
   Spjut, S
   Thorsell, AG
   Andersson, CD
   Nhan, TT
   Hellsten, V
   Weigelt, J
   Linusson, A
   Schuler, H
   Elofsson, M
AF Lindgren, Anders E. G.
   Karlberg, Tobias
   Ekblad, Torun
   Spjut, Sara
   Thorsell, Ann-Gerd
   Andersson, C. David
   Nhan, Ton Tong
   Hellsten, Victor
   Weigelt, Johan
   Linusson, Anna
   Schuler, Herwig
   Elofsson, Mikael
TI Chemical Probes to Study ADP-Ribosylation: Synthesis and Biochemical
   Evaluation of Inhibitors of the Human ADP-Ribosyltransferase ARTD3/PARP3
SO JOURNAL OF MEDICINAL CHEMISTRY
LA English
DT Article
ID TANKYRASE INHIBITORS; PARP-2 INHIBITORS; POLY(ADP-RIBOSE); DERIVATIVES;
   DISCOVERY; POTENT; QUINAZOLINONE; DESIGN; FAMILY
AB The racemic 3-(4-oxo-3,4-dihydroquinazolin-2-yl)-N-[1-(pyridin-2-yl)ethyl]propanamide, 1, has previously been identified as a potent but unselective inhibitor of diphtheria toxin-like ADP-ribosyltransferase 3 (ARTD3). Herein we describe synthesis and evaluation of SS compounds in this class. It was found that the stereochemistry is of great importance for both selectivity and potency and that substituents on the phenyl ring resulted in poor solubility. Certain variations at the meso position were tolerated and caused a large shift in the binding pose. Changes to the ethylene linker that connects the quinazolinone to the amide were also investigated but proved detrimental to binding. By combination of synthetic organic chemistry and structure-based design, two selective inhibitors of ARTD3 were discovered.
C1 [Lindgren, Anders E. G.; Spjut, Sara; Andersson, C. David; Nhan, Ton Tong; Hellsten, Victor; Linusson, Anna; Elofsson, Mikael] Umea Univ, Dept Chem, SE-90187 Umea, Sweden.
   [Karlberg, Tobias; Ekblad, Torun; Thorsell, Ann-Gerd; Weigelt, Johan; Schuler, Herwig] Karolinska Inst, Dept Med Biochem & Biophys, SE-17177 Stockholm, Sweden.
RP Elofsson, M (reprint author), Umea Univ, Dept Chem, SE-90187 Umea, Sweden.
EM mikael.elofsson@chem.umu.se
FU Swedish Foundation for Strategic Research [RBc08-0014]; Structural
   Genomics Consortium
FX We thank the beamline staff at the Helmholtz-Zentrum Berlin (HZB) at
   BESSY II (Berlin, Germany) and the Diamond Light Source (Didcot, U.K.)
   for excellent support, and Martin Moche (Protein Science Facility,
   Karolinska Institutet, Stockholm, Sweden) for assistance with
   synchrotron data collection. This work was financed by the Swedish
   Foundation for Strategic Research (RBc08-0014). H.S. thanks the
   Structural Genomics Consortium for additional support.
NR 29
TC 0
Z9 0
PU AMER CHEMICAL SOC
PI WASHINGTON
PA 1155 16TH ST, NW, WASHINGTON, DC 20036 USA
SN 0022-2623
EI 1520-4804
J9 J MED CHEM
JI J. Med. Chem.
PD DEC 12
PY 2013
VL 56
IS 23
BP 9556
EP 9568
DI 10.1021/jm401394u
PG 13
WC Chemistry, Medicinal
SC Pharmacology & Pharmacy
GA 273IY
UT WOS:000328529700015
ER

PT J
AU Weinberger, B
   Schirmer, M
   Gothe, RM
   Siebert, U
   Fuchs, D
   Grubeck-Loebenstein, B
AF Weinberger, Birgit
   Schirmer, Michael
   Gothe, Raffaella Matteucci
   Siebert, Uwe
   Fuchs, Dietmar
   Grubeck-Loebenstein, Beatrix
TI Recall Responses to Tetanus and Diphtheria Vaccination Are Frequently
   Insufficient in Elderly Persons
SO PLOS ONE
LA English
DT Article
ID CONJUGATED PNEUMOCOCCAL VACCINE; AGED 60 YEARS;
   CYTOMEGALOVIRUS-INFECTION; HUMORAL IMMUNITY; OLDER-ADULTS; ASSOCIATION;
   IMMUNOSENESCENCE; FRAILTY; LIFE; IMMUNOGENICITY
AB Demographic changes and a more active life-style in older age have contributed to an increasing public awareness of the need for lifelong vaccination. Currently many older persons have been vaccinated against selected pathogens during childhood but lack regular booster immunizations. The impact of regular vaccinations when started late in life was analyzed in an open, explorative trial by evaluating the immune response against tetanus and diphtheria in healthy older individuals. 252 persons aged above 60 years received a booster vaccination against tetanus, diphtheria, pertussis and polio and a subcohort (n=87) was recruited to receive a second booster vaccination against tetanus, diphtheria and pertussis 5 years later. The percentage of unprotected individuals at the time of enrollment differed substantially for tetanus (12%) and diphtheria (65%). Despite protective antibody concentrations 4 weeks after the first vaccination in almost all vaccinees, antibodies had again dropped below protective levels in 10% (tetanus) and 45% (diphtheria) of the cohort after 5 years. Protection was restored in almost all vaccinees after the second vaccination. No correlation between tetanus-and diphtheria-specific responses was observed, and antibody concentrations were not associated with age-related changes in the T cell repertoire, inflammatory parameters, or CMV-seropositivity suggesting that there was no general biological "non-responder type." Post-vaccination antibody concentrations depended on pre-existing plasma cells and B cell memory as indicated by a strong positive relationship between post-vaccination antibodies and pre-vaccination antibodies as well as antibody-secreting cells. In contrast, antigen-specific T cell responses were not or only weakly associated with antibody concentrations. In conclusion, our findings demonstrate that single shot vaccinations against tetanus and/or diphtheria do not lead to long-lasting immunity in many elderly persons despite administration at relatively short intervals. Sufficient antigen-specific B cell memory B generated by adequate priming and consecutive booster vaccinations and/or exposure is a prerequisite for long-term protection.
C1 [Weinberger, Birgit; Grubeck-Loebenstein, Beatrix] Univ Innsbruck, Inst Biomed Aging Res, A-6020 Innsbruck, Austria.
   [Schirmer, Michael] Med Univ Innsbruck, Dept Internal Med 4, A-6020 Innsbruck, Austria.
   [Gothe, Raffaella Matteucci; Siebert, Uwe] UMIT Univ Hlth Sci Med Informat & Technol, Dept Publ Hlth & Hlth Technol Assessment, Hall In Tirol, Austria.
   [Siebert, Uwe] Harvard Univ, Massachusetts Gen Hosp, Sch Med, Inst Technol Assessment, Boston, MA USA.
   [Siebert, Uwe] Harvard Univ, Sch Med, Dept Radiol, Massachusetts Gen Hosp, Boston, MA 02115 USA.
   [Siebert, Uwe] Harvard Univ, Sch Publ Hlth, Dept Hlth Policy & Management, Boston, MA 02115 USA.
   [Fuchs, Dietmar] Med Univ Innsbruck, Div Biol Chem, Bioctr, A-6020 Innsbruck, Austria.
RP Grubeck-Loebenstein, B (reprint author), Univ Innsbruck, Inst Biomed Aging Res, A-6020 Innsbruck, Austria.
EM beatrix.grubeck@uibk.ac.at
FU Oesterreichische Nationalbank (Anniversery Fund) [13524]; Austrian Green
   Cross; European Union [280873 ADITEC]
FX This work was supported by funds of the Oesterreichische Nationalbank
   (Anniversery Fund, project number 13524; www.oenb.at/de) and the
   Austrian Green Cross (www.grueneskreuz.org). The research leading to
   these results has received funding from the European Union's Seventh
   Framework Programme [FP7/2007-2013] under Grant Agreement No: 280873
   ADITEC. The funders had no role in study design, data collection and
   analysis, decision to publish, or preparation of the manuscript.
NR 41
TC 1
Z9 1
PU PUBLIC LIBRARY SCIENCE
PI SAN FRANCISCO
PA 1160 BATTERY STREET, STE 100, SAN FRANCISCO, CA 94111 USA
SN 1932-6203
J9 PLOS ONE
JI PLoS One
PD DEC 11
PY 2013
VL 8
IS 12
AR e82967
DI 10.1371/journal.pone.0082967
PG 12
WC Multidisciplinary Sciences
SC Science & Technology - Other Topics
GA 276EG
UT WOS:000328730300116
ER

PT J
AU Gillespie, EJ
   Ho, CLC
   Balaji, K
   Clemens, DL
   Deng, G
   Wang, YE
   Elsaesser, HJ
   Tamilselvam, B
   Gargi, A
   Dixon, SD
   France, B
   Chamberlain, BT
   Blanke, SR
   Cheng, G
   de la Torre, JC
   Brooks, DG
   Jung, ME
   Colicelli, J
   Damoiseaux, R
   Bradley, KA
AF Gillespie, Eugene J.
   Ho, Chi-Lee C.
   Balaji, Kavitha
   Clemens, Daniel L.
   Deng, Gang
   Wang, Yao E.
   Elsaesser, Heidi J.
   Tamilselvam, Batcha
   Gargi, Amandeep
   Dixon, Shandee D.
   France, Bryan
   Chamberlain, Brian T.
   Blanke, Steven R.
   Cheng, Genhong
   de la Torre, Juan Carlos
   Brooks, David G.
   Jung, Michael E.
   Colicelli, John
   Damoiseaux, Robert
   Bradley, Kenneth A.
TI Selective inhibitor of endosomal trafficking pathways exploited by
   multiple toxins and viruses
SO PROCEEDINGS OF THE NATIONAL ACADEMY OF SCIENCES OF THE UNITED STATES OF
   AMERICA
LA English
DT Article
ID ANTHRAX LETHAL TOXIN; CYTOLETHAL DISTENDING TOXINS; LYMPHOCYTIC
   CHORIOMENINGITIS VIRUS; PROTECTIVE ANTIGEN; FRANCISELLA-TULARENSIS;
   CASPASE-1 ACTIVATION; PHAGOSOMAL ESCAPE; HUMAN MACROPHAGES;
   DIPHTHERIA-TOXIN; MAMMALIAN-CELLS
AB Pathogenic microorganisms and toxins have evolved a variety of mechanisms to gain access to the host-cell cytosol and thereby exert virulent effects upon the host. One common mechanism of cellular entry requires trafficking to an acidified endosome, which promotes translocation across the host membrane. To identify small-molecule inhibitors that block this process, a library of 30,000 small molecules was screened for inhibitors of anthrax lethal toxin. Here we report that 4-bromobenzaldehyde N-(2,6-dimethylphenyl) semicarbazone, the most active compound identified in the screen, inhibits intoxication by lethal toxin and blocks the entry of multiple other acid-dependent bacterial toxins and viruses into mammalian cells. This compound, which we named EGA, also delays lysosomal targeting and degradation of the EGF receptor, indicating that it targets host-membrane trafficking. In contrast, EGA does not block endosomal recycling of transferrin, retrograde trafficking of ricin, phagolysosomal trafficking, or phagosome permeabilization by Franciscella tularensis. Furthermore, EGA does not neutralize acidic organelles, demonstrating that its mechanism of action is distinct from pH-raising agents such as ammonium chloride and bafilomycin A1. EGA is a powerful tool for the study of membrane trafficking and represents a class of host-targeted compounds for therapeutic development to treat infectious disease.
C1 [Gillespie, Eugene J.; Ho, Chi-Lee C.; Wang, Yao E.; Elsaesser, Heidi J.; Dixon, Shandee D.; France, Bryan; Cheng, Genhong; Brooks, David G.; Bradley, Kenneth A.] Univ Calif Los Angeles, Dept Microbiol Immunol & Mol Genet, Los Angeles, CA 90095 USA.
   [Balaji, Kavitha; Colicelli, John] Univ Calif Los Angeles, David Geffen Sch Med, Dept Biol Chem, Los Angeles, CA 90095 USA.
   [Clemens, Daniel L.] Univ Calif Los Angeles, David Geffen Sch Med, Div Infect Dis, Dept Med, Los Angeles, CA 90095 USA.
   [Deng, Gang; Chamberlain, Brian T.; Jung, Michael E.] Univ Calif Los Angeles, Dept Chem & Biochem, Los Angeles, CA 90095 USA.
   [Tamilselvam, Batcha; Gargi, Amandeep; Blanke, Steven R.] Univ Illinois, Inst Genom Biol, Dept Microbiol, Champaign, IL USA.
   [France, Bryan; Chamberlain, Brian T.; Jung, Michael E.; Damoiseaux, Robert; Bradley, Kenneth A.] Univ Calif Los Angeles, Calif NanoSyst Inst, Los Angeles, CA 90095 USA.
   [de la Torre, Juan Carlos] Scripps Res Inst, Dept Immunol & Microbial Sci, La Jolla, CA 92037 USA.
RP Bradley, KA (reprint author), Univ Calif Los Angeles, Dept Microbiol Immunol & Mol Genet, Los Angeles, CA 90095 USA.
EM kbradley@microbio.ucla.edu
RI Damoiseaux, Robert/F-1086-2011; Batcha, Tamilselvam/A-8212-2010
OI Damoiseaux, Robert/0000-0002-7611-7534; Batcha,
   Tamilselvam/0000-0001-9241-3846
FU Ruth L. Kirschstein National Research Service Award [GM007185]; National
   Institutes of Health (NIH) [AI57870, AI077791, GM098756, AI065359,
   AI085043]; NIH [CA-16042, AI-28697]; JCCC; UCLA AIDS Institute; David
   Geffen School of Medicine at UCLA; UCLA Chancellor's Office; UCLA Vice
   Chancellor's Office of Research
FX We thank Drs. Karina Palomares and Benhur Lee for providing NiV and VSV
   pseudotyped vectors and Drs. Marianne Manchester, Jeffrey Zink, Zongxi
   Li, and Diane Thomas for helpful discussions. This work was supported by
   the Ruth L. Kirschstein National Research Service Award GM007185 (to
   E.J.G.) and by National Institutes of Health (NIH) Grants AI57870,
   AI077791, and GM098756 (to K. A. B.), AI065359 (to D. L. C.), and
   AI085043 (to D. G. B.). Flow cytometry was performed at the University
   of California at Los Angeles (UCLA) Jonsson Comprehensive Cancer Center
   (JCCC) and Center for AIDS Research Flow Cytometry Core Facility that is
   supported by NIH Grants CA-16042 and AI-28697 and by the JCCC, the UCLA
   AIDS Institute, the David Geffen School of Medicine at UCLA, the UCLA
   Chancellor's Office, and the UCLA Vice Chancellor's Office of Research.
NR 66
TC 3
Z9 3
PU NATL ACAD SCIENCES
PI WASHINGTON
PA 2101 CONSTITUTION AVE NW, WASHINGTON, DC 20418 USA
SN 0027-8424
J9 P NATL ACAD SCI USA
JI Proc. Natl. Acad. Sci. U. S. A.
PD DEC 10
PY 2013
VL 110
IS 50
BP E4904
EP E4912
DI 10.1073/pnas.1302334110
PG 9
WC Multidisciplinary Sciences
SC Science & Technology - Other Topics
GA 266YY
UT WOS:000328061700013
ER

PT J
AU Frere, J
   De Wals, P
   Ovetchkine, P
   Coic, L
   Audibert, F
   Tapiero, B
AF Frere, Julie
   De Wals, Philippe
   Ovetchkine, Philippe
   Coic, Lena
   Audibert, Francois
   Tapiero, Bruce
TI Evaluation of several approaches to immunize parents of neonates against
   B. pertussis
SO VACCINE
LA English
DT Article
DE Pertussis; Immunization; Cocooning
ID HIGH-RISK INFANTS; YOUNG INFANTS; VACCINE; TETANUS; STRATEGIES;
   DIPHTHERIA; PROGRAM; ADULTS; TRANSMISSION; POPULATION
AB Background: Parental immunization ("cocooning") is a potentially effective strategy to protect neonates against Bordetella pertussis. The objective of this study was to evaluate three approaches to parental immunization: (1) current practice (single dTap dose to adolescents, one additional dose recommended in adults); (2) promotion of vaccination in the maternity ward, with vaccine offered in the community; and (3) promotion and administration of vaccine in the maternity ward.
   Methods: We conducted a two-phase study of postpartum women in a tertiary care obstetric-pediatric hospital in Montreal, Canada. In Phase I, mothers completed a standardized questionnaire regarding pertussis knowledge, attitudes and immunization status. Interviews provided information on cocooning and pertussis vaccination, and invited parents to receive the vaccine in the community. In phase II, information was provided (no questionnaire) with vaccination offered in the maternity ward before discharge.
   Results: Phase I included 101 participants; Phase II, 244. Baseline knowledge on infant disease severity and adult vaccine recommendations was poor. Only 6% of women were considered protected. In Phase I, 56.3% and 62.5% of eligible mothers and fathers, respectively, were willing to receive the vaccine; only 5.4% and 8.7% were immunized in the community. In Phase II, 53.1% and 62.6% of mothers and fathers, respectively, would accept vaccination; 46.9% of mothers and 60.5% of fathers were immunized onsite (p<0.01).
   Conclusion: Offering dTap vaccine in the maternity ward is an effective approach to promote cocooning and increase vaccine uptake. The generalizability and cost effectiveness of this strategy should be investigated further. (C) 2013 Published by Elsevier Ltd.
C1 [Frere, Julie; Ovetchkine, Philippe; Coic, Lena; Tapiero, Bruce] St Justine Hosp, CHU St Justine, Dept Pediat, Div Infect Dis, Montreal, PQ, Canada.
   [De Wals, Philippe] Univ Laval, Dept Social & Prevent Med, Quebec City, PQ, Canada.
   [Audibert, Francois] CHU St Justine, Dept Obstet & Gynecol, Montreal, PQ H3T 1C5, Canada.
RP Tapiero, B (reprint author), CHU St Justine, Dept Pediat, Div Infect Dis, 3175 Cote St Catherine, Montreal, PQ H3T 1C5, Canada.
EM b.tapiero@umontreal.ca
FU CHU Sainte-Justine Research Centre
FX This study was granted by the CHU Sainte-Justine Research Centre.
NR 36
TC 0
Z9 0
PU ELSEVIER SCI LTD
PI OXFORD
PA THE BOULEVARD, LANGFORD LANE, KIDLINGTON, OXFORD OX5 1GB, OXON, ENGLAND
SN 0264-410X
EI 1873-2518
J9 VACCINE
JI Vaccine
PD DEC 9
PY 2013
VL 31
IS 51
BP 6087
EP 6091
DI 10.1016/j.vaccine.2013.09.043
PG 5
WC Immunology; Medicine, Research & Experimental
SC Immunology; Research & Experimental Medicine
GA 280EB
UT WOS:000329010400009
ER

PT J
AU Cornish, KE
   de Villiers, SHL
   Pravetoni, M
   Pentel, PR
AF Cornish, Katherine E.
   de Villiers, Sabina H. L.
   Pravetoni, Marco
   Pentel, Paul R.
TI Immunogenicity of Individual Vaccine Components in a Bivalent Nicotine
   Vaccine Differ According to Vaccine Formulation and Administration
   Conditions
SO PLOS ONE
LA English
DT Article
ID CONJUGATE VACCINE; SMOKING-CESSATION; DRUG-ABUSE; RATS; BRAIN;
   ANTIBODIES; IMMUNIZATION; STRATEGIES; DIPHTHERIA; DEPENDENCE
AB Structurally distinct nicotine immunogens can elicit independent antibody responses against nicotine when administered concurrently. Co-administering different nicotine immunogens together as a multivalent vaccine could be a useful way to generate higher antibody levels than with monovalent vaccines alone. The immunogenicity and additivity of monovalent and bivalent nicotine vaccines was studied across a range of immunogen doses, adjuvants, and routes to assess the generality of this approach. Rats were vaccinated with total immunogen doses of 12.5 - 100 mu g of 3'-aminomethyl nicotine conjugated to recombinant Pseudomonas exoprotein A (3'-AmNic-rEPA), 6-carboxymethylureido nicotine conjugated to keyhole limpet hemocyanin (6-CMUNic-KLH), or both. Vaccines were administered s.c. in alum or i.p. in Freund's adjuvant at matched total immunogen doses. When administered s.c. in alum, the contributions of the individual immunogens to total nicotine-specific antibody (NicAb) titers and concentrations were preserved across a range of doses. Antibody affinity for nicotine varied greatly among individuals but was similar for monovalent and bivalent vaccines. However when administered i.p. in Freund's adjuvant the contributions of the individual immunogens to total NicAb titers and concentrations were compromised at some doses. These results support the possibility of co-administering structurally distinct nicotine immunogens to achieve a more robust immune response than can be obtained with monovalent immunogens alone. Choice of adjuvant was important for the preservation of immunogen component activity.
C1 [Cornish, Katherine E.; Pravetoni, Marco; Pentel, Paul R.] Univ Minnesota, Dept Pharmacol, Minneapolis, MN 55455 USA.
   [Cornish, Katherine E.; de Villiers, Sabina H. L.; Pravetoni, Marco; Pentel, Paul R.] Minneapolis Med Res Fdn Inc, Minneapolis, MN USA.
   [de Villiers, Sabina H. L.] Univ Minnesota, Ctr Global Studies & Social Responsibil, Minneapolis, MN USA.
   [de Villiers, Sabina H. L.] Karolinska Inst, Dept Physiol & Pharmacol, Stockholm, Sweden.
   [Pravetoni, Marco; Pentel, Paul R.] Univ Minnesota, Dept Med, Minneapolis, MN 55455 USA.
RP Cornish, KE (reprint author), Univ Minnesota, Dept Pharmacol, 3-249 Millard Hall, Minneapolis, MN 55455 USA.
EM corni026@umn.edu
FU National Institute on Drug Abuse [NIDA DA10714, NIDA DA07097]
FX Funding for this study came from National Institute on Drug Abuse - NIDA
   DA10714 and NIDA DA07097. The funders had no role in study design, data
   collection and analysis, decision to publish, or preparation of the
   manuscript.
NR 31
TC 0
Z9 0
PU PUBLIC LIBRARY SCIENCE
PI SAN FRANCISCO
PA 1160 BATTERY STREET, STE 100, SAN FRANCISCO, CA 94111 USA
SN 1932-6203
J9 PLOS ONE
JI PLoS One
PD DEC 2
PY 2013
VL 8
IS 12
AR e82557
DI 10.1371/journal.pone.0082557
PG 10
WC Multidisciplinary Sciences
SC Science & Technology - Other Topics
GA 265IN
UT WOS:000327944500138
ER

PT J
AU Pichichero, ME
AF Pichichero, Michael E.
TI Protein carriers of conjugate vaccines Characteristics, development, and
   clinical trials
SO HUMAN VACCINES & IMMUNOTHERAPEUTICS
LA English
DT Review
DE carrier proteins; conjugate vaccines; CRM197; diphtheria toxoid;
   Haemophilus influenzae protein D; meningococcal outer membrane protein
   complex; Streptococcus pneumoniae; tetanus toxoid
ID INFLUENZAE-TYPE-B; OUTER-MEMBRANE PROTEIN; RANDOMIZED CONTROLLED-TRIAL;
   MENINGOCOCCAL GLYCOCONJUGATE VACCINE; NONTYPABLE HAEMOPHILUS-INFLUENZAE;
   INVASIVE PNEUMOCOCCAL DISEASE; ACUTE OTITIS-MEDIA; MUCOSAL
   ANTIBODY-RESPONSE; DAY-CARE-CENTERS; ROUTINE PEDIATRIC VACCINATIONS
AB The immunogenicity of polysaccharides as human vaccines was enhanced by coupling to protein carriers. Conjugation transformed the T cell-independent polysaccharide vaccines of the past to T cell-dependent antigenic vaccines that were much more immunogenic and launched a renaissance in vaccinology. This review discusses the conjugate vaccines for prevention of infections caused by Hemophilus influenzae type b, Streptococcus pneumoniae, and Neisseria meningitidis. Specifically, the characteristics of the proteins used in the construction of the vaccines including CRM, tetanus toxoid, diphtheria toxoid, Neisseria meningitidis outer membrane complex, and Hemophilus influenzae protein D are discussed. The studies that established differences among and key features of conjugate vaccines including immunologic memory induction, reduction of nasopharyngeal colonization and herd immunity, and antibody avidity and avidity maturation are presented. Studies of dose, schedule, response to boosters, of single protein carriers with single and multiple polysaccharides, of multiple protein carriers with multiple polysaccharides and conjugate vaccines administered concurrently with other vaccines are discussed along with undesirable consequences of conjugate vaccines. The clear benefits of conjugate vaccines in improving the protective responses of the immature immune systems of young infants and the senescent immune systems of the elderly have been made clear and opened the way to development of additional vaccines using this technology for future vaccine products.
C1 Rochester Gen Hosp, Res Inst, Rochester, NY 14621 USA.
RP Pichichero, ME (reprint author), Rochester Gen Hosp, Res Inst, Rochester, NY 14621 USA.
EM Michael.Pichichero@rochestergeneral.org
FU GlaxoSmithKline; Novartis; Sanofi Pasteur; Pfizer
FX The author has received research grants from and served as an advisor at
   various times to GlaxoSmithKline, Novartis, Sanofi Pasteur, and Wyeth
   (now Pfizer); vaccine companies that produce conjugate vaccines.
NR 275
TC 1
Z9 1
PU LANDES BIOSCIENCE
PI AUSTIN
PA 1806 RIO GRANDE ST, AUSTIN, TX 78702 USA
SN 2164-5515
EI 2164-554X
J9 HUM VACC IMMUNOTHER
JI Human Vaccines Immunother.
PD DEC
PY 2013
VL 9
IS 12
BP 2505
EP 2523
DI 10.4161/hv.26109
PG 19
WC Biotechnology & Applied Microbiology; Immunology
SC Biotechnology & Applied Microbiology; Immunology
GA 299GE
UT WOS:000330383200010
ER

PT J
AU John, J
   Thannickal, TC
   McGregor, R
   Ramanathan, L
   Ohtsu, H
   Nishino, S
   Sakai, N
   Yamanaka, A
   Stone, C
   Cornford, M
   Siegel, JM
AF John, Joshi
   Thannickal, Thomas C.
   McGregor, Ronald
   Ramanathan, Lalini
   Ohtsu, Hiroshi
   Nishino, Seiji
   Sakai, Noriaki
   Yamanaka, Akhiro
   Stone, Carly
   Cornford, Marcia
   Siegel, Jerome M.
TI Greatly Increased Numbers of Histamine Cells in Human Narcolepsy with
   Cataplexy
SO ANNALS OF NEUROLOGY
LA English
DT Article
ID CEREBROSPINAL-FLUID HISTAMINE; HYPOCRETIN OREXIN; PARKINSONS-DISEASE;
   TUBEROMAMMILLARY NUCLEUS; HISTIDINE-DECARBOXYLASE; NEURONS; SYSTEM;
   RECEPTOR; MICE; SLEEP
AB ObjectiveTo determine whether histamine cells are altered in human narcolepsy with cataplexy and in animal models of this disease.
   MethodsImmunohistochemistry for histidine decarboxylase (HDC) and quantitative microscopy were used to detect histamine cells in human narcoleptics, hypocretin (Hcrt) receptor-2 mutant dogs, and 3 mouse narcolepsy models: Hcrt (orexin) knockouts, ataxin-3-orexin, and doxycycline-controlled-diphtheria-toxin-A-orexin.
   ResultsWe found an average 64% increase in the number of histamine neurons in human narcolepsy with cataplexy, with no overlap between narcoleptics and controls. However, we did not see altered numbers of HDC cells in any of the animal models of narcolepsy.
   InterpretationChanges in histamine cell numbers are not required for the major symptoms of narcolepsy, because all animal models have these symptoms. The histamine cell changes we saw in humans did not occur in the 4 animal models of Hcrt dysfunction we examined. Therefore, the loss of Hcrt receptor-2, of the Hcrt peptide, or of Hcrt cells is not sufficient to produce these changes. We speculate that the increased histamine cell numbers we see in human narcolepsy may instead be related to the process causing the human disorder. Although research has focused on possible antigens within the Hcrt cells that might trigger their autoimmune destruction, the present findings suggest that the triggering events of human narcolepsy may involve a proliferation of histamine-containing cells. We discuss this and other explanations of the difference between human narcoleptics and animal models of narcolepsy, including therapeutic drug use and species differences. Ann Neurol 2013;74:786-793
C1 [John, Joshi; Thannickal, Thomas C.; McGregor, Ronald; Ramanathan, Lalini; Stone, Carly; Siegel, Jerome M.] Univ Calif Los Angeles, Inst Neuropsychiat, Vet Adm Greater Los Angeles Healthcare Syst, Los Angeles, CA 90024 USA.
   [John, Joshi; Thannickal, Thomas C.; McGregor, Ronald; Ramanathan, Lalini; Stone, Carly; Siegel, Jerome M.] Univ Calif Los Angeles, Brain Res Inst, Los Angeles, CA 90024 USA.
   [Ohtsu, Hiroshi] Tohoku Univ, Grad Sch Engn, Sendai, Miyagi 980, Japan.
   [Nishino, Seiji; Sakai, Noriaki] Stanford Univ, Sch Med, Stanford Sleep Res Ctr, Palo Alto, CA 94304 USA.
   [Yamanaka, Akhiro] Nagoya Univ, Environm Med Res Inst, Dept Neurosci 2, Nagoya, Aichi 464, Japan.
   [Cornford, Marcia] Harbor Univ Calif, Los Angeles Med Ctr, Dept Pathol, Torrance, CA USA.
RP John, J (reprint author), Univ Calif Los Angeles, VA GLAHS, 16111 Plummer St, North Hills, CA 91343 USA.
EM jjohn@ucla.edu; thomastc@ucla.edu; JSiegel@ucla.edu
FU Medical Research Service of the Department of Veterans Affairs; NIH
   [NS14610, MH064109]
FX This study was supported by the Medical Research Service of the
   Department of Veterans Affairs and NIH grants NS14610 and MH064109 to
   J.M.S.
NR 47
TC 6
Z9 6
PU WILEY-BLACKWELL
PI HOBOKEN
PA 111 RIVER ST, HOBOKEN 07030-5774, NJ USA
SN 0364-5134
EI 1531-8249
J9 ANN NEUROL
JI Ann. Neurol.
PD DEC
PY 2013
VL 74
IS 6
BP 786
EP 793
DI 10.1002/ana.23968
PG 8
WC Clinical Neurology; Neurosciences
SC Neurosciences & Neurology
GA 292GV
UT WOS:000329891100009
ER

PT J
AU Moughty, A
   Donnell, JO
   Nugent, M
AF Moughty, Adrian
   Donnell, John O.
   Nugent, Mary
TI Who needs a shot ... a review of tetanus immunity in the West of Ireland
SO EMERGENCY MEDICINE JOURNAL
LA English
DT Article
ID DIPHTHERIA
AB Introduction Tetanus is a rare disease but, in the era of widespread vaccination, largely a preventable one. Immunization programmes in childhood are felt to offer lifelong immunity but it is known that with increased age immunity wanes. We sought to assess immunity in a sample of patients presenting for conditions unrelated to injury to the emergency department covering an area in the West of Ireland.
   Methods A convenience sample of 216 patients, who presented to the emergency department for complaints unrelated to injury, requiring blood tests for their management was obtained. Using the Protetanus Quick Stick all samples were analysed.
   Results No statistical difference between men and women in terms of tetanus immunity (p=0.94) but significant reduction in immunity with increasing age (p<0.001). Those non-immune tended to be older with mean age of 66 years compared to mean age of 46 year for immune. Using logarithmic regression analysis an increase in age of 10 years was associated with 50% reduction in immunity.
   Discussion National guidelines should incorporate this data and explicitly advocate the use of booster doses of tetanus toxoid outside of the normal vaccination programme especially in the elderly.
C1 [Moughty, Adrian; Donnell, John O.] Univ Hosp, Emergency Dept, Galway, Ireland.
   [Nugent, Mary] Univ Hosp, Dept Orthopaed, Galway, Ireland.
RP Moughty, A (reprint author), Mater Misericordiae Univ Hosp, Emergency Dept, Dublin 7, Ireland.
EM amoughty@hotmail.com
NR 12
TC 1
Z9 1
PU BMJ PUBLISHING GROUP
PI LONDON
PA BRITISH MED ASSOC HOUSE, TAVISTOCK SQUARE, LONDON WC1H 9JR, ENGLAND
SN 1472-0205
EI 1472-0213
J9 EMERG MED J
JI Emerg. Med. J.
PD DEC
PY 2013
VL 30
IS 12
BP 1009
EP +
DI 10.1136/emermed-2011-200341
PG 3
WC Emergency Medicine
SC Emergency Medicine
GA 292PR
UT WOS:000329914900006
ER

PT J
AU Saenz-Gonzalez, MC
   Hernandez-Garcia, I
AF Carmen Saenz-Gonzalez, Maria
   Hernandez-Garcia, Ignacio
TI Immunization practices for workers. Update recommendations
SO REVISTA ESPANOLA DE QUIMIOTERAPIA
LA Spanish
DT Review
DE Vaccination; Workers; Health-Care Personnel
ID HEALTH-CARE WORKERS; PNEUMOCOCCAL POLYSACCHARIDE VACCINE;
   ADVISORY-COMMITTEE; PRACTICES ACIP; INFLUENZA; ADULTS; PREVENTION
AB Introduction. Infectious diseases are a major cause of morbidity and mortality in the workplace. Worker vaccination against a number of infectious diseases is considered the most effective strategy of primary prevention to control them.
   Sources. A literature review was performed in Medline and websites of Spanish scientific societies were consulted to detect workers vaccination recommendations. The inclusion criteria was that the recommendation had been made from January 2007 to October 2012.
   Development. Seventeen papers were selected and websites of the Ministry of Health, Spanish Society of Chemotherapy, Spanish Society of Preventive Medicine, Public Health and Hygiene, and Vaccinology Spanish Association provided relevant information to our review. Groups of workers at increased risk of acquiring infectious diseases during their professional activity were determined, and vaccination recommendations were established (vaccination against tetanus, diphtheria, pertussis, hepatitis A, hepatitis B, pneumococcus, meningococcus, measles, rubella, mumps, chickenpox, influenza, Haemophilus influenzae b, typhoid, polio, tuberculosis and rabies).
   Conclusions. Epidemiological changes in recent years, with the re-emergence of some diseases such as whooping cough, measles or mumps, force the exposed workers (especially the health care workers) to check their immune status.
C1 [Carmen Saenz-Gonzalez, Maria; Hernandez-Garcia, Ignacio] Complejo Asistencial Univ Salamanca, Serv Med Prevent & Salud Publ, Salamanca 37007, Spain.
   [Carmen Saenz-Gonzalez, Maria; Hernandez-Garcia, Ignacio] Univ Salamanca, Dept Med Prevent Salud Publ & Microbiol Med, E-37008 Salamanca, Spain.
RP Saenz-Gonzalez, MC (reprint author), Complejo Asistencial Univ Salamanca, Serv Med Prevent & Salud Publ, Paseo San Vicente 58-182, Salamanca 37007, Spain.
EM mcsaenz@usal.es
NR 37
TC 0
Z9 0
PU SOCIEDAD ESPANOLA QUIMIOTERAPIA
PI MADRID
PA UNIV COMPLUTENSE MADRID, MICROBIOLOGY DEPT, SCHOOL MEDICINE, AVDA
   COMPLUTENSE S/N, MADRID, 28040, SPAIN
SN 0214-3429
J9 REV ESP QUIM
JI Rev. Esp. Quim.
PD DEC
PY 2013
VL 26
IS 4
BP 287
EP 297
PG 11
WC Microbiology; Pharmacology & Pharmacy
SC Microbiology; Pharmacology & Pharmacy
GA 294ZH
UT WOS:000330085900001
ER

PT J
AU Dandinarasaiah, M
   Vikram, BK
   Krishnamurthy, N
   Chetan, AC
   Jain, A
AF Dandinarasaiah, Manjunath
   Vikram, Bhat Kemmannu
   Krishnamurthy, Naveen
   Chetan, A. C.
   Jain, Abhineet
TI Diphtheria Re-emergence: Problems Faced by Developing Countries
SO INDIAN JOURNAL OF OTOLARYNGOLOGY AND HEAD & NECK SURGERY
LA English
DT Article
DE Corynebacterium diphtheria; Immunization; Antidiphtheritic serum;
   Mortality; Re-emergence
ID INDIA; DELHI; RESURGENCE; HYDERABAD; CHILDREN
AB In the pre-vaccination era, diphtheria was a leading cause of childhood mortality. With the introduction of routine childhood immunization, paediatric care and improved hygiene status the disease has been almost completely eradicated in many developed countries. On the contrary developing countries, still account for 80-90% of the global burden. Retrospective analysis of 52 cases of diphtheria over a period of 12 years at a tertiary referral hospital was carried out. They were analyzed for mortality and morbidity trends, immunization status, microbiological confirmation rates and antidiphtheritic serum (ADS) administration. Incidence in those over 5 years was 59.61%. Only 11.54% cases were either partially or fully immunized. The case fatality rate was 36.53%. Culture was performed only in 17 cases whereas ADS was administered in only 16 cases. In conclusion, the occurrence of diphtheria even in those immunized highlights the flaws in the present immunization program. Poor immunization coverage, lack of ADS, antibiotic resistance are the main reasons for re-emergence of diphtheria.
C1 [Dandinarasaiah, Manjunath; Vikram, Bhat Kemmannu; Krishnamurthy, Naveen; Jain, Abhineet] Karnataka Inst Med Sci, Dept ENT, Hubli, Karnataka, India.
   [Chetan, A. C.] Indian Inst Technol, Sch Med Sci & Technol, Kharagpur 721302, W Bengal, India.
RP Dandinarasaiah, M (reprint author), House 14,1st Floor, Hubli 580021, Karnataka, India.
EM drmanjud@gmail.com; entvikram@rediffmail.com; naveenk1381@gmail.com;
   ac.chetan@gmail.com; abhineetjn@gmail.com
NR 30
TC 0
Z9 0
PU SPRINGER
PI NEW YORK
PA 233 SPRING ST, NEW YORK, NY 10013 USA
SN 2231-3796
EI 0973-7707
J9 INDIAN J OTOLARYNGOL
JI Indian J. Otolaryngol. Head Neck Surg.
PD DEC
PY 2013
VL 65
IS 4
BP 314
EP 318
DI 10.1007/s12070-012-0518-5
PG 5
WC Otorhinolaryngology
SC Otorhinolaryngology
GA 287TX
UT WOS:000329566200007
ER

PT J
AU Johnson, MG
   Bradley, KK
   Mendus, S
   Burnsed, L
   Clinton, R
   Tiwari, T
AF Johnson, Matthew G.
   Bradley, Kristy K.
   Mendus, Susan
   Burnsed, Laurence
   Clinton, Rachel
   Tiwari, Tejpratap
TI Vaccine-Preventable Disease Among Homeschooled Children: Two Cases of
   Tetanus in Oklahoma
SO PEDIATRICS
LA English
DT Article
DE Oklahoma; prevention and control; schools; tetanus; vaccines
ID UNITED-STATES
AB Homeschooled children represent an increasing proportion of school-aged children in the United States. Immunization rates among homeschooled children are largely unknown because they are usually not subject to state-based school-entry vaccination requirements. Geographic foci of underimmunized children can increase the risk for outbreaks of vaccine-preventable diseases. In 2012, 2 cases of tetanus were reported in Oklahoma; both cases involved homeschooled children without documentation of diphtheria-tetanus-acellular pertussis vaccination. We describe the characteristics of both patients and outline innovative outreach measures with the potential to increase vaccination access and coverage among homeschooled children.
C1 [Johnson, Matthew G.] Ctr Dis Control & Prevent, Epidem Intelligence Serv, Atlanta, GA USA.
   [Tiwari, Tejpratap] Ctr Dis Control & Prevent, Atlanta, GA USA.
   [Bradley, Kristy K.] Oklahoma Dept Hlth, Off State Epidemiologist, Oklahoma City, OK 73117 USA.
   [Mendus, Susan] Oklahoma Dept Hlth, Immunizat Serv, Oklahoma City, OK 73117 USA.
   [Burnsed, Laurence; Clinton, Rachel] Oklahoma Dept Hlth, Acute Dis Serv, Oklahoma City, OK 73117 USA.
RP Johnson, MG (reprint author), Oklahoma Dept Hlth, Acute Dis Serv, 1000 NE 10th St, Oklahoma City, OK 73117 USA.
EM vil0@cdc.gov
NR 10
TC 0
Z9 0
PU AMER ACAD PEDIATRICS
PI ELK GROVE VILLAGE
PA 141 NORTH-WEST POINT BLVD,, ELK GROVE VILLAGE, IL 60007-1098 USA
SN 0031-4005
EI 1098-4275
J9 PEDIATRICS
JI Pediatrics
PD DEC
PY 2013
VL 132
IS 6
BP E1686
EP E1689
DI 10.1542/peds.2013-1636
PG 4
WC Pediatrics
SC Pediatrics
GA 282IG
UT WOS:000329163900030
ER

PT J
AU You, HN
   Gao, T
   Cooper, TK
   Reeves, WB
   Awad, AS
AF You, Hanning
   Gao, Ting
   Cooper, Timothy K.
   Reeves, W. Brian
   Awad, Alaa S.
TI Macrophages directly mediate diabetic renal injury
SO AMERICAN JOURNAL OF PHYSIOLOGY-RENAL PHYSIOLOGY
LA English
DT Article
DE macrophages; diabetic nephropathy; podocytes
ID MONOCYTE CHEMOATTRACTANT PROTEIN-1; TUMOR-NECROSIS-FACTOR; GLOMERULAR
   MACROPHAGES; KIDNEY INJURY; DB/DB MICE; NEPHROPATHY; GLOMERULONEPHRITIS;
   ACTIVATION; EXPRESSION; GLOMERULOSCLEROSIS
AB Monocyte/macrophage recruitment correlates strongly with the progression of renal impairment in diabetic nephropathy (DN), yet their direct role is not clear. We hypothesized that macrophages contribute to direct podocyte injury and/or an abnormal podocyte niche leading to DN. Experiments were conducted in CD11b-DTR mice treated with diphtheria toxin (DT) to deplete macrophages after streptozotocin-induced diabetes. Additional experiments were conducted in bone marrow chimeric (CD11b-DTR -> C57BL6/J) mice. Diabetes was associated with an increase in the M1-to-M2 ratio by 6 wk after the induction of diabetes. Macrophage depletion in diabetic CD11b-DTR mice significantly attenuated albuminuria, kidney macrophage recruitment, and glomerular histological changes and preserved kidney nephrin and podocin expression compared with diabetic CD11b-DTR mice treated with mutant DT. These data were confirmed in chimeric mice indicating a direct role of bone marrow-derived macrophages in DN. In vitro, podocytes grown in high-glucose media significantly increased macrophage migration compared with podocytes grown in normal glucose media. In addition, classically activated M1 macrophages, but not M2 macrophages, induced podocyte permeability. These findings provide evidence showing that macrophages directly contribute to kidney injury in DN, perhaps by altering podocyte integrity through the proinflammatory M1 subset of macrophages. Attenuating the deleterious effects of macrophages on podocytes could provide a new therapeutic approach to the treatment of DN.
C1 [You, Hanning; Gao, Ting; Reeves, W. Brian; Awad, Alaa S.] Penn State Univ, Dept Med, Coll Med, Div Nephrol, Hershey, PA 17033 USA.
   [Cooper, Timothy K.] Penn State Univ, Coll Med, Dept Comparat Med, Hershey, PA 17033 USA.
RP Awad, AS (reprint author), Penn State Univ, Hershey Med Ctr, Coll Med, Div Nephrol, H040,500 Univ Dr,POB 850,BMR Bldg,C5830, Hershey, PA 17033 USA.
EM asa17@psu.edu
FU National Institute of Diabetes and Digestive and Kidney Diseases
   [DK-077444, DK-094930]; Pennsylvania Department of Health
FX This work was supported by National Institute of Diabetes and Digestive
   and Kidney Diseases Grants DK-077444 and DK-094930 and the Pennsylvania
   Department of Health using Tobacco CURE Funds.
NR 49
TC 0
Z9 0
PU AMER PHYSIOLOGICAL SOC
PI BETHESDA
PA 9650 ROCKVILLE PIKE, BETHESDA, MD 20814 USA
SN 1931-857X
EI 1522-1466
J9 AM J PHYSIOL-RENAL
JI Am. J. Physiol.-Renal Physiol.
PD DEC
PY 2013
VL 305
IS 12
BP F1719
EP F1727
DI 10.1152/ajprenal.00141.2013
PG 9
WC Physiology; Urology & Nephrology
SC Physiology; Urology & Nephrology
GA 278IP
UT WOS:000328883300011
ER

PT J
AU Murhekar, MV
   Dutta, S
   Kapoor, AN
   Bitragunta, S
   Dodum, R
   Ghosh, P
   Swamy, KK
   Mukhopadhyay, K
   Ningombam, S
   Parmar, K
   Ravishankar, D
   Singh, B
   Singh, V
   Sisodiya, R
   Subramanian, R
   Takum, T
AF Murhekar, Manoj V.
   Dutta, Srihari
   Kapoor, Ambujam Nair
   Bitragunta, Sailaja
   Dodum, Raja
   Ghosh, Pramit
   Swamy, Karumanagounder Kolanda
   Mukhopadhyay, Kalyanranjan
   Ningombam, Somorjit
   Parmar, Kamlesh
   Ravishankar, Devegowda
   Singh, Balraj
   Singh, Varsha
   Sisodiya, Rajesh
   Subramanian, Ramaratnam
   Takum, Tana
TI Frequent exposure to suboptimal temperatures in vaccine cold-chain
   system in India: results of temperature monitoring in 10 states
SO BULLETIN OF THE WORLD HEALTH ORGANIZATION
LA English
DT Article
ID HEPATITIS-B-VACCINE; FREEZING TEMPERATURES; CONJUGATE VACCINES;
   IMMUNOGENICITY; STABILITY
AB Objective To estimate the proportion of time the vaccines in the cold-chain system in India are exposed to temperatures of < 0 or > 8 degrees C. Methods In each of 10 states, the largest district and the one most distant from the state capital were selected for study. Four boxes, each containing an electronic temperature recorder and two vials of diphtheria, pertussis and tetanus vaccine, were placed in the state or regional vaccine store for each study state.Two of these boxes were then shipped-one per facility-towards the two most peripheral health facilities where vaccine was stored in each study district. The boxes were shipped, handled and stored as if they were routine vaccine supplies. Findings In state, regional and district vaccine stores and peripheral health facilities, respectively, the temperatures in the boxes exceeded 8 degrees C for 14.3%, 13.2%, 8.3% and 14.7% of their combined storage times and fell below 0 degrees C for 1.5%, 0.2%, 0.6% and 10.5% of these times. The boxes also spent about 18% and 7% of their combined times in transit at < 0 and > 8 degrees C, respectively. In shake tests conducted at the end of the study, two thirds of the vaccine vials in the boxes showed evidence of freezing. Conclusion While exposure to temperatures above 8 degrees C occurred at every level of vaccine storage, exposure to subzero temperatures was only frequent during vaccine storage at peripheral facilities and vaccine transportation. Systematic efforts are needed to improve temperature monitoring in the cold-chain system in India.
C1 [Murhekar, Manoj V.] Indian Council Med Res, Natl Inst Epidemiol, Tamil Nadu Housing Board, Madras 600077, Tamil Nadu, India.
   [Dutta, Srihari] United Nations Childrens Fund, New Delhi, India.
   [Kapoor, Ambujam Nair] Indian Council Med Res, New Delhi, India.
   [Bitragunta, Sailaja] Govt Andhra Pradesh, Directorate Hlth Med & Familty Welf, Hyderabad, Andhra Pradesh, India.
   [Dodum, Raja; Takum, Tana] Govt Arunachal Pradesh, Dept Hlth & Family Welf, Papum Pare, India.
   [Ghosh, Pramit] Coll Med, Dept Community Med, Kolkata, India.
   [Swamy, Karumanagounder Kolanda; Subramanian, Ramaratnam] Govt Tamil Nadu, Directorate Publ Hlth, Madras, Tamil Nadu, India.
   [Mukhopadhyay, Kalyanranjan] Govt West Bengal, Directorate Hlth & Family Welf, Kolkata, India.
   [Ningombam, Somorjit] Govt Manipur, Directorate Hlth Serv, Imphal, Manipur, India.
   [Parmar, Kamlesh] Govt Gujarat, Dept Hlth & Family Welf, Gandhinagar, India.
   [Ravishankar, Devegowda] Govt Karnataka, Dept Hlth & Family Welf, Bengaluru, India.
   [Singh, Balraj] Indira Gandhi Med Coll, Dept Community Med & Epidemiol, Shimla, India.
   [Singh, Varsha] Govt Bihar, State Inst Hlth & Family Welf, Patna, Bihar, India.
   [Sisodiya, Rajesh] Govt Madhya Pradesh, Directorate Hlth Serv, Bhopal, India.
RP Murhekar, MV (reprint author), Indian Council Med Res, Natl Inst Epidemiol, Tamil Nadu Housing Board, R127, Madras 600077, Tamil Nadu, India.
EM mmurhekar@gmail.com
NR 23
TC 1
Z9 1
PU WORLD HEALTH ORGANIZATION
PI GENEVA 27
PA MARKETING AND DISSEMINATION, CH-1211 GENEVA 27, SWITZERLAND
SN 0042-9686
EI 1564-0604
J9 B WORLD HEALTH ORGAN
JI Bull. World Health Organ.
PD DEC
PY 2013
VL 91
IS 12
BP 906
EP 913
DI 10.2471/BLT.13.119974
PG 8
WC Public, Environmental & Occupational Health
SC Public, Environmental & Occupational Health
GA 275XT
UT WOS:000328713400010
ER

PT J
AU Mayer, CT
   Huntenburg, J
   Nandan, A
   Schmitt, E
   Czeloth, N
   Sparwasser, T
AF Mayer, C. T.
   Huntenburg, J.
   Nandan, A.
   Schmitt, E.
   Czeloth, N.
   Sparwasser, T.
TI CD4 blockade directly inhibits mouse and human CD4(+) T cell functions
   independent of Foxp3(+) Tregs
SO JOURNAL OF AUTOIMMUNITY
LA English
DT Article
DE Anti-CD4; YTS177.9; Foxp3; Tolerance; Autoimmunity; DEREG
ID MONOCLONAL-ANTIBODIES; DENDRITIC CELLS; TRANSPLANTATION TOLERANCE;
   SELECTIVE DEPLETION; BACTERIAL-DNA; ACTIVATION; INDUCTION; DISEASE;
   MICE; MECHANISMS
AB CD4(+) helper T cells orchestrate protective immunity against pathogens, yet can also induce undesired pathologies including allergies, transplant rejection and autoimmunity. Non-depleting CD4-specific antibodies such as clone YTS177.9 were found to promote long-lasting T cell tolerance in animal models. Thus, CD4 blockade could represent a promising therapeutic approach for human autoimmune diseases. However, the mechanisms underlying anti-CD4-induced tolerance are incompletely resolved. Particularly, multiple immune cells express CD4 including Foxp3(+) regulatory T cells (Tregs) and dendritic cells (DCs), both controlling the activation of CD4(+)Foxp3(-) helper T cells. Utilizing mixed leukocyte reactions (MLRs) reflecting physiological interactions between T cells and DCs, we report that anti-CD4 treatment inhibits CD4(+)Foxp3(-) T cell proliferation in an IL-2-independent fashion. Notably, YTS177.9 binding induces a rapid internalization of CD4 on both CD4(+)Foxp3(-) T cells and Foxp3(+) Tregs. However, no expansion or activation of immunosuppressive CD4 Foxp3(+) Tregs was observed following anti-CD4 treatment. Additionally, cytokine production, maturation and T cell priming capacity of DCs are not affected by anti-CD4 exposure. In line with these data, the selective ablation of Foxp3+ Tregs from MLRs by the use of diphtheria toxin (DT)-treated bacterial artificial chromosome (BAC)-transgenic DEREG mice completely fails to abrogate the suppressive activity of multiple anti-CD4 antibodies. Instead, tolerization is associated with the defective expression of various co-stimulatory receptors including OX40 and CD30, suggesting altered signaling through the TCR complex. Consistent with our findings in mice, anti-CD4 treatment renders human CD4(+) T cells tolerant in the absence of Tregs. Thus, our results establish that anti-CD4 antibodies can directly tolerize pathogenic CD4(+)Foxp3(-) helper T cells. This has important implications for the treatment of human inflammatory diseases. (C) 2013 Elsevier Ltd. All rights reserved.
C1 [Mayer, C. T.; Huntenburg, J.; Nandan, A.; Czeloth, N.; Sparwasser, T.] Ctr Expt & Clin Infect Res, TWINCORE, Inst Infect Immunol, D-30625 Hannover, Germany.
   [Schmitt, E.] Johannes Gutenberg Univ Mainz, Inst Immunol, D-55131 Mainz, Germany.
RP Sparwasser, T (reprint author), Ctr Expt & Clin Infect Res, TWINCORE, Inst Infect Immunol, Feodor Lynen Str 7, D-30625 Hannover, Germany.
EM tim.sparwasser@twincore.de
FU German National Academic Foundation; German Academic Exchange Service;
   Braukmann-Wittenberg-Herz-Stiftung; Deutsche Forschungsgemeinschaft; 
   [KFO250]
FX We thank Dr. Peter Lane (University of Birmingham, UK) for providing
   splenocytes of Foxp3KO and OX40 KO x CD30 KO x Foxp3KO mice. We also
   thank Christine Jaenke for expert technical assistance and are grateful
   to Dr. Thomas Kamradt, Dr. Wilfried Ellmeier and Dr. Abdul Mannan Baru
   for critical reading of the manuscript. This work was supported by
   KFO250. C.T.M. and J.H. were supported by stipends from the German
   National Academic Foundation. A.N. was supported by a stipend from the
   German Academic Exchange Service. We would further like to thank the
   Cell Sorting Core Facility of the Hannover Medical School supported in
   part by the Braukmann-Wittenberg-Herz-Stiftung and Deutsche
   Forschungsgemeinschaft.
NR 50
TC 1
Z9 1
PU ACADEMIC PRESS LTD- ELSEVIER SCIENCE LTD
PI LONDON
PA 24-28 OVAL RD, LONDON NW1 7DX, ENGLAND
SN 0896-8411
EI 1095-9157
J9 J AUTOIMMUN
JI J. Autoimmun.
PD DEC
PY 2013
VL 47
BP 73
EP 82
DI 10.1016/j.jaut.2013.08.008
PG 10
WC Immunology
SC Immunology
GA 273HY
UT WOS:000328527100007
ER

PT J
AU Zali, S
   Jalali, F
   Es-haghi, A
   Shamsipur, M
AF Zali, Sara
   Jalali, Fahimeh
   Es-haghi, Ali
   Shamsipur, Mojtaba
TI Determination of free formaldehyde in vaccines and biological samples
   using solid-phase microextraction coupled to GC-MS
SO JOURNAL OF SEPARATION SCIENCE
LA English
DT Article
DE Formaldehyde; GC-MS; Solid-phase microextraction; Vaccines
ID PERFORMANCE LIQUID-CHROMATOGRAPHY; MASS-SPECTROMETRY METHOD; ON-FIBER
   DERIVATIZATION; NIO THIN-FILM; HANTZSCH REACTION; IONIC LIQUID;
   FLUORESCENCE DETECTION; CARBONYL-COMPOUNDS; AIR SAMPLES; GAS
AB A headspace solid-phase microextraction method coupled to GC-MS was successfully developed for the trace determination of formaldehyde in veterinary bacterial and human vaccines, and diphtheria-tetanus antigen. The formaldehyde was derivatized by means of the Hantzsch reaction prior to extraction and subsequent determination. Three different types of solid-phase microextraction fibers, polar, and nonpolar poly(dimethylsiloxane) and polyethylene glycol were prepared by using a sol-gel technique. The effects of different parameters such as type of fiber coating, extraction time and temperature, desorption conditions, agitation rate, and salt effect were investigated. Under the optimized conditions, the detection limit of the method was 979 ng/L using the selected ion-monitoring mode. The interday and intraday precisions of the developed method under the optimized conditions were below 13%, and the method shows linearity in the range of 1.75-800 g/L with a correlation coefficient of 0.9963. The optimized method was applied to the determination of formaldehyde from some biological products. The results were satisfactory compared to the standard method.
C1 [Zali, Sara; Jalali, Fahimeh; Shamsipur, Mojtaba] Razi Univ, Dept Chem, Kermanshah, Iran.
   [Es-haghi, Ali] Razi Vaccine & Serum Res Inst, Dept Physico Chem, Karaj, Iran.
RP Shamsipur, M (reprint author), Razi Univ, Dept Chem, Kermanshah, Iran.
EM a.eshaghi@rvsri.ac.ir; mshamsipur@yahoo.com
FU Research Council of Razi Vaccine and Research Institute (RVSRI)
FX Financial support for this project by the Research Council of Razi
   Vaccine and Research Institute (RVSRI) is acknowledged.
NR 58
TC 1
Z9 1
PU WILEY-V C H VERLAG GMBH
PI WEINHEIM
PA BOSCHSTRASSE 12, D-69469 WEINHEIM, GERMANY
SN 1615-9306
EI 1615-9314
J9 J SEP SCI
JI J. Sep. Sci.
PD DEC
PY 2013
VL 36
IS 24
BP 3883
EP 3888
DI 10.1002/jssc.201300771
PG 6
WC Chemistry, Analytical
SC Chemistry
GA 267ZW
UT WOS:000328138200010
ER

PT J
AU McCann, LJ
   Ford, KJ
   Pollard, AJ
   Kulkarni, R
   Amirthalingam, G
   Smith, A
   McCarthy, ND
AF McCann, L. J.
   Ford, K. J.
   Pollard, A. J.
   Kulkarni, R.
   Amirthalingam, G.
   Smith, A.
   McCarthy, N. D.
TI Self-reported adverse events in adolescents aged 13-18 years after mass
   vaccination with pertussis-containing vaccine, following a school
   outbreak
SO PUBLIC HEALTH
LA English
DT Article
ID TETANUS-ACELLULAR PERTUSSIS; ANTIGEN-CONTENT DIPHTHERIA; IMMUNOGENICITY;
   ADULTS
C1 [McCann, L. J.; Smith, A.; McCarthy, N. D.] Publ Hlth England, Thames Valley Publ Hlth England Ctr, Didcot OX11 0RQ, Oxon, England.
   [McCann, L. J.] Publ Hlth England, Field Epidemiol Training Programme, Didcot OX11 0RQ, Oxon, England.
   [McCann, L. J.] European Ctr Dis Prevent & Control ECDC, European Programme Intervent Epidemiol Training, Stockholm, Sweden.
   [Ford, K. J.; Pollard, A. J.] Univ Oxford, Oxford Vaccine Grp, Dept Paediat, Oxford, England.
   [Ford, K. J.; Pollard, A. J.] NIHR Oxford Biomed Res Ctr, Oxford, England.
   [Kulkarni, R.] NHS Berkshire, Reading, Berks, England.
   [Amirthalingam, G.] Publ Hlth England, Immunisat Hepatitis & Blood Safety Dept, London, England.
RP McCann, LJ (reprint author), Publ Hlth England, Ctr Radiat Chem & Environm Hazards, Thames Valley Publ Hlth England Ctr, Didcot OX11 0RQ, Oxon, England.
EM Lucy.McCann@phe.gov.uk
NR 10
TC 0
Z9 0
PU W B SAUNDERS CO LTD
PI LONDON
PA 32 JAMESTOWN RD, LONDON NW1 7BY, ENGLAND
SN 0033-3506
EI 1476-5616
J9 PUBLIC HEALTH
JI Public Health
PD DEC
PY 2013
VL 127
IS 12
BP 1133
EP 1136
DI 10.1016/j.puhe.2013.09.007
PG 4
WC Public, Environmental & Occupational Health
SC Public, Environmental & Occupational Health
GA 274WK
UT WOS:000328636700012
ER

PT J
AU Glinka, EM
AF Glinka, Elena M.
TI Eukaryotic expression vectors containing genes encoding plant proteins
   for killing of cancer cells
SO CANCER EPIDEMIOLOGY
LA English
DT Article
DE Cell death; Cancer gene therapy; Toxicity; Toxic proteins; Cancer;
   Enzyme/prodrug combination; Plant proteins; Gene expression; Therapeutic
   genes
ID RIBOSOME-INACTIVATING PROTEINS; RICIN A-CHAIN; HORSERADISH
   PEROXIDASE/INDOLE-3-ACETIC ACID; EHRLICH ASCITES-CARCINOMA;
   N-GLYCOSIDASE ACTIVITY; I CLINICAL-TRIAL; SUICIDE GENE; PHASE-I;
   MALIGNANT GLIOMA; DIPHTHERIA-TOXIN
AB Background: Gene therapy has attracted attention for its potential to specifically and efficiently target cancer cells with minimal toxicity to normal cells. At present, it offers a promising direction for the treatment of cancer patients. Numerous vectors have been engineered for the sole purpose of killing cancer cells, and some have successfully suppressed malignant tumours. Many plant proteins have anticancer properties; consequently, genes encoding some of these proteins are being used to design constructs for the inhibition of multiplying cancer cells. Results: Data addressing the function of vectors harbouring genes specifically encoding ricin, saporin, lunasin, linamarase, and tomato thymidine kinase 1 under the control of different promoters are summarised here. Constructs employing genes to encode cytotoxic proteins as well as constructs employing genes of enzymes that convert a nontoxic prodrug into a toxic drug are considered here. Conclusion: Generation of eukaryotic expression vectors containing genes encoding plant proteins for killing of cancer cells may permit the broadening of cancer gene therapy strategy, particularly because of the specific mode of action of anticancer plant proteins. (C) 2013 Elsevier Ltd. All rights reserved.
C1 Russian Acad Sci, Shemyakin & Ovchinnikov Inst Bioorgan Chem, Moscow 117997, Russia.
RP Glinka, EM (reprint author), Russian Acad Sci, Shemyakin & Ovchinnikov Inst Bioorgan Chem, Miklukho Maklaya 16-10, Moscow 117997, Russia.
EM em_glinka@mail.ru
FU Russian Foundation for Basic Researches [06-08-00556_a]
FX The author would like to thank the library workers of IBCH RAS (Moscow,
   Russia) for their kindness. This study was supported in part by the
   Russian Foundation for Basic Researches (Grant 06-08-00556_a).
NR 87
TC 0
Z9 0
PU ELSEVIER SCI LTD
PI OXFORD
PA THE BOULEVARD, LANGFORD LANE, KIDLINGTON, OXFORD OX5 1GB, OXON, ENGLAND
SN 1877-7821
EI 1877-783X
J9 CANCER EPIDEMIOL
JI Cancer Epidemiol.
PD DEC
PY 2013
VL 37
IS 6
BP 1014
EP 1019
DI 10.1016/j.canep.2013.09.013
PG 6
WC Oncology; Public, Environmental & Occupational Health
SC Oncology; Public, Environmental & Occupational Health
GA 269OO
UT WOS:000328251000040
ER

PT J
AU Kraus, WL
   Hottiger, MO
AF Kraus, W. Lee
   Hottiger, Michael O.
TI PARP-1 and gene regulation: Progress and puzzles
SO MOLECULAR ASPECTS OF MEDICINE
LA English
DT Review
DE PARP-1; ARTD1; Chromatin; Gene expression; Transcription; Regulation;
   Activity; ADP-ribosylation; Poly(ADP-ribose); Posttranslational
   modification
ID NF-KAPPA-B; POLY(ADP-RIBOSE) POLYMERASE 1; CCCTC-BINDING FACTOR;
   ADP-RIBOSE POLYMERS; CHROMATIN-STRUCTURE; DNA-DAMAGE; DEPENDENT
   TRANSCRIPTION; ADIPOCYTE FUNCTION; LYSINE RESIDUES; DEFICIENT MICE
AB Poly(ADP-ribose) polymerase-1 (PARP-1), also referred to as ADP-ribosyltransferase Diphtheria toxin-like 1 (ARTD1), is an abundant nuclear protein that plays key roles in a variety of nuclear processes, including the regulation of transcription. PARP-1 possesses an intrinsic enzymatic activity that catalyzes the transfer of ADP-ribose (ADPR) units from nicotinamide adenine dinucleotide (NAD(+)) onto target gene regulatory proteins, thereby modulating their activities. Although great strides have been made in the past decade in deciphering the seemingly opposing and varied roles of PARP-1 in gene regulation, many puzzles remain. In this review, we discuss the current state of understanding in this area, especially how PARP-1 interfaces with various components of gene regulatory pathways (e.g., the basal transcription machinery, DNA-binding transcription factors, coregulators, chromatin remodeling, histone modifications, and DNA methylation). In addition, we discuss some gene-specific, cell type-specific, and cell state-specific effects of PARP-1 on gene regulation, which might contribute to its biological functions. Finally, we review some of the recent progress targeting PARPs using chemical inhibitors, some of which may alter PARP-1-dependent gene regulatory programs to promote therapeutic outcomes. (C) 2013 Elsevier Ltd. All rights reserved.
C1 [Kraus, W. Lee] Univ Texas SW Med Ctr Dallas, Cecil H & Ida Green Ctr Reprod Biol Sci, Dallas, TX 75390 USA.
   [Kraus, W. Lee] Univ Texas SW Med Ctr Dallas, Div Basic Reprod Biol Res, Dept Obstet & Gynecol, Dallas, TX 75390 USA.
   [Hottiger, Michael O.] Univ Zurich, Inst Vet Biochem & Mol Biol, CH-8057 Zurich, Switzerland.
RP Kraus, WL (reprint author), Univ Texas SW Med Ctr Dallas, Cecil H & Ida Green Ctr Reprod Biol Sci, 5323 Harry Hines Blvd, Dallas, TX 75390 USA.
EM lee.kraus@utsouthwestern.edu; hottiger@vetbio.uzh.ch
RI Hottiger, Michael/J-7747-2013
OI Hottiger, Michael/0000-0002-7323-2270
NR 121
TC 7
Z9 7
PU ELSEVIER SCIENCE BV
PI AMSTERDAM
PA PO BOX 211, 1000 AE AMSTERDAM, NETHERLANDS
SN 0098-2997
EI 1872-9452
J9 MOL ASPECTS MED
JI Mol. Asp. Med.
PD DEC
PY 2013
VL 34
IS 6
SI SI
BP 1109
EP 1123
DI 10.1016/j.mam.2013.01.005
PG 15
WC Biochemistry & Molecular Biology; Medicine, Research & Experimental
SC Biochemistry & Molecular Biology; Research & Experimental Medicine
GA 263KM
UT WOS:000327807500005
ER

PT J
AU Haikarainen, T
   Koivunen, J
   Narwal, M
   Venkannagari, H
   Obaji, E
   Joensuu, P
   Pihlajaniemi, T
   Lehtio, L
AF Haikarainen, Teemu
   Koivunen, Jarkko
   Narwal, Mohit
   Venkannagari, Harikanth
   Obaji, Ezeogo
   Joensuu, Paivi
   Pihlajaniemi, Taina
   Lehtio, Lari
TI para-Substituted 2-Phenyl-3,4-dihydroquinazolin-4-ones As Potent and
   Selective Tankyrase Inhibitors
SO CHEMMEDCHEM
LA English
DT Article
DE inhibitors; structural biology; structure-activity relationships;
   tankyrase; Wnt signaling
ID STRUCTURAL BASIS; POLY(ADP-RIBOSE) POLYMERASE; INDUCED-POCKET; CANCER;
   EXPRESSION; CHERUBISM; DISCOVERY; SUBSTRATE; FAMILY; ASSAY
AB Human tankyrases are attractive drug targets, especially for the treatment of cancer. We identified a set of highly potent tankyrase inhibitors based on a 2-phenyl-3,4-dihydroquinazolin-4-one scaffold. Substitutions at the para position of the scaffolds phenyl group were evaluated as a strategy to increase potency and improve selectivity. The best compounds displayed single-digit nanomolar potencies, and profiling against several human diphtheria-toxin-like ADP-ribosyltransferases revealed that a subset of these compounds are highly selective tankyrase inhibitors. The compounds also effectively inhibit Wnt signaling in HEK293 cells. The binding mode of all inhibitors was studied by protein X-ray crystallography. This allowed us to establish a structural basis for the development of highly potent and selective tankyrase inhibitors based on the 2-phenyl-3,4-dihydroquinazolin-4-one scaffold and outline a rational approach to the modification of other inhibitor scaffolds that bind to the nicotinamide site of the catalytic domain.
C1 [Haikarainen, Teemu; Narwal, Mohit; Venkannagari, Harikanth; Obaji, Ezeogo; Lehtio, Lari] Univ Oulu, Dept Biochem, Oulu 90014, Finland.
   [Haikarainen, Teemu; Narwal, Mohit; Venkannagari, Harikanth; Obaji, Ezeogo; Lehtio, Lari] Univ Oulu, Bioctr Oulu, Oulu 90014, Finland.
   [Koivunen, Jarkko; Pihlajaniemi, Taina] Univ Oulu, Ctr Cell Matrix Res, Oulu 90014, Finland.
   [Koivunen, Jarkko; Pihlajaniemi, Taina] Univ Oulu, Bioctr Oulu, Dept Med Biochem & Mol Biol, Oulu 90014, Finland.
   [Narwal, Mohit] Abo Akad Univ, Dept Biosci, Turku, Finland.
   [Joensuu, Paivi] Univ Oulu, Dept Chem, Oulu 90014, Finland.
RP Haikarainen, T (reprint author), Univ Oulu, Dept Biochem, POB 3000, Oulu 90014, Finland.
EM lari.lehtio@oulu.fi
FU Biocenter Oulu; Sigrid Juselius Foundation; Centre of Excellence Grant
   from the Academy of Finland [251314]; National Doctoral Programme of
   Informational and Structural Biology; Diamond Light Source (Didcot, UK);
   European Synchrotron Radiation Facility (ESRF, Grenoble, France); MAX IV
   Laboratory (Lund, Sweden); European Community under BioStruct-X [283570]
FX This work was funded by Biocenter Oulu, the Sigrid Juselius Foundation
   and a Centre of Excellence Grant from the Academy of Finland (251314).
   M.N. is supported by the National Doctoral Programme of Informational
   and Structural Biology. This work was carried out with the support of
   the Diamond Light Source (Didcot, UK), the European Synchrotron
   Radiation Facility (ESRF, Grenoble, France), and MAX IV Laboratory
   (Lund, Sweden). We are grateful to local contacts at MAX IV, ESRF, and
   Diamond for their assistance in using the beamlines I911-2, ID14-1,
   ID14-4, and I04-1. Research leading to these results was funded by the
   European Community's Seventh Framework Programme (FP7/2007/2013) under
   BioStruct-X (grant agreement 283570). We also thank Erik Rannaste and
   Sari Ek for analysis of the compounds.
NR 35
TC 0
Z9 0
PU WILEY-V C H VERLAG GMBH
PI WEINHEIM
PA BOSCHSTRASSE 12, D-69469 WEINHEIM, GERMANY
SN 1860-7179
EI 1860-7187
J9 CHEMMEDCHEM
JI ChemMedChem
PD DEC
PY 2013
VL 8
IS 12
BP 1978
EP 1985
DI 10.1002/cmdc.201300337
PG 8
WC Chemistry, Medicinal; Pharmacology & Pharmacy
SC Pharmacology & Pharmacy
GA 259CG
UT WOS:000327504400008
ER

PT J
AU Hara, M
   Okada, K
   Yamaguchi, Y
   Uno, S
   Otsuka, Y
   Shimanoe, C
   Nanri, H
   Horita, M
   Ozaki, I
   Nishida, Y
   Tanaka, K
AF Hara, Megumi
   Okada, Kenji
   Yamaguchi, Yuko
   Uno, Shingo
   Otsuka, Yasuko
   Shimanoe, Chisato
   Nanri, Hinako
   Horita, Mikako
   Ozaki, Iwata
   Nishida, Yuichiro
   Tanaka, Keitaro
TI Immunogenicity and Safety after Booster Vaccination of Diphtheria,
   Tetanus, and Acellular Pertussis in Young Adults: an Open Randomized
   Controlled Trial in Japan
SO CLINICAL AND VACCINE IMMUNOLOGY
LA English
DT Article
ID VACCINES; OUTBREAK; LIFE; RECOMMENDATIONS; IMMUNIZATION; UNIVERSITY;
   CHILDREN; TITERS
AB The recent increase of pertussis in young adults in Japan is hypothesized to be due in part to waning protection from the acellular pertussis vaccine. While a booster immunization may prevent an epidemic of pertussis among these young adults, little is known about the safety and immunogenicity of such a booster with the diphtheria, tetanus, and acellular pertussis vaccine (DTaP), which is currently available in Japan. One hundred and eleven medical students with a mean age of 19.4 years were randomly divided into 2 groups of 55 and 56 subjects and received, respectively, 0.2 or 0.5 ml of DTaP. Immunogenicity was assessed by performing the immunoassay using serum, and the geometric mean concentration (GMC), GMC ratio (GMCR), seropositive rate, and booster response rate were calculated. Adverse reactions and adverse events were monitored for 7 days after vaccination. After booster vaccination in the two groups, significant increases were found in the antibodies against pertussis toxin, filamentous hemagglutinin, diphtheria toxoid, and tetanus toxoid, and the booster response rates for all subjects reached 100%. The GMCs and GMCRs against all antigens were significantly higher in the 0.5-ml group than in the 0.2-ml group. No serious adverse events were observed. Frequencies of local reactions were similar in the 2 groups, although the frequency of severe local swelling was significantly higher in the 0.5-ml group. These data support the acceptability of booster immunization using both 0.2 and 0.5 ml of DTaP for young adults for controlling pertussis.
C1 [Hara, Megumi; Otsuka, Yasuko; Shimanoe, Chisato; Nanri, Hinako; Horita, Mikako; Nishida, Yuichiro; Tanaka, Keitaro] Saga Univ, Fac Med, Dept Prevent Med, Saga 840, Japan.
   [Okada, Kenji] Fukuoka Dent Coll, Dept Pediat, Fukuoka, Japan.
   [Yamaguchi, Yuko; Uno, Shingo] Chemoserotherapeut Res Inst Kaketsuken, Kumamoto, Japan.
   [Ozaki, Iwata] Saga Univ, Hlth Care Ctr, Saga 840, Japan.
RP Hara, M (reprint author), Saga Univ, Fac Med, Dept Prevent Med, Saga 840, Japan.
EM harameg@cc.saga-u.ac.jp
FU (Research on Emerging and Re-emerging Infectious Diseases, Health and
   Labor Science Research Grants) from the Ministry of Health, Labor, and
   Welfare, Japan [H23-SHINKO-IPPAN-017]
FX This study was supported by a research grant (Research on Emerging and
   Re-emerging Infectious Diseases, Health and Labor Science Research
   Grants) from the Ministry of Health, Labor, and Welfare, Japan
   (H23-SHINKO-IPPAN-017).
NR 28
TC 1
Z9 1
PU AMER SOC MICROBIOLOGY
PI WASHINGTON
PA 1752 N ST NW, WASHINGTON, DC 20036-2904 USA
SN 1556-6811
EI 1556-679X
J9 CLIN VACCINE IMMUNOL
JI Clin. Vaccine Immunol.
PD DEC
PY 2013
VL 20
IS 12
BP 1799
EP 1804
DI 10.1128/CVI.00490-13
PG 6
WC Immunology; Infectious Diseases; Microbiology
SC Immunology; Infectious Diseases; Microbiology
GA 262CZ
UT WOS:000327713000003
ER

PT J
AU Blombach, B
   Buchholz, J
   Busche, T
   Kalinowski, J
   Takors, R
AF Blombach, Bastian
   Buchholz, Jens
   Busche, Tobias
   Kalinowski, Joern
   Takors, Ralf
TI Impact of different CO2/HCO3- levels on metabolism and regulation in
   Corynebacterium glutamicum
SO JOURNAL OF BIOTECHNOLOGY
LA English
DT Article
DE Dissolved carbon dioxide; Corynebacterium glutamicum; Thiamin
   biosynthesis; Diphtheria toxin repressor DtxR; CO2/HCO3-
ID DISSOLVED CARBON-DIOXIDE; PYRUVATE-QUINONE OXIDOREDUCTASE; RECOMBINANT
   ESCHERICHIA-COLI; AMINO-ACIDS; BIOCHEMICAL-CHARACTERIZATION;
   FERMENTATION PROCESSES; DEHYDROGENASE COMPLEX; NUTRIENT CONSUMPTION;
   PHYLOGENETIC ASPECTS; MOLECULAR ANALYSIS
AB We investigated the growth kinetics and transcriptional responses of Corynebacterium glutamicum in environments with low (pCO(2) < 40 mbar) and high (pCO(2) >= 300 mbar) CO2/HCO3 levels compared to standard conditions. When cultivated at high CO2/HCO3--levels, C. glutamicum showed increased (63%) biomass to substrate yields during the initial growth phase. Other kinetic parameters such as growth rate (mu), specific glucose consumption rate (q(s)), and selected enzymatic activities of anaplerotic reactions, the pentose phosphate pathway and the tricarboxylic acid cycle were similar to standard conditions. However, microarray hybridization disclosed a complex transcriptional response involving 117 differentially expressed genes. Among those, 60 genes were assigned to the complete DtxR/RipA regulon controlling iron homeostasis in C. glutamicum. Impaired growth of a Delta dtxR mutant at high CO2/HCO3- levels validated the relevance of this master regulator to cope with excessive CO2/HCO3- availability. At low CO2/HCO3- levels, C. glutamicum grew in a bi-level manner with three distinct growth phases. Differential analyses revealed approximately doubled activities of glucose-6-phosphate dehydrogenase and 6-phosphogluconate dehydrogenase accompanied by the formation of L-alanine and L-valine during the lowest mu occurring in mid-phase of the cultivation. DNA microarray analysis revealed more than 100 differentially expressed genes in growth phase II compared to phase I including almost all thiamin pyrophosphate (TPP) biosynthesis genes, which were significantly up regulated. Concluding, we hypothesize that C. glutamicum counteracts the lack of CO2/HCO3- by triggering TPP biosynthesis for increasing the activities of TPP-dependent enzymes involved in CO2 formation. (C) 2013 Elsevier B.V. All rights reserved.
C1 [Blombach, Bastian; Buchholz, Jens; Takors, Ralf] Univ Stuttgart, Inst Biochem Engn, D-70569 Stuttgart, Germany.
   [Busche, Tobias; Kalinowski, Joern] Ctr Biotechnol CeBiTec Microbial Genom & Biotechn, D-33615 Bielefeld, Germany.
RP Takors, R (reprint author), Univ Stuttgart, Inst Biochem Engn, Allmandring 31, D-70569 Stuttgart, Germany.
EM blombach@ibvt.uni-stuttgart.de; takors@ibvt.uni-stuttgart.de
FU Deutsche Forschungsgemeinschaft (DFG) [TA 241/5-1]
FX We thank Mira Lenfers-Lucker for the assistance with the HPLC analyses,
   Michaela Graf, Michael Ghosh, and Andreas Ulmer for the support in the
   bioreactor studies and the strain construction, Michael Kraml and
   Salaheddine Laghrami for the technical support, as well as Andreas
   Freund for the technical advice in carrying out the fermentation
   experiments. We also thank Eva Schulte-Berndt for the technical
   assistance in the microarray analyses. The authors further gratefully
   acknowledge the funding of this work by the Deutsche
   Forschungsgemeinschaft (DFG), grant TA 241/5-1.
NR 68
TC 1
Z9 1
PU ELSEVIER SCIENCE BV
PI AMSTERDAM
PA PO BOX 211, 1000 AE AMSTERDAM, NETHERLANDS
SN 0168-1656
EI 1873-4863
J9 J BIOTECHNOL
JI J. Biotechnol.
PD DEC
PY 2013
VL 168
IS 4
BP 331
EP 340
DI 10.1016/j.jbiotec.2013.10.005
PG 10
WC Biotechnology & Applied Microbiology
SC Biotechnology & Applied Microbiology
GA 263YF
UT WOS:000327843200005
ER

PT J
AU Lanzotti, V
   Bonanomi, G
   Scala, F
AF Lanzotti, Virginia
   Bonanomi, Giuliano
   Scala, Felice
TI What makes Allium species effective against pathogenic microbes?
SO PHYTOCHEMISTRY REVIEWS
LA English
DT Review
DE Garlic; Onion; Thiosulfinates; Saponins; Phenolics; Antimicrobial
   activity
ID MACERATED GARLIC EXTRACT; CYTOTOXIC STEROIDAL SAPONINS; VITRO ANTIFUNGAL
   ACTIVITY; AMPELOPRASUM VAR. PORRUM; ANTIMICROBIAL ACTIVITY; FUROSTANOL
   SAPONINS; IN-VITRO; ANTIBACTERIAL ACTIVITY; DIALLYL TRISULFIDE;
   MACROSTEMON BUNGE
AB The antimicrobial activity of garlic (Allium sativum L.) has been known since ancient times. The first citation dates back to the Egyptian period of fifteenth century BC when garlic was reported to be used in folk medicine as a remedy for microbial infections. Scientific investigations on garlic started in 1858 with the work of Pasteur who first noted antibacterial properties of garlic extracts. From that date to the discovery of antibiotics, garlic has been used against amoebic dysentery and epidemic diseases such as typhus, cholera, diphtheria, and tuberculosis. But what makes garlic and Allium species effective against pathogenic microbes? The volatile allicin and other thiosulfinates, giving pungency to Allium plants, are well-studied antimicrobial agents. The thiosulfinates can decompose to form additional sulfur constituents, including diallyl, methyl allyl, and dipropyl mono-, di-, tri- e tetra-sulfides, and (E)- and (Z)-ajoene without losing antimicrobial activity. Besides these compounds, onion and garlic are characterized by polar compounds of steroidal and phenolic origin, often glycosilated, not pungent and more stable during cooking, showing also antimicrobial activity. Recently, there has been increasing scientific attention given to such compounds. Nitrogen organic compounds, like alkaloids and polypeptides, have also been isolated from these plants and have shown antimicrobial activity. In this paper, the literature about the major volatile and non-volatile organic compounds of garlic and other Allium plants has been reviewed. Particular attention is given to the compounds possessing antimicrobial activity and to the correlation between the observed activity and the chemical structure of the tested compounds.
C1 [Lanzotti, Virginia; Bonanomi, Giuliano; Scala, Felice] Univ Naples Federico II, Dipartimento Agr, I-80055 Naples, Italy.
RP Lanzotti, V (reprint author), Univ Naples Federico II, Dipartimento Agr, Via Univ 100, I-80055 Naples, Italy.
EM lanzotti@unina.it
NR 131
TC 1
Z9 1
PU SPRINGER
PI DORDRECHT
PA VAN GODEWIJCKSTRAAT 30, 3311 GZ DORDRECHT, NETHERLANDS
SN 1568-7767
EI 1572-980X
J9 PHYTOCHEM REV
JI Phytochem. Rev.
PD DEC
PY 2013
VL 12
IS 4
SI SI
BP 751
EP 772
DI 10.1007/s11101-013-9295-3
PG 22
WC Plant Sciences
SC Plant Sciences
GA 255PU
UT WOS:000327253100009
ER

PT J
AU Bonato, M
   Evans, MR
   Hasselquist, D
   Sherley, RB
   Cloete, SWP
   Cherry, MI
AF Bonato, Maud
   Evans, Matthew R.
   Hasselquist, Dennis
   Sherley, Richard B.
   Cloete, Schalk W. P.
   Cherry, Michael I.
TI Ostrich chick humoral immune responses and growth rate are predicted by
   parental immune responses and paternal colouration
SO BEHAVIORAL ECOLOGY AND SOCIOBIOLOGY
LA English
DT Article
DE Struthio camelus; PHA injection; Diphtheria; Tetanus; Plumage
   colouration; Spectrophotometry; Immunocompetence
ID MUTUAL MATE CHOICE; IMMUNOCOMPETENCE HANDICAP HYPOTHESIS;
   STRUTHIO-CAMELUS CHICKS; MALE BARN SWALLOWS; PLUMAGE COLORATION; GOOD
   GENES; ENVIRONMENTAL VARIATION; MALE ATTRACTIVENESS; SEXUAL SELECTION;
   UNITED-KINGDOM
AB One of the most important measures of offspring performance is growth rate, which is often traded off against another important survival trait, immune function. A particular feature of ostrich chicks maintained in farmed environments is that cohorts of chicks vary widely in size. As parents can have a profound effect on the phenotype and fitness of their offspring, we investigated whether chick growth and immune defence were related to variation in levels of immune defence in their genetic parents. As secondary sexual traits of sires could serve as indicators of male quality, and be used in female mating decisions, we also investigated whether chick growth rate and immune defence were related to male plumage and integumentary colouration. We found that offspring growth rates and humoral responses were related to the humoral responses of their parents, suggesting that at least some components of humoral immune capacity are heritable. The white colour of male ostrich feathers was correlated to the humoral response and growth rate of their offspring, suggesting that this visual cue involved in the male courtship display could serve as an important signal to females of male quality, thereby forming the basis of mate choice in this species.
C1 [Bonato, Maud; Cherry, Michael I.] Univ Stellenbosch, Dept Bot & Zool, ZA-7602 Matieland, South Africa.
   [Evans, Matthew R.] Queen Mary Univ London, Sch Biol & Chem Sci, London E1 4NS, England.
   [Hasselquist, Dennis] Dept Anim Biol, S-22362 Lund, Sweden.
   [Sherley, Richard B.] Univ Cape Town, Anim Demog Unit, Dept Biol Sci, ZA-7701 Rondebosch, South Africa.
   [Sherley, Richard B.] Univ Cape Town, Dept Biol Sci, Marine Res Inst, ZA-7701 Rondebosch, South Africa.
   [Bonato, Maud; Cloete, Schalk W. P.] Univ Stellenbosch, Dept Anim Sci, ZA-7602 Matieland, South Africa.
   [Cloete, Schalk W. P.] Directorate Anim Sci Elsenburg, ZA-7607 Elsenburg, South Africa.
RP Cherry, MI (reprint author), Univ Stellenbosch, Dept Bot & Zool, Private Bag X1, ZA-7602 Matieland, South Africa.
EM mic@sun.ac.za
FU National Research Foundation of South Africa; Swedish Research Council
   (VR); Swedish Research Council; Lund University; Linnaeus excellence
   research project CAnMove
FX We gratefully thank the National Research Foundation of South Africa for
   financial support, and the Western Cape Department of Agriculture for
   maintaining the research flock at the Oudtshoorn Research farm, and
   especially Stefan Engelbrecht and Basie Pfister for assistance in taking
   care of the birds and data collection. DH was supported by grants from
   the Swedish Research Council (VR), and partially from the Linnaeus
   excellence research project CAnMove financed by the Swedish Research
   Council and Lund University.
NR 89
TC 0
Z9 0
PU SPRINGER
PI NEW YORK
PA 233 SPRING ST, NEW YORK, NY 10013 USA
SN 0340-5443
EI 1432-0762
J9 BEHAV ECOL SOCIOBIOL
JI Behav. Ecol. Sociobiol.
PD DEC
PY 2013
VL 67
IS 12
BP 1891
EP 1901
DI 10.1007/s00265-013-1597-3
PG 11
WC Behavioral Sciences; Ecology; Zoology
SC Behavioral Sciences; Environmental Sciences & Ecology; Zoology
GA 253HF
UT WOS:000327074200001
ER

PT J
AU Wood, WM
   Etemad, S
   Yamamoto, M
   Goldhamer, DJ
AF Wood, William M.
   Etemad, Shervin
   Yamamoto, Masakazu
   Goldhamer, David J.
TI MyoD-expressing progenitors are essential for skeletal myogenesis and
   satellite cell development
SO DEVELOPMENTAL BIOLOGY
LA English
DT Article
DE MyoD; Myf-5; Skeletal muscle; Myoblasts; Progenitors; Myogenesis; Mouse
   embryo; Diphtheria toxin; DTA; Lineage ablation; Stem cells; Satellite
   cells
ID MOUSE PARAXIAL MESODERM; MUSCLE STEM-CELLS; DETERMINATION GENE;
   REGULATORY GENE; SOMITIC ORIGIN; MUTANT MICE; IN-VIVO; MYF-5; LINEAGE;
   LIMB
AB Skeletal myogenesis in the embryo is regulated by the coordinated expression of the MyoD family of muscle regulatory factors (MRFs). MyoD and Myf-5, which are the primary muscle lineage-determining factors, function in a partially redundant manner to establish muscle progenitor cell identity. Previous diphtheria toxin (DTA)-mediated ablation studies showed that MyoD+ progenitors rescue myogenesis in embryos in which Myf-5-expressing cells were targeted for ablation, raising the possibility that the regulative behavior of distinct, MRF-expressing populations explains the functional compensatory activities of these MRFs. Using MyoD(iCre) mice, we show that DTA-mediated ablation of MyoD-expressing cells results in the cessation of myogenesis by embryonic day 12.5 (E12.5), as assayed by myosin heavy chain (MyHC) and Myogenin staining. Importantly, MyoD(iCre/+);R26(DTA/+) embryos exhibited a concomitant loss of Myf-5+ progenitors, indicating that the vast majority of Myf-5+ progenitors express MyoD, a conclusion consistent with immunofluorescence analysis of Myf-5 protein expression in myoD(iCre) lineage-labeled embryos. Surprisingly, staining for the paired box transcription factor, Pax7, which functions genetically upstream of MyoD in the trunk and is a marker for fetal myoblasts and satellite cell progenitors, was also lost by E12.5. Specific ablation of differentiating skeletal muscle in ACTA1Cre;R26(DTA/+) embryos resulted in comparatively minor effects on MyoD+, Myf-5+ and Pax7+ progenitors, indicating that cell non-autonomous effects are unlikely to explain the rapid loss of myogenic progenitors in MyoD(iCre/+);R6(DTAl+) embryos. We conclude that the vast majority of myogenic cells transit through a MyoD+ state, and that MyoD+ progenitors are essential for myogenesis and stem cell development. (C) 2013 Elsevier Inc. All rights reserved.
C1 [Wood, William M.; Etemad, Shervin; Yamamoto, Masakazu; Goldhamer, David J.] Univ Connecticut, Dept Mol & Cell Biol, Stem Cell Inst, Storrs, CT USA.
RP Goldhamer, DJ (reprint author), G24 Biol Phys Bldg,91 N Eagleville Rd,Unit 3125, Storrs, CT 06269 USA.
EM david.goldhamer@uconn.edu
FU NIAMS
FX We thank Shoko Yamamoto for technical assistance, William O'Hara for
   advice on immunofluorescence, Youfen Sun for assistance with mouse care,
   Dr. Carol Norris for training on the confocal microscope, and members of
   the Goldhamer lab for helpful suggestions throughout the course of this
   work. The Edward A. Khairallah Fellowship provided partial summer
   support to W. M.W. This work was supported, in part, by a Grant from
   NIAMS to D.J.G.
NR 56
TC 0
Z9 0
PU ACADEMIC PRESS INC ELSEVIER SCIENCE
PI SAN DIEGO
PA 525 B ST, STE 1900, SAN DIEGO, CA 92101-4495 USA
SN 0012-1606
EI 1095-564X
J9 DEV BIOL
JI Dev. Biol.
PD DEC 1
PY 2013
VL 384
IS 1
BP 114
EP 127
DI 10.1016/j.ydbio.2013.09.012
PG 14
WC Developmental Biology
SC Developmental Biology
GA 251AV
UT WOS:000326901100010
ER

PT J
AU Granger, JB
   Lu, ZY
   Ferguson, JB
   Santa Maria, PJ
   Novak, WRP
AF Granger, Joseph B.
   Lu, Zeyu
   Ferguson, Jordan B.
   Santa Maria, Peter J.
   Novak, Walter R. P.
TI Cloning, expression, purification and characterization of an
   iron-dependent regulator protein from Thermobifida fusca
SO PROTEIN EXPRESSION AND PURIFICATION
LA English
DT Article
DE DtxR; IdeR; Thermobifida fusca; Iron-dependent regulator protein;
   Protein purification; DNA-binding
ID DIPHTHERIA-TOXIN REPRESSOR; DNA COMPLEX REVEALS;
   MYCOBACTERIUM-TUBERCULOSIS; CORYNEBACTERIUM-DIPHTHERIAE;
   CRYSTAL-STRUCTURE; DTXR REGULON; BINDING-SITES; IDER; IDENTIFICATION;
   DOMAIN
AB Iron-dependent regulators (IdeRs) control the transcription of a variety of genes associated with iron homeostasis in Gram-positive bacteria. In this study we report the cloning of a putative IdeR gene from the moderate thermophile Thermobifida fusca into the pET-21a(+) expression vector. The expressed protein, Tf-IdeR, was purified using immobilized metal affinity and size-exclusion chromatography, and yielded approximately 12-16 mg of protein per liter of culture. The purified Tf-IdeR protein binds the fox operator sequence in the presence of divalent metal ions. Two Tf-IdeR binding sites were identified in the T. fusca genome upstream of a putative enterobactin exporter and a putative ABC-type multidrug transporter. (C) 2013 Elsevier Inc. All rights reserved.
C1 [Granger, Joseph B.; Lu, Zeyu; Ferguson, Jordan B.; Santa Maria, Peter J.; Novak, Walter R. P.] Wabash Coll, Dept Chem, Crawfordsville, IN 47933 USA.
RP Novak, WRP (reprint author), Wabash Coll, Dept Chem, 301 W Wabash Ave, Crawfordsville, IN 47933 USA.
EM jbgrange13@wabash.edu; zlu12@wabash.edu; jbfergus12@wabash.edu;
   pjsantam13@wabash.edu; novakw@wabash.edu
FU Wabash College Haines Biochemistry Fund; Wabash College Byron K. Trippet
   Fund
FX This work was funded by the Wabash College Haines Biochemistry Fund and
   Byron K. Trippet Fund. We also thank Jordan Hoerr and Jacob Grow for
   their contributions to methods development.
NR 33
TC 0
Z9 0
PU ACADEMIC PRESS INC ELSEVIER SCIENCE
PI SAN DIEGO
PA 525 B ST, STE 1900, SAN DIEGO, CA 92101-4495 USA
SN 1046-5928
EI 1096-0279
J9 PROTEIN EXPRES PURIF
JI Protein Expr. Purif.
PD DEC
PY 2013
VL 92
IS 2
BP 190
EP 194
DI 10.1016/j.pep.2013.09.010
PG 5
WC Biochemical Research Methods; Biochemistry & Molecular Biology;
   Biotechnology & Applied Microbiology
SC Biochemistry & Molecular Biology; Biotechnology & Applied Microbiology
GA 255HA
UT WOS:000327228800008
ER

PT J
AU Berger, A
   Boschert, V
   Konrad, R
   Schmidt-Wieland, T
   Hormansdorfer, S
   Eddicks, M
   Sing, A
AF Berger, A.
   Boschert, V.
   Konrad, R.
   Schmidt-Wieland, T.
   Hoermansdorfer, S.
   Eddicks, M.
   Sing, A.
TI Two Cases of Cutaneous Diphtheria Associated with Occupational Pig
   Contact in Germany
SO ZOONOSES AND PUBLIC HEALTH
LA English
DT Article
DE Diphtheria; Corynebacterium ulcerans; zoonosis; outbreak investigation
ID TOXIGENIC CORYNEBACTERIUM-ULCERANS; DESORPTION IONIZATION-TIME; FLIGHT
   MASS-SPECTROMETRY; IDENTIFICATION; EUROPE; CAT
AB In 2010, two independent cases of cutaneous diphtheria caused by toxigenic C.ulcerans were identified in Germany. Both patients had intense occupational contact with pigs. Diagnostic work-up comprising biochemical differentiation, rpoB sequencing, matrix-assisted laser desorption/ionization time-of-flight mass spectrometry (MALDI-TOF) analysis, real-time tox PCR and Elek test as well as public health measures including an intensified source tracing involving 83 asymptomatic pigs of an associated pig farm are presented.
C1 [Berger, A.; Konrad, R.; Sing, A.] Natl Consiliary Lab Diphtheria, Oberschleissheim, Germany.
   [Berger, A.; Boschert, V.; Konrad, R.; Hoermansdorfer, S.; Sing, A.] Bavarian Hlth & Food Safety Author, D-85764 Oberschleissheim, Germany.
   [Boschert, V.; Eddicks, M.] Univ Munich, Clin Swine, Oberschleissheim, Germany.
   [Schmidt-Wieland, T.] Lab Dr Gaertner, Ravensburg, Germany.
RP Sing, A (reprint author), Bavarian Hlth & Food Safety Author, Vet Str 2, D-85764 Oberschleissheim, Germany.
EM andreas.sing@lgl.bayern.de
FU Bavarian State Ministry of the Environment and Public Health; German
   Federal Ministry of Health via the Robert Koch-Institute and its
   National Reference Laboratories Network [09-47, FKZ 1369-359, FKZ 415]
FX We thank the veterinarian and medical colleagues from the respective
   public veterinary and health authorities for the excellent cooperation.
   We also thank Wolfgang Schmidt, Karola Grunwald, Marzena Maggipinto and
   Daniela Sebah for expert technical assistance. The study was partly
   supported by the Bavarian State Ministry of the Environment and Public
   Health and by the German Federal Ministry of Health via the Robert
   Koch-Institute and its National Reference Laboratories Network (09-47,
   FKZ 1369-359 and FKZ 415). There are no potential conflicts of interest
   whatsoever.
NR 16
TC 1
Z9 1
PU WILEY-BLACKWELL
PI HOBOKEN
PA 111 RIVER ST, HOBOKEN 07030-5774, NJ USA
SN 1863-1959
EI 1863-2378
J9 ZOONOSES PUBLIC HLTH
JI Zoonoses Public Health
PD DEC
PY 2013
VL 60
IS 8
BP 539
EP 542
DI 10.1111/zph.12031
PG 4
WC Public, Environmental & Occupational Health; Infectious Diseases;
   Veterinary Sciences
SC Public, Environmental & Occupational Health; Infectious Diseases;
   Veterinary Sciences
GA 255QR
UT WOS:000327255400003
ER

PT J
AU Christow, H
   Lillich, M
   Sold, A
   Fahrer, J
   Barth, H
AF Christow, Hannes
   Lillich, Maren
   Sold, Alexander
   Fahrer, Joerg
   Barth, Holger
TI Recombinant streptavidin-C3bot for delivery of proteins into macrophages
SO TOXICON
LA English
DT Article
DE Clostridium botulinum C3 transferase; Fusion protein; Streptavidin;
   Biotin; Cellular transport; Macrophages
ID DIPHTHERIA-TOXIN; SITE; ACID
AB We demonstrated previously that monocytes and macrophages are target cells for the Rho-modifying Clostridium botulinum C3 ADP-ribosyltransferase. Here, we report the construction, expression and characterization of a recombinant streptavidin-C3 fusion protein which allows for delivery of biotin-labelled molecules into the cytosol of macrophages via enzymatically inactive ObotlE174Q. The enzyme domain of diphtheria toxin was used as cargo to demonstrate proof of principle. This transport system could represent an attractive tool for experimental monocyte/macrophage pharmacology. (C) 2013 Elsevier Ltd. All rights reserved.
C1 [Christow, Hannes; Lillich, Maren; Sold, Alexander; Fahrer, Joerg; Barth, Holger] Univ Ulm, Inst Pharmacol & Toxicol, Med Ctr, D-89081 Ulm, Germany.
RP Barth, H (reprint author), Univ Ulm, Inst Pharmacol & Toxicol, Med Ctr, Albert Einstein Allee 11, D-89081 Ulm, Germany.
EM holger.barth@uni-ulm.de
FU Medical Faculty, University of Ulm [L.SBN.0060]; Experimental Medicine
   Program Ulm
FX The DTA proteins were kindly provided by Dr. R. John Collier, Harvard
   Medical School, Boston, MA, USA. The C3bot1E174Q gene was kindly
   provided by Dr. Klaus Aktories, University of Freiburg, Germany. We
   thank Ulrike Binder for expert technical assistance. This work was
   financially supported by the Medical Faculty, University of Ulm
   (Bausteinprojekt L.SBN.0060 to J.F. and research grants from the
   Experimental Medicine Program Ulm to H.C. and A.S.). M.L. is a member of
   the International Graduate School in Molecular Medicine, Ulm.
NR 10
TC 1
Z9 1
PU PERGAMON-ELSEVIER SCIENCE LTD
PI OXFORD
PA THE BOULEVARD, LANGFORD LANE, KIDLINGTON, OXFORD OX5 1GB, ENGLAND
SN 0041-0101
J9 TOXICON
JI Toxicon
PD DEC 1
PY 2013
VL 75
SI SI
BP 144
EP 147
DI 10.1016/j.toxicon.2013.02.002
PG 4
WC Pharmacology & Pharmacy; Toxicology
SC Pharmacology & Pharmacy; Toxicology
GA 247HY
UT WOS:000326609700013
ER

PT J
AU Villiers, B
   Pichard, S
   Sanson, A
   Delluc, S
   Mesnard, L
   Henique, C
   Tharaux, PL
   Manillere, B
   Gillet, D
AF Villiers, B.
   Pichard, S.
   Sanson, A.
   Delluc, S.
   Mesnard, L.
   Henique, C.
   Tharaux, P. L.
   Manillere, B.
   Gillet, D.
TI A pM inhibitor of HB-EGF derived from diphtheria toxin for the treatment
   of HB-EGF-related diseases
SO TOXICON
LA English
DT Meeting Abstract
CT 20th Meeting of the French-Society-of-Toxinology (SFET)
CY DEC 10-11, 2012
CL Paris, FRANCE
SP French Soc Toxinol
HO Inst Pasteur
C1 [Villiers, B.; Pichard, S.; Sanson, A.; Manillere, B.; Gillet, D.] CEA, Inst Biol & Technol IBiTec S, Serv Ingn Mol Prot SIMOPRO, F-91191 Gif Sur Yvette, France.
   [Delluc, S.] Indicia Biotechnol, Lyon, France.
   [Mesnard, L.; Henique, C.; Tharaux, P. L.] Inst Natl Sante & Rech Med, Paris Cardiovasc Res Ctr, UMR 970, Paris, France.
NR 0
TC 0
Z9 0
PU PERGAMON-ELSEVIER SCIENCE LTD
PI OXFORD
PA THE BOULEVARD, LANGFORD LANE, KIDLINGTON, OXFORD OX5 1GB, ENGLAND
SN 0041-0101
J9 TOXICON
JI Toxicon
PD DEC 1
PY 2013
VL 75
SI SI
BP 211
EP 211
DI 10.1016/j.toxicon.2013.08.019
PG 1
WC Pharmacology & Pharmacy; Toxicology
SC Pharmacology & Pharmacy; Toxicology
GA 247HY
UT WOS:000326609700036
ER

PT J
AU Fernandez, MA
   Yu, U
   Zhang, G
   White, R
   Sparwasser, T
   Alexander, SI
   Jones, CA
AF Fernandez, Marian A.
   Yu, Uet
   Zhang, Geoff
   White, Rose
   Sparwasser, Tim
   Alexander, Stephen I.
   Jones, Cheryl A.
TI Treg depletion attenuates the severity of skin disease from ganglionic
   spread after HSV-2 flank infection
SO VIROLOGY
LA English
DT Article
DE Mice; Regulatory T cells; Flank infection; Skin; Herpes simplex virus;
   Chemokine; Ganglia
ID HERPES-SIMPLEX-VIRUS; REGULATORY T-CELLS; IN-VIVO; TRIGEMINAL GANGLION;
   IMMUNE-RESPONSES; VIRAL-INFECTION; GENITAL MUCOSA; NERVOUS-SYSTEM;
   NEONATAL MICE; REPLICATION
AB Regulatory T cells (Tregs) attenuate lesion severity and disease after HSV ocular or genital infection, but their role in cutaneous infection remains unclear. Treg depletion (anti-CD25 mAb in C57BL/6 mice or diphtheria toxin (DT) in DEREG mice) prior to tk-deficient HSV-2 flank infection significantly decreased skin lesion severity, granulocyte receptor-1 (Gr-1(+)) cell number, and chemokine (MC) expression in the secondary skin, but significantly increased immune effectors and chemokine expression (MCP-1, KC, VEGF-A) in the draining LN, and activated, interferon-gamma producing CD8(+)T cells in the ganglia. Treg depletion also significantly reduced HSV-2 DNA in the ganglia. Thus, Tregs increase the severity of recurrent skin lesions, and differentially alter chemokine expression and immune effector homing in the skin and LN after cutaneous infection, and limit CD8(+) T cell responses in the ganglia. Our data suggests that effects of Treg manipulation on recurrent herpes lesions should be considered when developing Treg mediated therapeutics. Crown Copyright (C) 2013 Published by Elsevier Inc. All rights reserved.
C1 [Fernandez, Marian A.; Yu, Uet; Zhang, Geoff; White, Rose; Alexander, Stephen I.; Jones, Cheryl A.] Childrens Hosp Westmead, Ctr Perinatal Infect Res, Westmead, NSW 2145, Australia.
   [Fernandez, Marian A.; Yu, Uet; Zhang, Geoff; White, Rose; Alexander, Stephen I.; Jones, Cheryl A.] Childrens Hosp Westmead, Ctr Kidney Res, Westmead, NSW 2145, Australia.
   [Fernandez, Marian A.; Yu, Uet; White, Rose; Alexander, Stephen I.; Jones, Cheryl A.] Univ Sydney, Sydney Med Sch, Discipline Paediat & Child Hlth, Westmead, NSW 2145, Australia.
   [Sparwasser, Tim] Twincore, Inst Infect Immunol, D-30625 Hannover, Germany.
RP Jones, CA (reprint author), Childrens Hosp Westmead, Ctr Perinatal Infect Res, Locked Bag 4001, Westmead, NSW 2145, Australia.
EM marian.fernandez@health.nsw.gov.au; ueyu3858@uni.sydney.edu.au;
   geoff.zhang@health.nsw.gov.au; rose.white@sydney.edu.au;
   tim.sparwasser@twincore.de; stephen.alexander@health.nsw.gov.au;
   cheryl.jones@health.nsw.gov.au
FU Australian Research Council Discovery project grant [DP0877733]; NHMRC
   project grant [APP1023250]; Caldon Mining grant to Hunter Medical
   Research Institute
FX his work was supported by Australian Research Council Discovery project
   grant DP0877733, NHMRC project grant APP1023250 (both to CJ. and S.A.)
   and Caldon Mining grant to Hunter Medical Research Institute (to CJ.).
NR 54
TC 0
Z9 0
PU ACADEMIC PRESS INC ELSEVIER SCIENCE
PI SAN DIEGO
PA 525 B ST, STE 1900, SAN DIEGO, CA 92101-4495 USA
SN 0042-6822
J9 VIROLOGY
JI Virology
PD DEC
PY 2013
VL 447
IS 1-2
BP 9
EP 20
DI 10.1016/j.virol.2013.08.027
PG 12
WC Virology
SC Virology
GA 246QF
UT WOS:000326553500002
ER

PT J
AU Zasada, AA
   Rastawicki, W
   Rokosz, N
   Jagielski, M
AF Zasada, Aleksandra A.
   Rastawicki, Waldemar
   Rokosz, Natalia
   Jagielski, Marek
TI Seroprevalence of diphtheria toxoid IgG antibodies in children,
   adolescents and adults in Poland
SO BMC INFECTIOUS DISEASES
LA English
DT Article
DE Diphtheria; IgG antibodies; Diphtheria toxin; Vaccination
ID PERTUSSIS; IMMUNITY; SEROEPIDEMIOLOGY; TETANUS; IMMUNOGENICITY;
   VACCINATION; POPULATION; EUROPE
AB Background: Recommendations for diphtheria immunization are to apply an effective primary immunization in infancy and to maintain immunity throughout life. Immunity against diphtheria depends primarily on antibody to the diphtheria toxin. This study evaluated the seroprevalence of IgG diphtheria antitoxin in sera of healthy children, adolescents and adults in Poland.
   Methods: A total of 1387 serum samples collected between 2010 and 2012 from individuals with ages ranging from 1 month to 85 years were investigated. Antibody concentrations were measured with an enzyme-linked immunosorbent assay (Anti-Diphtheria Toxoid ELISA IgG, Euroimmun, Germany).
   Results: The results showed that among 1387 individuals examined, 547 (39.4%) had anti-diphtheria toxoid IgG antibody levels below 0.1 IU/ml (36.9% <= 18 years and 40.5% > 18 years old, respectively). The 212 (50.8%) children and 542 (55.9%) adults showed only basic protection (0.1-1.0 IU/ml) and need immediate booster. High levels of anti-diphtheria toxoid IgG antibodies (> 1.0 IU/ml) were found more often in children and adolescent (12.2%) than in adults (3.6%) and this was statistically significant (P < 0.05). The proportion of seronegatives (< 0.1 IU/ml) in children below 2 years old, adolescents and young adults to 25 years old decreased from 53.5% to 17.4%. However, in older individuals the seronegative proportion tended to increase with age, from 22.7% in adults (26-30 years old) to 67.1% in subjects > 60 years old. Characteristically, in individuals > 40 years old high levels of anti-diphtheria toxoid IgG antibodies (> 1.0 IU/ml) were not seen. There were no statistically significant differences in results in relation to gender.
   Conclusions: The present study showed inadequate immunity levels to diphtheria amongst the Polish population, especially in adults > 40 years old and children <= 2 years old. To prevent reemergence of diphtheria an information campaign reminding people about recommendations concerning diphtheria booster vaccination in adults should be conducted. Moreover, the immunogenicity of the DTP vaccine used in Poland should be verified.
C1 [Zasada, Aleksandra A.; Rastawicki, Waldemar; Rokosz, Natalia; Jagielski, Marek] Natl Inst Hyg, Natl Inst Publ Hlth, Dept Bacteriol, PL-00791 Warsaw, Poland.
RP Zasada, AA (reprint author), Natl Inst Hyg, Natl Inst Publ Hlth, Dept Bacteriol, Chocimska 24, PL-00791 Warsaw, Poland.
EM azasada@pzh.gov.pl
FU National Science Centre [DEC-2011/01/B/NZ7/04370]
FX The authors thank Norman Fry for editing the manuscript. This work was
   funded by National Science Centre under the decision no.
   DEC-2011/01/B/NZ7/04370.
NR 29
TC 0
Z9 0
PU BIOMED CENTRAL LTD
PI LONDON
PA 236 GRAYS INN RD, FLOOR 6, LONDON WC1X 8HL, ENGLAND
SN 1471-2334
J9 BMC INFECT DIS
JI BMC Infect. Dis.
PD NOV 19
PY 2013
VL 13
DI 10.1186/1471-2334-13-551
PG 6
WC Infectious Diseases
SC Infectious Diseases
GA 278RH
UT WOS:000328906900001
ER

PT J
AU Xi, D
   Roizen, J
   Lai, MZ
   Gandhi, N
   Kublaoui, B
AF Xi, Dong
   Roizen, Jeff
   Lai, Meizan
   Gandhi, Nilay
   Kublaoui, Bassil
TI Paraventricular Nucleus Sim1 Neuron Ablation Mediated Obesity Is
   Resistant to High Fat Diet
SO PLOS ONE
LA English
DT Article
ID FOOD-INTAKE; MELANOCORTIN-4 RECEPTOR; HYPOTHALAMIC GALANIN; HYPERPHAGIC
   OBESITY; MC4 RECEPTOR; BODY-WEIGHT; RESPONSES; APPETITE; MICE
AB Single minded 1 (SIM1) is a transcription factor involved in brain patterning and control of energy balance. In humans, haploinsufficiency of SIM1 causes early-onset obesity. Mice deficient in the homologous gene, SIM1, also exhibit early onset obesity and increased sensitivity to a high fat diet. SIM1 is expressed in several areas of the brain implicated in control of energy balance including the paraventricular nucleus (PVN), the supraoptic nucleus (SON), the medial amygdala and nucleus of the lateral olfactory tract. We have previously shown that mice with global Sim1 neuron ablation exhibit obesity with hyperphagia as the primary defect. The PVN has a critical role in feeding and in high-fat appetite, thus, we sought to determine the effect of Sim1 neuron ablation limited to the PVN. We achieved PVN-SIM1 limited ablation through stereotactic injection of diphtheria toxin into the PVN of Sim1Cre-iDTR mice. The specificity of this ablation was confirmed by immunohistochemistry and quantitative real time PCR of the PVN, supraoptic nucleus and the amygdala. Mice with PVN Sim1 neuron ablation, similar to mice with global Sim1 neuron ablation, exhibit early onset obesity with hyperphagia as the primary defect. However, PVN-Sim1 neuron ablated mice have a decreased response to fasting-induced hyperphagia. Consistent with this decrement, PVN-Sim1 neuron ablated mice have a decreased hyperphagic response to PVN injection of agouti-related peptide (AgRP). When PVN-Sim1 neuron ablated mice are placed on a high fat diet, surprisingly, their intake decreases and they actually lose weight. When allowed ad lib access to high fat diet and normal chow simultaneously, PVN-Sim1 neuron ablated mice exhibit overall decreased intake. That is, in PVN-Sim1 neuron ablated mice, access to fat suppresses overall appetite.
C1 [Xi, Dong; Roizen, Jeff; Lai, Meizan; Gandhi, Nilay; Kublaoui, Bassil] Univ Penn, Childrens Hosp Philadelphia, Div Endocrinol & Diabet, Perelman Sch Med, Philadelphia, PA 19104 USA.
RP Roizen, J (reprint author), Univ Penn, Childrens Hosp Philadelphia, Div Endocrinol & Diabet, Perelman Sch Med, Philadelphia, PA 19104 USA.
EM roizenj@chop.edu
FU National Institutes of Health [NIH T32-HD043021]; DRC at the University
   of Pennsylvania; NIH [DK 19525]; National Center for Research Resources
   and the National Center for Advancing Translational Sciences, National
   Institutes of Health [UL1TR000003]
FX The project described was supported by the National Institutes of Health
   through NIH T32-HD043021 and a pilot award from the DRC at the
   University of Pennsylvania from a grant sponsored by NIH DK 19525 as
   well as the National Center for Research Resources and the National
   Center for Advancing Translational Sciences, National Institutes of
   Health, through Grant UL1TR000003. The content is solely the
   responsibility of the authors and does not necessarily represent the
   official views of the NIH. The funders had no role in study design, data
   collection and analysis, decision to publish, or preparation of the
   manuscript.
NR 33
TC 0
Z9 0
PU PUBLIC LIBRARY SCIENCE
PI SAN FRANCISCO
PA 1160 BATTERY STREET, STE 100, SAN FRANCISCO, CA 94111 USA
SN 1932-6203
J9 PLOS ONE
JI PLoS One
PD NOV 19
PY 2013
VL 8
IS 11
DI 10.1371/journal.pone.0081087
PG 11
WC Multidisciplinary Sciences
SC Science & Technology - Other Topics
GA 256LO
UT WOS:000327311900115
ER

PT J
AU Cooper, ML
   Choi, J
   Ritchey, J
   DiPersio, JF
AF Cooper, Matthew L.
   Choi, Jaebok
   Ritchey, Julie
   DiPersio, John F.
TI Defining The Mechanism Involved In The Inhibition Of GvHD By Azacytidine
   In Vivo Through The Use Of FoxP3 Diphtheria Toxin Receptor (Foxp3(DTR))
   Donor T Cells
SO BLOOD
LA English
DT Meeting Abstract
CT 55th Annual Meeting of the American-Society-of-Hematology
CY DEC 07-10, 2013
CL New Orleans, LA
SP Amer Soc Hematol
NR 0
TC 0
Z9 0
PU AMER SOC HEMATOLOGY
PI WASHINGTON
PA 2021 L ST NW, SUITE 900, WASHINGTON, DC 20036 USA
SN 0006-4971
EI 1528-0020
J9 BLOOD
JI Blood
PD NOV 15
PY 2013
VL 122
IS 21
MA 134
PG 2
WC Hematology
SC Hematology
GA AA9AB
UT WOS:000331385000161
ER

PT J
AU Vargas-Uribe, M
   Rodnin, MV
   Ladokhin, AS
AF Vargas-Uribe, Mauricio
   Rodnin, Mykola V.
   Ladokhin, Alexey S.
TI Comparison of Membrane Insertion Pathways of the Apoptotic Regulator
   Bcl-xL and the Diphtheria Toxin Translocation Domain
SO BIOCHEMISTRY
LA English
DT Article
ID OPEN-CHANNEL STATE; T-DOMAIN; FLUORINATED SURFACTANTS; TERMINAL
   HISTIDINES; PROTEIN INSERTION; CATALYTIC DOMAIN; LIPID-MEMBRANES;
   CELL-DEATH; PH; BCL-X(L)
AB The diphtheria toxin translocation domain (T-domain) and the apoptotic repressor Bcl-xL are membrane proteins that adopt their final topology by switching folds from a water-soluble to a membrane-inserted state. While the exact molecular mechanisms of this transition are not clearly understood in either case, the similarity in the structures of soluble states of the T-domain and Bcl-xL led to the suggestion that their membrane insertion pathways will be similar, as well. Previously, we have applied an array of spectroscopic methods to characterize the pH-triggered refolding and membrane insertion of the diphtheria toxin T-domain. Here, we use the same set of methods to describe the membrane insertion pathway of Bcl-xL, which allows us to make a direct comparison between both systems with respect to the thermodynamic stability in solution, pH-dependent membrane association, and transmembrane insertion. Thermal denaturation measured by circular dichroism indicates that, unlike the T-domain, Bcl-xL does not undergo a pH-dependent destabilization of the structure. Forster resonance energy transfer measurements demonstrate that Bcl-xL undergoes reversible membrane association modulated by the presence of anionic lipids, suggesting that formation of the membrane-competent form occurs close to the membrane interface. Membrane insertion of the main hydrophobic helical hairpin of Bcl-xL, alpha 5-alpha 6, was studied by site-selective attachment of environment-sensitive dye NBD. In contrast to the insertion of the corresponding TH8-TH9 hairpin into the T-domain, insertion of alpha 5-alpha 6 was found not to depend strongly on the presence of anionic lipids. Taken together, our results indicate that while Bcl-xL and the T-domain share structural similarities, their modes of conformational switching and membrane insertion pathways are distinctly different.
C1 [Vargas-Uribe, Mauricio; Rodnin, Mykola V.; Ladokhin, Alexey S.] Univ Kansas, Med Ctr, Dept Biochem & Mol Biol, Kansas City, KS 66160 USA.
RP Ladokhin, AS (reprint author), Univ Kansas, Med Ctr, Dept Biochem & Mol Biol, 3901 Rainbow Blvd, Kansas City, KS 66160 USA.
EM aladokhin@kumc.edu
FU National Institutes of Health [GM-069783]; Fulbright-CONICYT
FX This research was supported by National Institutes of Health Grant
   GM-069783. M.V.-U. was partially supported by Fulbright-CONICYT.
NR 50
TC 0
Z9 0
PU AMER CHEMICAL SOC
PI WASHINGTON
PA 1155 16TH ST, NW, WASHINGTON, DC 20036 USA
SN 0006-2960
J9 BIOCHEMISTRY-US
JI Biochemistry
PD NOV 12
PY 2013
VL 52
IS 45
BP 7901
EP 7909
DI 10.1021/bi400926k
PG 9
WC Biochemistry & Molecular Biology
SC Biochemistry & Molecular Biology
GA 294BP
UT WOS:000330017700005
ER

PT J
AU Subrini, O
   Sotomayor-Perez, AC
   Hessel, A
   Spiaczka-Karst, J
   Selwa, E
   Sapay, N
   Veneziano, R
   Pansieri, J
   Chopineau, J
   Ladant, D
   Chenal, A
AF Subrini, Orso
   Sotomayor-Perez, Ana-Cristina
   Hessel, Audrey
   Spiaczka-Karst, Johanna
   Selwa, Edithe
   Sapay, Nicolas
   Veneziano, Remi
   Pansieri, Jonathan
   Chopineau, Joel
   Ladant, Daniel
   Chenal, Alexandre
TI Characterization of a Membrane-active Peptide from the Bordetella
   pertussis CyaA Toxin
SO JOURNAL OF BIOLOGICAL CHEMISTRY
LA English
DT Article
DE Adenylate Cyclase (Adenylyl Cyclase); Bacterial Toxins; Circular
   Dichroism (CD); Infrared Spectroscopy; Membrane; Molecular Dynamics;
   Peptide Conformation; Phospholipid Vesicle
ID ADENYLATE-CYCLASE TOXIN; CELL-PENETRATING PEPTIDES; TRANSFORM
   INFRARED-SPECTROSCOPY; ANTIGEN-PRESENTING CELLS; COARSE-GRAINED MODEL;
   PARTICLE MESH EWALD; MAGAININ 2 AMIDE; ESCHERICHIA-COLI;
   DIPHTHERIA-TOXIN; T-DOMAIN
AB Bordetella pertussis, the pathogenic bacteria responsible for whooping cough, secretes several virulence factors, among which is the adenylate cyclase toxin (CyaA) that plays a crucial role in the early stages of human respiratory tract colonization. CyaA invades target cells by translocating its catalytic domain directly across the plasma membrane and overproduces cAMP, leading to cell death. The molecular process leading to the translocation of the catalytic domain remains largely unknown. We have previously shown that the catalytic domain per se, AC384, encompassing residues 1-384 of CyaA, did not interact with lipid bilayer, whereas a longer polypeptide, AC489, spanning residues 1-489, binds to membranes and permeabilizes vesicles. Moreover, deletion of residues 375-485 within CyaA abrogated the translocation of the catalytic domain into target cells. Here, we further identified within this region a peptidic segment that exhibits membrane interaction properties. A synthetic peptide, P454, corresponding to this sequence (residues 454-485 of CyaA) was characterized by various biophysical approaches. We found that P454 (i) binds to membranes containing anionic lipids, (ii) adopts an -helical structure oriented in plane with respect to the lipid bilayer, and (iii) permeabilizes vesicles. We propose that the region encompassing the helix 454-485 of CyaA may insert into target cell membrane and induce a local destabilization of the lipid bilayer, thus favoring the translocation of the catalytic domain across the plasma membrane.
C1 [Subrini, Orso; Sotomayor-Perez, Ana-Cristina; Hessel, Audrey; Spiaczka-Karst, Johanna; Ladant, Daniel; Chenal, Alexandre] Inst Pasteur, CNRS UMR 3528, Dept Biol Struct & Chim, Unite Biochim Interact Macromol, F-75724 Paris 15, France.
   [Selwa, Edithe] Inst Pasteur, CNRS UMR 3528, Dept Biol Struct & Chim, Unite Bioinformat Struct, F-75724 Paris 15, France.
   [Sapay, Nicolas] CEA Grenoble, Inst Rech Technol & Sci Vivant, Lab Chim & Biol Met, Direct Sci Vie,CEA, F-38054 Grenoble, France.
   [Veneziano, Remi; Pansieri, Jonathan; Chopineau, Joel] Inst Charles Gerhardt, UMR CNRS ENSCM UM2 UM1 5253, Equipe Mat Avances Catalyse & Sante, UFR Sci Pharmaceut & Biol, F-34093 Montpellier 05, France.
   [Chopineau, Joel] Univ Nimes, F-30021 Nimes, France.
RP Ladant, D (reprint author), Inst Pasteur, CNRS UMR 3528, Dept Biol Struct & Chim, Unite Biochim Interact Macromol, 28 Rue Dr Roux, F-75724 Paris 15, France.
EM daniel.ladant@pasteur.fr; alexandre.chenal@pasteur.fr
FU Institut Pasteur (Projet Transversal de Recherche) [PTR374]; CNRS [UMR
   3528]; Agence Nationale de la Recherche, program Jeunes Chercheurs
   [ANR-09-JCJC-0012]
FX This work was supported by the Institut Pasteur (Projet Transversal de
   Recherche, PTR374), CNRS (UMR 3528, Biologie Structurale et Agents
   Infectieux), and the Agence Nationale de la Recherche, program Jeunes
   Chercheurs (Grant ANR-09-JCJC-0012).
NR 94
TC 0
Z9 0
PU AMER SOC BIOCHEMISTRY MOLECULAR BIOLOGY INC
PI BETHESDA
PA 9650 ROCKVILLE PIKE, BETHESDA, MD 20814-3996 USA
SN 0021-9258
EI 1083-351X
J9 J BIOL CHEM
JI J. Biol. Chem.
PD NOV 8
PY 2013
VL 288
IS 45
BP 32585
EP 32598
DI 10.1074/jbc.M113.508838
PG 14
WC Biochemistry & Molecular Biology
SC Biochemistry & Molecular Biology
GA 275MQ
UT WOS:000328681700041
ER

PT J
AU Joseph, C
   Quach, JM
   Walkley, CR
   Lane, SW
   Lo Celso, C
   Purton, LE
AF Joseph, Chacko
   Quach, Julie M.
   Walkley, Carl R.
   Lane, Steven W.
   Lo Celso, Cristina
   Purton, Louise E.
TI Deciphering Hematopoietic Stem Cells in Their Niches: A Critical
   Appraisal of Genetic Models, Lineage Tracing, and Imaging Strategies
SO CELL STEM CELL
LA English
DT Review
ID LASER-SCANNING CYTOMETRY; SITE-SPECIFIC RECOMBINATION; DIPHTHERIA-TOXIN
   RECEPTOR; BONE-MARROW NICHE; IN-VIVO; TRANSGENIC MICE; CRE-RECOMBINASE;
   PROGENITOR CELLS; STEM/PROGENITOR CELLS; OSTEOBLAST LINEAGE
AB In recent years, technical developments in mouse genetics and imaging equipment have substantially advanced our understanding of hematopoietic stem cells (HSCs) and their niche. The availability of numerous Cre strains for targeting HSCs and microenvironmental cells provides extensive flexibility in experimental design, but it can also pose significant challenges due to strain-specific differences in cell specificity. Here we outline various genetic approaches for isolating, detecting, and ablating HSCs and niche components and provide a guide for advantages and caveats to consider. We also discuss opportunities and limitations presented by imaging technologies that allow investigation of HSC behavior in situ.
C1 [Joseph, Chacko; Quach, Julie M.; Walkley, Carl R.; Purton, Louise E.] St Vincents Inst Med Res, Stem Cell Regulat Unit, Fitzroy, Vic 3065, Australia.
   [Joseph, Chacko; Walkley, Carl R.; Purton, Louise E.] Univ Melbourne, Dept Med, St Vincents Hosp, Fitzroy, Vic 3065, Australia.
   [Lane, Steven W.] Univ Queensland, QIMR Berghofer Med Res Inst, Brisbane, Qld 4029, Australia.
   [Lo Celso, Cristina] Univ London Imperial Coll Sci Technol & Med, Dept Life Sci, London SW7 2AZ, England.
RP Purton, LE (reprint author), St Vincents Inst Med Res, Stem Cell Regulat Unit, 9 Princes St, Fitzroy, Vic 3065, Australia.
EM lpurton@svi.edu.au
FU National Health and Medical Research Council of Australia (NHMRC);
   Australian Cancer Research Foundation; NHMRC; Association for
   International Cancer Research; Cancer Research U.K.; Victorian State
   Government
FX We thank Dr. C. Maes for reading and commenting on the manuscript. This
   work was supported by grants from the National Health and Medical
   Research Council of Australia (NHMRC; to C.R.W., S.W.L., and L.E.P.);
   the Australian Cancer Research Foundation (to C.R.W. and L.E.P.); a
   NHMRC Senior Research Fellowship (L.E.P.); the Association for
   International Cancer Research (to L.E.P.); the Career Establishment
   Award from Cancer Research U.K. (to C.L.C.), and in part by the
   Victorian State Government Operational Infrastructure Support Program
   (to St. Vincent's Institute of Medical Research). C.R.W. is the Philip
   Desbrow Senior Research Fellow of the Leukaemia Foundation and S.W.L is
   a fellow of the Leukaemia Foundation.
NR 145
TC 2
Z9 2
PU CELL PRESS
PI CAMBRIDGE
PA 600 TECHNOLOGY SQUARE, 5TH FLOOR, CAMBRIDGE, MA 02139 USA
SN 1934-5909
EI 1875-9777
J9 CELL STEM CELL
JI Cell Stem Cell
PD NOV 7
PY 2013
VL 13
IS 5
BP 520
EP 533
DI 10.1016/j.stem.2013.10.010
PG 14
WC Cell & Tissue Engineering; Cell Biology
SC Cell Biology
GA 287VX
UT WOS:000329571500006
ER

PT J
AU Bielicki, JA
   Achermann, R
   Berger, C
AF Bielicki, Julia A.
   Achermann, Rita
   Berger, Christoph
TI In touch but not up-to-date: Ambulatory visits and vaccination status in
   a cohort of young Swiss children
SO VACCINE
LA English
DT Article
DE Immunization programme; Preventive Health Services; Physician's Practice
   Patterns; Organizational Case Study
ID HERD-IMMUNITY; UNITED-STATES; RISK-FACTORS; IMMUNIZATION; COVERAGE;
   PARENTS; CARE; VACCINES; POPULATION; TIMELINESS
AB Objective: Incomplete and delayed vaccination is a barrier to individual and population protection from vaccine-preventable diseases. We aimed to assess visit frequency and pattern in relation to vaccination status in a Swiss cohort of 2-year-old children in order to review opportunities for completion of scheduled immunizations.
   Method: A retrospective dynamic cohort study design involving children insured with a single health insurer in Switzerland was chosen. Time-to-event analysis was used to evaluate timing of defined immunizations of interest from submitted invoices. Diphtheria, tetanus, acellular pertussis (DTaP) and measles, mumps and rubella (MMR) immunizations administered to children registered with this health insurer were assessed. The specified vaccines are recommended at 2, 4, 6 and 15-24 months, and 12 and 15-24 months of age, respectively.
   Results: 21,588 children born between January 1st, 2006 and June 30th, 2008 and registered with the health insurer from no later than 4 weeks of age were included. Only 40.9% of the cohort was up-to-date for both vaccines (DTaP and MMR) at 2 years of age. The average number of visits made during up to 2 years of age was 14.7(95% CI: 15.9-16.3). Less than 5% of children made fewer than 5 visits, the minimum number required to complete all recommended immunizations by 2 years of age. Although number of visits varied by final vaccination status, more than 90% of the cohort made sufficient visits to complete the specified courses, even when contraindications were assumed to be present at up to half the visits.
   Conclusion: Swiss children who are not fully immunized at 2 years of age make fewer visits to ambulatory health care up to that age, but they have more than sufficient opportunities to complete immunizations as scheduled. Ambulatory healthcare providers in Switzerland have ample opportunity to promote and administer vaccinations in a timely manner. (C) 2013 Elsevier Ltd. All rights reserved.
C1 [Bielicki, Julia A.; Berger, Christoph] Univ Childrens Hosp, Div Infect Dis & Hosp Epidemiol, CH-8032 Zurich, Switzerland.
   [Bielicki, Julia A.; Berger, Christoph] Univ Childrens Hosp, Childrens Res Ctr, CH-8032 Zurich, Switzerland.
   [Achermann, Rita] Helsana Hlth Insurance Co, Dubendorf, Switzerland.
RP Bielicki, JA (reprint author), Univ Childrens Hosp, Div Infect Dis & Hosp Epidemiol, Steinwiesstr 75, CH-8032 Zurich, Switzerland.
EM julia.bielicki@kispi.uzh.ch; rita.achermann@health-research.ch;
   christoph.berger@kispi.uzh.ch
NR 32
TC 0
Z9 0
PU ELSEVIER SCI LTD
PI OXFORD
PA THE BOULEVARD, LANGFORD LANE, KIDLINGTON, OXFORD OX5 1GB, OXON, ENGLAND
SN 0264-410X
EI 1873-2518
J9 VACCINE
JI Vaccine
PD NOV 4
PY 2013
VL 31
IS 46
BP 5375
EP 5380
DI 10.1016/j.vaccine.2013.09.025
PG 6
WC Immunology; Medicine, Research & Experimental
SC Immunology; Research & Experimental Medicine
GA 254NS
UT WOS:000327173000010
ER

PT J
AU Yucesoy, B
   Talzhanov, Y
   Johnson, VJ
   Wilson, NW
   Biagini, RE
   Wang, W
   Frye, B
   Weissman, DN
   Germolec, DR
   Luster, MI
   Barmada, MM
AF Yucesoy, Berran
   Talzhanov, Yerkebulan
   Johnson, Victor J.
   Wilson, Nevin W.
   Biagini, Raymond E.
   Wang, Wei
   Frye, Bonnie
   Weissman, David N.
   Germolec, Dori R.
   Luster, Michael I.
   Barmada, Michael M.
TI Genetic variants within the MHC region are associated with immune
   responsiveness to childhood vaccinations
SO VACCINE
LA English
DT Article
DE Major histocompatibility complex; Genetic polymorphism; Childhood
   vaccine; Immune response
ID HUMAN-LEUKOCYTE ANTIGEN; HEPATITIS-B-VACCINE; MEASLES-VACCINE; HLA-G;
   ANTIBODY-RESPONSE; SURFACE-ANTIGEN; NONRESPONSIVENESS; POLYMORPHISMS;
   HAPLOTYPES; VIRUS
AB The influence of genetic variability within the major histocompatibility complex (MHC) region on variations in immune responses to childhood vaccination was investigated. The study group consisted of 135 healthy infants who had been immunized with hepatitis B (HBV), 7-valent pneumococcal conjugate (PCV7), and diphtheria, tetanus, acellular pertussis (DTaP) vaccines according to standard childhood immunization schedules. Genotype analysis was performed on genomic DNA using Illumina Goldengate MHC panels (Mapping and Exon Centric). At the 1 year post vaccination check-up total, isotypic, and antigen-specific serum antibody levels were measured using multiplex immunoassays. A number of single nucleotide polymorphisms (SNPs) within MHC Class I and II genes were found to be associated with variations in the vaccine specific antibody responses and serum levels of immunoglobulins (IgG, IgM) and IgG isotypes (IgG1, IgG4) (all at p <0.001). Linkage disequilibrium patterns and functional annotations showed that significant SNPs were strongly correlated with other functional regulatory SNPs. These SNPs were found to regulate the expression of a group of genes involved in antigen processing and presentation including HLA-A, HLA-C, HLA-G, HLA-H, HLA-DRA, HLA-DRB1, HLA-DRB5, HLA-DQA1, HLA-DQB1, HLA-DOB, and TAP-2. The results suggest that genetic variations within particular MHC genes can influence immune response to common childhood vaccinations, which in turn may influence vaccine efficacy. Published by Elsevier Ltd.
C1 [Yucesoy, Berran; Wang, Wei; Frye, Bonnie] NIOSH, Toxicol & Mol Biol Branch, CDC, Morgantown, WV 26505 USA.
   [Talzhanov, Yerkebulan; Barmada, Michael M.] Univ Pittsburgh, Grad Sch Publ Hlth, Dept Human Genet, Pittsburgh, PA 15261 USA.
   [Johnson, Victor J.] BRT, Morrisville, NC USA.
   [Wilson, Nevin W.] Univ Nevada, Sch Med, Dept Pediat, Reno, NV 89557 USA.
   [Biagini, Raymond E.] NIOSH, Biomonitoring & Hlth Assessment Branch, CDC, Cincinnati, OH 45226 USA.
   [Weissman, David N.] NIOSH, Div Resp Dis Studies, CDC, Morgantown, WV 26505 USA.
   [Germolec, Dori R.] NIEHS, Toxicol Branch, DNTP, Res Triangle Pk, NC 27709 USA.
   [Luster, Michael I.] W Virginia Univ, Sch Publ Hlth, Morgantown, WV 26506 USA.
RP Yucesoy, B (reprint author), NIOSH, Toxicol & Mol Biol Branch, Hlth Effects Lab Div, 1095 Willowdale Rd, Morgantown, WV 26505 USA.
EM byucesoy@cdc.gov; yet5@pitt.edu; vjohnson@brt-labs.com;
   nwilson@medicine.nevada.edu; RBiagini@cdc.gov; WWang1@cdc.gov;
   BFrye@cdc.gov; DWeissman@cdc.gov; germolec@niehs.nih.gov;
   miklus22@comcast.net; barmada@pitt.edu
FU NIEHS [Y1-ES-0001]
FX This work was supported in part by an Interagency Agreement with the
   Intramural Research Program of the NIEHS (Y1-ES-0001).
NR 46
TC 1
Z9 1
PU ELSEVIER SCI LTD
PI OXFORD
PA THE BOULEVARD, LANGFORD LANE, KIDLINGTON, OXFORD OX5 1GB, OXON, ENGLAND
SN 0264-410X
EI 1873-2518
J9 VACCINE
JI Vaccine
PD NOV 4
PY 2013
VL 31
IS 46
BP 5381
EP 5391
DI 10.1016/j.vaccine.2013.09.026
PG 11
WC Immunology; Medicine, Research & Experimental
SC Immunology; Research & Experimental Medicine
GA 254NS
UT WOS:000327173000011
ER

PT J
AU Lugner, AK
   van der Maas, N
   van Boven, M
   Mooi, FR
   de Melker, HE
AF Lugner, Anna K.
   van der Maas, Nicoline
   van Boven, Michiel
   Mooi, Frits R.
   de Melker, Hester E.
TI Cost-effectiveness of targeted vaccination to protect new-borns against
   pertussis: Comparing neonatal, maternal, and cocooning vaccination
   strategies
SO VACCINE
LA English
DT Article
DE Cost-utility; Whooping cough; Infants; Vaccination
ID DISEASE BURDEN; BOOSTER VACCINATION; SEROLOGIC RESPONSE; INFANT
   PERTUSSIS; POPULATION; VACCINES; NETHERLANDS; DIPHTHERIA; IMMUNIZATION;
   HOUSEHOLD
AB Pertussis (whooping cough) is a severe infectious disease in infants less than 6 months old. Mass vaccination programmes have been unable to halt transmission effectively. Strategies to protect new-borns against infection include vaccination of the neonate or the mother directly after birth (cocooning), or the mother during pregnancy (maternal). Here we investigate the cost-effectiveness of these three strategies in the Netherlands. Costs for health care utilization and productivity losses, as well as impact on quality of life were calculated for a 10-year vaccination programme, assuming that vaccine-induced immunity lasts 5 years. Cocooning was the most attractive option from a cost-effectiveness viewpoint ((sic) 89,000/QALY). However, both cocooning and maternal vaccination would reduce the disease burden in infants and mothers vaccinated (about 17-20 QALY/year). Specifically, with a persistent epidemic as seen in 2012, there is need for reconsidering the vaccination schedules against pertussis in order to increase protection of the vulnerable new-barns. (C) 2013 Elsevier Ltd. All rights reserved.
C1 [Lugner, Anna K.; van der Maas, Nicoline; van Boven, Michiel; de Melker, Hester E.] Natl Inst Publ Hlth & Environm, Epidemiol & Surveillance Unit, NL-3720 BA Bilthoven, Netherlands.
   [Mooi, Frits R.] Natl Inst Publ Hlth & Environm, Lab Infect Dis & Perinatal Screening, NL-3720 BA Bilthoven, Netherlands.
RP Lugner, AK (reprint author), RIVM, POB 1, NL-3720 BA Bilthoven, Netherlands.
EM anna.lugner@rivm.nl
FU National Institute for Public Health and the Environment, Bilthoven, the
   Netherlands
FX This research was conducted at the National Institute for Public Health
   and the Environment, Bilthoven, the Netherlands. No other support was
   received for this research.
NR 39
TC 1
Z9 1
PU ELSEVIER SCI LTD
PI OXFORD
PA THE BOULEVARD, LANGFORD LANE, KIDLINGTON, OXFORD OX5 1GB, OXON, ENGLAND
SN 0264-410X
EI 1873-2518
J9 VACCINE
JI Vaccine
PD NOV 4
PY 2013
VL 31
IS 46
BP 5392
EP 5397
DI 10.1016/j.vaccine.2013.09.028
PG 6
WC Immunology; Medicine, Research & Experimental
SC Immunology; Research & Experimental Medicine
GA 254NS
UT WOS:000327173000012
ER

PT J
AU Diez-Domingo, J
   Gurtman, A
   Bernaola, E
   Gimenez-Sanchez, F
   Martinon-Torres, F
   Pineda-Solas, V
   Delgado, A
   Infante-Marquez, P
   Liang, JZ
   Giardina, PC
   Gruber, WC
   Emini, EA
   Scott, DA
AF Diez-Domingo, Javier
   Gurtman, Alejandra
   Bernaola, Enrique
   Gimenez-Sanchez, Francisco
   Martinon-Torres, Federico
   Pineda-Solas, Valentin
   Delgado, Alfonso
   Infante-Marquez, Pilar
   Liang, John Z.
   Giardina, Peter C.
   Gruber, William C.
   Emini, Emilio A.
   Scott, Daniel A.
CA 501 Study Grp
TI Evaluation of 13-valent pneumococcal conjugate vaccine and concomitant
   meningococcal group C conjugate vaccine in healthy infants and toddlers
   in Spain
SO VACCINE
LA English
DT Article
DE 13-Valent pneumococcal conjugate vaccine; Pneumococcal vaccination;
   Infants; Spain; Immunogenicity
ID ROUTINE PEDIATRIC VACCINATIONS; HAEMOPHILUS-INFLUENZAE;
   STREPTOCOCCUS-PNEUMONIAE; CONTROLLED-TRIAL; PHID-CV; INVASIVE DISEASE;
   UNITED-STATES; IMMUNOGENICITY; SAFETY; EPIDEMIOLOGY
AB Background: Given the concurrent administration of multiple vaccines during routine pediatric immunizations, efforts to elucidate the potential interference of any vaccine on the immune response to the concomitantly administered antigens are fundamental to prelicensure clinical research.
   Methods: This phase 3 randomized controlled trial of 13-valent pneumococcal conjugate vaccine (PCV13) versus 7-valent PCV (PCV7) assessed immune responses of concomitantly administered meningococcal group C conjugated to diphtheria toxin cross-reactive material 197 (MnCCV-CRM197) in a 2-dose infant series and 15-month toddler dose.
   Results: 619 subjects were randomized, 315 to PCV13 and 304 to PCV7. MnCCV-CRM197-induced immune responses were similar between the PCV13 and PCV7 groups, with >97% of the subjects achieving a >= 1:8 meningococcal serum bactericidal assay (SBA) titer after both dose 2 and the toddler dose. Geometric mean titers were lower in the PCV13 group 191.22 (167.72, 218.02) versus 266.19 (234.86, 301.71) following dose 2 and 432.28 (361.22, 517.31) versus 730.84 (642.05, 831.91) following the toddler dose. The geometric mean (GM) meningococcal SBA titer ratios (PCV13/PCV7) were 0.72 after dose 2 and 0.59 after the toddler dose. The criteria for MnCCV-CRM197 non-inferiority for GM titers were satisfied after dose 2. Percent responders was similar up to titers of 1:128. PCV13 elicited substantial antipneumococcal responses against all 13 serotypes, with >= 90% of the subjects achieving an antibody concentration >= 0.35 mu g/mL after dose 3 in the infant series. Safety and tolerability were similar between the vaccine groups.
   Conclusions: Immunogenicity results of MnCCV-CRM197 for PCV13 compared with PCV7 included lower GMTs, but the clinical significance of this is unknown as the proportion of infants achieving protective MenC antibody titers was comparable in the two groups. Percent responders were similar up to titers of 1:128. PCV13 has an acceptable safety profile in infants and toddlers, while providing expanded coverage against pneumococcal disease. (C) 2013 Elsevier Ltd. All rights reserved.
C1 [Diez-Domingo, Javier] CSISP, Valencia 46020, Spain.
   [Gurtman, Alejandra; Giardina, Peter C.; Gruber, William C.; Emini, Emilio A.; Scott, Daniel A.] Pfizer Inc, Pearl River, NY USA.
   [Bernaola, Enrique] Hosp Virgen del Camino Pamplona, Pamplona, Spain.
   [Gimenez-Sanchez, Francisco] Hosp Torrecardenas, Almeria, Spain.
   [Martinon-Torres, Federico] Hosp Clin Univ Santiago de Compostela, Santiago De Compostela, Spain.
   [Martinon-Torres, Federico] Inst Invest Sanitaria Santiago, Vaccine Res Unit, Santiago, Spain.
   [Delgado, Alfonso] Hosp Torrelodones, Madrid, Spain.
   [Infante-Marquez, Pilar] Clin Virgen del Mar, Almeria, Spain.
   [Liang, John Z.] Pfizer Inc, Collegeville, PA USA.
RP Diez-Domingo, J (reprint author), CSISP, Vaccine Res Area, Avda Catalunya 21, Valencia 46020, Spain.
EM diez_jav@gva.es
FU Wyeth
FX This study was sponsored by Wyeth, which was acquired by Pfizer Inc in
   October 2009.
NR 48
TC 0
Z9 0
PU ELSEVIER SCI LTD
PI OXFORD
PA THE BOULEVARD, LANGFORD LANE, KIDLINGTON, OXFORD OX5 1GB, OXON, ENGLAND
SN 0264-410X
EI 1873-2518
J9 VACCINE
JI Vaccine
PD NOV 4
PY 2013
VL 31
IS 46
BP 5486
EP 5494
DI 10.1016/j.vaccine.2013.06.049
PG 9
WC Immunology; Medicine, Research & Experimental
SC Immunology; Research & Experimental Medicine
GA 254NS
UT WOS:000327173000025
ER

PT J
AU Lang, PO
AF Lang, P. O.
TI Vaccine policies and standards for older subjects in Switzerland
SO EUROPEAN GERIATRIC MEDICINE
LA English
DT Editorial Material
ID ADULTS; TETANUS; RECOMMENDATIONS; DIPHTHERIA; IMMUNITY; EUROPE; NEED
C1 [Lang, P. O.] Clin Genolier, Nescens Ctr Prevent Med, Genolier, Switzerland.
   [Lang, P. O.] Cranfield Univ, Cranfield Hlth, Translat Med Res Grp, Cranfield MK43 0AL, Beds, England.
RP Lang, PO (reprint author), Hosp Trois Chene, Chemin Pont Bochet 3, CH-1226 Thonex Geneva, Switzerland.
EM pierre.o.lang@hcuge.ch
NR 25
TC 0
Z9 0
PU ELSEVIER MASSON
PI MILANO
PA VIA PALEOCAPA 7, 20121 MILANO, ITALY
SN 1878-7649
EI 1878-7657
J9 EUR GERIATR MED
JI Eur. Geriatr. Med.
PD NOV
PY 2013
VL 4
IS 5
BP 356
EP 360
DI 10.1016/j.eurger.2012.09.002
PG 5
WC Geriatrics & Gerontology
SC Geriatrics & Gerontology
GA AB5TF
UT WOS:000331850900018
ER

PT J
AU Pichichero, ME
   Casey, JR
   Almudevar, A
AF Pichichero, Michael E.
   Casey, Janet R.
   Almudevar, Anthony
TI Nonprotective Responses to Pediatric Vaccines Occur in Children Who Are
   Otitis Prone
SO PEDIATRIC INFECTIOUS DISEASE JOURNAL
LA English
DT Article
DE vaccination; immunity; acute otitis media; pertussis; polio; hepatitis
   B; pneumococcal conjugate vaccine; dipththeria; tetanus; Haemophilus
   influenzae type b vaccine; immune deficiency
ID HAEMOPHILUS-INFLUENZAE; ANTIBODY-RESPONSE; PERTUSSIS-VACCINE; CELL
   GENERATION; MEDIA; TETANUS; INFANTS; IMMUNIZATIONS; VACCINATIONS;
   DIPHTHERIA
AB Objective: We recently found that children who experience recurrent otitis media despite individualized care (stringently-defined otitis prone [sOP]) do not develop an antibody response to several vaccine candidate protein antigens expressed by Streptococcus pneumonia (Spn) and Haemophilus influenzae. Here we sought to determine if these same children also failed to develop antibody to routine pediatric vaccinations.
   Study Design: One hundred forty sera collected from children age 6-24 months were analyzed. sOP (n = 34) and age-matched non-sOP (n = 34) children were assessed for IgG concentrations to diphtheria toxoid, tetanus toxoid, pertussis toxoid, filamentous hemagglutinin, pertactin (DTaP), polio, hepatitis B, H. influenzae type b capsule polyribosyl-ribitol-phosphate (PRP) and Spn capsular polysaccharide conjugate vaccine.
   Results: IgG protective titers to diphtheria toxoid (P = 0.006), tetanus toxoid (P < 0.0001), pertussis toxoid (P < 0.0001), filamentous hemagglutinin (P = 0.001), pertactin (P = 0.005), hepatitis B (P < 0.0001), polio 3 (P = 0.03) and Spn 23F (P = 0.01) but not polio 1,2, PRP or Spn 6B, and 14 were decreased in sOP versus non-sOP children using generalized estimating equations. A high percentage of sOP children had nonprotective antibody values that persisted until 24 months of age despite routine boosters.
   Conclusion: sOP children may fail to achieve protective antibody concentrations after several routine vaccinations.
C1 [Pichichero, Michael E.] Rochester Gen Hosp, Res Inst, Ctr Infect Dis & Immunol, Rochester, NY 14621 USA.
   [Casey, Janet R.] Legacy Pediat, Rochester, NY USA.
   [Almudevar, Anthony] Univ Rochester, Dept Biostat & Computat Biol, Rochester, NY USA.
RP Pichichero, ME (reprint author), Rochester Gen Hosp, Res Inst, 1425 Portland Ave, Rochester, NY 14621 USA.
EM Michael.pichichero@rochestergeneral.org
FU NIH NIDCD [RO1 08671]; Thrasher Research Fund
FX Supported by NIH NIDCD RO1 08671 and the Thrasher Research Fund. The
   authors have no other funding or conflicts of interest to disclose.
NR 24
TC 4
Z9 4
PU LIPPINCOTT WILLIAMS & WILKINS
PI PHILADELPHIA
PA 530 WALNUT ST, PHILADELPHIA, PA 19106-3621 USA
SN 0891-3668
EI 1532-0987
J9 PEDIATR INFECT DIS J
JI Pediatr. Infect. Dis. J.
PD NOV
PY 2013
VL 32
IS 11
BP 1163
EP 1168
DI 10.1097/INF.0b013e31829e887e
PG 6
GA AA1BY
UT WOS:000330832500004
ER

PT J
AU Hardy-Fairbanks, AJ
   Pan, SJ
   Decker, MD
   Johnson, DR
   Greenberg, DP
   Kirkland, KB
   Talbot, EA
   Bernstein, HH
AF Hardy-Fairbanks, Abbey J.
   Pan, Stephanie J.
   Decker, Michael D.
   Johnson, David R.
   Greenberg, David P.
   Kirkland, Kathryn B.
   Talbot, Elizabeth A.
   Bernstein, Henry H.
TI Immune Responses in Infants Whose Mothers Received Tdap Vaccine During
   Pregnancy
SO PEDIATRIC INFECTIOUS DISEASE JOURNAL
LA English
DT Article
DE whooping cough; vaccination; vaccines; cocooning
ID ACELLULAR PERTUSSIS-VACCINE; MATERNAL IMMUNIZATION;
   BORDETELLA-PERTUSSIS; POSTPARTUM WOMEN; UNITED-STATES; ANTIBODIES;
   DIPHTHERIA; TETANUS; PROTECTION
AB Background: The effect of maternal Tdap vaccination on infant immunologic responses to routine pediatric vaccines is unknown.
   Methods: This was a cohort study of infants whose mothers received or did not receive Tdap vaccine during pregnancy. Maternal and cord blood samples were collected at delivery; infant blood samples were collected before and after primary series and booster dose of diphtheria, tetanus, and acellular pertussis (DTaP) and other vaccines. Geometric mean antibody concentrations or titers to pertussis, hepatitis B, tetanus, diphtheria, Haemophilus influenzae type b and polio antigens were measured. Mean maternal-to-cord blood antibody ratios were calculated.
   Results: At delivery, maternal and cord antibody concentrations to pertussis antigens were higher in the Tdap group (n = 16) than control group (n = 54; maternal: 1.9- to 20.4-fold greater; cord: 2.7- to 35.5-fold greater). Increased antibody concentrations persisted for infants at first DTaP (3.2- to 22.8-fold greater). After primary series, antibody concentrations to pertussis antigens were lower in Tdap group (0.7- to 0.8-fold lower), except for fimbriae types 2 and 3 (FIM) (1.5-fold greater). Antibody concentrations to pertussis antigens before and after booster dose were comparable (prebooster: Tdap group 1.0- to 1.2-fold higher than controls; postbooster: 0.9- to 1.0-fold lower). Differences in FIM values at these time points are difficult to interpret, due to varying FIM content among DTaP vaccines administered to infants in both groups.
   Conclusions: Maternal Tdap immunization resulted in higher pertussis antibody concentrations during the period between birth and the first vaccine dose. Although slightly decreased immune responses following the primary series were seen compared with controls, differences did not persist following the booster.
C1 [Hardy-Fairbanks, Abbey J.; Pan, Stephanie J.; Kirkland, Kathryn B.; Talbot, Elizabeth A.; Bernstein, Henry H.] Dartmouth Hitchcock Med Ctr, Lebanon, NH 03766 USA.
   [Hardy-Fairbanks, Abbey J.] Univ Iowa Hosp & Clin, Iowa City, IA 52242 USA.
   [Pan, Stephanie J.; Kirkland, Kathryn B.; Talbot, Elizabeth A.; Bernstein, Henry H.] Dartmouth, Geisel Sch Med, Hanover, NH USA.
   [Decker, Michael D.; Johnson, David R.; Greenberg, David P.] Sanofi Pasteur, Swiftwater, PA USA.
   [Decker, Michael D.] Vanderbilt Univ, Sch Med, Nashville, TN 37212 USA.
   [Greenberg, David P.] Univ Pittsburgh, Sch Med, Pittsburgh, PA USA.
   [Bernstein, Henry H.] Cohen Childrens Med Ctr New York, New Hyde Pk, NY 11042 USA.
RP Bernstein, HH (reprint author), Cohen Childrens Med Ctr New York, 410 Lakeville Rd,Suite 108, New Hyde Pk, NY 11042 USA.
EM hbernstein@nshs.edu
FU Sanofi Pasteur
FX Sanofi Pasteur supported this study through an unrestricted research
   grant and by performing the serological assays in its laboratories.
   A.J.H.-F. wrote the first draft of the article, whereas each of the
   coauthors participated in its reviews and revisions. No honoraria,
   grants or other forms of payment were given to anyone to produce the
   article. M.D.D., D.R.J. and D.P.G. are full-time employees of Sanofi
   Pasteur. The authors have no other funding or conflicts of interest to
   disclose.
NR 26
TC 3
Z9 3
PU LIPPINCOTT WILLIAMS & WILKINS
PI PHILADELPHIA
PA 530 WALNUT ST, PHILADELPHIA, PA 19106-3621 USA
SN 0891-3668
EI 1532-0987
J9 PEDIATR INFECT DIS J
JI Pediatr. Infect. Dis. J.
PD NOV
PY 2013
VL 32
IS 11
BP 1257
EP 1260
DI 10.1097/INF.0b013e3182a09b6a
PG 4
GA AA1BY
UT WOS:000330832500020
ER

PT J
AU Kaur, I
   George, KJ
   Pena-Ricardo, C
   Kelly, BA
   Watson, B
AF Kaur, Ishminder
   George, Krissa J.
   Pena-Ricardo, Carolina
   Kelly, Barbara A.
   Watson, Barbara
TI ASSOCIATION OF POSTPARTUM MATERNAL TETANUS TOXOID, REDUCED DIPHTHERIA
   TOXOID AND ACELLULAR PERTUSSIS VACCINE ADMINISTRATION AND TIMELINESS OF
   INFANT IMMUNIZATION
SO PEDIATRIC INFECTIOUS DISEASE JOURNAL
LA English
DT Article
DE postpartum vaccine; maternal; timelines; infant immunization; parental
   knowledge
ID BELIEFS; RECOMMENDATIONS; EPIDEMIC; PARENTS; DISEASE
AB A retrospective cohort study was conducted on infants of mothers delivering at an inner-city hospital in October 2009 where postpartum maternal tetanus toxoid, reduced diptheria toxoid and acellular pertussis (Tdap) vaccination had been initiated in May 2008. We compared mothers and infants in a Tdap intervention group discharged July 2008 (n = 250) with a pre-Tdap control group discharged July 2007 (n = 238). Postpartum maternal Tdap impacted positively timeliness of early infant immunization.
C1 [Kaur, Ishminder] Einstein Med Ctr Philadelphia, Dept Pediat & Adolescent Med, Philadelphia, PA 19141 USA.
   [George, Krissa J.] Einstein Community Hlth Associates, Philadelphia, PA USA.
   [Pena-Ricardo, Carolina] Childrens Hosp Los Angeles, Los Angeles, CA 90027 USA.
   [Kelly, Barbara A.] Einstein Healthcare Network, Dept Pediat & Adolescent Med, Philadelphia, PA USA.
   [Watson, Barbara] Philadelphia Dept Publ Hlth, Philadelphia, PA USA.
RP Kaur, I (reprint author), Einstein Med Ctr Philadelphia, Dept Pediat & Adolescent Med, 5501 Old York Rd,Paley 1, Philadelphia, PA 19141 USA.
EM kaurishm@einstein.edu
NR 20
TC 0
Z9 0
PU LIPPINCOTT WILLIAMS & WILKINS
PI PHILADELPHIA
PA 530 WALNUT ST, PHILADELPHIA, PA 19106-3621 USA
SN 0891-3668
EI 1532-0987
J9 PEDIATR INFECT DIS J
JI Pediatr. Infect. Dis. J.
PD NOV
PY 2013
VL 32
IS 11
BP 1287
EP 1289
DI 10.1097/INF.0b013e31829b9ff0
PG 4
GA AA1BY
UT WOS:000330832500028
ER

PT J
AU Mak, DB
   Bulsara, MK
   Wrate, MJ
   Carcione, D
   Chantry, M
   Efller, PV
AF Mak, Donna B.
   Bulsara, Max K.
   Wrate, Megan J.
   Carcione, Dale
   Chantry, Melissa
   Efller, Paul V.
TI Factors determining vaccine uptake in Western Australian adolescents
SO JOURNAL OF PAEDIATRICS AND CHILD HEALTH
LA English
DT Article
DE adolescent; determinant; school-based; vaccination
ID B IMMUNIZATION PROGRAM
AB Aim: Adolescence is the final opportunity for a large-scale immunisation programme before adulthood. The Western Australian (WA) school-based vaccination programme provides Year 7 students with free vaccination against hepatitis B virus (HBV); diphtheria, tetanus and pertussis (dTpa); varicella zoster virus (VZV); and human papilloma virus (HPV). We aimed to identify factors determining consent form return and vaccination uptake.
   Methods: Data were collected via a statewide, web-based database in 2009 and 2010. Proportions of students who returned a vaccine consent form, and completed HBV and HPV multi-dose courses and dTpa and VZV vaccination were determined. Factors associated with these outcomes were identified with multivariate analysis using logistic regression, accounting for clustering by school.
   Results: In 2010, 92.8% of WA Year 7 students returned a vaccination consent form and 85.3%, 74.3%, 66.7.0% and 26.4% completed their adolescent vaccination(s) against dTpa, HPV (females only), HBV and VZV, respectively. Consent form return and dTpa vaccination uptake improved between 2009 and 2010. Independent and consistently negative associations were observed between outcome variables (consent form return and vaccine uptake) and male gender, geographically remote schools, government schools and schools in the most socio-economically disadvantaged areas. Both HBV and HPV course completion were higher in Catholic than government schools, and the same in government and independent schools.
   Conclusion: To effectively maximise vaccination coverage, the WA school-based adolescent vaccination programme must specifically target male students and schools in the most disadvantaged and remote areas.
C1 [Mak, Donna B.; Carcione, Dale; Chantry, Melissa; Efller, Paul V.] Hlth Dept Western Australia, Communicable Dis Control Directorate, Perth, WA 6849, Australia.
   [Bulsara, Max K.] Univ Notre Dame Australia, Inst Hlth & Rehabil Res, Fremantle, WA, Australia.
   [Wrate, Megan J.] Univ Notre Dame Australia, Sch Med, Fremantle, WA, Australia.
RP Mak, DB (reprint author), Hlth Dept Western Australia, Communicable Dis Control Directorate, Perth Business Ctr, POB 8172, Perth, WA 6849, Australia.
EM donna.mak@health.wa.gov.au
NR 18
TC 0
Z9 0
PU WILEY-BLACKWELL
PI HOBOKEN
PA 111 RIVER ST, HOBOKEN 07030-5774, NJ USA
SN 1034-4810
EI 1440-1754
J9 J PAEDIATR CHILD H
JI J. Paediatr. Child Health
PD NOV
PY 2013
VL 49
IS 11
BP 895
EP 900
DI 10.1111/jpc.12030
PG 6
WC Pediatrics
SC Pediatrics
GA 297FE
UT WOS:000330240200005
ER

PT J
AU Glanz, JM
   Narwaney, KJ
   Newcomer, SR
   Daley, MF
   Hambidge, SJ
   Rowhani-Rahbar, A
   Lee, GM
   Nelson, JC
   Naleway, AL
   Nordin, JD
   Lugg, MM
   Weintraub, ES
AF Glanz, Jason M.
   Narwaney, Komal J.
   Newcomer, Sophia R.
   Daley, Matthew F.
   Hambidge, Simon J.
   Rowhani-Rahbar, Ali
   Lee, Grace M.
   Nelson, Jennifer C.
   Naleway, Allison L.
   Nordin, James D.
   Lugg, Marlene M.
   Weintraub, Eric S.
TI Association Between Undervaccination With Diphtheria, Tetanus Toxoids,
   and Acellular Pertussis (DTaP) Vaccine and Risk of Pertussis Infection
   in Children 3 to 36 Months of Age
SO JAMA PEDIATRICS
LA English
DT Article
ID YOUNG-CHILDREN; EPIDEMIC; INFANTS; SAFETY
AB IMPORTANCE Undervaccination is an increasing trend that potentially places children and their communities at an increased risk for serious infectious diseases.
   OBJECTIVE To examine the association between undervaccination and pertussis in children 3 to 36 months of age.
   DESIGN Matched case-control study with conditional logistic regression analysis.
   SETTING Eight managed care organizations of the Vaccine Safety Datalink between 2004 and 2010.
   PARTICIPANTS Each laboratory-confirmed case of pertussis (72 patients) was matched to 4 randomly selected controls (for a total of 288 controls). The case patients were matched to controls by managed care organization site, sex, and age at the index date. The index date was defined as the date of pertussis diagnosis for the case patients.
   EXPOSURE Undervaccination for the diphtheria, tetanus toxoids, and acellular pertussis (DTaP) vaccine. Undervaccination was defined as the number of doses of DTaP vaccine that was either missing or delayed by the index date. Case patients and controls could be undervaccinated by 0, 1, 2, 3, or 4 doses of DTaP vaccine. Children undervaccinated by 0 doses were considered age-appropriately vaccinated by the index date.
   MAIN OUTCOME AND MEASURE Pertussis.
   RESULTS Of the 72 case patients with pertussis, 12 (16.67%) were hospitalized, and 34 (47.22%) were undervaccinated for DTaP vaccine by the date of pertussis diagnosis. Of the 288 matched controls, 64 (22.22%) were undervaccinated for DTaP vaccine. Undervaccination was strongly associated with pertussis. Children undervaccinated for 3 or 4 doses of DTaP vaccine were 18.56 (95% Cl, 4.92-69.95) and 28.38 (95% Cl, 3.19-252.63) times more likely, respectively, to have received a diagnosis of pertussis than children who were age-appropriately vaccinated.
   CONCLUSIONS AND RELEVANCE Undervaccination with DTaP vaccine increases the risk of pertussis among children 3 to 36 months of age.
C1 [Glanz, Jason M.; Narwaney, Komal J.; Newcomer, Sophia R.; Daley, Matthew F.; Hambidge, Simon J.] Kaiser Permanente Colorado, Inst Hlth Res, Denver, CO 80237 USA.
   [Glanz, Jason M.; Hambidge, Simon J.] Colorado Sch Publ Hlth, Dept Epidemiol, Aurora, CO USA.
   [Daley, Matthew F.; Hambidge, Simon J.] Univ Colorado, Dept Pediat, Aurora, CO USA.
   [Rowhani-Rahbar, Ali] Kaiser Permanente, Vaccine Study Ctr, Oakland, CA USA.
   [Lee, Grace M.] Harvard Pilgrim Hlth Care Inst, Ctr Child Hlth Care Studies, Dept Populat Med, Boston, MA USA.
   [Lee, Grace M.] Harvard Univ, Sch Med, Boston, MA USA.
   [Nelson, Jennifer C.] Grp Hlth Cooperat Puget Sound, Seattle, WA USA.
   [Naleway, Allison L.] Kaiser Permanente Northwest, Portland, OR USA.
   [Nordin, James D.] HealthPartners Res Fdn, Minneapolis, MN USA.
   [Lugg, Marlene M.] Kaiser Permanente So Calif, Dept Res & Evaluat, Pasadena, CA 91101 USA.
   [Weintraub, Eric S.] Ctr Dis Control & Prevent, Immunizat Safety Off, Div Healthcare Qual Promot, Atlanta, GA USA.
RP Glanz, JM (reprint author), Kaiser Permanente Colorado, Inst Hlth Res, POB 378066, Denver, CO 80237 USA.
EM jason.m.glanz@kp.org
FU America's Health Insurance Plans under from the Centers for Disease
   Control and Prevention [200-2002-00732]
FX This study was funded through a subcontract with America's Health
   Insurance Plans under contract 200-2002-00732 from the Centers for
   Disease Control and Prevention.
NR 18
TC 1
Z9 1
PU AMER MEDICAL ASSOC
PI CHICAGO
PA 515 N STATE ST, CHICAGO, IL 60654-0946 USA
SN 2168-6203
EI 2168-6211
J9 JAMA PEDIATR
JI JAMA Pediatr.
PD NOV
PY 2013
VL 167
IS 11
BP 1060
EP 1064
DI 10.1001/jamapediatrics.2013.2353
PG 5
WC Pediatrics
SC Pediatrics
GA 291PX
UT WOS:000329842300019
ER

PT J
AU Pandejpong, D
   Phisalprapa, P
AF Pandejpong, Denla
   Phisalprapa, Pochamana
TI AWARENESS OF AND FACTORS INFLUENCING WILLINGNESS TO RECEIVE A
   TETANUS-DIPHTHERIA TOXOID BOOSTER VACCINE AMONG THAI ADULTS
SO SOUTHEAST ASIAN JOURNAL OF TROPICAL MEDICINE AND PUBLIC HEALTH
LA English
DT Article
DE tetanus-diphtheria toxoid; adult vaccination; awareness rate; booster
   vaccine; resurgence
ID CHANGING EPIDEMIOLOGY; IMMUNIZATION; PERTUSSIS; IMMUNITY; STATES
AB Adults who complete the diphtheria tetanus pertussis (DTP) vaccine series during childhood should receive a tetanus-diphtheria toxoid (Td) booster vaccine every 10 years. We studied awareness of and willingness to receive the Td booster vaccine as well as factors influencing these attitudes. A total of 1,284 participants were interviewed using a questionnaire at the out-patient department (OPD) of Siriraj Hospital, Bangkok, Thailand from January 31 to February 28, 2011. The sample population included: OPD patients, family members accompanying patients and medical personnel other than doctors. Seven percent of the 961 general participants and 26.3% of the 320 medical personnel who completed the questionnaire were aware of the need to receive the Td booster vaccine. Eighty-six point five percent of participants stated they be willing to receive the vaccine if they were instructed by their doctors. Logistic regression analyses showed the following factors correlated with awareness of the need to receive the vaccine: born after 1978 (aOR = 2.17; 95% CI: 1.59-2.97), higher income (aOR = 1.93; 95% CI: 1.37-2.72), and higher general preventive awareness score (aOR = 1.08; 95% CI: 1.02-1.14). Factors that correlated with willingness to receive the vaccine were: higher education (aOR = 2.17; 95% CI: 1.54-3.05), a higher score on general knowledge of tetanus-diphtheria (aOR = 2.00; 95% CI: 1.15-3.51), a higher general preventive awareness score (aOR = 1.06; 95% CI: 1.007-1.115), and previous experience with the Td booster vaccine (aOR = 2.85; 95% CI: 1.71-4.76), Under-awareness of the adult vaccination program remains a problem in Thailand especially among older generations and low-socioeconomic groups. As passive immunity wanes with time, public health authorities need to take action to educate the general population and health care workers about the importance of the Td booster vaccine.
C1 [Pandejpong, Denla; Phisalprapa, Pochamana] Mahidol Univ, Fac Med, Siriraj Hosp, Div Ambulatory Med,Dept Med, Bangkok 10700, Thailand.
RP Pandejpong, D (reprint author), Siriraj Hosp, Fac Med, Dept Med, 2 Prannok Rd, Bangkok 10700, Thailand.
EM denla.pan@mahidol.ac.th
FU Faculty of Medicine, Siriraj Hospital research grant
FX This study was funded by a Faculty of Medicine, Siriraj Hospital
   research grant. The authors wish to thank Mr Suthipol Udompunthurak for
   his advice on data analysis.
NR 22
TC 0
Z9 0
PU SOUTHEAST ASIAN MINISTERS EDUC ORGANIZATION
PI BANGKOK
PA SEAMEO-TROPMED, 420-6 RAJVITHI RD,, BANGKOK 10400, THAILAND
SN 0125-1562
J9 SE ASIAN J TROP MED
JI Southeast Asian J. Trop. Med. Public Health
PD NOV
PY 2013
VL 44
IS 6
BP 1047
EP 1054
PG 8
WC Public, Environmental & Occupational Health; Infectious Diseases;
   Tropical Medicine
SC Public, Environmental & Occupational Health; Infectious Diseases;
   Tropical Medicine
GA 286NN
UT WOS:000329476100013
ER

PT J
AU Stickings, P
   Rigsby, P
   Coombes, L
   von Hunolstein, C
   Ralli, L
   Pinto, A
   Sesardic, D
AF Stickings, Paul
   Rigsby, Peter
   Coombes, Laura
   von Hunolstein, Christina
   Ralli, Luisa
   Pinto, Antonella
   Sesardic, Dorothea
TI Calibration and commutability assessment of the 1st International
   Standard for Diphtheria Antitoxin Human
SO BIOLOGICALS
LA English
DT Article
DE Diphtheria; Antibody; Antitoxin; Serology; Immunoassay; ELISA
ID TITRATION
AB The 1st International Standard for Diphtheria Antitoxin Human (coded 10/262) was established by the World Health Organization Expert Committee on Biological Standardization in 2012. This paper describes the production, characterization and calibration of the new standard which is intended for use in the standardization of assays used to measure diphtheria antibody responses in human serum. The new standard was calibrated in terms of the International Standard for Diphtheria Antitoxin Equine in an international collaborative study. A total of 8 participants from 8 different countries performed in vivo and/or in vitro toxin neutralization tests and returned data that was used to assign units to the proposed new standard. The new standard has a diphtheria antitoxin potency of 2 IU/ampoule and is predicted to be stable. A follow up study was performed to assess commutability of the new standard. The follow up study was an existing external quality assessment, modified to include the new standard. Results obtained suggest that the new standard is commutable, showing comparable behaviour to native human serum samples in the majority of the assays compared, and is therefore suitable for use as a reference preparation in assays used to measure the level of anti-diphtheria antibodies in human serum. Crown Copyright (C) 2013 Published by Elsevier Ltd on behalf of The International Alliance for Biological Standardization. All rights reserved.
C1 [Stickings, Paul; Coombes, Laura; Sesardic, Dorothea] Natl Inst Biol Stand & Controls, Div Bacteriol, Potters Bar EN6 3QG, Herts, England.
   [Rigsby, Peter] Natl Inst Biol Stand & Controls, Biostat Sect, Potters Bar EN6 3QG, Herts, England.
   [von Hunolstein, Christina; Ralli, Luisa; Pinto, Antonella] Ist Super Sanita, Ctr Nazl Ric & Valutaz Prod Immunoiol CRIVIB, I-00161 Rome, Italy.
RP Stickings, P (reprint author), Natl Inst Biol Stand & Controls, Div Bacteriol, Blanche Lane, Potters Bar EN6 3QG, Herts, England.
EM Paul.Stickings@nibsc.org
FU ECDC Programme on European Diphtheria Surveillance Network [ECD.2796,
   ECDC/10/002]
FX We are extremely grateful to all participants who took part in the
   collaborative study and follow up EQA study. We would like to thank Rob
   Tierney for assistance with the organization of the main collaborative
   study. We also thank Dr Androulla Efstratiou and colleagues at the
   Health Protection Agency, UK for assistance with the planning and
   organization of the follow up EQA study, which was funded by the ECDC
   Programme on European Diphtheria Surveillance Network, ECD.2796,
   implementing Framework Contract No ECDC/10/002. We also thank Prof. G.
   Girelli and the blood donors of the UOC di Immunoematologia e Medicina
   Trasfusionale, Universita degli Studi "La Sapienza", Rome, Italy as well
   as Dr A. Fakeri and M. Santonicola of the UOC for blood collection.
NR 14
TC 0
Z9 0
PU ACADEMIC PRESS LTD- ELSEVIER SCIENCE LTD
PI LONDON
PA 24-28 OVAL RD, LONDON NW1 7DX, ENGLAND
SN 1045-1056
EI 1095-8320
J9 BIOLOGICALS
JI Biologicals
PD NOV
PY 2013
VL 41
IS 6
BP 384
EP 392
DI 10.1016/j.biologicals.2013.08.001
PG 9
WC Biochemical Research Methods; Biotechnology & Applied Microbiology;
   Pharmacology & Pharmacy
SC Biochemistry & Molecular Biology; Biotechnology & Applied Microbiology;
   Pharmacology & Pharmacy
GA 274HG
UT WOS:000328596800007
ER

PT J
AU Ellis, H
AF Ellis, Harold
TI Edwin Klebs: discoverer of the bacillus of diphtheria
SO BRITISH JOURNAL OF HOSPITAL MEDICINE
LA English
DT Editorial Material
C1 Guys Kings & St Thomas Sch Biomed Sci, London SE1 1UL, England.
RP Ellis, H (reprint author), Guys Kings & St Thomas Sch Biomed Sci, London SE1 1UL, England.
NR 0
TC 0
Z9 0
PU MA HEALTHCARE LTD
PI LONDON
PA ST JUDES CHURCH, DULWICH ROAD, LONDON SE24 0PB, ENGLAND
SN 1750-8460
EI 1759-7390
J9 BRIT J HOSP MED
JI Br. J. Hosp. Med.
PD NOV
PY 2013
VL 74
IS 11
BP 641
EP 641
PG 1
WC Medicine, General & Internal
SC General & Internal Medicine
GA 272FB
UT WOS:000328444600023
ER

PT J
AU Mateen, FJ
   Black, RE
AF Mateen, Farrah J.
   Black, Robert E.
TI Expansion of acute flaccid paralysis surveillance: beyond poliomyelitis
SO TROPICAL MEDICINE & INTERNATIONAL HEALTH
LA English
DT Editorial Material
DE diphtheria; vaccination; rabies; paralysis; poliomyelitis
C1 [Mateen, Farrah J.; Black, Robert E.] Johns Hopkins Univ, Bloomberg Sch Publ Hlth, Dept Int Hlth, Baltimore, MD USA.
   [Mateen, Farrah J.] Massachusetts Gen Hosp, Dept Neurol, Boston, MA 02114 USA.
RP Mateen, FJ (reprint author), Massachusetts Gen Hosp, Dept Neurol, AC720,55 Fruit St, Boston, MA 02114 USA.
EM fmateen@partners.org
NR 7
TC 0
Z9 0
PU WILEY-BLACKWELL
PI HOBOKEN
PA 111 RIVER ST, HOBOKEN 07030-5774, NJ USA
SN 1360-2276
EI 1365-3156
J9 TROP MED INT HEALTH
JI Trop. Med. Int. Health
PD NOV
PY 2013
VL 18
IS 11
BP 1421
EP 1422
DI 10.1111/tmi.12181
PG 2
WC Public, Environmental & Occupational Health; Tropical Medicine
SC Public, Environmental & Occupational Health; Tropical Medicine
GA 270PP
UT WOS:000328331200014
ER

PT J
AU Gao, Q
   Tontini, M
   Brogioni, G
   Nilo, A
   Filippini, S
   Harfouche, C
   Polito, L
   Romano, MR
   Costantino, P
   Berti, F
   Adamo, R
   Lay, L
AF Gao, Qj
   Tontini, Marta
   Brogioni, Giulia
   Nilo, Alberto
   Filippini, Sara
   Harfouche, Carole
   Polito, Laura
   Romano, Maria R.
   Costantino, Paolo
   Berti, Francesco
   Adamo, Roberto
   Lay, Luigi
TI Immunoactivity of Protein Conjugates of Carba Analogues from Neisseria
   meningitidis A Capsular Polysaccharide
SO ACS CHEMICAL BIOLOGY
LA English
DT Article
ID INFLUENZAE TYPE-B; GLYCOCONJUGATE VACCINES; BIOLOGICAL EVALUATION;
   GOLD-NANOPARTICLES; DIPHTHERIA-TOXIN; GROUP-A; ANTIBODIES;
   IMMUNOGENICITY; PREVENTION; SEROGROUPS
AB Neisseria meningitidis type A (MenA) is a Gram-negative encapsulated bacterium that is a major cause of epidemic meningitis, especially in the sub-Saharan region of Africa. The development and manufacture of a liquid glycoconjugate vaccine against MenA are hampered by the poor hydrolytic stability of its capsular polysaccharide (CPS), consisting of (1 -> 6)-linked 2-acetamido-2-deoxy-alpha-D-mannopyranosyl phosphate repeating units. The replacement of the ring oxygen with a methylene group to generate a carbocyclic analogue leads to enhancement of its chemical stability. Herein, we report conjugation of carbocyclic analogue monomer, dimer, and trimer to the protein carrier CRM197. After immunization in mice, only the conjugated trimer was able to induce specific anti-MenA polysaccharide IgG antibodies with in vitro bactericidal activity, although to a lesser extent than pentadecamer and hexamer oligomers obtained from mild acid hydrolysis of the native polysaccharide conjugated to the same protein carrier. This study represents the first proof-of-concept that hydrolytically stable structural analogues of saccharide antigens can be used for the development of efficacious antimicrobial preventative therapies. Conjugates with longer carbocyclic oligomers and/or precise acetylation patterns could further increase the induced immune response to a level comparable with those of commercially available anti-meningococcal glycoconjugate vaccines.
C1 [Gao, Qj; Lay, Luigi] Univ Milan, Dipartimento Chim, I-20133 Milan, Italy.
   [Gao, Qj; Lay, Luigi] Univ Milan, CNR, ISTM, I-20133 Milan, Italy.
   [Tontini, Marta; Brogioni, Giulia; Nilo, Alberto; Filippini, Sara; Harfouche, Carole; Romano, Maria R.; Costantino, Paolo; Berti, Francesco; Adamo, Roberto] Novartis Vaccines & Diagnost, I-53100 Siena, Italy.
   [Polito, Laura] CNR, ISTM, I-20138 Milan, Italy.
RP Adamo, R (reprint author), Novartis Vaccines & Diagnost, Via Fiorentina 1, I-53100 Siena, Italy.
EM roberto.adamo@novartis.com; luigi.lay@unimi.it
RI Polito, Laura/C-4054-2009; Lay, Luigi/F-2409-2012
FU MIUR-Italy [2008CZ3NP3, 2010JMAZML_003]
FX We gratefully acknowledge MIUR-Italy (PRIN 2008: contract 2008CZ3NP3;
   PRIN 2010-2011: contract 2010JMAZML_003) for financial support and D.
   Proietti for ESI MS analysis.
NR 47
TC 1
Z9 1
PU AMER CHEMICAL SOC
PI WASHINGTON
PA 1155 16TH ST, NW, WASHINGTON, DC 20036 USA
SN 1554-8929
EI 1554-8937
J9 ACS CHEM BIOL
JI ACS Chem. Biol.
PD NOV
PY 2013
VL 8
IS 11
BP 2561
EP 2567
DI 10.1021/cb400463u
PG 7
WC Biochemistry & Molecular Biology
SC Biochemistry & Molecular Biology
GA 254OP
UT WOS:000327175300025
ER

PT J
AU Su, XY
   Lin, ZW
   Lin, HN
AF Su, Xiaoyang
   Lin, Zhewang
   Lin, Hening
TI The biosynthesis and biological function of diphthamide
SO CRITICAL REVIEWS IN BIOCHEMISTRY AND MOLECULAR BIOLOGY
LA English
DT Review
DE Diphthamide; diphtheria toxin; diphthine; post-translational
   modifications; radical SAM enzyme
ID ELONGATION FACTOR-II; ADENOSINE-DIPHOSPHATE RIBOSYLATION; ENDOGENOUS
   ADP-RIBOSYLATION; DIPHTHERIA-TOXIN; SACCHAROMYCES-CEREVISIAE;
   TRANSLATION ELONGATION-FACTOR-2; OVARIAN-CANCER; HYDROLYSIS PRODUCTS;
   CHROMOSOME 17P13.3; PROTEIN COMPLEXES
AB Eukaryotic and archaeal elongation factor 2 contains a unique post-translationally modified histidine residue, named diphthamide. Genetic and biochemical studies have revealed that diphthamide biosynthesis involves a multi-step pathway that is evolutionally conserved among lower and higher eukaryotes. During certain bacterial infections, diphthamide is specifically recognized by bacterial toxins, including diphtheria toxin, Pseudomonas exotoxin A and cholix toxin. Although the pathological relevance is well studied, the physiological function of diphthamide is still poorly understood. Recently, many new interesting developments in understanding the biosynthesis have been reported. Here, we review the current understanding of the biosynthesis and biological function of diphthamide.
C1 [Su, Xiaoyang; Lin, Zhewang; Lin, Hening] Cornell Univ, Dept Chem & Chem Biol, Ithaca, NY 14850 USA.
RP Lin, HN (reprint author), Cornell Univ, Dept Chem & Chem Biol, Baker Lab, Ithaca, NY 14850 USA.
EM hl379@cornell.edu
FU NIH/NIGMS [GM088276]
FX This work was supported by NIH/NIGMS GM088276. The authors declare that
   they have no conflict of interest.
NR 56
TC 2
Z9 2
PU INFORMA HEALTHCARE
PI LONDON
PA TELEPHONE HOUSE, 69-77 PAUL STREET, LONDON EC2A 4LQ, ENGLAND
SN 1040-9238
EI 1549-7798
J9 CRIT REV BIOCHEM MOL
JI Crit. Rev. Biochem. Mol. Biol.
PD NOV-DEC
PY 2013
VL 48
IS 6
BP 515
EP 521
DI 10.3109/10409238.2013.831023
PG 7
WC Biochemistry & Molecular Biology
SC Biochemistry & Molecular Biology
GA 258FH
UT WOS:000327444200001
ER

PT J
AU Hochberg, NS
   Barnett, ED
   Chen, LH
   Wilson, ME
   Iyer, H
   MacLeod, WB
   Yanni, E
   Jentes, ES
   Karchmer, AW
   Ooi, W
   Kogelman, L
   Benoit, C
   Hamer, DH
AF Hochberg, Natasha S.
   Barnett, Elizabeth D.
   Chen, Lin H.
   Wilson, Mary E.
   Iyer, Hari
   MacLeod, William B.
   Yanni, Emad
   Jentes, Emily S.
   Karchmer, Adolf W.
   Ooi, Winnie
   Kogelman, Laura
   Benoit, Christine
   Hamer, Davidson H.
TI International Travel by Persons With Medical Comorbidities:
   Understanding Risks and Providing Advice
SO MAYO CLINIC PROCEEDINGS
LA English
DT Article
ID GEOSENTINEL SURVEILLANCE NETWORK; ORGAN TRANSPLANT RECIPIENTS;
   YELLOW-FEVER VACCINE; INFECTIOUS-DISEASES; RETURNED TRAVELERS;
   UNITED-STATES; HEALTH; IMMUNIZATION; ILLNESS; PREGNANCY
AB Objective: To describe the medical conditions, travel plans, counseling, and medications prescribed for high-risk international travelers.
   Patients and Methods: This cross-sectional study was conducted from March 1, 2008, through July 31, 2010, in 5 clinics in the greater Boston area. We assessed all travelers seen for pretravel care and compared demographic characteristics, travel plans, pretravel counseling, and interventions for healthy and high-risk travelers (as defined by medical history or pregnancy).
   Results: Of 15,440 travelers, 2769 (17.9%) were high-risk; 644 of 2769 (23.3%) were immunocompromised travelers, 2056 (74.3%) had medical comorbidities, and 69 (2.5%) were pregnant women. The median age of high-risk travelers was 47 years compared with 32 years for healthy travelers (P=.0001). High-risk travelers visited the clinic a median of 25 days (range, 10-44 days) before departure. Overall, 2562 (93.9%) of high-risk travelers visited countries with medium or high risk of typhoid fever, 2340 (85.7%) visited malaria-risk countries, and 624 (22.8%) visited yellow fever-endemic countries. Of travelers to yellow fever-endemic countries, 8 of 23 (34.8%) pregnant women and 64 of 144 (44.4%) immunocompromised travelers received yellow fever vaccine. Of eligible high-risk travelers, 11 of 76 (14.5%) received a pneumococcal vaccine, 213 of 640 (33.3%) influenza vaccine, and 956 of 2681 (35.7%) either tetanus-diphtheria or tetanus-diphtheria-pertussis vaccine.
   Conclusion: High-risk travelers made up nearly 20% of patients in these travel clinics, and they mostly traveled to destinations with malaria and typhoid risk. For health care professionals caring for travelers with underlying medical problems, providing appropriate travel counseling and making vaccine decisions, such as for yellow fever, are complex. Travelers with complicated medical histories may warrant evaluation by an experienced travel medicine specialist. (C) 2013 Mayo Foundation for Medical Education and Research
C1 [Hochberg, Natasha S.] Boston Univ, Dept Epidemiol, Sch Publ Hlth, Boston, MA 02118 USA.
   [Hochberg, Natasha S.; Hamer, Davidson H.] Boston Univ, Dept Med, Sch Med, Boston, MA 02118 USA.
   [MacLeod, William B.; Hamer, Davidson H.] Boston Univ, Dept Int Hlth, Sch Publ Hlth, Boston, MA 02118 USA.
   [Barnett, Elizabeth D.; Benoit, Christine] Boston Med Ctr, Maxwell Finland Lab Infect Dis, Boston, MA USA.
   [Wilson, Mary E.] Harvard Univ, Dept Global Hlth & Populat, Sch Publ Hlth, Boston, MA USA.
   [Iyer, Hari; MacLeod, William B.; Hamer, Davidson H.] Boston Univ, Ctr Global Hlth & Dev, Boston, MA 02215 USA.
   [Yanni, Emad; Jentes, Emily S.] Ctr Dis Control & Prevent, Div Global Migrat & Quarantine, Atlanta, GA USA.
   [Karchmer, Adolf W.] Beth Israel Deaconess Med Ctr, Div Infect Dis, Boston, MA 02215 USA.
   [Ooi, Winnie] Lahey Clin Fdn, Travel & Trop Med Clin, Burlington, MA USA.
   [Kogelman, Laura] Tufts Med Ctr, Div Geog Med & Infect Dis, Boston, MA USA.
RP Hochberg, NS (reprint author), Boston Univ, Dept Epidemiol, Sch Publ Hlth, 715 Albany St,Talbot 420E, Boston, MA 02118 USA.
EM nhoch@bu.edu
FU CDC; Boston Medical Center [U19C100508-01]
FX This study was funded by a cooperative agreement between the CDC and
   Boston Medical Center (U19C100508-01).
NR 44
TC 2
Z9 2
PU ELSEVIER SCIENCE INC
PI NEW YORK
PA 360 PARK AVE SOUTH, NEW YORK, NY 10010-1710 USA
SN 0025-6196
EI 1942-5546
J9 MAYO CLIN PROC
JI Mayo Clin. Proc.
PD NOV
PY 2013
VL 88
IS 11
BP 1231
EP 1240
DI 10.1016/j.mayocp.2013.07.018
PG 10
WC Medicine, General & Internal
SC General & Internal Medicine
GA 258TA
UT WOS:000327480400013
ER

PT J
AU Weber, FA
   Bartolomei, G
   Hottiger, MO
   Cinelli, P
AF Weber, Fabienne A.
   Bartolomei, Giody
   Hottiger, Michael O.
   Cinelli, Paolo
TI Artd1/Parp1 Regulates Reprogramming by Transcriptional Regulation of
   Fgf4 Via Sox2 ADP-Ribosylation
SO STEM CELLS
LA English
DT Article
DE Cell biology; Induced pluripotent stem cells; Artd1; Parp1; Pluripotent
   stem cells; Reprogramming; Fgf4
ID PLURIPOTENT STEM-CELLS; MOUSE DEVELOPMENT; SELF-RENEWAL;
   DIFFERENTIATION; PARP1; FIBROBLASTS; POLYMERASE; INHIBITORS; STATE
AB The recently established reprogramming of somatic cells into induced pluripotent stem cells (iPSCs) by Takahashi and Yamanaka represents a valuable tool for future therapeutic applications. To date, the mechanisms underlying this process are still largely unknown. In particular, the mechanisms how the Yamanaka factors (Oct4, Sox2, Klf4, and c-Myc) directly drive reprogramming and which additional components are involved are still not yet understood. In this study, we aimed at analyzing the role of ADP-ribosyltransferase diphtheria toxin-like one (Artd1; formerly called poly(ADP-ribose) polymerase 1 [Parp1]) during reprogramming. We found that poly(ADP-ribosylation) (PARylation) of the reprogramming factor Sox2 by Artd1 plays an important role during the first days upon transduction with the reprogramming factors. A process that happens before Artd1 in conjunction with 10-11 translocation-2 (Tet2) mediates the histone modifications necessary for the establishment of an activated chromatin state at pluripotency loci (e.g., Nanog and Essrb) [Nature 2012;488:652-655]. Wild-type (WT) fibroblasts treated with an Artd1 inhibitor as well as fibroblasts deficient for Artd1 (Artd1-/-) show strongly decreased reprogramming capacity. Our data indicate that Artd1-mediated PARylation of Sox2 favors its binding to the fibroblast growth factor 4 (Fgf4) enhancer, thereby activating Fgf4 expression. The importance of Fgf4 during the first 4 days upon initiation of reprogramming was also highlighted by the observation that exogenous addition of Fgf4 was sufficient to restore the reprogramming capacity of Artd1-/- fibroblast to WT levels. In conclusion, our data clearly show that the interaction between Artd1 and Sox2 is crucial for the first steps of the reprogramming process and that early expression of Fgf4 (day 2 to day 4) is an essential component for the successful generation of iPSCs. Stem Cells2013;31:2364-2373
C1 [Weber, Fabienne A.; Cinelli, Paolo] Univ Zurich, Inst Lab Anim Sci, Zurich, Switzerland.
   [Weber, Fabienne A.; Bartolomei, Giody; Hottiger, Michael O.; Cinelli, Paolo] Univ Zurich, Life Sci Zurich Grad Sch, Zurich, Switzerland.
   [Bartolomei, Giody; Hottiger, Michael O.] Univ Zurich, Inst Vet Biochem & Mol Biol, Zurich, Switzerland.
   [Hottiger, Michael O.; Cinelli, Paolo] Univ Zurich, Ctr Appl Biotechnol & Mol Med, Zurich, Switzerland.
   [Cinelli, Paolo] Univ Zurich Hosp, Div Trauma Surg, Clin Res Ctr, CH-8091 Zurich, Switzerland.
RP Cinelli, P (reprint author), Univ Zurich Hosp, Div Trauma Surg, Clin Res Ctr, Sternwartstr 14, CH-8091 Zurich, Switzerland.
EM paolo.cinelli@usz.ch
RI Hottiger, Michael/J-7747-2013
OI Hottiger, Michael/0000-0002-7323-2270
FU Swiss National Science Foundation [31003A-118361, 323530-133905,
   310030B_138667]
FX We would like to thank Karolin Leger for her contribution in acquiring
   the confocal images. This work was sponsored by grants of the Swiss
   National Science Foundation (Grant 31003A-118361 to P. C.; Grant
   323530-133905 to F. A. W.; Grant 310030B_138667 to M.O.H.).
NR 25
TC 0
Z9 0
PU WILEY-BLACKWELL
PI HOBOKEN
PA 111 RIVER ST, HOBOKEN 07030-5774, NJ USA
SN 1066-5099
EI 1549-4918
J9 STEM CELLS
JI Stem Cells
PD NOV
PY 2013
VL 31
IS 11
BP 2364
EP 2373
DI 10.1002/stem.1507
PG 10
WC Cell & Tissue Engineering; Biotechnology & Applied Microbiology;
   Oncology; Cell Biology; Hematology
SC Cell Biology; Biotechnology & Applied Microbiology; Oncology; Hematology
GA 252QY
UT WOS:000327025600008
ER

PT J
AU Fatiregun, AA
   Adebowale, AS
   Ayoka, RO
   Fagbamigbe, AF
AF Fatiregun, Akinola Ayoola
   Adebowale, Ayo Stephen
   Ayoka, Rita Ogechi
   Fagbamigbe, Adeniyi Francis
TI Assessing full immunisation coverage using lot quality assurance
   sampling in urban and rural districts of southwest Nigeria
SO TRANSACTIONS OF THE ROYAL SOCIETY OF TROPICAL MEDICINE AND HYGIENE
LA English
DT Article
DE Immunisation coverage; Full immunisation; Vaccination schedule; Lot
   quality assurance sampling; Nigeria; Vaccine preventable diseases
ID VACCINATION COVERAGE; CHILDREN; HEALTH; DETERMINANTS; DIPHTHERIA;
   VACCINES; TETANUS
AB Background: This study was conducted to identify administrative wards (lots) with unacceptable levels of full child immunisation coverage, and to identify factors associated with achievement of a complete child immunisation schedule in Ibadan North East (IBNE) and Ido local government areas (LGAs) of Oyo State, Nigeria.
   Methods: A cross-sectional survey involving 1178 mothers, 588 from IBNE LGAs and 590 from Ido LGAs, with children 12-23 months of age was conducted. Children were considered 'fully-immunised' if they received all the vaccines included in the immunisation schedule. Lot quality assurance sampling was used to determine lots with acceptable and non-acceptable coverage. Samples were weighted based on the population by lot to estimate overall coverage in the two LGAs and a logistic regression model was used to identify factors associated with the fully immunised child.
   Results: Mean age of the mothers was 28.5+/-5.6 and 28.1+/-6.0 years in IBNE and Ido LGAs, respectively. Eleven of 12 wards in IBNE and all the wards in Ido had unacceptable coverage. The proportion of fully immunised children was 40.2% in IBNE and 41.3% in Ido. Maternal age >= 30 years, retention of an immunisation card, completion of tertiary education, or secondary education, hospital birth and first-order birth were significant predictors of complete childhood immunisation.
   Conclusion: The level of full immunisation coverage was unacceptable in almost all the wards. Educational intervention on the importance of completion of immunisation schedule should target young, uneducated mothers, mothers who delivered their babies at home and those with a high birth order.
C1 [Fatiregun, Akinola Ayoola; Adebowale, Ayo Stephen; Ayoka, Rita Ogechi; Fagbamigbe, Adeniyi Francis] Univ Ibadan, Coll Med, Fac Publ Hlth, Dept Epidemiol & Med Stat, Ibadan, Nigeria.
RP Fatiregun, AA (reprint author), Univ Ibadan, Coll Med, Fac Publ Hlth, Dept Epidemiol & Med Stat, Ibadan, Nigeria.
EM akinfati@yahoo.com
NR 31
TC 0
Z9 0
PU OXFORD UNIV PRESS
PI OXFORD
PA GREAT CLARENDON ST, OXFORD OX2 6DP, ENGLAND
SN 0035-9203
EI 1878-3503
J9 T ROY SOC TROP MED H
JI Trans. Roy. Soc. Trop. Med. Hyg.
PD NOV
PY 2013
VL 107
IS 11
BP 731
EP 740
DI 10.1093/trstmh/trt079
PG 10
WC Public, Environmental & Occupational Health; Tropical Medicine
SC Public, Environmental & Occupational Health; Tropical Medicine
GA 258LN
UT WOS:000327460900009
ER

PT J
AU Vashishtha, VM
   Bansal, CP
   Gupta, SG
AF Vashishtha, Vipin M.
   Bansal, C. P.
   Gupta, Sailesh G.
TI Pertussis vaccines: Position paper of Indian Academy of Pediatrics (IAP)
SO INDIAN PEDIATRICS
LA English
DT Article
DE Pertussis; Whole cell pertussis vaccines; Acellular pertussis vaccines;
   Indian Academy of Pediatrics; Recommendations
ID WHOLE-CELL; BORDETELLA-PERTUSSIS; CHILDHOOD PERTUSSIS; UNITED-STATES;
   CHILDREN; VACCINATION; EPIDEMIC; IMMUNIZATION; DIPHTHERIA; ANTIBODY
AB Pertussis continues to be a major public health problem in both developing and developed countries. Data on exact burden and incidence of pertussis in the developing countries including India is sparse. However, the disease is widespread, even if not adequately measurable. Pertussis incidence has been increasing steadily in the last decade especially in industrialized countries. Outbreaks are reported from many developed countries in recent years despite widespread use of acellular pertussis vaccines with high coverage.
   The current status of coverage with pertussis vaccines is still sub-optimal in many states of the country. There is scarcity of data on vaccine efficacies of both whole-cell and acellular pertussis vaccines from India and other developing countries. Most of the recommendations on pertussis vaccination are based on the experience gained from the use of them in industrialized countries. Taking in to the consideration the recent evidence of faster waning of acellular pertussis vaccines in comparison to whole-cell vaccines and superior priming with whole-cell than acellular pertussis vaccines, Indian Academy of Pediatrics has now revised its recommendations pertaining to pertussis immunization in office practice. The Academy has now proposed whole-cell pertussis vaccines for the primary series of infant vaccination. Guidelines are also now issued on the preference of a particular acellular product. The Academy has also recommended use of Tdap during each pregnancy to provide protection to the very young infants. It urges the Government of India to initiate studies on the quality of available pertussis vaccines in India and to set indigenous national guidelines for the manufacturers to produce and market different pertussis vaccines in the country.
RP Vashishtha, VM (reprint author), Mangla Hosp & Res Ctr, IAP Advisory Comm Vaccines & Immunizat Practices, Bijnor 246701, Uttar Pradesh, India.
EM vipinipsita@gmail.com
NR 53
TC 4
Z9 4
PU SPRINGER INDIA
PI NEW DELHI
PA 7TH FLOOR, VIJAYA BUILDING, 17, BARAKHAMBA ROAD, NEW DELHI, 110 001,
   INDIA
SN 0019-6061
EI 0974-7559
J9 INDIAN PEDIATR
JI Indian Pediatrics
PD NOV
PY 2013
VL 50
IS 11
BP 1001
EP 1009
DI 10.1007/s13312-013-0274-y
PG 9
WC Pediatrics
SC Pediatrics
GA 253JY
UT WOS:000327082600004
ER

PT J
AU de la Fuente, S
   Hernandez-Martin, A
   de Lucas, R
   Gonzalez-Ensenat, MA
   Vicente, A
   Colmenero, I
   Gonzalez-Beato, M
   Sunol, M
   Torrelo, A
AF de la Fuente, Sonia
   Hernandez-Martin, Angela
   de Lucas, Raul
   Antonia Gonzalez-Ensenat, Ma
   Vicente, Asuncion
   Colmenero, Isabel
   Gonzalez-Beato, Maria
   Sunol, Mariona
   Torrelo, Antonio
TI Postvaccination Bullous Pemphigoid in Infancy: Report of Three New Cases
   and Literature Review
SO PEDIATRIC DERMATOLOGY
LA English
DT Review
ID VACCINATION
AB Bullous pemphigoid (BP) is an acquired autoimmune blistering disorder of unknown etiology uncommon in childhood. Unlike adult BP, infantile BP shows acral distribution and resolves rapidly with systemic steroids. We report three infants with infantile BP presenting shortly after vaccination for diphtheria, pertussis, tetanus, poliomyelitis, hepatitis B, Haemophilus influenzae B, and meningococcus C. Our cases further reinforce the causal association between childhood BP and vaccination.
C1 [de la Fuente, Sonia; Hernandez-Martin, Angela; Torrelo, Antonio] Hosp Infantil Nino Jesus, Dept Dermatol, Madrid 28009, Spain.
   [de Lucas, Raul] Hosp La Paz, Dept Dermatol, Madrid, Spain.
   [Antonia Gonzalez-Ensenat, Ma; Vicente, Asuncion] Hosp San Joan de Deu, Dept Dermatol, Barcelona, Spain.
   [Colmenero, Isabel] Hosp Infantil Nino Jesus, Dept Pathol, Madrid 28009, Spain.
   [Gonzalez-Beato, Maria] Hosp La Paz, Dept Pathol, Madrid, Spain.
   [Sunol, Mariona] Hosp San Joan de Deu, Dept Pathol, Barcelona, Spain.
RP Hernandez-Martin, A (reprint author), Hosp Infantil Nino Jesus, Dept Dermatol, Avda Menendez Pelayo 65, Madrid 28009, Spain.
EM ahernandez_hnj@yahoo.es
NR 13
TC 0
Z9 0
PU WILEY-BLACKWELL
PI HOBOKEN
PA 111 RIVER ST, HOBOKEN 07030-5774, NJ USA
SN 0736-8046
EI 1525-1470
J9 PEDIATR DERMATOL
JI Pediatr. Dermatol.
PD NOV
PY 2013
VL 30
IS 6
BP 741
EP 744
DI 10.1111/pde.12231
PG 4
WC Dermatology; Pediatrics
SC Dermatology; Pediatrics
GA 251YA
UT WOS:000326969100080
ER

PT J
AU Auger, KA
   Patrick, SW
   Davis, MM
AF Auger, Katherine A.
   Patrick, Stephen W.
   Davis, Matthew M.
TI Infant Hospitalizations for Pertussis Before and After Tdap
   Recommendations for Adolescents
SO PEDIATRICS
LA English
DT Article
DE hospitalization; vaccines; pertussis; infants
ID UNITED-STATES; VACCINATION-COVERAGE; VARICELLA VACCINE; TRENDS;
   IMMUNIZATION; DIPHTHERIA; TETANUS; IMPACT; EXPENDITURES; EPIDEMIOLOGY
AB OBJECTIVE: Recent universal vaccination efforts among children in the United States have markedly changed hospitalization patterns for many vaccine-preventable diseases. Infants with pertussis often require hospitalization to monitor for potentially life-threatening respiratory failure. In 2006, tetanus-diphtheria-acellular pertussis (Tdap) vaccination was recommended for universal administration to adolescents, a known source of pertussis in infants. By 2011, 78% of adolescents in the United States had received Tdap. We sought to understand if patterns of pertussis hospitalization for infants changed with adoption of Tdap vaccination among adolescents.
   METHODS: Infants (aged <1 year) diagnosed with pertussis were identified in the Nationwide Inpatient Sample by using diagnostic codes. We used variance-weighted least-squares regression over preimplementation years (2000-2005) to estimate pertussis hospitalization patterns if Tdap had not been available. We compared expected hospitalization rates with observed rates for 2008-2011. Two years (2006 and 2007) were excluded from analysis during early Tdap implementation.
   RESULTS: The incidence of hospitalization for pertussis in 2000 was 5.82 (95% confidence interval: 4.51-7.13) discharges per 10 000 infants in the US population. The rate increased during pre-Tdap years by a mean of 0.64 pertussis discharges per 10 000 infants per year (P for trend = .004). Observed hospitalization rates for pertussis among infants were significantly lower than expected in 2008, 2009, and 2011, but in 2010 the observed and expected rates of hospitalization were not significantly different.
   CONCLUSIONS: Adolescent Tdap vaccination appears to be partially effective in preventing pertussis hospitalizations among infants. However, broader Tdap immunization coverage may be necessary to achieve sustainable reductions in infant pertussis burden.
C1 [Auger, Katherine A.] Univ Cincinnati, Cincinnati Childrens Hosp Med Ctr, Div Hosp Med, Dept Gen Pediat, Cincinnati, OH USA.
   [Auger, Katherine A.] Univ Cincinnati, Cincinnati Childrens Hosp Med Ctr, James M Anderson Ctr Hlth Syst Excellence, Cincinnati, OH USA.
   [Patrick, Stephen W.] Vanderbilt Univ, Dept Pediat, Mildred Stahlman Div Neonatol, Nashville, TN USA.
   [Patrick, Stephen W.] Vanderbilt Univ, Vanderbilt Ctr Hlth Serv Res, Nashville, TN USA.
   [Davis, Matthew M.] Univ Michigan, Dept Pediat & Communicable Dis, Div Gen Pediat, Ann Arbor, MI 48109 USA.
   [Davis, Matthew M.] Univ Michigan, Dept Internal Med, Ann Arbor, MI 48109 USA.
   [Davis, Matthew M.] Univ Michigan, Robert Wood Johnson Fdn, Clin Scholars Program, Ann Arbor, MI 48109 USA.
   [Davis, Matthew M.] Univ Michigan, Inst Healthcare Policy & Innovat, Ann Arbor, MI 48109 USA.
   [Davis, Matthew M.] Univ Michigan, Gerald R Ford Sch Publ Policy, Ann Arbor, MI 48109 USA.
RP Auger, KA (reprint author), Cincinnati Childrens Hosp, 3333 Burnet Ave,MLC 9016, Cincinnati, OH 45229 USA.
EM katherine.auger@cchmc.org
FU Robert Wood Johnson Foundation
FX Dr Auger received salary support from the Robert Wood Johnson Foundation
   through the Clinical Scholars Program; the other authors did not have
   any funding sources related to this project.
NR 33
TC 4
Z9 4
PU AMER ACAD PEDIATRICS
PI ELK GROVE VILLAGE
PA 141 NORTH-WEST POINT BLVD,, ELK GROVE VILLAGE, IL 60007-1098 USA
SN 0031-4005
EI 1098-4275
J9 PEDIATRICS
JI Pediatrics
PD NOV
PY 2013
VL 132
IS 5
BP E1149
EP E1155
DI 10.1542/peds.2013-1747
PG 7
WC Pediatrics
SC Pediatrics
GA 245PE
UT WOS:000326475000005
ER

PT J
AU Unni, JC
   Kamath, SS
AF Unni, Jeeson C.
   Kamath, S. Sachidananda
TI ARSH 10: Adolescent Immunization Revisited
SO INDIAN JOURNAL OF PEDIATRICS
LA English
DT Article
DE Adolescent immunization; Epidemiological shift; Vaccine preventable
   diseases
ID MEASLES; INDIA; PERTUSSIS; ADULTS
AB The emerging epidemiological shift in the incidence of vaccine preventable diseases like diphtheria, whooping cough and measles and the recent introduction of the attenuated combination vaccines (Tdap) and human papillomavirus (HPV) vaccine have necessitated the introduction of new vaccination schedules for the adolescents. On the back of this success in the west, it is timely to consider these schedules for the Indian scenario. The details of these vaccines as suggested by IAP COI and its programatic difficulties are discussed. The importance of providing evidence based, accurate information regarding adolescent immunization is emphasized.
C1 [Unni, Jeeson C.] Dr Kunhalus Nursing Home, Dept Pediat, Cochin 682011, Kerala, India.
   [Kamath, S. Sachidananda] Welcare Hosp, Dept Pediat, Ernakulam, Kerala, India.
RP Unni, JC (reprint author), Dr Kunhalus Nursing Home, Dept Pediat, TD Rd, Cochin 682011, Kerala, India.
EM jeeson@asianetindia.com
NR 9
TC 1
Z9 1
PU ALL INDIA INST MEDICAL SCIENCES
PI NEW DELHI
PA ANSARI NAGAR, NEW DELHI 110 029, INDIA
SN 0019-5456
EI 0973-7693
J9 INDIAN J PEDIATR
JI Indian J. Pediatr.
PD NOV
PY 2013
VL 80
SU 2
BP S244
EP S247
DI 10.1007/s12098-013-1111-y
PG 4
WC Pediatrics
SC Pediatrics
GA 247HD
UT WOS:000326607300022
ER

PT J
AU Shakib, JH
   Korgenski, K
   Sheng, XM
   Varner, MW
   Pavia, AT
   Byington, CL
AF Shakib, Julie H.
   Korgenski, Kent
   Sheng, Xiaoming
   Varner, Michael W.
   Pavia, Andrew T.
   Byington, Carrie L.
TI Tetanus, Diphtheria, Acellular Pertussis Vaccine during Pregnancy:
   Pregnancy and Infant Health Outcomes
SO JOURNAL OF PEDIATRICS
LA English
DT Article
ID IMMUNIZATION PRACTICES ACIP; ADVISORY-COMMITTEE; POSTPARTUM WOMEN;
   UNITED-STATES; RECOMMENDATIONS; ANTIBODIES; DISEASE
AB Objective To assess pregnancy and birth outcomes in infants born to women who did or did not receive tetanus, diphtheria, acellular pertussis (Tdap) vaccine during pregnancy.
   Study design Retrospective cohort. Pregnant women 12-45 years of age who received Tdap at Intermountain Healthcare facilities and their infants were identified and compared with mother-infant pairs without documented Tdap from May 2005 through August 2009. Primary measures included pregnancy outcomes and infant health outcomes at birth through 12 months.
   Results From 162 448 pregnancies we identified 138 women (0.08%) with documented Tdap administration during pregnancy (cases); 552 pregnant women without documented Tdap were randomly selected as controls. Of 138 immunized women, 63% received Tdap in the first trimester and 37% after. Tdap was given most commonly as wound prophylaxis. The incidence of spontaneous or elective abortion was no greater in Tdap cases than in controls. There were no significant differences in preterm delivery, gestational age, or birth weight between groups. One or more congenital anomaly was identified in 3.7% (95% CI 1.2%-8.5%) of case infants and 4.4% (95% CI 2.7%-6.5%) of control infants (P = .749). In infants born to women receiving Tdap during pregnancy, 3.6% (0.8%-10.2%) had International Classification of Diseases, Ninth Revision, Clinical Modification diagnoses consistent with complex chronic conditions within 12 months compared with 10.4% (95% CI 7.2%-14.4%) of infants of controls (P = .054).
   Conclusions Documented Tdap administration during pregnancy was uncommon and occurred most often in the first trimester as prophylaxis following trauma. No increase in adverse outcomes was identified in infants born to women receiving Tdap compared with infants of controls.
C1 [Shakib, Julie H.; Sheng, Xiaoming; Pavia, Andrew T.; Byington, Carrie L.] Univ Utah, Dept Pediat, Salt Lake City, UT 84158 USA.
   [Korgenski, Kent] Intermt Healthcare, Salt Lake City, UT USA.
   [Varner, Michael W.] Univ Utah, Dept Obstet & Gynecol, Salt Lake City, UT 84158 USA.
RP Shakib, JH (reprint author), Univ Utah, Dept Pediat, POB 581289, Salt Lake City, UT 84158 USA.
EM Julie.Shakib@hsc.utah.edu
FU University of Utah Center for Clinical and Translational Science through
   National Center for Research Resources; National Center for Advancing
   Translational Sciences, National Institutes of Health [8UL1TR000105];
   University of Utah Children's Health Research Center; H.A. and Edna
   Benning Presidential Endowment
FX Funded by University of Utah Center for Clinical and Translational
   Science through National Center for Research Resources and the National
   Center for Advancing Translational Sciences, National Institutes of
   Health (8UL1TR000105 [formerly UL1RR025764]), the University of Utah
   Children's Health Research Center, and the H.A. and Edna Benning
   Presidential Endowment. The authors declare no conflicts of interest.
NR 20
TC 1
Z9 1
PU MOSBY-ELSEVIER
PI NEW YORK
PA 360 PARK AVENUE SOUTH, NEW YORK, NY 10010-1710 USA
SN 0022-3476
EI 1097-6833
J9 J PEDIATR-US
JI J. Pediatr.
PD NOV
PY 2013
VL 163
IS 5
BP 1422
EP +
DI 10.1016/j.jpeds.2013.06.021
PG 9
WC Pediatrics
SC Pediatrics
GA 242WD
UT WOS:000326274600041
ER

PT J
AU Destexhe, E
   Prinsen, MK
   van Scholl, I
   Kuper, CF
   Garcon, N
   Veenstra, S
   Segal, L
AF Destexhe, Eric
   Prinsen, Menk K.
   van Scholl, Inge
   Kuper, C. Frieke
   Garcon, Nathalie
   Veenstra, Stephane
   Segal, Lawrence
TI Evaluation of C-reactive protein as an inflammatory biomarker in rabbits
   for vaccine nonclinical safety studies
SO JOURNAL OF PHARMACOLOGICAL AND TOXICOLOGICAL METHODS
LA English
DT Article
DE C-reactive protein; Fibrinogen; Adjuvant; Vaccine; Inflammation; Rabbit;
   Safety/toxicity methods
ID YELLOW-FEVER VACCINATION; ACUTE-PHASE PROTEINS; FIBRINOGEN; INFLUENZA;
   INTERLEUKIN-6; DISEASE; MODEL
AB Introduction: Inflammatory reactions are one of the potential safety concerns that are evaluated in the framework of vaccine safety testing. In nonclinical studies, the assessment of the inflammation relies notably on the measurement of biomarkers. C-reactive protein (CRP) is an acute-phase plasma protein of hepatic origin that could be used for that purpose in toxicity studies with rabbits. Methods: To evaluate the utility of CRP as an additional inflammatory biomarker in adjuvant or vaccine toxicity studies, rabbits were injected on Day 0 with saline, aluminium phosphate, aluminium hydroxide, Adjuvant System (AS) 01, AS03, AS15, or diphtheria-tetanus-whole cell pertussis-hepatitis B vaccine (DTPw-HB). Body weights, haematology parameters, CRP and fibrinogen levels were measured daily up to Day 7. Macroscopic changes at the injection site were also evaluated up to Day 7. At Day 7, a histopathological examination of the injection site was performed. Results: Like fibrinogen, CRP levels rapidly increased after the injection of Adjuvant Systems or DTPw-HB, peaking at Day 1, and returning to baseline in less than a week. The magnitude of the CRP increase was consistently higher than that of fibrinogen with a larger fold increase from background, providing a more sensitive evaluation. The number of circulating heterophils was also increased on Day 1 after the injection of Adjuvant Systems or DTPw-HB. The highest increases in CRP levels were observed after the injection of DTPw-HB or AS03, and were also associated with the persistence of mixed inflammatory cell infiltrates (including heterophils) at the injection sites on Day 7. No increases in CRP levels and in circulating heterophils were observed after injection of the aluminium salt adjuvants. Discussion: Our study supports the use of CRP as an accurate biomarker of acute inflammation in rabbits for vaccine toxicity studies and highlights an association between increased CRP levels and the recruitment of heterophils. (C) 2013 Elsevier Inc. All rights reserved.
C1 [Destexhe, Eric; Garcon, Nathalie; Veenstra, Stephane; Segal, Lawrence] GlaxoSmithKline Vaccines, B-1330 Rixensart, Belgium.
   [Prinsen, Menk K.; van Scholl, Inge] TNO Triskel, Toxicol & Risk Assessment Dept, Zeist, Netherlands.
   [Kuper, C. Frieke] TNO, Res Grp Qual & Safety, NL-3700 AJ Zeist, Netherlands.
RP Destexhe, E (reprint author), GlaxoSmithKline Vaccines, Rue Inst 89, B-1330 Rixensart, Belgium.
EM eric.x.destexhe@gsk.com; menk.prinsen@tno.triskelion.nl;
   inge.vanscholl@tno.nl; frieke.kuper@tno.nl; nathalie.garcon@gsk.com;
   stephane.veenstra@gsk.com; lawrence.m.segal@gsk.com
FU GlaxoSmithKline Biologicals SA
FX The study was sponsored by GlaxoSmithKline Biologicals SA.
NR 29
TC 0
Z9 0
PU ELSEVIER SCIENCE INC
PI NEW YORK
PA 360 PARK AVE SOUTH, NEW YORK, NY 10010-1710 USA
SN 1056-8719
EI 1873-488X
J9 J PHARMACOL TOX MET
JI J. Pharmacol. Toxicol. Methods
PD NOV-DEC
PY 2013
VL 68
IS 3
BP 367
EP 373
DI 10.1016/j.vascn.2013.04.003
PG 7
WC Pharmacology & Pharmacy; Toxicology
SC Pharmacology & Pharmacy; Toxicology
GA 242JS
UT WOS:000326237100010
ER

PT J
AU Guo, JK
   Shi, HM
   Koraishy, F
   Marlier, A
   Ding, ZW
   Shan, A
   Cantley, LG
AF Guo, Jian-Kan
   Shi, Hongmei
   Koraishy, Farrukh
   Marlier, Arnaud
   Ding, Zhaowei
   Shan, Alan
   Cantley, Lloyd G.
TI The Terminator mouse is a diphtheria toxin-receptor knock-in mouse
   strain for rapid and efficient enrichment of desired cell lineages
SO KIDNEY INTERNATIONAL
LA English
DT Article
DE podocyte; renal epithelial cell; renal proximal tubule cell; transgenic
   mouse
ID EXPRESSION
AB Biomedical research often requires primary cultures of specific cell types, which are challenging to obtain at high purity in a reproducible manner. Here we engineered the murine Rosa26 locus by introducing the diphtheria toxin receptor flanked by loxP sites. The resultant strain was nicknamed the Terminator mouse. This approach results in diphtheria toxin-receptor expression in all non-Cre expressing cell types, making these cells susceptible to diphtheria toxin exposure. In primary cultures of kidney cells derived from the Terminator mouse, over 99.99% of cells were dead within 72 h of diphtheria toxin treatment. After crossing the Terminator with the podocin-Cre (podocyte specific) mouse or the Ggt-Cre (proximal tubule specific) mouse, diphtheria toxin treatment killed non-Cre expressing cells but spared podocytes and proximal tubule cells, respectively, enriching the primary cultures to over 99% purity, based on both western blotting and immunostaining of marker proteins. Thus, the Terminator mouse can be a useful tool to selectively and reproducibly obtain even low-abundant cell types at high quantity and purity.
C1 [Guo, Jian-Kan; Shi, Hongmei; Koraishy, Farrukh; Marlier, Arnaud; Ding, Zhaowei; Shan, Alan; Cantley, Lloyd G.] Yale Univ, Sch Med, Dept Internal Med, Nephrol Sect, New Haven, CT 06520 USA.
RP Guo, JK (reprint author), Yale Univ, Sch Med, Dept Internal Med, Nephrol Sect, POB 208029, New Haven, CT 06520 USA.
EM jiankan.guo@gmail.com; lloyd.cantley@yale.edu
FU Yale George O'Brien Center [NIH/NIDDK P30DK079310]; Connecticut Stem
   Cell Fund [NIDDK-DK075464, NIDDK-DK65109]
FX We thank Dr Richard Young (Cincinnati Children's Hospital) for kindly
   providing the DTR fragment, Dr Philippe Soriano (Mount Sinai Medical
   School, NYC) for sharing with us the Rosa26-1 vector, and Dr Eric
   Neilson (Chicago, IL) for the Ggt-Cre mouse. The anti-megalin rabbit
   polyclonal antibody was a generous gift from Dr Daniel Biemesderfer (New
   Haven, CT). We also thank Mr Al Mennone for excellent technical support
   for imaging on the Zeiss LCM 710/Duo system (Center for Cellular and
   Molecular Imaging, Department of Cell Biology, Yale Medical School).
   Alan Shan was a undergraduate student from Brown University, supported
   by a summer student program from Yale George O'Brien Center (NIH/NIDDK
   P30DK079310). ZD was a undergraduate student from University of
   Connecticut at the time of study. This study was supported by the
   following grants: NIDDK-DK075464 (JKG), NIDDK-DK65109 (LGC) and a pilot
   grant from the Connecticut Stem Cell Fund (LGC).
NR 8
TC 1
Z9 1
PU NATURE PUBLISHING GROUP
PI NEW YORK
PA 75 VARICK ST, 9TH FLR, NEW YORK, NY 10013-1917 USA
SN 0085-2538
EI 1523-1755
J9 KIDNEY INT
JI Kidney Int.
PD NOV
PY 2013
VL 84
IS 5
BP 1041
EP 1046
DI 10.1038/ki.2013.202
PG 6
WC Urology & Nephrology
SC Urology & Nephrology
GA 245YG
UT WOS:000326500400026
ER

PT J
AU Hu, XB
   Wei, H
   Xiang, LM
   Chertov, O
   Wayne, AS
   Bera, TK
   Pastan, I
AF Hu, Xiaobo
   Wei, Hui
   Xiang, Laiman
   Chertov, Oleg
   Wayne, Alan S.
   Bera, Tapan K.
   Pastan, Ira
TI Methylation of the DPH1 promoter causes immunotoxin resistance in acute
   lymphoblastic leukemia cell line KOPN-8
SO LEUKEMIA RESEARCH
LA English
DT Article
DE DNA methylation; Drug resistance; ADP-ribosylation; Diphthamide
   synthesis; Epigenetic regulation
ID PSEUDOMONAS-EXOTOXIN; SACCHAROMYCES-CEREVISIAE; DIPHTHERIA-TOXIN;
   DIPHTHAMIDE BIOSYNTHESIS; MYELOID-LEUKEMIA; IN-VITRO; GENE; CANCER;
   5-AZA-2'-DEOXYCYTIDINE; EXPRESSION
AB Moxetumomab pasudotox (HA22) is an immunotoxin with an anti-CD22 Fv fused to a portion of Pseudomonas exotoxin A that kills CD22 expressing ALL cells. HA22 produced significant responses in some cases of ALL. To understand how to increase response rate, we isolated HA22-resistant KOPN-8 cells and found that HA22 cannot inactivate elongation factor-2 (EF2) due to low levels of DPH1 RNA and protein. Resistance was associated with methylation of the CpG island in the DPH1 promoter. 5-Azacytidine prevented resistance and methylation of the CpG residues and merits evaluation to determine if it can increase the efficacy of HA22 in ALL. Published by Elsevier Ltd.
C1 [Hu, Xiaobo; Wei, Hui; Xiang, Laiman; Wayne, Alan S.; Bera, Tapan K.; Pastan, Ira] NCI, Mol Biol Lab, NIH, Bethesda, MD 20892 USA.
   [Chertov, Oleg] NCI, Prot Chem Lab, Adv Technol Program, SAIC Frederick,Frederick Natl Lab Canc Res, Frederick, MD 21701 USA.
   [Wayne, Alan S.] NCI, Pediat Oncol Branch, Ctr Canc Res, NIH, Bethesda, MD 20892 USA.
RP Pastan, I (reprint author), NCI, Mol Biol Lab, 37 Convent Dr,Room 5106, Bethesda, MD 20892 USA.
EM pastani@mail.nih.gov
FU NIH, NCI, Center for Cancer Research; NCI, NIH [HHSN261200800001E]
FX This research was supported in part by the Intramural Research Program
   of the NIH, NCI, Center for Cancer Research, in part with federal funds
   from the NCI, NIH, under contract No. HHSN261200800001E, and in part
   with a Cooperative Research and Development Agreement with MedImmune,
   LLC.
NR 39
TC 1
Z9 1
PU PERGAMON-ELSEVIER SCIENCE LTD
PI OXFORD
PA THE BOULEVARD, LANGFORD LANE, KIDLINGTON, OXFORD OX5 1GB, ENGLAND
SN 0145-2126
J9 LEUKEMIA RES
JI Leuk. Res.
PD NOV
PY 2013
VL 37
IS 11
BP 1551
EP 1556
DI 10.1016/j.leukres.2013.08.005
PG 6
WC Oncology; Hematology
SC Oncology; Hematology
GA 242UV
UT WOS:000326269500029
ER

PT J
AU Muller-Berghaus, J
   Volkers, P
   Scherer, J
   Cichutek, K
AF Mueller-Berghaus, J.
   Volkers, P.
   Scherer, J.
   Cichutek, K.
TI Special considerations for the regulation of biological medicinal
   products in individualised medicine. More than stratified medicine
SO BUNDESGESUNDHEITSBLATT-GESUNDHEITSFORSCHUNG-GESUNDHEITSSCHUTZ
LA German
DT Article
DE Medicinal product; Biomarker; Advanced therapy; Personalisation
ID FOLLICULAR LYMPHOMA; VACCINATION
AB The term individualised medicine, also called personalised medicine, is commonly used as an equivalent to stratified medicine. However, this is erroneous since quite often it is forgotten that especially biological medicinal products have other aspects of individualization that go beyond mere stratification. The principles of stratified medicine have been applied for biological medicinal products for many years. A historical example is diphtheria antitoxin made from horse serum, while current examples are transfusion of red blood cells and the administration of factor VIII in haemophilia A. The stratifying aspects of these medicinal products are given by the following considerations: diphtheria antitoxin is only administered after a diagnosis of diphtheria and not in other forms of tonsillitis, red blood cells should only be transfused once blood group compatibility as been established and factor VIII replacement is only administered in haemophilia A as opposed to other acquired or hereditary disease of the coagulation system. The peculiarities of biological medicinal products, in particular the inherent variability of the drug, are especially important for autologous cellular medicinal products. In addition to the expected variability of the biological source material there is interindividual variability of patients as cell donors, which make definition of specifications and determination of criteria for pharmaceutical quality and potency tests difficult. Therapy with modified autologous cells, a common and important application of advanced therapy medicinal products, is exemplary for the special considerations that must be made when evaluating pharmaceutical quality, mode of action and toxicological properties of the biological medicine. The clinical investigation of advanced therapy medicinal products with the intent of demonstrating safety and efficacy is particularly challenging because of the complexity of therapy, which often involves invasive interventions. The development of biomarkers accelerates the process towards stratified or individualised therapies. Increased requirements for companion diagnostics are a possible consequence. Progress in analytical processes and in biotechnology make a higher degree of individualization likely, possibly to the degree that medicinal products will be individually manufactured for each patient. Current principles of medicinal product testing and market authorization may be applicable only with limitations, because the individual medicinal products are not uniform and are not repeatedly manufactured. The assessment of the process, performed on several different medicinal products manufactured by the same process could potentially serve as a basis for the assessment. For the evaluation of risk for the patient in clinical trials new concepts must be considered, which can be facilitated by interaction of regulatory authorities and developers.
C1 [Mueller-Berghaus, J.; Volkers, P.; Scherer, J.; Cichutek, K.] Paul Ehrlich Inst, D-63225 Langen, Germany.
RP Muller-Berghaus, J (reprint author), Paul Ehrlich Inst, Paul Ehrlich Str 51-59, D-63225 Langen, Germany.
EM mueja@pei.de
NR 9
TC 0
Z9 0
PU SPRINGER
PI NEW YORK
PA 233 SPRING ST, NEW YORK, NY 10013 USA
SN 1436-9990
EI 1437-1588
J9 BUNDESGESUNDHEITSBLA
JI Bundesgesundheitsblatt-Gesund.
PD NOV
PY 2013
VL 56
IS 11
BP 1538
EP 1544
DI 10.1007/s00103-013-1826-y
PG 7
WC Public, Environmental & Occupational Health
SC Public, Environmental & Occupational Health
GA 242YR
UT WOS:000326283100011
ER

PT J
AU Szu, SC
AF Szu, Shousun Chen
TI Development of Vi conjugate - a new generation of typhoid vaccine
SO EXPERT REVIEW OF VACCINES
LA English
DT Review
DE infants; typhoid fever; vaccine development; Vi conjugate; young
   children
ID INFLUENZAE TYPE-B; CAPSULAR POLYSACCHARIDE CONJUGATE; 2-TO 4-YEAR-OLD
   CHILDREN; STANDARD REFERENCE SERUM; ENTERICA SEROVAR TYPHI; IGG ANTI-VI;
   SALMONELLA-TYPHI; HAEMOPHILUS-INFLUENZAE; MULTIDRUG-RESISTANT;
   STREPTOCOCCUS-PNEUMONIAE
AB Typhoid fever remains to be a serious disease burden worldwide with an estimated annual incidence about 20 million. The licensed vaccines showed moderate protections and have multiple deficiencies. Most important of all, none of the licensed typhoid vaccines demonstrated protection for children under 5 years old. These limitations impeded successful implementation of typhoid vaccination programs. To improve immunogenicity Vi was conjugated to rEPA, a recombinant exoprotein A from Pseudomonas aeruginosa. Vi-rEPA showed higher and longer lasting anti-Vi IgG in adults and children than Vi alone in high endemic areas. In school-age children and adults, the immunity persisted more than 8 years. In a double-blind, placebo-controlled and randomized efficacy trial in 2- to 5-year-old children, Vi-rEPA conferred 89% protective efficacy against typhoid fever and the protection lasted at least 4 years. When given concomitantly with infant routine vaccines, Vi-rEPA was safe, immunogenic and showed no interference with the routine vaccines. Vi conjugate vaccine was also attempted and successfully demonstrated by several other laboratories and manufactures. Using either rEPA or different carrier proteins, such as diphtheria or tetanus toxoid, recombinant diphtheria toxin (CRM197), the Vi conjugates synthesized was significantly more immunogenic than Vi alone. Recently, two Vi-tetanus toxoid conjugates were licensed in India for all ages, starts as young as 3 month old. This new generation of typhoid vaccine opens up a new era for typhoid prevention and elimination.
C1 Eunice Kennedy Shriver Natl Inst Child Hlth & Hum, NIH, Bethesda, MD 20814 USA.
RP Szu, SC (reprint author), Eunice Kennedy Shriver Natl Inst Child Hlth & Hum, NIH, 9402 Wildoak Dr, Bethesda, MD 20814 USA.
EM SzuNIH@gmail.com
FU NIH; NIH, Eunice Kennedy Shriver National Institute of Child Health and
   Human Development
FX This research was supported by the Intramural Research Program of the
   NIH, Eunice Kennedy Shriver National Institute of Child Health and Human
   Development. The author has no other relevant affiliations or financial
   involvement with any organization or entity with a financial interest in
   or financial conflict with the subject matter or materials discussed in
   the manuscript apart from those disclosed.
NR 99
TC 4
Z9 4
PU EXPERT REVIEWS
PI LONDON
PA UNITEC HOUSE, 3RD FL, 2 ALBERT PLACE, FINCHLEY CENTRAL, LONDON N3 1QB,
   ENGLAND
SN 1476-0584
EI 1744-8395
J9 EXPERT REV VACCINES
JI Expert Rev. Vaccines
PD NOV
PY 2013
VL 12
IS 11
BP 1273
EP 1286
DI 10.1586/14760584.2013.845529
PG 14
WC Immunology
SC Immunology
GA 240OD
UT WOS:000326105500007
ER

PT J
AU Sevigny, LM
   Booth, BJ
   Rowley, KJ
   Leav, BA
   Cheslock, PS
   Garrity, KA
   Sloan, SE
   Thomas, W
   Babcock, GJ
   Wang, Y
AF Sevigny, Leila M.
   Booth, Brian J.
   Rowley, Kirk J.
   Leav, Brett A.
   Cheslock, Peter S.
   Garrity, Kerry A.
   Sloan, Susan E.
   Thomas, William, Jr.
   Babcock, Gregory J.
   Wang, Yang
TI Identification of a Human Monoclonal Antibody To Replace Equine
   Diphtheria Antitoxin for Treatment of Diphtheria Intoxication
SO INFECTION AND IMMUNITY
LA English
DT Article
ID CORYNEBACTERIUM-DIPHTHERIAE; MOLECULAR EPIDEMIOLOGY; CRYSTAL-STRUCTURE;
   IMMUNE GLOBULIN; TOXIN RECEPTOR; CELLS; VERO; TITRATION; FRAGMENT; VITRO
AB Diphtheria antitoxin (DAT) has been the cornerstone of the treatment of Corynebacterium diphtheriae infection for more than 100 years. Although the global incidence of diphtheria has declined steadily over the last quarter of the 20th century, the disease remains endemic in many parts of the world, and significant outbreaks still occur. DAT is an equine polyclonal antibody that is not commercially available in the United States and is in short supply globally. A safer, more readily available alternative to DAT would be desirable. In the current study, we obtained human monoclonal antibodies (hMAbs) directly from antibody-secreting cells in the circulation of immunized human volunteers. We isolated a panel of diverse hMAbs that recognized diphtheria toxoid, as well as a variety of recombinant protein fragments of diphtheria toxin. Forty-five unique hMAbs were tested for neutralization of diphtheria toxin in in vitro cytotoxicity assays with a 50% effective concentration of 0.65 ng/ml for the lead candidate hMAb, 315C4. In addition, 25 mu g of 315C4 completely protected guinea pigs from intoxication in an in vivo lethality model, yielding an estimated relative potency of 64 IU/mg. In comparison, 1.6 IU of DAT was necessary for full protection from morbidity and mortality in this model. We further established that our lead candidate hMAb binds to the receptor-binding domain of diphtheria toxin and physically blocks the toxin from binding to the putative receptor, heparin-binding epidermal growth factor-like growth factor. The discovery of a specific and potent human neutralizing antibody against diphtheria toxin holds promise as a potential therapeutic.
C1 [Sevigny, Leila M.; Booth, Brian J.; Rowley, Kirk J.; Leav, Brett A.; Cheslock, Peter S.; Garrity, Kerry A.; Sloan, Susan E.; Thomas, William, Jr.; Babcock, Gregory J.; Wang, Yang] Univ Massachusetts, Sch Med, MassBiol, Boston, MA 02125 USA.
RP Wang, Y (reprint author), Univ Massachusetts, Sch Med, MassBiol, Harbor Campusgn, Boston, MA 02125 USA.
EM yang.wang@umassmed.edu
NR 26
TC 1
Z9 1
PU AMER SOC MICROBIOLOGY
PI WASHINGTON
PA 1752 N ST NW, WASHINGTON, DC 20036-2904 USA
SN 0019-9567
EI 1098-5522
J9 INFECT IMMUN
JI Infect. Immun.
PD NOV
PY 2013
VL 81
IS 11
BP 3992
EP 4000
DI 10.1128/IAI.00462-13
PG 9
WC Immunology; Infectious Diseases
SC Immunology; Infectious Diseases
GA 235LI
UT WOS:000325719900005
ER

PT J
AU Thierry-Carstensen, B
   Dalby, T
   Stevner, MA
   Robbins, JB
   Schneerson, R
   Trollfors, B
AF Thierry-Carstensen, Birgit
   Dalby, Tine
   Stevner, Michael A.
   Robbins, John B.
   Schneerson, Rachel
   Trollfors, Birger
TI Experience with monocomponent acellular pertussis combination vaccines
   for infants, children, adolescents and adults-A review of safety,
   immunogenicity, efficacy and effectiveness studies and 15 years of field
   experience
SO VACCINE
LA English
DT Review
DE Clinical trial; Hydrogen peroxide inactivated pertussis toxoid; aP
   vaccine; Whooping cough; Statens Serum Institut
ID PERSISTENT ITCHING NODULES; ANTIGEN-CONTENT DIPHTHERIA;
   BORDETELLA-PERTUSSIS; TOXOID VACCINE; BOOSTER IMMUNIZATION;
   HYDROGEN-PEROXIDE; ADSORBED VACCINES; CONTROLLED TRIAL;
   DELAYED-HYPERSENSITIVITY; ANTIBODY-RESPONSES
AB Combination vaccines containing a monocomponent acellular pertussis (aP) vaccine, manufactured at Statens Serum Institut (SSI), Denmark, have successfully controlled Bordetella pertussis infections in Denmark since 1997. The efficacy of this aP vaccine was 71% in a double-blind, randomised and controlled clinical trial. Its safety and immunogenicity have been demonstrated in infants, children, adolescents and adults. In approximately 500,000 children it was effective against pertussis requiring hospitalisation (VE: 93% after 3 doses) and against pertussis not requiring hospitalisation (VE: 78% after 3 doses). IgG antibodies against pertussis toxin (IgG anti-PT) response rates after booster vaccination of adults with tetanus, diphtheria and aP combination vaccine (TdaP) were considerably higher for this monocornponent aP vaccine containing 20 mu g pertussis toxoid, inactivated by hydrogen peroxide (92.0%), than for two multicomponent aP vaccines inactivated by formaldehyde and/or glutaraldehyde: 3-component aP with 8 p.g pertussis toxoid (77.2%) and 5-component aP with 2.5 mu g pertussis toxoid (47.1%), without compromising the safety profile. In Denmark where this monocomponent aP vaccine has been the only pertussis vaccine in use for 15 years, there has been no pertussis epidemic since 2002 (population incidence 36 per 100,000), in contrast to neighbouring countries, where epidemics have occurred. This monocomponent aP vaccine can be used in combination vaccines for primary and booster vaccination against pertussis in all age groups and is an important tool for successful pertussis control. (C) 2013 The Authors. Published by Elsevier Ltd. All rights reserved.
C1 [Thierry-Carstensen, Birgit; Dalby, Tine; Stevner, Michael A.] Statens Serum Inst, DK-2300 Copenhagen, Denmark.
   [Robbins, John B.; Schneerson, Rachel] NICHHD, NIH, Bethesda, MD 20892 USA.
   [Trollfors, Birger] Sahlgrenska Univ Hosp East, Dept Pediat Med, S-4168S Gothenburg, Sweden.
RP Thierry-Carstensen, B (reprint author), Statens Serum Inst, 5 Artillerivej, DK-2300 Copenhagen, Denmark.
EM btc@ssi.dk
NR 75
TC 2
Z9 2
PU ELSEVIER SCI LTD
PI OXFORD
PA THE BOULEVARD, LANGFORD LANE, KIDLINGTON, OXFORD OX5 1GB, OXON, ENGLAND
SN 0264-410X
EI 1873-2518
J9 VACCINE
JI Vaccine
PD OCT 25
PY 2013
VL 31
IS 45
BP 5178
EP 5191
DI 10.1016/j.vaccine.2013.08.034
PG 14
WC Immunology; Medicine, Research & Experimental
SC Immunology; Research & Experimental Medicine
GA 252HR
UT WOS:000326996300005
ER

PT J
AU Afolabi, MO
   Ndure, J
   Drammeh, A
   Darboe, F
   Mehedi, SR
   Rowland-Jones, SL
   Borthwick, N
   Black, A
   Ambler, G
   John-Stewart, GC
   Reilly, M
   Hanke, T
   Flanagan, KL
AF Afolabi, Muhammed O.
   Ndure, Jorjoh
   Drammeh, Abdoulie
   Darboe, Fatoumatta
   Mehedi, Shams-Rony
   Rowland-Jones, Sarah L.
   Borthwick, Nicola
   Black, Antony
   Ambler, Gwen
   John-Stewart, Grace C.
   Reilly, Marie
   Hanke, Tomas
   Flanagan, Katie L.
TI A Phase I Randomized Clinical Trial of Candidate Human Immunodeficiency
   Virus type 1 Vaccine MVA.HIVA Administered to Gambian Infants
SO PLOS ONE
LA English
DT Article
ID ACTIVE ANTIRETROVIRAL THERAPY; TO-CHILD TRANSMISSION; EXPRESSING HIV-1
   GAG; PRIME-BOOST REGIMEN; CLADE-A VACCINE; HIV-1-INFECTED WOMEN; ANKARA
   MVA; AFRICAN CHILDREN; RECOMBINANT BCG; CELL RESPONSES
AB Background: A vaccine to decrease transmission of human immunodeficiency virus type 1 (HIV-1) during breast-feeding would complement efforts to eliminate infant HIV-1 infection by antiretroviral therapy. Relative to adults, infants have distinct immune development, potentially high-risk of transmission when exposed to HIV-1 and rapid progression to AIDS when infected. To date, there have been only three published HIV-1 vaccine trials in infants.
   Trial Design: We conducted a randomized phase I clinical trial PedVacc 001 assessing the feasibility, safety and immunogenicity of a single dose of candidate vaccine MVA.HIVA administered intramuscularly to 20-week-old infants born to HIV-1-negative mothers in The Gambia.
   Methods: Infants were followed to 9 months of age with assessment of safety, immunogenicity and interference with Expanded Program on Immunization (EPI) vaccines. The trial is the first stage of developing more complex prime-boost vaccination strategies against breast milk transmission of HIV-1.
   Results: From March to October 2010, 48 infants (24 vaccine and 24 no-treatment) were enrolled with 100% retention. The MVA.HIVA vaccine was safe with no difference in adverse events between vaccinees and untreated infants. Two vaccine recipients (9%) and no controls had positive ex vivo interferon-gamma ELISPOT assay responses. Antibody levels elicited to the EPI vaccines, which included diphtheria, tetanus, whole-cell pertussis, hepatitis B virus, Haemophilus influenzae type b and oral poliovirus, reached protective levels for the vast majority and were similar between the two arms.
   Conclusions: A single low-dose of MVA.HIVA administered to 20-week-old infants in The Gambia was found to be safe and without interference with the induction of protective antibody levels by EPI vaccines, but did not alone induce sufficient HIV-1-specific responses. These data support the use of MVA carrying other transgenes as a boosting vector within more complex prime-boost vaccine strategies against transmission of HIV-1 and/or other infections in this age group.
   Trial Registration: ClinicalTrials.gov NCT00982579 The Pan African Clinical Trials Registry PACTR2008120000904116
C1 [Afolabi, Muhammed O.; Ndure, Jorjoh; Drammeh, Abdoulie; Darboe, Fatoumatta; Flanagan, Katie L.] MRC Unit, Fajara, Gambia.
   [Mehedi, Shams-Rony] MRC Unit, Stat & Data Management Dept, Fajara, Gambia.
   [Rowland-Jones, Sarah L.] Univ Oxford, Jenner Inst, Oxford, England.
   [Borthwick, Nicola; Black, Antony; Ambler, Gwen; John-Stewart, Grace C.; Hanke, Tomas] Univ Washington, Dept Biostat, Seattle, WA 98195 USA.
   [Borthwick, Nicola; Black, Antony; Ambler, Gwen; John-Stewart, Grace C.; Hanke, Tomas] Univ Washington, Dept Med, Seattle, WA USA.
   [Borthwick, Nicola; Black, Antony; Ambler, Gwen; John-Stewart, Grace C.; Hanke, Tomas] Univ Washington, Dept Epidemiol, Seattle, WA 98195 USA.
   [Reilly, Marie] Dept Med Epidemiol & Biostat, Stockholm, Sweden.
RP Hanke, T (reprint author), Univ Washington, Dept Biostat, Seattle, WA 98195 USA.
EM tomas.hanke@ndm.ox.ac.uk
FU European and Developing Countries Clinical Trials Partnership (EDCTP)
   [CT.2006.33111.002]; MRC UK; SIDA (Swedish International Development
   Cooperation Agency)
FX This work was supported by the European and Developing Countries
   Clinical Trials Partnership (EDCTP; CT.2006.33111.002) with co-funding
   from MRC UK and SIDA (Swedish International Development Cooperation
   Agency). The MRC Unit in The Gambia provided the infrastructure to
   perform the study, which was sponsored by MRC UK. The funders had no
   role in study design, data collection and analysis, decision to publish,
   or preparation of the manuscript.
NR 58
TC 0
Z9 0
PU PUBLIC LIBRARY SCIENCE
PI SAN FRANCISCO
PA 1160 BATTERY STREET, STE 100, SAN FRANCISCO, CA 94111 USA
SN 1932-6203
J9 PLOS ONE
JI PLoS One
PD OCT 24
PY 2013
VL 8
IS 10
AR e78289
DI 10.1371/journal.pone.0078289
PG 10
WC Multidisciplinary Sciences
SC Science & Technology - Other Topics
GA 241FR
UT WOS:000326152300047
ER

PT J
AU Kole, AK
   Roy, R
AF Kole, Alakes K.
   Roy, Rammohan
TI Respiratory Diphtheria
SO NEW ENGLAND JOURNAL OF MEDICINE
LA English
DT Editorial Material
C1 [Kole, Alakes K.; Roy, Rammohan] Infect Dis Hosp, Kolkata, W Bengal, India.
RP Kole, AK (reprint author), Infect Dis Hosp, Kolkata, W Bengal, India.
EM dralakeskole@yahoo.co.in
NR 0
TC 0
Z9 0
PU MASSACHUSETTS MEDICAL SOC
PI WALTHAM
PA WALTHAM WOODS CENTER, 860 WINTER ST,, WALTHAM, MA 02451-1413 USA
SN 0028-4793
EI 1533-4406
J9 NEW ENGL J MED
JI N. Engl. J. Med.
PD OCT 17
PY 2013
VL 369
IS 16
BP 1544
EP 1544
DI 10.1056/NEJMicm1309222
PG 1
WC Medicine, General & Internal
SC General & Internal Medicine
GA 267MJ
UT WOS:000328101700012
ER

PT J
AU Pellegrino, P
   Carnovale, C
   Perrone, V
   Pozzi, M
   Antoniazzi, S
   Clementi, E
   Radice, S
AF Pellegrino, Paolo
   Carnovale, Carla
   Perrone, Valentina
   Pozzi, Marco
   Antoniazzi, Stefania
   Clementi, Emilio
   Radice, Sonia
TI Acute Disseminated Encephalomyelitis Onset: Evaluation Based on Vaccine
   Adverse Events Reporting Systems
SO PLOS ONE
LA English
DT Article
ID VAERS
AB Objective: To evaluate epidemiological features of post vaccine acute disseminated encephalomyelitis (ADEM) by considering data from different pharmacovigilance surveillance systems.
   Methods: The Vaccine Adverse Event Reporting System (VAERS) database and the EudraVigilance post-authorisation module (EVPM) were searched to identify post vaccine ADEM cases. Epidemiological features including sex and related vaccines were analysed.
   Results: We retrieved 205 and 236 ADEM cases from the EVPM and VAERS databases, respectively, of which 404 were considered for epidemiological analysis following verification and causality assessment. Half of the patients had less than 18 years and with a slight male predominance. The time interval from vaccination to ADEM onset was 2-30 days in 61% of the cases. Vaccine against seasonal flu and human papilloma virus vaccine were those most frequently associated with ADEM, accounting for almost 30% of the total cases. Mean number of reports per year between 2005 and 2012 in VAERS database was 40 +/- 21.7, decreasing after 2010 mainly because of a reduction of reports associated with human papilloma virus and Diphtheria, Pertussis, Tetanus, Polio and Haemophilus Influentiae type B vaccines.
   Conclusions: This study has a high epidemiological power as it is based on information on adverse events having occurred in over one billion people. It suffers from lack of rigorous case verification due to the weakness intrinsic to the surveillance databases used. At variance with previous reports on a prevalence of ADEM in childhood we demonstrate that it may occur at any age when post vaccination. This study also shows that the diminishing trend in post vaccine ADEM reporting related to Diphtheria, Pertussis, Tetanus, Polio and Haemophilus Influentiae type B and human papilloma virus vaccine groups is most likely due to a decline in vaccine coverage indicative of a reduced attention to this adverse drug reaction.
C1 [Pellegrino, Paolo; Carnovale, Carla; Perrone, Valentina; Clementi, Emilio; Radice, Sonia] Univ Milan, Clin Pharmacol Unit, Univ Hosp Luigi Sacco, Milan, Italy.
   [Pozzi, Marco; Clementi, Emilio] Sci Inst IRCCS E Medea, I-23842 Bosisio Parini, Lecco, Italy.
   [Antoniazzi, Stefania] IRCCS Fdn Ca Granda Osped Maggiore Policlin, Milan, Italy.
RP Clementi, E (reprint author), Univ Milan, Clin Pharmacol Unit, Univ Hosp Luigi Sacco, Milan, Italy.
EM emilio.clementi@unimi.it; sonia.radice@unimi.it
FU Italian Medicines Agency, AIFA; Centre of Pharmacovigilance of Regione
   Lombardia (Monitoraggio degli Eventi Avversi in Pediatria project);
   Italian Ministry of Health
FX The financial support by the Italian Medicines Agency, AIFA, and the
   Centre of Pharmacovigilance of Regione Lombardia (Monitoraggio degli
   Eventi Avversi in Pediatria project, to EC) and the Italian Ministry of
   Health (RC 2013 to EC) is gratefully acknowledged. The funders had no
   role in study design, data collection and analysis, decision to publish,
   or preparation of the manuscript.
NR 13
TC 2
Z9 2
PU PUBLIC LIBRARY SCIENCE
PI SAN FRANCISCO
PA 1160 BATTERY STREET, STE 100, SAN FRANCISCO, CA 94111 USA
SN 1932-6203
J9 PLOS ONE
JI PLoS One
PD OCT 16
PY 2013
VL 8
IS 10
AR e77766
DI 10.1371/journal.pone.0077766
PG 7
WC Multidisciplinary Sciences
SC Science & Technology - Other Topics
GA 239JR
UT WOS:000326019400133
ER

PT J
AU Kline, JM
   Lewis, WD
   Smith, EA
   Tracy, LR
   Moerschel, SK
AF Kline, Jonathan M.
   Lewis, William D.
   Smith, Eleanor A.
   Tracy, Lloyd R.
   Moerschel, Sarah K.
TI Pertussis: A Reemerging Infection
SO AMERICAN FAMILY PHYSICIAN
LA English
DT Article
ID IMMUNIZATION PRACTICES ACIP; BORDETELLA-PERTUSSIS; ACELLULAR PERTUSSIS;
   ADVISORY-COMMITTEE; ERYTHROMYCIN ESTOLATE; UNITED-STATES;
   RECOMMENDATIONS; DIPHTHERIA; TETANUS; INFANTS
AB Pertussis, also known as whooping cough, is an acute respiratory tract infection that has increased in incidence in recent years. The initial catarrhal stage presents with nonspecific symptoms of malaise, rhinorrhea, sneezing, lacrimation, and mild cough. During the paroxysmal stage, severe outbreaks of coughing often lead to the classic high-pitched whooping sound patients make when gasping for breath. The paroxysmal stage is followed by the convalescent stage and resolution of symptoms. Complications vary by age, with infants more likely to experience severe complications such as apnea, pneumonia, seizures, or death. In adolescents and adults, complications are the result of chronic cough. The diagnosis depends on clinical signs and laboratory testing. Both culture and polymerase chain reaction testing can be used to confirm the diagnosis; serologic testing is not standardized or routinely recommended. Although antibiotics have not shown clear effectiveness in the treatment of pertussis, they eradicate nasal bacterial carriage and may. reduce transmission rates. Macrolide antibiotics such as azithromycin are first-line treatments to prevent transmission; trimethoprim/sulfamethoxazole is an alternative in cases of allergy or intolerance to macrolides. Immunization against pertussis is essential for disease prevention. Current recommendations in the United States consist of administering five doses of the diphtheria and tetanus toxoids and acellular pertussis (DTaP) vaccine to children before seven years of age, and administering a tetanus toxoid, reduced diphtheria toxoid, and acellular pertussis (Tdap) booster between 11 and 18 years of age. Recent efforts have focused on the vaccination of adolescents and adults, with new recommendations for a single dose of the Tdap booster if it has not been previously administered. Copyright (C) 2013 American Academy of Family Physicians.
C1 [Kline, Jonathan M.; Lewis, William D.; Tracy, Lloyd R.] W Virginia Univ, Sch Med, Eastern Div, Dept Family Med, Harpers Ferry, WV 25425 USA.
   [Smith, Eleanor A.; Moerschel, Sarah K.] W Virginia Univ, Sch Med, Eastern Div, Dept Pediat, Harpers Ferry, WV 25425 USA.
RP Kline, JM (reprint author), W Virginia Univ, Sch Med, Eastern Div, 171 Taylor St, Harpers Ferry, WV 25425 USA.
EM jmkline@hsc.wvu.edu
NR 45
TC 0
Z9 0
PU AMER ACAD FAMILY PHYSICIANS
PI KANSAS CITY
PA 8880 WARD PARKWAY, KANSAS CITY, MO 64114-2797 USA
SN 0002-838X
EI 1532-0650
J9 AM FAM PHYSICIAN
JI Am. Fam. Physician
PD OCT 15
PY 2013
VL 88
IS 8
BP 507
EP 514
PG 8
WC Primary Health Care; Medicine, General & Internal
SC General & Internal Medicine
GA 240UE
UT WOS:000326122400002
ER

PT J
AU Belaldavar, BP
   Ankle, NR
   Gajendran, AV
   Kedarnath, R
AF Belaldavar, Basavaraj P.
   Ankle, Nitin R.
   Gajendran, Ashwin V.
   Kedarnath, Ratkal
TI Isolated eccentric lingual diphtheria: A relevance
SO INDIAN JOURNAL OF PATHOLOGY AND MICROBIOLOGY
LA English
DT Editorial Material
C1 [Belaldavar, Basavaraj P.; Ankle, Nitin R.; Gajendran, Ashwin V.] JN Med Coll Nehru Nagar, Dept ENT & HNS, Belgaum 590010, Karnataka, India.
   [Kedarnath, Ratkal] Khaja Banda Nawaz Inst Med Sci, Dept ENT & HNS, Gulbarga, Karnataka, India.
RP Gajendran, AV (reprint author), JN Med Coll Nehru Nagar, Post Grad Dept ENT & HNS, Belgaum 590010, Karnataka, India.
EM ashwinburns@yahoo.com
NR 5
TC 0
Z9 0
PU MEDKNOW PUBLICATIONS & MEDIA PVT LTD
PI MUMBAI
PA B-9, KANARA BUSINESS CENTRE, OFF LINK RD, GHAKTOPAR-E, MUMBAI, 400075,
   INDIA
SN 0377-4929
EI 0974-5130
J9 INDIAN J PATHOL MICR
JI Indian J. Pathol. Microbiol.
PD OCT-DEC
PY 2013
VL 56
IS 4
BP 466
EP 467
DI 10.4103/0377-4929.125377
PG 2
WC Pathology
SC Pathology
GA AB3NJ
UT WOS:000331697200034
ER

PT J
AU Kassner, I
   Andersson, A
   Fey, M
   Tomas, M
   Ferrando-May, E
   Hottiger, MO
AF Kassner, Ingrid
   Andersson, Anneli
   Fey, Monika
   Tomas, Martin
   Ferrando-May, Elisa
   Hottiger, Michael O.
TI SET7/9-dependent methylation of ARTD1 at K508 stimulates poly-ADP-ribose
   formation after oxidative stress
SO OPEN BIOLOGY
LA English
DT Article
DE ADP-ribosylation; lysine methylation; PARP-1; protein regulation; SET7/9
ID LYSINE DEMETHYLASE LSD1; GROUP C PROTEIN; TRANSCRIPTIONAL ACTIVATION;
   GENE-EXPRESSION; IN-VIVO; METHYLTRANSFERASE; SET7/9;
   POLY(ADP-RIBOSYL)ATION; ACETYLATION; PARP1
AB ADP-ribosyltransferase diphtheria toxin-like 1 (ARTD1, formerly PARP1) is localized in the nucleus, where it ADP-ribosylates specific target proteins. The post-translational modification (PTM) with a single ADP-ribose unit or with polymeric ADP-ribose (PAR) chains regulates protein function as well as protein-protein interactions and is implicated in many biological processes and diseases. SET7/9 (Setd7, KMT7) is a protein methyltransferase that catalyses lysine monomethylation of histones, but also methylates many nonhistone target proteins such as p53 or DNMT1. Here, we identify ARTD1 as a new SET7/9 target protein that is methylated at K508 in vitro and in vivo. ARTD1 auto-modification inhibits its methylation by SET7/9, while autopoly-ADP-ribosylation is not impaired by prior methylation of ARTD1. Moreover, ARTD1 methylation by SET7/9 enhances the synthesis of PAR upon oxidative stress in vivo. Furthermore, laser irradiation-induced PAR formation and ARTD1 recruitment to sites of DNA damage in a SET7/9-dependent manner. Together, these results reveal a novel mechanism for the regulation of cellular ARTD1 activity by SET7/9 to assure efficient PAR formation upon cellular stress.
C1 [Kassner, Ingrid; Andersson, Anneli; Fey, Monika; Hottiger, Michael O.] Univ Zurich, Inst Vet Biochem & Mol Biol, CH-8057 Zurich, Switzerland.
   [Kassner, Ingrid; Andersson, Anneli] Univ Zurich, Mol Life Sci Program, Life Sci Zurich Grad Sch, CH-8057 Zurich, Switzerland.
   [Tomas, Martin; Ferrando-May, Elisa] Univ Konstanz, Bioimaging Ctr, Dept Biol, D-78464 Constance, Germany.
   [Tomas, Martin] Univ Konstanz, Ctr Appl Photon, Dept Phys, D-78464 Constance, Germany.
RP Hottiger, MO (reprint author), Univ Zurich, Inst Vet Biochem & Mol Biol, Winterthurerstr 190, CH-8057 Zurich, Switzerland.
EM hottiger@vetbio.uzh.ch
RI Hottiger, Michael/J-7747-2013
OI Hottiger, Michael/0000-0002-7323-2270
FU Swiss National Science Foundation [310030B-138667]; Kanton of Zurich
FX This work was supported by the Swiss National Science Foundation grant
   no. 310030B-138667 and the Kanton of Zurich (both to M.O.H.).
NR 44
TC 0
Z9 0
PU ROYAL SOC
PI LONDON
PA 6-9 CARLTON HOUSE TERRACE, LONDON SW1Y 5AG, ENGLAND
SN 2046-2441
J9 OPEN BIOL
JI Open Biol
PD OCT
PY 2013
VL 3
IS 10
AR 120173
DI 10.1098/rsob.120173
PG 10
WC Biochemistry & Molecular Biology
SC Biochemistry & Molecular Biology
GA 298EH
UT WOS:000330306400001
ER

PT J
AU Tontini, M
   Berti, F
   Romano, MR
   Proietti, D
   Zambonelli, C
   Bottomley, MJ
   De Gregorio, E
   Del Giudice, G
   Rappuoli, R
   Costantino, P
   Brogioni, G
   Balocchi, C
   Biancucci, M
   Malito, E
AF Tontini, M.
   Berti, F.
   Romano, M. R.
   Proietti, D.
   Zambonelli, C.
   Bottomley, M. J.
   De Gregorio, E.
   Del Giudice, G.
   Rappuoli, R.
   Costantino, P.
   Brogioni, G.
   Balocchi, C.
   Biancucci, M.
   Malito, E.
CA Study Grp
TI Comparison of CRM197, diphtheria toxoid and tetanus toxoid as protein
   carriers for meningococcal glycoconjugate vaccines
SO VACCINE
LA English
DT Article
DE Conjugate vaccines; Carrier priming; Meningococcal vaccines; CRM197;
   Tetanus toxoid; Diphtheria toxoid
ID B CONJUGATE VACCINES; INDUCED EPITOPIC SUPPRESSION; ANTIBODY-RESPONSE;
   NEISSERIA-MENINGITIDIS; PNEUMOCOCCAL VACCINE; IMMUNOLOGICAL MEMORY;
   TOXIN; IMMUNOGENICITY; PREVENTION; PROTECTION
AB Glycoconjugate vaccines are among the most effective and safest vaccines ever developed. Diphtheria toxoid (DT), tetanus toxoid (TT) and CRM197 have been mostly used as protein carriers in licensed vaccines. We evaluated the immunogenicity of serogroup A, C, W-135 and Y meningococcal oligosaccharides conjugated to CRM197, DT and TT in naive mice. The three carriers were equally efficient in inducing an immune response against the carbohydrate moiety in immunologically naive mice. The effect of previous exposure to different dosages of the carrier protein on the anti-carbohydrate response was studied using serogroup A meningococcal (MenA) saccharide conjugates as a model. CRM197 showed a strong propensity to positively prime the anti-carbohydrate response elicited by its conjugates or those with the antigenically related carrier DT. Conversely in any of the tested conditions TT priming did not result in enhancement of the anti-carbohydrate response elicited by the corresponding conjugates. Repeated exposure of mice to TT or to CRM197 before immunization with the respective MenA conjugates resulted in a drastic suppression of the anti-carbohydrate response in the case of TT conjugate and only in a slight reduction in the case of CRM197. The effect of carrier priming on the anti-MenA response of DT-based conjugates varied depending on their carbohydrate to protein ratio. These data may have implications for human vaccination since conjugate vaccines are widely used in individuals previously immunized with DT and TT carrier proteins. (C) 2013 Elsevier Ltd. All rights reserved.
C1 [Tontini, M.; Berti, F.; Romano, M. R.; Proietti, D.; Zambonelli, C.; Bottomley, M. J.; De Gregorio, E.; Del Giudice, G.; Rappuoli, R.; Costantino, P.; Brogioni, G.; Balocchi, C.; Biancucci, M.; Malito, E.; Study Grp] Novartis Vaccines & Diagnost Res Ctr, I-53100 Siena, Italy.
RP Costantino, P (reprint author), Novartis Vaccines & Diagnost, Via Fiorentina 1, I-53100 Siena, Italy.
EM paolo.costantino@novartis.com
FU Novartis Fellowship from the PhD program in Chemical Science of the
   University of Siena, Italy
FX The authors are Novartis Vaccines & Diagnostics employees. In the "study
   group", Marco Biancucci has been recipient of a Novartis Fellowship from
   the PhD program in Chemical Science of the University of Siena, Italy.
NR 41
TC 0
Z9 0
PU ELSEVIER SCI LTD
PI OXFORD
PA THE BOULEVARD, LANGFORD LANE, KIDLINGTON, OXFORD OX5 1GB, OXON, ENGLAND
SN 0264-410X
EI 1873-2518
J9 VACCINE
JI Vaccine
PD OCT 1
PY 2013
VL 31
IS 42
BP 4827
EP 4833
DI 10.1016/j.vaccine.2013.07.078
PG 7
WC Immunology; Medicine, Research & Experimental
SC Immunology; Research & Experimental Medicine
GA 249IY
UT WOS:000326772100024
ER

PT J
AU Khetsuriani, N
   Zakikhany, K
   Jabirov, S
   Saparova, N
   Ursu, P
   Wannemuehler, K
   Wassilak, S
   Efstratiou, A
   Martin, R
AF Khetsuriani, Nino
   Zakikhany, Katherina
   Jabirov, Shamsiddin
   Saparova, Nargis
   Ursu, Pavel
   Wannemuehler, Kathleen
   Wassilak, Steve
   Efstratiou, Androulla
   Martin, Rebecca
TI Seroepidemiology of diphtheria and tetanus among children and young
   adults in Tajikistan: Nationwide population-based survey, 2010
SO VACCINE
LA English
DT Article
DE Diphtheria; Tetanus; Population immunity; Susceptibility;
   Seroprevalence; Tajikistan
ID EPIDEMIC DIPHTHERIA; ADVERSE-REACTIONS; IMMUNOGENICITY; IMMUNIZATION;
   PERTUSSIS; UKRAINE; GEORGIA; TOXOIDS; MEASLES; STATES
AB Background: Tajikistan had a major diphtheria outbreak (similar to 10,000 cases) in the 1990s, which was controlled after nationwide immunization campaigns with diphtheria-tetanus toxoid in 1995 and 1996. Since 2000, only 52 diphtheria cases have been reported. However, in coverage surveys conducted in 2000 and 2005, diphtheria-tetanus-pertussis vaccine coverage was lower than administratively reported estimates raising concerns about potential immunity gaps. To further assess population immunity to diphtheria in Tajikistan, diphtheria antibody testing was included in a large-scale nationwide serosurvey for vaccine-preventable diseases conducted in connection with a poliomyelitis outbreak in 2010. In addition, the serosurvey provided an opportunity to assess population immunity to tetanus.
   Methods: Residents of all regions of Tajikistan aged 1-24 years were included in the serosurvey implemented during September-October 2010. Participants were selected through stratified cluster sampling. Specimens were tested for diphtheria antibodies using a Vero cell neutralization assay and for tetanus antibodies using an anti-tetanus IgG ELISA. Antibody concentrations >= 0.1 IU/mL were considered seropositive.
   Results: Overall, 51.4% (95% CI, 47.1%-55.6%) of participants were seropositive for diphtheria and 78.9% (95% CI, 74.7%-82.5%) were seropositive for tetanus. The lowest percentages of seropositivity for both diseases were observed among persons aged 10-19 years: diphtheria seropositivity was 37.1% (95% CI, 31.0%-43.7%) among 10-14 year-olds, and 35.3%(95% CI, 29.9%-41.1%) among 15-19 year-olds; tetanus seropositivity in respective age groups was 653% (95% CI, 58.4%-71.6%) and 70.1% (95% CI, 64.5%-75.2%).
   Conclusions: Population immunity for diphtheria in Tajikistan is low, particularly among 10-19 year-olds. Population immunity to tetanus is generally higher than for diphtheria, but is suboptimal among 10-19 year-olds. These findings highlight the need to improve routine immunization service delivery, and support a one-time supplementary immunization campaign with diphtheria-tetanus toxoid among birth cohorts aged 1-19 years in 2010(3-21 years in 2012) to close immunity gaps and prevent diphtheria outbreaks. Published by Elsevier Ltd.
C1 [Khetsuriani, Nino; Wannemuehler, Kathleen; Wassilak, Steve] Ctr Dis Control & Prevent, CDC, Atlanta, GA USA.
   [Zakikhany, Katherina; Efstratiou, Androulla] Hlth Protect Agcy, London, England.
   [Zakikhany, Katherina] European Ctr Dis Prevent & Control ECDC, European Programme Publ Hlth Microbiol Training E, Stockholm, Sweden.
   [Jabirov, Shamsiddin] Minist Hlth Tajikistan, Dushanbe, Tajikistan.
   [Saparova, Nargis; Ursu, Pavel] World Hlth Org WHO Country Off, Dushanbe, Tajikistan.
   [Martin, Rebecca] WHO Reg Off Europe, Copenhagen, Denmark.
RP Khetsuriani, N (reprint author), CDC, Dis Eradicat & Eliminat Branch, Div Immunizat, Ctr Global Hlth, 1600 Clifton Rd,MS A04, Atlanta, GA 30333 USA.
EM nck7@cdc.gov
FU CDC [5 U66 IP000161-03]
FX Funding for the serosurvey has been provided by CDC, in part through
   Cooperative Agreement between CDC and WHO (Cooperative Agreement number:
   5 U66 IP000161-03).
NR 28
TC 0
Z9 0
PU ELSEVIER SCI LTD
PI OXFORD
PA THE BOULEVARD, LANGFORD LANE, KIDLINGTON, OXFORD OX5 1GB, OXON, ENGLAND
SN 0264-410X
EI 1873-2518
J9 VACCINE
JI Vaccine
PD OCT 1
PY 2013
VL 31
IS 42
BP 4917
EP 4922
DI 10.1016/j.vaccine.2013.07.015
PG 6
WC Immunology; Medicine, Research & Experimental
SC Immunology; Research & Experimental Medicine
GA 249IY
UT WOS:000326772100037
ER

PT J
AU Shiota, C
   Prasadan, K
   Guo, P
   El-Gohary, Y
   Wiersch, J
   Xiao, XW
   Esni, F
   Gittes, GK
AF Shiota, Chiyo
   Prasadan, Krishna
   Guo, Ping
   El-Gohary, Yousef
   Wiersch, John
   Xiao, Xiangwei
   Esni, Farzad
   Gittes, George K.
TI alpha-Cells are dispensable in postnatal morphogenesis and maturation of
   mouse pancreatic islets
SO AMERICAN JOURNAL OF PHYSIOLOGY-ENDOCRINOLOGY AND METABOLISM
LA English
DT Article
DE islets of Langerhans; pancreatic alpha-cell; glucagon; pancreatic islet
   development; cell ablation
ID GLUCAGON-LIKE PEPTIDE-1; RECEPTOR KNOCKOUT MICE; BETA-CELLS; ADULT MICE;
   EXPRESSION; ENDOCRINE; DIFFERENTIATION; PROGLUCAGON; ABLATION; GLUCOSE
AB Glucagon-producing alpha-cells are the second-most abundant cell type in the islet. Whereas alpha-cells make up less than 20% of the cells in a mature mouse islet, they occupy a much larger proportion of the pancreatic endocrine cell population during the early postnatal period, the time when morphological and functional maturation occurs to form adult islets. To determine whether alpha-cells have a role in postnatal islet development, a diphtheria toxin-mediated alpha-cell ablation mouse model was established. Rapid and persistant depletion of alpha-cells was achieved by daily injection of the toxin for 2 wk starting at postnatal day 1 (P1). Total pancreatic glucagon content in the alpha-cell-ablated mice was undetectable at P14 and still less than 0.3% of that of the control mice at 4 mo of age. Histological analyses revealed that formation of spherical islets occurred normally, and the islet size distribution was not changed despite the near-total lack of alpha-cells. Furthermore, there were no differences in expression of beta-cell maturation marker proteins, including urocortin 3 and glucose transporter 2, in the alpha-cell-ablated islets at P14. Mice lacking alpha-cells grew normally and appeared healthy. Both glucose and insulin tolerance tests demonstrated that the alpha-cell-ablated mice had normal glucose homeostasis. These results indicate that alpha-cells do not play a critical role in postnatal islet morphogenesis or functional maturation of beta-cells.
C1 [Shiota, Chiyo; Prasadan, Krishna; Guo, Ping; El-Gohary, Yousef; Wiersch, John; Xiao, Xiangwei; Esni, Farzad; Gittes, George K.] Univ Pittsburgh, Sch Med, UPMC, Div Pediat Gen & Thorac Surg,Childrens Hosp Pitts, Pittsburgh, PA USA.
RP Shiota, C (reprint author), Childrens Hosp Pittsburgh, Rangos Res Ctr, 6th Floor,4401 Penn Ave, Pittsburgh, PA 15224 USA.
EM chiyo.shiota@chp.edu
RI xiao, xiangwei/K-1218-2012
FU Children's Hospital of Pittsburgh Foundation
FX This work was supported in part by the Children's Hospital of Pittsburgh
   Foundation to C. Shiota.
NR 45
TC 1
Z9 1
PU AMER PHYSIOLOGICAL SOC
PI BETHESDA
PA 9650 ROCKVILLE PIKE, BETHESDA, MD 20814 USA
SN 0193-1849
EI 1522-1555
J9 AM J PHYSIOL-ENDOC M
JI Am. J. Physiol.-Endocrinol. Metab.
PD OCT
PY 2013
VL 305
IS 8
BP E1030
EP E1040
DI 10.1152/ajpendo.00022.2013
PG 11
WC Endocrinology & Metabolism; Physiology
SC Endocrinology & Metabolism; Physiology
GA 246YN
UT WOS:000326577900011
ER

PT J
AU Pruna, D
   Balestri, P
   Zamponi, N
   Grosso, S
   Gobbi, G
   Romeo, A
   Franzoni, E
   Osti, M
   Capovilla, G
   Longhi, R
   Verrotti, A
AF Pruna, Dario
   Balestri, Paolo
   Zamponi, Nelia
   Grosso, Salvatore
   Gobbi, Giuseppe
   Romeo, Antonino
   Franzoni, Emilio
   Osti, Maria
   Capovilla, Giuseppe
   Longhi, Riccardo
   Verrotti, Alberto
TI Epilepsy and vaccinations: Italian guidelines
SO EPILEPSIA
LA English
DT Article
DE Epilepsy; Vaccination; Febrile seizures; Epileptic encephalopathy;
   Italian League Against Epilepsy; Guidelines
ID WHOLE-CELL PERTUSSIS; IMMUNIZATION PRACTICES ACIP; EVENT REPORTING
   SYSTEM; ACELLULAR PERTUSSIS; FEBRILE SEIZURES; ADVERSE EVENTS; DRAVET
   SYNDROME; VACCINE SAFETY; ADVISORY-COMMITTEE; INACTIVATED POLIOVIRUS
AB Reports of childhood epilepsies in temporal association with vaccination have had a great impact on the acceptance of vaccination programs by health care providers, but little is known about this possible temporal association and about the types of seizures following vaccinations. For these reasons the Italian League Against Epilepsy (LICE), in collaboration with other Italian scientific societies, has decided to generate Guidelines on Vaccinations and Epilepsy. The aim of Guidelines on Vaccinations and Epilepsy is to present recent unequivocal evidence from published reports on the possible relationship between vaccines and epilepsy in order to provide information about contraindications and risks of vaccinations in patients with epilepsy. The following main issues have been addressed: (1) whether contraindications to vaccinations exist in patients with febrile convulsions, epilepsy, and/or epileptic encephalopathies; and (2) whether any vaccinations can cause febrile seizures, epilepsy, and/or epileptic encephalopathies. Diphtheria-tetanus-pertussis (DTP) vaccination and measles, mumps, and rubella vaccination (MMR) increase significantly the risk of febrile seizures. Recent observations and data about the relationships between vaccination and epileptic encephalopathy show that some cases of apparent vaccine-induced encephalopathy could in fact be caused by an inherent genetic defect with no causal relationship with vaccination.
C1 [Pruna, Dario] Univ Hosp, Child Neuropsychiat Dept, Epilepsy Unit, I-09124 Cagliari, Italy.
   [Balestri, Paolo; Grosso, Salvatore] Univ Siena, S Maria Alle Scotte Hosp, Pediat Neurol Unit, I-53100 Siena, Italy.
   [Zamponi, Nelia] Osped Riuniti, Dept Pediat Neurol, Ancona, Italy.
   [Gobbi, Giuseppe] IRCCS Ist Sci Neurol, Child Neurol Unit, Bologna, Italy.
   [Romeo, Antonino] Fatebenefratelli & Oftalm Hosp, Pediat Neurol Unit, Dept Neurosci, Milan, Italy.
   [Romeo, Antonino] Fatebenefratelli & Oftalm Hosp, Epilepsy Ctr, Milan, Italy.
   [Franzoni, Emilio] Univ Bologna, Child Neuropsychiat Dept, Bologna, Italy.
   [Osti, Maria] Clin Guidelines Commiss, Italian Pediat Soc, Med Direct, Pediat Res Hosp Bambino Gesu, Rome, Italy.
   [Capovilla, Giuseppe] C Poma Hosp, Epilepsy Ctr, Child Neuropsychiat Dept, Mantua, Italy.
   [Longhi, Riccardo] St Anna Hosp, Div Pediat, Como, Italy.
   [Verrotti, Alberto] Univ G dAnnunzio, Dept Pediat, Chieti, Italy.
RP Pruna, D (reprint author), Univ Hosp, Child Neuropsychiat Dept, Epilepsy Unit, Via Osped 119, I-09124 Cagliari, Italy.
EM d.pruna@tiscali.it
NR 79
TC 0
Z9 0
PU WILEY-BLACKWELL
PI HOBOKEN
PA 111 RIVER ST, HOBOKEN 07030-5774, NJ USA
SN 0013-9580
EI 1528-1167
J9 EPILEPSIA
JI Epilepsia
PD OCT
PY 2013
VL 54
SU 7
SI SI
BP 13
EP 22
DI 10.1111/epi.12306
PG 10
WC Clinical Neurology
SC Neurosciences & Neurology
GA 230VU
UT WOS:000325372200003
ER

PT J
AU Kulkarni, H
   Lenzo, N
   McLean-Tooke, A
AF Kulkarni, Hemant
   Lenzo, Nat
   McLean-Tooke, Andrew
TI Causality of Rhabdomyolysis and Combined Tetanus, Diphtheria and
   Acellular Pertussis (Tdap) Vaccine Administration
SO JOURNAL OF CLINICAL PHARMACOLOGY
LA English
DT Article
DE adverse drug reaction; rhabdomyolysis; vaccination; creatine kinase;
   tetanus toxoid; pertussis; diphtheria
ID INFLUENZA VACCINE; SECONDARY
C1 [Kulkarni, Hemant] Fremantle Hosp, Dept Nephrol & Transplantat, Fremantle, WA, Australia.
   [Lenzo, Nat] Fremantle Hosp, Dept Gen Med, Fremantle, WA, Australia.
   [Lenzo, Nat] Univ Western Australia, Perth, WA 6009, Australia.
   [McLean-Tooke, Andrew] Sir Charles Gairdner Hosp, Dept Clin Immunol, Perth, WA, Australia.
RP Kulkarni, H (reprint author), Fremantle Hosp & Hlth Serv, Dept Nephrol & Transplantat, 2 Alma St, Fremantle, WA 6160, Australia.
EM hemant.kulkarni@health.wa.gov.au
NR 17
TC 0
Z9 0
PU WILEY-BLACKWELL
PI HOBOKEN
PA 111 RIVER ST, HOBOKEN 07030-5774, NJ USA
SN 1552-4604
J9 J CLIN PHARMACOL
JI J. Clin. Pharmacol.
PD OCT
PY 2013
VL 53
IS 10
BP 1099
EP 1102
DI 10.1002/jcph.145
PG 4
WC Pharmacology & Pharmacy
SC Pharmacology & Pharmacy
GA 237JL
UT WOS:000325865600012
ER

PT J
AU Weber, A
   Zimmermann, C
   Horste, GMZ
   Kieseier, BC
   Hartung, HP
   Hofstetter, HH
AF Weber, Andreas
   Zimmermann, Corinna
   Hoerste, Gerd Meyer Zu
   Kieseier, Bernd C.
   Hartung, Hans Peter
   Hofstetter, Harald H.
TI Bacterial flagellin and diphtheria toxin co-stimulate IL-17-producing
   thymocytes
SO CYTOKINE
LA English
DT Article
DE Interleukin 17; Thymus; Cytokines; Flagellin; Diphtheria toxin
ID T-CELLS; HYPERSENSITIVITY PNEUMONITIS; TH17 CELLS; DISTINCT; MICE;
   INFLAMMATION; RECEPTOR; LINEAGE; GROWTH; IL-17
AB IL-17-producing thymocytes have been recently described and are believed to play a role as an immune cell population which is able to react against microbial components rapidly. For this reason, we here investigated the ability of two microbial stimulants, bacterial flagellin (a ligand for TLR5) and diphtheria toxin from Corynebacterium diphtheriae, to activate or co-activate (together with alpha-CD3 stimulation) thymocyte cytokine production. We find that both bacterial molecules do not induce cytokine-production by themselves, but co-activate IL-17-producing thymocytes together with alpha-CD3. Since diphtheria toxin is unlikely to affect mouse cells through the same mechanism as the lethal effect on human cells, our results point to an additional mechanism of diphtheria toxin to act on immune cells. However, there is no additive or super-additive effect after stimulation with diphtheria toxin combined with flagellin and alpha-CD3 co-activation, which suggests that microbial stimuli used in this study can only activate a limited number of IL-17 producing thymocytes. (c) 2013 Published by Elsevier Ltd.
C1 [Weber, Andreas; Zimmermann, Corinna; Hoerste, Gerd Meyer Zu; Kieseier, Bernd C.; Hartung, Hans Peter; Hofstetter, Harald H.] Univ Dusseldorf, Dept Neurol, D-40225 Dusseldorf, Germany.
RP Hofstetter, HH (reprint author), Univ Dusseldorf, Fac Med, Dept Neurol, Moorenstr 5, D-40225 Dusseldorf, Germany.
EM harald.hofstetter@uni-duesseldorf.de
FU Deutsche Forschungsgemeinschaft [Ho 4392/1-1]; Strategischer
   Forschungsfonds der Universitat Dusseldorf; Deutsche Multiple Sklerose
   Gesellschaft; Research Commission of the Heinrich-Heine-Universitat
   Dusseldorf; Peripheral Nerve Society; DFG [ME 4050/1-1]
FX HHH was supported by grants of the Deutsche Forschungsgemeinschaft (Ho
   4392/1-1), of the Strategischer Forschungsfonds der Universitat
   Dusseldorf and of the Deutsche Multiple Sklerose Gesellschaft. GMzH was
   supported by grants from the Research Commission of the
   Heinrich-Heine-Universitat Dusseldorf and from the Peripheral Nerve
   Society as well as from the DFG (ME 4050/1-1).
NR 26
TC 0
Z9 0
PU ACADEMIC PRESS LTD- ELSEVIER SCIENCE LTD
PI LONDON
PA 24-28 OVAL RD, LONDON NW1 7DX, ENGLAND
SN 1043-4666
EI 1096-0023
J9 CYTOKINE
JI Cytokine
PD OCT
PY 2013
VL 64
IS 1
BP 221
EP 226
DI 10.1016/j.cyto.2013.06.318
PG 6
WC Biochemistry & Molecular Biology; Cell Biology; Immunology
SC Biochemistry & Molecular Biology; Cell Biology; Immunology
GA 231UA
UT WOS:000325442700035
ER

PT J
AU Mohamedali, KA
   Cao, Y
   Cheung, LH
   Hittelman, WN
   Rosenblum, MG
AF Mohamedali, Khalid A.
   Cao, Yu
   Cheung, Lawrence H.
   Hittelman, Walter N.
   Rosenblum, Michael G.
TI The Functionalized Human Serine Protease Granzyme B/VEGF(121) Targets
   Tumor Vasculature and Ablates Tumor Growth
SO MOLECULAR CANCER THERAPEUTICS
LA English
DT Article
ID ACUTE MYELOID-LEUKEMIA; FACTOR FUSION PROTEIN; ENDOTHELIAL-CELLS; AGENT
   VEGF(121)/RGEL; PANCREATIC-CANCER; DIPHTHERIA-TOXIN; MELANOMA GROWTH;
   IN-VITRO; VEGF; APOPTOSIS
AB The serine protease granzyme B(GrB) induces apoptosis through both caspase-dependent and -independent multiple-cascade mechanisms. VEGF(121) binds to both VEGF receptor (VEGFR)-1 and VEGFR-2 receptors. We engineered a unique GrB/VEGF(121) fusion protein and characterized its properties in vitro and in vivo. Endothelial and tumor cell lines showed varying levels of sensitivity to GrB/VEGF(121) that correlated closely to total VEGFR-2 expression. GrB/VEGF(121) localized efficiently into VEGFR-2-expressing cells, whereas the internalization into VEGFR-1-expressing cells was significantly reduced. Treatment of VEGFR-2(+) cells caused mitochondrial depolarization in 48% of cells by 48 hours. Exposure to GrB/VEGF(121) induced apoptosis in VEGFR-2(+), but not in VEGFR-1(+), cells and rapid caspase activation was observed that could not be inhibited by treatment with a pan-caspase inhibitor. In vivo, GrB/VEGF(121) localized in perivascular tumor areas adjacent to microvessels and in other areas in the tumor less well vascularized, whereas free GrB did not specifically localize to tumor tissue. Administration (intravenous) of GrB/VEGF(121) to mice at doses up to 40 mg/kg showed no toxicity. Treatment of mice bearing established PC-3 tumor xenografts with GrB/VEGF(121) showed significant antitumor effect versus treatment with GrB or saline. Treatment with GrB/VEGF(121) at 27 mg/kg resulted in the regression of four of five tumors in this group. Tumors showed a two-fold lower Ki-67-labeling index compared with controls. Our results show that targeted delivery of GrB to tumor vascular endothelial cells or to tumor cells activates apoptotic cascades and this completely human construct may have significant therapeutic potential. (c) 2013 AACR.
C1 [Mohamedali, Khalid A.; Cao, Yu; Cheung, Lawrence H.; Hittelman, Walter N.; Rosenblum, Michael G.] Univ Texas MD Anderson Canc Ctr, Dept Expt Therapeut, Houston, TX 77030 USA.
RP Rosenblum, MG (reprint author), Univ Texas MD Anderson Canc Ctr, Dept Expt Therapeut, Unit 1950,1515 Holcombe Blvd, Houston, TX 77030 USA.
EM mrosenbl@mdanderson.org
FU Clayton Foundation for Research; MD Anderson Cancer Center [CA016672]
FX This research is supported, in part, by the Clayton Foundation for
   Research (to M.G. Rosenblum) and by the MD Anderson Cancer Center
   Support Grant CA016672.
NR 50
TC 0
Z9 0
PU AMER ASSOC CANCER RESEARCH
PI PHILADELPHIA
PA 615 CHESTNUT ST, 17TH FLOOR, PHILADELPHIA, PA 19106-4404 USA
SN 1535-7163
EI 1538-8514
J9 MOL CANCER THER
JI Mol. Cancer Ther.
PD OCT
PY 2013
VL 12
IS 10
BP 2055
EP 2066
DI 10.1158/1535-7163.MCT-13-0165
PG 12
WC Oncology
SC Oncology
GA 233EG
UT WOS:000325548400012
ER

PT J
AU McCluskey, AJ
   Collier, RJ
AF McCluskey, Andrew J.
   Collier, R. John
TI Receptor-Directed Chimeric Toxins Created by Sortase-Mediated Protein
   Fusion
SO MOLECULAR CANCER THERAPEUTICS
LA English
DT Article
ID ANTHRAX PROTECTIVE ANTIGEN; STAPHYLOCOCCUS-AUREUS SORTASE;
   DIPHTHERIA-TOXIN; SURFACE-PROTEINS; LETHAL FACTOR; CELL-WALL;
   OVARIAN-CANCER; EDEMA FACTOR; IN-VITRO; BINDING
AB Chimeric protein toxins that act selectively on cells expressing a designated receptor may serve as investigational probes and/or antitumor agents. Here, we report use of the enzyme sortase A (SrtA) to create four chimeric toxins designed to selectively kill cells bearing the tumor marker HER2. We first expressed and purified: (i) a receptor recognition-deficient form of diphtheria toxin that lacks its receptor-binding domain and (ii) a mutated, receptor-binding-deficient form of anthrax-protective antigen. Both proteins carried at the C terminus the sortase recognition sequence LPETGG and a H-6 affinity tag. Each toxin protein was mixed with SrtA plus either of two HER2-recognition proteins-a single-chain antibody fragment or an Affibody-both carrying an N-terminal G(5) tag. With wild-type SrtA, the fusion reaction between the toxin and receptor-recognition proteins approached completion only after several hours, whereas with an evolved form of the enzyme, SrtA*, the reaction was virtually complete within 5 minutes. The four fusion toxins were purified and shown to kill HER2-positive cells in culture with high specificity. Sortase-mediated ligation of binary combinations of diverse natively folded proteins offers a facile way to produce large sets of chimeric proteins for research and medicine. (c) 2013 AACR.
C1 [McCluskey, Andrew J.; Collier, R. John] Harvard Univ, Sch Med, Dept Microbiol & Immunobiol, Boston, MA 02115 USA.
RP McCluskey, AJ (reprint author), Harvard Univ, Sch Med, Dept Microbiol & Immunobiol, 77 Ave Louis Pasteur, Boston, MA 02115 USA.
EM andrew_mccluskey@hms.harvard.edu
FU National Institute of Allergy and Infectious Diseases [AI022021];
   Harvard Biomedical Accelerator Fund; NIH [AI057159]
FX This research was supported by National Institute of Allergy and
   Infectious Diseases grant AI022021 and the Harvard Biomedical
   Accelerator Fund to R.J. Collier. The recombinant proteins used here
   were prepared in the Biomolecule Production Core of the New England
   Regional Center of Excellence, supported by NIH grant number AI057159.
NR 55
TC 0
Z9 0
PU AMER ASSOC CANCER RESEARCH
PI PHILADELPHIA
PA 615 CHESTNUT ST, 17TH FLOOR, PHILADELPHIA, PA 19106-4404 USA
SN 1535-7163
EI 1538-8514
J9 MOL CANCER THER
JI Mol. Cancer Ther.
PD OCT
PY 2013
VL 12
IS 10
BP 2273
EP 2281
DI 10.1158/1535-7163.MCT-13-0358
PG 9
WC Oncology
SC Oncology
GA 233EG
UT WOS:000325548400031
ER

PT J
AU Kwetkat, A
   Pletz, MW
AF Kwetkat, A.
   Pletz, M. W.
TI Vaccination in the elderly
SO ZEITSCHRIFT FUR GERONTOLOGIE UND GERIATRIE
LA German
DT Article
DE Vaccine therapy; Senescence; Influenza, human; Diphtheria-tetanus
   vaccine; Pneumococcal vaccines
ID PNEUMOCOCCAL POLYSACCHARIDE VACCINE; OLDER-ADULTS; CONJUGATE VACCINE;
   IMMUNE-RESPONSE; INFLUENZA; PNEUMONIA; IMPACT; METAANALYSIS; 13-VALENT;
   FRAILTY
AB The aging immune system, so-called immunosenescence, is well documented as the cause of increased infection rates and severe, often complicated course of infections in the elderly with increased morbidity and mortality rates. Furthermore, it can lead to decreased efficacy of vaccination. The administration of more immunogenic vaccines can be beneficial in the elderly. Implementing vaccination recommendations for the elderly by STIKO can reduce burden of infectious diseases by prevention of infection or reduction of severity of infection. The following vaccinations are recommended by STIKO for all persons aged 60 and above: annual influenza vaccination (additionally all nursing home residents independently of age), once only pneumococcal polysaccharide vaccination, completion of tetanus and diphtheria (Td) vaccination as well as regular revaccination. All adults should be vaccinated against pertussis with Tdap vaccine once. Meanwhile, pneumococcal conjugate vaccine is allowed for administration in adults but is not recommended by STIKO yet. A lifelong course of vaccination may help to attenuate the effect of immunosenescence.
C1 [Kwetkat, A.] Univ Klinikum Jena, Klin Geriatrie, D-07743 Jena, Germany.
   [Pletz, M. W.] Univ Klinikum Jena, Zentrum Infekt Med & Krankenhaushyg, D-07743 Jena, Germany.
RP Kwetkat, A (reprint author), Univ Klinikum Jena, Klin Geriatrie, Bachstr 18, D-07743 Jena, Germany.
EM anja.kwetkat@med.uni-jena.de
NR 33
TC 1
Z9 1
PU SPRINGER HEIDELBERG
PI HEIDELBERG
PA TIERGARTENSTRASSE 17, D-69121 HEIDELBERG, GERMANY
SN 0948-6704
EI 1435-1269
J9 Z GERONTOL GERIATR
JI Z. Gerontol. Geriatr.
PD OCT
PY 2013
VL 46
IS 7
BP 673
EP 679
DI 10.1007/s00391-013-0532-6
PG 7
WC Geriatrics & Gerontology; Gerontology
SC Geriatrics & Gerontology
GA 235KH
UT WOS:000325716800010
ER

PT J
AU Morabia, A
AF Morabia, Alfredo
TI Snippets From the Past: The Evolution of Wade Hampton Frosts
   Epidemiology as Viewed From the American Journal of Hygiene/Epidemiology
SO AMERICAN JOURNAL OF EPIDEMIOLOGY
LA English
DT Article
ID MINOR RESPIRATORY-DISEASES; DIPHTHERIA; BALTIMORE; TUBERCULOSIS;
   PREVALENCE; IMMUNITY
AB Wade Hampton Frost, who was a Professor of Epidemiology at Johns Hopkins University from 1919 to 1938, spurred the development of epidemiologic methods. His 6 publications in the American Journal of Hygiene, which later became the American Journal of Epidemiology, comprise a 1928 Cutter lecture on a theory of epidemics, a survey-based study of tonsillectomy and immunity to Corynebacterium diphtheriae (1931), 2 papers from a longitudinal study of the incidence of minor respiratory diseases (1933 and 1935), an attack rate ratio analysis of the decline of diphtheria in Baltimore (1936), and a 1936 lecture on the age, time, and cohort analysis of tuberculosis mortality. These 6 American Journal of Hygiene /American Journal of Epidemiology papers attest that Frosts personal evolution mirrored that of the emerging early epidemiology: The scope of epidemiology extended beyond the study of epidemics of acute infectious diseases, and rigorous comparative study designs and their associated quantitative methods came to light.
C1 [Morabia, Alfredo] CUNY Queens Coll, Barry Commoner Ctr Biol Nat Syst, Flushing, NY 11367 USA.
   [Morabia, Alfredo] Columbia Univ, Mailman Sch Publ Hlth, Dept Epidemiol, New York, NY USA.
RP Morabia, A (reprint author), CUNY Queens Coll, Barry Commoner Ctr Biol Nat Syst, 65-30 Kissena Blvd, Flushing, NY 11367 USA.
EM alfredo.morabia@qc.cuny.edu
FU National Library of Medicine [1G13LM010884-01A1]
FX This work was sponsored by National Library of Medicine grant
   1G13LM010884-01A1.
NR 26
TC 1
Z9 1
PU OXFORD UNIV PRESS INC
PI CARY
PA JOURNALS DEPT, 2001 EVANS RD, CARY, NC 27513 USA
SN 0002-9262
J9 AM J EPIDEMIOL
JI Am. J. Epidemiol.
PD OCT 1
PY 2013
VL 178
IS 7
BP 1013
EP 1019
DI 10.1093/aje/kwt199
PG 7
WC Public, Environmental & Occupational Health
SC Public, Environmental & Occupational Health
GA 227YN
UT WOS:000325151700001
ER

PT J
AU Farfour, E
   Badell, E
   Dinu, S
   Guillot, S
   Guiso, N
AF Farfour, E.
   Badell, E.
   Dinu, S.
   Guillot, S.
   Guiso, N.
TI Microbiological changes and diversity in autochthonous non-toxigenic
   Corynebacterium diphtheriae isolated in France
SO CLINICAL MICROBIOLOGY AND INFECTION
LA English
DT Article
DE Antibiotic resistance; belfanti; Corynebacterium diphtheriae;
   diphtheria; fluoroquinolone; non-toxigenic; toxoid
ID MOLECULAR EPIDEMIOLOGY; REGULATORY ELEMENT; UNITED-KINGDOM; STRAINS;
   ULCERANS; INFECTIONS; SEQUENCE; DTXR; CANADA; SUSCEPTIBILITY
AB Autochtonous toxigenic Corynebacterium diphtheriae have disappeared in mainland France, but non-toxigenic C.diphtheriae are still circulating. Using phenotypic and molecular tools, we retrospectively characterized 103 non-toxigenic C.diphtheriae collected in mainland France and highlight several changes. The proportion of C.diphtheriae belfanti increased between 1977 and 2011 and it is the most frequent biotype recovered in recent years. Resistance to ciprofloxacin has increased and most isolates with decreased sensitivity belong to the belfanti biotype. Using multilocus sequence typing, we demonstrate that French isolates are distributed in a large number of sequence types and identify three distinct lineages. C.diphtheriae mitis and gravis form lineage I while C.diphtheriae belfanti forms lineages II and III. Almost all isolates of lineage II are part of a unique clonal complex or are very close to it. Most French isolates have a dtxR sequence homologous to that of toxigenic isolates, suggesting that if lyzogenised by a corynephage, they can express diphtheria toxin.
C1 [Farfour, E.; Badell, E.; Guillot, S.; Guiso, N.] Inst Pasteur, Unite Prevent & Therapies Mol Malad Humaines, Ctr Natl Reference Corynebacteries Complexe Dipht, F-75015 Paris, France.
   [Farfour, E.; Badell, E.; Guillot, S.; Guiso, N.] CNRS URA 3012, Paris, France.
   [Dinu, S.] Cantacuzino Natl Inst Res Dev Microbiol & Immunol, Mol Epidemiol Lab, Bucharest, Romania.
RP Guiso, N (reprint author), Inst Pasteur, CNRS URA 3012, Unite Prevent & Therapies Mol Malad Humaines, Ctr Natl Reference Corynebacteries Complexe Dipht, 25 Rue Dr Roux, F-75015 Paris, France.
EM nicole.guiso@pasteur.fr
FU Institut Pasteur Foundation (Paris, France); CNRS-URA 3012; Institut
   National de Veille Sanitaire (Saint Maurice, France)
FX We thank the Collection of the Institut Pasteur for providing some of
   the isolates. This work was supported by the Institut Pasteur Foundation
   (Paris, France), the CNRS-URA 3012 and the Institut National de Veille
   Sanitaire (Saint Maurice, France).
NR 38
TC 1
Z9 1
PU WILEY-BLACKWELL
PI HOBOKEN
PA 111 RIVER ST, HOBOKEN 07030-5774, NJ USA
SN 1198-743X
J9 CLIN MICROBIOL INFEC
JI Clin. Microbiol. Infect.
PD OCT
PY 2013
VL 19
IS 10
BP 980
EP 987
DI 10.1111/1469-0691.12103
PG 8
WC Infectious Diseases; Microbiology
SC Infectious Diseases; Microbiology
GA 224ZA
UT WOS:000324930800027
ER

PT J
AU Reber, LL
   Marichal, T
   Mukai, K
   Kita, Y
   Tokuoka, SM
   Roers, A
   Hartmann, K
   Karasuyama, H
   Nadeau, KC
   Tsai, M
   Galli, SJ
AF Reber, Laurent L.
   Marichal, Thomas
   Mukai, Kaori
   Kita, Yoshihiro
   Tokuoka, Suzumi M.
   Roers, Axel
   Hartmann, Karin
   Karasuyama, Hajime
   Nadeau, Kari C.
   Tsai, Mindy
   Galli, Stephen J.
TI Selective ablation of mast cells or basophils reduces peanut-induced
   anaphylaxis in mice
SO JOURNAL OF ALLERGY AND CLINICAL IMMUNOLOGY
LA English
DT Article
DE Peanut; allergy; neutrophils; diphtheria toxin; Kit(W-sh/W-sh); mast
   cells; anaphylaxis; basophils; carboxypeptidase A3; mast cell protease 5
ID CHRONIC ALLERGIC INFLAMMATION; FC-GAMMA RIII; IN-VIVO;
   SYSTEMIC-ANAPHYLAXIS; FOOD ALLERGY; NUT ALLERGY; MOUSE; MODELS;
   NEUTROPHILS; RESPONSES
AB Background: Studies with c-kit mutant mast cell (MC)-deficient mice and antibody-mediated depletion of basophils suggest that both MCs and basophils can contribute to peanut-induced anaphylaxis (PIA). However, interpretation of data obtained by using such approaches is complicated because c-kit mutant mice have several phenotypic abnormalities in addition to MC deficiency and because basophil-depleting antibodies can also react with MCs. \ Objective: We analyzed (1) the changes in the features of PIA in mice after the selective and inducible ablation of MCs or basophils and (2) the possible importance of effector cells other than MCs and basophils in the PIA response.
   Methods: Wild-type and various mutant mice were orally sensitized with peanut extract and cholera toxin weekly for 4 weeks and challenged intraperitoneally with peanut extract 2 weeks later.
   Results: Peanut-challenged, MC-deficient Kit W-sh/W-sh mice had reduced immediate hypothermia, as well as a late-phase decrease in body temperature that was abrogated by antibody-mediated depletion of neutrophils. Diphtheria toxin-mediated selective depletion of MCs or basophils in Mcpt5-Cre; iDTR and Mcpt8 DTR mice, respectively, and treatment of wild-type mice with the basophil-depleting antibody Ba103 significantly reduced peanut-induced hypothermia. Non-c-kit mutant MC-and basophil-deficient Cpa3-Cre; Mcl-1(fl/fl) mice had reduced but still significant responses to peanut.
   Conclusion: Inducible and selective ablation of MCs or basophils in non-c-kit mutant mice can significantly reduce PIA, but partial responses to peanut can still be observed in the virtual absence of both cell types. The neutrophilia in Kit(W-sh/W-sh) mice might influence the responses of these mice in this PIA model.
C1 [Reber, Laurent L.; Marichal, Thomas; Mukai, Kaori; Tsai, Mindy; Galli, Stephen J.] Stanford Univ, Sch Med, Dept Pathol, Stanford, CA 94305 USA.
   [Nadeau, Kari C.] Stanford Univ, Sch Med, Div Immunol & Allergy, Stanford, CA 94305 USA.
   [Galli, Stephen J.] Stanford Univ, Sch Med, Dept Microbiol & Immunol, Stanford, CA 94305 USA.
   [Kita, Yoshihiro; Tokuoka, Suzumi M.] Univ Tokyo, Fac Med, Dept Lipid, Tokyo 1138654, Japan.
   [Roers, Axel] Tech Univ Dresden, Med Fac Carl Gustav Carus, Inst Immunol, Dresden, Germany.
   [Hartmann, Karin] Univ Cologne, Dept Dermatol, Cologne, Germany.
   [Karasuyama, Hajime] Tokyo Med & Dent Univ, Grad Sch Med & Dent Sci, CREST, Dept Immune Regulat,JST, Tokyo, Japan.
RP Galli, SJ (reprint author), Stanford Univ, Sch Med, Dept Pathol, Lane Bldg L-235,300 Pasteur Dr, Stanford, CA 94305 USA.
EM sgalli@stanford.edu
RI Karasuyama, Hajime/A-7966-2011
FU French "Fondation pour la Recherche Medicale FRM; Lucile Packard
   Foundation for Children's Health; Stanford CTSA; National Institutes of
   Health [UL1 RR025744, AI023990, CA072074, AI070813, AI072074]; Belgium
   American Educational Foundation; German Research Council (DFG)
   [CRC/SFB832]
FX L.L.R. is the recipient of fellowships from the French "Fondation pour
   la Recherche Medicale FRM'' and the Stanford Pediatric Research Fund of
   the Lucile Packard Foundation for Children's Health and the Stanford
   CTSA (National Institutes of Health grant UL1 RR025744). T. M. is
   supported by a fellowship from the Belgium American Educational
   Foundation and a Marie Curie International outgoing Fellowship for
   Career Development: 299954. K. H. acknowledges support from the German
   Research Council (DFG; CRC/SFB832, project A14). S.J.G. acknowledges
   support from National Institutes of Health grants AI023990, CA072074,
   and AI070813.Disclosure of potential conflict of interest: L. L. Reber,
   T. Marichal, K. Mukai, M. Tsai, and S. J. Galli have been supported by
   grants from the National Institutes of Health (AI070813, AI023990, and
   AI072074). The rest of the authors declare that they have no relevant
   conflicts of interest.
NR 59
TC 3
Z9 3
PU MOSBY-ELSEVIER
PI NEW YORK
PA 360 PARK AVENUE SOUTH, NEW YORK, NY 10010-1710 USA
SN 0091-6749
J9 J ALLERGY CLIN IMMUN
JI J. Allergy Clin. Immunol.
PD OCT
PY 2013
VL 132
IS 4
BP 881
EP +
DI 10.1016/j.jaci.2013.06.008
PG 19
WC Allergy; Immunology
SC Allergy; Immunology
GA 227FR
UT WOS:000325096500015
ER

PT J
AU Lindner, T
   Doyscher, R
   Tsitsilonis, S
   Kleber, C
   Weber, W
   Wichlas, F
   Mockel, M
AF Lindner, T.
   Doyscher, R.
   Tsitsilonis, S.
   Kleber, C.
   Weber, W.
   Wichlas, F.
   Moeckel, M.
TI Active tetanus vaccination in cases of injury - do we follow the
   guidelines?. Data from a random sample concerning daily practice in
   German emergency departments
SO NOTFALL & RETTUNGSMEDIZIN
LA German
DT Article
DE Injury; Tetanus; Vaccination; Recommendations; Standing commission
ID BEDSIDE IMMUNOTEST; UNITED-STATES; DIPHTHERIA; IMMUNITY; SEROPROTECTION;
   ADULTS
AB Unscheduled tetanus vaccination after injury is daily routine for medical staff in emergency departments.
   The aim of the study was to gain information about the daily practice of active tetanus vaccination in cases of injury in German hospitals and to evaluate the understanding of and adherence to the existing recommendations of the standing commission (STIKO).
   A questionnaire with 14 questions on this topic was sent out to 450 members of the German Society for Interdisciplinary Emergency and Acute Medicine (DGINA) via electronic mail.
   Of the questionnaires returned 70 could be evaluated. The majority of responders stated that every second patient injured could recall the vaccination status and half of these could show a vaccination certificate. More than 90 % understood the STIKO recommendations to vaccinate without delay and, that this has to be done within the first 24 h (around 50 % of emergency department physicians even comprehended this as promptly). Based on the lack of information concerning the vaccination status and the acute need to vaccinate, it is assumed that unnecessary vaccinations may occur. For adults the STIKO recommends a combined vaccine for active vaccination. As almost 70 % use tetanus as a single toxoid only, this recommendation might not be consistently followed.
   The current practice of active tetanus vaccination in emergency departments in Germany seems to be poorly standardized. Following the STIKO recommendations, quality of care could be optimized in the emergency departments. Unnecessary vaccinations would be prevented by better information concerning patient vaccination status.
C1 [Lindner, T.; Doyscher, R.; Weber, W.; Moeckel, M.] Charite, Campus Virchow Klinikum, D-13353 Berlin, Germany.
   [Doyscher, R.; Tsitsilonis, S.; Kleber, C.; Wichlas, F.] Charite, Campus Virchow Klinikum, Klin Unfallchirurg CMSC, D-13353 Berlin, Germany.
RP Lindner, T (reprint author), Charite, Campus Virchow Klinikum, Augustenburger Pl 1, D-13353 Berlin, Germany.
EM tobias.lindner@charite.de
NR 17
TC 0
Z9 0
PU SPRINGER
PI NEW YORK
PA 233 SPRING ST, NEW YORK, NY 10013 USA
SN 1434-6222
J9 NOTFALL RETTUNGSMED
JI Notfall Rettungsmed.
PD OCT
PY 2013
VL 16
IS 6
BP 442
EP 448
DI 10.1007/s10049-013-1723-9
PG 7
WC Emergency Medicine
SC Emergency Medicine
GA 231QO
UT WOS:000325432600007
ER

PT J
AU Villar, LA
   Rivera-Medina, DM
   Arredondo-Garcia, JL
   Boaz, M
   Starr-Spires, L
   Thakur, M
   Zambrano, B
   Miranda, MC
   Rivas, E
   Dayan, GH
AF Villar, Luis A.
   Rivera-Medina, Doris M.
   Luis Arredondo-Garcia, Jose
   Boaz, Mark
   Starr-Spires, Linda
   Thakur, Manoj
   Zambrano, Betzana
   Miranda, Maria C.
   Rivas, Enrique
   Dayan, Gustavo H.
TI Safety and Immunogenicity of a Recombinant Tetravalent Dengue Vaccine in
   9-16 Year Olds A Randomized, Controlled, Phase II Trial in Latin America
SO PEDIATRIC INFECTIOUS DISEASE JOURNAL
LA English
DT Article
DE clinical trial; dengue disease; Latin America; pediatric population;
   vaccine
ID YELLOW-FEVER; NONHUMAN-PRIMATES; RT-PCR; VIRUS; ADULTS; ADOLESCENTS;
   ANTIBODIES; CHILDREN; MEXICO
AB Background: The dengue virus is a member of the Flavivirus (FV) genus, which also includes the yellow fever virus. Dengue disease is caused by any 1 of 4 dengue virus serotypes and is a serious public health concern in Latin America. This study evaluated the safety and immunogenicity of a candidate recombinant, live-attenuated, tetravalent dengue vaccine (CYD-TDV) in 9-16 year olds in Latin America.
   Methods: In this randomized, blinded, controlled study, volunteers received either 3 doses of CYD-TDV (n = 401) or placebo as first and second injection and tetanus/diphtheria/acellular pertussis vaccine as third injection (n = 199) at 0, 6 and 12 months. Adverse events were documented. Plaque reduction neutralization test antibody titers against the 4 CYD-TDV parental strains were measured before and 28 days after each dose. Seropositivity was defined as antibody titers 10 1/dil.
   Results: The number of adverse reactions decreased after each successive CYD-TDV dose. After each CYD-TDV dose, antibody titers against all 4 serotypes were higher than baseline and respective predose titers. After the third dose of CYD-TDV, 100%, 98.6% and 93.4% of participants were seropositive for at least 2, at least 3 or all 4 serotypes, respectively. Higher antibody titers were observed in participants in the CYD-TDV group who were FV-seropositive at baseline compared with those who were FV-seronegative.
   Conclusions: CYD-TDV had a favorable safety profile and elicited antibody responses against all 4 dengue virus serotypes in 9-16 year olds in Latin America. These findings support the continued development of CYD-TDV.
C1 [Villar, Luis A.] Univ Ind Santander, Ctr Invest Epidemiol, Bucaramanga, Colombia.
   [Rivera-Medina, Doris M.] Org Desarrollo & Invest Salud Honduras, Tegucigalpa, Honduras.
   [Luis Arredondo-Garcia, Jose] Inst Nacl Pediat, Unidad Apoyo Invest Clin, Mexico City, DF, Mexico.
   [Boaz, Mark; Starr-Spires, Linda; Thakur, Manoj; Dayan, Gustavo H.] Sanofi Pasteur, Swiftwater, PA USA.
   [Zambrano, Betzana] Sanofi Pasteur, Montevideo, Uruguay.
   [Miranda, Maria C.] Sanofi Pasteur, Bogota, Colombia.
   [Rivas, Enrique] Sanofi Pasteur, Mexico City, DF, Mexico.
RP Dayan, GH (reprint author), Sanofi Pasteur, Clin Dev, 1 Discovery Dr, Swiftwater, PA 18370 USA.
EM gustavo.dayan@sanofipasteur.com
FU Sanofi Pasteur
FX This work was supported by Sanofi Pasteur. The authors have no other
   funding or conflicts of interest to disclose.
NR 26
TC 5
Z9 5
PU LIPPINCOTT WILLIAMS & WILKINS
PI PHILADELPHIA
PA 530 WALNUT ST, PHILADELPHIA, PA 19106-3621 USA
SN 0891-3668
J9 PEDIATR INFECT DIS J
JI Pediatr. Infect. Dis. J.
PD OCT
PY 2013
VL 32
IS 10
BP 1102
EP 1109
DI 10.1097/INF.0b013e31829b8022
PG 8
WC Immunology; Infectious Diseases; Pediatrics
SC Immunology; Infectious Diseases; Pediatrics
GA 224ML
UT WOS:000324890500018
ER

PT J
AU Pryde, DC
   Jones, LH
   Gervais, DP
   Stead, DR
   Blakemore, DC
   Selby, MD
   Brown, AD
   Coe, JW
   Badland, M
   Beal, DM
   Glen, R
   Wharton, Y
   Miller, GJ
   White, P
   Zhang, NL
   Benoit, M
   Robertson, K
   Merson, JR
   Davis, HL
   McCluskie, MJ
AF Pryde, David C.
   Jones, Lyn H.
   Gervais, David P.
   Stead, David R.
   Blakemore, David C.
   Selby, Matthew D.
   Brown, Alan D.
   Coe, Jotham W.
   Badland, Matthew
   Beal, David M.
   Glen, Rebecca
   Wharton, Yvonne
   Miller, Gavin J.
   White, Phil
   Zhang, Ningli
   Benoit, Michelle
   Robertson, Karen
   Merson, James R.
   Davis, Heather L.
   McCluskie, Michael J.
TI Selection of a Novel Anti-Nicotine Vaccine: Influence of Antigen Design
   on Antibody Function in Mice
SO PLOS ONE
LA English
DT Article
ID SMOKING-CESSATION; HAPTEN DESIGN; IMMUNOGENICITY; IMMUNIZATION;
   (S)-NICOTINE; LITHIATION; ADDICTION; SMOKERS; BRAIN; RATS
AB Anti-nicotine vaccines may aid smoking cessation via the induction of anti-nicotine antibodies (Ab) which reduce nicotine entering the brain, and hence the associated reward. Ab function depends on both the quantity (titer) and the quality (affinity) of the Ab. Anti-nicotine vaccines tested previously in clinical studies had poor efficacy despite high Ab titer, and this may be due to inadequate function if Ab of low affinity were induced. In this study, we designed and synthesized a series of novel nicotine-like haptens which were all linked to diphtheria toxoid (DT) as carrier, but which differed in the site of attachment of linker to nicotine, the nature of linker used, and the handle used to attach the hapten to DT. The resulting hapten conjugates were evaluated in a mouse model, using CpG (a TLR9 agonist) and aluminum hydroxide (Al(OH)(3)) as adjuvants, whereby Ab titers, affinity and function were evaluated using a radiolabeled nicotine challenge model. A series of additional linkers varying in length, rigidity and polarity were used with a single hapten to generate additional DT-conjugates, which were also tested in mice. Conjugates made with different haptens resulted in various titers of anti-nicotine Ab. Several haptens gave similarly high Ab titers, but among these, Ab affinity and hence function varied considerably. Linker also influenced Ab titer, affinity and function. These results demonstrate that immune responses induced in mice by nicotine-conjugate antigens are greatly influenced by hapten design including site of attachment of linker to nicotine, the nature of linker used, and the handle used to attach the hapten to DT. While both Ab titer and affinity contributed to function, affinity was more sensitive to antigen differences.
C1 [Pryde, David C.; Blakemore, David C.; Brown, Alan D.] Pfizer Worldwide Med Chem, Cambridge, England.
   [Jones, Lyn H.; Selby, Matthew D.; Beal, David M.] Pfizer Worldwide Med Chem, BioTherapeut Chem, Cambridge, MA USA.
   [Gervais, David P.; Stead, David R.; White, Phil; Merson, James R.] Pfizer Vaccine Res, La Jolla, CA USA.
   [Coe, Jotham W.] Pfizer Worldwide Med Chem, Groton, CT USA.
   [Zhang, Ningli; Benoit, Michelle; Robertson, Karen; Davis, Heather L.; McCluskie, Michael J.] Pfizer Vaccine Res, Ottawa, ON, Canada.
   [Glen, Rebecca; Wharton, Yvonne; Miller, Gavin J.] Peakdale Mol Ltd, Chapel En Le Frith, Derby, England.
   [Badland, Matthew] Pfizer Chem Res & Dev, Sandwich, Kent, England.
RP McCluskie, MJ (reprint author), Pfizer Vaccine Res, Ottawa, ON, Canada.
EM michael.mccluskie@pfizer.com
NR 37
TC 3
Z9 3
PU PUBLIC LIBRARY SCIENCE
PI SAN FRANCISCO
PA 1160 BATTERY STREET, STE 100, SAN FRANCISCO, CA 94111 USA
SN 1932-6203
J9 PLOS ONE
JI PLoS One
PD OCT 1
PY 2013
VL 8
IS 10
AR e76557
DI 10.1371/journal.pone.0076557
PG 16
WC Multidisciplinary Sciences
SC Science & Technology - Other Topics
GA 231OR
UT WOS:000325427100076
ER

PT J
AU Xu, ML
   Zhou, L
   Zhang, P
   Lu, Y
   Ge, CY
   Yao, WJ
   Xing, Y
   Xiao, W
   Dong, YK
   Wu, J
   Cao, RY
   Li, TM
AF Xu, Maolei
   Zhou, Ling
   Zhang, Peng
   Lu, Yong
   Ge, Chiyu
   Yao, Wenjun
   Xing, Yun
   Xiao, Wen
   Dong, Yuankai
   Wu, Jie
   Cao, Rongyue
   Li, Taiming
TI Enhanced antitumor efficacy by combination treatment with a human
   umbilical vein endothelial cell vaccine and a tumor cell lysate-based
   vaccine
SO TUMOR BIOLOGY
LA English
DT Article
DE Cancer cell vaccine; Human umbilical vein endothelial cell;
   Angiogenesis; Hepatocellular carcinoma immunotherapy
ID HEPATOCELLULAR-CARCINOMA; ANGIOGENESIS; CANCER; IMMUNOTHERAPY; THERAPY;
   METASTASIS; ENDOSTATIN; IMMUNITY
AB Angiogenesis inhibitors combined with other anticancer drugs have been shown to inhibit tumor growth in animal models and some of them were recently used in clinical trials. In the present study, a whole hepatocellular carcinoma cell lysate based vaccine with diphtheria toxin (DT) and two tandem repeats of microbial HSP70 peptide epitope 407-426 (2 mHSP70407-426, M-2) as adjuvant, which was called HDM, was combined with a whole human umbilical vein endothelial cell (HUVEC) vaccine to develop a combination treatment regimen. This combination treatment regimen was named HUVEC-HDM, which was supposed to enhance its antitumor efficiency. HUVEC-HDM was administrated subcutaneously in both prophylactic and therapeutic procedures. Compared to either single vaccine, HUVEC-HDM induced a more significant inhibition on the growth and metastasis of H22 hepatocellular carcinoma in mice and prolonged the survival of tumor-bearing mice. Besides, HUVEC-HDM immunization elicited strong humoral and cellular immune responses targeting tumor cell as well as tumor angiogenesis, which could be responsible for the enhanced antitumor effect. Moreover, histochemistry analysis showed that HUVEC-HDM induced large areas of continuous necrosis within tumors, correlating well with the extent of tumor inhibition. These results not only highlight the superiority of the combined HUVEC-HDM treatment regimen, but also support the translation of such approaches into the clinic for the treatment of patients with hepatocellular carcinoma.
C1 [Xu, Maolei; Zhou, Ling; Zhang, Peng; Lu, Yong; Ge, Chiyu; Xing, Yun; Xiao, Wen; Dong, Yuankai; Wu, Jie; Cao, Rongyue; Li, Taiming] China Pharmaceut Univ, State Key Lab Nat Med, Nanjing 210009, Jiangsu, Peoples R China.
   [Yao, Wenjun] China Pharmaceut Univ, Sch Pharm, Nanjing 210009, Jiangsu, Peoples R China.
RP Li, TM (reprint author), China Pharmaceut Univ, State Key Lab Nat Med, 24 Tongjia Xiang, Nanjing 210009, Jiangsu, Peoples R China.
EM xumaolei1234@163.com; zhouling-2007-ok@163.com; minigene1@yahoo.com.cn
FU China National Natural Science Fund Committee [81172973, 31270985]
FX Funding was provided by the China National Natural Science Fund
   Committee (Grant no. 81172973 and 31270985).
NR 26
TC 0
Z9 0
PU SPRINGER
PI DORDRECHT
PA VAN GODEWIJCKSTRAAT 30, 3311 GZ DORDRECHT, NETHERLANDS
SN 1010-4283
J9 TUMOR BIOL
JI Tumor Biol.
PD OCT
PY 2013
VL 34
IS 5
BP 3173
EP 3182
DI 10.1007/s13277-013-0887-8
PG 10
WC Oncology
SC Oncology
GA 227AK
UT WOS:000325079200088
ER

PT J
AU Vesikari, T
   Silfverdal, SA
   Boisnard, F
   Thomas, S
   Mwawasi, G
   Reynolds, D
AF Vesikari, Timo
   Silfverdal, Sven Arne
   Boisnard, Florence
   Thomas, Stephane
   Mwawasi, Grace
   Reynolds, Donna
TI Randomized, Controlled, Multicenter Study of the Immunogenicity and
   Safety of a Fully Liquid Combination Diphtheria-Tetanus
   Toxoid-Five-Component Acellular Pertussis (DTaP5), Inactivated
   Poliovirus (IPV), and Haemophilus influenzae Type b (Hib) Vaccine
   Compared with a DTaP3-IPV/Hib Vaccine Administered at 3, 5, and 12
   Months of Age
SO CLINICAL AND VACCINE IMMUNOLOGY
LA English
DT Article
ID C CONJUGATE VACCINE; PHASE-III; POLIOMYELITIS; ANTIBODY; INFANTS;
   IMMUNIZATION; BOOSTER; BLIND; PCV7
AB This study compared the levels of immunogenicity and safety of diphtheria-tetanus toxoid-five-component acellular pertussis (DTaP5), inactivated poliovirus (IPV), and Haemophilus influenzae type b (Hib) (DTaP5-IPV-Hib) and DTaP3-IPV/Hib vaccines for study participants 3, 5, and 12 months of age. Post-dose 3 noninferiority criteria comparing DTaP5-IPV-Hib to DTaP3-IPV/Hib using rates of seroprotection were demonstrated against diphtheria, tetanus, and polio types 1 to 3, but not for polyribosylribitol phosphate (PRP). While PRP did not meet noninferiority criteria, the seroprotection rate and geometric mean concentration (GMC) were high, indicating a clinically robust immune response. GMCs or titers for other antigens (including pertussis) and the safety profiles were generally similar between groups. Fully liquid DTaP5-IPV-Hib can be administered using the 3-, 5-, and 12-month vaccination schedule. (This study has been registered at ClinicalTrials.gov under registration no. NCT00287092.)
C1 [Vesikari, Timo] Univ Tampere, Sch Med, Vaccine Res Ctr, FIN-33101 Tampere, Finland.
   [Silfverdal, Sven Arne] Umea Univ, Dept Clin Sci, Umea, Sweden.
   [Boisnard, Florence; Thomas, Stephane] Sanofi Pasteur MSD SNC, Lyon, France.
   [Mwawasi, Grace; Reynolds, Donna] Sanofi Pasteur Ltd, Toronto, ON, Canada.
RP Vesikari, T (reprint author), Univ Tampere, Sch Med, Vaccine Res Ctr, FIN-33101 Tampere, Finland.
EM timo.vesikari@uta.fi
FU Sanofi Pasteur; GlaxoSmithKline Biologicals; Wyeth; Pfizer
FX This work was sponsored by Sanofi Pasteur.We wish to declare the
   following conflicts of interest: Timo Vesikari was the principal
   investigator of this trial and is a member of advisory boards for Sanofi
   Pasteur MSD, Merck, and Novartis and a consultant for Pfizer. Timo
   Vesikari has received honoraria or lecture fees from the same and
   GlaxoSmithKline Biologicals. Sven Arne Silverdal has received financial
   support to conduct studies from Sanofi Pasteur, GlaxoSmithKline
   Biologicals, Wyeth, and Pfizer. Sven Arne Silverdal has also received
   some travel and accommodation expense reimbursement and board membership
   fees from GlaxoSmithKline Biologicals. Florence Boisnard and Stephane
   Thomas are employees of Sanofi Pasteur MSD. Grace Mwawasi and Donna
   Reynolds were employees of Sanofi Pasteur Limited at the time the study
   was conducted. Grace Mwawasi is now an employee of PharmaNet/i3. Donna
   Reynolds is now an adjunct professor at the University of Toronto.
NR 16
TC 0
Z9 0
PU AMER SOC MICROBIOLOGY
PI WASHINGTON
PA 1752 N ST NW, WASHINGTON, DC 20036-2904 USA
SN 1556-6811
J9 CLIN VACCINE IMMUNOL
JI Clin. Vaccine Immunol.
PD OCT
PY 2013
VL 20
IS 10
BP 1647
EP 1653
DI 10.1128/CVI.00414-13
PG 7
WC Immunology; Infectious Diseases; Microbiology
SC Immunology; Infectious Diseases; Microbiology
GA 224TG
UT WOS:000324911700021
ER

PT J
AU Wong, CA
   Taylor, JA
   Wright, JA
   Opel, DJ
   Katzenellenbogen, RA
AF Wong, Charlene A.
   Taylor, James A.
   Wright, Jeffrey A.
   Opel, Douglas J.
   Katzenellenbogen, Rachel A.
TI Missed Opportunities for Adolescent Vaccination, 2006-2011
SO JOURNAL OF ADOLESCENT HEALTH
LA English
DT Article
DE Vaccines; Adolescent health; Immunization assessment; Preventive health
   care visits
ID HUMAN-PAPILLOMAVIRUS VACCINE; IMMUNIZATION PRACTICES ACIP; CARE VISIT
   PATTERNS; UNITED-STATES; INFLUENZA VACCINATION; PREVENTIVE SERVICES;
   ADVISORY-COMMITTEE; RECOMMENDATIONS; DELIVERY; COVERAGE
AB Objective: To describe missed opportunities for meningococcal (MCV); tetanus, diphtheria, acellular pertussis (Tdap); and human papillomavirus (HPV) vaccination among adolescents.
   Methods: Retrospective electronic health record data review of adolescents aged 11-18 years at the time of their visit to a university-based pediatric practice in Seattle from 2006 to 2011. The primary outcome was missed vaccination opportunities, defined as the proportion of visits where a patient eligible for MCV, Tdap, and/or HPV remained unvaccinated. HPV vaccine analysis was limited to females. Bivariate and multivariate logistic regression assessed variables associated with missed vaccination opportunities.
   Results: During the study period, 1,628 adolescents made 9,180 visits. The percentage of visits that were missed opportunities was 82% for MCV, 85% for Tdap, and 82% for the first HPV dose (HPV1), 63% for the second, and 71% for the third. Adolescents with at least one preventive care visit were significantly less likely to have missed opportunities for MCV, Tdap, or HPV1. Nonpreventive visits were associated with more missed opportunities for MCV (OR = 19.2, 95% CI 15.3-24.0), Tdap (OR = 25.8, 95% CI 19.3-34.6), and HPV1 (OR = 12.1, 95% CI 9.0-16.1) than preventive visits. Adolescent females were more likely to have a missed opportunity for HPV1 than Tdap (p < .001) or MCV (p = .03).
   Conclusions: Missed opportunities for adolescent vaccination against MCV, Tdap and HPV are common. Adolescents who utilize preventive care are less likely to have missed vaccination opportunities. Further research is needed to explore why missed vaccination opportunities occur and to develop evidence-based strategies to reduce missed opportunities and improve adolescent vaccination coverage. (C) 2013 Society for Adolescent Health and Medicine. All rights reserved.
C1 [Wong, Charlene A.; Taylor, James A.; Wright, Jeffrey A.; Opel, Douglas J.] Univ Washington, Dept Pediat, Seattle Childrens Hosp, Seattle, WA 98101 USA.
   [Katzenellenbogen, Rachel A.] Univ Washington, Dept Pediat, Div Adolescent Med, Seattle, WA 98101 USA.
   [Katzenellenbogen, Rachel A.] Seattle Childrens Res Inst, Ctr Childhood Infect & Prematur Res, Seattle, WA USA.
RP Katzenellenbogen, RA (reprint author), Univ Washington, Dept Pediat, Ctr Childhood Infect & Prematur Res, Seattle Childrens Res Inst, 1900 9th Ave,Mailstop C9S-8, Seattle, WA 98101 USA.
EM rkatzen@u.washington.edu
FU Society for Adolescent Health and Medicine (SAHM) Career Development
   Award
FX This study was funded in part by the Society for Adolescent Health and
   Medicine (SAHM) Career Development Award 2011. The funder had no role in
   the design and conduct of the study; collection, management, analysis,
   and interpretation of the data; and preparation, review, or approval of
   the manuscript.
NR 37
TC 2
Z9 2
PU ELSEVIER SCIENCE INC
PI NEW YORK
PA 360 PARK AVE SOUTH, NEW YORK, NY 10010-1710 USA
SN 1054-139X
J9 J ADOLESCENT HEALTH
JI J. Adolesc. Health
PD OCT
PY 2013
VL 53
IS 4
BP 492
EP 497
DI 10.1016/j.jadohealth.2013.05.009
PG 6
WC Psychology, Developmental; Public, Environmental & Occupational Health;
   Pediatrics
SC Psychology; Public, Environmental & Occupational Health; Pediatrics
GA 221WA
UT WOS:000324689500012
ER

PT J
AU Gowda, C
   Dong, SM
   Potter, RC
   Dombkowski, KJ
   Dempsey, AF
AF Gowda, Charitha
   Dong, Shiming
   Potter, Rachel C.
   Dombkowski, Kevin J.
   Dempsey, Amanda F.
TI A Population-Level Assessment of Factors Associated With Uptake of
   Adolescent-Targeted Vaccines in Michigan
SO JOURNAL OF ADOLESCENT HEALTH
LA English
DT Article
DE Adolescent; Vaccine; Immunization registry; HPV; Tdap; MCV; Influenza
ID STATE VACCINATION COVERAGE; HUMAN-PAPILLOMAVIRUS VACCINE; IMMUNIZATION
   PRACTICES ACIP; CARE VISIT PATTERNS; AGED 13-17 YEARS; UNITED-STATES;
   HEALTH-CARE; DECISION-MAKING; ADVISORY-COMMITTEE; CHILDRENS HEALTH
AB Purpose: Increases in adolescent vaccine coverage are needed. The aim of this study was to identify population-level clinical and demographic factors associated with adolescent vaccination.
   Methods: A retrospective analysis of data from the Michigan Care Improvement Registry (MCIR), a statewide immunization registry, was performed for 2006-2010. The sample included 1,252,655 adolescents aged 11-18 years. Vaccine coverage levels were calculated for tetanus-diphtheria-acellular pertussis (Tdap), meningococcal conjugate (MCV4), flu (seasonal influenza), and human papillomavirus, females only (HPV) vaccines. For the subset of adolescents enrolled in Medicaid, claims data were used to obtain information about the type of visits in which vaccines were administered.
   Results: As of 2010, statewide coverage levels for Tdap and MCV4 vaccines were 46.0% and 46.5%, respectively whereas only 15% of females had completed the HPV vaccine series. Only one in four female adolescents were up to date for all three of these vaccines. Statewide coverage among adolescents for flu vaccine during the 2009-2010 season was 8%. Age was the most significant predictor of HPV vaccination, whereas health care-associated factors (provider type and childhood immunization history) were the strongest predictors for the other three vaccines. Older adolescents were less likely to have received the flu vaccine but more likely to have receive HPV vaccine doses than younger adolescents. Among Medicaid-enrolled adolescents, most Tdap, MCV, and first-dose HPV vaccines, but only 29% of flu doses, were administered during preventive visits.
   Conclusions: Noted variability in adolescent vaccine coverage by age, vaccine type, and health care-associated factors provides a framework for developing future outreach activities to increase adolescent vaccine use. (C) 2013 Society for Adolescent Health and Medicine. All rights reserved.
C1 [Gowda, Charitha] Univ Penn, Div Infect Dis, Philadelphia, PA 19104 USA.
   [Dong, Shiming; Dombkowski, Kevin J.] Univ Michigan, Dept Pediat, Child Hlth Evaluat & Res Unit, Ann Arbor, MI 48109 USA.
   [Potter, Rachel C.] Michigan Dept Community Hlth, Lansing, MI USA.
   [Dempsey, Amanda F.] Univ Colorado Denver, Childrens Outcomes Res Program, Aurora, CO 80045 USA.
RP Dempsey, AF (reprint author), Univ Colorado Denver, Childrens Res Outcomes Grp, Dept Pediat, 13199 East Montview Blvd,Suite 300, Aurora, CO 80045 USA.
EM amanda.dempsey@ucdenver.edu
FU Centers for Disease Control and Prevention [U01 IP000414]
FX This work was funded by the Centers for Disease Control and Prevention
   (Grant U01 IP000414). Conflicts of Interest: Dr. Dempsey serves as a
   consultant to Merck and Co. and Pfizer. Dr. Dempsey does not receive any
   research support from these companies nor did these companies have any
   role in the research presented.
NR 40
TC 0
Z9 0
PU ELSEVIER SCIENCE INC
PI NEW YORK
PA 360 PARK AVE SOUTH, NEW YORK, NY 10010-1710 USA
SN 1054-139X
J9 J ADOLESCENT HEALTH
JI J. Adolesc. Health
PD OCT
PY 2013
VL 53
IS 4
BP 498
EP 505
DI 10.1016/j.jadohealth.2013.07.022
PG 8
WC Psychology, Developmental; Public, Environmental & Occupational Health;
   Pediatrics
SC Psychology; Public, Environmental & Occupational Health; Pediatrics
GA 221WA
UT WOS:000324689500013
ER

PT J
AU Plosker, GL
AF Plosker, Greg L.
TI 13-Valent Pneumococcal Conjugate Vaccine: A Review of Its Use in
   Infants, Children, and Adolescents
SO PEDIATRIC DRUGS
LA English
DT Article
ID ROUTINE PEDIATRIC VACCINATIONS; ACUTE OTITIS-MEDIA; NONTYPABLE
   HAEMOPHILUS-INFLUENZAE; COST-EFFECTIVENESS ANALYSIS;
   STREPTOCOCCUS-PNEUMONIAE; HEALTHY INFANTS; YOUNG-CHILDREN;
   UNITED-STATES; PUBLIC-HEALTH; SEROTYPE 19A
AB The 13-valent pneumococcal conjugate vaccine (Prevenar 13(A (R)); Prevnar 13(A (R))) [PCV13] includes 13 serotype-specific polysaccharides of Streptococcus pneumoniae conjugated individually to non-toxic diphtheria CRM197 protein, thus providing wider coverage of pneumococcal serotypes than its 7-valent predecessor (PCV7). For pediatric populations, PCV13 was initially approved for use in infants and children up to 5 years of age, but recently received approval for expanded use (ages 6 weeks to 17 years) in the EU and the USA. This change in labeling was made primarily on the basis of results of Study 3011, which demonstrated the serotype-specific immunogenicity of a single dose of PCV13 in children a parts per thousand yen5 to < 10 years of age who had previously received PCV7. Study 3011 also demonstrated functional immune responses after a single dose of PCV13 in a cohort a parts per thousand yen10 to < 18 years of age who had not previously received PCV7. Importantly, prior to Study 3011, several randomized studies comparing PCV13 and PCV7 in infants and younger children demonstrated noninferiority of immune responses to the seven serotypes common to both vaccines after a two- or three-dose primary infant series and after the toddler booster dose; immunogenicity and functional immune responses were also demonstrated for the six additional serotypes. The safety and reactogenicity of PCV13 was generally similar to that of PCV7, and PCV13 did not interfere with the immune responses to coadministered routine pediatric vaccines. PCV13 is expected to substantially reduce the incidence of invasive pneumococcal diseases in a manner similar to that which occurred after PCV7 was introduced, and evidence of the protective effectiveness of PCV13 against pneumococcal diseases is emerging.
C1 Adis, Auckland 0754, New Zealand.
RP Plosker, GL (reprint author), Adis, 41 Centorian Dr,Private Bag 65901, Auckland 0754, New Zealand.
EM demail@springer.com
NR 91
TC 1
Z9 1
PU ADIS INT LTD
PI AUCKLAND
PA 41 CENTORIAN DR, PRIVATE BAG 65901, MAIRANGI BAY, AUCKLAND 1311, NEW
   ZEALAND
SN 1174-5878
J9 PEDIATR DRUGS
JI Pediatr. Drugs
PD OCT
PY 2013
VL 15
IS 5
BP 403
EP 423
DI 10.1007/s40272-013-0047-z
PG 21
WC Pediatrics; Pharmacology & Pharmacy
SC Pediatrics; Pharmacology & Pharmacy
GA 223HF
UT WOS:000324794600008
ER

PT J
AU Hirobe, S
   Azukizawa, H
   Matsuo, K
   Zhai, Y
   Quan, YS
   Kamiyama, F
   Suzuki, H
   Katayama, I
   Okada, N
   Nakagawa, S
AF Hirobe, Sachiko
   Azukizawa, Hiroaki
   Matsuo, Kazuhiko
   Zhai, You
   Quan, Ying-Shu
   Kamiyama, Fumio
   Suzuki, Hiroshi
   Katayama, Ichiro
   Okada, Naoki
   Nakagawa, Shinsaku
TI Development and Clinical Study of a Self-Dissolving Microneedle Patch
   for Transcutaneous Immunization Device
SO PHARMACEUTICAL RESEARCH
LA English
DT Article
DE clinical study; diphtheria; self-dissolving microneedle patch; tetanus;
   transcutaneous vaccination
ID TRANSDERMAL DRUG-DELIVERY; INFLUENZA VACCINATION; ARRAY; MALARIA; CELLS;
   SKIN
AB We previously reported the safety and efficacy in animal experiments of transcutaneous immunization (TCI) using a self-dissolving microneedle patch (MicroHyala; MH) made of hyaluronic acid and collagen. However, this MH was an unsuitable TCI device for the human skin, as collagen is suspected to induce inflammation. In this study, we developed an improved collagen-free MH (new-MH) and conducted clinical study to evaluate the fundamental properties and safety in human.
   Microneedle dissolution, skin irritation, and antigen-specific antibody production about new-MH were measured in mice and/or rats. On the basis of the results, the clinical study was conducted in healthy volunteers to evaluate local and systemic adverse events caused by new-MH application.
   We confirmed that the microneedles of new-MH, as well as those on our old-MH that contained collagen, could easily pierce stratum corneum without severe skin irritation, and that TCI using new-MH efficiently increased antibody titer with comparable to TCI using old-MH. Application of new-MH caused no severe adverse reactions in 20 healthy volunteers enrolled in a clinical study.
   These results verified that new-MH is a safe TCI device in human, and greatly encouraged us to advance PI/PII clinical studies of antigen-loaded new-MH.
C1 [Hirobe, Sachiko; Matsuo, Kazuhiko; Zhai, You; Okada, Naoki; Nakagawa, Shinsaku] Osaka Univ, Grad Sch Pharmaceut Sci, Lab Biotechnol & Therapeut, Suita, Osaka 5650871, Japan.
   [Azukizawa, Hiroaki; Katayama, Ichiro] Osaka Univ, Grad Sch Med, Course Integrated Med, Dept Dermatol, Suita, Osaka 5650871, Japan.
   [Quan, Ying-Shu; Kamiyama, Fumio] CosMED Pharmaceut Co Ltd, Minami Ku, Kyoto 6018014, Japan.
   [Suzuki, Hiroshi] Integral Corp, Shinjuku Ku, Tokyo 1600022, Japan.
RP Okada, N (reprint author), Osaka Univ, Grad Sch Pharmaceut Sci, Lab Biotechnol & Therapeut, 1-6 Yamadaoka, Suita, Osaka 5650871, Japan.
EM okada@phs.osaka-u.ac.jp; nakagawa@phs.osaka-u.ac.jp
FU National Institute of Biomedical Innovation (NIBIO); Ministry of Health,
   Labour and Welfare; Ministry of Education, Culture, Sports, Science, and
   Technology of Japan [24390041]
FX We are grateful to The Research Foundation for Microbial Diseases of
   Osaka University (Suita, Japan) for providing tetanus and diphtheria
   toxoids. This work was supported by the Advanced research for medical
   products Mining Program of the National Institute of Biomedical
   Innovation (NIBIO), by Health and Labour Sciences Research Grants in
   Research on New Drug Development from the Ministry of Health, Labour and
   Welfare, and by a Grant-in-Aid for Scientific Research (B) (24390041)
   from the Ministry of Education, Culture, Sports, Science, and Technology
   of Japan. The authors would like to thank Enago (www.enago.jp) for the
   English language review.
NR 32
TC 3
Z9 3
PU SPRINGER/PLENUM PUBLISHERS
PI NEW YORK
PA 233 SPRING ST, NEW YORK, NY 10013 USA
SN 0724-8741
J9 PHARM RES-DORDR
JI Pharm. Res.
PD OCT
PY 2013
VL 30
IS 10
BP 2664
EP 2674
DI 10.1007/s11095-013-1092-6
PG 11
WC Chemistry, Multidisciplinary; Pharmacology & Pharmacy
SC Chemistry; Pharmacology & Pharmacy
GA 213RC
UT WOS:000324074800020
ER

PT J
AU Gumarova, L
   Cornelissen, G
   Hillman, D
   Halberg, F
AF Gumarova, L.
   Cornelissen, G.
   Hillman, D.
   Halberg, F.
TI Geographically selective assortment of cycles in pandemics:
   meta-analysis of data collected by Chizhevsky
SO EPIDEMIOLOGY AND INFECTION
LA English
DT Article
DE Analysis of data; cholera; diphtheria; epidemics; outbreaks
ID VIBRIO-CHOLERAE
AB In the incidence patterns of cholera, diphtheria and croup during the past when they were of epidemic proportions, we document a set of cycles (periods), one of which was reported and discussed by A. L. Chizhevsky in the same data with emphasis on the mirroring in human disease of the similar to 11-year sunspot cycle. The data in this study are based on Chizhevsky's book The Terrestrial Echo of Solar Storms and on records from the World Health Organization. For meta-analysis, we used the extended linear and nonlinear cosinor. We found a geographically selective assortment of various cycles characterizing the epidemiology of infections, which is the documented novel topic of this paper, complementing the earlier finding in the 21st century or shortly before, of a geographically selective assortment of cycles characterizing human sudden cardiac death. Solar effects, if any, interact with geophysical processes in contributing to this assortment.
C1 [Gumarova, L.; Cornelissen, G.; Hillman, D.; Halberg, F.] Univ Minnesota, Halberg Chronobiol Ctr, Minneapolis, MN 55455 USA.
RP Halberg, F (reprint author), Univ Minnesota, Halberg Chronobiol Ctr, MMC8609,420 Delaware St SE, Minneapolis, MN 55455 USA.
EM halbe001@umn.edu
FU University of Minnesota Supercomputing Institute [GM-13981]
FX Support was received from GM-13981 (F.H.), University of Minnesota
   Supercomputing Institute (G.C., F. H.). The authors are greatly indebted
   to Professor S. Tuleukhanov of the Al-Farabi Kazakh National University
   for the original copy of the book The Terrestrial Echo of Solar Storms.
NR 34
TC 1
Z9 1
PU CAMBRIDGE UNIV PRESS
PI NEW YORK
PA 32 AVENUE OF THE AMERICAS, NEW YORK, NY 10013-2473 USA
SN 0950-2688
J9 EPIDEMIOL INFECT
JI Epidemiol. Infect.
PD OCT
PY 2013
VL 141
IS 10
BP 2173
EP 2184
DI 10.1017/S0950268812002804
PG 12
WC Public, Environmental & Occupational Health; Infectious Diseases
SC Public, Environmental & Occupational Health; Infectious Diseases
GA 211EH
UT WOS:000323887200020
ER

PT J
AU Jang, JY
   Koh, YJ
   Lee, SH
   Lee, J
   Kim, KH
   Kim, D
   Koh, GY
   Yoo, OJ
AF Jang, Jeon Yeob
   Koh, Young Jun
   Lee, Seung-Hun
   Lee, Junyeop
   Kim, Kyoo Hyun
   Kim, Daesoo
   Koh, Gou Young
   Yoo, Ook Joon
TI Conditional ablation of LYVE-1+cells unveils defensive roles of
   lymphatic vessels in intestine and lymph nodes
SO BLOOD
LA English
DT Article
ID HYALURONAN RECEPTOR LYVE-1; CELL-LINEAGE-ABLATION; INFLAMMATORY
   LYMPHANGIOGENESIS; CD11B(+) MACROPHAGES; ENDOTHELIAL-CELLS;
   IMMUNE-SYSTEM; PEYERS-PATCH; IN-VIVO; VASCULATURE; TISSUE
AB To unveil the organotypic role and vulnerability of lymphatic vessels, we generated a lymphatic vessel endothelial hyaluronan receptor-1 (LYVE-1)-Cre/iDTR double-transgenic mouse and ablated LYVE-1-expressing lymphatic vessels in adult mice in a diphtheria toxin (DT)-inducible manner based on selective expression of LYVE-1 in most lymphatic vessels. Strikingly, lymphatic vessels in the small intestine and lymph nodes were rapidly ablated, but lymphatic vessels in the other organs were relatively intact at 24 hours after DT administration. Unexpectedly, LYVE-1-Cre/iDTR mice died of sepsis without visible edema at 24 and 60 hours after DT administration. The cause of death appeared to be related to acute failure of immune surveillance systemsin the small intestine and draining lymph nodes. Of note, acute loss of lymphatic lacteals in intestinal villi appeared to trigger distortion of blood capillaries and the whole architecture of the villi, whereas acute loss of lymphatic vessels in lymph nodes caused dysfunction of lymph drainage and abnormal distribution of dendritic cells andmacrophages. Thus, intact lymphatic vessels are required for structural and functionalmaintenance of surrounding tissues in an organotypicmanner, at least in the intestine and lymph nodes.
C1 [Jang, Jeon Yeob; Koh, Young Jun; Lee, Seung-Hun; Lee, Junyeop; Koh, Gou Young; Yoo, Ook Joon] Korea Adv Inst Sci & Technol, Grad Sch Med Sci & Engn, Taejon 305701, South Korea.
   [Koh, Young Jun] Samsung Elect Co Ltd, Samsung Adv Inst Technol, Well Aging Res Ctr, Yongin, South Korea.
   [Kim, Kyoo Hyun; Kim, Daesoo] Korea Adv Inst Sci & Technol, Dept Biol Sci, Taejon 305701, South Korea.
   [Koh, Gou Young] Korea Adv Inst Sci & Technol, Grad Sch Nanosci & Technol, Taejon 305701, South Korea.
RP Koh, GY (reprint author), Korea Adv Inst Sci & Technol, Grad Sch Biomed Sci & Engn, Taejon 305701, South Korea.
EM gykoh@kaist.ac.kr; ojyoo@kaist.ac.kr
RI Yoo, Ook Joon/C-1860-2011; Koh, Gou Young /C-1615-2011; Kim,
   Daesoo/C-1625-2011
OI Kim, Daesoo/0000-0001-9915-1463
FU National Research Foundation [R2009-0079390]; World Class University
   [R31-2009-000-10071-0]; Ministry of Education, Science and Technology,
   Korea
FX This work was supported by grants from the National Research Foundation
   (R2009-0079390, GYK) and a grant from the World Class University
   (R31-2009-000-10071-0) funded by the Ministry of Education, Science and
   Technology, Korea.
NR 39
TC 2
Z9 2
PU AMER SOC HEMATOLOGY
PI WASHINGTON
PA 2021 L ST NW, SUITE 900, WASHINGTON, DC 20036 USA
SN 0006-4971
J9 BLOOD
JI Blood
PD SEP 26
PY 2013
VL 122
IS 13
BP 2151
EP 2161
DI 10.1182/blood-2013-01-478941
PG 11
WC Hematology
SC Hematology
GA 229MN
UT WOS:000325269900006
ER

PT J
AU Baur, AS
   Lutz, MB
   Schierer, S
   Beltrame, L
   Theiner, G
   Zinser, E
   Ostalecki, C
   Heidkamp, G
   Haendle, I
   Erdmann, M
   Wiesinger, M
   Leisgang, W
   Gross, S
   Pommer, AJ
   Kampgen, E
   Dudziak, D
   Steinkasserer, A
   Cavalieri, D
   Schuler-Thurner, B
   Schuler, G
AF Baur, Andreas S.
   Lutz, Manfred B.
   Schierer, Stephan
   Beltrame, Luca
   Theiner, Gabi
   Zinser, Elisabeth
   Ostalecki, Christian
   Heidkamp, Gordon
   Haendle, Ina
   Erdmann, Michael
   Wiesinger, Manuel
   Leisgang, Waltraud
   Gross, Stefanie
   Pommer, Ansgar J.
   Kaempgen, Eckhart
   Dudziak, Diana
   Steinkasserer, Alexander
   Cavalieri, Duccio
   Schuler-Thurner, Beatrice
   Schuler, Gerold
TI Denileukin diftitox (ONTAK) induces a tolerogenic phenotype in dendritic
   cells and stimulates survival of resting T-reg
SO BLOOD
LA English
DT Article
ID CHRONIC LYMPHOCYTIC-LEUKEMIA; ANTITUMOR IMMUNITY; FUSION PROTEIN; CANCER
   VACCINES; PHASE-II; IN-VIVO; STAT3; DEPLETION; RESPONSES;
   DIFFERENTIATION
AB Denileukin diftitox (DD), a diphtheria toxin fragment IL-2 fusion protein, is thought to target and kill CD25(+) cells. It is approved for the treatment of cutaneous T-cell lymphoma and is used experimentally for the depletion of regulatory T cells (T-reg) in cancer trials. Curiously enough, clinical effects of DD did not strictly correlate with CD25 expression, and T-reg depletion was not confirmed unambiguously. Here, we report that patients with melanoma receiving DD immediately before a dendritic cell (DC) vaccine failed to develop a tumor-antigen-specific CD4 and CD8 T-cell immune response even after repeated vaccinations. Analyzing the underlying mechanism, so far we found unknown effects of DD. First, DD modulated DCs toward tolerance by downregulating costimulatory receptors such as CD83 and CD25 while upregulating tolerance-associated proteins/pathways including Stat-3, beta-catenin, and class II transactivator-dependent antigen presentation. Second, DD blocked Stat3 phosphorylation in maturing DCs. Third, only activated, but not resting, T-reg internalized DD and were killed. Conversely, resting T-reg showed increased survival because of DD-mediated antiapoptotic IL-2 signaling. We conclude that DD exerts functions beyond CD25(+) cell killing that may affect their clinical use and could be tested for novel indications. This trial was registered at www.clinicaltrials.gov, #NCT00056134.
C1 [Baur, Andreas S.; Schierer, Stephan; Theiner, Gabi; Ostalecki, Christian; Heidkamp, Gordon; Haendle, Ina; Erdmann, Michael; Wiesinger, Manuel; Leisgang, Waltraud; Gross, Stefanie; Pommer, Ansgar J.; Kaempgen, Eckhart; Dudziak, Diana; Schuler-Thurner, Beatrice; Schuler, Gerold] Univ Hosp Erlangen, Dept Dermatol, D-91052 Erlangen, Germany.
   [Baur, Andreas S.] Univ Miami, Miller Sch Med, Dept Microbiol & Immunol, Miami, FL 33136 USA.
   [Lutz, Manfred B.] Univ Wurzburg, Inst Virol & Immunobiol, Wurzburg, Germany.
   [Beltrame, Luca] Mario Negri Inst Pharmacol Res, Dept Oncol, Translat Genom Unit, Milan, Italy.
   [Zinser, Elisabeth; Steinkasserer, Alexander] Univ Hosp Erlangen, Dept Immune Modulat, Erlangen, Germany.
   [Cavalieri, Duccio] Univ Florence, Dept Pharmacol, Florence, Italy.
RP Baur, AS (reprint author), Univ Hosp Erlangen, Dept Dermatol, Kussmaul Campus,Hartmannstr 14, D-91052 Erlangen, Germany.
EM andreas.baur@uk-erlangen.de; gerold.schuler@uk-erlangen.de
FU German Research Foundation (DFG) via the Collaborative Research Center
   [SFB 643, A9, B9, A7, C1, C2, Z1]; BayGene; TR52; European Community
   [LSHC-CT-2006-518234, DC-THERA LSHB-CT-2004-512074]
FX This work was supported by the German Research Foundation (DFG) via the
   Collaborative Research Center grant SFB 643 (Projects A9, B9, A7, C1,
   C2, and Z1) (A. S. B., S. S., E.Z., S. G., G. H., D. D., A. S., B.S.-T.,
   and G. S.); BayGene (D. D.); and the TR52 (M. B. L.) (DFG). The clinical
   trial was primarily financed by the European Community under the Sixth
   Framework Programme (Cancer-immunotherapy LSHC-CT-2006-518234; DC-THERA
   LSHB-CT-2004-512074) (G.S. and B.S.-T.).
NR 48
TC 2
Z9 2
PU AMER SOC HEMATOLOGY
PI WASHINGTON
PA 2021 L ST NW, SUITE 900, WASHINGTON, DC 20036 USA
SN 0006-4971
J9 BLOOD
JI Blood
PD SEP 26
PY 2013
VL 122
IS 13
BP 2185
EP 2194
DI 10.1182/blood-2012-09-456988
PG 10
WC Hematology
SC Hematology
GA 229MN
UT WOS:000325269900010
ER

PT J
AU Amirthalingam, G
   Gupta, S
   Campbell, H
AF Amirthalingam, G.
   Gupta, S.
   Campbell, H.
TI Pertussis immunisation and control in England and Wales, 1957 to 2012: a
   historical review
SO EUROSURVEILLANCE
LA English
DT Review
ID DIPHTHERIA-TETANUS-PERTUSSIS; WHOOPING-COUGH; ACCELERATED IMMUNIZATION;
   ACTIVE IMMUNIZATION; VACCINE; EFFICACY; IMPACT; SURVEILLANCE; CHILDREN;
   ANTIBODY
AB This review summarises the epidemiology and control of pertussis in England and Wales since the introduction of routine immunisation and considers the implications for future control. Routine infant immunisation with a whole-cell pertussis (wP) vaccine was introduced in 1957 and had a marked impact on the overall disease burden. Following a fall in vaccine coverage during the 1970s and 80s linked to a safety scare with wP vaccine, there was an extended period of high coverage and pertussis incidence fell dramatically. Incidence continued to decrease with the introduction of an acellular pertussis vaccine in the pre-school booster in November 2001 and in the primary United Kingdom (UK) schedule in September 2004 but has increased since July 2011. In response to a high rate of pertussis in infants, a temporary vaccination programme for pregnant women was introduced in October 2012. The key aim of the programme is to protect vulnerable infants from birth in the first months of life, before they can be fully protected by routine infant immunisation. A review of the UK adolescent immunisation programme is currently ongoing and the inclusion of a pertussis booster is being considered.
C1 [Amirthalingam, G.; Gupta, S.; Campbell, H.] Publ Hlth England, Immunisat Hepatitis & Blood Safety Dept, London, England.
RP Amirthalingam, G (reprint author), Publ Hlth England, Immunisat Hepatitis & Blood Safety Dept, London, England.
EM Gayatri.Amirthalingam@phe.gov.uk
FU Sanofi Pasteur MSD
FX The authors would like to thank Sanofi Pasteur MSD for an unrestricted
   educational grant to Health Protection Agency (since April 2013, Public
   Health England). The company had no role in the opinions expressed in or
   the content and writing of the manuscript. The authors would also like
   to thank Kazim Beebejaum for his assistance in obtaining copies of the
   references.
NR 76
TC 0
Z9 0
PU EUR CENTRE DIS PREVENTION & CONTROL
PI STOCKHOLM
PA TOMTEBODAVAGEN 11A, STOCKHOLM, 171 83, SWEDEN
SN 1560-7917
J9 EUROSURVEILLANCE
JI Eurosurveillance
PD SEP 19
PY 2013
VL 18
IS 38
BP 19
EP 27
PG 9
WC Infectious Diseases
SC Infectious Diseases
GA 222JH
UT WOS:000324726500004
ER

PT J
AU Panozzo, CA
   Becker-Dreps, S
   Pate, V
   Funk, MJ
   Sturmer, T
   Weber, DJ
   Brookhart, MA
AF Panozzo, Catherine A.
   Becker-Dreps, Sylvia
   Pate, Virginia
   Funk, Michele Jonsson
   Stuermer, Til
   Weber, David J.
   Brookhart, M. Alan
TI Patterns of Rotavirus Vaccine Uptake and Use in Privately-Insured US
   Infants, 2006-2010
SO PLOS ONE
LA English
DT Article
ID AGED 19-35 MONTHS; IMMUNIZATION PRACTICES ACIP; UNITED-STATES;
   ADVISORY-COMMITTEE; CHILDREN; RECOMMENDATIONS; PREVENTION; COVERAGE;
   GASTROENTERITIS; CARE
AB Rotavirus vaccines are highly effective at preventing gastroenteritis in young children and are now universally recommended for infants in the US. We studied patterns of use of rotavirus vaccines among US infants with commercial insurance. We identified a large cohort of infants in the MarketScan Research Databases, 2006-2010. The analysis was restricted to infants residing in states without state-funded rotavirus vaccination programs. We computed summary statistics and used multivariable regression to assess the association between patient-, provider-, and ecologic-level variables of rotavirus vaccine receipt and series completion. Approximately 69% of 594,117 eligible infants received at least one dose of rotavirus vaccine from 2006-2010. Most infants received the rotavirus vaccines at the recommended ages, but more infants completed the series for monovalent rotavirus vaccine than pentavalent rotavirus vaccine or a mix of the vaccines (87% versus 79% versus 73%, P < 0.001). In multivariable analyses, the strongest predictors of rotavirus vaccine series initiation and completion were receipt of the diphtheria, tetanus and acellular pertussis vaccine (Initiation: RR = 7.91, 95% CI = 7.69-8.13; Completion: RR = 1.26, 95% CI = 1.23-1.29), visiting a pediatrician versus family physician (Initiation: RR = 1.51, 95% CI = 1.49-1.52; Completion: RR = 1.13, 95% CI = 1.11-1.14), and living in a large metropolitan versus smaller metropolitan, urban, or rural area. We observed rapid diffusion of the rotavirus vaccine in routine practice; however, approximately one-fifth of infants did not receive at least one dose of vaccine as recently as 2010. Interventions to increase rotavirus vaccine coverage should consider targeting family physicians and encouraging completion of the vaccine series.
C1 [Panozzo, Catherine A.; Pate, Virginia; Funk, Michele Jonsson; Stuermer, Til; Weber, David J.; Brookhart, M. Alan] Univ N Carolina, Dept Epidemiol, Gillings Sch Global Publ Hlth, Chapel Hill, NC 27599 USA.
   [Becker-Dreps, Sylvia] Univ N Carolina, Dept Family Med, Chapel Hill, NC 27514 USA.
   [Weber, David J.] Univ N Carolina, Dept Med, Div Infect Dis, Chapel Hill, NC USA.
RP Brookhart, MA (reprint author), Univ N Carolina, Dept Epidemiol, Gillings Sch Global Publ Hlth, Chapel Hill, NC 27599 USA.
EM mabrook@email.unc.edu
RI Jonsson Funk, Michele/F-6885-2011
OI Jonsson Funk, Michele/0000-0002-3756-7540
FU internal funds at the University of North Carolina, Chapel Hill;
   University of North Carolina Center of Excellence in
   Pharmacoepidemiology and Public Health; Fogarty International Center at
   the National Institutes of Health [4K01TW008401-03]; Agency for
   Healthcare Research and Quality [K02HS017950]; National Institute on
   Aging at the National Institutes of Health [R01 AG023178]; UNC-DEcIDE
   center from the Agency for Healthcare Research and Quality; National
   Institutes of Health; Agency for Healthcare Research and Quality
FX This project was supported by internal funds at the University of North
   Carolina, Chapel Hill. Ms. Panozzo received support from the University
   of North Carolina Center of Excellence in Pharmacoepidemiology and
   Public Health. Dr. Becker-Dreps is supported by 4K01TW008401-03 from the
   Fogarty International Center at the National Institutes of Health. Dr.
   Jonsson Funk is supported by K02HS017950 from the Agency for Healthcare
   Research and Quality. Dr. Sturmer receives investigator-initiated
   research funding and support as Principal Investigator (R01 AG023178)
   from the National Institute on Aging at the National Institutes of
   Health. He also receives research funding as Principal Investigator of
   the UNC-DEcIDE center from the Agency for Healthcare Research and
   Quality. Dr. Brookhart receives research support from multiple grants
   and contracts with National Institutes of Health and the Agency for
   Healthcare Research and Quality. The funders had no role in the study
   design, data collection and analysis, decision to publish, or
   preparation of the manuscript.
NR 18
TC 0
Z9 0
PU PUBLIC LIBRARY SCIENCE
PI SAN FRANCISCO
PA 1160 BATTERY STREET, STE 100, SAN FRANCISCO, CA 94111 USA
SN 1932-6203
J9 PLOS ONE
JI PLoS One
PD SEP 16
PY 2013
VL 8
IS 9
AR e73825
DI 10.1371/journal.pone.0073825
PG 9
WC Multidisciplinary Sciences
SC Science & Technology - Other Topics
GA 219GJ
UT WOS:000324494000058
ER

PT J
AU Moss, JL
   Gilkey, MB
   Griffith, T
   Bowling, JM
   Dayton, AM
   Grimshaw, AH
   Quinn, B
   Brewer, NT
AF Moss, Jennifer L.
   Gilkey, Melissa B.
   Griffith, Turquoise
   Bowling, J. Michael
   Dayton, Amanda M.
   Grimshaw, Amy H.
   Quinn, Beth
   Brewer, Noel T.
TI Organizational correlates of adolescent immunization: Findings of a
   state-wide study of primary care clinics in North Carolina
SO VACCINE
LA English
DT Article
DE Adolescent health services; Diphtheria tetanus acellular pertussis
   vaccine; Meningococcal vaccine; Human papillomavirus vaccine;
   Pediatrics; Family practice
ID HUMAN-PAPILLOMAVIRUS VACCINATION; INFLUENZA VACCINATION; PARENTAL
   REPORT; UNITED-STATES; HPV VACCINE; COVERAGE; CHILDREN; GIRLS;
   INTERVENTIONS; PHYSICIANS
AB Objective: To analyze organizational correlates of immunization coverage among adolescents served by high-volume primary care providers in North Carolina.
   Methods: We randomly selected 91 clinics with at least 200 active records for patients ages 11-18 in the North Carolina Immunization Registry. For the 105,121 adolescents served by these clinics, we obtained immunization status for 6 vaccines, including human papillomavirus (HPV) vaccine (females only); meningococcal conjugate; and tetanus, diphtheria, and pertussis booster (Tdap).
   Results: Clinics specializing in pediatrics had higher coverage for meningococcal vaccine (OR=1.79, 95% CI: 1.25-2.55), Tdap vaccine (OR=1.22, 95% CI: 1.00-1.50), and childhood vaccines. However, pediatric clinics had lower coverage for HPV vaccine initiation (OR= 0.70, 95% CI: 0.52-0.94). Other correlates, which varied by vaccine, included policies related to vaccine documentation and the age at which clinics recommended vaccines.
   Conclusion: Overall, adolescents were more likely to receive vaccines, except HPV vaccine, if they attended a pediatric clinic with supportive clinical policies. (C) 2013 Elsevier Ltd. All rights reserved.
C1 [Moss, Jennifer L.; Griffith, Turquoise; Bowling, J. Michael; Brewer, Noel T.] Univ N Carolina, Gillings Sch Global Publ Hlth, Dept Hlth Behav, Chapel Hill, NC 27599 USA.
   [Gilkey, Melissa B.; Brewer, Noel T.] Univ N Carolina, Lineberger Comprehens Canc Ctr, Chapel Hill, NC 27599 USA.
   [Dayton, Amanda M.; Grimshaw, Amy H.; Quinn, Beth] North Carolina Immunizat Branch, Raleigh, NC 27699 USA.
RP Brewer, NT (reprint author), Univ N Carolina, Gillings Sch Global Publ Hlth, Dept Hlth Behav, Chapel Hill, NC 27599 USA.
EM jlmoss@email.unc.edu; gilkey@email.unc.edu; turquoisegriffith@gmail.com;
   jbowling@email.unc.edu; amanda.dayton@dhhs.nc.gov;
   amy.grimshaw@dhhs.nc.gov; beth.quinn@dhhs.nc.gov; ntb@unc.edu
FU GlaxoSmithKline; Cancer Control Education Program at UNC Lineberger
   Comprehensive Cancer Center [R25 CA57726]
FX This research was supported in part by an educational grant from
   GlaxoSmithKline and the Cancer Control Education Program at UNC
   Lineberger Comprehensive Cancer Center (R25 CA57726).
NR 25
TC 0
Z9 0
PU ELSEVIER SCI LTD
PI OXFORD
PA THE BOULEVARD, LANGFORD LANE, KIDLINGTON, OXFORD OX5 1GB, OXON, ENGLAND
SN 0264-410X
J9 VACCINE
JI Vaccine
PD SEP 13
PY 2013
VL 31
IS 40
BP 4436
EP 4441
DI 10.1016/j.vaccine.2013.06.092
PG 6
WC Immunology; Medicine, Research & Experimental
SC Immunology; Research & Experimental Medicine
GA 219MG
UT WOS:000324510500025
ER

PT J
AU Kim, HJ
   Gratton, MA
   Lee, JH
   Flores, MCP
   Wang, WY
   Doyle, KJ
   Beermann, F
   Crognale, MA
   Yamoah, EN
AF Kim, Hyo Jeong
   Gratton, Michael Anne
   Lee, Jeong-Han
   Flores, Maria Cristina Perez
   Wang, Wenying
   Doyle, Karen J.
   Beermann, Friedrich
   Crognale, Michael A.
   Yamoah, Ebenezer N.
TI Precise Toxigenic Ablation of Intermediate Cells Abolishes the "Battery"
   of the Cochlear Duct
SO JOURNAL OF NEUROSCIENCE
LA English
DT Article
ID STRIA VASCULARIS; INNER-EAR; MELANOCYTE DIFFERENTIATION; HEARING-LOSS;
   GUINEA-PIGS; ENDOCOCHLEAR; MICE; EXPRESSION; DEAFNESS; CHANNEL
AB The extracellular potential of excitable and nonexcitable cells with respect to ground is similar to 0 mV. One of the known exceptions in mammals is the cochlear duct, where the potential is similar to 80-100 mV, called the endocochlear potential (EP). The EP serves as the "battery" for transduction of sound, contributing toward the sensitivity of the auditory system. The stria vascularis (StV) of the cochlear duct is the station where the EP is generated, but the cell-specific roles in the StV are ill defined. Using the intermediate cell (IC)-specific tyrosinase promoter, under the control of diphtheria toxin (DT), we eliminated and/or halted differentiation of neural crest melanocytes after migration to the StV. The ensuing adult transgenic mice are profoundly deaf. Additionally, the EP was abolished. Expression of melanocyte early marker and Kir4.1 in ICs precedes the onset of pigment synthesis. Activation of DT leads to loss of ICs. Finally, in accord with the distinct embryology of retinal pigmented cells, transgenic mice with toxigenic ablation of neural crest-derived melanocytes have intact visual responses. We assert that the tyrosinase promoter is the distinct target for genetic manipulation of IC-specific genes.
C1 [Kim, Hyo Jeong; Lee, Jeong-Han; Flores, Maria Cristina Perez; Wang, Wenying; Doyle, Karen J.; Yamoah, Ebenezer N.] Univ Calif Davis, Ctr Neurosci, Program Commun Sci, Davis, CA 95618 USA.
   [Gratton, Michael Anne] St Louis Univ, St Louis, MO 63108 USA.
   [Beermann, Friedrich] Swiss Inst Expt Canc Reverche, CH-1015 Epalinges, Switzerland.
   [Crognale, Michael A.] Univ Nevada, Dept Psychol, Reno, NV 89557 USA.
   [Crognale, Michael A.] Univ Nevada, Dept Biomed Engn, Reno, NV 89557 USA.
RP Yamoah, EN (reprint author), Univ Calif Davis, Ctr Neurosci, Dept Anesthesiol, 1544 Newton Court, Davis, CA 95618 USA.
EM enyamoah@ucdavis.edu
FU National Institutes of Health [DC007592]
FX This work was supported by the National Institutes of Health Grant
   DC007592 to E.N.Y. We thank members of our laboratory for comments on
   the manuscript.
NR 28
TC 0
Z9 0
PU SOC NEUROSCIENCE
PI WASHINGTON
PA 11 DUPONT CIRCLE, NW, STE 500, WASHINGTON, DC 20036 USA
SN 0270-6474
J9 J NEUROSCI
JI J. Neurosci.
PD SEP 4
PY 2013
VL 33
IS 36
BP 14601
EP 14606
DI 10.1523/JNEUROSCI.2147-13.2013
PG 6
WC Neurosciences
SC Neurosciences & Neurology
GA 214VQ
UT WOS:000324165500031
ER

PT J
AU McCarthy, CL
   Tuohy, O
   Compston, DAS
   Kumararatne, DS
   Coles, AJ
   Jones, JL
AF McCarthy, Claire L.
   Tuohy, Orla
   Compston, D. Alastair S.
   Kumararatne, Dinakantha S.
   Coles, Alasdair J.
   Jones, Joanne L.
TI Immune competence after alemtuzumab treatment of multiple sclerosis
SO NEUROLOGY
LA English
DT Article
ID C CONJUGATE VACCINE; POLYSACCHARIDE VACCINE; HEALTHY-ADULTS;
   IMMUNOGENICITY; SAFETY; DIPHTHERIA; TETANUS; HIB
AB Objective: To determine the immunocompetency of patients with multiple sclerosis treated with the lymphodepleting humanized monoclonal antibody alemtuzumab.
   Methods: In this pilot case-control study, we assessed immunocompetence in 24 patients after alemtuzumab treatment by measuring antibody responses to 3 vaccines (diphtheria, tetanus, and poliomyelitis vaccine, Haemophilus influenzae type b and meningococcal group C conjugate vaccine, and pneumococcal polysaccharide vaccine). In 20 patients, antibodies to common viruses (mumps, rubella, varicella-zoster, and Epstein-Barr virus) were measured before alemtuzumab treatment, then at 1 and 9-11 months after treatment. Results were compared with well-defined historical controls.
   Results: Serum antibodies against common viruses remained detectable after treatment, and vaccine responses were normal to T-cell-dependent recall antigens (tetanus, diphtheria, and polio), a T-cell-dependent novel antigen (meningococcus C), and T-cell-independent antigens (pneumococcal). There was no evidence for a diminished response to vaccinations in 5 patients studied within 6 months of alemtuzumab treatment.
   Conclusion: In this small historically controlled pilot study, we demonstrated i) retained humoral immunologic memory (in the form of antibodies against common viruses and response to recall antigens), and ii) the retained ability to mount a humoral immune response against a novel antigen after treatment with alemtuzumab. Classification of evidence: This pilot study provides Class III evidence that patients with relapsing-remitting multiple sclerosis appear immunocompetent after treatment with alemtuzumab.
C1 [McCarthy, Claire L.; Tuohy, Orla; Compston, D. Alastair S.; Coles, Alasdair J.; Jones, Joanne L.] Univ Cambridge, Dept Clin Neurosci, Cambridge, England.
   [Kumararatne, Dinakantha S.] Addenbrookes Hosp, Dept Clin Immunol, Cambridge, England.
RP McCarthy, CL (reprint author), Univ Cambridge, Dept Clin Neurosci, Cambridge, England.
EM dr.claire.mccarthy@gmail.com
FU Therapeutic Immunology Group, Department of Clinical Neurosciences,
   University of Cambridge
FX Supported by institutional funds (Therapeutic Immunology Group,
   Department of Clinical Neurosciences, University of Cambridge).
NR 9
TC 3
Z9 3
PU LIPPINCOTT WILLIAMS & WILKINS
PI PHILADELPHIA
PA 530 WALNUT ST, PHILADELPHIA, PA 19106-3621 USA
SN 0028-3878
EI 1526-632X
J9 NEUROLOGY
JI Neurology
PD SEP 3
PY 2013
VL 81
IS 10
BP 872
EP 876
PG 5
GA AA0EF
UT WOS:000330767400008
ER

PT J
AU McGarry, LJ
   Krishnarajah, G
   Hill, G
   Skornicki, M
   Pruttivarasin, N
   Masseria, C
   Arondekar, B
   Pelton, SI
   Weinstein, MC
AF McGarry, Lisa J.
   Krishnarajah, Girishanthy
   Hill, Gregory
   Skornicki, Michelle
   Pruttivarasin, Narin
   Masseria, Cristina
   Arondekar, Bhakti
   Pelton, Stephen I.
   Weinstein, Milton C.
TI Cost-Effectiveness Analysis of Tdap in the Prevention of Pertussis in
   the Elderly
SO PLOS ONE
LA English
DT Article
ID BORDETELLA-PERTUSSIS; ADULT VACCINATION; POPULATION; DISEASE; AGE; US
AB Objectives: Health benefits and costs of combined reduced-antigen-content tetanus, diphtheria, and pertussis (Tdap) immunization among adults >= 65 years have not been evaluated. In February 2012, the Advisory Committee on Immunization Practices (ACIP) recommended expanding Tdap vaccination (one single dose) to include adults >= 65 years not previously vaccinated with Tdap. Our study estimated the health and economic outcomes of one-time replacement of the decennial tetanus and diphtheria (Td) booster with Tdap in the 10% of individuals aged 65 years assumed eligible each year compared with a baseline scenario of continued Td vaccination.
   Methods: We constructed a model evaluating the cost-effectiveness of vaccinating a cohort of adults aged 65 with Tdap, by calculating pertussis cases averted due to direct vaccine effects only. Results are presented from societal and payer perspectives for a range of pertussis incidences (25-200 cases per 100,000), due to the uncertainty in estimating true annual incidence. Cases averted were accrued throughout the patient's lifetime, and a probability tree used to estimate the clinical outcomes and costs (US$ 2010) for each case. Quality-adjusted life-years (QALYs) lost to acute disease were calculated by multiplying cases of mild/moderate/severe pertussis by the associated health-state disutility; QALY losses due to death and long-term sequelae were also considered. Incremental costs and QALYs were summed over the cohort to derive incremental cost-effectiveness ratios. Scenario analyses evaluated the effect of alternative plausible parameter estimates on results.
   Results: At incidence levels of 25, 100, 200 cases/100,000, vaccinating adults aged 65 years costs an additional $336,000, $63,000 and $17,000/QALY gained, respectively. Vaccination has a cost-effectiveness ratio less than $50,000/QALY if pertussis incidence is >116 cases/100,000 from societal and payer perspectives. Results were robust to scenario analyses.
   Conclusions: Tdap immunization of adults aged 65 years according to current ACIP recommendations is a cost-effective health-care intervention at plausible incidence assumptions.
C1 [McGarry, Lisa J.; Hill, Gregory; Skornicki, Michelle; Pruttivarasin, Narin; Weinstein, Milton C.] OptumInsight, Cambridge, MA USA.
   [Krishnarajah, Girishanthy; Masseria, Cristina; Arondekar, Bhakti] GlaxoSmithKline, Philadelphia, PA USA.
   [Pelton, Stephen I.] Boston Univ, Boston, MA 02215 USA.
   [Weinstein, Milton C.] Harvard Univ, Harvard Sch Publ Hlth, Boston, MA 02115 USA.
RP McGarry, LJ (reprint author), OptumInsight, Cambridge, MA USA.
EM lisa.mcgarry@ariad.com
FU GSK
FX Funding for this research was provided by GSK. GSK employees listed as
   coauthors may have participated in study design, data collection and
   analysis, decision to publish, or preparation of the manuscript.
NR 35
TC 1
Z9 1
PU PUBLIC LIBRARY SCIENCE
PI SAN FRANCISCO
PA 1160 BATTERY STREET, STE 100, SAN FRANCISCO, CA 94111 USA
SN 1932-6203
J9 PLOS ONE
JI PLoS One
PD SEP 3
PY 2013
VL 8
IS 9
AR e67260
DI 10.1371/journal.pone.0067260
PG 9
WC Multidisciplinary Sciences
SC Science & Technology - Other Topics
GA 217DY
UT WOS:000324338200001
ER

PT J
AU Wu, Q
   Zheng, RM
   Srisai, D
   McKnight, GS
   Palmiter, RD
AF Wu, Qi
   Zheng, Ruimao
   Srisai, Dollada
   McKnight, G. Stanley
   Palmiter, Richard D.
TI NR2B subunit of the NMDA glutamate receptor regulates appetite in the
   parabrachial nucleus
SO PROCEEDINGS OF THE NATIONAL ACADEMY OF SCIENCES OF THE UNITED STATES OF
   AMERICA
LA English
DT Article
DE feeding behavior; nausea; NR2B signaling
ID CENTRAL-NERVOUS-SYSTEM; INCREASES FOOD-INTAKE; TYROSINE PHOSPHORYLATION;
   SYNAPTIC PLASTICITY; LITHIUM-CHLORIDE; AGRP NEURONS; IN-VITRO; RAT;
   METAPLASTICITY; MECHANISMS
AB Diphtheria toxin-mediated, acute ablation of hypothalamic neurons expressing agouti-related protein (AgRP) in adult mice leads to anorexia and starvation within 7 d that is caused by hyperactivity of neurons within the parabrachial nucleus (PBN). Because NMDA glutamate receptors are involved in various synaptic plasticity-based behavioral modifications, we hypothesized that modulation of the NR2A and NR2B subunits of the NMDA receptor in PBN neurons could contribute to the anorexia phenotype. We observed by Western blot analyses that ablation of AgRP neurons results in enhanced expression of NR2B along with a modest suppression of NR2A. Interestingly, systemic administration of LiCl in a critical time window before AgRP neuron ablation abolished the anorectic response. LiCl treatment suppressed NR2B levels in the PBN and ameliorated the local Fos induction that is associated with anorexia. This protective role of LiCl on feeding was blunted in vagotomized mice. Chronic infusion of RO25-6981, a selective NR2B inhibitor, into the PBN recapitulated the role of LiCl in maintaining feeding after AgRP neuron ablation. We suggest that the accumulation of NR2B subunits in the PBN contributes to aphagia in response to AgRP neuron ablation and may be involved in other forms of anorexia.
C1 [Wu, Qi; Palmiter, Richard D.] Univ Washington, Sch Med, Dept Biochem, Seattle, WA 98195 USA.
   [Zheng, Ruimao; McKnight, G. Stanley] Univ Washington, Sch Med, Dept Pharmacol, Seattle, WA 98195 USA.
   [Wu, Qi; Palmiter, Richard D.] Univ Washington, Sch Med, Howard Hughes Med Inst, Seattle, WA 98195 USA.
   [Wu, Qi; Srisai, Dollada] Univ Iowa, Carver Coll Med, Dept Pharmacol, Iowa City, IA 52242 USA.
   [Wu, Qi; Srisai, Dollada] Univ Iowa, Carver Coll Med, Eagles Diabet Res Ctr, Iowa City, IA 52242 USA.
RP Palmiter, RD (reprint author), Univ Washington, Sch Med, Dept Biochem, Seattle, WA 98195 USA.
EM palmiter@uw.edu
FU National Institutes of Health [R01DA24908, R01GM032875]
FX We thank Drs. Matt Carter, Carolyn Roman, and Victor Derkach for
   constructive comments during the execution of these experiments and in
   the preparation of the manuscript and Dr. Yin Liu for help with
   quantitative analysis of Western blot data. This work was supported in
   part by National Institutes of Health Grants R01DA24908 and R01GM032875.
NR 40
TC 0
Z9 0
PU NATL ACAD SCIENCES
PI WASHINGTON
PA 2101 CONSTITUTION AVE NW, WASHINGTON, DC 20418 USA
SN 0027-8424
J9 P NATL ACAD SCI USA
JI Proc. Natl. Acad. Sci. U. S. A.
PD SEP 3
PY 2013
VL 110
IS 36
BP 14765
EP 14770
DI 10.1073/pnas.1314137110
PG 6
WC Multidisciplinary Sciences
SC Science & Technology - Other Topics
GA 211DY
UT WOS:000323886200062
ER

PT J
AU Russi, M
   Behrman, A
   Buchta, WG
   Budnick, LD
   Hodgson, MJ
   Spillmann, SJ
   Swift, MD
AF Russi, Mark
   Behrman, Amy
   Buchta, William G.
   Budnick, Lawrence D.
   Hodgson, Michael J.
   Spillmann, Scott J.
   Swift, Melanie D.
CA ACOEM Med Ctr Occupational Hlth Se
TI Pertussis Vaccination of Health Care Workers ACOEM Medical Center
   Occupational Health Section Task Force on Pertussis Vaccination of
   Health Care Workers
SO JOURNAL OF OCCUPATIONAL AND ENVIRONMENTAL MEDICINE
LA English
DT Editorial Material
ID SAFETY DATALINK; ADULT TETANUS; UNITED-STATES; DIPHTHERIA; ADOLESCENTS;
   IMMUNIZATION; INFECTION; TDAP
RP Russi, M (reprint author), Care of Dreger M, ACOEM, 25 Northwest Point Blvd,700, Elk Grove Village, IL 60007 USA.
EM info@acoem.org
NR 18
TC 0
Z9 0
PU LIPPINCOTT WILLIAMS & WILKINS
PI PHILADELPHIA
PA 530 WALNUT ST, PHILADELPHIA, PA 19106-3621 USA
SN 1076-2752
EI 1536-5948
J9 J OCCUP ENVIRON MED
JI J. Occup. Environ. Med.
PD SEP
PY 2013
VL 55
IS 9
BP 1113
EP 1115
DI 10.1097/JOM.0b013e3182a0da34
PG 3
GA 300EY
UT WOS:000330448400016
ER

PT J
AU Mahmood, K
   Pelkowski, S
   Atherly, D
   Sitrin, R
   Donnelly, JJ
AF Mahmood, Kutub
   Pelkowski, Sonia
   Atherly, Deborah
   Sitrin, Robert
   Donnelly, John J.
TI Hexavalent IPV-based combination vaccines for public-sector markets of
   low-resource countries
SO HUMAN VACCINES & IMMUNOTHERAPEUTICS
LA English
DT Article
DE Hexavalent vaccine; Inactivated polio vaccine (IPV); whole
   cell/acellular Pertussis
ID INACTIVATED POLIOVIRUS VACCINE; PERTUSSIS-VACCINE; DIPHTHERIA; TETANUS;
   POTENCY
AB In anticipation of the successful eradication of wild polio virus, alternative vaccination strategies for public-sector markets of low-resource countries are extremely important, but are still under development. Following polio eradication, inactivated polio vaccine (IPV) would be the only polio vaccine available, and would be needed for early childhood immunization for several years, as maintenance of herd immunity will be important for sustaining polio eradication. Low-cost combination vaccines containing IPV could provide reliable and continuous immunization in the post-polio eradication period. Combination vaccines can potentially simplify complex pediatric routine immunization schedules, improve compliance, and reduce costs. Hexavalent vaccines containing Diphtheria (D), Tetanus (T), whole cell pertussis (wP), Hepatitis B (HBV), Haemophilus b (Hib) and the three IPV serotype antigens have been considered as the ultimate combination vaccine for routine immunization. This product review evaluates potential hexavalent vaccine candidates by composition, probable time to market, expected cost of goods, presentation, and technical feasibility and offers suggestions for development of low-cost hexavalent combination vaccines. Because there are significant technical challenges facing wP-based hexavalent vaccine development, this review also discusses other alternative approaches to hexavalent that could also ensure a timely and reliable supply of low-cost IPV based combination vaccines.
C1 [Mahmood, Kutub; Pelkowski, Sonia; Atherly, Deborah; Donnelly, John J.] PATH, Seattle, WA 98121 USA.
   [Sitrin, Robert] Sitrin Solut LLC, Lafayette Hill, PA USA.
RP Donnelly, JJ (reprint author), PATH, Seattle, WA 98121 USA.
EM jdonnelly@path.org
FU Bill and Melinda Gates Foundation
FX The authors thank Lisa Anderson and Eileen Quinn for expert editorial
   assistance and Harkesh Dabas from the Clinton Health Access Initiative
   (CHAI) for helpful discussions. Supported by a grant from the Bill and
   Melinda Gates Foundation to PATH Vaccine Solutions, Inc.
NR 31
TC 0
Z9 0
PU LANDES BIOSCIENCE
PI AUSTIN
PA 1806 RIO GRANDE ST, AUSTIN, TX 78702 USA
SN 2164-5515
EI 2164-554X
J9 HUM VACC IMMUNOTHER
JI Human Vaccines Immunother.
PD SEP
PY 2013
VL 9
IS 9
BP 1894
EP 1902
DI 10.4161/hv.25407
PG 9
WC Biotechnology & Applied Microbiology; Immunology
SC Biotechnology & Applied Microbiology; Immunology
GA 298AJ
UT WOS:000330295900018
ER

PT J
AU Eregowda, A
   Lalwani, S
   Chatterjee, S
   Vakil, H
   Ahmed, K
   Costantini, M
   Lattanzi, M
AF Eregowda, Adarsh
   Lalwani, Sanjay
   Chatterjee, Sukanta
   Vakil, Hoshang
   Ahmed, Khaleel
   Costantini, Marco
   Lattanzi, Maria
TI A phase III single arm, multicenter, open-label study to assess the
   immunogenicity and tolerability of a pentavalent DTwP-HepB-Hib vaccine
   in Indian infants
SO HUMAN VACCINES & IMMUNOTHERAPEUTICS
LA English
DT Article
DE fully-liquid pentavalent vaccine; immunogenicity; safety; DTwP-HepB-Hib;
   combination vaccine; infants
ID LINKED-IMMUNOSORBENT-ASSAY; INFLUENZAE TYPE-B; EPI SCHEDULE; SAFETY;
   PERTUSSIS; IMMUNIZATION; HEPATITIS
AB Compliance with recommended vaccinations for Indian infants is facilitated by using combination vaccines to minimize the number of required injections. The ready-to-use, preservative free, fully-liquid combination DTwP-HepB-Hib vaccine, Quinvaxem (R), offers convenience of administering five important vaccine antigens to infants in a single injection. This phase III, single-arm, multicenter study was designed to assess immunogenicity and safety of three doses of Quinvaxem (R) to Indian infants administered at 6, 10, and 14 weeks of age. Blood samples were taken prior to the first dose and at one month post last vaccination. Infants were observed clinically for any reaction approximately 30 min following each vaccination, and parents completed subject diaries for solicited local, systemic and any adverse events (AEs) following over a 5 d period. DTwP-HepB-Hib vaccine elicited strong immune responses that exceeded seroprotection/seroconversion thresholds against all vaccine antigens. At one month after third vaccination, percentages of infants achieving predefined protective antibody levels were 99% diphtheria; 100% tetanus; 98% Hepatitis B; 100% Hib short-term ( 0.15 mu g/mL); 95% Hib long-term ( 1.0 mu g/mL) protection; and relevant immune response was 99% for pertussis. The vaccine was well tolerated, with no vaccine-related serious AEs. Only one case of high fever ( 40 degrees C) was reported. The most frequently reported reactions were mild to moderate tenderness and erythema. Frequencies of all AEs declined with subsequent vaccinations. This study demonstrated that this convenient, fully-liquid DTwP-HepB-Hib vaccine is highly immunogenic and has a acceptable safety profile for use in Indian infants. ClinicalTrials.gov Identifier: NCT01470287. Clinical Trials Registry of India Number: CTRI/2011/11/002118
C1 [Eregowda, Adarsh] Rajarajeshwari Med Coll & Hosp, Bangalore, Karnataka, India.
   [Lalwani, Sanjay] Bharathi Vidhyapeeth Deemed Univ Med Coll, Pune, Maharashtra, India.
   [Chatterjee, Sukanta] Calcutta Med Coll, Kolkata, India.
   [Vakil, Hoshang] Novartis Vaccines & Diagnost, Mumbai, Maharashtra, India.
   [Ahmed, Khaleel] Novartis Vaccines & Diagnost, Hyderabad, Andhra Pradesh, India.
   [Costantini, Marco; Lattanzi, Maria] Novartis Vaccines & Diagnost, Siena, Italy.
RP Lattanzi, M (reprint author), Novartis Vaccines & Diagnost, Siena, Italy.
EM maria.lattanzi@novartis.com
FU Novartis Vaccines and Diagnostics
FX This study was funded by Novartis Vaccines and Diagnostics.
NR 26
TC 0
Z9 0
PU LANDES BIOSCIENCE
PI AUSTIN
PA 1806 RIO GRANDE ST, AUSTIN, TX 78702 USA
SN 2164-5515
EI 2164-554X
J9 HUM VACC IMMUNOTHER
JI Human Vaccines Immunother.
PD SEP
PY 2013
VL 9
IS 9
BP 1903
EP 1909
DI 10.4161/hv.25166
PG 7
WC Biotechnology & Applied Microbiology; Immunology
SC Biotechnology & Applied Microbiology; Immunology
GA 298AJ
UT WOS:000330295900019
ER

PT J
AU Beel, ER
   Rench, MA
   Montesinos, DP
   Mayes, B
   Healy, CM
AF Beel, Elizabeth Rossmann
   Rench, Marcia A.
   Montesinos, Diana P.
   Mayes, Betsy
   Healy, C. Mary
TI Knowledge and attitudes of postpartum women toward immunization during
   pregnancy and the peripartum period
SO HUMAN VACCINES & IMMUNOTHERAPEUTICS
LA English
DT Article
DE maternal immunization; cocooning; pregnancy; influenza; pertussis;
   attitudes; provider
ID ACELLULAR PERTUSSIS-VACCINE; HEALTH-CARE WORKERS; HIGH-RISK INFANTS;
   INFLUENZA VACCINATION; UNITED-STATES; MATERNAL IMMUNIZATION;
   ADVISORY-COMMITTEE; PRACTICES ACIP; PARENTS; CHILDREN
AB Influenza and pertussis prevention in young infants requires immunizing pregnant women and all caregivers (cocooning). We evaluated the knowledge and attitude of postpartum women about these two recommendations. A survey of predominantly Hispanic, underinsured, medically underserved postpartum women in Houston, Texas was performed during June 2010 through July 2012. Five hundred eleven postpartum women [mean age 28.8 y (18-45); 94% Hispanic] with a mean of 3 children (1-12) participated. Ninety-one (17.8%) were first-time mothers. Four hundred ninety-six (97.1%) received prenatal care; care was delayed in 24.3%. Only 313 (61.3%) received vaccine education while pregnant, and 291 (57%) were immunized. Four hundred seventy-four women (93%) were willing to be immunized during pregnancy if recommended by their healthcare provider, (the most trusted information source for 62%). Immunization of infants or infant caregivers had been discussed with 41% and 10% of mothers, respectively. Two hundred thirty women (45%) had received influenza vaccine; most intended to (79%) or had already received (15%) tetanus, diphtheria, and acellular pertussis (Tdap) vaccine. Preferred locations for cocooning were hospital or community clinics (97%). Insufficient knowledge (46.6%), cost (31.4%), lack of transportation (26%), work commitments (13.3%), and fear of needles (13.3%) were perceived barriers to cocooning. Level of formal education received by mothers had no effect on the quantity or quality of immunization education received during PNC or their attitude toward immunization. Immunization during pregnancy and cocooning, if recommended by providers, are acceptable in this high-risk population. Healthcare providers, as reported in infant studies, have the greatest influence on vaccine acceptance by pregnant and postpartum women.
C1 [Beel, Elizabeth Rossmann; Rench, Marcia A.; Healy, C. Mary] Baylor Coll Med, Dept Pediat, Houston, TX 77030 USA.
   [Rench, Marcia A.; Healy, C. Mary] Ben Taub Gen Hosp, Houston, TX 77030 USA.
   [Montesinos, Diana P.; Mayes, Betsy; Healy, C. Mary] Texas Childrens Hosp, Ctr Vaccine Awareness & Res, Houston, TX 77030 USA.
RP Healy, CM (reprint author), Baylor Coll Med, Dept Pediat, Houston, TX 77030 USA.
EM chealy@bcm.edu
FU Sanofi Pasteur; Novartis Vaccines and Diagnostics
FX CMH is the recipient of research grants from Sanofi Pasteur and Novartis
   Vaccines and Diagnostics and serves on an Advisory Board for Novartis
   Vaccines. All other authors have no disclosures.
NR 40
TC 1
Z9 1
PU LANDES BIOSCIENCE
PI AUSTIN
PA 1806 RIO GRANDE ST, AUSTIN, TX 78702 USA
SN 2164-5515
EI 2164-554X
J9 HUM VACC IMMUNOTHER
JI Human Vaccines Immunother.
PD SEP
PY 2013
VL 9
IS 9
BP 1926
EP 1931
DI 10.4161/hv.25096
PG 6
WC Biotechnology & Applied Microbiology; Immunology
SC Biotechnology & Applied Microbiology; Immunology
GA 298AJ
UT WOS:000330295900023
ER

PT J
AU Schaffrath, R
   Uthman, S
   Bar, C
   Scheidt, V
   Stark, MJR
AF Schaffrath, Raffael
   Uthman, Shanow
   Baer, Christian
   Scheidt, Viktor
   Stark, Michael J. R.
TI Novel budding yeast genes for diphthamide dynthesis and diphtheria
   toxicity
SO YEAST
LA English
DT Meeting Abstract
CT 26th International Conference on Yeast Genetics and Molecular Biology
CY AUG 29-SEP 03, 2013
CL Frankfurt Main, GERMANY
SP Wiley Blackwell, Lesaffre, Singer Instruments, Federat European Microbiol Soc, Sci Res & Dev GmbH, VAAM, Cluster Excellence Frankfurt, Carlsberg Lab, Butalco, SFB 902, DSM, ARTES
C1 [Schaffrath, Raffael; Baer, Christian; Scheidt, Viktor] Univ Kassel, Inst Biol Microbiol, D-34125 Kassel, Germany.
   [Uthman, Shanow] Univ Leicester, Leicester LE1 7RH, Leics, England.
   [Stark, Michael J. R.] Univ Dundee, Dundee DD1 4HN, Scotland.
NR 0
TC 0
Z9 0
PU WILEY-BLACKWELL
PI HOBOKEN
PA 111 RIVER ST, HOBOKEN 07030-5774, NJ USA
SN 0749-503X
EI 1097-0061
J9 YEAST
JI Yeast
PD SEP
PY 2013
VL 30
SU 1
BP 81
EP 81
PG 1
WC Biochemistry & Molecular Biology; Biotechnology & Applied Microbiology;
   Microbiology; Mycology
SC Biochemistry & Molecular Biology; Biotechnology & Applied Microbiology;
   Microbiology; Mycology
GA 265CN
UT WOS:000327927400111
ER

PT J
AU Marchand, C
   Nouat, R
   Watier, H
AF Marchand, Claire
   Nouat, Romaric
   Watier, Herve
TI From Bretonneau to therapeutic antibodies, from specificity to specific
   remedies, Saint-Cyr-Sur-Loire, France, November 19, 2012
SO MABS
LA English
DT Article
DE immunospecificity history; serotherapy history; Bretonneau; Pierre
   (1778-1862); history of medicine; 19th century; 20th century
AB Held on November 19, 2012 in Saint-Cyr-sur-Loire, France, the symposium From Bretonneau to therapeutic antibodies, from specificity to specific remedies focused on the historical development of antibodies as therapeutics, with an emphasis on the seminal work of the French physician Pierre-Fidele Bretonneau (1778-1862). The morning session was devoted to discussion of the evolution of the concept of specificity in medicine, which started with an epistemological definition. The contributions of Bretonneau to the emergence of the concept of specificity, notably with his studies on diphtheria, and the subsequent development of antidiphtheric serotherapy in Europe during the period 1894-1898 were then presented in detail. The afternoon session began with a presentation on the role of French physiologists during the years 1860-1890 in establishing the basic concepts of specific immunity and the principles of serotherapy. The history of antivenom serotherapy, particularly its discovery by Cesaire Phisalix, and the development of antilymphocyte globulins as successful transplantation drugs were then discussed. The symposium ended with the inauguration of a stele representing Bretonneau, who lived in Saint-Cyr-sur-Loire and died 150 y ago.
C1 [Marchand, Claire; Nouat, Romaric; Watier, Herve] Univ Tours, Tours, France.
   [Watier, Herve] CNRS, Paris, France.
   [Watier, Herve] CHRU Tours, Tours, France.
RP Watier, H (reprint author), Univ Tours, Tours, France.
EM watier@med.univ-tours.fr
FU French Higher Education and Research ministry [ANR-10-LABX-53-01]
FX This event has been supported by the French Higher Education and
   Research ministry under the program "Investissements d'avenir" Grant
   Agreement: LabEx MAbImprove ANR-10-LABX-53-01. The authors wish to thank
   each of the speakers who participated in the congress and who kindly
   reviewed the summary of their contribution. The authors are grateful to
   the Saint-Cyr-sur-Loire council for welcoming us during this congress,
   especially Jean-Yves Couteau and his members of staff, as well as Prof.
   Marc de Ferriere and Melanie Fauconnier.
NR 14
TC 0
Z9 0
PU LANDES BIOSCIENCE
PI AUSTIN
PA 1806 RIO GRANDE ST, AUSTIN, TX 78702 USA
SN 1942-0862
EI 1942-0870
J9 MABS-AUSTIN
JI mAbs
PD SEP 1
PY 2013
VL 5
IS 5
BP 633
EP 637
DI 10.4161/mabs.25613
PG 5
WC Medicine, Research & Experimental
SC Research & Experimental Medicine
GA 260PS
UT WOS:000327607400004
ER

PT J
AU Bilic, E
   Bilic, E
   Zagar, M
   Cerimagic, D
   Vranjes, D
AF Bilic, Ervina
   Bilic, Ernest
   Zagar, Marija
   Cerimagic, Denis
   Vranjes, Davorka
TI Complex Regional Pain Syndrome Type I after Diphtheria-Tetanus (Di-Te)
   Vaccination
SO COLLEGIUM ANTROPOLOGICUM
LA English
DT Article
DE complex regional pain syndrome; diphtheria; tetanus; vaccination;
   adverse effects
ID REFLEX SYMPATHETIC DYSTROPHY; MANAGEMENT; LIMBS
AB Complex regional pain syndrome type I (CRPS I) is a disorder of one or more extremities characterized by pain, abnormal sensitivity (allodynia), swelling, limited range of motion, vasomotor instability, fatigue and emotional distress. The symptoms may be aggravated by even minor activity or weather change. It is usually provoked by injury, surgery or injection but in a small proportion of patients CRPS I develops without a clear causative event. There are several literature reports on CRPS after rubella and hepatitis B vaccination. We present a case of CRPS I affecting the left arm after diphtheria and tetanus (Di-Te) vaccination in the left deltoid muscle in a young girl having experienced profound emotional stress before the vaccination procedure. History data on previous minor trauma at the site of vaccination or emotional stress may necessitate temporary vaccination delay due to their proneness to impaired local or systemic immune response and CRPS as a complication of vaccination. If a child or an adult has prominent swelling and severe pain after vaccination, the diagnosis of CRPS I should be considered and if confirmed, the multidisciplinary treatment should start as soon as possible.
C1 [Bilic, Ervina; Zagar, Marija; Vranjes, Davorka] Univ Zagreb, Univ Hosp Ctr, Dept Neurol, Zagreb 41000, Croatia.
   [Bilic, Ernest] Univ Zagreb, Univ Hosp Ctr, Dept Pediat, Zagreb 41000, Croatia.
   [Cerimagic, Denis] Gen Hosp, Dept Neurol, Dubrovnik 20000, Croatia.
RP Cerimagic, D (reprint author), Gen Hosp, Dept Neurol, Roka Misetica 2, Dubrovnik 20000, Croatia.
EM deniscerimagic@yahoo.com
NR 19
TC 0
Z9 0
PU COLLEGIUM ANTROPOLOGICUM
PI ZAGREB
PA INST ANTHROPOLOGICAL RESEARCH, GAJEVA 32, PO BOX 290, HR-10000 ZAGREB,
   CROATIA
SN 0350-6134
J9 COLLEGIUM ANTROPOL
JI Coll. Anthropol.
PD SEP
PY 2013
VL 37
IS 3
BP 1015
EP 1018
PG 4
WC Anthropology
SC Anthropology
GA 245SK
UT WOS:000326483900052
ER

PT J
AU Depypere, M
   Verhaegen, J
   Derdelinckx, I
   Meersseman, W
AF Depypere, M.
   Verhaegen, J.
   Derdelinckx, I
   Meersseman, W.
TI A FORGOTTEN DISEASE IN A RETURNING TRAVELER FROM THAILAND
SO ACTA CLINICA BELGICA
LA English
DT Article
DE cutaneous diptheria; coryne bacteria diptheria
ID CUTANEOUS DIPHTHERIA
AB Cutaneous diphteria is a forgotten disease. We must consider this in our differential diagnosis, not only when a patient presents with a cutaneous ulcer and has travelled to tropical areas, but also in patients who subsist in low socio-economic conditions, especially in homeless people and people with a history of alcohol or drug abuse. Vigilance for this forgotten disease is warranted because most physicians in developed countries have never seen one case. In an era of increasing globalisation, we might see more cases in the future. We report a case of a foot infection with a non toxigenic C diptheriae biovar gravis in a 16 year old girl, who has travelled to Thailand.
C1 [Depypere, M.; Verhaegen, J.] Univ Hosp Leuven, Dept Clin Microbiol, Louvain, Belgium.
   [Derdelinckx, I; Meersseman, W.] Univ Hosp Leuven, Dept Infect Dis, Louvain, Belgium.
RP Depypere, M (reprint author), Univ Hosp Leuven, Dept Clin Microbiol, Louvain, Belgium.
EM melissa.depypere@gmail.com
NR 5
TC 0
Z9 0
PU ACTA CLINICA BELGICA
PI GHENT
PA UNIV HOSPITAL GENT, DE PINTELAAN 185, RENAL DIVISION, B-9000 GHENT,
   BELGIUM
SN 0001-5512
J9 ACTA CLIN BELG
JI Acta Clin. Belg.
PD SEP-OCT
PY 2013
VL 68
IS 5
BP 382
EP 383
DI 10.2143/ACB.3429
PG 2
WC Medicine, General & Internal
SC General & Internal Medicine
GA 241CO
UT WOS:000326144200010
ER

PT J
AU Benn, CS
   Netea, MG
   Selin, LK
   Aaby, P
AF Benn, Christine S.
   Netea, Mihai G.
   Selin, Liisa K.
   Aaby, Peter
TI A small jab - a big effect: nonspecific immunomodulation by vaccines
SO TRENDS IN IMMUNOLOGY
LA English
DT Review
ID CALMETTE-GUERIN VACCINATION; MEMORY T-CELLS; HETEROLOGOUS ANTIVIRAL
   IMMUNITY; DIPHTHERIA-TETANUS-PERTUSSIS; SYSTEMIC ACQUIRED-RESISTANCE;
   CANDIDA-ALBICANS INFECTION; RURAL GUINEA-BISSAU; HEPATITIS-C-VIRUS;
   CHILD SURVIVAL; INNATE IMMUNITY
AB Recent epidemiological studies have shown that, in addition to disease-specific effects, vaccines against infectious diseases have nonspecific effects on the ability of the immune system to handle other pathogens. For instance, in randomized trials tuberculosis and measles vaccines are associated with a substantial reduction in overall child mortality, which cannot be explained by prevention of the target disease. New research suggests that the nonspecific effects of vaccines are related to cross-reactivity of the adaptive immune system with unrelated pathogens, and to training of the innate immune system through epigenetic reprogramming. Hence, epidemiological findings are backed by immunological data. This generates a new understanding of the immune system and about how it can be modulated by vaccines to impact the general resistance to disease.
C1 [Benn, Christine S.] Univ Southern Denmark, Inst Clin Res, Statens Serum Inst, Res Ctr Vitamins & Vaccines CVIVA, Odense, Denmark.
   [Benn, Christine S.] Odense Univ Hosp, Odense, Denmark.
   [Netea, Mihai G.] Radboud Univ Nijmegen, Med Ctr, Dept Med, NL-6525 ED Nijmegen, Netherlands.
   [Netea, Mihai G.] Radboud Univ Nijmegen, Med Ctr, Nijmegen Ctr Infect Inflammat & Immun N4i, NL-6525 ED Nijmegen, Netherlands.
   [Selin, Liisa K.] Univ Massachusetts, Sch Med, Dept Pathol, Worcester, MA 01655 USA.
RP Benn, CS (reprint author), Univ Southern Denmark, Inst Clin Res, Statens Serum Inst, Res Ctr Vitamins & Vaccines CVIVA, Odense, Denmark.
EM cb@ssi.dk
FU Netherlands Organization for Scientific Research (NWO); ERC
   [ERC-2009-StG-243149]; Danish National Research Foundation [DNRF108]
FX M.G.N. was supported by a Vici Grant of The Netherlands Organization for
   Scientific Research (NWO). C.S.B. was supported by an ERC Starting Grant
   (ERC-2009-StG-243149). PA. holds a professorship from Novo Nordisk
   Foundation. The Research Center for Vitamins and Vaccines (CVIVA) is
   funded by the Danish National Research Foundation (DNRF108).
NR 92
TC 12
Z9 12
PU ELSEVIER SCI LTD
PI OXFORD
PA THE BOULEVARD, LANGFORD LANE, KIDLINGTON, OXFORD OX5 1GB, OXON, ENGLAND
SN 1471-4906
J9 TRENDS IMMUNOL
JI Trends Immunol.
PD SEP
PY 2013
VL 34
IS 9
BP 431
EP 439
DI 10.1016/j.it.2013.04.004
PG 9
WC Immunology
SC Immunology
GA 225OG
UT WOS:000324971600002
ER

PT J
AU Wu, C
   Zhang, Y
   Jiang, YM
   Wang, QX
   Long, Y
   Wang, CM
   Cao, XT
   Chen, GY
AF Wu, Cong
   Zhang, Yi
   Jiang, Yingming
   Wang, Quanxing
   Long, Yao
   Wang, Chunmei
   Cao, Xuetao
   Chen, Guoyou
TI Apoptotic cell administration enhances pancreatic islet engraftment by
   induction of regulatory T cells and tolerogenic dendritic cells
SO CELLULAR & MOLECULAR IMMUNOLOGY
LA English
DT Article
DE apoptotic cell; dendritic cell; regulatory T cell; PD-L1;
   transplantation tolerance
ID IMMUNE TOLERANCE; IN-VIVO; ALLOGRAFT SURVIVAL; DIFFERENTIATION;
   GENERATION; MATURATION; IL-10; BETA; MICE; TRANSPLANTATION
AB Apoptotic cell transfer has been found to be able to facilitate engraftment of allograft. However, the underlying mechanisms remain to be fully understood. Here we demonstrate that intravenous administration of donor apoptotic splenocytes can promote pancreatic islet engraftment by inducing generation of tolerogenic dendritic cells (Tol-DCs) and expansion of CD4(+)Foxp3(+) regulatory T cells (Tregs). In vivo clearance of either dendritic cells (DCs) or Tregs prevented the induction of immune tolerance by apoptotic cell administration. Transient elimination of Tregs using anti-CD25, monoclonal antibody (mAb) abrogated the generation of Tol-DCs after administration of apoptotic splenocytes. Reciprocally, depletion of DCs within CD11c-DTR mice using diphtheria toxin (DT) prevented the generation of Tregs in the recipients with administration of apoptotic splenocytes. Induction of Tregs by Tol-DCs required direct cell contact between the two cell types, and programmed death 1 ligand (PD-L1) played important role in the Tregs expansion. Apoptotic cell administration failed to induce Tol-DCs in IL-10-deficient and Smad3-deficient mice, suggesting that IL-10 and transforming growth factor-beta (TGF-beta) are needed to maintain DCs in the tolerogenic state. Therefore, we demonstrate that Tol-DCs promote the expansion of Tregs via PD-L1 on their surface and reciprocally Tregs facilitate Tol-DCs to maintain transplantation tolerance induced by apoptotic cells via secreting IL-10 and TGF-beta.
C1 [Wu, Cong; Cao, Xuetao] Zhejiang Univ, Sch Med, Inst Immunol, Hangzhou 310003, Zhejiang, Peoples R China.
   [Wu, Cong; Zhang, Yi; Jiang, Yingming; Wang, Quanxing; Long, Yao; Cao, Xuetao; Chen, Guoyou] Second Mil Med Univ, Natl Key Lab Med Immunol, Shanghai 200433, Peoples R China.
   [Wu, Cong; Zhang, Yi; Jiang, Yingming; Wang, Quanxing; Long, Yao; Cao, Xuetao; Chen, Guoyou] Second Mil Med Univ, Inst Immunol, Shanghai 200433, Peoples R China.
   [Wang, Chunmei] Chinese Acad Med Sci, Natl Key Lab Med Mol Biol, Beijing 100730, Peoples R China.
   [Wang, Chunmei] Chinese Acad Med Sci, Dept Immunol, Beijing 100730, Peoples R China.
RP Chen, GY (reprint author), Second Mil Med Univ, Natl Key Lab Med Immunol, 800 Xiangyin Rd, Shanghai 200433, Peoples R China.
EM guoyouchen@immunol.org
FU National High Biotechnology Research and Development Program of China
   [2012AA020901, 2006AA02A239]; National Natural Science Foundation of
   China [81230074, 30801000]; National Key Basic Research Program of China
   [2013CB530503]
FX This work was supported by the National High Biotechnology Research and
   Development Program of China (2012AA020901 and 2006AA02A239), National
   Natural Science Foundation of China (81230074 and 30801000) and National
   Key Basic Research Program of China (2013CB530503).
NR 53
TC 0
Z9 1
PU CHIN SOCIETY IMMUNOLOGY
PI BEING
PA 5 DONGDAN SANTIAO, DONGCHEN DISTRICT, BEING, 100005, PEOPLES R CHINA
SN 1672-7681
J9 CELL MOL IMMUNOL
JI Cell. Mol. Immunol.
PD SEP
PY 2013
VL 10
IS 5
BP 393
EP 402
DI 10.1038/cmi.2013.16
PG 10
WC Immunology
SC Immunology
GA 213IJ
UT WOS:000324049300005
ER

PT J
AU Nanque, JN
   Dalby, T
   Jorgensen, MJ
   Nante, E
   Ostergaard, L
   Aaby, P
   Benn, CS
   Agergaard, J
AF Nanque, J. N.
   Dalby, T.
   Jorgensen, M. J.
   Nante, E.
   Ostergaard, L.
   Aaby, P.
   Benn, C. S.
   Agergaard, J.
TI The effect of Diphtheria-Tetanus-Pertussis (DTP) booster dose at 18
   months of age on adaptive pertussis immunity in Guinea-Bissau
SO TROPICAL MEDICINE & INTERNATIONAL HEALTH
LA English
DT Meeting Abstract
C1 [Nanque, J. N.; Nante, E.; Aaby, P.] Indepth Network, Bandim Hlth Project, Bissau, Guinea Bissau.
   [Dalby, T.] Statens Serum Inst, Dept Microbiol & Infect Control, DK-2300 Copenhagen, Denmark.
   [Jorgensen, M. J.; Aaby, P.; Benn, C. S.] Statens Serum Inst, Res Ctr Vitamins & Vaccines CVIVA, Bandim Hlth Project, DK-2300 Copenhagen S, Denmark.
   [Ostergaard, L.; Agergaard, J.] Aarhus Univ Hosp Skejby, Dept Infect Dis, Aarhus N, Denmark.
NR 0
TC 0
Z9 0
PU WILEY-BLACKWELL
PI HOBOKEN
PA 111 RIVER ST, HOBOKEN 07030-5774, NJ USA
SN 1360-2276
J9 TROP MED INT HEALTH
JI Trop. Med. Int. Health
PD SEP
PY 2013
VL 18
SU 1
SI SI
BP 205
EP 206
PG 2
WC Public, Environmental & Occupational Health; Tropical Medicine
SC Public, Environmental & Occupational Health; Tropical Medicine
GA 213BS
UT WOS:000324029000553
ER

PT J
AU Payne, AM
   Zorman, J
   Horton, M
   Dubey, S
   ter Meulen, J
   Vora, KA
AF Payne, Angela M.
   Zorman, Julie
   Horton, Melanie
   Dubey, Sheri
   ter Meulen, Jan
   Vora, Kalpit A.
TI Caspase Activation as a Versatile Assay Platform for Detection of
   Cytotoxic Bacterial Toxins
SO JOURNAL OF CLINICAL MICROBIOLOGY
LA English
DT Article
ID CLOSTRIDIUM-DIFFICILE TOXINS; A-INDUCED APOPTOSIS; DIPHTHERIA-TOXIN;
   MEDIATED APOPTOSIS; DNA FRAGMENTATION; CELL-APOPTOSIS; MECHANISM;
   BINDING; PROTEIN; INACTIVATION
AB Pathogenic bacteria produce several virulence factors that help them establish infection in permissive hosts. Bacterial toxins are a major class of virulence factors and hence are attractive therapeutic targets for vaccine development. Here, we describe the development of a rapid, sensitive, and high-throughput assay that can be used as a versatile platform to measure the activities of bacterial toxins. We have exploited the ability of these toxins to cause cell death via apoptosis of sensitive cultured cell lines as a readout for measuring toxin activity. Caspases (cysteine-aspartic proteases) are induced early in the apoptotic pathway, and so we used their induction to measure the activities of Clostridium difficile toxins A (TcdA) and B (TcdB) and binary toxin (CDTa-CDTb), Corynebacterium diphtheriae toxin (DT), and Pseudomonas aeruginosa exotoxin A (PEA). Caspase induction in the cell lines, upon exposure to toxins, was optimized by toxin concentration and intoxication time, and the specificity of caspase activity was established using a genetically mutated toxin and a pan-caspase inhibitor. In addition, we demonstrate the utility of the caspase assay for measuring toxin potency, as well as neutralizing antibody (NAb) activity against C. difficile toxins. Furthermore, the caspase assay showed excellent correlation with the filamentous actin (F-actin) polymerization assay for measuring TcdA and TcdB neutralization titers upon vaccination of hamsters. These results demonstrate that the detection of caspase induction due to toxin exposure using a chemiluminescence readout can support potency and clinical immunogenicity testing for bacterial toxin vaccine candidates in development.
C1 [Payne, Angela M.; Zorman, Julie; Horton, Melanie; Dubey, Sheri; ter Meulen, Jan; Vora, Kalpit A.] Merck Res Labs, Vaccines Basic Res, West Point, PA USA.
RP Payne, AM (reprint author), Merck Res Labs, Vaccines Basic Res, West Point, PA USA.
EM angela_payne2@merck.com; kalpit.vora@merck.com
NR 40
TC 0
Z9 0
PU AMER SOC MICROBIOLOGY
PI WASHINGTON
PA 1752 N ST NW, WASHINGTON, DC 20036-2904 USA
SN 0095-1137
J9 J CLIN MICROBIOL
JI J. Clin. Microbiol.
PD SEP
PY 2013
VL 51
IS 9
BP 2970
EP 2976
DI 10.1128/JCM.01161-13
PG 7
WC Microbiology
SC Microbiology
GA 202KL
UT WOS:000323214200026
ER

PT J
AU Sandvig, K
   Skotland, T
   van Deurs, B
   Klokk, TI
AF Sandvig, Kirsten
   Skotland, Tore
   van Deurs, Bo
   Klokk, Tove Irene
TI Retrograde transport of protein toxins through the Golgi apparatus
SO HISTOCHEMISTRY AND CELL BIOLOGY
LA English
DT Review
DE Endocytosis; Golgi apparatus; Ricin; Shiga toxin; Endoplasmic reticulum;
   Cholesterol
ID CLATHRIN-INDEPENDENT ENDOCYTOSIS; SINGLE-POINT MUTATION; SHIGA TOXIN;
   ENDOPLASMIC-RETICULUM; CHOLERA-TOXIN; DIPHTHERIA-TOXIN;
   PSEUDOMONAS-EXOTOXIN; CELL-SURFACE; EPSILON-COP; BREFELDIN-A
AB A number of protein toxins from plants and bacteria take advantage of transport through the Golgi apparatus to gain entry into the cytosol where they exert their action. These toxins include the plant toxin ricin, the bacterial Shiga toxins, and cholera toxin. Such toxins bind to lipids or proteins at the cell surface, and they are endocytosed both by clathrin-dependent and clathrin-independent mechanisms. Sorting to the Golgi and retrograde transport to the endoplasmic reticulum (ER) are common to these toxins, but the exact mechanisms turn out to be toxin and cell-type dependent. In the ER, the enzymatically active part is released and then transported into the cytosol, exploiting components of the ER-associated degradation system. In this review, we will discuss transport of different protein toxins, but we will focus on factors involved in entry and sorting of ricin and Shiga toxin into and through the Golgi apparatus.
C1 [Sandvig, Kirsten; Skotland, Tore; Klokk, Tove Irene] Univ Oslo, Ctr Canc Biomed, Oslo, Norway.
   [Sandvig, Kirsten; Skotland, Tore; Klokk, Tove Irene] Oslo Univ Hosp, Norwegian Radium Hosp, Dept Biochem, N-0379 Oslo, Norway.
   [Sandvig, Kirsten] Univ Oslo, Dept Biosci, N-0316 Oslo, Norway.
   [van Deurs, Bo] Univ Copenhagen, Dept Cellular & Mol Med, Panum Inst, DK-2200 Copenhagen N, Denmark.
RP Sandvig, K (reprint author), Univ Oslo, Ctr Canc Biomed, Oslo, Norway.
EM ksandvig@radium.uio.no
FU Norwegian Cancer Society; Norwegian Research Council for Science and the
   Humanities; South-Eastern Norway Regional Health Authority; Danish
   Cancer Society
FX Work performed by the authors of the present article is supported by the
   Norwegian and Danish Cancer Societies, The Norwegian Research Council
   for Science and the Humanities, and the South-Eastern Norway Regional
   Health Authority.
NR 78
TC 9
Z9 9
PU SPRINGER
PI NEW YORK
PA 233 SPRING ST, NEW YORK, NY 10013 USA
SN 0948-6143
J9 HISTOCHEM CELL BIOL
JI Histochem. Cell Biol.
PD SEP
PY 2013
VL 140
IS 3
BP 317
EP 326
DI 10.1007/s00418-013-1111-z
PG 10
WC Cell Biology; Microscopy
SC Cell Biology; Microscopy
GA 203JM
UT WOS:000323288600010
ER

PT J
AU Li, YM
   Vallera, DA
   Hall, WA
AF Li, Yan Michael
   Vallera, Daniel A.
   Hall, Walter A.
TI Diphtheria toxin-based targeted toxin therapy for brain tumors
SO JOURNAL OF NEURO-ONCOLOGY
LA English
DT Review
DE Diphtheria toxin; Targeted toxin; Malignant gliomas
ID PLASMINOGEN-ACTIVATOR RECEPTOR; CONVECTION-ENHANCED DELIVERY; RECURRENT
   MALIGNANT GLIOMA; PSEUDOMONAS EXOTOXIN; GLIOBLASTOMA-MULTIFORME;
   TRANSFERRIN RECEPTOR; IMMUNOTOXIN THERAPY; FUSION PROTEIN;
   GROWTH-FACTOR; INTERLEUKIN-4-PSEUDOMONAS EXOTOXIN
AB Targeted toxins (TT) are molecules that bind cell surface antigens or receptors such as the transferrin or interleukin-13 receptor that are overexpressed in cancer. After internalization, the toxin component kills the cell. These recombinant proteins consist of an antibody or carrier ligand coupled to a modified plant or bacterial toxin such as diphtheria toxin (DT). These fusion proteins are very effective against brain cancer cells that are resistant to radiation therapy and chemotherapy. TT have shown an acceptable profile for toxicity and safety in animal studies and early clinical trials have demonstrated a therapeutic response. This review summarizes the characteristics of DT-based TT, the animal studies in malignant brain tumors and early clinical trial results. Obstacles to the successful treatment of brain tumors include poor penetration into tumor, the immune response to DT and cancer heterogeneity.
C1 [Li, Yan Michael; Hall, Walter A.] SUNY Upstate Med Univ, Dept Neurosurg, Syracuse, NY 13210 USA.
   [Vallera, Daniel A.] Univ Minnesota, Masonic Canc Ctr, Sect Mol Canc Therapeut, Dept Therapeut Radiol Radiat Oncol, Minneapolis, MN 55455 USA.
RP Hall, WA (reprint author), SUNY Upstate Med Univ, Dept Neurosurg, Syracuse, NY 13210 USA.
EM liy@upstate.edu; valle001@umn.edu; hallw@upstate.edu
NR 69
TC 0
Z9 0
PU SPRINGER
PI NEW YORK
PA 233 SPRING ST, NEW YORK, NY 10013 USA
SN 0167-594X
J9 J NEURO-ONCOL
JI J. Neuro-Oncol.
PD SEP
PY 2013
VL 114
IS 2
BP 155
EP 164
DI 10.1007/s11060-013-1157-8
PG 10
WC Oncology; Clinical Neurology
SC Oncology; Neurosciences & Neurology
GA 200YK
UT WOS:000323107500001
ER

PT J
AU Schellenberger, MT
   Grova, N
   Farinelle, S
   Willieme, S
   Schroeder, H
   Muller, CP
AF Schellenberger, Mario T.
   Grova, Nathalie
   Farinelle, Sophie
   Willieme, Stephanie
   Schroeder, Henri
   Muller, Claude P.
TI Modulation of benzo[a]pyrene induced neurotoxicity in female mice
   actively immunized with a B[a]P-diphtheria toxoid conjugate
SO TOXICOLOGY AND APPLIED PHARMACOLOGY
LA English
DT Article
DE Benzo[a]pyrene; Neurotoxicity; NMDA receptor; Cytochrome P450;
   Immunization
ID POLYCYCLIC AROMATIC-HYDROCARBONS; CHILDHOOD BRAIN-TUMORS; COCAINE
   VACCINE; TETRAMERIC STRUCTURE; SMOKING-CESSATION; NMDA RECEPTORS;
   BEHAVIOR; RATS; NICOTINE; ANTIBODY
AB Benzo[a]pyrene (B[a]P) is a small molecular weight carcinogen and the prototype of polycyclic aromatic hydrocarbons (PAHs). While these compounds are primarily known for their carcinogenicity, B[a]P and its metabolites are also neurotoxic for mammalian species.
   To develop a prophylactic immune strategy against detrimental effects of B[a]P, female Balb/c mice immunized with a B[a]P-diphtheria toxoid (B[a]P-DT) conjugate vaccine were sub-acutely exposed to 2 mg/kg B[a]P and behavioral performances were monitored in tests related to learning and memory, anxiety and motor coordination. mRNA expression of the NMDA receptor (NR1, 2A and 2B subunits) involved in the above behavioral functions was measured in 5 brain regions.
   B[a]P.induced NMDA1 expression in three (hippocampus, amygdala and cerebellum) of five brain regions investigated, and modulated NMDA2 in two of the five brain regions (frontal cortex and cerebellum). Each one of these B[a]P-effects was reversed in mice that were immunized against this PAR, with measurable consequences on behavior such as anxiety, short term learning and memory. Thus active immunization against B[a]P with a B[a]P-DT conjugate vaccine had a protective effect and attenuated the pharmacological and neurotoxic effects even of high concentrations of B[a]P. (C) 2013 Elsevier Inc. All rights reserved.
C1 [Schellenberger, Mario T.; Grova, Nathalie; Farinelle, Sophie; Willieme, Stephanie; Muller, Claude P.] Ctr Rech Publ Sante, Inst Immunol, Lab Natl Sante, L-1950 Luxembourg, Luxembourg.
   [Schroeder, Henri] Univ Nancy, URAFPA, INRA UC340, F-54500 Vandoeuvre Les Nancy, France.
RP Muller, CP (reprint author), Ctr Rech Publ Sante, Inst Immunol, Lab Natl Sante, 20A Rue Auguste Lumiere, L-1950 Luxembourg, Luxembourg.
EM claude.muller@crp-sante.lu
FU Fonds National de la Recherche (TOBAVAC II) [FNR/01/04/11]; Fonds
   National de la Recherche [TR-PHD BFR06-081]; Ministry of Research
   Luxembourg [BFR06-081]
FX We thank Laetitia Pelascini for her excellent technical assistance. The
   project was funded by the Fonds National de la Recherche (TOBAVAC II,
   FNR/01/04/11). MT Schellenberger was supported by the Fonds National de
   la Recherche (AFR fellowship TR-PHD BFR06-081) and by the Ministry of
   Research Luxembourg (BFR fellowship BFR06-081).
NR 51
TC 0
Z9 0
PU ACADEMIC PRESS INC ELSEVIER SCIENCE
PI SAN DIEGO
PA 525 B ST, STE 1900, SAN DIEGO, CA 92101-4495 USA
SN 0041-008X
J9 TOXICOL APPL PHARM
JI Toxicol. Appl. Pharmacol.
PD SEP 1
PY 2013
VL 271
IS 2
BP 175
EP 183
DI 10.1016/j.taap.2013.05.007
PG 9
WC Pharmacology & Pharmacy; Toxicology
SC Pharmacology & Pharmacy; Toxicology
GA 200ST
UT WOS:000323091900006
ER

PT J
AU Chirumbolo, S
AF Chirumbolo, Salvatore
TI Basophil Activation Test to Optimize the Diagnosis of Adverse Effects
   Following Immunization to Vaccines
SO IRANIAN JOURNAL OF ALLERGY ASTHMA AND IMMUNOLOGY
LA English
DT Review
DE Adverse effects to vaccines; Allergy; Basophil; Basophil activation
   test; Flow cytometry
ID A H1N1 2009; INFLUENZA VACCINE; CHILDREN; ANAPHYLAXIS; ALLERGY; ASTHMA;
   SAFETY; HYPERRESPONSIVENESS; DIPHTHERIA; PERTUSSIS
AB Adverse effects following immunization to vaccines (AEFI) are considered extremely rare events, the occurrence of which could gain a major role in optimizing allergy diagnosis by cellular tests. The urgent need to eradicate infectious diseases from population, is the main goal of vaccination campaign, therefore its successful outcome should be almost undisputable. Basophil Activation Test (BAT) is commonly used to ascertain a type I hypersensitivity reaction, often replacing reasability tests. Therefore, flow cytometry assay of basophil, as performed in BATs, is employed to test if a particular antigen elicits some activatory response from cells. The allergic subject may undergo an AEFI to vaccine not necessarily by an atopic reaction with an allergen within vaccines but because of the existence of an asymptomatic or not diagnosed inflammatory chronic allergy or other immune-disregulating allergy disorder in the subject. BAT, also in its basilar fashion, might be used from a simple heparinized whole blood specimen, but its application in diagnosing allergy before mandatory of facultative vaccination, must be associated to improve other diagnostic tools, at least in its pivotal application. If the application of BAT can be suggested to improve allergy diagnosis by introducing a cellular test in routinely used tools, such as sIgE and SPT, its use, due to possible expertise-consuming and relatively expensive issues, can be included in a specialized allergy consultancy panel as an exploratory approach of allergy inflammation, for which a subject undergoing immunization by vaccines is suggested to undergo and advised to sign an informed consent for BAT performing. This may extend BAT use in many other forms of chronic allergy and immunity disorders related to AEFI with vaccines.
C1 [Chirumbolo, Salvatore] Univ Verona, Dept Med, Lab Physiopathol Obes, I-37134 Verona, Italy.
RP Chirumbolo, S (reprint author), Univ Verona, LURM Policlin GB Rossi, Dept Med, Lab Physiopathol Obes, Piazzale AL Scuro 10, I-37134 Verona, Italy.
EM salvatore.chirumbolo@univr.it
NR 47
TC 1
Z9 1
PU IRANIAN SCIENTIFIC SOCIETY MEDICAL ENTOMOLOGY
PI TEHRAN
PA SCHOOL PUBLIC HEALTH & INST HEALTH RESEARCH, TEHRAN UNIV MEDICAL
   SCIENCES, P O BOX  6446-14155, TEHRAN, 00000, IRAN
SN 1735-1502
J9 IRAN J ALLERGY ASTHM
JI Iran. J. Allergy Asthma Immunol.
PD SEP
PY 2013
VL 12
IS 3
BP 196
EP 202
PG 7
WC Allergy; Immunology
SC Allergy; Immunology
GA 190HV
UT WOS:000322330900001
ER

PT J
AU Hashem, FM
   Fahmy, SA
   El-Sayed, AM
   Al-Sawahli, MM
AF Hashem, Fahima M.
   Fahmy, Sahar A.
   El-Sayed, Aly M.
   Al-Sawahli, Majid M.
TI Development and evaluation of chitosan microspheres for tetanus,
   diphtheria and divalent vaccines: a comparative study of subcutaneous
   and intranasal administration in mice
SO PHARMACEUTICAL DEVELOPMENT AND TECHNOLOGY
LA English
DT Article
DE Microparticles; vaccine delivery; controlled release; immunogenicity in
   mice; single shot vaccine
ID SMALL-ANIMAL-MODELS; IN-VIVO EVALUATION; DELIVERY-SYSTEMS;
   CONTROLLED-RELEASE; CLEARANCE CHARACTERISTICS; ACID) MICROSPHERES; NASAL
   DELIVERY; TOXOID VACCINE; GEL BEADS; MICROPARTICLES
AB Context: There is a need to use the new technologies to induce immunity with minimum number of vaccination sessions to ensure compliance with reducing cost. Objectives: To develop single shot vaccines of tetanus, diphtheria and divalent toxoids microsphere's formulations and to induce their immune response after intranasal and subcutaneous administration in mice. Materials and methods: The microspheres were prepared using different concentrations of chitosan. Microsphere's morphology, particle size analysis, encapsulation efficiency and antigen integrity were performed and the best formulations were selected for in vitro and in vivo testing in mice. Results: The developed microspheres have a yield percent of 70.3-91.5%. In vitro release of antigens indicated that tetanus release was increased up to 75 and 81% post T5 and TD5 formulations respectively, whereas diphtheria cumulative release increased up to 74 and 69% post D3 and TD5, respectively. Discussion: Antibody levels produced were lower than that obtained from alum adsorbed vaccine but higher than the minimum level required to induce immunogenicity (>0.01 IU/mL). The subcutaneous route of administration was superior over the intranasal route in producing higher antibody levels. Conclusion: Chitosan microspheres were developed successfully and prove that chitosan represents a good candidate for vaccines delivery.
C1 [Hashem, Fahima M.; Fahmy, Sahar A.] Helwan Univ, Dept Pharmaceut & Ind Pharm, Fac Pharm, Cairo 11790, Egypt.
   [El-Sayed, Aly M.; Al-Sawahli, Majid M.] Holding Co Biol Prod & Vaccines VACSERA, Giza, Egypt.
RP Fahmy, SA (reprint author), Helwan Univ, Dept Pharmaceut & Ind Pharm, Fac Pharm, Cairo 11790, Egypt.
EM sahar33a@hotmail.com
NR 45
TC 1
Z9 1
PU INFORMA HEALTHCARE
PI LONDON
PA TELEPHONE HOUSE, 69-77 PAUL STREET, LONDON EC2A 4LQ, ENGLAND
SN 1083-7450
J9 PHARM DEV TECHNOL
JI Pharm. Dev. Technol.
PD SEP-OCT
PY 2013
VL 18
IS 5
BP 1175
EP 1185
DI 10.3109/10837450.2011.618949
PG 11
WC Pharmacology & Pharmacy
SC Pharmacology & Pharmacy
GA 181MG
UT WOS:000321671100022
ER

PT J
AU Chellapandi, P
   Sakthishree, S
   Bharathi, M
AF Chellapandi, P.
   Sakthishree, S.
   Bharathi, M.
TI Phylogenetic Approach for Inferring the Origin and Functional Evolution
   of Bacterial ADP-ribosylation Superfamily
SO PROTEIN AND PEPTIDE LETTERS
LA English
DT Article
DE Functional divergence; phylogeny; ADP-ribosylation; molecular evolution;
   compensation mutation; bacterial toxins
ID MOLECULAR EVOLUTION; ADAPTIVE EVOLUTION; PROTEIN FAMILIES; DIVERGENCE;
   RECOMBINATION; SEQUENCE; DOMAIN; SITES; RECONSTRUCTION; DUPLICATION
AB Bacterial ADP-ribosyltransferases (BADPRTs) are extensively contributed to determine the strain-specific virulence state and pathogenesis in human hosts. Understanding molecular evolution and functional diversity of the BADPRTs is an important standpoint to describe the fundamental behind in the vaccine designing for bacterial infections. In the present study, we have evaluated the origin and functional evolution of conserved domains within the BADPRTs by analyzing their sequence-function relationship. To represent the evolution history of BADPRTs, phylogenetic trees were constructed based on their protein sequence, structure and conserved domains using different evolutionary programs. Sequence divergence and genetic diversity were studied herein to deduce the functional evolution of conserved domains across the family and superfamily. The results of sequence similarity search have shown that three hypothetical proteins (above 90%) were identical to the members of BADPRTs and their functions were annotated by phylogenetic approach. Phylogenetic analysis of this study has revealed the family members of BADPRTs were phylogenetically related to one another, functionally diverged within the same family, and dispersed into closely related bacteria. The presence of core substitution pattern in the conserved domains would determine the family-specific function of BADPRTs. Functional diversity of the BADPRTs was exclusively distinguished by Darwinian positive selection (diphtheria toxin C and pertussis toxin S) and neutral selection (arginine ADP-ribosyltransferase, enterotoxin A and binary toxin A) acting on the existing domains. Many of the family members were sharing their sequence-specific features from members in the arginine ADP-ribosyltransferase family. Conservative functions of members in the BADPRTs have shown to be expanded only within closely related families, and retained as such in pathogenic bacteria by evolutionary process (domain duplication or recombination events). Hence, we conclude that evolutionary significance of the members in the BADPRTs would provide an insight for experimental set-up on site-directed mutagenesis and vaccine engineering.
C1 [Chellapandi, P.; Sakthishree, S.; Bharathi, M.] Bharathidasan Univ, Sch Life Sci, Dept Bioinformat, Tiruchchirappalli 620024, Tamil Nadu, India.
RP Chellapandi, P (reprint author), Bharathidasan Univ, Sch Life Sci, Dept Bioinformat, Tiruchchirappalli 620024, Tamil Nadu, India.
EM pchellapandi@gmail.com
FU Life Science Research Board-Defense Research and Development
   Organization, New Delhi, India [DLS/81/48222/LSRB-249/BTB/2012]
FX The authors take immense pleasure in thanking the Life Science Research
   Board-Defense Research and Development Organization (Sanction No.
   DLS/81/48222/LSRB-249/BTB/2012), New Delhi, India, for the financial
   support.
NR 62
TC 0
Z9 0
PU BENTHAM SCIENCE PUBL LTD
PI SHARJAH
PA EXECUTIVE STE Y-2, PO BOX 7917, SAIF ZONE, 1200 BR SHARJAH, U ARAB
   EMIRATES
SN 0929-8665
J9 PROTEIN PEPTIDE LETT
JI Protein Pept. Lett.
PD SEP
PY 2013
VL 20
IS 9
BP 1054
EP 1065
PG 12
WC Biochemistry & Molecular Biology
SC Biochemistry & Molecular Biology
GA 182JI
UT WOS:000321737500012
ER

PT J
AU Ercan, TE
   Sonmez, C
   Vural, M
   Erginoz, E
   Torunoglu, MA
   Perk, Y
AF Ercan, Tugba Erener
   Sonmez, Cemile
   Vural, Mehmet
   Erginoz, Ethem
   Torunoglu, Mehmet Ali
   Perk, Yildiz
TI Seroprevalance of pertussis antibodies in maternal and cord blood of
   preterm and term infants
SO VACCINE
LA English
DT Article
DE Pertussis; Preterm; Term; Antibody
ID MENINGITIDIS SEROGROUP C; INFLUENZAE TYPE-B; IMMUNOGLOBULIN-G;
   FILAMENTOUS HEMAGGLUTININ; HUMAN-PREGNANCY; TRANSPORT; IMMUNIZATION;
   DIPHTHERIA; TETANUS; WOMEN
AB Background: The resurgence of pertussis has resulted in an increased morbidity and mortality, especially among young infants. The aim of our study was to determine the antibody concentrations against pertussis antigens in cord and maternal blood in both preterm and term infant-mother pairs and to evaluate the efficacy of transplacental antibody transfer.
   Methods: Antibodies to pertussis toxin (PT) and filamentous hemagglutinin (FHA) in maternal and cord blood samples were measured by in-house enzyme linked immunosorbent assay (ELISA) in 100 preterm infant-mother and 100 term infant-mother pairs. Geometric mean concentrations (GMCs) of pertussis antibodies and cord:maternal GMC ratios were calculated.
   Results: Cord GMCs for anti-PT and anti-FHA in the preterm group were 13.15 and 14.55 ELISA U/ml (EU/ml), respectively. Cord GMCs for anti-PT and anti-FHA in the term group were 19.46 and 19.18 EU/ml, respectively. Cord anti-PT GMC was significanlty lower in the preterm group (p = 0.037). There were no differences between the groups with regard to maternal anti-PT and anti-FHA GMC. Placental transfer ratios for anti-PT and anti-FHA in preterms were 68% and 72%, respectively. The same ratios in terms were 107% and 120%, respectively and were significantly higher than those of preterms (p<0.001). Placental transfer ratios were even lower in preterms <32 weeks when compared to preterms >= 32 weeks and terms. There was a strong correlation between maternal and cord anti-pertussis antibody levels both in preterm and term infants.
   Conclusions: Anti-pertussis antibody levels were generally low in infant-mother pairs and would not be adequate to confer protection until the onset of primary immunization series. Transplacental anti-pertussis antibody transfers and antibody levels were lower in the cord blood of preterm infants, especially in those <32 weeks. These findings support the rationale for maternal immunization, which in combination with cocooning, could be a better option for preterm infants. (C) 2013 Elsevier Ltd. All rights reserved.
C1 [Ercan, Tugba Erener; Vural, Mehmet; Perk, Yildiz] Istanbul Univ, Cerrahpasa Med Fac, Dept Neonatol, Istanbul, Turkey.
   [Sonmez, Cemile] Minist Hlth, Publ Hlth Inst Turkey, Dept Microbiol Reference Labs, Vaccine Preventable Bacterial Dis Serol Lab, Ankara, Turkey.
   [Erginoz, Ethem] Istanbul Univ, Cerrahpasa Med Fac, Dept Publ Hlth, Istanbul, Turkey.
   [Torunoglu, Mehmet Ali] Minist Hlth, Publ Hlth Inst Turkey, Ankara, Turkey.
EM tugbaerener@yahoo.com; cemilesonmez2004@yahoo.com;
   vuralm@istanbul.edu.tr; erginoze@gmail.com; mali.torunoglu@gmail.com;
   perky@istanbul.edu.tr
FU Turkish Pediatric Association
FX The Turkish Pediatric Association provided financial support for the
   laboratory work performed in the Public Health Institution of Turkey.
   The Turkish Pediatric Association had no role in the study design,
   collection, analysis and interpretation of data, the writing of the
   report and in the decision to submit the article for publication.
NR 30
TC 0
Z9 0
PU ELSEVIER SCI LTD
PI OXFORD
PA THE BOULEVARD, LANGFORD LANE, KIDLINGTON, OXFORD OX5 1GB, OXON, ENGLAND
SN 0264-410X
J9 VACCINE
JI Vaccine
PD AUG 28
PY 2013
VL 31
IS 38
BP 4172
EP 4176
DI 10.1016/j.vaccine.2013.06.088
PG 5
WC Immunology; Medicine, Research & Experimental
SC Immunology; Research & Experimental Medicine
GA 207IF
UT WOS:000323591400019
ER

PT J
AU Mateyak, MK
   Kinzy, TG
[truncated: 18,522,271 more chars]
