# Supplementary material for: Invisible Brain: Knowledge in Research Works and Neuron Activity
Source: PLoS One. 2016 Jul 20;11(7):e0158590. doi: 10.1371/journal.pone.0158590 (PMC4954711; doi:10.1371/journal.pone.0158590)
Supplement: S1 File — (ZIP) [file pone.0158590.s001.zip › Diphtheria_pubmed.txt]

PMID- 25057557
STAT- Publisher
DA  - 20140725
ISBN- 0309074479
PB  - National Academies Press (US)
DP  - 2001
BTI - Immunization Safety Review: Measles-Mumps-Rubella Vaccine and Autism
AB  - Immunization is widely regarded as one of the most effective and beneficial tools
      for protecting the public's health. In the United States, immunization programs
      have resulted in the eradication of smallpox, the elimination of polio, and the
      control and near elimination of once-common, often debilitating and potentially
      life-threatening diseases, including measles, mumps, rubella, diphtheria,
      pertussis, tetanus, and Haemophilus influenza type b. Along with the benefits of 
      widespread immunization, however, have come concerns about the safety of
      vaccines. No vaccine is perfectly safe or effective, and vaccines may lead to
      serious adverse effects in some instances. Furthermore, if a serious illness is
      observed after vaccination, it is often unclear whether that sequence is
      coincidental or causal, and it can be difficult to determine the true nature of
      the relationship, if any, between the vaccination and the illness. Ironically,
      the successes of vaccine coverage in the United States have made it more
      difficult for the public to weigh the benefits and complications of vaccines
      because the now-controlled diseases and their often-serious risks are no longer
      familiar. However, because vaccines are so widely used-and because state laws
      require that children be vaccinated before entering daycare and school, in part
      to protect others-it is essential that safety concerns be fully and carefully
      studied. Immunization Safety Review: Measles-Mumps-Rubella Vaccine and Autism,
      the first of a series from the Institute of Medicine (IOM) Immunization Safety
      Review Committee, presents an assessment of the evidence regarding a hypothesized
      causal association between the measles-mumps-rubella (MMR) vaccine and autism, an
      assessment of the broader significance for society of the issues surrounding the 
      MMR-autism hypothesis, and the committee's conclusions and recommendations based 
      on those assessments.
CI  - Copyright 2001 by the National Academy of Sciences . All rights reserved.
CN  - Institute of Medicine (US) Immunization Safety Review Committee
FED - Stratton, Kathleen
ED  - Stratton K
FED - Gable, Alicia
ED  - Gable A
FED - Shetty, Padma
ED  - Shetty P
FED - McCormick, Marie
ED  - McCormick M
LA  - eng
PT  - Book
PL  - Washington (DC)
EDAT- 2014/07/25 06:00
MHDA- 2014/07/25 06:00
CDAT- 2014/07/25 06:00
AID - NBK223376 [bookaccession]

PMID- 24923108
OWN - NLM
STAT- MEDLINE
DA  - 20140613
DCOM- 20140715
IS  - 1222-3891 (Print)
IS  - 1222-3891 (Linking)
VI  - 72
IP  - 4
DP  - 2013 Oct-Dec
TI  - Seroprevalence of antibodies to diphtheria, tetanus and pertussis among healthy
      adolescents and adults in Iran.
PG  - 250-4
AB  - Serologic data on diseases that are preventable by vaccine are useful to evaluate
      the success of immunization programs. In this study we evaluated the serologic
      levels of antibodies to diphtheria, tetanus, and pertussis. In a cross sectional 
      study, a total of 360 people aged 10-25 years were randomly selected and
      classified by sex and age (10-14, 15-20, 21-25 years). Overall, 78.8% of people
      aged 10-25 years had fully protected levels of diphtheria antibody (> or = 0.1
      IU/ML), and 89.7% had fully protected levels of tetanus antibody (> or = 0.1
      IU/ML), 94.3% of women aged 15-25 years had anti tetanus antibody sufficient to
      protect against neonatal tetanus (> or = 0.1 IU/ML). Antibodies to Pertussis
      toxin (PT) were found in 44.2% samples but only 1.4% had fully protective levels.
      Antibodies to PT increased with age, ranging from 33.5% in aged 10-14 years to
      54.6 % in aged 21-25 years. No differences were found between male and female,
      except for diphtheria in age group 21-25 years. Results of this study reveal that
      diphtheria and tetanus (dT) are efficient between booster doses. About pertussis,
      most people are susceptible to pertussis and increased PT antibodies with age
      suggest acquired asymptomatic Bordeella pertussis infection. Also B. pertussis
      infections in adolescents and adults are of concern, as they are the most
      important source of transmission of pertussis to young, unprotected infants. So
      one booster dose in adolescents and adults (as CDC recommended), to reduce
      mortality and morbidity in infants, is therefore suggested.
FAU - Pourakbari, Babak
AU  - Pourakbari B
FAU - Moradi, Behnaz
AU  - Moradi B
FAU - Mirzaee, Farin
AU  - Mirzaee F
FAU - Mahmoudi, Shima
AU  - Mahmoudi S
FAU - Teymuri, Mostafa
AU  - Teymuri M
FAU - Mamishi, Setareh
AU  - Mamishi S
LA  - eng
PT  - Journal Article
PL  - Romania
TA  - Roum Arch Microbiol Immunol
JT  - Roumanian archives of microbiology and immunology
JID - 9204717
RN  - 0 (Antibodies, Bacterial)
SB  - IM
MH  - Adolescent
MH  - Adult
MH  - Antibodies, Bacterial/*blood
MH  - Child
MH  - Diphtheria/blood/epidemiology/*immunology
MH  - Female
MH  - Humans
MH  - Iran/epidemiology
MH  - Male
MH  - Seroepidemiologic Studies
MH  - Tetanus/blood/epidemiology/*immunology
MH  - Whooping Cough/blood/epidemiology/*immunology
MH  - Young Adult
EDAT- 2014/06/14 06:00
MHDA- 2014/07/16 06:00
CRDT- 2014/06/14 06:00
PST - ppublish
SO  - Roum Arch Microbiol Immunol. 2013 Oct-Dec;72(4):250-4.

PMID- 24901198
STAT- Publisher
DA  - 20140606
ISBN- 9780309267021
ISBN- 0309267021
PB  - National Academies Press (US)
DP  - 2013 Mar 27
BTI - The Childhood Immunization Schedule and Safety: Stakeholder Concerns, Scientific 
      Evidence, and Future Studies
AB  - Vaccines are among the most safe and effective public health interventions to
      prevent serious disease and death. Because of the success of vaccines, most
      Americans today have no firsthand experience with such devastating illnesses as
      polio or diphtheria. Health care providers who vaccinate young children follow a 
      schedule prepared by the U.S. Advisory Committee on Immunization Practices. Under
      the current schedule, children younger than six may receive as many as 24
      immunizations by their second birthday. New vaccines undergo rigorous testing
      prior to receiving FDA approval; however, like all medicines and medical
      interventions, vaccines carry some risk. Driven largely by concerns about
      potential side effects, there has been a shift in some parents' attitudes toward 
      the child immunization schedule. The Childhood Immunization Schedule and Safety
      identifies research approaches, methodologies, and study designs that could
      address questions about the safety of the current schedule. This report is the
      most comprehensive examination of the immunization schedule to date. The IOM
      authoring committee uncovered no evidence of major safety concerns associated
      with adherence to the childhood immunization schedule. Should signals arise that 
      there may be need for investigation, however, the report offers a framework for
      conducting safety research using existing or new data collection systems.
CI  - Copyright (c) 2013 by the National Academy of Sciences. All rights reserved.
CN  - Committee on the Assessment of Studies of Health Outcomes Related to the
      Recommended Childhood Immunization Schedule
CN  - Board on Population Health and Public Health Practice
CN  - Institute of Medicine
LA  - eng
PT  - Book
PL  - Washington (DC)
EDAT- 2014/06/06 06:00
MHDA- 2014/06/06 06:00
CDAT- 2014/06/06 06:00
AID - NBK206948 [bookaccession]

PMID- 24778275
OWN - NLM
STAT- In-Process
DA  - 20140429
IS  - 2326-6074 (Electronic)
VI  - 2
IP  - 2
DP  - 2014 Feb
TI  - Tumoral immune suppression by macrophages expressing fibroblast activation
      protein-alpha and heme oxygenase-1.
PG  - 121-6
LID - 10.1158/2326-6066.CIR-13-0150 [doi]
AB  - The depletion of tumor stromal cells that are marked by their expression of the
      membrane protein fibroblast activation protein-alpha (FAP) overcomes immune
      suppression and allows an anticancer cell immune response to control tumor
      growth. In subcutaneous tumors established with immunogenic Lewis lung carcinoma 
      cells expressing ovalbumin (LL2/OVA), the FAP(+) population is comprised of
      CD45(+) and CD45(-) cells. In the present study, we further characterize the
      tumoral FAP(+)/CD45(+) population as a minor subpopulation of
      F4/80(hi)/CCR2(+)/CD206(+) M2 macrophages. Using bone marrow chimeric mice in
      which the primate diphtheria toxin receptor is restricted either to the
      FAP(+)/CD45(+) or to the FAP(+)/CD45(-) subset, we demonstrate by conditionally
      depleting each subset that both independently contribute to the
      immune-suppressive tumor microenvironment. A basis for the function of the
      FAP(+)/CD45(+) subset is shown to be the immune inhibitory enzyme, heme
      oxygenase-1 (HO-1). The FAP(+)/CD45(+) cells are the major tumoral source of
      HO-1, and an inhibitor of HO-1, Sn mesoporphyrin, causes the same extent of
      immune-dependent arrest of LL2/OVA tumor growth as does the depletion of these
      cells. Because this observation of immune suppression by HO-1 expressed by the
      FAP(+)/CD45(+) stromal cell is replicated in a transplanted model of pancreatic
      ductal adenocarcinoma, we conclude that pharmacologically targeting this enzyme
      may improve cancer immunotherapy.
CI  - (c)2013 AACR.
FAU - Arnold, James N
AU  - Arnold JN
AD  - Authors' Affiliation: University of Cambridge, Cancer Research UK Cambridge
      Institute, Li Ka Shing Centre, Cambridge, United Kingdom.
FAU - Magiera, Lukasz
AU  - Magiera L
FAU - Kraman, Matthew
AU  - Kraman M
FAU - Fearon, Douglas T
AU  - Fearon DT
LA  - eng
GR  - 082259/Wellcome Trust/United Kingdom
GR  - Wellcome Trust/United Kingdom
PT  - Journal Article
PT  - Research Support, Non-U.S. Gov't
DEP - 20131118
PL  - United States
TA  - Cancer Immunol Res
JT  - Cancer immunology research
JID - 101614637
SB  - IM
PMC - PMC4007628
MID - EMS55748
OID - NLM: EMS55748
OID - NLM: PMC4007628
EDAT- 2014/04/30 06:00
MHDA- 2014/04/30 06:00
CRDT- 2014/04/30 06:00
PHST- 2013/11/18 [aheadofprint]
PHST- 2013/11/27 [aheadofprint]
PHST- 2014/01/20 [aheadofprint]
AID - 2326-6066.CIR-13-0150 [pii]
AID - 10.1158/2326-6066.CIR-13-0150 [doi]
PST - ppublish
SO  - Cancer Immunol Res. 2014 Feb;2(2):121-6. doi: 10.1158/2326-6066.CIR-13-0150. Epub
      2013 Nov 18.

PMID- 24633268
OWN - NLM
STAT- In-Data-Review
DA  - 20140317
IS  - 1117-1936 (Print)
VI  - 20
IP  - 4
DP  - 2013 Dec
TI  - Immunogenicity, Safety and Reactogenicity of the 10-Valent Pneumococcal
      Non-typeable Haemophilus influenzae Protein D Conjugate Vaccine (PHiD-CV) in
      Nigerian Infants: A Randomised Trial.
PG  - 272-81
AB  - AIMS AND OBJECTIVES: The immunogenicity, reactogenicity and safety of the 10-
      valent pneumococcal non-typeable Haemophilus influenzae protein D conjugate
      vaccine (PHiD-CV) were evaluated in a cohort of Nigerian infants included in a
      study conducted in Mali and Nigeria (ClinicalTrials.gov identifier: NCT00678301).
      SUBJECTS AND METHODS: In this open, randomised, controlled study, 119 healthy
      infants received combined diphtheria-tetanus-whole-cell pertussis-hepatitis B/
      Haemophilus influenzae type b vaccine (DTPw-HBV/Hib) and oral poliovirus vaccine 
      (OPV) co-administered with PHiD-CV (PHiD-CV group) or without PHiD-CV (control
      group) at 6-10-14 weeks of age. Pneumococcal antibody responses and
      opsonophagocytic activity were measured and adverse events were recorded.
      RESULTS: One month post-dose 3, for each of the vaccine pneumococcal serotypes,
      e"90.1% of PHiD-CV recipients had an antibody concentration e"0.2 ug/mL compared 
      to < 9 % (except for serotypes 14 [32.4%] and 19F [27.8%]) in the control group. 
      For each of the vaccine pneumococcal serotypes, e"90.6% of infants in the PHiD-CV
      group had an OPA titre e"8, compared to % 18% (except for serotype 7F [60.0%]) in
      the control group. Anti-protein D antibody geometric mean antibody concentrations
      were 2949.7 EL.U/mL in the PHiD-CV group and 68.9 EL.U/mL in the control group.
      For each DTPw-HBV/Hib antigen antibody seroprotection/seropositivity rates were
      e"94.4%. Tolerability was generally comparable between the PHiD-CV and control
      vaccination groups. Conclusions: PHiD-CV co-administered with routine vaccines
      was immunogenic for all vaccine pneumococcal serotypes and protein D in Nigerian 
      infants. Vaccine tolerability was generally comparable between the PHiD-CV and
      control groups. These results suggest PHiD-CV can be co-administered with other
      vaccines included in the National Programme on Immunisation.
FAU - Odusanya, O O
AU  - Odusanya OO
FAU - Kuyinu, Y A
AU  - Kuyinu YA
FAU - Kehinde, O A
AU  - Kehinde OA
FAU - Francois, N
AU  - Francois N
FAU - Yarzabal, J P
AU  - Yarzabal JP
FAU - Moreira, M
AU  - Moreira M
FAU - Borys, D
AU  - Borys D
FAU - Schuerman, L
AU  - Schuerman L
LA  - eng
PT  - Journal Article
PL  - Nigeria
TA  - Niger Postgrad Med J
JT  - The Nigerian postgraduate medical journal
JID - 9613595
SB  - IM
EDAT- 2014/03/19 06:00
MHDA- 2014/03/19 06:00
CRDT- 2014/03/18 06:00
PST - ppublish
SO  - Niger Postgrad Med J. 2013 Dec;20(4):272-81.

PMID- 24632874
OWN - NLM
STAT- In-Data-Review
DA  - 20140317
IS  - 0300-5283 (Print)
IS  - 0300-5283 (Linking)
VI  - 68
IP  - 5
DP  - 2013 Oct
TI  - Parental refusal to diphtheria vaccine: a fatal outcome.
PG  - 435-6
AB  - We present a case of a four-year-old boy who succumbed to diphtheria following
      incomplete course of immunisation, which included diphtheria vaccine. This case
      report focuses on the issues of parental refusal to vaccines and the development 
      of "halal" vaccines for the prevention of infectious diseases.
FAU - Syafinaz Amin, N
AU  - Syafinaz Amin N
AD  - Universiti Putra Malaysia, Faculty of Medicine & Health Sciences, Serdang,
      Selangor, Malaysia. syafinaz@upm.edu.my.
FAU - Faridah, I
AU  - Faridah I
AD  - Universiti Putra Malaysia, Faculty of Medicine & Health Sciences, Serdang,
      Selangor, Malaysia.
FAU - Rukman, A H
AU  - Rukman AH
AD  - Universiti Putra Malaysia, Faculty of Medicine & Health Sciences, Serdang,
      Selangor, Malaysia.
FAU - Fathinul Fakri, A S
AU  - Fathinul Fakri AS
AD  - Universiti Putra Malaysia, Faculty of Medicine & Health Sciences, Serdang,
      Selangor, Malaysia.
FAU - Malina, O
AU  - Malina O
AD  - Universiti Putra Malaysia, Faculty of Medicine & Health Sciences, Serdang,
      Selangor, Malaysia.
FAU - Fadzillah, G
AU  - Fadzillah G
AD  - DEMC Specialist Hospital, Shah Alam, Selangor, Malaysia.
FAU - Ilina, I
AU  - Ilina I
AD  - Universiti Sains Islam Malaysia, Faculty of Medicine & Health Sciences, Kuala
      Lumpur, Malaysia.
LA  - eng
PT  - Journal Article
PL  - Malaysia
TA  - Med J Malaysia
JT  - The Medical journal of Malaysia
JID - 0361547
SB  - IM
EDAT- 2014/03/19 06:00
MHDA- 2014/03/19 06:00
CRDT- 2014/03/18 06:00
PST - ppublish
SO  - Med J Malaysia. 2013 Oct;68(5):435-6.

PMID- 24630314
OWN - NLM
STAT- In-Process
DA  - 20140317
IS  - 0003-4509 (Print)
IS  - 0003-4509 (Linking)
VI  - 72
IP  - 2
DP  - 2014 Mar
TI  - [Perception of vaccination and role of the pharmacist: A survey among final year 
      pharmacy students in France].
PG  - 122-31
LID - 10.1016/j.pharma.2013.10.001 [doi]
LID - S0003-4509(13)00132-6 [pii]
AB  - INTRODUCTION: In France, the << HPST >> law of 21 July 2009 assigns new
      responsibilities to pharmacists. Given the fact that the majority of vaccination 
      coverage targets set by the Public Health Act of August 9, 2004 is not met, the
      question arises in how far pharmacies in town can contribute to better promotion 
      and accessibility of vaccination. The objective of this investigation was to
      describe the perception of vaccination by final year pharmacy students and how
      they see their future professional contribution to improving vaccination
      coverage. METHODS: A cross-sectional study was conducted in February 2013 using a
      questionnaire sent by email to all final year students enrolled in a French
      school of pharmacy. RESULTS: Among the 293 responding student (9.8% of the target
      population), 96% declared to be in favor of vaccination somewhat or strongly. The
      results for students in favor (not in favor) were as follows: the most frequently
      sources of influence for opinion on vaccination were university training 84%
      (83%), the personal doctor 38% (50%), health authorities 31% (33%). Ninety
      percent (83%) and over were fully vaccinated against diphtheria, tetanus, polio, 
      measles and hepatitis B, and 43% (27%) were satisfied with their medical school
      training on vaccination. Eighty-six percent of students were in favor of
      transmitting customers pharmaceutical sales data (<< Dossier Pharmaceutique >>)
      to individual electronic vaccination records. With regard to vaccination in
      pharmacies, 69% (42%) of students were in favor given medical prescription, 54%
      (33%) upon prescription by the pharmacist, 43% (50%) if administered by a nurse
      and 69% (42%) within the context of certification system for vaccination in
      pharmacies. DISCUSSION: Within the limits of bias possibly introduced by the low 
      response rate, the results of this survey suggest that future pharmacists can be 
      considered strategic partners improving vaccination coverage. The influence which
      university training can on vaccination perception have should be optimised.
CI  - Copyright (c) 2013 Elsevier Masson SAS. All rights reserved.
FAU - Comboroure, J-C
AU  - Comboroure JC
AD  - Ecole des hautes etudes en sante publique, Sorbonne Paris-Cite, avenue du
      Professeur-Leon-Bernard, CS 74312, 35043 Rennes cedex, France. Electronic
      address: jeanchristophe.comboroure@eleve.ehesp.fr.
FAU - Mueller, J-E
AU  - Mueller JE
AD  - Ecole des hautes etudes en sante publique, Sorbonne Paris-Cite, avenue du
      Professeur-Leon-Bernard, CS 74312, 35043 Rennes cedex, France; Unite de
      l'epidemiologie des maladies emergentes, Institut Pasteur, 75724 Paris, France.
LA  - fre
PT  - English Abstract
PT  - Journal Article
TT  - Perception de la vaccination et role du pharmacien d'officine : une enquete
      aupres des etudiants en derniere annee de pharmacie en France.
DEP - 20131120
PL  - France
TA  - Ann Pharm Fr
JT  - Annales pharmaceutiques francaises
JID - 2985176R
SB  - IM
OTO - NOTNLM
OT  - Carnet de santé
OT  - Electronic vaccination record
OT  - Enquête
OT  - France
OT  - Pharmacie officine
OT  - Pharmacien
OT  - Pharmacist
OT  - Rôle du professionnel
OT  - Survey
OT  - The role of professional
OT  - Vaccination
EDAT- 2014/03/19 06:00
MHDA- 2014/03/19 06:00
CRDT- 2014/03/18 06:00
PHST- 2013/08/17 [received]
PHST- 2013/10/10 [revised]
PHST- 2013/10/15 [accepted]
PHST- 2013/11/20 [aheadofprint]
AID - S0003-4509(13)00132-6 [pii]
AID - 10.1016/j.pharma.2013.10.001 [doi]
PST - ppublish
SO  - Ann Pharm Fr. 2014 Mar;72(2):122-31. doi: 10.1016/j.pharma.2013.10.001. Epub 2013
      Nov 20.

PMID- 24623050
OWN - NLM
STAT- In-Process
DA  - 20140313
IS  - 1211-264X (Print)
IS  - 1211-264X (Linking)
VI  - 19
IP  - 4
DP  - 2013 Dec
TI  - [Treating diphtheria in the 21st century].
PG  - 112-4
AB  - The existing recommendations for treatment of diphtheria involve the use of a
      hyperimmune serum neutralizing diphtheria toxin and subsequent penicillin therapy
      killing the pathogen. Unfortunately, diphtheria antitoxin is no longer available 
      in the Czech Republic and this condition seems to remain permanent. Thus, the
      whole strategy for diphtheria treatment must be changed. Instead of penicillin,
      antibiotics inhibiting bacterial protein synthesis such as clindamycin or
      linezolid should be administered. Macrolides could be appropriate in mild to
      moderate disease.
FAU - Benes, J
AU  - Benes J
AD  - Department of infectious diseases, 3nd Faculty of Medicine, Charles University
      Prague, Czech Republic, e-mail: benes.infekce@seznam.cz.
FAU - Dzupova, O
AU  - Dzupova O
LA  - cze
PT  - English Abstract
PT  - Journal Article
TT  - Lecba zaskrtu v 21. stoleti
PL  - Czech Republic
TA  - Klin Mikrobiol Infekc Lek
JT  - Klinicka mikrobiologie a infekcni lekarstvi
JID - 101189112
SB  - IM
EDAT- 2014/03/14 06:00
MHDA- 2014/03/14 06:00
CRDT- 2014/03/14 06:00
PST - ppublish
SO  - Klin Mikrobiol Infekc Lek. 2013 Dec;19(4):112-4.

PMID- 24621240
OWN - NLM
STAT- In-Data-Review
DA  - 20140729
IS  - 2046-9055 (Electronic)
IS  - 2046-9047 (Linking)
VI  - 34
IP  - 3
DP  - 2014 Aug
TI  - Comparison of acellular pertussis-tetanus-diphtheria vaccines and whole-cell
      pertussis-tetanus-diphtheria vaccines in infancy.
PG  - 198-202
LID - 10.1179/2046905513Y.0000000110 [doi]
AB  - BACKGROUND: In clinical trials, diphtheria, tetanus and acellular pertussis
      vaccines have been shown to be less reactogenic than whole-cell combination
      vaccines. AIM: To evaluate diphtheria and tetanus toxoids combined with acellular
      pertussis (DTaP) and diphtheria and tetanus toxoids combined with whole-cell
      pertussis (DTwP) with regard to local, systemic and febrile reactions. METHODS:
      This prospective study was undertaken in 2008 when DTwP was replaced by DTaP in
      Turkey. The study population included infants of 2 (n = 1231), 4 (n = 1294), 6 (n
      = 1324) and 18 (n = 734) months of age who had received DTaP or DTwP vaccines
      between 2003 and 2008. Local, systemic and febrile adverse events were monitored 
      by parental observation and recorded on a diary card. RESULTS: Altogether, 1422
      children were vaccinated, 45.2% of whom were male. 4583 doses of DtaP and 198 of 
      DTwP were administered. Local, systemic and febrile reactions were more commonly 
      observed in infants who received DTwP vaccines than in those who received DTaP
      vaccines (9.09% vs 0.85%, 12.12% vs 1.00% and 26.26% vs 2.58%, respectively,
      P<0.001). Infants who received DTaP vaccines at 2 months of age had systemic
      reactions (n = 24, 1.9%) more frequently than those at 4 (n = 12, 0.92%,
      P<0.001), 6 (n = 8, 0.6%, P<0.001) and 18 months of age (n = 1, 0.13%, P<0.001). 
      Infants who received DTaP vaccination at 4 months of age had febrile reactions (n
      = 52, 4%) more often than those at 2 (n = 21, 1.7%, P<0.001), 6 (n = 37, 2.7%,
      P<0.001) and 18 months of age (n = 6, 0.81%, P<0.001). No difference in local
      reactions associated with number of vaccines was observed in the DTaP group.
      There was no significant difference in the rates of local, systemic and febrile
      reactions between the different age groups of children who received DTwP.
      CONCLUSIONS: DTaP vaccines were found to have fewer local, systemic and febrile
      reactions than DTwP vaccines.
FAU - Korkmaz, Huseyin Anil
AU  - Korkmaz HA
FAU - Aydin, Adem
AU  - Aydin A
FAU - Unal, Belgin
AU  - Unal B
LA  - eng
PT  - Journal Article
DEP - 20131219
PL  - England
TA  - Paediatr Int Child Health
JT  - Paediatrics and international child health
JID - 101582666
SB  - IM
OTO - NOTNLM
OT  - Acellular pertussis vaccine,
OT  - Adverse events,
OT  - DTaP,
OT  - DTwP
OT  - Infant,
OT  - Vaccine,
OT  - Whole-cell pertussis,
EDAT- 2014/03/14 06:00
MHDA- 2014/03/14 06:00
CRDT- 2014/03/14 06:00
PHST- 2013/12/19 [aheadofprint]
AID - 10.1179/2046905513Y.0000000110 [doi]
PST - ppublish
SO  - Paediatr Int Child Health. 2014 Aug;34(3):198-202. doi:
      10.1179/2046905513Y.0000000110. Epub 2013 Dec 19.

PMID- 24605674
OWN - NLM
STAT- MEDLINE
DA  - 20140310
DCOM- 20140326
IS  - 0372-9311 (Print)
IS  - 0372-9311 (Linking)
IP  - 6
DP  - 2013 Nov-Dec
TI  - [Preclinical studies of an adsorbed diphtheria-tetanus-pertussis vaccine
      (ADTP-vaccine) with acellular pertussis component].
PG  - 44-9
AB  - AIM: Evaluate standardness of antigenic composition of pertussis component,
      completeness of sorption of pertussis, diphtheria and tetanus components,
      specific activity and safety of experimental series ofADTP-vaccine with acellular
      pertussis component (ADTaP-vaccine). MATERIALS AND METHODS: The content of
      separate antigens (pertussis toxin, filamentous hemagglutinin and agglutinogens
      1, 2, 3) in samples of acellular pertussis component of ADTaP-vaccine and
      completeness of sorption of pertussis component of ADTaP-vaccine were evaluated
      by using enzyme immunoassay. Completeness of sorption of diphtheria and tetanus
      components were determined in flocculation reaction and antitoxin-binding
      reactions, respectively. Protective activity ofADTaP-vaccine was studied in model
      ofmeningoencephalitis development in mice infected with Bordetella pertussis
      (strain 18323) neurotropic virulent culture, protective activity oftetanus
      component - by survival of mice after administration of tetanus toxin, protective
      activity of diphtheria component - by survival of guinea pigs after
      administration of diphtheria toxin. Safety of preparations was evaluated in tests
      of acute and chronic toxicity with carrying out pathomorphologic studies
      including immature animals. RESULTS: All the studied experimental series
      ofADTaP-vaccine were standard by content of separate antigens of pertussis
      microbe. All the ADTaP-vaccine components were completely sorbed on aluminium
      hydroxide gel. By protective activity ADTaP preparations satisfied the WHO
      requirements. The preparations were non-toxic in acute and chronic toxicity and
      did not induce pathomorphologic changes including immature animals. CONCLUSION:
      Experimental samples of ADTaP-vaccine by specific activity and safety satisfied
      WHO requirements.
FAU - Zaitsev, E M
AU  - Zaitsev EM
FAU - Britsina, M V
AU  - Britsina MV
FAU - Bazhanova, I G
AU  - Bazhanova IG
FAU - Mertsalova, N U
AU  - Mertsalova NU
FAU - Ozeretskovskaia, M N
AU  - Ozeretskovskaia MN
FAU - Ermolova, E V
AU  - Ermolova EV
FAU - Plekhanova, N G
AU  - Plekhanova NG
FAU - Mikhailova, N A
AU  - Mikhailova NA
FAU - Kolyshkin, V A
AU  - Kolyshkin VA
FAU - Zverev, V V
AU  - Zverev VV
LA  - rus
PT  - English Abstract
PT  - Journal Article
PL  - Russia (Federation)
TA  - Zh Mikrobiol Epidemiol Immunobiol
JT  - Zhurnal mikrobiologii, epidemiologii, i immunobiologii
JID - 0415217
RN  - 0 (Adjuvants, Immunologic)
RN  - 0 (Antigens, Bacterial)
RN  - 0 (Diphtheria Toxin)
RN  - 0 (Diphtheria-Tetanus-acellular Pertussis Vaccines)
RN  - 0 (Tetanus Toxin)
RN  - 5QB0T2IUN0 (Aluminum Hydroxide)
SB  - IM
MH  - Adjuvants, Immunologic/*adverse effects/pharmacology
MH  - Aluminum Hydroxide/adverse effects/*pharmacology
MH  - Animals
MH  - Antigens, Bacterial/adverse effects/immunology/*pharmacology
MH  - *Bordetella pertussis
MH  - Diphtheria Toxin/immunology/*toxicity
MH  - Diphtheria-Tetanus-acellular Pertussis Vaccines/adverse
      effects/immunology/*pharmacology
MH  - Drug Evaluation, Preclinical
MH  - Female
MH  - Guinea Pigs
MH  - Humans
MH  - Male
MH  - Meningoencephalitis/immunology/*prevention & control
MH  - Mice
MH  - Tetanus Toxin/immunology/*toxicity
EDAT- 2014/03/13 06:00
MHDA- 2014/03/29 06:00
CRDT- 2014/03/11 06:00
PST - ppublish
SO  - Zh Mikrobiol Epidemiol Immunobiol. 2013 Nov-Dec;(6):44-9.

PMID- 24589970
OWN - NLM
STAT- In-Data-Review
DA  - 20140801
IS  - 2164-554X (Electronic)
VI  - 10
IP  - 3
DP  - 2013 Dec 3
TI  - Production of inflammatory cytokines in response to diphtheria-pertussis-tetanus 
      (DPT), haemophilus influenzae type b (Hib), and 7-valent pneumococcal (PCV7)
      vaccines.
LID - 27264 [pii]
AB  - Haemophilus influenzae type b (Hib) and 7-valent pneumococcal (PCV7) vaccines
      both became recommended in Japan in 2010. In this study, cytokine production was 
      investigated in peripheral blood mononuclear cells (PBMCs) cultures stimulated
      with diphtheria and tetanus toxoids combined with acellular pertussis vaccine
      (DPT), Hib, and PCV7 separately or concurrent different combinations, all as
      final off-the-shelf vaccines without the individual vaccine components as
      controls. Higher IL-1beta levels were produced when cultures were stimulated with
      PCV than with DPT or Hib, and the concurrent stimulation including PCV7 enhanced 
      the production of IL-1beta. Although Hib induced higher levels of IL-6, no
      significant difference was observed in IL-6 production with the concurrent
      stimulation. The concurrent stimulation with Hib/PCV7 and DPT/Hib/PCV7 produced
      higher levels of TNF-alpha and human G-CSF. Cytokine profiles were examined in
      serum samples obtained from 61 vaccine recipients with febrile reactions and 18
      recipients without febrile illness within 24 h of vaccination. No significant
      difference was observed in cytokine levels of IL-1beta, IL-4, IL-6, IL-10, IL-12,
      IFN-gamma, MIP-1, TNF-alpha, and prostaglandin E2 (PGE2) in sera between the two 
      groups. However, significantly higher levels of human G-CSF were observed in
      recipients with febrile illness than in those without febrile reactions. Further 
      investigations of the significance of elevated serum G-CSF levels are required in
      vaccine recipients with febrile illness.
FAU - Kashiwagi, Yasuyo
AU  - Kashiwagi Y
AD  - Laboratory of Viral Infection I; Kitasato Institute for Life Sciences; Tokyo,
      Japan; Department of Pediatrics; Tokyo Medical University; Tokyo, Japan.
FAU - Miyata, Akiko
AU  - Miyata A
AD  - Miyata Pediatric Clinic; Tachikawa; Tokyo, Japan.
FAU - Kumagai, Takuji
AU  - Kumagai T
AD  - Kumagai Pediatric Clinic; Sapporo, Japan.
FAU - Maehara, Kouji
AU  - Maehara K
AD  - Maehara Pediatric Clinic; Tama, Tokyo, Japan.
FAU - Suzuki, Eitarou
AU  - Suzuki E
AD  - Suzuki Pediatric Clinic; Ube, Yamaguchi Prefecture, Japan.
FAU - Nagai, Takao
AU  - Nagai T
AD  - Nagai Pediatric Clinic; Takamatsu, Kagawa Prefecture, Japan.
FAU - Ozaki, Takao
AU  - Ozaki T
AD  - Department of Pediatrics; Konan Kosei Hospital; Konan; Aichi Prefecture, Japan.
FAU - Nishimura, Naoko
AU  - Nishimura N
AD  - Department of Pediatrics; Konan Kosei Hospital; Konan; Aichi Prefecture, Japan.
FAU - Okada, Kenji
AU  - Okada K
AD  - Department of Pediatrics; National Fukuoka Hospital; Fukuoka, Japan.
FAU - Kawashima, Hisashi
AU  - Kawashima H
AD  - Department of Pediatrics; Tokyo Medical University; Tokyo, Japan.
FAU - Nakayama, Tetsuo
AU  - Nakayama T
AD  - Laboratory of Viral Infection I; Kitasato Institute for Life Sciences; Tokyo,
      Japan.
LA  - eng
PT  - Journal Article
DEP - 20131203
PL  - United States
TA  - Hum Vaccin Immunother
JT  - Human vaccines & immunotherapeutics
JID - 101572652
SB  - IM
OTO - NOTNLM
OT  - 7-valent pneumococcal conjugated vaccine
OT  - DPT
OT  - Diphtheria and tetanus toxoids combined with acellular pertussis vaccine
OT  - Haemophilus influenzaetype b T-conjugated vaccine
OT  - Hib
OT  - PBMCs
OT  - PCV7
OT  - cytokine
OT  - innate immunity
OT  - peripheral blood mononuclear cells
EDAT- 2014/03/05 06:00
MHDA- 2014/03/05 06:00
CRDT- 2014/03/05 06:00
AID - 27264 [pii]
PST - ppublish
SO  - Hum Vaccin Immunother. 2013 Dec 3;10(3). pii: 27264. Epub 2013 Dec 3.

PMID- 24585586
OWN - NLM
STAT- In-Data-Review
DA  - 20140809
IS  - 1758-1087 (Electronic)
IS  - 0967-7720 (Linking)
VI  - 22
IP  - 3
DP  - 2014 Aug
TI  - Professor Yakov Yulievich Bardakh (1857-1929): pioneer of bacteriological
      research in Russia and Ukraine.
PG  - 136-44
LID - 10.1177/0967772013479545 [doi]
AB  - Odessa physician Yakov Bardakh had an unusually high number of bacteriological
      'firsts' to his credit: in 1886, while working at the Odessa Bacteriological
      Station, he was the first to test Louis Pasteur's anti-rabies vaccine on himself 
      in order to demonstrate its safety. In the 1890s, in addition to conducting
      pioneering research on diphtheria, he created the first extensive course in
      bacteriology at the Novorossiya University - the first such course in Russia -
      and established the first university laboratory in Russia to specialize in
      bacteriology. In 1903 he created the first Medical Emergency Service in Russia.
CI  - (c) The Author(s) 2013 Reprints and permissions:
      sagepub.co.uk/journalsPermissions.nav.
FAU - Kuznetsov, Vyacheslav A
AU  - Kuznetsov VA
AD  - South Ukrainian Education, Science and Technology History Research Centre named
      after VI Lipsky, Ukraine va-cuznetsov@yandex.ru.
LA  - eng
PT  - Journal Article
DEP - 20130916
PL  - England
TA  - J Med Biogr
JT  - Journal of medical biography
JID - 9308895
SB  - IM
SB  - QIS
OTO - NOTNLM
OT  - Gamaleya
OT  - History of microbiology
OT  - J Bardach
OT  - Metchnikoff
OT  - Odessa Bacteriological Station
OT  - Yakov Bardakh
OT  - diphtheria
OT  - history of Odessa (Novorossiya) University
OT  - rabies
EDAT- 2014/03/04 06:00
MHDA- 2014/03/04 06:00
CRDT- 2014/03/04 06:00
PHST- 2013/09/16 [aheadofprint]
AID - 0967772013479545 [pii]
AID - 10.1177/0967772013479545 [doi]
PST - ppublish
SO  - J Med Biogr. 2014 Aug;22(3):136-44. doi: 10.1177/0967772013479545. Epub 2013 Sep 
      16.

PMID- 24579247
OWN - NLM
STAT- MEDLINE
DA  - 20140303
DCOM- 20140403
IS  - 1784-3286 (Print)
VI  - 68
IP  - 5
DP  - 2013 Sep-Oct
TI  - A forgotten disease in a returning traveler from Thailand.
PG  - 382-3
AB  - Cutaneous diphteria is a forgotten disease. We must consider this in our
      differential diagnosis, not only when a patient presents with a cutaneous ulcer
      and has travelled to tropical areas, but also in patients who subsist in low
      socio-economic conditions, especially in homeless people and people with a
      history of alcohol or drug abuse. Vigilance for this forgotten disease is
      warranted because most physicians in developed countries have never seen one
      case. In an era of increasing globalisation, we might see more cases in the
      future. We report a case of a foot infection with a non toxigenic C. diptheriae
      biovar gravis in a 16 year old girl, who has travelled to Thailand.
FAU - Depypere, M
AU  - Depypere M
AD  - Department of Clinical Microbiology, University Hospital Leuven, Belgium.
      melissa.depypere@gmail.com
FAU - Verhaegen, J
AU  - Verhaegen J
AD  - Department of Clinical Microbiology, University Hospital Leuven, Belgium.
FAU - Derdelinckx, I
AU  - Derdelinckx I
AD  - Department of Infectious Diseases, University Hospital Leuven, Belgium.
FAU - Meersseman, W
AU  - Meersseman W
AD  - Department of Infectious Diseases, University Hospital Leuven, Belgium.
LA  - eng
PT  - Case Reports
PT  - Journal Article
PL  - Belgium
TA  - Acta Clin Belg
JT  - Acta clinica Belgica
JID - 0370306
RN  - 0 (Anti-Bacterial Agents)
RN  - 3U02EL437C (Clindamycin)
SB  - IM
MH  - Adolescent
MH  - Anti-Bacterial Agents/therapeutic use
MH  - Belgium
MH  - Clindamycin/therapeutic use
MH  - Diagnosis, Differential
MH  - Diphtheria/*diagnosis/drug therapy
MH  - Female
MH  - Foot Diseases/*diagnosis/drug therapy/*microbiology
MH  - Humans
MH  - Skin Diseases, Bacterial/*diagnosis/drug therapy/*microbiology
MH  - Thailand
EDAT- 2014/03/04 06:00
MHDA- 2014/04/04 06:00
CRDT- 2014/03/04 06:00
AID - 10.1179/ACB.3429 [doi]
PST - ppublish
SO  - Acta Clin Belg. 2013 Sep-Oct;68(5):382-3.

PMID- 24567843
OWN - NLM
STAT- Publisher
DA  - 20140225
IS  - 2048-7193 (Print)
IS  - 2048-7193 (Linking)
VI  - 3
IP  - 1
DP  - 2014 Mar
TI  - Comparison of the Safety and Immunogenicity of a Novel Quadrivalent Meningococcal
      ACWY-Tetanus Toxoid Conjugate Vaccine and a Marketed Quadrivalent Meningococcal
      ACWY-Diphtheria Toxoid Conjugate Vaccine in Healthy Individuals 10-25 Years of
      Age.
PG  - 33-42
AB  - BACKGROUND: Universal immunization of adolescents against meningococcal disease
      with a quadrivalent meningococcal ACWY (MenACWY) conjugate vaccine is recommended
      in a number of countries. METHODS: In a randomized, controlled, observer-blinded,
      multicenter trial, 1016 participants, 10-25 years of age, were randomly allocated
      1:1:1 to receive a single dose of 1 of 2 lots of an investigational tetanus
      toxoid-conjugated MenACWY vaccine (MenACWY-TT) or a marketed diphtheria
      toxoid-conjugated MenACWY vaccine (MenACWY-DT). The primary outcome was the
      noninferiority of the vaccine response after MenACWY-TT (lot A) compared with
      MenACWY-DT for all 4 serogroups. Vaccine response was defined as a
      postvaccination human serum bactericidal antibody (hSBA) titer against each of
      the serogroups of at least 1:8 in persons initially seronegative (<1:4) or as a
      4-fold increase in titer pre- to postvaccination in persons initially
      seropositive (>/=1:4). Adverse events (AEs) after immunization were measured 4
      and 31 days postvaccination. RESULTS: The mean age of participants was 16.3
      years; 977 (96.6%) completed the study. The noninferiority of MenACWY-TT (lot A) 
      to the control vaccine in terms of the percentage of participants with hSBA
      vaccine response was demonstrated for each serogroup. Vaccine response rates
      ranged from 51.0% to 82.5% for the 4 serogroups after MenACWY-TT (both lots)
      compared with 39.0%-76.3% for the 4 serogroups after MenACWY-DT. Pain was the
      most common injection-site reaction reported by 50.8%-55.4% across the 3 groups. 
      Fatigue and headache were the most common systemic solicited AEs, reported by
      27.3%-29.2% and 25.5%-26.4%, respectively. CONCLUSIONS: Tetanus toxoid-conjugated
      MenACWY vaccine was well tolerated and elicited an immune response that was
      noninferior to that of a marketed MenACWY-DT (www.clinicaltrials.gov
      NCT01165242).
FAU - Halperin, Scott A
AU  - Halperin SA
AD  - Departments of Pediatrics and Medicine, Canadian Center for Vaccinology,
      Dalhousie University, Capital Health and the IWK Health Centre, Halifax, Nova
      Scotia, Canada.
FAU - Baine, Yaela
AU  - Baine Y
AD  - GlaxoSmithKline Vaccines, King of Prussia, Pennsylvania.
FAU - Domachowske, Joseph B
AU  - Domachowske JB
AD  - Department of Pediatrics, SUNY Upstate Medical Center, Syracuse, New York.
FAU - Aggarwal, Naresh
AU  - Aggarwal N
AD  - Findagate Medical Centre, Brampton, Ontario, Canada.
FAU - Simon, Michael
AU  - Simon M
AD  - Pediatric and Adolescent Medicine, Nicholasville, Kentucky.
FAU - Langley, Joanne M
AU  - Langley JM
AD  - Departments of Pediatrics and Medicine, Canadian Center for Vaccinology,
      Dalhousie University, Capital Health and the IWK Health Centre, Halifax, Nova
      Scotia, Canada.
FAU - McNeil, Shelly A
AU  - McNeil SA
AD  - Departments of Pediatrics and Medicine, Canadian Center for Vaccinology,
      Dalhousie University, Capital Health and the IWK Health Centre, Halifax, Nova
      Scotia, Canada.
FAU - Friedland, Leonard R
AU  - Friedland LR
AD  - GlaxoSmithKline Vaccines, King of Prussia, Pennsylvania.
FAU - Bianco, Veronique
AU  - Bianco V
AD  - GlaxoSmithKline Vaccines, Wavre, Belgium.
FAU - Baccarini, Carmen I
AU  - Baccarini CI
AD  - GlaxoSmithKline Vaccines, King of Prussia, Pennsylvania.
FAU - Miller, Jacqueline M
AU  - Miller JM
AD  - GlaxoSmithKline Vaccines, King of Prussia, Pennsylvania.
LA  - ENG
PT  - JOURNAL ARTICLE
DEP - 20131017
TA  - J Pediatric Infect Dis Soc
JT  - Journal of the Pediatric Infectious Diseases Society
JID - 101586049
PMC - PMC3933042
OTO - NOTNLM
OT  - Neisseria meningitidis
OT  - meningococcal conjugate vaccine
OT  - vaccine immunogenicity
OT  - vaccine safety
EDAT- 2014/02/26 06:00
MHDA- 2014/02/26 06:00
CRDT- 2014/02/26 06:00
PMCR- 2015/03/01 00:00
PHST- 2013/05/13 [received]
PHST- 2013/06/25 [accepted]
PHST- 2013/10/17 [epublish]
AID - 10.1093/jpids/pit058 [doi]
AID - pit058 [pii]
PST - ppublish
SO  - J Pediatric Infect Dis Soc. 2014 Mar;3(1):33-42. Epub 2013 Oct 17.

PMID- 24502135
OWN - NLM
STAT- MEDLINE
DA  - 20140207
DCOM- 20140227
IS  - 0465-5893 (Print)
IS  - 0465-5893 (Linking)
VI  - 64
IP  - 5
DP  - 2013
TI  - [Pertussis as health care workers infectious disease--the clinical case with a
      commentary].
PG  - 731-9
AB  - We discuss the changing epidemiological situation of pertussis observed in recent
      years, with a focus on the shift of cases from young children to older age
      groups, teenagers and adults. Whooping cough may affect healthcare workers who
      belong to a high-risk group and cause hospital infections. We present a case
      report of pertussis in a nurse and the recommended prophylactic measures in
      healthcare workers. The current definition and diagnosis of pertussis is also
      discussed. The clinical course of pertussis can be significantly alleviated and
      highly non-specific, with no typical coughing and vomiting in people vaccinated
      against whooping cough a few years earlier. Pertussis should be considered in the
      differential diagnosis of cough lasting more than fourteen days. Improvement of
      the epidemiological situation requires, besides immunization of infants, regular 
      and universal booster immunization for adolescents and adults. Vaccinations for
      health care workers of neonatal and pediatric wards are recommended in the
      National Program of Immunization for 2013. It seems that booster vaccination of
      health care workers with a triple vaccine against diphtheria, tetanus and
      acellular pertussis (dTpa) of the reduced quantity of antigens, particularly of
      health workers caring for infants, children and the elderly, may be the most
      effective way to reduce the risk of pertussis transmission in the health care
      environment.
FAU - Kuchar, Ernest
AU  - Kuchar E
AD  - Katedra i Klinika Pediatrii i Chorob Infekcyjnych, Uniwersytet Medyczny we
      Wroclawiu, Wroclaw, Poland. ernest.kuchar@umed.wroc.pl
FAU - Nitsch-Osuch, Aneta
AU  - Nitsch-Osuch A
AD  - Katedra Medycyny Rodzinnej, Warszawski Uniwersytet Medyczny, Warszawa, Poland.
FAU - Szenborn, Leszek
AU  - Szenborn L
AD  - Katedra i Klinika Pediatrii i Chorob Infekcyjnych, Uniwersytet Medyczny we
      Wroclawiu, Wroclaw, Poland.
LA  - pol
PT  - Case Reports
PT  - English Abstract
PT  - Journal Article
TT  - Krztusiec jako choroba zakazna pracownikow ochrony zdrowia--przypadek kliniczny z
      komentarzem.
PL  - Poland
TA  - Med Pr
JT  - Medycyna pracy
JID - 0376642
SB  - IM
MH  - Adolescent
MH  - Adult
MH  - Aged
MH  - Child
MH  - Child, Preschool
MH  - Communicable Diseases/*therapy/*transmission
MH  - Cross Infection/*prevention & control/*transmission
MH  - Female
MH  - Health Personnel
MH  - Humans
MH  - Infant
MH  - Infant, Newborn
MH  - Infectious Disease Transmission, Professional-to-Patient/*prevention & control
MH  - Male
MH  - Middle Aged
MH  - Poland
MH  - Whooping Cough/*prevention & control/*transmission
MH  - Young Adult
EDAT- 2014/02/08 06:00
MHDA- 2014/02/28 06:00
CRDT- 2014/02/08 06:00
PST - ppublish
SO  - Med Pr. 2013;64(5):731-9.

PMID- 24450242
OWN - NLM
STAT- MEDLINE
DA  - 20140123
DCOM- 20140211
IS  - 0125-1562 (Print)
IS  - 0125-1562 (Linking)
VI  - 44
IP  - 6
DP  - 2013 Nov
TI  - Awareness of and factors influencing willingness to receive a tetanus-diphtheria 
      toxoid booster vaccine among Thai adults.
PG  - 1047-54
AB  - Adults who complete the diphtheria tetanus pertussis (DTP) vaccine series during 
      childhood should receive a tetanus-diphtheria toxoid (Td) booster vaccine every
      10 years. We studied awareness of and willingness to receive the Td booster
      vaccine as well as factors influencing these attitudes. A total of 1,284
      participants were interviewed using a questionnaire at the out-patient department
      (OPD) of Siriraj Hospital, Bangkok, Thailand from January 31 to February 28,
      2011. The sample population included: OPD patients, family members accompanying
      patients and medical personnel other than doctors. Seven percent of the 961
      general participants and 26.3% of the 320 medical personnel who completed the
      questionnaire were aware of the need to receive the Td booster vaccine.
      Eighty-six point five percent of participants stated they be willing to receive
      the vaccine if they were instructed by their doctors. Logistic regression
      analyses showed the following factors correlated with awareness of the need to
      receive the vaccine: born after 1978 (aOR = 2.17; 95% CI: 1.59-2.97), higher
      income (aOR = 1.93; 95% CI: 1.37-2.72), and higher general preventive awareness
      score (aOR = 1.08; 95% CI: 1.02-1.14). Factors that correlated with willingness
      to receive the vaccine were: higher education (aOR = 2.17; 95% CI: 1.54-3.05), a 
      higher score on general knowledge of tetanus-diphtheria (aOR = 2.00; 95% CI:
      1.15-3.51), a higher general preventive awareness score (aOR = 1.06; 95% CI:
      1.007-1.115), and previous experience with the Td booster vaccine (aOR = 2.85;
      95% CI: 1.71-4.76), Under-awareness of the adult vaccination program remains a
      problem in Thailand especially among older generations and low-socioeconomic
      groups. As passive immunity wanes with time, public health authorities need to
      take action to educate the general population and health care workers about the
      importance of the Td booster vaccine.
FAU - Pandejpong, Denla
AU  - Pandejpong D
AD  - Department of Medicine, Faculty of Medicine Siriraj Hospital, Mahidol University,
      Bangkok, Thailand. denla.pan@mahidol.ac.th
FAU - Phisalprapa, Pochamana
AU  - Phisalprapa P
AD  - Department of Medicine, Faculty of Medicine Siriraj Hospital, Mahidol University,
      Bangkok, Thailand.
LA  - eng
PT  - Journal Article
PT  - Research Support, Non-U.S. Gov't
PL  - Thailand
TA  - Southeast Asian J Trop Med Public Health
JT  - The Southeast Asian journal of tropical medicine and public health
JID - 0266303
RN  - 0 (Diphtheria-Tetanus Vaccine)
RN  - 0 (Diphtheria-Tetanus-Pertussis Vaccine)
SB  - IM
MH  - Adult
MH  - Awareness
MH  - Cross-Sectional Studies
MH  - Diphtheria-Tetanus Vaccine/*administration & dosage
MH  - Diphtheria-Tetanus-Pertussis Vaccine
MH  - Female
MH  - *Health Knowledge, Attitudes, Practice
MH  - Humans
MH  - *Immunization, Secondary
MH  - Male
MH  - Middle Aged
MH  - *Patient Acceptance of Health Care
MH  - Socioeconomic Factors
MH  - Thailand
EDAT- 2014/01/24 06:00
MHDA- 2014/02/12 06:00
CRDT- 2014/01/24 06:00
PST - ppublish
SO  - Southeast Asian J Trop Med Public Health. 2013 Nov;44(6):1047-54.

PMID- 24444703
OWN - NLM
STAT- In-Process
DA  - 20140225
IS  - 1872-6054 (Electronic)
IS  - 0168-8510 (Linking)
VI  - 115
IP  - 1
DP  - 2014 Mar
TI  - Effectiveness and cost-effectiveness of different immunization strategies against
      whooping cough to reduce child morbidity and mortality.
PG  - 82-91
LID - 10.1016/j.healthpol.2013.12.007 [doi]
LID - S0168-8510(13)00328-X [pii]
AB  - INTRODUCTION: In the last years there has been a significant increase in reported
      cases of pertussis in developed countries, in spite of high rates of childhood
      immunization. Health institutions have recommended different vaccination
      strategies to reduce child morbidity and mortality: vaccination of adolescents
      and adults, pregnant women, people in contact with the newborn (cocoon strategy) 
      and health care workers. The aim of this paper is to review the scientific
      evidence supporting these recommendations. METHODS: Systematic review on the
      effectiveness and cost-effectiveness of the above strategies for the reduction of
      morbidity and mortality from pertussis in infants under 12 months. The electronic
      databases Medline, PreMedline, Embase, CRD, Cochrane Central, and Trip Database
      were consulted from 1990 to October 2012. The evidence was assessed using the
      GRADE system. RESULTS: There were eight studies on the efficacy or safety of the 
      strategies analyzed, and 18 economic evaluations. Direct evidence on the efficacy
      of these strategies is scarce. Economic evaluations suggest that vaccination of
      adolescents and adults would be cost-effective, although there is major
      uncertainty over the parameters used. CONCLUSIONS: From the perspective of health
      technology assessment, there is insufficient evidence to recommend the
      vaccination strategies evaluated.
CI  - Copyright (c) 2013 Elsevier Ireland Ltd. All rights reserved.
FAU - Rivero-Santana, Amado
AU  - Rivero-Santana A
AD  - Canarian Foundation of Health and Research (FUNCIS), Camino Candelaria, n degrees
      44, 1 feminine planta, El Rosario, 38109 Tenerife, Spain; Health Services
      Research on Chronic Patients Network (REDISSEC), Camino Candelaria, 44, El
      Rosario, 38109 Tenerife, Spain; Center for Biomedical Research of the Canary
      Islands (CIBICAN), Campus de Ciencias de la Salud, s/n, 38071 La Laguna, Spain.
      Electronic address: amado.riverosantana@sescs.es.
FAU - Cuellar-Pompa, Leticia
AU  - Cuellar-Pompa L
AD  - Canarian Foundation of Health and Research (FUNCIS), Camino Candelaria, n degrees
      44, 1 feminine planta, El Rosario, 38109 Tenerife, Spain; Health Services
      Research on Chronic Patients Network (REDISSEC), Camino Candelaria, 44, El
      Rosario, 38109 Tenerife, Spain; Center for Biomedical Research of the Canary
      Islands (CIBICAN), Campus de Ciencias de la Salud, s/n, 38071 La Laguna, Spain.
FAU - Sanchez-Gomez, Luis M
AU  - Sanchez-Gomez LM
AD  - Health Services Research on Chronic Patients Network (REDISSEC), Camino
      Candelaria, 44, El Rosario, 38109 Tenerife, Spain; Health Technology Assessment
      Agency (AETS), Health Institute Carlos III (ISCIII), C/Sinesio Delgado, 4, 28029 
      Madrid, Spain; Health Research Institute of the University Hospital La Princesa, 
      C/ Diego Leon, 62, 28006 Madrid, Spain.
FAU - Perestelo-Perez, Lilisbeth
AU  - Perestelo-Perez L
AD  - Canarian Foundation of Health and Research (FUNCIS), Camino Candelaria, n degrees
      44, 1 feminine planta, El Rosario, 38109 Tenerife, Spain; Health Services
      Research on Chronic Patients Network (REDISSEC), Camino Candelaria, 44, El
      Rosario, 38109 Tenerife, Spain; Center for Biomedical Research of the Canary
      Islands (CIBICAN), Campus de Ciencias de la Salud, s/n, 38071 La Laguna, Spain;
      Evaluation Unit of the Canary Islands Health Service (SESCS), Camino Candelaria, 
      44, El Rosario, 38109 Tenerife, Spain.
FAU - Serrano-Aguilar, Pedro
AU  - Serrano-Aguilar P
AD  - Canarian Foundation of Health and Research (FUNCIS), Camino Candelaria, n degrees
      44, 1 feminine planta, El Rosario, 38109 Tenerife, Spain; Health Services
      Research on Chronic Patients Network (REDISSEC), Camino Candelaria, 44, El
      Rosario, 38109 Tenerife, Spain; Center for Biomedical Research of the Canary
      Islands (CIBICAN), Campus de Ciencias de la Salud, s/n, 38071 La Laguna, Spain;
      Evaluation Unit of the Canary Islands Health Service (SESCS), Camino Candelaria, 
      44, El Rosario, 38109 Tenerife, Spain.
LA  - eng
PT  - Journal Article
PT  - Research Support, Non-U.S. Gov't
DEP - 20131228
PL  - Ireland
TA  - Health Policy
JT  - Health policy (Amsterdam, Netherlands)
JID - 8409431
SB  - H
OTO - NOTNLM
OT  - Adolescent
OT  - Adult
OT  - Diphtheria–tetanus–pertussis vaccine
OT  - Health personnel
OT  - Immunization
OT  - Whooping cough
EDAT- 2014/01/22 06:00
MHDA- 2014/01/22 06:00
CRDT- 2014/01/22 06:00
PHST- 2013/07/03 [received]
PHST- 2013/10/30 [revised]
PHST- 2013/12/19 [accepted]
PHST- 2013/12/28 [aheadofprint]
AID - S0168-8510(13)00328-X [pii]
AID - 10.1016/j.healthpol.2013.12.007 [doi]
PST - ppublish
SO  - Health Policy. 2014 Mar;115(1):82-91. doi: 10.1016/j.healthpol.2013.12.007. Epub 
      2013 Dec 28.

PMID- 24441251
OWN - NLM
STAT- MEDLINE
DA  - 20140120
DCOM- 20140627
IS  - 0974-5130 (Electronic)
IS  - 0377-4929 (Linking)
VI  - 56
IP  - 4
DP  - 2013 Oct-Dec
TI  - Isolated eccentric lingual diphtheria: a relevance.
PG  - 466-7
LID - 10.4103/0377-4929.125377 [doi]
FAU - Belaldavar, Basavaraj P
AU  - Belaldavar BP
FAU - Ankle, Nitin R
AU  - Ankle NR
FAU - Gajendran, Ashwin V
AU  - Gajendran AV
AD  - Department of ENT and HNS, Jawaharlal Nehru Medical College, Belgaum, India.
FAU - Kedarnath, Ratkal
AU  - Kedarnath R
LA  - eng
PT  - Case Reports
PT  - Journal Article
PL  - India
TA  - Indian J Pathol Microbiol
JT  - Indian journal of pathology & microbiology
JID - 7605904
SB  - IM
MH  - Bacteriological Techniques
MH  - Child
MH  - Corynebacterium diphtheriae/*isolation & purification
MH  - Diphtheria/*diagnosis/*pathology
MH  - Humans
MH  - Male
MH  - Microscopy
MH  - Tongue/*pathology
EDAT- 2014/01/21 06:00
MHDA- 2014/06/28 06:00
CRDT- 2014/01/21 06:00
AID - IndianJPatholMicrobiol_2013_56_4_466_125377 [pii]
AID - 10.4103/0377-4929.125377 [doi]
PST - ppublish
SO  - Indian J Pathol Microbiol. 2013 Oct-Dec;56(4):466-7. doi:
      10.4103/0377-4929.125377.

PMID- 24427590
OWN - NLM
STAT- PubMed-not-MEDLINE
DA  - 20140115
DCOM- 20140115
LR  - 20140117
IS  - 2231-3796 (Print)
IS  - 2231-3796 (Linking)
VI  - 65
IP  - 4
DP  - 2013 Dec
TI  - Diphtheria Re-emergence: Problems Faced by Developing Countries.
PG  - 314-8
LID - 10.1007/s12070-012-0518-5 [doi]
AB  - In the pre-vaccination era, diphtheria was a leading cause of childhood
      mortality. With the introduction of routine childhood immunization, paediatric
      care and improved hygiene status the disease has been almost completely
      eradicated in many developed countries. On the contrary developing countries,
      still account for 80-90% of the global burden. Retrospective analysis of 52 cases
      of diphtheria over a period of 12 years at a tertiary referral hospital was
      carried out. They were analyzed for mortality and morbidity trends, immunization 
      status, microbiological confirmation rates and antidiphtheritic serum (ADS)
      administration. Incidence in those over 5 years was 59.61%. Only 11.54% cases
      were either partially or fully immunized. The case fatality rate was 36.53%.
      Culture was performed only in 17 cases whereas ADS was administered in only 16
      cases. In conclusion, the occurrence of diphtheria even in those immunized
      highlights the flaws in the present immunization program. Poor immunization
      coverage, lack of ADS, antibiotic resistance are the main reasons for
      re-emergence of diphtheria.
FAU - Dandinarasaiah, Manjunath
AU  - Dandinarasaiah M
AD  - Department of ENT, Karnataka Institute of Medical Sciences, Hubli, Karnataka
      India ; House No. 14, 1st Floor, 'Shreyas', Prabhat Colony, Vidyanagar, Hubli,
      580021 Karnataka India.
FAU - Vikram, Bhat Kemmannu
AU  - Vikram BK
AD  - Department of ENT, Karnataka Institute of Medical Sciences, Hubli, Karnataka
      India.
FAU - Krishnamurthy, Naveen
AU  - Krishnamurthy N
AD  - Department of ENT, Karnataka Institute of Medical Sciences, Hubli, Karnataka
      India.
FAU - Chetan, A C
AU  - Chetan AC
AD  - School of Medical Science and Technology, Indian Institute of Technology,
      Kharagpur, 721302 West Bengal India.
FAU - Jain, Abhineet
AU  - Jain A
AD  - Department of ENT, Karnataka Institute of Medical Sciences, Hubli, Karnataka
      India.
LA  - eng
PT  - Journal Article
DEP - 20120225
PL  - India
TA  - Indian J Otolaryngol Head Neck Surg
JT  - Indian journal of otolaryngology and head and neck surgery : official publication
      of the Association of Otolaryngologists of India
JID - 9422551
PMC - PMC3851500
OID - NLM: PMC3851500 [Available on 12/01/14]
OTO - NOTNLM
OT  - Antidiphtheritic serum
OT  - Corynebacterium diphtheria
OT  - Immunization
OT  - Mortality
OT  - Re-emergence
EDAT- 2014/01/16 06:00
MHDA- 2014/01/16 06:01
CRDT- 2014/01/16 06:00
PMCR- 2014/12/01 00:00
PHST- 2011/12/28 [received]
PHST- 2012/02/09 [accepted]
PHST- 2012/02/25 [epublish]
AID - 10.1007/s12070-012-0518-5 [doi]
AID - 518 [pii]
PST - ppublish
SO  - Indian J Otolaryngol Head Neck Surg. 2013 Dec;65(4):314-8. doi:
      10.1007/s12070-012-0518-5. Epub 2012 Feb 25.

PMID- 24411908
OWN - NLM
STAT- MEDLINE
DA  - 20140113
DCOM- 20140414
IS  - 1527-3792 (Electronic)
IS  - 0022-5347 (Linking)
VI  - 191
IP  - 2
DP  - 2014 Feb
TI  - Re: diphtheria toxin-epidermal growth factor fusion protein DAB389EGF for the
      treatment of bladder cancer.
PG  - 556
LID - 10.1016/j.juro.2013.10.136 [doi]
LID - S0022-5347(13)05875-8 [pii]
FAU - Wood, David P
AU  - Wood DP
LA  - eng
PT  - Comment
PT  - Editorial
DEP - 20131029
PL  - United States
TA  - J Urol
JT  - The Journal of urology
JID - 0376374
RN  - 0 (Antineoplastic Agents)
RN  - 0 (Recombinant Fusion Proteins)
SB  - AIM
SB  - IM
CON - Clin Cancer Res. 2013 Jan 1;19(1):148-57. PMID: 23172881
MH  - Animals
MH  - Antineoplastic Agents/*therapeutic use
MH  - Female
MH  - Humans
MH  - Recombinant Fusion Proteins/*therapeutic use
MH  - Urinary Bladder Neoplasms/*drug therapy
EDAT- 2014/01/15 06:00
MHDA- 2014/04/15 06:00
CRDT- 2014/01/14 06:00
PHST- 2013/10/25 [accepted]
PHST- 2013/10/29 [aheadofprint]
AID - S0022-5347(13)05875-8 [pii]
AID - 10.1016/j.juro.2013.10.136 [doi]
PST - ppublish
SO  - J Urol. 2014 Feb;191(2):556. doi: 10.1016/j.juro.2013.10.136. Epub 2013 Oct 29.

PMID- 24399343
OWN - NLM
STAT- In-Process
DA  - 20140108
IS  - 1988-9518 (Electronic)
IS  - 0214-3429 (Linking)
VI  - 26
IP  - 4
DP  - 2013 Dec
TI  - [Immunization practices for workers. Update recommendations].
PG  - 287-97
AB  - INTRODUCTION: Infectious diseases are a major cause of morbidity and mortality in
      the workplace. Worker vaccination against a number of infectious diseases is
      considered the most effective strategy of primary prevention to control them.
      SOURCES: A literature review was performed in Medline and websites of Spanish
      scientific societies were consulted to detect workers vaccination
      recommendations. The inclusion criteria was that the recommendation had been made
      from January 2007 to October 2012. DEVELOPMENT: Seventeen papers were selected
      and websites of the Ministry of Health, Spanish Society of Chemotherapy, Spanish 
      Society of Preventive Medicine, Public Health and Hygiene, and Vaccinology
      Spanish Association provided relevant information to our review. Groups of
      workers at increased risk of acquiring infectious diseases during their
      professional activity were determined, and vaccination recommendations were
      established (vaccination against tetanus, diphtheria, pertussis, hepatitis A,
      hepatitis B, pneumococcus, meningococcus, measles, rubella, mumps, chickenpox,
      influenza, Haemophilus influenzae b, typhoid, polio, tuberculosis and rabies).
      CONCLUSIONS: Epidemiological changes in recent years, with the re-emergence of
      some diseases such as whooping cough, measles or mumps, force the exposed workers
      (especially the health care workers) to check their immune status.
FAU - Saenz-Gonzalez, Maria Carmen
AU  - Saenz-Gonzalez MC
AD  - Maria Carmen Saenz-Gonzalez, Servicio de Medicina Preventiva y Salud Publica.
      Complejo Asistencial Universitario de Salamanca. Paseo de San Vicente, 58-182.
      37007. Salamanca, Spain. mcsaenz@usal.es.
FAU - Hernandez-Garcia, Ignacio
AU  - Hernandez-Garcia I
LA  - spa
PT  - English Abstract
PT  - Journal Article
TT  - Vacunaciones en el medio laboral. Actualizacion.
PL  - Spain
TA  - Rev Esp Quimioter
JT  - Revista espanola de quimioterapia : publicacion oficial de la Sociedad Espanola
      de Quimioterapia
JID - 9108821
SB  - IM
EDAT- 2014/01/09 06:00
MHDA- 2014/01/09 06:00
CRDT- 2014/01/09 06:00
AID - saenz [pii]
PST - ppublish
SO  - Rev Esp Quimioter. 2013 Dec;26(4):287-97.

PMID- 24381159
OWN - NLM
STAT- MEDLINE
DA  - 20140115
DCOM- 20140325
LR  - 20140717
IS  - 1091-6490 (Electronic)
IS  - 0027-8424 (Linking)
VI  - 111
IP  - 2
DP  - 2014 Jan 14
TI  - Unraveling the challenges of pertussis.
PG  - 575-6
LID - 10.1073/pnas.1321360111 [doi]
FAU - Edwards, Kathryn M
AU  - Edwards KM
AD  - Vanderbilt Vaccine Research Program, Department of Pediatrics, Vanderbilt
      University School of Medicine, Nashville, TN 37232.
LA  - eng
PT  - Comment
PT  - Journal Article
DEP - 20131231
PL  - United States
TA  - Proc Natl Acad Sci U S A
JT  - Proceedings of the National Academy of Sciences of the United States of America
JID - 7505876
RN  - 0 (Diphtheria-Tetanus-acellular Pertussis Vaccines)
SB  - IM
CON - Proc Natl Acad Sci U S A. 2014 Jan 14;111(2):787-92. PMID: 24277828
MH  - Animals
MH  - Diphtheria-Tetanus-acellular Pertussis Vaccines/*pharmacology
MH  - Whooping Cough/*epidemiology/*prevention & control
PMC - PMC3896212
OID - NLM: PMC3896212
EDAT- 2014/01/02 06:00
MHDA- 2014/03/26 06:00
CRDT- 2014/01/02 06:00
PHST- 2013/12/31 [aheadofprint]
AID - 1321360111 [pii]
AID - 10.1073/pnas.1321360111 [doi]
PST - ppublish
SO  - Proc Natl Acad Sci U S A. 2014 Jan 14;111(2):575-6. doi: 10.1073/pnas.1321360111.
      Epub 2013 Dec 31.

PMID- 24379224
OWN - NLM
STAT- MEDLINE
DA  - 20140103
DCOM- 20140224
IS  - 1098-4275 (Electronic)
IS  - 0031-4005 (Linking)
VI  - 133
IP  - 1
DP  - 2014 Jan
TI  - Acute lower respiratory infection among Bacille Calmette-Guerin (BCG)-vaccinated 
      children.
PG  - e73-81
LID - 10.1542/peds.2013-2218 [doi]
AB  - OBJECTIVE: To determine whether Bacille Calmette-Guerin (BCG) vaccination is
      linked to the risk of acute lower respiratory infection (ALRI) among children <5 
      years of age. METHODS: Data from Macro International Demographic and Health
      Surveys and United Nations Children's Fund Multiple Indicator Cluster Surveys
      were used to identify a primary cohort of 58,021 children in 19 countries
      (2005-2010) and a secondary cohort of 93,301 children in 18 countries
      (2000-2007). Information was collected by trained interviewers during home visits
      using standardized questionnaires, review of vaccination health cards, and
      measurement of health indicators. RESULTS: BCG vaccination was associated with a 
      17% to 37% risk reduction for suspected ALRI in both cohorts. The only vaccine or
      vitamin supplement to modify the effect of BCG was diphtheria-tetanus-pertussis
      (DTP; P < .001). The order in which the vaccines were first received was central 
      to this phenomena (BCG before DTP, adjusted/propensity score-weighted relative
      risk [apRR]: 0.79, 95% confidence interval [CI]: 0.70-0.89; BCG with DTP, apRR:
      0.82, 95% CI: 0.71-0.94; and BCG after DTP, apRR: 1.00, 95% CI: 0.87-1.13) but
      not number of DTP doses received. Other modifiers included vaccine strain used in
      immunization programs, chlorinating drinking water, using wood-burning fuel cook 
      stoves, and owning livestock. CONCLUSIONS: Children vaccinated with BCG had a
      significantly lower risk of suspected ALRI. Clarification is needed as to whether
      this is due to reductions in the underlying risk of tuberculosis or ALRI per se.
FAU - Hollm-Delgado, Maria-Graciela
AU  - Hollm-Delgado MG
AD  - Department of International Health, Johns Hopkins Bloomberg School of Public
      Health, 615 North Wolfe St, Baltimore, MD 21205. mhollmd@jhsph.edu.
FAU - Stuart, Elizabeth A
AU  - Stuart EA
FAU - Black, Robert E
AU  - Black RE
LA  - eng
PT  - Journal Article
PT  - Research Support, Non-U.S. Gov't
DEP - 20131230
PL  - United States
TA  - Pediatrics
JT  - Pediatrics
JID - 0376422
RN  - 0 (BCG Vaccine)
SB  - AIM
SB  - IM
MH  - Acute Disease
MH  - *BCG Vaccine
MH  - Child, Preschool
MH  - Cohort Studies
MH  - Female
MH  - Health Surveys
MH  - Humans
MH  - Infant
MH  - Male
MH  - Regression Analysis
MH  - Respiratory Tract Infections/*prevention & control
MH  - Risk
MH  - Treatment Outcome
MH  - Tuberculosis/prevention & control
MH  - World Health
OTO - NOTNLM
OT  - Bacille Calmette-Guerin (BCG) vaccine
OT  - childhood immunization
OT  - developing countries
OT  - diphtheria-tetanus-pertussis (DTP) vaccine
OT  - respiratory tract infection
EDAT- 2014/01/01 06:00
MHDA- 2014/02/25 06:00
CRDT- 2014/01/01 06:00
PHST- 2013/12/30 [aheadofprint]
AID - peds.2013-2218 [pii]
AID - 10.1542/peds.2013-2218 [doi]
PST - ppublish
SO  - Pediatrics. 2014 Jan;133(1):e73-81. doi: 10.1542/peds.2013-2218. Epub 2013 Dec
      30.

PMID- 24377418
OWN - NLM
STAT- MEDLINE
DA  - 20140124
DCOM- 20140619
IS  - 1741-7007 (Electronic)
IS  - 1741-7007 (Linking)
VI  - 11
DP  - 2013
TI  - IpsA, a novel LacI-type regulator, is required for inositol-derived lipid
      formation in Corynebacteria and Mycobacteria.
PG  - 122
LID - 10.1186/1741-7007-11-122 [doi]
AB  - BACKGROUND: The development of new drugs against tuberculosis and diphtheria is
      focused on disrupting the biogenesis of the cell wall, the unique architecture of
      which confers resistance against current therapies. The enzymatic pathways
      involved in the synthesis of the cell wall by these pathogens are well
      understood, but the underlying regulatory mechanisms are largely unknown.
      RESULTS: Here, we characterize IpsA, a LacI-type transcriptional regulator
      conserved among Mycobacteria and Corynebacteria that plays a role in the
      regulation of cell wall biogenesis. IpsA triggers myo-inositol formation by
      activating ino1, which encodes inositol phosphate synthase. An ipsA deletion
      mutant of Corynebacterium glutamicum cultured on glucose displayed significantly 
      impaired growth and presented an elongated cell morphology. Further studies
      revealed the absence of inositol-derived lipids in the cell wall and a complete
      loss of mycothiol biosynthesis. The phenotype of the C. glutamicum ipsA deletion 
      mutant was complemented to different extend by homologs from Corynebacterium
      diphtheriae (dip1969) and Mycobacterium tuberculosis (rv3575), indicating the
      conserved function of IpsA in the pathogenic species. Additional targets of IpsA 
      with putative functions in cell wall biogenesis were identified and IpsA was
      shown to bind to a conserved palindromic motif within the corresponding promoter 
      regions. Myo-inositol was identified as an effector of IpsA, causing the
      dissociation of the IpsA-DNA complex in vitro. CONCLUSIONS: This characterization
      of IpsA function and of its regulon sheds light on the complex transcriptional
      control of cell wall biogenesis in the mycolata taxon and generates novel targets
      for drug development.
FAU - Baumgart, Meike
AU  - Baumgart M
FAU - Luder, Kerstin
AU  - Luder K
FAU - Grover, Shipra
AU  - Grover S
FAU - Gatgens, Cornelia
AU  - Gatgens C
FAU - Besra, Gurdyal S
AU  - Besra GS
FAU - Frunzke, Julia
AU  - Frunzke J
AD  - Institut fur Bio- und Geowissenschaften, IBG-1: Biotechnologie, Forschungszentrum
      Julich, 52425 Julich, Germany. j.frunzke@fz-juelich.de.
LA  - eng
PT  - Journal Article
PT  - Research Support, Non-U.S. Gov't
DEP - 20131230
PL  - England
TA  - BMC Biol
JT  - BMC biology
JID - 101190720
RN  - 0 (DNA, Bacterial)
RN  - 0 (Lac Repressors)
RN  - 0 (Lipids)
RN  - 4L6452S749 (Inositol)
SB  - IM
MH  - Cell Wall/metabolism
MH  - Corynebacterium glutamicum/*genetics/metabolism
MH  - DNA, Bacterial/genetics
MH  - Gene Deletion
MH  - Gene Expression Regulation, Bacterial
MH  - Genes, Bacterial
MH  - Inositol/metabolism
MH  - Lac Repressors/genetics/*metabolism
MH  - Lipid Metabolism
MH  - Lipids/*biosynthesis
MH  - Mycobacterium tuberculosis/*genetics/metabolism
MH  - Phenotype
MH  - Promoter Regions, Genetic
PMC - PMC3899939
OID - NLM: PMC3899939
EDAT- 2014/01/01 06:00
MHDA- 2014/06/20 06:00
CRDT- 2014/01/01 06:00
PHST- 2013/09/13 [received]
PHST- 2013/12/17 [accepted]
PHST- 2013/12/30 [aheadofprint]
AID - 1741-7007-11-122 [pii]
AID - 10.1186/1741-7007-11-122 [doi]
PST - epublish
SO  - BMC Biol. 2013 Dec 30;11:122. doi: 10.1186/1741-7007-11-122.

PMID- 24376270
OWN - NLM
STAT- MEDLINE
DA  - 20140120
DCOM- 20140325
IS  - 1550-6606 (Electronic)
IS  - 0022-1767 (Linking)
VI  - 192
IP  - 3
DP  - 2014 Feb 1
TI  - Myeloid cells limit production of antibody-secreting cells after immunization in 
      the lymph node.
PG  - 1004-12
LID - 10.4049/jimmunol.1300977 [doi]
AB  - Ab-secreting cell (ASC) expansion and survival are important processes in
      optimizing vaccines and controlling autoimmunity. The microenvironment of the
      medullary cords is positioned to control these key processes. Previously, we
      imaged and characterized ASC differentiation and migration by intravital
      microscopy in the lymph node (LN) by transferring and activating B cells
      expressing yellow fluorescent protein only in the ASC compartment. In this study,
      we observed that yellow fluorescent protein(+) ASCs in the medullary cords
      migrated along myelomonocytic cells and arrested in contact with them. Acute
      ablation of myeloid cells using the human diphtheria receptor system (diphtheria 
      toxin receptor [DTR]) expressed in Lysmd1-cre-positive cells increased ASC and Ab
      production by 2-fold. Increases in ASC numbers were associated with cell
      proliferation based on Ki-67 staining, rather than reduced apoptosis, or changes 
      in egress from the LN. Using DTR-mediated ablation targeted to Ccr2-expressing
      myeloid cells also generated increases in ASCs. In contrast, neither the
      depletion of Gr-1-positive cells with an Ab nor the ablation of cells using a
      cd11c-DTR resulted in any change in ASCs. IL-6 cytokine signaling can enhance ASC
      production and has been implicated in dampening ASCs in lupus mouse models
      through myeloid cells. Using mixed bone marrow chimeras, we observed that IL-6
      enhances ASC production, but IL-6 production was not required by myeloid cells to
      dampen ASCs in the LN. Inhibition of ASCs by these myeloid cells in the LN
      provides a new regulatory mechanism with implications for tuning Ab responses.
FAU - Fooksman, David R
AU  - Fooksman DR
AD  - Skirball Institute of Biomolecular Medicine, New York University School of
      Medicine, New York, NY 10016;
FAU - Nussenzweig, Michel C
AU  - Nussenzweig MC
FAU - Dustin, Michael L
AU  - Dustin ML
LA  - eng
GR  - R01 AI072529/AI/NIAID NIH HHS/United States
GR  - R01 AI072529/AI/NIAID NIH HHS/United States
PT  - Journal Article
PT  - Research Support, N.I.H., Extramural
DEP - 20131227
PL  - United States
TA  - J Immunol
JT  - Journal of immunology (Baltimore, Md. : 1950)
JID - 2985117R
RN  - 0 (Ccr2 protein, mouse)
RN  - 0 (Diphtheria Toxin)
RN  - 0 (Intercellular Signaling Peptides and Proteins)
RN  - 0 (Interleukin-6)
RN  - 0 (Ki-67 Antigen)
RN  - 0 (Luminescent Proteins)
RN  - 0 (Prdm1 protein, mouse)
RN  - 0 (Receptors, CCR2)
RN  - 0 (Recombinant Fusion Proteins)
RN  - 0 (Transcription Factors)
RN  - 0 (interleukin-6, mouse)
RN  - 149176-25-0 (heparin-binding EGF-like growth factor)
RN  - 9006-59-1 (Ovalbumin)
SB  - AIM
SB  - IM
MH  - Adoptive Transfer
MH  - Animals
MH  - Animals, Congenic
MH  - Antibody-Producing Cells/*immunology
MH  - Apoptosis
MH  - B-Lymphocyte Subsets/immunology/transplantation
MH  - Cell Communication
MH  - Diphtheria Toxin/pharmacology
MH  - Genes, Reporter
MH  - Humans
MH  - Immunization
MH  - Intercellular Signaling Peptides and Proteins/genetics
MH  - Interleukin-6/physiology
MH  - Ki-67 Antigen/analysis
MH  - Luminescent Proteins/analysis
MH  - Lymph Nodes/*immunology/ultrastructure
MH  - Mice
MH  - Mice, Inbred C57BL
MH  - Mice, Transgenic
MH  - Myeloid Cells/drug effects/*immunology
MH  - Ovalbumin/immunology
MH  - Promoter Regions, Genetic
MH  - Radiation Chimera
MH  - Receptors, CCR2/genetics
MH  - Recombinant Fusion Proteins/analysis/genetics
MH  - Transcription Factors/genetics/physiology
PMC - PMC3957337
MID - NIHMS545373
OID - NLM: NIHMS545373 [Available on 02/01/15]
OID - NLM: PMC3957337 [Available on 02/01/15]
EDAT- 2014/01/01 06:00
MHDA- 2014/03/26 06:00
CRDT- 2013/12/31 06:00
PMCR- 2015/02/01 00:00
PHST- 2013/12/27 [aheadofprint]
AID - jimmunol.1300977 [pii]
AID - 10.4049/jimmunol.1300977 [doi]
PST - ppublish
SO  - J Immunol. 2014 Feb 1;192(3):1004-12. doi: 10.4049/jimmunol.1300977. Epub 2013
      Dec 27.

PMID- 24370713
OWN - NLM
STAT- MEDLINE
DA  - 20140129
DCOM- 20140814
IS  - 1873-2518 (Electronic)
IS  - 0264-410X (Linking)
VI  - 32
IP  - 7
DP  - 2014 Feb 7
TI  - How much does it cost to get a dose of vaccine to the service delivery location? 
      Empirical evidence from Vietnam's Expanded Program on Immunization.
PG  - 834-8
LID - 10.1016/j.vaccine.2013.12.029 [doi]
LID - S0264-410X(13)01760-X [pii]
AB  - Few studies document the costs of operating vaccine supply chains, but
      decision-makers need this information to inform cost projections for investments 
      to accommodate new vaccine introduction. This paper presents empirical estimates 
      of vaccine supply chain costs for Vietnam's Expanded Program on Immunization
      (EPI) for routine vaccines at each level of the supply chain, before and after
      the introduction of the pentavalent vaccine. We used micro-costing methods to
      collect resource-use data associated with storage and transportation of vaccines 
      and immunization supplies at the national store, the four regional stores, and a 
      sample of provinces, districts, and commune health centers. We collected stock
      ledger data on the total number of doses of vaccines handled by each facility
      during the assessment year. Total supply chain costs were estimated at
      approximately US$65,000 at the national store and an average of US$39,000 per
      region, US$5800 per province, US$2200 per district, and US$300 per commune health
      center. Across all levels, cold chain equipment capital costs and labor were the 
      largest drivers of costs. The cost per dose delivered was estimated at US$0.19
      before the introduction of pentavalent and US$0.24 cents after introduction. At
      commune health centers, supply chain costs were 104% of the value of vaccines
      before introduction of pentavalent vaccine and 24% after introduction, mainly due
      to the higher price per dose of the pentavalent vaccine. The aggregated costs at 
      the last tier of the health system can be substantial because of the large number
      of facilities. Even in countries with high-functioning systems, empirical
      evidence on current costs from all levels of the system can help estimate
      resource requirements for expanding and strengthening resources to meet future
      immunization program needs. Other low- and middle-income countries can benefit
      from similar studies, in view of new vaccine introductions that will put strains 
      on existing systems.
CI  - Copyright (c) 2013 Elsevier Ltd. All rights reserved.
FAU - Mvundura, Mercy
AU  - Mvundura M
AD  - PATH, 2201 Westlake Avenue, Seattle, WA 98121, USA. Electronic address:
      mmvundura@path.org.
FAU - Kien, Vu Duy
AU  - Kien VD
AD  - PATH, Unit 01-02, Floor 2nd, Hanoi Towers, 49 Hai Ba Trung, Hoan Kiem District,
      Hanoi, Viet Nam.
FAU - Nga, Nguyen Tuyet
AU  - Nga NT
AD  - PATH, Unit 01-02, Floor 2nd, Hanoi Towers, 49 Hai Ba Trung, Hoan Kiem District,
      Hanoi, Viet Nam.
FAU - Robertson, Joanie
AU  - Robertson J
AD  - PATH, Unit 01-02, Floor 2nd, Hanoi Towers, 49 Hai Ba Trung, Hoan Kiem District,
      Hanoi, Viet Nam. Electronic address: jrobertson@gavialliance.org.
FAU - Cuong, Nguyen Van
AU  - Cuong NV
AD  - National Expanded Programme for Immunization, National Institute of Hygiene and
      Epidemiology, No. 1 Yec-xanh Street, Hai Ba Trung District, Hanoi, Viet Nam.
FAU - Tung, Ho Thanh
AU  - Tung HT
AD  - National Expanded Programme for Immunization, National Institute of Hygiene and
      Epidemiology, No. 1 Yec-xanh Street, Hai Ba Trung District, Hanoi, Viet Nam.
FAU - Hong, Duong Thi
AU  - Hong DT
AD  - National Expanded Programme for Immunization, National Institute of Hygiene and
      Epidemiology, No. 1 Yec-xanh Street, Hai Ba Trung District, Hanoi, Viet Nam.
FAU - Levin, Carol
AU  - Levin C
AD  - PATH, 2201 Westlake Avenue, Seattle, WA 98121, USA.
LA  - eng
PT  - Journal Article
PT  - Research Support, Non-U.S. Gov't
DEP - 20131225
PL  - Netherlands
TA  - Vaccine
JT  - Vaccine
JID - 8406899
RN  - 0 (Vaccines)
SB  - IM
MH  - Costs and Cost Analysis
MH  - Delivery of Health Care/*economics
MH  - Drug Storage/economics
MH  - Humans
MH  - Immunization Programs/economics
MH  - Refrigeration
MH  - Transportation/economics
MH  - Vaccines/*economics/*supply & distribution
MH  - Vietnam
OTO - NOTNLM
OT  - BCG
OT  - Bacillus Calmette–Guérin
OT  - Cost per dose
OT  - DTP
OT  - DTwP
OT  - EPI
OT  - Expanded Program on Immunization
OT  - FITG
OT  - MOH
OT  - Micro-costing
OT  - PATH
OT  - PQS
OT  - Performance, Quality and Safety
OT  - Program for Appropriate Technology in Health
OT  - VND
OT  - Vaccine supply chain cost
OT  - Vietnam
OT  - Vietnamese Dong
OT  - WHO
OT  - World Health Organization
OT  - diphtheria–tetanus–pertussis
OT  - diphtheria–tetanus–whole-cell pertussis
OT  - fully immunized target group
OT  - kilo watt hours
OT  - kwh
OT  - ministry of health
EDAT- 2013/12/29 06:00
MHDA- 2013/12/29 06:00
CRDT- 2013/12/28 06:00
PHST- 2013/10/10 [received]
PHST- 2013/12/03 [revised]
PHST- 2013/12/10 [accepted]
PHST- 2013/12/25 [aheadofprint]
AID - S0264-410X(13)01760-X [pii]
AID - 10.1016/j.vaccine.2013.12.029 [doi]
PST - ppublish
SO  - Vaccine. 2014 Feb 7;32(7):834-8. doi: 10.1016/j.vaccine.2013.12.029. Epub 2013
      Dec 25.

PMID- 24369299
OWN - NLM
STAT- MEDLINE
DA  - 20140203
DCOM- 20140327
IS  - 1872-8421 (Electronic)
IS  - 0165-5728 (Linking)
VI  - 267
IP  - 1-2
DP  - 2014 Feb 15
TI  - Role of peripheral immune response in microglia activation and regulation of
      brain chemokine and proinflammatory cytokine responses induced during VSV
      encephalitis.
PG  - 50-60
LID - 10.1016/j.jneuroim.2013.12.002 [doi]
LID - S0165-5728(13)00333-0 [pii]
AB  - We report herein that neuroinvasion by vesicular stomatitis virus (VSV) activates
      microglia and induces a peripheral dendritic cell (DC)-dependent inflammatory
      response in the central nervous system (CNS). VSV neuroinvasion rapidly induces
      multiple brain chemokine and proinflammatory cytokine mRNAs that display bimodal 
      kinetics. Peripheral DC ablation or T cell depletion suppresses the second wave
      of this response demonstrating that infiltrating T cells are primarily
      responsible for the bimodal characteristics of this response. The robust
      infiltrate associated with VSV encephalitis likely depends on sustained
      production of brain CCL19 and CCR7 expression on infiltrating inflammatory cells.
CI  - Copyright (c) 2014 Elsevier B.V. All rights reserved.
FAU - Steel, Christina D
AU  - Steel CD
AD  - Department of Microbiology and Molecular Cell Biology, Eastern Virginia Medical
      School, Norfolk, VA 23501, United States.
FAU - Breving, Kimberly
AU  - Breving K
AD  - Department of Microbiology and Molecular Cell Biology, Eastern Virginia Medical
      School, Norfolk, VA 23501, United States.
FAU - Tavakoli, Susan
AU  - Tavakoli S
AD  - Department of Microbiology and Molecular Cell Biology, Eastern Virginia Medical
      School, Norfolk, VA 23501, United States.
FAU - Kim, Woong-Ki
AU  - Kim WK
AD  - Department of Microbiology and Molecular Cell Biology, Eastern Virginia Medical
      School, Norfolk, VA 23501, United States.
FAU - Sanford, Larry D
AU  - Sanford LD
AD  - Department of Pathology and Anatomy, Eastern Virginia Medical School, Norfolk, VA
      23501, United States.
FAU - Ciavarra, Richard P
AU  - Ciavarra RP
AD  - Department of Microbiology and Molecular Cell Biology, Eastern Virginia Medical
      School, Norfolk, VA 23501, United States. Electronic address: ciavarrp@evms.edu.
LA  - eng
GR  - R21 NR011519/NR/NINR NIH HHS/United States
PT  - Journal Article
DEP - 20131211
PL  - Netherlands
TA  - J Neuroimmunol
JT  - Journal of neuroimmunology
JID - 8109498
RN  - 0 (Cytokines)
RN  - 0 (Diphtheria Toxin)
RN  - 0 (Intercellular Signaling Peptides and Proteins)
RN  - 0 (RNA, Messenger)
RN  - 149176-25-0 (heparin-binding EGF-like growth factor)
SB  - IM
MH  - Animals
MH  - Brain/immunology/*metabolism/virology
MH  - Cytokines/genetics/*metabolism
MH  - Diphtheria Toxin/pharmacology/therapeutic use
MH  - Disease Models, Animal
MH  - Encephalitis, Arbovirus/drug therapy/metabolism/*pathology
MH  - Flow Cytometry
MH  - Intercellular Signaling Peptides and Proteins/genetics
MH  - Leukemic Infiltration/drug therapy
MH  - Leukocytes/drug effects/metabolism
MH  - Mice
MH  - Mice, Inbred C57BL
MH  - Mice, Transgenic
MH  - Microglia/immunology/*physiology
MH  - RNA, Messenger/metabolism
MH  - Vesiculovirus/immunology/*pathogenicity
PMC - PMC3936410
MID - NIHMS553530
OID - NLM: NIHMS553530 [Available on 02/15/15]
OID - NLM: PMC3936410 [Available on 02/15/15]
OTO - NOTNLM
OT  - Chemokine
OT  - Dendritic cell
OT  - Encephalitis
OT  - Microglia
OT  - T cell
OT  - Vesicular stomatitis virus
EDAT- 2013/12/27 06:00
MHDA- 2014/03/29 06:00
CRDT- 2013/12/27 06:00
PMCR- 2015/02/15 00:00
PHST- 2013/09/16 [received]
PHST- 2013/11/25 [revised]
PHST- 2013/12/04 [accepted]
PHST- 2013/12/11 [aheadofprint]
AID - S0165-5728(13)00333-0 [pii]
AID - 10.1016/j.jneuroim.2013.12.002 [doi]
PST - ppublish
SO  - J Neuroimmunol. 2014 Feb 15;267(1-2):50-60. doi: 10.1016/j.jneuroim.2013.12.002. 
      Epub 2013 Dec 11.

PMID- 24364571
OWN - NLM
STAT- MEDLINE
DA  - 20131224
DCOM- 20140220
LR  - 20140625
IS  - 1532-0650 (Electronic)
IS  - 0002-838X (Linking)
VI  - 88
IP  - 8
DP  - 2013 Oct 15
TI  - Pertussis: a reemerging infection.
PG  - 507-14
AB  - Pertussis, also known as whooping cough, is an acute respiratory tract infection 
      that has increased in incidence in recent years. The initial catarrhal stage
      presents with nonspecific symptoms of malaise, rhinorrhea, sneezing, lacrimation,
      and mild cough. During the paroxysmal stage, severe outbreaks of coughing often
      lead to the classic high-pitched whooping sound patients make when gasping for
      breath. The paroxysmal stage is followed by the convalescent stage and resolution
      of symptoms. Complications vary by age, with infants more likely to experience
      severe complications such as apnea, pneumonia, seizures, or death. In adolescents
      and adults, complications are the result of chronic cough. The diagnosis depends 
      on clinical signs and laboratory testing. Both culture and polymerase chain
      reaction testing can be used to confirm the diagnosis; serologic testing is not
      standardized or routinely recommended. Although antibiotics have not shown clear 
      effectiveness in the treatment of pertussis, they eradicate nasal bacterial
      carriage and may reduce transmission rates. Macrolide antibiotics such as
      azithromycin are first-line treatments to prevent transmission;
      trimethoprim/sulfamethoxazole is an alternative in cases of allergy or
      intolerance to macrolides. Immunization against pertussis is essential for
      disease prevention. Current recommendations in the United States consist of
      administering five doses of the diphtheria and tetanus toxoids and acellular
      pertussis (DTaP) vaccine to children before seven years of age, and administering
      a tetanus toxoid, reduced diphtheria toxoid, and acellular pertussis (Tdap)
      booster between 11 and 18 years of age. Recent efforts have focused on the
      vaccination of adolescents and adults, with new recommendations for a single dose
      of the Tdap booster if it has not been previously administered.
FAU - Kline, Jonathan M
AU  - Kline JM
AD  - West Virginia University School of Medicine, Eastern Division , Harpers Ferry,
      WV, USA.
FAU - Lewis, William D
AU  - Lewis WD
AD  - West Virginia University School of Medicine, Eastern Division , Harpers Ferry,
      WV, USA.
FAU - Smith, Eleanor A
AU  - Smith EA
AD  - West Virginia University School of Medicine, Eastern Division , Harpers Ferry,
      WV, USA.
FAU - Tracy, Lloyd R
AU  - Tracy LR
AD  - West Virginia University School of Medicine, Eastern Division , Harpers Ferry,
      WV, USA.
FAU - Moerschel, Sarah K
AU  - Moerschel SK
AD  - West Virginia University School of Medicine, Eastern Division , Harpers Ferry,
      WV, USA.
LA  - eng
PT  - Journal Article
PT  - Review
PL  - United States
TA  - Am Fam Physician
JT  - American family physician
JID - 1272646
RN  - 0 (Anti-Bacterial Agents)
RN  - 0 (Pertussis Vaccine)
SB  - AIM
SB  - IM
EIN - Am Fam Physician. 2014 Mar 1;89(5):317. Dosage error in article text
MH  - Adolescent
MH  - Adult
MH  - Anti-Bacterial Agents/therapeutic use
MH  - Antibiotic Prophylaxis
MH  - Humans
MH  - Infant
MH  - Pertussis Vaccine/adverse effects
MH  - Practice Guidelines as Topic
MH  - *Whooping Cough/complications/diagnosis/drug therapy/prevention & control
EDAT- 2013/12/25 06:00
MHDA- 2014/02/22 06:00
CRDT- 2013/12/25 06:00
AID - d10561 [pii]
PST - ppublish
SO  - Am Fam Physician. 2013 Oct 15;88(8):507-14.

PMID- 24360280
OWN - NLM
STAT- MEDLINE
DA  - 20131223
DCOM- 20140226
LR  - 20140527
IS  - 1097-4172 (Electronic)
IS  - 0092-8674 (Linking)
VI  - 155
IP  - 7
DP  - 2013 Dec 19
TI  - Microglia promote learning-dependent synapse formation through brain-derived
      neurotrophic factor.
PG  - 1596-609
LID - 10.1016/j.cell.2013.11.030 [doi]
LID - S0092-8674(13)01481-5 [pii]
AB  - Microglia are the resident macrophages of the CNS, and their functions have been 
      extensively studied in various brain pathologies. The physiological roles of
      microglia in brain plasticity and function, however, remain unclear. To address
      this question, we generated CX3CR1(CreER) mice expressing tamoxifen-inducible Cre
      recombinase that allow for specific manipulation of gene function in microglia.
      Using CX3CR1(CreER) to drive diphtheria toxin receptor expression in microglia,
      we found that microglia could be specifically depleted from the brain upon
      diphtheria toxin administration. Mice depleted of microglia showed deficits in
      multiple learning tasks and a significant reduction in motor-learning-dependent
      synapse formation. Furthermore, Cre-dependent removal of brain-derived
      neurotrophic factor (BDNF) from microglia largely recapitulated the effects of
      microglia depletion. Microglial BDNF increases neuronal tropomyosin-related
      kinase receptor B phosphorylation, a key mediator of synaptic plasticity.
      Together, our findings reveal that microglia serve important physiological
      functions in learning and memory by promoting learning-related synapse formation 
      through BDNF signaling.
CI  - Copyright (c) 2013 Elsevier Inc. All rights reserved.
FAU - Parkhurst, Christopher N
AU  - Parkhurst CN
AD  - Molecular Neurobiology Program, The Kimmel Center for Biology and Medicine at the
      Skirball Institute, Department of Neuroscience and Physiology, New York
      University School of Medicine, New York, NY 10016, USA.
FAU - Yang, Guang
AU  - Yang G
AD  - Department of Anesthesiology, New York University School of Medicine, New York,
      NY 10016, USA.
FAU - Ninan, Ipe
AU  - Ninan I
AD  - Department of Psychiatry, New York University School of Medicine, New York, NY
      10016, USA.
FAU - Savas, Jeffrey N
AU  - Savas JN
AD  - Department of Chemical Physiology, The Scripps Research Institute, La Jolla, CA
      92037, USA.
FAU - Yates, John R 3rd
AU  - Yates JR 3rd
AD  - Department of Chemical Physiology, The Scripps Research Institute, La Jolla, CA
      92037, USA.
FAU - Lafaille, Juan J
AU  - Lafaille JJ
AD  - Molecular Pathogenesis Program, The Kimmel Center for Biology and Medicine at the
      Skirball Institute, Department of Pathology, New York University School of
      Medicine, New York, NY 10016, USA.
FAU - Hempstead, Barbara L
AU  - Hempstead BL
AD  - Department of Medicine, Weill Cornell Medical College, New York, NY 10065, USA.
FAU - Littman, Dan R
AU  - Littman DR
AD  - Molecular Pathogenesis Program, The Kimmel Center for Biology and Medicine at the
      Skirball Institute, Department of Pathology, New York University School of
      Medicine, New York, NY 10016, USA; Howard Hughes Medical Institute, New York
      University School of Medicine, New York, NY 10016, USA.
FAU - Gan, Wen-Biao
AU  - Gan WB
AD  - Molecular Neurobiology Program, The Kimmel Center for Biology and Medicine at the
      Skirball Institute, Department of Neuroscience and Physiology, New York
      University School of Medicine, New York, NY 10016, USA. Electronic address:
      wenbiao.gan@nyumc.org.
LA  - eng
GR  - F30 MH096370/MH/NIMH NIH HHS/United States
GR  - F30 MH096370/MH/NIMH NIH HHS/United States
GR  - F32 AG039127/AG/NIA NIH HHS/United States
GR  - F32 AG039127/AG/NIA NIH HHS/United States
GR  - NS030687/NS/NINDS NIH HHS/United States
GR  - P01 AG031097/AG/NIA NIH HHS/United States
GR  - P01 AG031097/AG/NIA NIH HHS/United States
GR  - P01 NS074972/NS/NINDS NIH HHS/United States
GR  - P01 NS074972/NS/NINDS NIH HHS/United States
GR  - P41 GM103533/GM/NIGMS NIH HHS/United States
GR  - R01 MH067880/MH/NIMH NIH HHS/United States
GR  - R01 MH067880/MH/NIMH NIH HHS/United States
GR  - R01 MH096899/MH/NIMH NIH HHS/United States
GR  - R01 MH96899/MH/NIMH NIH HHS/United States
GR  - R01 NS030687/NS/NINDS NIH HHS/United States
GR  - R01 NS047325/NS/NINDS NIH HHS/United States
GR  - R01 NS047325/NS/NINDS NIH HHS/United States
GR  - T32 GM007308/GM/NIGMS NIH HHS/United States
GR  - Howard Hughes Medical Institute/United States
PT  - Journal Article
PT  - Research Support, N.I.H., Extramural
PT  - Research Support, Non-U.S. Gov't
PL  - United States
TA  - Cell
JT  - Cell
JID - 0413066
RN  - 0 (Brain-Derived Neurotrophic Factor)
RN  - 0 (Cx3cr1 protein, mouse)
RN  - 0 (Receptors, Chemokine)
RN  - EC 2.7.- (Protein Kinases)
SB  - IM
CIN - Nat Rev Neurosci. 2014 Feb;15(2):69. PMID: 24434913
MH  - Animals
MH  - Brain-Derived Neurotrophic Factor/*metabolism
MH  - Gene Expression
MH  - Learning/*physiology
MH  - Mice
MH  - Microglia/cytology/*physiology
MH  - Neuronal Plasticity
MH  - Protein Kinases/metabolism
MH  - Receptors, Chemokine/genetics/metabolism
MH  - Signal Transduction
MH  - *Synapses
PMC - PMC4033691
MID - NIHMS580679
OID - NLM: NIHMS580679
OID - NLM: PMC4033691
EDAT- 2013/12/24 06:00
MHDA- 2014/02/27 06:00
CRDT- 2013/12/24 06:00
PHST- 2013/06/24 [received]
PHST- 2013/09/25 [revised]
PHST- 2013/11/20 [accepted]
AID - S0092-8674(13)01481-5 [pii]
AID - 10.1016/j.cell.2013.11.030 [doi]
PST - ppublish
SO  - Cell. 2013 Dec 19;155(7):1596-609. doi: 10.1016/j.cell.2013.11.030.

PMID- 24356787
OWN - NLM
STAT- In-Data-Review
DA  - 20140801
IS  - 2164-554X (Electronic)
VI  - 10
IP  - 3
DP  - 2013 Dec 4
TI  - Safety and immunogenicity of 10-valent pneumococcal nontypeable Haemophilus
      influenzae protein D conjugate vaccine (PHiD-CV) in Nigerian children: Booster
      dose and 2-dose catch-up regimens in the second year of life.
LID - 27276 [pii]
AB  - In a previous study, 3-dose primary vaccination of Nigerian infants with the
      10-valent pneumococcal nontypeable Haemophilus influenzae protein D conjugate
      vaccine (PHiD-CV) was immunogenic for vaccine pneumococcal serotypes, with
      comparable tolerability between PHiD-CV and control groups. In an open-label
      study (ClinicalTrials.gov, NCT01153893), 68 primed children received a PHiD-CV
      booster dose co-administered with a diphtheria-tetanus-acellular pertussis (DTPa)
      booster dose at 15-21 months and 36 children unprimed for pneumococcal
      vaccination received two PHiD-CV catch-up doses (first dose co-administered with 
      DTPa booster dose) at 15-21 and 17-23 months. Adverse events were recorded and
      immune responses were measured before and one month after vaccination. In both
      groups, pain was the most frequent solicited local symptom and fever was the most
      frequent solicited general symptom after the booster dose and each catch-up dose.
      Few grade 3 solicited symptoms and no vaccine-related serious adverse events were
      reported. After booster vaccination, for each vaccine serotype, at least 98.5% of
      children had an antibody concentration >/=0.2 microg/ml and at least 94.0% had an
      opsonophagocytic activity (OPA) titer >/=8. After 2-dose catch-up, for each
      vaccine serotype, at least 97.1% had an antibody concentration >/=0.2 microg/ml, 
      except for serotypes 6B (82.9%) and 23F (88.6%), and at least 91.4% had an OPA
      titer >/=8, except for serotypes 6B (77.4%) and 19F (85.3%). PHiD-CV induced
      antibody responses against protein D in both groups. In conclusion, PHiD-CV
      administered to Nigerian toddlers as a booster dose or 2-dose catch-up was well
      tolerated and immunogenic for vaccine pneumococcal serotypes and protein D.
FAU - Odusanya, Olumuyiwa O
AU  - Odusanya OO
AD  - Department of Community Health and Primary Health Care; Lagos State University
      College of Medicine; Ikeja, Lagos, Nigeria.
FAU - Kuyinu, Yetunde A
AU  - Kuyinu YA
AD  - Department of Community Health and Primary Health Care; Lagos State University
      College of Medicine; Ikeja, Lagos, Nigeria.
FAU - Kehinde, Omolara A
AU  - Kehinde OA
AD  - Department of Paediatrics and Child Health; Lagos State University College of
      Medicine Ikeja; Ikeja, Lagos, Nigeria.
FAU - Shafi, Fakrudeen
AU  - Shafi F
AD  - GlaxoSmithKline Pharmaceuticals; Bangalore, India.
FAU - Francois, Nancy
AU  - Francois N
AD  - GlaxoSmithKline Vaccines; Wavre, Belgium.
FAU - Yarzabal, Juan Pablo
AU  - Yarzabal JP
AD  - GlaxoSmithKline Vaccines; Wavre, Belgium.
FAU - Dobbelaere, Kurt
AU  - Dobbelaere K
AD  - GlaxoSmithKline Vaccines; Wavre, Belgium.
FAU - Ruggeberg, Jens U
AU  - Ruggeberg JU
AD  - GlaxoSmithKline Vaccines; Wavre, Belgium.
FAU - Borys, Dorota
AU  - Borys D
AD  - GlaxoSmithKline Vaccines; Wavre, Belgium.
FAU - Schuerman, Lode
AU  - Schuerman L
AD  - GlaxoSmithKline Vaccines; Wavre, Belgium.
LA  - eng
PT  - Journal Article
DEP - 20131204
PL  - United States
TA  - Hum Vaccin Immunother
JT  - Human vaccines & immunotherapeutics
JID - 101572652
SB  - IM
OTO - NOTNLM
OT  - Nigeria
OT  - PHiD-CV
OT  - booster
OT  - catch-up
OT  - immunogenicity
OT  - pneumococcal conjugate vaccine
OT  - reactogenicity
OT  - safety
EDAT- 2013/12/21 06:00
MHDA- 2013/12/21 06:00
CRDT- 2013/12/21 06:00
AID - 27276 [pii]
PST - ppublish
SO  - Hum Vaccin Immunother. 2013 Dec 4;10(3). pii: 27276. Epub 2013 Dec 4.

PMID- 24355683
OWN - NLM
STAT- In-Process
DA  - 20140602
IS  - 1878-0946 (Electronic)
IS  - 1744-165X (Linking)
VI  - 19
IP  - 3
DP  - 2014 Jun
TI  - Vaccines and pregnancy: past, present, and future.
PG  - 161-9
LID - 10.1016/j.siny.2013.11.014 [doi]
LID - S1744-165X(13)00123-6 [pii]
AB  - Vaccination during pregnancy with certain vaccines can prevent morbidity and
      mortality in pregnant women and their infants. However, previous recommendations 
      often focused on the potential risks of vaccines to the fetus when used during
      pregnancy. In recent years, additional data have become available on the absence 
      of increased risks for adverse events associated with vaccines when administered 
      during pregnancy and on their benefits to mothers and infants. Currently two
      vaccines - (i) inactivated influenza, and (ii) tetanus toxoid, reduced diphtheria
      toxoid and acellular pertussis (Tdap) - are recommended for use by all pregnant
      women by the United States Advisory Committee on Immunization Practices. Here we 
      review the history of vaccination during pregnancy, the current status of
      recommendations for vaccination during pregnancy in the USA, and the potential
      for future advances in this area, including key barriers that must be overcome to
      accommodate these advances.
CI  - Published by Elsevier Ltd.
FAU - Rasmussen, Sonja A
AU  - Rasmussen SA
AD  - Influenza Coordination Unit, Office of Infectious Diseases, Centers for Disease
      Control and Prevention, Atlanta, GA, USA. Electronic address: skr9@cdc.gov.
FAU - Watson, Amelia K
AU  - Watson AK
AD  - University of Georgia, Athens, GA, USA.
FAU - Kennedy, Erin D
AU  - Kennedy ED
AD  - Immunization Services Division, National Center for Immunization and Respiratory 
      Diseases, Centers for Disease Control and Prevention, Atlanta, GA, USA.
FAU - Broder, Karen R
AU  - Broder KR
AD  - Immunization Safety Office, Division of Healthcare Quality Promotion, National
      Center for Emerging and Zoonotic Infectious Diseases, Centers for Disease Control
      and Prevention, Atlanta, GA, USA.
FAU - Jamieson, Denise J
AU  - Jamieson DJ
AD  - Division of Reproductive Health, National Center for Chronic Disease Prevention
      and Health Promotion, Centers for Disease Control and Prevention, Atlanta, GA,
      USA.
LA  - eng
PT  - Journal Article
DEP - 20131217
PL  - Netherlands
TA  - Semin Fetal Neonatal Med
JT  - Seminars in fetal & neonatal medicine
JID - 101240003
SB  - IM
OTO - NOTNLM
OT  - Newborns
OT  - Pregnant women
OT  - Safety
OT  - Vaccine
EDAT- 2013/12/21 06:00
MHDA- 2013/12/21 06:00
CRDT- 2013/12/21 06:00
PHST- 2013/12/17 [aheadofprint]
AID - S1744-165X(13)00123-6 [pii]
AID - 10.1016/j.siny.2013.11.014 [doi]
PST - ppublish
SO  - Semin Fetal Neonatal Med. 2014 Jun;19(3):161-9. doi: 10.1016/j.siny.2013.11.014. 
      Epub 2013 Dec 17.

PMID- 24354891
OWN - NLM
STAT- PubMed-not-MEDLINE
DA  - 20131224
DCOM- 20131224
LR  - 20140103
IS  - 2047-9158 (Electronic)
IS  - 2047-9158 (Linking)
VI  - 2
IP  - 1
DP  - 2013
TI  - A two-phase study evaluating the relationship between Thimerosal-containing
      vaccine administration and the risk for an autism spectrum disorder diagnosis in 
      the United States.
PG  - 25
LID - 10.1186/2047-9158-2-25 [doi]
AB  - BACKGROUND: Autism spectrum disorder (ASD) is defined by standardized criteria of
      qualitative impairments in social interaction, qualitative impairments in
      communication, and restricted and stereotyped patterns of behavior, interests,
      and activities. A significant number of children diagnosed with ASD suffer a loss
      of previously-acquired skills, which is suggestive of neurodegeneration or a type
      of progressive encephalopathy with an etiological pathogenic basis occurring
      after birth. To date, the etiology of ASD remains under debate, however, many
      studies suggest toxicity, especially from mercury (Hg), in individuals diagnosed 
      with an ASD. The present study evaluated concerns about the toxic effects of
      organic-Hg exposure from Thimerosal (49.55% Hg by weight) in childhood vaccines
      by conducting a two-phased (hypothesis generating/hypothesis testing) study with 
      documented exposure to varying levels of Thimerosal from vaccinations. METHODS: A
      hypothesis generating cohort study was undertaken to evaluate the relationship
      between exposure to organic-Hg from a Thimerosal-containing
      Diphtheria-Tetanus-acellular-Pertussis (DTaP) vaccine in comparison to a
      Thimerosal-free DTaP vaccine administered, from 1998 through 2000, for the risk
      of ASD as reported in the Vaccine Adverse Event Reporting System (VAERS) database
      (phase I). A hypothesis testing case-control study was undertaken to evaluate the
      relationship between organic-Hg exposure from Thimerosal-containing hepatitis B
      vaccines administered at specific intervals in the first six months of life among
      cases diagnosed with an ASD and controls born between 1991 through 1999 in the
      Vaccine Safety Datalink (VSD) database (phase II). RESULTS: In phase I, it was
      observed that there was a significantly increased risk ratio for the incidence of
      ASD reported following the Thimerosal-containing DTaP vaccine in comparison to
      the Thimerosal-free DTaP vaccine. In phase II, it was observed that cases
      diagnosed with an ASD were significantly more likely than controls to receive
      increased organic-Hg from Thimerosal-containing hepatitis B vaccine administered 
      within the first, second, and sixth month of life. CONCLUSIONS: Routine childhood
      vaccination is an important public health tool to reduce the morbidity and
      mortality associated with infectious diseases, but the present study provides new
      epidemiological evidence supporting an association between increasing organic-Hg 
      exposure from Thimerosal-containing childhood vaccines and the subsequent risk of
      an ASD diagnosis.
FAU - Geier, David A
AU  - Geier DA
FAU - Hooker, Brian S
AU  - Hooker BS
FAU - Kern, Janet K
AU  - Kern JK
FAU - King, Paul G
AU  - King PG
FAU - Sykes, Lisa K
AU  - Sykes LK
FAU - Geier, Mark R
AU  - Geier MR
AD  - The Institute of Chronic Illnesses Inc, 14 Redgate Ct, Silver Spring, MD, USA.
      mgeier@comcast.net.
LA  - eng
PT  - Journal Article
DEP - 20131219
PL  - England
TA  - Transl Neurodegener
JT  - Translational neurodegeneration
JID - 101591861
PMC - PMC3878266
OID - NLM: PMC3878266
EDAT- 2013/12/21 06:00
MHDA- 2013/12/21 06:01
CRDT- 2013/12/21 06:00
PHST- 2013/10/12 [received]
PHST- 2013/12/16 [accepted]
PHST- 2013/12/19 [aheadofprint]
AID - 2047-9158-2-25 [pii]
AID - 10.1186/2047-9158-2-25 [doi]
PST - epublish
SO  - Transl Neurodegener. 2013 Dec 19;2(1):25. doi: 10.1186/2047-9158-2-25.

PMID- 24349407
OWN - NLM
STAT- In-Process
DA  - 20131218
IS  - 1932-6203 (Electronic)
IS  - 1932-6203 (Linking)
VI  - 8
IP  - 12
DP  - 2013
TI  - Recall responses to tetanus and diphtheria vaccination are frequently
      insufficient in elderly persons.
PG  - e82967
LID - 10.1371/journal.pone.0082967 [doi]
AB  - Demographic changes and a more active life-style in older age have contributed to
      an increasing public awareness of the need for lifelong vaccination. Currently
      many older persons have been vaccinated against selected pathogens during
      childhood but lack regular booster immunizations. The impact of regular
      vaccinations when started late in life was analyzed in an open, explorative trial
      by evaluating the immune response against tetanus and diphtheria in healthy older
      individuals. 252 persons aged above 60 years received a booster vaccination
      against tetanus, diphtheria, pertussis and polio and a subcohort (n=87) was
      recruited to receive a second booster vaccination against tetanus, diphtheria and
      pertussis 5 years later. The percentage of unprotected individuals at the time of
      enrollment differed substantially for tetanus (12%) and diphtheria (65%). Despite
      protective antibody concentrations 4 weeks after the first vaccination in almost 
      all vaccinees, antibodies had again dropped below protective levels in 10%
      (tetanus) and 45% (diphtheria) of the cohort after 5 years. Protection was
      restored in almost all vaccinees after the second vaccination. No correlation
      between tetanus- and diphtheria-specific responses was observed, and antibody
      concentrations were not associated with age-related changes in the T cell
      repertoire, inflammatory parameters, or CMV-seropositivity suggesting that there 
      was no general biological "non-responder type." Post-vaccination antibody
      concentrations depended on pre-existing plasma cells and B cell memory as
      indicated by a strong positive relationship between post-vaccination antibodies
      and pre-vaccination antibodies as well as antibody-secreting cells. In contrast, 
      antigen-specific T cell responses were not or only weakly associated with
      antibody concentrations. In conclusion, our findings demonstrate that single shot
      vaccinations against tetanus and/or diphtheria do not lead to long-lasting
      immunity in many elderly persons despite administration at relatively short
      intervals. Sufficient antigen-specific B cell memory B generated by adequate
      priming and consecutive booster vaccinations and/or exposure is a prerequisite
      for long-term protection. TRIAL REGISTRATION: EU Clinical Trials Register
      (EU-CTR); EudraCT number 2009-011742-26;
      www.clinicaltrialsregister.eu/ctr-search/trial/2009-011742-26/AT.
FAU - Weinberger, Birgit
AU  - Weinberger B
AD  - Institute for Biomedical Aging Research, University of Innsbruck, Innsbruck,
      Austria.
FAU - Schirmer, Michael
AU  - Schirmer M
AD  - Department of Internal Medicine VI, Medical University Innsbruck, Innsbruck,
      Austria.
FAU - Matteucci Gothe, Raffaella
AU  - Matteucci Gothe R
AD  - Department of Public Health and Health Technology Assessment, UMIT - University
      for Health Sciences, Medical Informatics and Technology, Hall in Tirol, Austria.
FAU - Siebert, Uwe
AU  - Siebert U
AD  - Department of Public Health and Health Technology Assessment, UMIT - University
      for Health Sciences, Medical Informatics and Technology, Hall in Tirol, Austria ;
      Institute for Technology Assessment and Department of Radiology, Massachusetts
      General Hospital, Harvard Medical School and Department of Health Policy and
      Management, Harvard School of Public Health, Boston, Massachusetts, United States
      of America.
FAU - Fuchs, Dietmar
AU  - Fuchs D
AD  - Division of Biological Chemistry, Biocenter, Medical University, Innsbruck,
      Austria.
FAU - Grubeck-Loebenstein, Beatrix
AU  - Grubeck-Loebenstein B
AD  - Institute for Biomedical Aging Research, University of Innsbruck, Innsbruck,
      Austria.
LA  - eng
PT  - Journal Article
PT  - Research Support, Non-U.S. Gov't
DEP - 20131211
PL  - United States
TA  - PLoS One
JT  - PloS one
JID - 101285081
SB  - IM
PMC - PMC3859625
OID - NLM: PMC3859625
EDAT- 2013/12/19 06:00
MHDA- 2013/12/19 06:00
CRDT- 2013/12/19 06:00
PHST- 2013 [ecollection]
PHST- 2013/07/24 [received]
PHST- 2013/10/29 [accepted]
PHST- 2013/12/11 [epublish]
AID - 10.1371/journal.pone.0082967 [doi]
AID - PONE-D-13-32403 [pii]
PST - epublish
SO  - PLoS One. 2013 Dec 11;8(12):e82967. doi: 10.1371/journal.pone.0082967.
      eCollection 2013.

PMID- 24347729
OWN - NLM
STAT- In-Process
DA  - 20131218
IS  - 1564-0604 (Electronic)
IS  - 0042-9686 (Linking)
VI  - 91
IP  - 12
DP  - 2013 Dec 1
TI  - Frequent exposure to suboptimal temperatures in vaccine cold-chain system in
      India: results of temperature monitoring in 10 states.
PG  - 906-13
LID - 10.2471/BLT.13.119974 [doi]
AB  - OBJECTIVE: To estimate the proportion of time the vaccines in the cold-chain
      system in India are exposed to temperatures of < 0 or > 8 degrees C. METHODS: In 
      each of 10 states, the largest district and the one most distant from the state
      capital were selected for study. Four boxes, each containing an electronic
      temperature recorder and two vials of diphtheria, pertussis and tetanus vaccine, 
      were placed in the state or regional vaccine store for each study state. Two of
      these boxes were then shipped - one per facility - towards the two most
      peripheral health facilities where vaccine was stored in each study district. The
      boxes were shipped, handled and stored as if they were routine vaccine supplies. 
      FINDINGS: In state, regional and district vaccine stores and peripheral health
      facilities, respectively, the temperatures in the boxes exceeded 8 degrees C for 
      14.3%, 13.2%, 8.3% and 14.7% of their combined storage times and fell below 0
      degrees C for 1.5%, 0.2%, 0.6% and 10.5% of these times. The boxes also spent
      about 18% and 7% of their combined times in transit at < 0 and > 8 degrees C,
      respectively. In shake tests conducted at the end of the study, two thirds of the
      vaccine vials in the boxes showed evidence of freezing. CONCLUSION: While
      exposure to temperatures above 8 degrees C occurred at every level of vaccine
      storage, exposure to subzero temperatures was only frequent during vaccine
      storage at peripheral facilities and vaccine transportation. Systematic efforts
      are needed to improve temperature monitoring in the cold-chain system in India.
FAU - Murhekar, Manoj V
AU  - Murhekar MV
AD  - National Institute of Epidemiology, Indian Council of Medical Research, R127,
      Tamil Nadu Housing Board, Ayapakkam, Ambattur, Chennai 600 077, India .
FAU - Dutta, Srihari
AU  - Dutta S
AD  - United Nations Children's Fund, New Delhi, India .
FAU - Kapoor, Ambujam Nair
AU  - Kapoor AN
AD  - Indian Council of Medical Research, New Delhi, India .
FAU - Bitragunta, Sailaja
AU  - Bitragunta S
AD  - Directorate of Health, Medical and Familty Welfare, Government of Andhra Pradesh,
      Hyderabad, India .
FAU - Dodum, Raja
AU  - Dodum R
AD  - Department of Health and Family Welfare, Government of Arunachal Pradesh, Papum
      Pare, India .
FAU - Ghosh, Pramit
AU  - Ghosh P
AD  - Department of Community Medicine, Medical College, Kolkata, India .
FAU - Swamy, Karumanagounder Kolanda
AU  - Swamy KK
AD  - Directorate of Public Health, Government of Tamil Nadu, Chennai, India .
FAU - Mukhopadhyay, Kalyanranjan
AU  - Mukhopadhyay K
AD  - Directorate of Health and Family Welfare, Government of West Bengal, Kolkata,
      India .
FAU - Ningombam, Somorjit
AU  - Ningombam S
AD  - Directorate of Health Services, Government of Manipur, Imphal, India .
FAU - Parmar, Kamlesh
AU  - Parmar K
AD  - Department of Health and Family Welfare, Government of Gujarat, Gandhinagar,
      India .
FAU - Ravishankar, Devegowda
AU  - Ravishankar D
AD  - Department of Health and Family Welfare, Government of Karnataka, Bengaluru,
      India .
FAU - Singh, Balraj
AU  - Singh B
AD  - Department of Community Medicine and Epidemiology, Indira Gandhi Medical College,
      Shimla, India .
FAU - Singh, Varsha
AU  - Singh V
AD  - State Institute of Health and Family Welfare, Government of Bihar, Patna, India .
FAU - Sisodiya, Rajesh
AU  - Sisodiya R
AD  - Directorate of Health Services, Government of Madhya Pradesh, Bhopal, India .
FAU - Subramanian, Ramaratnam
AU  - Subramanian R
AD  - Directorate of Public Health, Government of Tamil Nadu, Chennai, India .
FAU - Takum, Tana
AU  - Takum T
AD  - Department of Health and Family Welfare, Government of Arunachal Pradesh, Papum
      Pare, India .
LA  - eng
PT  - Journal Article
PT  - Research Support, Non-U.S. Gov't
DEP - 20130909
PL  - Switzerland
TA  - Bull World Health Organ
JT  - Bulletin of the World Health Organization
JID - 7507052
SB  - IM
PMC - PMC3845272
OID - NLM: PMC3845272
OAB - Publisher: Abstract available from the publisher.
OABL- ara
OAB - Publisher: Abstract available from the publisher.
OABL- chi
OAB - Publisher: Abstract available from the publisher.
OABL- fre
OAB - Publisher: Abstract available from the publisher.
OABL- rus
OAB - Publisher: Abstract available from the publisher.
OABL- spa
EDAT- 2013/12/19 06:00
MHDA- 2013/12/19 06:00
CRDT- 2013/12/19 06:00
PHST- 2013/02/22 [received]
PHST- 2013/06/01 [revised]
PHST- 2013/06/12 [accepted]
PHST- 2013/09/09 [epublish]
AID - 10.2471/BLT.13.119974 [doi]
AID - BLT.13.119974 [pii]
PST - ppublish
SO  - Bull World Health Organ. 2013 Dec 1;91(12):906-13. doi: 10.2471/BLT.13.119974.
      Epub 2013 Sep 9.

PMID- 24347574
OWN - NLM
STAT- MEDLINE
DA  - 20140314
DCOM- 20140508
IS  - 1468-2044 (Electronic)
IS  - 0003-9888 (Linking)
VI  - 99
IP  - 4
DP  - 2014 Apr
TI  - Childhood vaccination coverage by ethnicity within London between 2006/2007 and
      2010/2011.
PG  - 348-53
LID - 10.1136/archdischild-2013-304388 [doi]
AB  - OBJECTIVES: To assess childhood vaccination coverage at first, second and fifth
      birthdays by ethnicity in London between 2006/2007 and 2010/2011 and identify
      factors relating to lower coverage. DESIGN: Data concerning receipt of
      diphtheria-containing vaccines were extracted from child health information
      systems (CHISs) and sent to the Health Protection Agency. SETTING: Nine London
      Primary Care Trusts (PCTs). PARTICIPANTS: Records for 315 381 children born April
      2001-March 2010. MAIN OUTCOME MEASURES: Receipt of a full primary course of
      diphtheria-containing vaccines at first and second birthdays, and a primary
      course and preschool booster at fifth birthday. RESULTS: Consistently good
      vaccine coverage of the primary course (>88% at first birthday, >89% at second
      birthday) was achieved across the five largest ethnic groups. Coverage of the
      preschool booster at fifth birthday was >65% across the five largest ethnic
      groups. Lowest coverage was observed in smaller ethnic groups. Deprivation was
      not a strong indicator of coverage overall, and for most ethnic groups there was 
      no relationship between deprivation and coverage. Coverage was significantly
      lower in children not assigned to a general practitioner practice in the CHIS.
      CONCLUSIONS: Smaller, less well-established ethnic groups within a PCT may
      require specific targeting to ensure children are fully immunised and to improve 
      record keeping. Unregistered children need particular attention and may be missed
      by current scheduling processes in London. In order to monitor the impact of the 
      current National Health Service (NHS) reorganisation on inequalities in access to
      healthcare data on country of birth, in addition to ethnicity, should be
      available for analysis.
FAU - Wagner, Karen S
AU  - Wagner KS
AD  - Travel and Migrant Health Section, Public Health England, , London, UK.
FAU - van Wijgerden, Johan C J
AU  - van Wijgerden JC
FAU - Andrews, Nick
AU  - Andrews N
FAU - Goulden, Khushbu
AU  - Goulden K
FAU - White, Joanne M
AU  - White JM
LA  - eng
PT  - Journal Article
DEP - 20131217
PL  - England
TA  - Arch Dis Child
JT  - Archives of disease in childhood
JID - 0372434
RN  - 0 (Diphtheria-Tetanus-Pertussis Vaccine)
RN  - 0 (Haemophilus Vaccines)
RN  - 0 (Poliovirus Vaccine, Inactivated)
RN  - 0 (Vaccines, Conjugate)
RN  - 0 (diphtheria-tetanus-five component acellular pertussis-inactivated
      poliomyelitis -Haemophilus influenzae type b conjugate vaccine)
SB  - AIM
SB  - IM
MH  - Child, Preschool
MH  - Diphtheria-Tetanus-Pertussis Vaccine/administration & dosage
MH  - Ethnic Groups/*statistics & numerical data
MH  - Female
MH  - Haemophilus Vaccines/administration & dosage
MH  - Healthcare Disparities/ethnology/statistics & numerical data
MH  - Humans
MH  - Immunization Programs/standards/statistics & numerical data
MH  - Immunization Schedule
MH  - Infant
MH  - London
MH  - Male
MH  - Medical Record Linkage/standards
MH  - Mothers/statistics & numerical data
MH  - Poliovirus Vaccine, Inactivated/administration & dosage
MH  - Primary Health Care/statistics & numerical data
MH  - Urban Health/statistics & numerical data
MH  - Vaccination/*statistics & numerical data
MH  - Vaccines, Conjugate/administration & dosage
OTO - NOTNLM
OT  - Comm Child Health
OT  - Data Collection
OT  - Epidemiology
OT  - Health Service
OT  - Immunisation
EDAT- 2013/12/19 06:00
MHDA- 2014/05/09 06:00
CRDT- 2013/12/19 06:00
PHST- 2013/12/17 [aheadofprint]
AID - archdischild-2013-304388 [pii]
AID - 10.1136/archdischild-2013-304388 [doi]
PST - ppublish
SO  - Arch Dis Child. 2014 Apr;99(4):348-53. doi: 10.1136/archdischild-2013-304388.
      Epub 2013 Dec 17.

PMID- 24346613
OWN - NLM
STAT- Publisher
DA  - 20140218
IS  - 2164-554X (Electronic)
VI  - 10
IP  - 3
DP  - 2013 Dec 17
TI  - Chitosan: A promising safe and immune-enhancing adjuvant for intranasal vaccines.
LID - 27449 [pii]
AB  - The nasal route is attractive for the delivery of vaccines in that it not only
      offers an easy to use, non-invasive, needle-free alternative to more conventional
      parenteral injection, but it also creates an opportunity to elicit both systemic 
      and (crucially) mucosal immune responses which may increase the capability of
      controlling pathogens at the site of entry. Immune responses to "naked" antigens 
      are often modest and it is widely accepted that incorporation of an adjuvant is a
      prerequisite for the achievement of clinically effective nasal vaccines. Many
      existing adjuvants are sub-optimal or unsuitable because of local toxicity or
      poor enhancement of immunogenicity. Chitosan, particularly chitosan salts, have
      now been used in several preclinical and clinical studies with good tolerability,
      excellent immune stimulation and positive clinical results across a number of
      infections. Particularly significant evidence supporting chitosan as an adjuvant 
      for nasal vaccination comes from clinical investigations on a norovirus vaccine; 
      this demonstrated the ability of chitosan (ChiSys(R)), when combined with
      monophosphoryl lipid, to evoke robust immunological responses and confer
      protective immunity following (enteral) norovirus challenge. This article
      summarizes the totality of the meaningful information (including key unpublished 
      data) supporting the development of chitosan-adjuvanted vaccines.
FAU - Smith, Alan
AU  - Smith A
AD  - Archimedes Development Limited; Albert Einstein Centre; Nottingham Science Park; 
      Nottingham, UK.
FAU - Perelman, Michael
AU  - Perelman M
AD  - Archimedes Development Limited; Albert Einstein Centre; Nottingham Science Park; 
      Nottingham, UK.
FAU - Hinchcliffe, Michael
AU  - Hinchcliffe M
AD  - Paracelsis Ltd; BioCity Nottingham; Nottingham, UK.
LA  - ENG
PT  - REVIEW
DEP - 20131217
TA  - Hum Vaccin Immunother
JT  - Human vaccines & immunotherapeutics
JID - 101572652
OTO - NOTNLM
OT  - adjuvant
OT  - avian influenza
OT  - chitosan
OT  - diphtheria
OT  - intranasal
OT  - mucosa
OT  - norovirus
OT  - safety
OT  - vaccine
EDAT- 2013/12/19 06:00
MHDA- 2013/12/19 06:00
CRDT- 2013/12/19 06:00
AID - 27449 [pii]
PST - ppublish
SO  - Hum Vaccin Immunother. 2013 Dec 17;10(3). pii: 27449. Epub 2013 Dec 17.

PMID- 24344208
OWN - NLM
STAT- In-Process
DA  - 20140228
IS  - 1465-2080 (Electronic)
IS  - 1350-0872 (Linking)
VI  - 160
IP  - Pt 3
DP  - 2014 Mar
TI  - Invasion of endothelial cells and arthritogenic potential of
      endocarditis-associated Corynebacterium diphtheriae.
PG  - 537-46
LID - 10.1099/mic.0.069948-0 [doi]
AB  - Although infection by Corynebacterium diphtheriae is a model of extracellular
      mucosal pathogenesis, different clones have been also associated with invasive
      infections such as sepsis, endocarditis, septic arthritis and osteomyelitis. The 
      mechanisms that promote C. diphtheriae infection and haematogenic dissemination
      need further investigation. In this study we evaluated the association and
      invasion mechanisms with human umbilical vein endothelial cells (HUVECs) and
      experimental arthritis in mice of endocarditis-associated strains and control
      non-invasive strains. C. diphtheriae strains were able to adhere to and invade
      HUVECs at different levels. The endocarditis-associated strains displayed an
      aggregative adherence pattern and a higher number of internalized viable cells in
      HUVECs. Transmission electron microscopy (TEM) analysis revealed intracellular
      bacteria free in the cytoplasm and/or contained in a host-membrane-confined
      compartment as single micro-organisms. Data showed bacterial internalization
      dependent on microfilament and microtubule stability and involvement of protein
      phosphorylation in the HUVEC signalling pathway. A high number of affected joints
      and high arthritis index in addition to the histopathological features indicated 
      a strain-dependent ability of C. diphtheriae to cause severe polyarthritis. A
      correlation between the arthritis index and increased systemic levels of IL-6 and
      TNF-alpha was observed for endocarditis-associated strains. In conclusion, higher
      incidence of potential mechanisms by which C. diphtheriae may access the
      bloodstream through the endothelial barrier and stimulate the production of
      pro-inflammatory cytokines such as IL-6 and TNF-alpha, in addition to the ability
      to affect the joints and induce arthritis through haematogenic spread are thought
      to be related to the pathogenesis of endocarditis-associated strains.
FAU - Peixoto, Renata Stavracakis
AU  - Peixoto RS
AD  - Laboratory of Diphtheria and Corynebacteria of Clinical Relevance (LDCIC),
      Faculty of Medical Sciences, Rio de Janeiro State University (UERJ), Rio de
      Janeiro, RJ, Brazil.
FAU - Pereira, Gabriela Andrade
AU  - Pereira GA
FAU - Sanches dos Santos, Louisy
AU  - Sanches dos Santos L
FAU - Rocha-de-Souza, Claudio Marcos
AU  - Rocha-de-Souza CM
FAU - Gomes, Debora Leandro Rama
AU  - Gomes DL
FAU - Silva Dos Santos, Cintia
AU  - Silva Dos Santos C
FAU - Werneck, Lucia Maria Correa
AU  - Werneck LM
FAU - Dias, Alexandre Alves de Souza de Oliveira
AU  - Dias AA
FAU - Hirata, Raphael Jr
AU  - Hirata R Jr
FAU - Nagao, Prescilla Emy
AU  - Nagao PE
FAU - Mattos-Guaraldi, Ana Luiza
AU  - Mattos-Guaraldi AL
LA  - eng
PT  - Journal Article
PT  - Research Support, Non-U.S. Gov't
DEP - 20131216
PL  - England
TA  - Microbiology
JT  - Microbiology (Reading, England)
JID - 9430468
SB  - IM
EDAT- 2013/12/18 06:00
MHDA- 2013/12/18 06:00
CRDT- 2013/12/18 06:00
PHST- 2013/12/16 [aheadofprint]
AID - mic.0.069948-0 [pii]
AID - 10.1099/mic.0.069948-0 [doi]
PST - ppublish
SO  - Microbiology. 2014 Mar;160(Pt 3):537-46. doi: 10.1099/mic.0.069948-0. Epub 2013
      Dec 16.

PMID- 24342146
OWN - NLM
STAT- Publisher
DA  - 20140423
IS  - 1527-3792 (Electronic)
IS  - 0022-5347 (Linking)
DP  - 2013 Dec 14
TI  - DNA Based Therapy with Diphtheria Toxin-A BC-819: A Phase 2b Marker Lesion Trial 
      in Patients with Intermediate Risk Nonmuscle Invasive Bladder Cancer.
LID - S0022-5347(13)06105-3 [pii]
LID - 10.1016/j.juro.2013.12.011 [doi]
AB  - PURPOSE: H19 is a paternally imprinted oncofetal gene expressed in various
      embryonic tissues and in 85% of bladder tumors but suppressed in the adult
      healthy bladder. BC-819 is a DNA plasmid that carries the gene for diphtheria
      toxin-A under regulation of the H19 promoter sequence. We assessed the efficacy
      and toxicity of intravesical BC-819 instillations to prevent tumor recurrence and
      ablate a marker lesion in a phase 2b trial. MATERIALS AND METHODS: A total of 47 
      patients with recurrent, multiple nonmuscle invasive bladder tumors in whom prior
      intravesical therapy had failed underwent transurethral resection of all except 1
      marker tumor. Patients expressing H19 received a 6-week induction course of
      intravesical BC-819. Patients who achieved a complete response (absent new tumors
      at 3 months) were given 3 maintenance courses of 3-weekly instillations every 3
      months. RESULTS: All patients were evaluable for adverse effects and 39 were
      evaluable for efficacy. Complete tumor ablation was achieved in 33% of patients
      and in 64% there were no new tumors at 3 months. Median time to recurrence was
      11.3 months in all cases but significantly longer (22.1 months) when analyzed by 
      response status at 3 months. Adverse events were mild. The study was limited by
      the small number of patients. CONCLUSIONS: BC-819 prevented new tumor growth in
      two-thirds of the patients and ablated a third of the marker lesions. Prolonged
      time to recurrence was observed in responding patients. These results along with 
      the good safety profile make BC-819 a potential medication for bladder cancer.
CI  - Copyright (c) 2014 American Urological Association Education and Research, Inc.
      Published by Elsevier Inc. All rights reserved.
FAU - Gofrit, Ofer N
AU  - Gofrit ON
AD  - Hadassah Ein-Kerem Medical Center, Jerusalem, Israel. Electronic address:
      ogofrit@gmail.com.
FAU - Benjamin, Shalva
AU  - Benjamin S
AD  - Edith Wolfson Medical Center, Sackler Faculty of Medicine, Holon, Israel.
FAU - Halachmi, Sarel
AU  - Halachmi S
AD  - Bnai-Zion Medical Center, Haifa, Israel.
FAU - Leibovitch, Ilan
AU  - Leibovitch I
AD  - Meir Medical Center, Kfar Saba, Israel.
FAU - Dotan, Zohar
AU  - Dotan Z
AD  - Sheba Medical Center, Tel Hashomer, Israel.
FAU - Lamm, Donald L
AU  - Lamm DL
AD  - University of Arizona, Phoenix, Arizona.
FAU - Ehrlich, Nahum
AU  - Ehrlich N
AD  - Hillel Yafe Medical Center, Hadera, Israel.
FAU - Yutkin, Vladimir
AU  - Yutkin V
AD  - Hadassah Ein-Kerem Medical Center, Jerusalem, Israel.
FAU - Ben-Am, Monique
AU  - Ben-Am M
AD  - BioCancell Ltd., Jerusalem, Israel.
FAU - Hochberg, Abraham
AU  - Hochberg A
AD  - Hebrew University, Jerusalem, Israel.
LA  - ENG
PT  - JOURNAL ARTICLE
DEP - 20131214
TA  - J Urol
JT  - The Journal of urology
JID - 0376374
OTO - NOTNLM
OT  - carcinoma
OT  - diphtheria toxin
OT  - plasmids
OT  - urinary bladder
OT  - urothelium
EDAT- 2013/12/18 06:00
MHDA- 2013/12/18 06:00
CRDT- 2013/12/18 06:00
PHST- 2013/12/06 [accepted]
AID - S0022-5347(13)06105-3 [pii]
AID - 10.1016/j.juro.2013.12.011 [doi]
PST - aheadofprint
SO  - J Urol. 2013 Dec 14. pii: S0022-5347(13)06105-3. doi: 10.1016/j.juro.2013.12.011.

PMID- 24341210
OWN - NLM
STAT- MEDLINE
DA  - 20131217
DCOM- 20140117
IS  - 0372-9311 (Print)
IS  - 0372-9311 (Linking)
IP  - 4
DP  - 2013 Jul-Aug
TI  - [Multilocus sequencing of Corynebacterium diphtheriae strains isolated in Russia 
      in 2002 - 2012].
PG  - 17-23
AB  - AIM: Characterization of contemporary C. diphtheriae strains isolated in Russia
      by using multilocus DNA sequencing (MLST). MATERIALS AND METHODS: 28 toxigenic C.
      diphtheriae strains isolated in Russia in 2002-2012 and sent to diphtheria and
      pertussis reference center of Gabrichevsky Research Institute of Epidemiology and
      Microbiology were studied. C. diphtheriae strain genotyping was performed by
      using MLST based on atpA, dnaE, dnaK, fusA, leuA, odhA and rpoB gene fragments.
      Identification of alleles and ST was carried out according to EMBL/GenBank and
      PubMLST, eBurst approach was used for cluster analysis. RESULTS: By using MLST
      contemporary toxigenic C. diphtheriae strains isolated in Russia in 2002 - 2012
      were characterized. 8 genotypes (ST41, ST5, ST8, ST28, ST25, ST44, ST-new1 and
      ST-new2) were identified, 3 among them were dominating--ST8, ST28 and ST-new1.
      Most of the toxigenic strains belong to biovar gravis and ST8. Among biovar mitis
      strains a higher heterogeneity by ST membership was noted, but with prevalence of
      ST28 strains. CONCLUSION: Use of MLST allowed to characterize contemporary
      circulating population of toxigenic C. diphtheriae strains isolated in Russia and
      showed perspective of application of this method for characterization of
      diphtheria causative agent population and detection of epidemically significant
      strains, as well as juxtaposing of them with genetic structure of foreign
      strains.
FAU - Borisova, O Iu
AU  - Borisova OIu
FAU - Mazurova, I K
AU  - Mazurova IK
FAU - Chagina, I A
AU  - Chagina IA
FAU - Pimenova, A S
AU  - Pimenova AS
FAU - Donskikh, E E
AU  - Donskikh EE
FAU - Aleshkin, V A
AU  - Aleshkin VA
LA  - rus
PT  - English Abstract
PT  - Journal Article
PL  - Russia (Federation)
TA  - Zh Mikrobiol Epidemiol Immunobiol
JT  - Zhurnal mikrobiologii, epidemiologii, i immunobiologii
JID - 0415217
SB  - IM
MH  - Alleles
MH  - Base Sequence
MH  - Corynebacterium diphtheriae/*genetics/pathogenicity
MH  - Diphtheria/epidemiology/*genetics/pathology
MH  - Genotype
MH  - Humans
MH  - *Multilocus Sequence Typing
MH  - Russia/epidemiology
EDAT- 2013/12/18 06:00
MHDA- 2014/01/18 06:00
CRDT- 2013/12/18 06:00
PST - ppublish
SO  - Zh Mikrobiol Epidemiol Immunobiol. 2013 Jul-Aug;(4):17-23.

PMID- 24331705
OWN - NLM
STAT- In-Process
DA  - 20131217
IS  - 1878-5905 (Electronic)
IS  - 0142-9612 (Linking)
VI  - 35
IP  - 6
DP  - 2014 Feb
TI  - Impact of macrophage deficiency and depletion on continuous glucose monitoring in
      vivo.
PG  - 1789-96
LID - 10.1016/j.biomaterials.2013.11.055 [doi]
LID - S0142-9612(13)01419-1 [pii]
AB  - Although it is assumed that macrophages (MQ) have a major negative impact on
      continuous glucose monitoring (CGM), surprisingly there is no data in the
      literature to directly support or refute the role of MQ or related foreign body
      giant cells in the bio-fouling of glucose sensors in vivo. As such, we developed 
      the hypothesis that MQ are key in controlling glucose sensor performance and CGM 
      in vivo and MQ deficiencies or depletion would enhance CGM. To test this
      hypothesis we determined the presence/distribution of MQ at the sensor tissue
      interface over a 28-day time period using F4/80 antibody and immunohistochemical 
      analysis. We also evaluated the impact of spontaneous MQ deficiency (op/op mice) 
      and induced-transgenic MQ depletions (Diphtheria Toxin Receptor (DTR) mice) on
      sensor function and CGM utilizing our murine CGM system. The results of these
      studies demonstrated: 1) a time dependent increase in MQ accumulation (F4/80
      positive cells) at the sensor tissue interface; and 2) MQ deficient mice and MQ
      depleted C57BL/6 mice demonstrated improved sensor performance (MARD) when
      compared to normal mice (C57BL/6). These studies directly demonstrate the
      importance of MQ in sensor function and CGM in vivo.
CI  - Copyright (c) 2013 Elsevier Ltd. All rights reserved.
FAU - Klueh, Ulrike
AU  - Klueh U
AD  - Center for Molecular Tissue Engineering, University of Connecticut, School of
      Medicine, Farmington, CT 06030, USA; Department of Surgery, University of
      Connecticut, School of Medicine, Farmington, CT 06030, USA. Electronic address:
      klueh@nso.uchc.edu.
FAU - Qiao, Yi
AU  - Qiao Y
AD  - Center for Molecular Tissue Engineering, University of Connecticut, School of
      Medicine, Farmington, CT 06030, USA; Department of Surgery, University of
      Connecticut, School of Medicine, Farmington, CT 06030, USA.
FAU - Frailey, Jackman T
AU  - Frailey JT
AD  - Center for Molecular Tissue Engineering, University of Connecticut, School of
      Medicine, Farmington, CT 06030, USA; Department of Surgery, University of
      Connecticut, School of Medicine, Farmington, CT 06030, USA.
FAU - Kreutzer, Donald L
AU  - Kreutzer DL
AD  - Center for Molecular Tissue Engineering, University of Connecticut, School of
      Medicine, Farmington, CT 06030, USA; Department of Surgery, University of
      Connecticut, School of Medicine, Farmington, CT 06030, USA.
LA  - eng
GR  - R01 DK081171/DK/NIDDK NIH HHS/United States
PT  - Journal Article
PT  - Research Support, N.I.H., Extramural
DEP - 20131209
PL  - Netherlands
TA  - Biomaterials
JT  - Biomaterials
JID - 8100316
SB  - IM
PMC - PMC3934364
MID - NIHMS554804
OID - NLM: NIHMS554804
OID - NLM: PMC3934364
OTO - NOTNLM
OT  - Continuous glucose monitoring
OT  - Diabetes
OT  - Implantable glucose sensors
OT  - Macrophages
EDAT- 2013/12/18 06:00
MHDA- 2013/12/18 06:00
CRDT- 2013/12/17 06:00
PHST- 2013/09/25 [received]
PHST- 2013/11/19 [accepted]
PHST- 2013/12/09 [aheadofprint]
AID - S0142-9612(13)01419-1 [pii]
AID - 10.1016/j.biomaterials.2013.11.055 [doi]
PST - ppublish
SO  - Biomaterials. 2014 Feb;35(6):1789-96. doi: 10.1016/j.biomaterials.2013.11.055.
      Epub 2013 Dec 9.

PMID- 24331080
OWN - NLM
STAT- MEDLINE
DA  - 20131216
DCOM- 20140729
IS  - 1873-2518 (Electronic)
IS  - 0264-410X (Linking)
VI  - 31 Suppl 10
DP  - 2013 Dec 30
TI  - Post-licensure rapid immunization safety monitoring program (PRISM) data
      characterization.
PG  - K98-112
LID - 10.1016/j.vaccine.2013.04.088 [doi]
LID - S0264-410X(13)00682-8 [pii]
AB  - BACKGROUND: The Post-Licensure Rapid Immunization Safety Monitoring (PRISM)
      program is the immunization safety monitoring component of FDA's Mini-Sentinel
      project, a program to actively monitor the safety of medical products using
      electronic health information. FDA sought to assess the surveillance capabilities
      of this large claims-based distributed database for vaccine safety surveillance
      by characterizing the underlying data. METHODS: We characterized data available
      on vaccine exposures in PRISM, estimated how much additional data was gained by
      matching with select state and local immunization registries, and compared
      vaccination coverage estimates based on PRISM data with other available data
      sources. We generated rates of computerized codes representing potential health
      outcomes relevant to vaccine safety monitoring. Standardized algorithms including
      ICD-9 codes, number of codes required, exclusion criteria and location of the
      encounter were used to obtain the background rates. RESULTS: The majority of the 
      vaccines routinely administered to infants, children, adolescents and adults were
      well captured by claims data. Immunization registry data in up to seven states
      comprised between 5% and 9% of data for all vaccine categories with the exception
      of 10% for hepatitis B and 3% and 4% for rotavirus and zoster respectively.
      Vaccination coverage estimates based on PRISM's computerized data were similar to
      but lower than coverage estimates from the National Immunization Survey and
      Healthcare Effectiveness Data and Information Set. For the 25 health outcomes of 
      interest studied, the rates of potential outcomes based on ICD-9 codes were
      generally higher than rates described in the literature, which are typically
      clinically confirmed cases. CONCLUSION: PRISM program's data on vaccine exposures
      and health outcomes appear complete enough to support robust safety monitoring.
CI  - Copyright (c) 2013 Elsevier Ltd. All rights reserved.
FAU - Baker, Meghan A
AU  - Baker MA
AD  - Department of Population Medicine, Harvard Pilgrim Health Care Institute and
      Harvard Medical School, Boston, MA, United States; Division of Infectious
      Diseases, Department of Medicine, Brigham and Women's Hospital, Boston, MA,
      United States. Electronic address: meghan_baker@harvardpilgrim.org.
FAU - Nguyen, Michael
AU  - Nguyen M
AD  - US Food and Drug Administration Center for Biologics Evaluation and Research,
      Rockville, MD, United States. Electronic address: Michael.Nguyen@fda.hhs.gov.
FAU - Cole, David V
AU  - Cole DV
AD  - Department of Population Medicine, Harvard Pilgrim Health Care Institute and
      Harvard Medical School, Boston, MA, United States. Electronic address:
      david_cole@harvardpilgrim.org.
FAU - Lee, Grace M
AU  - Lee GM
AD  - Department of Population Medicine, Harvard Pilgrim Health Care Institute and
      Harvard Medical School, Boston, MA, United States; Division of Infectious
      Diseases, Department of Medicine, Boston Children's Hospital, Boston, MA, United 
      States. Electronic address: Grace.Lee@childrens.harvard.edu.
FAU - Lieu, Tracy A
AU  - Lieu TA
AD  - Department of Population Medicine, Harvard Pilgrim Health Care Institute and
      Harvard Medical School, Boston, MA, United States. Electronic address:
      tracy.lieu@kp.org.
LA  - eng
PT  - Comparative Study
PT  - Evaluation Studies
PT  - Journal Article
PL  - Netherlands
TA  - Vaccine
JT  - Vaccine
JID - 8406899
RN  - 0 (Vaccines)
SB  - IM
MH  - Automatic Data Processing/methods
MH  - Data Collection/*methods
MH  - Drug-Related Side Effects and Adverse Reactions/*epidemiology/pathology
MH  - Humans
MH  - Insurance Claim Review
MH  - International Classification of Diseases
MH  - Product Surveillance, Postmarketing/*methods
MH  - *Sentinel Surveillance
MH  - United States
MH  - United States Food and Drug Administration
MH  - Vaccination/*adverse effects/utilization
MH  - Vaccines/*administration & dosage/*adverse effects
OTO - NOTNLM
OT  - CDC
OT  - CPT
OT  - CVX
OT  - Centers for Disease Control and Prevention
OT  - Codes for Vaccine Administered
OT  - Common Procedural Terminology
OT  - DTaP
OT  - Data characterization
OT  - ED
OT  - FDA
OT  - Food and Drug Administration
OT  - HEDIS
OT  - HPV
OT  - Health outcome
OT  - Healthcare Effectiveness Data and Information Set
OT  - Hib
OT  - ICD
OT  - IPV
OT  - International Classification of Diseases
OT  - MCV4
OT  - MMR
OT  - Mini-Sentinel
OT  - NIS
OT  - National Immunization Survey
OT  - PCV
OT  - PPV
OT  - PRISM
OT  - Post-Licensure Rapid Immunization Safety Monitoring
OT  - Surveillance
OT  - Td
OT  - Tdap
OT  - Vaccine
OT  - combined tetanus, diphtheria and pertussis
OT  - diphtheria, tetanus and pertussis
OT  - emergency department
OT  - haemophilus influenzae type B
OT  - human papillomavirus (HPV)
OT  - inactivated polio vaccine
OT  - measles, mumps and rubella
OT  - meningococcal conjugate vaccine
OT  - pneumococcal conjugate vaccine
OT  - pneumococcal polysaccharide vaccine
OT  - tetanus and diphtheria
EDAT- 2013/12/18 06:00
MHDA- 2014/07/30 06:00
CRDT- 2013/12/17 06:00
PHST- 2013/01/10 [received]
PHST- 2013/03/18 [revised]
PHST- 2013/04/30 [accepted]
AID - S0264-410X(13)00682-8 [pii]
AID - 10.1016/j.vaccine.2013.04.088 [doi]
PST - ppublish
SO  - Vaccine. 2013 Dec 30;31 Suppl 10:K98-112. doi: 10.1016/j.vaccine.2013.04.088.

PMID- 24328666
OWN - NLM
STAT- MEDLINE
DA  - 20140117
DCOM- 20140317
IS  - 1541-0048 (Electronic)
IS  - 0090-0036 (Linking)
VI  - 104
IP  - 2
DP  - 2014 Feb
TI  - A longitudinal analysis of the effect of nonmedical exemption law and vaccine
      uptake on vaccine-targeted disease rates.
PG  - 371-7
LID - 10.2105/AJPH.2013.301538 [doi]
AB  - OBJECTIVES: We assessed how nonmedical exemption (NME) laws and annual uptake of 
      vaccines required for school or daycare entry affect annual incidence rates for 5
      vaccine-targeted diseases: pertussis, measles, mumps, Haemophilus influenzae type
      B, and hepatitis B. METHODS: We employed longitudinal mixed-effects models to
      examine 2001-2008 vaccine-targeted disease data obtained from the National
      Notifiable Disease Surveillance System. Key explanatory variables were
      state-level vaccine-specific uptake rates from the National Immunization Survey
      and a state NME law restrictiveness level. RESULTS: NME law restrictiveness and
      vaccine uptake were not associated with disease incidence rate for hepatitis B,
      Haemophilus influenzae type B, measles, or mumps. Pertussis incidence rate,
      however, was negatively associated with NME law restrictiveness (b = -0.20; P =
      .03) and diphtheria-pertussis-tetanus vaccine uptake (b = -0.01; P = .05).
      CONCLUSIONS: State NME laws and vaccine uptake rates did not appear to influence 
      lower-incidence diseases but may influence reported disease rates for
      higher-incidence diseases. If all states increased their NME law restrictiveness 
      by 1 level and diphtheria-pertussis-tetanus uptake by 1%, national annual
      pertussis cases could decrease by 1.14% (171 cases) and 0.04% (5 cases),
      respectively.
FAU - Yang, Y Tony
AU  - Yang YT
AD  - Y. Tony Yang and Vicky Debold are with the Department of Health Administration
      and Policy, George Mason University, Fairfax, VA.
FAU - Debold, Vicky
AU  - Debold V
LA  - eng
PT  - Journal Article
PT  - Research Support, Non-U.S. Gov't
DEP - 20131212
PL  - United States
TA  - Am J Public Health
JT  - American journal of public health
JID - 1254074
RN  - 0 (Haemophilus Vaccines)
RN  - 0 (Viral Vaccines)
SB  - AIM
SB  - IM
MH  - *Government Regulation
MH  - Haemophilus Infections/*epidemiology/prevention & control
MH  - Haemophilus Vaccines/*administration & dosage
MH  - Haemophilus influenzae type b
MH  - Hepatitis B/epidemiology/prevention & control
MH  - Humans
MH  - Incidence
MH  - Measles/epidemiology/prevention & control
MH  - Mumps/epidemiology/prevention & control
MH  - State Government
MH  - Viral Vaccines/*administration & dosage
MH  - Virus Diseases/*epidemiology/prevention & control
MH  - Whooping Cough/epidemiology/prevention & control
EDAT- 2013/12/18 06:00
MHDA- 2014/03/19 06:00
CRDT- 2013/12/17 06:00
PHST- 2013/12/12 [aheadofprint]
AID - 10.2105/AJPH.2013.301538 [doi]
PST - ppublish
SO  - Am J Public Health. 2014 Feb;104(2):371-7. doi: 10.2105/AJPH.2013.301538. Epub
      2013 Dec 12.

PMID- 24326006
OWN - NLM
STAT- Publisher
DA  - 20131211
IS  - 1468-2060 (Electronic)
IS  - 0003-4967 (Linking)
DP  - 2013 Dec 10
TI  - Amelioration of experimental arthritis by stroke-induced immunosuppression is
      independent of Treg cell function.
LID - 10.1136/annrheumdis-2013-204148 [doi]
AB  - OBJECTIVES: Clinical evidence suggests that neurological lesions can protect from
      arthritis. Acute cerebral ischaemia induces severe immunosuppression, resulting
      in enhanced susceptibility to infections. We aimed to determine if stroke-induced
      immunosuppression can ameliorate arthritis and to delineate the immunological
      mechanisms involved. METHODS: Unilateral cerebral ischaemia was induced in mice
      by occlusion of one middle cerebral artery (MCAO) at different time points after 
      induction of G6PI-induced arthritis in mice. Clinical and histological signs of
      arthritis were assessed. Regulatory T cells were specifically depleted by
      injection of diphtheria toxin into transgenic DEREG mice. Immunological
      correlates of MCAO were determined by flow cytometry and serological methods.
      RESULTS: MCAO reduced the clinical and histological signs of arthritis
      significantly. To be effective, stroke had to be induced during the induction
      phase or the early clinical stage of arthritis. MCAO induced a global loss of
      leucocytes. Despite the reduced absolute number of lymphocytes, the functional
      differentiation of T helper cells into Th1/17 cells and the production of
      autoantibodies were unimpaired. Depletion experiments showed that regulatory T
      cells were dispensable for the protective effect of MCAO. CONCLUSIONS: MCAO
      ameliorates arthritis. The correlate of protection from arthritis is not the
      reduction of a particular pathogenic leucocyte subset or the preferential
      expansion or emergence of a protective cell population but the global reduction
      of leucocytes during arthritis.
FAU - Irmler, Ingo M
AU  - Irmler IM
AD  - Institute of Immunology, University Hospital Jena, Jena, Germany.
FAU - Gajda, Mieczyslaw
AU  - Gajda M
FAU - Kamradt, Thomas
AU  - Kamradt T
LA  - ENG
PT  - JOURNAL ARTICLE
DEP - 20131210
TA  - Ann Rheum Dis
JT  - Annals of the rheumatic diseases
JID - 0372355
OTO - NOTNLM
OT  - Arthritis
OT  - Inflammation
OT  - T Cells
EDAT- 2013/12/12 06:00
MHDA- 2013/12/12 06:00
CRDT- 2013/12/12 06:00
AID - annrheumdis-2013-204148 [pii]
AID - 10.1136/annrheumdis-2013-204148 [doi]
PST - aheadofprint
SO  - Ann Rheum Dis. 2013 Dec 10. doi: 10.1136/annrheumdis-2013-204148.

PMID- 24325827
OWN - NLM
STAT- MEDLINE
DA  - 20140109
DCOM- 20140811
IS  - 1873-2518 (Electronic)
IS  - 0264-410X (Linking)
VI  - 32
IP  - 5
DP  - 2014 Jan 23
TI  - Co-administration of live measles and yellow fever vaccines and inactivated
      pentavalent vaccines is associated with increased mortality compared with measles
      and yellow fever vaccines only. An observational study from Guinea-Bissau.
PG  - 598-605
LID - 10.1016/j.vaccine.2013.11.074 [doi]
LID - S0264-410X(13)01663-0 [pii]
AB  - BACKGROUND: Studies from low-income countries indicate that co-administration of 
      inactivated diphtheria-tetanus-pertussis (DTP) vaccine and live attenuated
      measles vaccine (MV) is associated with increased mortality compared with
      receiving MV only. Pentavalent (DTP-H. Influenza type B-Hepatitis B) vaccine is
      replacing DTP in many low-income countries and yellow fever vaccine (YF) has been
      introduced to be given together with MV. Pentavalent and YF vaccines were
      introduced in Guinea-Bissau in 2008. We investigated whether co-administration of
      pentavalent vaccine with MV and yellow fever vaccine has similar negative
      effects. METHODS: In 2007-2011, we conducted a randomised placebo-controlled
      trial of vitamin A at routine vaccination contacts among children aged 6-23
      months in urban and rural Guinea-Bissau. In the present study, we included 2331
      children randomised to placebo who received live vaccines only (MV or MV+YF) or a
      combination of live and inactivated vaccines (MV+DTP or MV+YF+pentavalent).
      Mortality was compared in Cox proportional hazards models stratified for
      urban/rural enrolment adjusted for age and unevenly distributed baseline factors.
      RESULTS: While DTP was still used 685 children received MV only and 358 MV+DTP;
      following the change in programme, 940 received MV+YF only and 348
      MV+YF+pentavalent. During 6 months of follow-up, the adjusted mortality rate
      ratio (MRR) for co-administered live and inactivated vaccines compared with live 
      vaccines only was 3.24 (1.20-8.73). For MV+YF+pentavalent compared with MV+YF
      only, the adjusted MRR was 7.73 (1.79-33.4). CONCLUSION: In line with previous
      studies of DTP, the present results indicate that pentavalent vaccine
      co-administered with MV and YF is associated with increased mortality.
CI  - Copyright (c) 2013 Elsevier Ltd. All rights reserved.
FAU - Fisker, Ane Baerent
AU  - Fisker AB
AD  - Bandim Health Project, INDEPTH Network, Apartado 861, Bissau, Guinea-Bissau;
      Research Center for Vitamins and Vaccines (CVIVA), Bandim Health Project, Statens
      Serum Institut, Artillerivej 5, 2300 Copenhagen S, Denmark. Electronic address:
      a.fisker@bandim.org.
FAU - Ravn, Henrik
AU  - Ravn H
AD  - Bandim Health Project, INDEPTH Network, Apartado 861, Bissau, Guinea-Bissau;
      Research Center for Vitamins and Vaccines (CVIVA), Bandim Health Project, Statens
      Serum Institut, Artillerivej 5, 2300 Copenhagen S, Denmark. Electronic address:
      hjn@ssi.dk.
FAU - Rodrigues, Amabelia
AU  - Rodrigues A
AD  - Bandim Health Project, INDEPTH Network, Apartado 861, Bissau, Guinea-Bissau.
      Electronic address: a.rodrigues@bandim.org.
FAU - Ostergaard, Marie Drivsholm
AU  - Ostergaard MD
AD  - Bandim Health Project, INDEPTH Network, Apartado 861, Bissau, Guinea-Bissau.
      Electronic address: mariedrivsholm@gmail.com.
FAU - Bale, Carlito
AU  - Bale C
AD  - Bandim Health Project, INDEPTH Network, Apartado 861, Bissau, Guinea-Bissau.
      Electronic address: c.bale@bandim.org.
FAU - Benn, Christine Stabell
AU  - Benn CS
AD  - Bandim Health Project, INDEPTH Network, Apartado 861, Bissau, Guinea-Bissau;
      Research Center for Vitamins and Vaccines (CVIVA), Bandim Health Project, Statens
      Serum Institut, Artillerivej 5, 2300 Copenhagen S, Denmark. Electronic address:
      cb@ssi.dk.
FAU - Aaby, Peter
AU  - Aaby P
AD  - Bandim Health Project, INDEPTH Network, Apartado 861, Bissau, Guinea-Bissau;
      Research Center for Vitamins and Vaccines (CVIVA), Bandim Health Project, Statens
      Serum Institut, Artillerivej 5, 2300 Copenhagen S, Denmark. Electronic address:
      p.aaby@bandim.org.
LA  - eng
PT  - Journal Article
PT  - Observational Study
PT  - Research Support, Non-U.S. Gov't
DEP - 20131208
PL  - Netherlands
TA  - Vaccine
JT  - Vaccine
JID - 8406899
RN  - 0 (Diphtheria-Tetanus-Pertussis Vaccine)
RN  - 0 (DtwP-HepB-Hib vaccine)
RN  - 0 (Haemophilus Vaccines)
RN  - 0 (Hepatitis B Vaccines)
RN  - 0 (Measles Vaccine)
RN  - 0 (Vaccines, Inactivated)
RN  - 0 (Yellow Fever Vaccine)
RN  - 11103-57-4 (Vitamin A)
SB  - IM
CIN - Vaccine. 2014 May 13;32(23):2668-9. PMID: 24699468
CIN - Vaccine. 2014 May 13;32(23):2667. PMID: 24681269
MH  - Diphtheria-Tetanus-Pertussis Vaccine/*administration & dosage/adverse effects
MH  - Female
MH  - Guinea-Bissau
MH  - Haemophilus Vaccines/*administration & dosage/adverse effects
MH  - Hepatitis B Vaccines/*administration & dosage/adverse effects
MH  - Humans
MH  - Immunization Schedule
MH  - Infant
MH  - Male
MH  - Measles Vaccine/*administration & dosage/adverse effects
MH  - *Mortality
MH  - Proportional Hazards Models
MH  - Randomized Controlled Trials as Topic
MH  - Vaccination
MH  - Vaccines, Inactivated/administration & dosage/adverse effects
MH  - Vitamin A/administration & dosage
MH  - Yellow Fever Vaccine/*administration & dosage/adverse effects
OTO - NOTNLM
OT  - BCG
OT  - BHP
OT  - Bacillus Calmette–Guérin vaccine
OT  - Bandim Health Project
OT  - Child mortality
OT  - DTP
OT  - Diphtheria–tetanus–pertussis vaccine
OT  - EPI
OT  - Expanded Programme on Immunisations
OT  - HDSS
OT  - MRR
OT  - MV
OT  - Measles vaccine
OT  - OPV
OT  - Pentavalent vaccine
OT  - YF
OT  - Yellow fever vaccine
OT  - diphtheria–tetanus–pertussis vaccine
OT  - health and demographic surveillance system
OT  - measles vaccine
OT  - mortality rate ratio
OT  - oral polio vaccine
OT  - yellow fever vaccine
EDAT- 2013/12/12 06:00
MHDA- 2014/08/12 06:00
CRDT- 2013/12/12 06:00
PHST- 2013/06/06 [received]
PHST- 2013/11/11 [revised]
PHST- 2013/11/21 [accepted]
PHST- 2013/12/08 [aheadofprint]
AID - S0264-410X(13)01663-0 [pii]
AID - 10.1016/j.vaccine.2013.11.074 [doi]
PST - ppublish
SO  - Vaccine. 2014 Jan 23;32(5):598-605. doi: 10.1016/j.vaccine.2013.11.074. Epub 2013
      Dec 8.

PMID- 24318418
OWN - NLM
STAT- PubMed-not-MEDLINE
DA  - 20131219
DCOM- 20131219
LR  - 20140115
IS  - 2193-8210 (Print)
VI  - 3
IP  - 2
DP  - 2013 Dec
TI  - Combined reduced-antigen content tetanus, diphtheria, and acellular pertussis
      (tdap) vaccine-related erythema nodosum: case report and review of
      vaccine-associated erythema nodosum.
PG  - 191-7
LID - 10.1007/s13555-013-0035-9 [doi]
AB  - BACKGROUND: Vaccination programs reduce the morbidity and mortality of
      diphtheria, pertussis, and tetanus. Erythema nodosum is a reactive erythema that 
      can be associated with infections, drugs, and many conditions. The new onset of
      erythema nodosum after receiving vaccination is uncommon. PURPOSE: Combined
      reduced-antigen content tetanus, diphtheria, and acellular pertussis (Tdap)
      vaccine-associated erythema nodosum is described and the reports of
      vaccine-related erythema nodosum are summarized. METHODS: The clinical features
      of a 39-year-old woman who developed erythema nodosum after receiving Tdap
      vaccine are reported. Using the PubMed database, an extensive literature search
      was performed on erythema nodosum, vaccine, and vaccination. RESULTS: Tdap, the
      most commonly used booster vaccine against tetanus, diphtheria, and pertussis, is
      well tolerated in all age groups. Local injection-site reactions are the most
      common adverse events, whereas headache, fatigue, gastrointestinal symptoms, and 
      fever are the most frequent systemic events. Erythema nodosum has not previously 
      been reported in patients who have received Tdap vaccine. The patient developed
      erythema nodosum within 48 h after receiving Tdap vaccine; her symptoms cleared
      and nearly all skin lesions resolved within 2 weeks after initiating oral
      treatment with ibuprofen, fexofenadine, and prednisone. Vaccine-associated
      erythema nodosum has previously been reported following vaccination for cholera, 
      hepatitis B, human papillomavirus, malaria, rabies, small pox, tuberculosis, and 
      typhoid. CONCLUSION: Vaccine-associated erythema nodosum is uncommon. Erythema
      nodosum occurring after Tdap vaccination is a rare, yet potential, adverse
      effect.
FAU - Cohen, Philip R
AU  - Cohen PR
AD  - Division of Dermatology, University of California San Diego, San Diego, CA,
      92131-3643, USA, mitehead@gmail.com.
LA  - eng
PT  - Journal Article
DEP - 20131101
PL  - Switzerland
TA  - Dermatol Ther (Heidelb)
JT  - Dermatology and therapy
JID - 101590450
PMC - PMC3889310
OID - NLM: PMC3889310
EDAT- 2013/12/10 06:00
MHDA- 2013/12/10 06:01
CRDT- 2013/12/10 06:00
PHST- 2013/09/23 [received]
PHST- 2013/11/01 [aheadofprint]
AID - 10.1007/s13555-013-0035-9 [doi]
PST - ppublish
SO  - Dermatol Ther (Heidelb). 2013 Dec;3(2):191-7. doi: 10.1007/s13555-013-0035-9.
      Epub 2013 Nov 1.

PMID- 24316470
OWN - NLM
STAT- In-Process
DA  - 20140122
IS  - 1873-7544 (Electronic)
IS  - 0306-4522 (Linking)
VI  - 259
DP  - 2014 Feb 14
TI  - Impact of hippocampal neuronal ablation on neurogenesis and cognition in the aged
      brain.
PG  - 214-22
LID - 10.1016/j.neuroscience.2013.11.054 [doi]
LID - S0306-4522(13)01001-4 [pii]
AB  - Neuronal loss is the most common and critical feature of a spectrum of brain
      traumas and neurodegenerative disorders such as Alzheimer's disease (AD). The
      capacity to generate new neurons in the central nervous system diminishes early
      during brain development and is restricted mainly to two brain areas in the
      mature brain: subventricular zone and subgranular zone. Extensive research on the
      impact of brain injury on endogenous neurogenesis and cognition has been
      conducted primarily using young animals, when neurogenesis is most active.
      However, a critical question remains to elucidate the effect of brain injury on
      endogenous neurogenesis and cognition in older animals, which is far more
      relevant for age-related neurodegenerative disorders such as AD. Therefore, we
      examined the impact of neuronal loss on endogenous neurogenesis in aged animals
      using CaM/Tet-DTA mice, a transgenic model of hippocampal cell loss.
      Additionally, we investigated whether the upregulation of adult neurogenesis
      could mitigate cognitive deficits following substantial hippocampal neuronal
      loss. Our findings demonstrate that aged CaM/Tet-DTA mice that sustain severe
      neuronal loss exhibit an upregulation of endogenous neurogenesis. However,
      despite this significant upregulation, neurogenesis alone is not able to mitigate
      the cognitive deficits observed. Our studies suggest that the aged brain has the 
      capacity to stimulate neurogenesis post-injury; however, multiple therapeutic
      approaches, including upregulation of endogenous neurogenesis, will be necessary 
      to recover brain function after severe neurodegeneration.
CI  - Copyright (c) 2014. Published by Elsevier Ltd.
FAU - Yeung, S T
AU  - Yeung ST
AD  - Department of Neurobiology and Behavior, Institute for Memory Impairments and
      Neurological Disorders, University of California, Irvine, CA 92697-4545, USA.
FAU - Myczek, K
AU  - Myczek K
AD  - Department of Neurobiology and Behavior, Institute for Memory Impairments and
      Neurological Disorders, University of California, Irvine, CA 92697-4545, USA.
FAU - Kang, A P
AU  - Kang AP
AD  - Department of Neurobiology and Behavior, Institute for Memory Impairments and
      Neurological Disorders, University of California, Irvine, CA 92697-4545, USA.
FAU - Chabrier, M A
AU  - Chabrier MA
AD  - Department of Neurobiology and Behavior, Institute for Memory Impairments and
      Neurological Disorders, University of California, Irvine, CA 92697-4545, USA.
FAU - Baglietto-Vargas, D
AU  - Baglietto-Vargas D
AD  - Department of Neurobiology and Behavior, Institute for Memory Impairments and
      Neurological Disorders, University of California, Irvine, CA 92697-4545, USA.
FAU - Laferla, F M
AU  - Laferla FM
AD  - Department of Neurobiology and Behavior, Institute for Memory Impairments and
      Neurological Disorders, University of California, Irvine, CA 92697-4545, USA.
      Electronic address: laferla@uci.edu.
LA  - eng
PT  - Journal Article
DEP - 20131204
PL  - United States
TA  - Neuroscience
JT  - Neuroscience
JID - 7605074
SB  - IM
OTO - NOTNLM
OT  - 5-bromo-2-deoxyuridine
OT  - 5-ethynyl-2-deoxyuridine
OT  - AD
OT  - Alzheimer’s disease
OT  - BrdU
OT  - CE
OT  - CamKIIα
OT  - DCX
OT  - DG
OT  - DPX
OT  - DT(A)
OT  - EdU
OT  - NSCs
OT  - PBS
OT  - SGZ
OT  - SVZ
OT  - TBI
OT  - TBS-T
OT  - TRE
OT  - Triton X-100
OT  - Tween-20–Tris-buffered saline
OT  - Tx-100
OT  - calcium-calmodulin kinase II alpha
OT  - coefficient of error
OT  - dentate gyrus
OT  - diphtheria toxin A chain
OT  - doublecortin
OT  - hippocampus
OT  - mixture of distyrene (a polystyrene), a plasticizer (tricresyl phosphate), and
      xylene
OT  - neural stem/progenitor cells
OT  - neurodegenerative disorders
OT  - neurogenesis
OT  - neuronal loss
OT  - phosphate-buffered saline
OT  - subgranular zone
OT  - subventricular zone
OT  - tTA
OT  - tetracycline-controlled transcriptional activator
OT  - tetracycline-responsive element
OT  - traumatic brain injury
EDAT- 2013/12/10 06:00
MHDA- 2013/12/10 06:00
CRDT- 2013/12/10 06:00
PHST- 2013/08/17 [received]
PHST- 2013/11/22 [revised]
PHST- 2013/11/25 [accepted]
PHST- 2013/12/04 [aheadofprint]
AID - S0306-4522(13)01001-4 [pii]
AID - 10.1016/j.neuroscience.2013.11.054 [doi]
PST - ppublish
SO  - Neuroscience. 2014 Feb 14;259:214-22. doi: 10.1016/j.neuroscience.2013.11.054.
      Epub 2013 Dec 4.

PMID- 24315884
OWN - NLM
STAT- MEDLINE
DA  - 20140109
DCOM- 20140805
IS  - 1873-2518 (Electronic)
IS  - 0264-410X (Linking)
VI  - 32
IP  - 4
DP  - 2014 Jan 16
TI  - Routine childhood vaccination programme coverage, El Salvador, 2011-In search of 
      timeliness.
PG  - 437-44
LID - 10.1016/j.vaccine.2013.11.072 [doi]
LID - S0264-410X(13)01661-7 [pii]
AB  - While assessing immunization programmes, not only vaccination coverage is
      important, but also timely receipt of vaccines. We estimated both vaccination
      coverage and timeliness, as well as reasons for non-vaccination, and identified
      predictors of delayed or missed vaccination, for vaccines of the first two years 
      of age, in El Salvador. We conducted a cluster survey among children aged 23-59
      months. Caregivers were interviewed about the child immunization status and their
      attitudes towards immunization. Vaccination dates were obtained from children
      immunization cards at home or at health facilities. We referred to the 2006
      vaccination schedule for children below two years: one dose of BCG (Bacillus
      Calmette-Guerin) at birth; rotavirus at two and four months; three doses of
      pentavalent - DTP (diphtheria-tetanus-pertussis), hepatitis B, and Haemophilus
      influenzae type b (Hib) - and of oral poliomyelitis vaccine (polio) at two, four,
      and six months; first MMR (measles-mumps-rubella) at 12 months; and first
      boosters of DTP and OPV at 18 months. Timeliness was assessed with Kaplan-Meier
      analysis; Cox and logistic regression were used to identify predictors of
      vaccination. We surveyed 2550 children. Coverage was highest for BCG (991%; 95%
      CI: 98.8-99.5) and lowest for rotavirus, especially second dose (86.3%; 95% CI:
      84.2-88.4). The first doses of MMR and DTP had 991% (95% CI: 98.5-99.6) and 977% 
      (95% CI: 970-985), respectively. Overall coverage was 837% (95% CI: 81.4-86.0);
      96.4% (95% CI: 95.4-97.5), excluding rotavirus. However, only 26.7% (95% CI:
      24.7-28.8) were vaccinated within the age interval recommended by the Expanded
      Programme on Immunization. Being employed and using the bus for transport to the 
      health facility were associated with age-inappropriate vaccinations; while living
      in households with only two residents and in the "Paracentral", "Occidental", and
      "Oriental" regions was associated with age-appropriate vaccinations. Vaccination 
      coverage was high in El Salvador, but general timeliness and rotavirus uptake
      could be improved.
CI  - Copyright (c) 2013 Elsevier Ltd. All rights reserved.
FAU - Suarez-Castaneda, Eduardo
AU  - Suarez-Castaneda E
AD  - Ministry of Health, El Salvador.
FAU - Pezzoli, Lorenzo
AU  - Pezzoli L
AD  - Consultant for the Pan American Health Organization, London, UK. Electronic
      address: pezz@libero.it.
FAU - Elas, Miguel
AU  - Elas M
AD  - Ministry of Health, El Salvador.
FAU - Baltrons, Rafael
AU  - Baltrons R
AD  - Pan American Health Organization, El Salvador.
FAU - Crespin-Elias, Elner Osmin
AU  - Crespin-Elias EO
AD  - Francisco Gavidia University, El Salvador.
FAU - Pleitez, Oscar A Rivera
AU  - Pleitez OA
AD  - Francisco Gavidia University, El Salvador.
FAU - de Campos, Maria Isabel Quintanilla
AU  - de Campos MI
AD  - Francisco Gavidia University, El Salvador.
FAU - Danovaro-Holliday, M Carolina
AU  - Danovaro-Holliday MC
AD  - Pan American Health Organization, Washington, DC, USA.
LA  - eng
PT  - Journal Article
DEP - 20131204
PL  - Netherlands
TA  - Vaccine
JT  - Vaccine
JID - 8406899
RN  - 0 (Rotavirus Vaccines)
RN  - 0 (Vaccines)
SB  - IM
MH  - Child, Preschool
MH  - El Salvador
MH  - Female
MH  - Humans
MH  - Immunization Programs/*statistics & numerical data
MH  - *Immunization Schedule
MH  - Infant
MH  - Male
MH  - Rotavirus Vaccines/administration & dosage
MH  - Vaccination/*statistics & numerical data
MH  - Vaccines/administration & dosage
OTO - NOTNLM
OT  - Coverage
OT  - El Salvador
OT  - Immunization
OT  - Predictors
OT  - Routine vaccination
OT  - Timeliness
EDAT- 2013/12/10 06:00
MHDA- 2014/08/06 06:00
CRDT- 2013/12/10 06:00
PHST- 2013/05/17 [received]
PHST- 2013/10/09 [revised]
PHST- 2013/11/21 [accepted]
PHST- 2013/12/04 [aheadofprint]
AID - S0264-410X(13)01661-7 [pii]
AID - 10.1016/j.vaccine.2013.11.072 [doi]
PST - ppublish
SO  - Vaccine. 2014 Jan 16;32(4):437-44. doi: 10.1016/j.vaccine.2013.11.072. Epub 2013 
      Dec 4.

PMID- 24308960
OWN - NLM
STAT- MEDLINE
DA  - 20140109
DCOM- 20140811
IS  - 1873-2518 (Electronic)
IS  - 0264-410X (Linking)
VI  - 32
IP  - 5
DP  - 2014 Jan 23
TI  - Tetanus, diphtheria and acellular pertussis (Tdap) vaccination among healthcare
      personnel-United States, 2011.
PG  - 572-8
LID - 10.1016/j.vaccine.2013.11.077 [doi]
LID - S0264-410X(13)01666-6 [pii]
AB  - BACKGROUND: Health-care personnel (HCP) are at risk for exposure to and possible 
      transmission of vaccine-preventable diseases. Receiving recommended vaccines is
      an essential prevention practice for HCP to protect themselves and their
      patients. The tetanus, diphtheria and acellular pertussis vaccine (Tdap) was
      recommended by the Advisory Committee on Immunization Practices (ACIP) for HCP in
      2006 for protection against pertussis. We assessed the recent compliance of U.S. 
      HCP in receiving Tdap vaccination. METHODS: To estimate Tdap vaccination coverage
      among HCP, we analyzed data from the 2011 National Health Interview Survey
      (NHIS). Multivariable logistic regression and predictive marginal models were
      performed to identify factors independently associated with vaccination among
      HCP. RESULTS: Overall, Tdap vaccination coverage was 26.9% among HCP aged 18-64
      years (95% confidence interval (CI)=24.3%, 29.7%), which was significantly higher
      compared with non-HCP among the same age group (11.1%; 10.5-11.8%). Overall,
      vaccination coverage was significantly higher among physicians (41.5%) compared
      with nurses (36.5%) and other types of HCP (range 11.7-29.9%). Vaccination
      coverage was significantly higher among HCP aged 18-49 years compared with those 
      50-64 years (30.0% vs. 19.2%, respectively). Characteristics independently
      associated with an increased likelihood of Tdap vaccination among HCP were:
      younger age, higher education, living in the western United States, being
      hospitalized within past year, having a place for routine health care in clinic
      or health center, and receipt of influenza vaccination in the previous year.
      Marital status of widowed, divorced, or separated was independently associated
      with a decreased likelihood of Tdap vaccination among HCP. CONCLUSIONS: By 2011, 
      Tdap vaccination coverage was only 26.9% among HCP. Vaccination coverage varied
      widely by types of HCP and demographic characteristics. Emphasizing the benefits 
      of HCP vaccination for staff and patients, providing vaccinations in the
      workplace and other non-traditional settings, and providing Tdap at no charge may
      help increase Tdap vaccination among HCP in all health-care settings.
CI  - Published by Elsevier Ltd.
FAU - Lu, Peng-jun
AU  - Lu PJ
AD  - Immunization Services Division, National Center for Immunization and Respiratory 
      Diseases, Centers for Disease Control and Prevention, 1600 Clifton Road, NE,
      Atlanta, GA 30333, United States. Electronic address: lhp8@cdc.gov.
FAU - Graitcer, Samuel B
AU  - Graitcer SB
AD  - Immunization Services Division, National Center for Immunization and Respiratory 
      Diseases, Centers for Disease Control and Prevention, 1600 Clifton Road, NE,
      Atlanta, GA 30333, United States.
FAU - O'Halloran, Alissa
AU  - O'Halloran A
AD  - Immunization Services Division, National Center for Immunization and Respiratory 
      Diseases, Centers for Disease Control and Prevention, 1600 Clifton Road, NE,
      Atlanta, GA 30333, United States.
FAU - Liang, Jennifer L
AU  - Liang JL
AD  - Division of Bacterial Diseases, National Center for Immunization and Respiratory 
      Diseases, Centers for Disease Control and Prevention, 1600 Clifton Road, NE,
      Atlanta, GA 30333, United States.
LA  - eng
PT  - Journal Article
DEP - 20131203
PL  - Netherlands
TA  - Vaccine
JT  - Vaccine
JID - 8406899
RN  - 0 (Diphtheria-Tetanus-acellular Pertussis Vaccines)
SB  - IM
MH  - Adult
MH  - Diphtheria-Tetanus-acellular Pertussis Vaccines/*administration & dosage
MH  - Female
MH  - Health Personnel/*statistics & numerical data
MH  - Humans
MH  - Male
MH  - Middle Aged
MH  - United States
MH  - Vaccination/*statistics & numerical data
MH  - Young Adult
OTO - NOTNLM
OT  - Coverage
OT  - Diphtheria and acellular pertussis vaccine (Tdap)
OT  - Health-care personnel
OT  - Tetanus
OT  - Vaccination
EDAT- 2013/12/07 06:00
MHDA- 2014/08/12 06:00
CRDT- 2013/12/07 06:00
PHST- 2013/09/23 [received]
PHST- 2013/11/13 [revised]
PHST- 2013/11/21 [accepted]
PHST- 2013/12/03 [aheadofprint]
AID - S0264-410X(13)01666-6 [pii]
AID - 10.1016/j.vaccine.2013.11.077 [doi]
PST - ppublish
SO  - Vaccine. 2014 Jan 23;32(5):572-8. doi: 10.1016/j.vaccine.2013.11.077. Epub 2013
      Dec 3.

PMID- 24308586
OWN - NLM
STAT- MEDLINE
DA  - 20140226
DCOM- 20140603
IS  - 1469-4409 (Electronic)
IS  - 0950-2688 (Linking)
VI  - 142
IP  - 4
DP  - 2014 Apr
TI  - Clustered cases of Bordetella pertussis infection cause high levels of IgG
      antibodies against pertussis toxin in adolescents in Gaobeidian city, China.
PG  - 738-43
LID - 10.1017/S0950268813003099 [doi]
AB  - SUMMARY In a large serosurvey performed in Gaobeidian city, China, 1032 children 
      and adolescents aged 3-18 years were divided into three age groups: 3-6, 7-11,
      and 12-18 years. The geometric mean of IgG antibodies against pertussis toxin
      (anti-PT IgG) varied from 3.47 IU/ml (3-6 years) to 8.71 IU/ml (12-18 years) and 
      the seroprevalence (>/= 40 IU/ml) varied from 4.48% (7-11 years) to 11.76% (12-18
      years). Infections were clustered in three secondary schools (schools 1-3).
      However, excluding secondary schools 1-3, the IgG PT levels, seroprevalence and
      rates of recent infections (>100 IU/ml) in secondary schools 4-7 (where
      infections were not clustered) were very close to those in the 3-6 and 7-11 years
      age groups. This suggests that the high seroprevalence and anti-PT IgG levels in 
      adolescents in Gaobeidian city, China were caused by the clustered cases in
      certain secondary schools. Our results also suggested that pertussis was still
      circulating in China, and the reported incidence might be underestimated.
FAU - Wu, Y
AU  - Wu Y
AD  - National Institute for Communicable Disease Control and Prevention, and State Key
      Laboratory for Infectious Disease Prevention and Control, Chinese Center for
      Disease Control and Prevention, Beijing, People's Republic of China, and
      Collaborative Innovation Center for Diagnosis and Treatment of Infectious
      Diseases.
FAU - Zhu, B
AU  - Zhu B
AD  - National Institute for Communicable Disease Control and Prevention, and State Key
      Laboratory for Infectious Disease Prevention and Control, Chinese Center for
      Disease Control and Prevention, Beijing, People's Republic of China, and
      Collaborative Innovation Center for Diagnosis and Treatment of Infectious
      Diseases.
FAU - Gao, Y
AU  - Gao Y
AD  - National Institute for Communicable Disease Control and Prevention, and State Key
      Laboratory for Infectious Disease Prevention and Control, Chinese Center for
      Disease Control and Prevention, Beijing, People's Republic of China, and
      Collaborative Innovation Center for Diagnosis and Treatment of Infectious
      Diseases.
FAU - Shi, Z
AU  - Shi Z
AD  - Gaobeidian Center for Disease Control and Prevention.
FAU - Wang, J
AU  - Wang J
AD  - Gaobeidian Center for Disease Control and Prevention.
FAU - Wang, H
AU  - Wang H
AD  - Gaobeidian Center for Disease Control and Prevention.
FAU - Shao, Z
AU  - Shao Z
AD  - National Institute for Communicable Disease Control and Prevention, and State Key
      Laboratory for Infectious Disease Prevention and Control, Chinese Center for
      Disease Control and Prevention, Beijing, People's Republic of China, and
      Collaborative Innovation Center for Diagnosis and Treatment of Infectious
      Diseases.
LA  - eng
PT  - Journal Article
PT  - Research Support, Non-U.S. Gov't
DEP - 20131205
PL  - England
TA  - Epidemiol Infect
JT  - Epidemiology and infection
JID - 8703737
RN  - 0 (Antibodies, Bacterial)
RN  - 0 (Diphtheria-Tetanus-acellular Pertussis Vaccines)
RN  - 0 (Immunoglobulin G)
RN  - EC 2.4.2.31 (Pertussis Toxin)
SB  - IM
MH  - Adolescent
MH  - Antibodies, Bacterial/*blood
MH  - Bordetella pertussis/*immunology
MH  - Child
MH  - Child, Preschool
MH  - China/epidemiology
MH  - Cross-Sectional Studies
MH  - Diphtheria-Tetanus-acellular Pertussis Vaccines
MH  - Disease Outbreaks
MH  - Female
MH  - Humans
MH  - Immunoglobulin G/*blood
MH  - Male
MH  - Odds Ratio
MH  - Pertussis Toxin/*immunology
MH  - Whooping Cough/*epidemiology/*immunology
EDAT- 2013/12/07 06:00
MHDA- 2014/06/04 06:00
CRDT- 2013/12/07 06:00
PHST- 2013/12/05 [aheadofprint]
AID - S0950268813003099 [pii]
AID - 10.1017/S0950268813003099 [doi]
PST - ppublish
SO  - Epidemiol Infect. 2014 Apr;142(4):738-43. doi: 10.1017/S0950268813003099. Epub
      2013 Dec 5.

PMID- 24308253
OWN - NLM
STAT- MEDLINE
DA  - 20131206
DCOM- 20140116
IS  - 0350-6134 (Print)
IS  - 0350-6134 (Linking)
VI  - 37
IP  - 3
DP  - 2013 Sep
TI  - Complex regional pain syndrome type I after diphtheria-tetanus (Di-Te)
      vaccination.
PG  - 1015-8
AB  - Complex regional pain syndrome type I (CRPS I) is a disorder of one or more
      extremities characterized by pain, abnormal sensitivity (allodynia), swelling,
      limited range of motion, vasomotor instability, fatigue and emotional distress.
      The symptoms may be aggravated by even minor activity or weather change. It is
      usually provoked by injury, surgery or injection but in a small proportion of
      patients CRPS I develops without a clear causative event. There are several
      literature reports on CRPS after rubella and hepatitis B vaccination. We present 
      a case of CRPS I affecting the left arm after diphtheria and tetanus (Di-Te)
      vaccination in the left deltoid muscle in a young girl having experienced
      profound emotional stress before the vaccination procedure. History data on
      previous minor trauma at the site of vaccination or emotional stress may
      necessitate temporary vaccination delay due to their proneness to impaired local 
      or systemic immune response and CRPS as a complication of vaccination. If a child
      or an adult has prominent swelling and severe pain after vaccination, the
      diagnosis of CRPS I should be considered and if confirmed, the multidisciplinary 
      treatment should start as soon as possible.
FAU - Bilic, Ervina
AU  - Bilic E
AD  - University of Zagreb, University Hospital Center, Department of Neurology,
      Zagreb, Croatia.
FAU - Bilic, Ernest
AU  - Bilic E
FAU - Zagar, Marija
AU  - Zagar M
FAU - Cerimagic, Denis
AU  - Cerimagic D
FAU - Vranjes, Davorka
AU  - Vranjes D
LA  - eng
PT  - Case Reports
PT  - Journal Article
PL  - Croatia
TA  - Coll Antropol
JT  - Collegium antropologicum
JID - 8003354
RN  - 0 (Diphtheria-Tetanus Vaccine)
SB  - IM
MH  - Adolescent
MH  - *Arm
MH  - Diphtheria-Tetanus Vaccine/*adverse effects
MH  - Edema/*etiology/immunology
MH  - Female
MH  - Humans
MH  - Reflex Sympathetic Dystrophy/*etiology/immunology
EDAT- 2013/12/07 06:00
MHDA- 2014/01/17 06:00
CRDT- 2013/12/07 06:00
PST - ppublish
SO  - Coll Antropol. 2013 Sep;37(3):1015-8.

PMID- 24307240
OWN - NLM
STAT- In-Process
DA  - 20140130
IS  - 1556-679X (Electronic)
IS  - 1556-679X (Linking)
VI  - 21
IP  - 2
DP  - 2014 Feb
TI  - Antibody responses to Bordetella pertussis Fim2 or Fim3 following immunization
      with a whole-cell, two-component, or five-component acellular pertussis vaccine
      and following pertussis disease in children in Sweden in 1997 and 2007.
PG  - 165-73
LID - 10.1128/CVI.00641-13 [doi]
AB  - Bordetella pertussis fimbriae (Fim2 and Fim3) are components of a five-component 
      acellular pertussis vaccine (diphtheria-tetanus-acellular pertussis vaccine
      [DTaP5]), and antibody responses to fimbriae have been associated with
      protection. We analyzed the IgG responses to individual Fim2 and Fim3 in sera
      remaining from a Swedish placebo-controlled efficacy trial that compared a
      whole-cell vaccine (diphtheria-tetanus-whole-cell pertussis vaccine [DTwP]), a
      two-component acellular pertussis vaccine (DTaP2), and DTaP5. One month following
      three doses of the Fim-containing vaccines (DTwP or DTaP5), anti-Fim2 geometric
      mean IgG concentrations were higher than those for anti-Fim3, with a greater
      anti-Fim2/anti-Fim3 IgG ratio elicited by DTaP5. We also determined the responses
      in vaccinated children following an episode of pertussis. Those who received
      DTaP5 showed a large rise in anti-Fim2 IgG, reflecting the predominant Fim2
      serotype at the time. In contrast, those who received DTwP showed an equal rise
      in anti-Fim2 and anti-Fim3 IgG concentrations, indicating that DTwP may provide a
      more efficient priming effect for a Fim3 response following contact with B.
      pertussis. Anti-Fim2 and anti-Fim3 IgG concentrations were also determined in
      samples from two seroprevalence studies conducted in Sweden in 1997, when no
      pertussis vaccine was used and Fim2 isolates predominated, and in 2007, when
      either DTaP2 or DTaP3 without fimbriae was used and Fim3 isolates predominated.
      Very similar distributions of anti-Fim2 and anti-Fim3 IgG concentrations were
      obtained in 1997 and 2007, except that anti-Fim3 concentrations in 1997 were
      lower. This observation, together with the numbers of individuals with both
      anti-Fim2 and anti-Fim3 IgG concentrations, strongly suggests that B. pertussis
      expresses both Fim2 and Fim3 during infection.
FAU - Hallander, Hans
AU  - Hallander H
AD  - Swedish Institute for Communicable Disease Control, Stockholm, Sweden.
FAU - Advani, Abdolreza
AU  - Advani A
FAU - Alexander, Frances
AU  - Alexander F
FAU - Gustafsson, Lennart
AU  - Gustafsson L
FAU - Ljungman, Margaretha
AU  - Ljungman M
FAU - Pratt, Catherine
AU  - Pratt C
FAU - Hall, Ian
AU  - Hall I
FAU - Gorringe, Andrew R
AU  - Gorringe AR
LA  - eng
PT  - Journal Article
PT  - Research Support, Non-U.S. Gov't
DEP - 20131204
PL  - United States
TA  - Clin Vaccine Immunol
JT  - Clinical and vaccine immunology : CVI
JID - 101252125
SB  - IM
PMC - PMC3910934
OID - NLM: PMC3910934
EDAT- 2013/12/07 06:00
MHDA- 2013/12/07 06:00
CRDT- 2013/12/06 06:00
PHST- 2013/12/04 [aheadofprint]
AID - CVI.00641-13 [pii]
AID - 10.1128/CVI.00641-13 [doi]
PST - ppublish
SO  - Clin Vaccine Immunol. 2014 Feb;21(2):165-73. doi: 10.1128/CVI.00641-13. Epub 2013
      Dec 4.

PMID- 24305728
OWN - NLM
STAT- In-Process
DA  - 20140424
IS  - 1432-1076 (Electronic)
IS  - 0340-6199 (Linking)
VI  - 173
IP  - 5
DP  - 2014 May
TI  - Immunization status in children with inflammatory bowel disease.
PG  - 603-8
LID - 10.1007/s00431-013-2207-0 [doi]
AB  - Inflammatory bowel diseases have an increased risk of infections due to
      immunosuppressive therapies. To report the immunization status according to
      previous recommendations and the reasons explaining a delay, a questionnaire was 
      filled in by the pediatric gastroenterologist, concerning outpatients, in six
      tertiary centers and five local hospitals, in a study, from May to November 2011.
      One hundred and sixty-five questionnaires were collected, of which 106 Crohn's
      diseases, 41 ulcerative colitis, and 17 indeterminate colitis. Sex ratio was
      87:78 M/F. Median age was 14.4 years old (4.2-20.0). One hundred and nine
      patients (66 %) were receiving or had received an immunosuppressive therapy
      (azathioprine, infliximab, methotrexate, or prednisone). Vaccines were up to date
      according to the vaccine schedule of French recommendations in 24 % of cases and 
      according to the recommendations for inflammatory bowel disease in 4 % of cases. 
      Coverage by vaccine was the following: diphtheria-tetanus-poliomyelitis 87 %,
      hepatitis B 38 %, pneumococcus 32 %, and influenza 22 %. Immunization delay
      causes were as follows: absence of proposal 58 %, patient refusal 41 %, fear of
      side effects 33 %, and fear of disease activation 5 %. Therefore, immunization
      coverage is insufficient in children with inflammatory bowel disease, due to
      simple omission or to refusal. A collaboration with the attending physicians and 
      a targeted information are necessary.
FAU - Longuet, Romain
AU  - Longuet R
AD  - Department of Pediatrics, South Hospital, CHU Rennes, 16 Boulevard de Bulgarie,
      BP 90347, 35203, Rennes, Cedex, France, romain.longuet@chu-rennes.fr.
FAU - Willot, Stephanie
AU  - Willot S
FAU - Ginies, Jean-Louis
AU  - Ginies JL
FAU - Pelatan, Cecile
AU  - Pelatan C
FAU - Breton, Estelle
AU  - Breton E
FAU - Segura, Jean-Francois
AU  - Segura JF
FAU - Bridoux, Laure
AU  - Bridoux L
FAU - Le Henaff, Gaelle
AU  - Le Henaff G
FAU - Cagnard, Benoit
AU  - Cagnard B
FAU - Jobert, Agathe
AU  - Jobert A
FAU - Cardonna, Joel
AU  - Cardonna J
FAU - Grimal, Isabelle
AU  - Grimal I
FAU - Balencon, Martine
AU  - Balencon M
FAU - Darviot, Estelle
AU  - Darviot E
FAU - Delaperriere, Nadege
AU  - Delaperriere N
FAU - Caldari, Dominique
AU  - Caldari D
FAU - Piloquet, Hugues
AU  - Piloquet H
FAU - Dabadie, Alain
AU  - Dabadie A
LA  - eng
PT  - Journal Article
DEP - 20131205
PL  - Germany
TA  - Eur J Pediatr
JT  - European journal of pediatrics
JID - 7603873
SB  - IM
EDAT- 2013/12/07 06:00
MHDA- 2013/12/07 06:00
CRDT- 2013/12/06 06:00
PHST- 2013/09/11 [received]
PHST- 2013/10/24 [accepted]
PHST- 2013/12/05 [aheadofprint]
AID - 10.1007/s00431-013-2207-0 [doi]
PST - ppublish
SO  - Eur J Pediatr. 2014 May;173(5):603-8. doi: 10.1007/s00431-013-2207-0. Epub 2013
      Dec 5.

PMID- 24302799
OWN - PIP
STAT- PubMed-not-MEDLINE
DA  - 20131204
DCOM- 20131204
LR  - 20131216
IS  - 0250-474X (Print)
IS  - 0250-474X (Linking)
VI  - 75
IP  - 4
DP  - 2013 Jul
TI  - Alginate nanoparticles as a promising adjuvant and vaccine delivery system.
PG  - 442-9
LID - 10.4103/0250-474X.119829 [doi]
AB  - During last decades, diphtheria has remained as a serious disease that still
      outbreaks and can occur worldwide. Recently, new vaccine delivery systems have
      been developed by using the biodegradable and biocompatible polymers such as
      alginate. Alginate nanoparticles as a carrier with adjuvant and prolong release
      properties that enhance the immunogenicity of vaccines. In this study diphtheria 
      toxoid loaded nanoparticles were prepared by ionic gelation technique and
      characterized with respect to size, zeta potential, morphology, encapsulation
      efficiency, release profile, and immunogenicity. Appropriate parameters (calcium 
      chloride and sodium alginate concentration, homogenization rate and
      homogenization time) redounded to the formation of suitable nanoparticles with a 
      mean diameter of 70+/-0.5 nm. The loading studies of the nanoparticles resulted
      in high loading capacities (>90%) and subsequent release studies showed prolong
      profile. The stability and antigenicity of toxoid were evaluated by sodium
      dodecyl sulfate polyacrylamide gel electrophoresis and ouchterlony test and
      proved that the encapsulation process did not affect the antigenic integrity and 
      activity. Guinea pigs immunized with the diphtheria toxoid-loaded alginate
      nanoparticles showed highest humoral immune response than conventional vaccine.
      It is concluded that, with regard to the desirable properties of nanoparticles
      and high immunogenicity, alginate nanoparticles could be considered as a new
      promising vaccine delivery and adjuvant system.
FAU - Sarei, F
AU  - Sarei F
AD  - Department of Microbiology, Karaj Branch, Islamic Azad University, Karaj, Zipcode
      3148635731, Iran.
FAU - Dounighi, N Mohammadpour
AU  - Dounighi NM
FAU - Zolfagharian, H
AU  - Zolfagharian H
FAU - Khaki, P
AU  - Khaki P
FAU - Bidhendi, S Moradi
AU  - Bidhendi SM
LA  - eng
PT  - Journal Article
PL  - India
TA  - Indian J Pharm Sci
JT  - Indian journal of pharmaceutical sciences
JID - 7809431
PMC - PMC3831726
OID - NLM: PMC3831726
OTO - NOTNLM
OT  - Alginate
OT  - diphtheria toxoid
OT  - nanoparticle
OT  - vaccine delivery system
EDAT- 2013/12/05 06:00
MHDA- 2013/12/05 06:01
CRDT- 2013/12/05 06:00
PHST- 2012/11/07 [received]
PHST- 2013/04/30 [revised]
PHST- 2013/05/20 [accepted]
AID - 10.4103/0250-474X.119829 [doi]
AID - IJPhS-75-442 [pii]
PST - ppublish
SO  - Indian J Pharm Sci. 2013 Jul;75(4):442-9. doi: 10.4103/0250-474X.119829.

PMID- 24295591
OWN - NLM
STAT- In-Process
DA  - 20140303
IS  - 1879-0542 (Electronic)
IS  - 0165-2478 (Linking)
VI  - 158
IP  - 1-2
DP  - 2014 Mar-Apr
TI  - Dendritic cells play a role in host susceptibility to Cryptosporidium parvum
      infection.
PG  - 42-51
LID - 10.1016/j.imlet.2013.11.015 [doi]
LID - S0165-2478(13)00199-5 [pii]
AB  - Our previous studies have described dendritic cells (DCs) to be important sources
      of Th1 cytokines such as IL-12 and IL-2 in vitro, following stimulation with
      Cryptosporidium parvum antigens. We further established the role of DCs during
      cryptosporidiosis using a diphtheria toxin promoter regulated transgenic
      CD11c-DTR/EGFP mouse model. In vivo depletion of CD11c(+) cells in CD11c-DTR-Tg
      mice significantly increased susceptibility to C. parvum infection. Adoptive
      transfer of unstimulated or antigen stimulated DCs into CD11c(+) depleted
      CD11c-DTR-Tg mice resulted in an early decrease in parasite load at 4 days post
      infection. However, this response was transient since parasite load increased in 
      mice engrafted with either unstimulated DCs or DCs stimulated with solubilized
      antigen by 6 days post infection. In contrast, in mice engrafted with DCs
      stimulated with live sporozoites, parasite load remained low during the entire
      period, suggesting the development of a more effective and sustained response. A 
      corresponding increase in IFN-gamma expression in T cells from spleen and
      mesenteric lymph nodes was also noted. Consistent with the in vivo engraftment
      study, DCs that are pulsed with live sporozoites in vitro and co-cultured with
      CD4(+) and CD8(+) T cells produced higher IFN-gamma levels. Our study establishes
      the importance of DCs in susceptibility to infection by C. parvum and as
      important mediators of immune responses.
CI  - Published by Elsevier B.V.
FAU - Bedi, Brahmchetna
AU  - Bedi B
AD  - Atlanta VA Medical Center, Decatur, GA 30033, United States; Department of
      Pediatrics, Emory University, Atlanta, GA 30322, United States.
FAU - McNair, Nina N
AU  - McNair NN
AD  - Department of Pediatrics, Emory University, Atlanta, GA 30322, United States.
FAU - Mead, Jan R
AU  - Mead JR
AD  - Atlanta VA Medical Center, Decatur, GA 30033, United States; Department of
      Pediatrics, Emory University, Atlanta, GA 30322, United States. Electronic
      address: jmead@emory.edu.
LA  - eng
PT  - Journal Article
PT  - Research Support, U.S. Gov't, Non-P.H.S.
DEP - 20131201
PL  - Netherlands
TA  - Immunol Lett
JT  - Immunology letters
JID - 7910006
SB  - IM
OTO - NOTNLM
OT  - CD11c-DTR-Tg
OT  - Cryptosporidium
OT  - Dendritic cells
OT  - Innate response
EDAT- 2013/12/04 06:00
MHDA- 2013/12/04 06:00
CRDT- 2013/12/04 06:00
PHST- 2013/08/07 [received]
PHST- 2013/11/07 [revised]
PHST- 2013/11/21 [accepted]
PHST- 2013/12/01 [aheadofprint]
AID - S0165-2478(13)00199-5 [pii]
AID - 10.1016/j.imlet.2013.11.015 [doi]
PST - ppublish
SO  - Immunol Lett. 2014 Mar-Apr;158(1-2):42-51. doi: 10.1016/j.imlet.2013.11.015. Epub
      2013 Dec 1.

PMID- 24295558
OWN - NLM
STAT- In-Process
DA  - 20140127
IS  - 1878-3511 (Electronic)
IS  - 1201-9712 (Linking)
VI  - 19
DP  - 2014 Feb
TI  - Diphtheria in Andhra Pradesh-a clinical-epidemiological study.
PG  - 74-8
LID - 10.1016/j.ijid.2013.10.017 [doi]
LID - S1201-9712(13)00347-0 [pii]
AB  - OBJECTIVES: Clinical diphtheria is on the increase worldwide, mainly affecting
      developing countries. We sought to understand its presentation among patients at 
      Sir Ronald Ross Institute of Tropical and Communicable Diseases in Hyderabad,
      Andhra Pradesh, India. METHODS: Diphtheria patients presented with fever,
      pharyngitis, and a patch in the throat. Data collected for each patient included 
      age, clinical presentation, morbidity, mortality, bacteria isolated from culture,
      and immunization status. RESULTS: Of 61 950 admissions from January 2008 to
      December 2012, 2925 (4.7%) had clinical diphtheria; 1194 had been immunized and
      1731 were non-immunized. Immunized patients had a milder disease.
      Culture-positive immunized patients were positive for Corynebacterium other than 
      diphtheriae (COD; n=104) or Corynebacterium diphtheriae (CD; n=23); these
      patients suffered mild disease and recovered completely. In contrast,
      culture-positive non-immunized patients were positive for COD (n=11) or CD
      (n=412). Eighty-one patients (3%) died, 77 of whom were non-immunized; death was 
      usually as a result of myocarditis. Seventy-three percent of deaths were in
      patients aged <5 years. CONCLUSIONS: The clinical presentation of diphtheria and 
      its severity and morbidity differ considerably in immunized and non-immunized
      patients. Disease caused by CD can be deadly, while disease due to COD is mild
      and responds to treatment.
CI  - Copyright (c) 2013 The Authors. Published by Elsevier Ltd.. All rights reserved.
FAU - M, Meera
AU  - M M
AD  - Sir Ronald Ross Institute of Tropical and Communicable Diseases, Osmania Medical 
      College, Hyderabad, 500044, India. Electronic address: dr.meera.s@gmail.com.
FAU - M, Rajarao
AU  - M R
AD  - Sir Ronald Ross Institute of Tropical and Communicable Diseases, Osmania Medical 
      College, Hyderabad, 500044, India.
LA  - eng
PT  - Journal Article
DEP - 20131201
PL  - Canada
TA  - Int J Infect Dis
JT  - International journal of infectious diseases : IJID : official publication of the
      International Society for Infectious Diseases
JID - 9610933
SB  - IM
OTO - NOTNLM
OT  - Clinical diphtheria
OT  - Corynebacterium other than diphtheriae
OT  - Immunization
OT  - Klebs–Löffler bacillus
OT  - Myocarditis
EDAT- 2013/12/04 06:00
MHDA- 2013/12/04 06:00
CRDT- 2013/12/04 06:00
PHST- 2013/03/14 [received]
PHST- 2013/10/26 [revised]
PHST- 2013/10/28 [accepted]
PHST- 2013/12/01 [aheadofprint]
AID - S1201-9712(13)00347-0 [pii]
AID - 10.1016/j.ijid.2013.10.017 [doi]
PST - ppublish
SO  - Int J Infect Dis. 2014 Feb;19:74-8. doi: 10.1016/j.ijid.2013.10.017. Epub 2013
      Dec 1.

PMID- 24293345
OWN - NLM
STAT- Publisher
DA  - 20131202
IS  - 1521-4028 (Electronic)
IS  - 0233-111X (Linking)
DP  - 2013 Dec 2
TI  - New diphtheria toxin repressor types depicted in a Romanian collection of
      Corynebacterium diphtheriae isolates.
LID - 10.1002/jobm.201300686 [doi]
AB  - Corynebacterium diphtheriae is the etiological agent of diphtheria, a potential
      fatal disease caused by a corynephage toxin. The expression of this diphtheria
      toxin is controlled via an iron-dependent repressor with various functions
      (DtxR). Some mutations in the dtxR gene are associated with diminished activity
      or even with total loss of DtxR function. We conducted a molecular study to
      characterize the dtxR alleles harbored by 34 isolates of C. diphtheriae recovered
      from Romanian patients between 1961 and 2007. Three of the seven alleles
      identified in this study have not previously been described. Two new DtxR types
      were identified, one of which has an unusual polypeptide length. All the new DtxR
      types were found in toxigenic isolates, suggesting that they effectively regulate
      the expression of diphtheria toxin. Furthermore, one of the new DtxR identified
      was also found in a non-toxigenic isolate, making it a potential source of
      toxigenic isolates after lysogenic conversion.
CI  - (c) 2013 WILEY-VCH Verlag GmbH & Co. KGaA, Weinheim.
FAU - Dinu, Sorin
AU  - Dinu S
AD  - "Cantacuzino" National Institute of Research and Development for Microbiology and
      Immunology, Molecular Epidemiology Laboratory, Bucharest, Romania.
FAU - Damian, Maria
AU  - Damian M
FAU - Badell, Edgar
AU  - Badell E
FAU - Dragomirescu, Cristiana Cerasella
AU  - Dragomirescu CC
FAU - Guiso, Nicole
AU  - Guiso N
LA  - ENG
PT  - JOURNAL ARTICLE
DEP - 20131202
TA  - J Basic Microbiol
JT  - Journal of basic microbiology
JID - 8503885
OTO - NOTNLM
OT  - Alleles
OT  - Mutations
OT  - Protein variants
EDAT- 2013/12/03 06:00
MHDA- 2013/12/03 06:00
CRDT- 2013/12/03 06:00
PHST- 2013/08/22 [received]
PHST- 2013/10/24 [accepted]
AID - 10.1002/jobm.201300686 [doi]
PST - aheadofprint
SO  - J Basic Microbiol. 2013 Dec 2. doi: 10.1002/jobm.201300686.

PMID- 24284732
OWN - NLM
STAT- In-Process
DA  - 20140304
IS  - 1096-9101 (Electronic)
IS  - 0196-8092 (Linking)
VI  - 46
IP  - 1
DP  - 2014 Jan
TI  - In vivo optical signatures of neuronal death in a mouse model of Alzheimer's
      disease.
PG  - 27-33
LID - 10.1002/lsm.22206 [doi]
AB  - BACKGROUND: There currently is a need for cost-effective, quantitative techniques
      to evaluate the gradual progression of Alzheimer's disease (AD). Measurement
      techniques based on diffuse optical spectroscopy can detect blood perfusion and
      brain cellular composition changes, through measuring the absorption (microa )
      and reduced scattering (micros ') coefficients, respectively, using non-ionizing 
      near-infrared light. Previous work has shown that brain perfusion deficits in an 
      AD mouse model can be detected. The objective of this study was to determine if
      micros ' is sensitive to the inflammation and neuron death found in AD. METHODS: 
      We used spatial frequency domain imaging (SFDI) to form quantitative maps of
      microa and micros ' in 3-month old male CaM/Tet-DTA mice harboring transgenes for
      the doxycyline-regulated neuronal expression of diphtheria toxin. When
      doxycycline is removed from the diet, CaM/Tet-DTA mice develop progressive
      neuronal loss in forebrain neurons. Mice (n = 5) were imaged longitudinally
      immediately prior to and after 23 days of lesion induction, and microa and micros
      ' (30 wavelengths, 650-970 nm) were compared to properties obtained from Tet-DTA 
      controls (n = 5). Neuron death and infiltration of inflammatory cells in brain
      cortical slices was confirmed with immunohistochemistry. RESULTS: No significant 
      difference in baseline scattering and absorption were measured between
      CaM/Tet-DTA mice and controls. After 23 days of lesion induction, brain cortical 
      micros ' was 11-16% higher in the CaM/Tet-DTA mice than in controls (P < 0.03).
      Longitudinal imaging showed no significant difference in micros ' between the
      first and 23rd day of imaging in controls. Removing doxycycline from the diet was
      associated with a significant decrease in total hemoglobin concentrations (119
      +/- 9 microM vs. 91 +/- 8 microM) (P < 0.05) in controls, but not in CaM/Tet-DTA 
      mice. CONCLUSIONS: Neuronal death and brain inflammation are associated with
      increased tissue scattering (micros ') and this optical biomarker may be useful
      in pre-clinical AD therapy evaluation or monitoring of disease progression in AD 
      patients.
CI  - (c) 2013 The Authors. Lasers in Surgery and Medicine Published by Wiley
      Periodicals, Inc.
FAU - Lin, Alexander J
AU  - Lin AJ
AD  - Laser Microbeam and Medical Program (LAMMP), Beckman Laser Institute and Medical 
      Clinic, 1002 Health Sciences Road, Irvine, California, 92612; UC Irvine Institute
      for Memory Impairments and Neurological Disorders (UCI MIND), 2642 Biological
      Sciences III, Irvine, California, 92697-4545; UC Irvine Dept. of Biomedical
      Engineering, 3120 Natural Sciences II, Irvine, California, 92697-2715.
FAU - Castello, Nicholas A
AU  - Castello NA
FAU - Lee, Grace
AU  - Lee G
FAU - Green, Kim N
AU  - Green KN
FAU - Durkin, Anthony J
AU  - Durkin AJ
FAU - Choi, Bernard
AU  - Choi B
FAU - LaFerla, Frank
AU  - LaFerla F
FAU - Tromberg, Bruce J
AU  - Tromberg BJ
LA  - eng
GR  - 5F30AG039949-02/AG/NIA NIH HHS/United States
GR  - P41 EB015890/EB/NIBIB NIH HHS/United States
GR  - P41 RR001192/RR/NCRR NIH HHS/United States
GR  - P41EB015890/EB/NIBIB NIH HHS/United States
GR  - R01A6-21982/PHS HHS/United States
GR  - R21NS078634/NS/NINDS NIH HHS/United States
GR  - UL1 TR000153/TR/NCATS NIH HHS/United States
PT  - Journal Article
PT  - Research Support, N.I.H., Extramural
PT  - Research Support, Non-U.S. Gov't
DEP - 20131128
PL  - United States
TA  - Lasers Surg Med
JT  - Lasers in surgery and medicine
JID - 8007168
SB  - IM
PMC - PMC4001800
MID - NIHMS546739
OID - NLM: NIHMS546739
OID - NLM: PMC4001800
OTO - NOTNLM
OT  - absorption
OT  - diffuse optical spectroscopy
OT  - inflammation
OT  - neuron death
OT  - scattering
OT  - spatial frequency domain imaging
EDAT- 2013/11/29 06:00
MHDA- 2013/11/29 06:00
CRDT- 2013/11/29 06:00
PHST- 2013/11/03 [accepted]
PHST- 2013/11/28 [aheadofprint]
AID - 10.1002/lsm.22206 [doi]
PST - ppublish
SO  - Lasers Surg Med. 2014 Jan;46(1):27-33. doi: 10.1002/lsm.22206. Epub 2013 Nov 28.

PMID- 24281735
OWN - NLM
STAT- In-Process
DA  - 20140116
IS  - 1572-9699 (Electronic)
IS  - 0003-6072 (Linking)
VI  - 105
IP  - 2
DP  - 2014 Feb
TI  - Corynebacterium ulcerans isolates from humans and dogs: fibrinogen, fibronectin
      and collagen-binding, antimicrobial and PFGE profiles.
PG  - 343-52
LID - 10.1007/s10482-013-0080-5 [doi]
AB  - Corynebacterium ulcerans has been increasingly isolated as an emerging zoonotic
      agent of diphtheria and other infections from companion animals. Since pets are
      able to act as symptomless carriers, it is also essential to identify virulence
      potential for humans of these isolates. In this work the ability of C. ulcerans
      to bind to fibrinogen (Fbg), fibronectin (Fn) and Type I collagen as well the
      genetic relationship among strains isolated from human and asymptomatic dogs in
      Rio de Janeiro (Brazil) were analyzed. Five pulsed-field gel electrophoresis
      (PFGE) profiles were demonstrated (I, II, III, IV and V). In addition, the IV and
      V profiles exhibiting >/=85 % similarity were expressed by the BR-AD41 and
      BR-AD61 strains from companion dogs living in the same neighborhood. Independent 
      of the PFGE-types, human and dog isolates showed affinity to Fbg, Fn and
      collagen. Heterogeneity of PFGE profiles indicated endemicity of C. ulcerans in
      the Rio de Janeiro metropolitan area. Differences in the expression of adhesins
      to the human extracellular matrix may contribute to variations in the virulence
      and zoonotic potential of C. ulcerans strains.
FAU - Simpson-Louredo, Liliane
AU  - Simpson-Louredo L
AD  - Laboratory of Diphtheria and Corynebacteria of Clinical Relevance-LDCIC,
      Collaborating Center for Diphtheria of CGLAB/SVS/MS, School of Medical Sciences, 
      Universidade do Estado do Rio de Janeiro-UERJ, Rio de Janeiro, RJ, Brazil.
FAU - Ramos, Juliana Nunes
AU  - Ramos JN
FAU - Peixoto, Renata Stavracakis
AU  - Peixoto RS
FAU - Santos, Louisy Sanches
AU  - Santos LS
FAU - Antunes, Camila Azevedo
AU  - Antunes CA
FAU - Ladeira, Elisa Martins
AU  - Ladeira EM
FAU - Santos, Cintia Silva
AU  - Santos CS
FAU - Vieira, Veronica Viana
AU  - Vieira VV
FAU - Boas, Maria Helena Simoes Villas
AU  - Boas MH
FAU - Hirata, Raphael Jr
AU  - Hirata R Jr
FAU - Mattos-Guaraldi, Ana Luiza
AU  - Mattos-Guaraldi AL
LA  - eng
PT  - Journal Article
PT  - Research Support, Non-U.S. Gov't
DEP - 20131127
PL  - Netherlands
TA  - Antonie Van Leeuwenhoek
JT  - Antonie van Leeuwenhoek
JID - 0372625
SB  - IM
EDAT- 2013/11/28 06:00
MHDA- 2013/11/28 06:00
CRDT- 2013/11/28 06:00
PHST- 2013/09/02 [received]
PHST- 2013/11/15 [accepted]
PHST- 2013/11/27 [aheadofprint]
AID - 10.1007/s10482-013-0080-5 [doi]
PST - ppublish
SO  - Antonie Van Leeuwenhoek. 2014 Feb;105(2):343-52. doi: 10.1007/s10482-013-0080-5. 
      Epub 2013 Nov 27.

PMID- 24277828
OWN - NLM
STAT- MEDLINE
DA  - 20140115
DCOM- 20140325
LR  - 20140717
IS  - 1091-6490 (Electronic)
IS  - 0027-8424 (Linking)
VI  - 111
IP  - 2
DP  - 2014 Jan 14
TI  - Acellular pertussis vaccines protect against disease but fail to prevent
      infection and transmission in a nonhuman primate model.
PG  - 787-92
LID - 10.1073/pnas.1314688110 [doi]
AB  - Pertussis is a highly contagious respiratory illness caused by the bacterial
      pathogen Bordetella pertussis. Pertussis rates in the United States have been
      rising and reached a 50-y high of 42,000 cases in 2012. Although pertussis
      resurgence is not completely understood, we hypothesize that current acellular
      pertussis (aP) vaccines fail to prevent colonization and transmission. To test
      our hypothesis, infant baboons were vaccinated at 2, 4, and 6 mo of age with aP
      or whole-cell pertussis (wP) vaccines and challenged with B. pertussis at 7 mo.
      Infection was followed by quantifying colonization in nasopharyngeal washes and
      monitoring leukocytosis and symptoms. Baboons vaccinated with aP were protected
      from severe pertussis-associated symptoms but not from colonization, did not
      clear the infection faster than naive animals, and readily transmitted B.
      pertussis to unvaccinated contacts. Vaccination with wP induced a more rapid
      clearance compared with naive and aP-vaccinated animals. By comparison,
      previously infected animals were not colonized upon secondary infection. Although
      all vaccinated and previously infected animals had robust serum antibody
      responses, we found key differences in T-cell immunity. Previously infected
      animals and wP-vaccinated animals possess strong B. pertussis-specific T helper
      17 (Th17) memory and Th1 memory, whereas aP vaccination induced a Th1/Th2
      response instead. The observation that aP, which induces an immune response
      mismatched to that induced by natural infection, fails to prevent colonization or
      transmission provides a plausible explanation for the resurgence of pertussis and
      suggests that optimal control of pertussis will require the development of
      improved vaccines.
FAU - Warfel, Jason M
AU  - Warfel JM
AD  - Division of Bacterial, Parasitic and Allergenic Products, Center for Biologics
      Evaluation and Research, US Food and Drug Administration, Bethesda, MD, 20892.
FAU - Zimmerman, Lindsey I
AU  - Zimmerman LI
FAU - Merkel, Tod J
AU  - Merkel TJ
LA  - eng
GR  - 5R24RR016556-10/RR/NCRR NIH HHS/United States
GR  - P40 OD010431/OD/NIH HHS/United States
GR  - P40 OD010988/OD/NIH HHS/United States
GR  - P40RR012317/RR/NCRR NIH HHS/United States
GR  - Y1-AI-1727-01/AI/NIAID NIH HHS/United States
PT  - Journal Article
PT  - Research Support, N.I.H., Extramural
PT  - Research Support, U.S. Gov't, P.H.S.
DEP - 20131125
PL  - United States
TA  - Proc Natl Acad Sci U S A
JT  - Proceedings of the National Academy of Sciences of the United States of America
JID - 7505876
RN  - 0 (Antibodies, Bacterial)
RN  - 0 (Diphtheria-Tetanus-acellular Pertussis Vaccines)
SB  - IM
CIN - Proc Natl Acad Sci U S A. 2014 Jan 14;111(2):575-6. PMID: 24381159
CIN - Proc Natl Acad Sci U S A. 2014 Feb 18;111(7):E716-7. PMID: 24516173
CIN - Proc Natl Acad Sci U S A. 2014 Feb 18;111(7):E718. PMID: 24693544
MH  - Age Factors
MH  - Analysis of Variance
MH  - Animals
MH  - Antibodies, Bacterial/blood
MH  - Colony Count, Microbial
MH  - Diphtheria-Tetanus-acellular Pertussis Vaccines/*pharmacology
MH  - Enzyme-Linked Immunosorbent Assay
MH  - Leukocytes, Mononuclear
MH  - Papio
MH  - United States/epidemiology
MH  - Whooping Cough/*epidemiology/*prevention & control
PMC - PMC3896208
OID - NLM: PMC3896208
OTO - NOTNLM
OT  - IL-17
OT  - T-cell memory
OT  - adaptive immunity
OT  - animal models
OT  - whooping cough
EDAT- 2013/11/28 06:00
MHDA- 2014/03/26 06:00
CRDT- 2013/11/27 06:00
PHST- 2013/11/25 [aheadofprint]
AID - 1314688110 [pii]
AID - 10.1073/pnas.1314688110 [doi]
PST - ppublish
SO  - Proc Natl Acad Sci U S A. 2014 Jan 14;111(2):787-92. doi:
      10.1073/pnas.1314688110. Epub 2013 Nov 25.

PMID- 24269619
OWN - NLM
STAT- MEDLINE
DA  - 20140109
DCOM- 20140805
IS  - 1873-2518 (Electronic)
IS  - 0264-410X (Linking)
VI  - 32
IP  - 4
DP  - 2014 Jan 16
TI  - Pharmacist-led Tdap vaccination of close contacts of neonates in a women's
      hospital.
PG  - 521-5
LID - 10.1016/j.vaccine.2013.11.035 [doi]
LID - S0264-410X(13)01552-1 [pii]
AB  - BACKGROUND: Pertussis can cause severe illness and death in infants. Immunization
      of family members with the tetanus toxoid, reduced diphtheria toxoids, and
      acellular pertussis (Tdap) vaccine can decrease risk of pertussis infection among
      infants. A community pharmacy on a women's hospital campus implemented a Tdap
      vaccination pilot program. OBJECTIVE: To investigate the rate of Tdap vaccination
      among close contacts of neonates in a women's hospital pharmacy and to assess the
      impact of a coordinated pharmacy and hospital Tdap vaccination program. METHODS: 
      The intervention entailed education from hospital staff who explained the risks
      of pertussis, advocated the benefits of vaccination, and encouraged family
      members to be vaccinated. In the on-site clinic or in the pharmacy, pharmacists
      administered vaccine to eligible patients. Rates of Tdap vaccinations in the
      intervention pharmacy with in-hospital vaccination were compared to comparison
      pharmacies without Tdap interventions. RESULTS: In the pre-study period (December
      2008-November 2010), there were 31 Tdap vaccinations administered at the
      intervention pharmacy (mean=1.3/month); during the study period (December
      2010-November 2012), 2045 Tdap vaccinations were administered (mean=85.2/month). 
      In four comparison hospital-campus pharmacies, there were 77 vaccinations
      (mean=0.8/month) during the pre-study period and 817 vaccinations
      (mean=8.5/month) during the study period. There were 155 vaccinations
      administered in 44 area-community pharmacies (mean=0.1/month) during the
      pre-study period and 2930 (mean=2.8/month) during the study period. The
      intervention pharmacy had the highest average monthly rate of change in Tdap
      volume from pre-study to study period (83.9), compared to comparison
      hospital-campus pharmacies (7.7, p<.001) and area-community pharmacies (2.7,
      p<.001). During the study period, the estimated Tdap vaccination coverage per
      live births was 8.1% in the intervention pharmacy versus 5.5% in the comparison
      hospital-campus pharmacies (p<.001). CONCLUSIONS: Tdap vaccination rates
      increased after implementation of the intervention program. This project
      illustrates how health systems and community pharmacists can collaborate to
      improve patient care.
CI  - Copyright (c) 2013 The Authors. Published by Elsevier Ltd.. All rights reserved.
FAU - Mills, Brittany
AU  - Mills B
AD  - Walgreen Co., 1415 Lake Cook Road, MS #L444, Deerfield, IL 60015, United States.
FAU - Fensterheim, Leonard
AU  - Fensterheim L
AD  - Walgreen Co., 1415 Lake Cook Road, MS #L444, Deerfield, IL 60015, United States. 
      Electronic address: leonard.fensterheim@walgreens.com.
FAU - Taitel, Michael
AU  - Taitel M
AD  - Walgreen Co., 1415 Lake Cook Road, MS #L444, Deerfield, IL 60015, United States.
FAU - Cannon, Adam
AU  - Cannon A
AD  - Walgreen Co., 1415 Lake Cook Road, MS #L444, Deerfield, IL 60015, United States.
LA  - eng
PT  - Comparative Study
PT  - Journal Article
PT  - Research Support, Non-U.S. Gov't
DEP - 20131120
PL  - Netherlands
TA  - Vaccine
JT  - Vaccine
JID - 8406899
RN  - 0 (Diphtheria-Tetanus-acellular Pertussis Vaccines)
SB  - IM
MH  - Adolescent
MH  - Adult
MH  - Aged
MH  - Aged, 80 and over
MH  - Cross-Sectional Studies
MH  - Diphtheria-Tetanus-acellular Pertussis Vaccines/*administration & dosage
MH  - Female
MH  - Health Promotion/*methods
MH  - *Hospitals, Maternity
MH  - Humans
MH  - Immunization Programs
MH  - Intervention Studies
MH  - Male
MH  - Middle Aged
MH  - *Pharmacies
MH  - Pharmacy Service, Hospital
MH  - Vaccination/*statistics & numerical data
MH  - Whooping Cough/prevention & control
MH  - Young Adult
OTO - NOTNLM
OT  - Neonatal health
OT  - Pertussis
OT  - Pharmacist-driven program
OT  - Tdap vaccination
EDAT- 2013/11/26 06:00
MHDA- 2014/08/06 06:00
CRDT- 2013/11/26 06:00
PHST- 2012/12/28 [received]
PHST- 2013/09/10 [revised]
PHST- 2013/11/06 [accepted]
PHST- 2013/11/20 [aheadofprint]
AID - S0264-410X(13)01552-1 [pii]
AID - 10.1016/j.vaccine.2013.11.035 [doi]
PST - ppublish
SO  - Vaccine. 2014 Jan 16;32(4):521-5. doi: 10.1016/j.vaccine.2013.11.035. Epub 2013
      Nov 20.

PMID- 24266710
OWN - NLM
STAT- In-Process
DA  - 20140219
IS  - 1398-9995 (Electronic)
IS  - 0105-4538 (Linking)
VI  - 69
IP  - 3
DP  - 2014 Mar
TI  - Eosinophil activities modulate the immune/inflammatory character of allergic
      respiratory responses in mice.
PG  - 315-27
LID - 10.1111/all.12321 [doi]
AB  - BACKGROUND: The importance and specific role(s) of eosinophils in modulating the 
      immune/inflammatory phenotype of allergic pulmonary disease remain to be defined.
      Established animal models assessing the role(s) of eosinophils as contributors
      and/or causative agents of disease have relied on congenitally deficient mice
      where the developmental consequences of eosinophil depletion are unknown.
      METHODS: We developed a novel conditional eosinophil-deficient strain of mice
      (iPHIL) through a gene knock-in strategy inserting the human diphtheria toxin
      (DT) receptor (DTR) into the endogenous eosinophil peroxidase genomic locus.
      RESULTS: Expression of DTR rendered resistant mouse eosinophil progenitors
      sensitive to DT without affecting any other cell types. The presence of
      eosinophils was shown to be unnecessary during the sensitization phase of either 
      ovalbumin (OVA) or house dust mite (HDM) acute asthma models. However, eosinophil
      ablation during airway challenge led to a predominantly neutrophilic phenotype
      (>15% neutrophils) accompanied by allergen-induced histopathologies and airway
      hyper-responsiveness in response to methacholine indistinguishable from
      eosinophilic wild-type mice. Moreover, the iPHIL neutrophilic airway phenotype
      was shown to be a steroid-resistant allergic respiratory variant that was
      reversible upon the restoration of peripheral eosinophils. CONCLUSIONS:
      Eosinophil contributions to allergic immune/inflammatory responses appear to be
      limited to the airway challenge and not to the sensitization phase of allergen
      provocation models. The reversible steroid-resistant character of the iPHIL
      neutrophilic airway variant suggests underappreciated mechanisms by which
      eosinophils shape the character of allergic respiratory responses.
CI  - (c) 2013 John Wiley & Sons A/S. Published by John Wiley & Sons Ltd.
FAU - Jacobsen, E A
AU  - Jacobsen EA
AD  - Division of Pulmonary Medicine, Department of Biochemistry and Molecular Biology,
      Mayo Clinic Arizona, Scottsdale, AZ, USA, USA.
FAU - Lesuer, W E
AU  - Lesuer WE
FAU - Willetts, L
AU  - Willetts L
FAU - Zellner, K R
AU  - Zellner KR
FAU - Mazzolini, K
AU  - Mazzolini K
FAU - Antonios, N
AU  - Antonios N
FAU - Beck, B
AU  - Beck B
FAU - Protheroe, C
AU  - Protheroe C
FAU - Ochkur, S I
AU  - Ochkur SI
FAU - Colbert, D
AU  - Colbert D
FAU - Lacy, P
AU  - Lacy P
FAU - Moqbel, R
AU  - Moqbel R
FAU - Appleton, J
AU  - Appleton J
FAU - Lee, N A
AU  - Lee NA
FAU - Lee, J J
AU  - Lee JJ
LA  - eng
GR  - HL058723/HL/NHLBI NIH HHS/United States
GR  - HL065228/HL/NHLBI NIH HHS/United States
GR  - MOP89748/Canadian Institutes of Health Research/Canada
GR  - R01 AR061567/AR/NIAMS NIH HHS/United States
GR  - R01 HL058723/HL/NHLBI NIH HHS/United States
GR  - R01 HL065228/HL/NHLBI NIH HHS/United States
PT  - Journal Article
PT  - Research Support, N.I.H., Extramural
PT  - Research Support, Non-U.S. Gov't
DEP - 20131125
PL  - Denmark
TA  - Allergy
JT  - Allergy
JID - 7804028
SB  - IM
PMC - PMC3944108
MID - NIHMS550254
OID - NLM: NIHMS550254 [Available on 03/01/15]
OID - NLM: PMC3944108 [Available on 03/01/15]
OTO - NOTNLM
OT  - asthma
OT  - eosinophil deficient
OT  - neutrophil
OT  - steroid resistant
EDAT- 2013/11/26 06:00
MHDA- 2013/11/26 06:00
CRDT- 2013/11/26 06:00
PMCR- 2015/03/01 00:00
PHST- 2013/10/11 [accepted]
PHST- 2013/11/25 [aheadofprint]
AID - 10.1111/all.12321 [doi]
PST - ppublish
SO  - Allergy. 2014 Mar;69(3):315-27. doi: 10.1111/all.12321. Epub 2013 Nov 25.

PMID- 24265970
OWN - NLM
STAT- PubMed-not-MEDLINE
DA  - 20131122
DCOM- 20131122
LR  - 20131216
IS  - 2093-2340 (Print)
IS  - 1598-8112 (Linking)
VI  - 45
IP  - 2
DP  - 2013 Jun
TI  - Perceptions of Tetanus-diphteria-acellular pertussis (Tdap) Vaccination among
      Korean Women of Childbearing Age.
PG  - 217-24
LID - 10.3947/ic.2013.45.2.217 [doi]
AB  - BACKGROUND: The number of cases of pertussis reported has increased gradually in 
      the last decade. Pertussis vaccination is the most effective strategy for the
      prevention of infection. Despite the fact that young infants are at the highest
      risk for pertussis, the rate of tetanus-diphtheria-acellular pertussis (Tdap)
      vaccination is presumed to be very low among women of childbearing age in Korea. 
      The purpose of this study was to investigate the perceptions of women of
      childbearing age regarding Tdap vaccination in Korea. MATERIALS AND METHODS:
      Women of childbearing age, who visited the Department of Obstetrics and
      Gynecology at 3 University hospitals in the Seoul and Gyeonggi-do provinces of
      Korea, were surveyed. Individual questionnaires were administered from April to
      May 2012. Demographic data, Tdap vaccination history, general knowledge about
      pertussis, and information on factors associated with decision on vaccination
      were collected. RESULTS: Of the 500 reproductive-age women enrolled, only 4
      (0.8%) had received the Tdap. The most common reason for non-vaccination was the 
      lack of awareness of pertussis and information about the Tdap. Totally, 171
      (34.2%) responded that they would receive a Tdap vaccination in the future. By
      multivariate analysis, general confidence in the effectiveness of the vaccine
      (odds ratio [OR] = 1.88, 95% confidence interval [CI] 1.17 to 3.01) was indicated
      as an important factor for deciding whether to receive the Tdap vaccine (P <
      0.01). CONCLUSIONS: The coverage of Tdap vaccination of women of childbearing
      age, including pregnant women, is very low because of the lack of awareness of
      pertussis and the Tdap. Education of women of childbearing age about pertussis is
      very important to increase Tdap vaccination rates among these women, particularly
      during the perinatal period.
FAU - Kim, In Seon
AU  - Kim IS
AD  - Division of Infectious Disease, Department of Internal Medicine, Korea University
      Guro Hospital, Korea University College of Medicine, Seoul, Korea.
FAU - Seo, Yu Bin
AU  - Seo YB
FAU - Hong, Kyung-Wook
AU  - Hong KW
FAU - Noh, Ji Yun
AU  - Noh JY
FAU - Choi, Won Suk
AU  - Choi WS
FAU - Song, Joon Young
AU  - Song JY
FAU - Cho, Geum Joon
AU  - Cho GJ
FAU - Oh, Min Jeong
AU  - Oh MJ
FAU - Kim, Hai Joong
AU  - Kim HJ
FAU - Hong, Soon Choul
AU  - Hong SC
FAU - Sohn, Jang Wook
AU  - Sohn JW
FAU - Kim, Woo Joo
AU  - Kim WJ
FAU - Cheong, Hee Jin
AU  - Cheong HJ
LA  - eng
PT  - Journal Article
DEP - 20130626
PL  - Korea (South)
TA  - Infect Chemother
JT  - Infection & chemotherapy
JID - 101531537
PMC - PMC3780958
OID - NLM: PMC3780958
OTO - NOTNLM
OT  - Childbearing age
OT  - Perception
OT  - Pertussis
OT  - Tdap
OT  - Vaccination
EDAT- 2013/11/23 06:00
MHDA- 2013/11/23 06:01
CRDT- 2013/11/23 06:00
PHST- 2013/01/25 [received]
PHST- 2013/02/21 [revised]
PHST- 2013/02/21 [accepted]
PHST- 2013/06/26 [epublish]
AID - 10.3947/ic.2013.45.2.217 [doi]
PST - ppublish
SO  - Infect Chemother. 2013 Jun;45(2):217-24. doi: 10.3947/ic.2013.45.2.217. Epub 2013
      Jun 26.

PMID- 24260538
OWN - NLM
STAT- MEDLINE
DA  - 20131122
DCOM- 20140630
LR  - 20140630
IS  - 1932-6203 (Electronic)
IS  - 1932-6203 (Linking)
VI  - 8
IP  - 11
DP  - 2013
TI  - Paraventricular nucleus Sim1 neuron ablation mediated obesity is resistant to
      high fat diet.
PG  - e81087
LID - 10.1371/journal.pone.0081087 [doi]
AB  - Single minded 1 (SIM1) is a transcription factor involved in brain patterning and
      control of energy balance. In humans, haploinsufficiency of SIM1 causes
      early-onset obesity. Mice deficient in the homologous gene, SIM1, also exhibit
      early onset obesity and increased sensitivity to a high fat diet. SIM1 is
      expressed in several areas of the brain implicated in control of energy balance
      including the paraventricular nucleus (PVN), the supraoptic nucleus (SON), the
      medial amygdala and nucleus of the lateral olfactory tract. We have previously
      shown that mice with global Sim1 neuron ablation exhibit obesity with hyperphagia
      as the primary defect. The PVN has a critical role in feeding and in high-fat
      appetite, thus, we sought to determine the effect of Sim1 neuron ablation limited
      to the PVN. We achieved PVN-SIM1 limited ablation through stereotactic injection 
      of diphtheria toxin into the PVN of Sim1Cre-iDTR mice. The specificity of this
      ablation was confirmed by immunohistochemistry and quantitative real time PCR of 
      the PVN, supraoptic nucleus and the amygdala. Mice with PVN Sim1 neuron ablation,
      similar to mice with global Sim1 neuron ablation, exhibit early onset obesity
      with hyperphagia as the primary defect. However, PVN-Sim1 neuron ablated mice
      have a decreased response to fasting-induced hyperphagia. Consistent with this
      decrement, PVN-Sim1 neuron ablated mice have a decreased hyperphagic response to 
      PVN injection of agouti-related peptide (AgRP). When PVN-Sim1 neuron ablated mice
      are placed on a high fat diet, surprisingly, their intake decreases and they
      actually lose weight. When allowed ad lib access to high fat diet and normal chow
      simultaneously, PVN-Sim1 neuron ablated mice exhibit overall decreased intake.
      That is, in PVN-Sim1 neuron ablated mice, access to fat suppresses overall
      appetite.
FAU - Xi, Dong
AU  - Xi D
AD  - Division of Endocrinology and Diabetes, The Children's Hospital of Philadelphia, 
      University of Pennsylvania Perelman School of Medicine, Philadelphia,
      Pennsylvania, United States of America.
FAU - Roizen, Jeff
AU  - Roizen J
FAU - Lai, Meizan
AU  - Lai M
FAU - Gandhi, Nilay
AU  - Gandhi N
FAU - Kublaoui, Bassil
AU  - Kublaoui B
LA  - eng
GR  - DK 19525/DK/NIDDK NIH HHS/United States
GR  - K12 DK094723/DK/NIDDK NIH HHS/United States
GR  - T32-HD043021/HD/NICHD NIH HHS/United States
GR  - UL1TR000003/TR/NCATS NIH HHS/United States
PT  - Journal Article
PT  - Research Support, N.I.H., Extramural
PT  - Research Support, Non-U.S. Gov't
DEP - 20131119
PL  - United States
TA  - PLoS One
JT  - PloS one
JID - 101285081
RN  - 0 (Agouti-Related Protein)
RN  - 0 (Agrp protein, mouse)
RN  - 0 (Basic Helix-Loop-Helix Transcription Factors)
RN  - 0 (Diphtheria Toxin)
RN  - 0 (Repressor Proteins)
RN  - 0 (Sim1 protein, mouse)
SB  - IM
MH  - Agouti-Related Protein/metabolism/pharmacology
MH  - Amygdala/metabolism
MH  - Animals
MH  - Basic Helix-Loop-Helix Transcription Factors/deficiency/*genetics
MH  - Diet, High-Fat
MH  - Diphtheria Toxin/administration & dosage
MH  - Fasting
MH  - Female
MH  - Gene Deletion
MH  - Gene Expression
MH  - Injections, Intraventricular
MH  - Male
MH  - Mice
MH  - Mice, Transgenic
MH  - Neurons/*metabolism/pathology
MH  - Obesity/chemically induced/*genetics/metabolism/pathology
MH  - Paraventricular Hypothalamic Nucleus/*metabolism/pathology
MH  - Repressor Proteins/deficiency/*genetics
MH  - Stereotaxic Techniques
MH  - Supraoptic Nucleus/metabolism
MH  - Weight Loss
PMC - PMC3834298
OID - NLM: PMC3834298
EDAT- 2013/11/22 06:00
MHDA- 2014/07/01 06:00
CRDT- 2013/11/22 06:00
PHST- 2013 [ecollection]
PHST- 2013/07/19 [received]
PHST- 2013/10/09 [accepted]
PHST- 2013/11/19 [epublish]
AID - 10.1371/journal.pone.0081087 [doi]
AID - PONE-D-13-29927 [pii]
PST - epublish
SO  - PLoS One. 2013 Nov 19;8(11):e81087. doi: 10.1371/journal.pone.0081087.
      eCollection 2013.

PMID- 24252698
OWN - NLM
STAT- MEDLINE
DA  - 20131223
DCOM- 20140731
IS  - 1873-2518 (Electronic)
IS  - 0264-410X (Linking)
VI  - 32
IP  - 2
DP  - 2014 Jan 3
TI  - Timeliness of infant vaccination and factors related with delay in Flanders,
      Belgium.
PG  - 284-9
LID - 10.1016/j.vaccine.2013.10.084 [doi]
LID - S0264-410X(13)01491-6 [pii]
AB  - Achieving high vaccination coverage is a necessary, but not a sufficient
      indicator of the quality of a vaccination programme, in terms of control and
      prevention of childhood infectious diseases. For optimal protection of infants,
      timeliness of vaccination is increasingly recognized as another important target.
      The aim of this study was to assess the timeliness of measles-mumps-rubella (MMR)
      and diphtheria-tetanus-pertussis (DTP) vaccination in infants in Flanders
      (Belgium), and to identify predictors of vaccination delay. The timeliness was
      assessed using the Kaplan-Meier estimator in three consecutive vaccination
      coverage surveys among children aged 18-24 months, conducted in 2005, 2008 and
      2012, respectively. Factors associated with delayed administration of the
      vaccines were identified using Cox regression analysis. Over the time period,
      vaccination coverage for the first dose of MMR ranged from 94.0 to 96.6% and for 
      the third dose of DTP from 97.9 to 98.7%. However, up to 32% (for MMR1) and 95%
      (for DTP3) of infants received vaccine doses delayed according to the recommended
      schedule. Although some improvement was achieved over the last decade, further
      efforts are needed to reach risk groups with delays, more specifically children
      vaccinated outside the baby well clinics, born from a mother originating from
      outside the European Union, children with a higher ranking or in families with a 
      lower income.
CI  - Copyright (c) 2013 Elsevier Ltd. All rights reserved.
FAU - Lernout, Tinne
AU  - Lernout T
AD  - Centre for the Evaluation of Vaccination, Vaccine and Infectious Disease
      Institute, University of Antwerp, Antwerp, Belgium. Electronic address:
      tinne.lernout@uantwerpen.be.
FAU - Theeten, Heidi
AU  - Theeten H
AD  - Centre for the Evaluation of Vaccination, Vaccine and Infectious Disease
      Institute, University of Antwerp, Antwerp, Belgium; Post-doctoral Research Fellow
      of the Fund of Scientific Research (FWO), Belgium.
FAU - Hens, Niel
AU  - Hens N
AD  - Centre for Health Economic Research and Modelling Infectious Diseases, Vaccine
      and Infectious Disease Institute, University of Antwerp, Antwerp, Belgium;
      Interuniversity Institute for Biostatistics and statistical Bioinformatics,
      Hasselt University, Diepenbeek, Belgium.
FAU - Braeckman, Tessa
AU  - Braeckman T
AD  - Centre for the Evaluation of Vaccination, Vaccine and Infectious Disease
      Institute, University of Antwerp, Antwerp, Belgium.
FAU - Roelants, Mathieu
AU  - Roelants M
AD  - Centre for Youth Health Care, Department of Public Health and Primary Care, KU
      Leuven, University of Leuven, Belgium.
FAU - Hoppenbrouwers, Karel
AU  - Hoppenbrouwers K
AD  - Centre for Youth Health Care, Department of Public Health and Primary Care, KU
      Leuven, University of Leuven, Belgium.
FAU - Van Damme, Pierre
AU  - Van Damme P
AD  - Centre for the Evaluation of Vaccination, Vaccine and Infectious Disease
      Institute, University of Antwerp, Antwerp, Belgium.
LA  - eng
PT  - Journal Article
PT  - Research Support, Non-U.S. Gov't
DEP - 20131116
PL  - Netherlands
TA  - Vaccine
JT  - Vaccine
JID - 8406899
RN  - 0 (Diphtheria-Tetanus-Pertussis Vaccine)
RN  - 0 (Measles-Mumps-Rubella Vaccine)
SB  - IM
MH  - Belgium
MH  - Cross-Sectional Studies
MH  - Diphtheria-Tetanus-Pertussis Vaccine/*administration & dosage
MH  - Humans
MH  - *Immunization Schedule
MH  - Infant
MH  - Measles-Mumps-Rubella Vaccine/*administration & dosage
MH  - Patient Compliance/*statistics & numerical data
MH  - Population Surveillance
MH  - Risk Factors
MH  - Time Factors
MH  - Vaccination/trends
OTO - NOTNLM
OT  - Flanders
OT  - Infant vaccination
OT  - Risk factors
OT  - Timeliness
EDAT- 2013/11/21 06:00
MHDA- 2014/08/01 06:00
CRDT- 2013/11/21 06:00
PHST- 2013/09/12 [received]
PHST- 2013/10/23 [revised]
PHST- 2013/10/24 [accepted]
PHST- 2013/11/16 [aheadofprint]
AID - S0264-410X(13)01491-6 [pii]
AID - 10.1016/j.vaccine.2013.10.084 [doi]
PST - ppublish
SO  - Vaccine. 2014 Jan 3;32(2):284-9. doi: 10.1016/j.vaccine.2013.10.084. Epub 2013
      Nov 16.

PMID- 24252165
OWN - NLM
STAT- In-Process
DA  - 20140117
IS  - 1471-2334 (Electronic)
IS  - 1471-2334 (Linking)
VI  - 13
DP  - 2013
TI  - Seroprevalence of diphtheria toxoid IgG antibodies in children, adolescents and
      adults in Poland.
PG  - 551
LID - 10.1186/1471-2334-13-551 [doi]
AB  - BACKGROUND: Recommendations for diphtheria immunization are to apply an effective
      primary immunization in infancy and to maintain immunity throughout life.
      Immunity against diphtheria depends primarily on antibody to the diphtheria
      toxin. This study evaluated the seroprevalence of IgG diphtheria antitoxin in
      sera of healthy children, adolescents and adults in Poland. METHODS: A total of
      1387 serum samples collected between 2010 and 2012 from individuals with ages
      ranging from 1 month to 85 years were investigated. Antibody concentrations were 
      measured with an enzyme-linked immunosorbent assay (Anti-Diphtheria Toxoid ELISA 
      IgG, Euroimmun, Germany). RESULTS: The results showed that among 1387 individuals
      examined, 547 (39.4%) had anti-diphtheria toxoid IgG antibody levels below 0.1
      IU/ml (36.9% </= 18 years and 40.5% >18 years old, respectively). The 212 (50.8%)
      children and 542 (55.9%) adults showed only basic protection (0.1-1.0 IU/ml) and 
      need immediate booster. High levels of anti-diphtheria toxoid IgG antibodies
      (>1.0 IU/ml) were found more often in children and adolescent (12.2%) than in
      adults (3.6%) and this was statistically significant (P < 0.05). The proportion
      of seronegatives (< 0.1 IU/ml) in children below 2 years old, adolescents and
      young adults to 25 years old decreased from 53.5% to 17.4%. However, in older
      individuals the seronegative proportion tended to increase with age, from 22.7%
      in adults (26-30 years old) to 67.1% in subjects > 60 years old.
      Characteristically, in individuals > 40 years old high levels of anti-diphtheria 
      toxoid IgG antibodies (>1.0 IU/ml) were not seen. There were no statistically
      significant differences in results in relation to gender. CONCLUSIONS: The
      present study showed inadequate immunity levels to diphtheria amongst the Polish 
      population, especially in adults > 40 years old and children </= 2 years old. To 
      prevent reemergence of diphtheria an information campaign reminding people about 
      recommendations concerning diphtheria booster vaccination in adults should be
      conducted. Moreover, the immunogenicity of the DTP vaccine used in Poland should 
      be verified.
FAU - Zasada, Aleksandra A
AU  - Zasada AA
AD  - Department of Bacteriology, National Institute of Public Health - National
      Institute of Hygiene, Chocimska 24, Warsaw 00-791, Poland. azasada@pzh.gov.pl.
FAU - Rastawicki, Waldemar
AU  - Rastawicki W
FAU - Rokosz, Natalia
AU  - Rokosz N
FAU - Jagielski, Marek
AU  - Jagielski M
LA  - eng
PT  - Journal Article
PT  - Research Support, Non-U.S. Gov't
DEP - 20131119
PL  - England
TA  - BMC Infect Dis
JT  - BMC infectious diseases
JID - 100968551
SB  - IM
PMC - PMC3840652
OID - NLM: PMC3840652
EDAT- 2013/11/21 06:00
MHDA- 2013/11/21 06:00
CRDT- 2013/11/21 06:00
PHST- 2013/05/14 [received]
PHST- 2013/11/14 [accepted]
PHST- 2013/11/19 [aheadofprint]
AID - 1471-2334-13-551 [pii]
AID - 10.1186/1471-2334-13-551 [doi]
PST - epublish
SO  - BMC Infect Dis. 2013 Nov 19;13:551. doi: 10.1186/1471-2334-13-551.

PMID- 24249028
OWN - NLM
STAT- MEDLINE
DA  - 20140113
DCOM- 20140602
IS  - 1758-1133 (Electronic)
IS  - 0049-4755 (Linking)
VI  - 44
IP  - 1
DP  - 2014 Jan
TI  - Diphtheria in a 7-year-old child in north-eastern Nigeria - management in a
      resource-poor setting.
PG  - 56-8
LID - 10.1177/0049475513512644 [doi]
AB  - We report a case of a 7-year-old unimmunized child who presented with a 2 week
      history of nasal quality speech, hoarseness of the voice, regurgitation of feeds,
      and unstable gait. He had a previous history of fever, severe sore throat and
      bloody nasal discharge. A throat swab was negative for Corynebacterium
      diphtheria; however, he had received antibiotics at a primary care clinic prior
      to presentation. A clinical diagnosis of diphtheria with neurologic complication 
      was made and the child was started on oral erythromycin, nasogastric tube feeding
      and daily physiotherapy, following which he improved. We did not prescribe
      diphtheria anti-toxin because of its unavailability.
FAU - Goni, Baba Waru
AU  - Goni BW
AD  - Consultant Physician/Lecturer, University of Maiduguri, Department of Medicine,
      Nigeria.
FAU - Gofama, Mustapha M
AU  - Gofama MM
FAU - Lawan, Gana M
AU  - Lawan GM
FAU - Haruna, Yusuph
AU  - Haruna Y
FAU - Bukar, Bakki
AU  - Bukar B
FAU - Musa, Kida I
AU  - Musa KI
LA  - eng
PT  - Case Reports
PT  - Journal Article
DEP - 20131118
PL  - England
TA  - Trop Doct
JT  - Tropical doctor
JID - 1301706
RN  - 0 (Anti-Bacterial Agents)
RN  - 63937KV33D (Erythromycin)
SB  - IM
MH  - Anti-Bacterial Agents/therapeutic use
MH  - Child
MH  - Corynebacterium diphtheriae
MH  - Diphtheria/*diagnosis/drug therapy/microbiology
MH  - Erythromycin/therapeutic use
MH  - Hoarseness/etiology
MH  - Humans
MH  - Intubation, Gastrointestinal
MH  - Male
MH  - Nigeria
MH  - Pharyngitis/drug therapy/*etiology
MH  - Treatment Outcome
OTO - NOTNLM
OT  - Diphtheria
OT  - immunization
OT  - neurologic complication
EDAT- 2013/11/20 06:00
MHDA- 2014/06/03 06:00
CRDT- 2013/11/20 06:00
PHST- 2013/11/18 [aheadofprint]
AID - 0049475513512644 [pii]
AID - 10.1177/0049475513512644 [doi]
PST - ppublish
SO  - Trop Doct. 2014 Jan;44(1):56-8. doi: 10.1177/0049475513512644. Epub 2013 Nov 18.

PMID- 24248102
OWN - NLM
STAT- MEDLINE
DA  - 20131119
DCOM- 20140204
IS  - 0716-1018 (Print)
IS  - 0716-1018 (Linking)
VI  - 30
IP  - 4
DP  - 2013 Aug
TI  - [On the elimination of multidose vaccines containing thimerosal].
PG  - 346-9
LID - 10.4067/S0716-10182013000400001 [doi]
LID - S0716-10182013000400001 [pii]
FAU - Calvo, Mario
AU  - Calvo M
AD  - Sociedad Chilena de Infectologia, Chile.
LA  - spa
PT  - Journal Article
TT  - Sobre la eliminacion de las vacunas multidosis que contienen timerosal.
PL  - Chile
TA  - Rev Chilena Infectol
JT  - Revista chilena de infectologia : organo oficial de la Sociedad Chilena de
      Infectologia
JID - 9305754
RN  - 0 (Diphtheria-Tetanus-Pertussis Vaccine)
RN  - 0 (Vaccines)
RN  - 2225PI3MOV (Thimerosal)
SB  - IM
MH  - Chile
MH  - Diphtheria-Tetanus-Pertussis Vaccine/adverse effects/chemistry
MH  - Evidence-Based Medicine
MH  - Humans
MH  - Legislation, Drug
MH  - Thimerosal/*adverse effects
MH  - Vaccines/adverse effects/*chemistry
MH  - Whooping Cough/prevention & control
EDAT- 2013/11/20 06:00
MHDA- 2014/02/05 06:00
CRDT- 2013/11/20 06:00
AID - S0716-10182013000400001 [pii]
AID - 10.4067/S0716-10182013000400001 [doi]
PST - ppublish
SO  - Rev Chilena Infectol. 2013 Aug;30(4):346-9. doi: 10.4067/S0716-10182013000400001.

PMID- 24245439
OWN - NLM
STAT- MEDLINE
DA  - 20131119
DCOM- 20140211
IS  - 0030-1876 (Print)
IS  - 0030-1876 (Linking)
VI  - 106
IP  - 8
DP  - 2013 Aug
TI  - Information for parents. Tdap vaccine for preteens and teens.
PG  - 326
LA  - eng
PT  - Patient Education Handout
PL  - United States
TA  - J Okla State Med Assoc
JT  - The Journal of the Oklahoma State Medical Association
JID - 7503043
RN  - 0 (Diphtheria-Tetanus-acellular Pertussis Vaccines)
SB  - IM
MH  - Adolescent
MH  - Child
MH  - Diphtheria/*prevention & control
MH  - *Diphtheria-Tetanus-acellular Pertussis Vaccines
MH  - Humans
MH  - Tetanus/*prevention & control
MH  - Whooping Cough/*prevention & control
EDAT- 2013/11/20 06:00
MHDA- 2014/02/12 06:00
CRDT- 2013/11/20 06:00
PST - ppublish
SO  - J Okla State Med Assoc. 2013 Aug;106(8):326.

PMID- 24245438
OWN - NLM
STAT- MEDLINE
DA  - 20131119
DCOM- 20140211
IS  - 0030-1876 (Print)
IS  - 0030-1876 (Linking)
VI  - 106
IP  - 8
DP  - 2013 Aug
TI  - Information for parents. Whooping cough (pertussis).
PG  - 323-4
LA  - eng
PT  - Patient Education Handout
PL  - United States
TA  - J Okla State Med Assoc
JT  - The Journal of the Oklahoma State Medical Association
JID - 7503043
RN  - 0 (Diphtheria-Tetanus-acellular Pertussis Vaccines)
SB  - IM
MH  - Child
MH  - Child, Preschool
MH  - *Diphtheria-Tetanus-acellular Pertussis Vaccines
MH  - Humans
MH  - Infant
MH  - Whooping Cough/diagnosis/*prevention & control/transmission
EDAT- 2013/11/20 06:00
MHDA- 2014/02/12 06:00
CRDT- 2013/11/20 06:00
PST - ppublish
SO  - J Okla State Med Assoc. 2013 Aug;106(8):323-4.

PMID- 24236333
OWN - NLM
STAT- MEDLINE
DA  - 20131115
DCOM- 20131119
IS  - 0049-8114 (Print)
IS  - 0049-8114 (Linking)
VI  - 88
IP  - 44/45
DP  - 2013 Nov 1
TI  - Global routine vaccination coverage, 2012.
PG  - 482-6
LA  - eng
LA  - fre
PT  - Journal Article
PL  - Switzerland
TA  - Wkly Epidemiol Rec
JT  - Releve epidemiologique hebdomadaire / Section d'hygiene du Secretariat de la
      Societe des Nations = Weekly epidemiological record / Health Section of the
      Secretariat of the League of Nations
JID - 0240017
RN  - 0 (Bacterial Vaccines)
RN  - 0 (Diphtheria-Tetanus-Pertussis Vaccine)
RN  - 0 (Viral Vaccines)
SB  - IM
MH  - *Bacterial Vaccines
MH  - Diphtheria-Tetanus-Pertussis Vaccine
MH  - Humans
MH  - Immunization Schedule
MH  - Infant
MH  - Infant, Newborn
MH  - Mass Vaccination/*statistics & numerical data
MH  - *Viral Vaccines
MH  - *World Health
EDAT- 2013/11/19 06:00
MHDA- 2013/11/20 06:00
CRDT- 2013/11/19 06:00
PST - ppublish
SO  - Wkly Epidemiol Rec. 2013 Nov 1;88(44/45):482-6.

PMID- 24224661
OWN - NLM
STAT- In-Process
DA  - 20140106
IS  - 1543-8392 (Electronic)
IS  - 1543-8384 (Linking)
VI  - 11
IP  - 1
DP  - 2014 Jan 6
TI  - Recombinant receptor-binding domain of diphtheria toxin increases the potency of 
      curcumin by enhancing cellular uptake.
PG  - 208-17
LID - 10.1021/mp400378x [doi]
AB  - Diphtheria toxin (DT) binds to a specific cell surface receptor, gets
      internalized, and causes cytotoxicity through its catalytic domain. The toxicity 
      of DT is used in several therapeutic molecules. Here, we have exploited the
      receptor-binding ability of DT to increase cellular uptake of curcumin, a
      hydrophobic molecule with low bioavailability and cellular uptake. We have
      expressed only the receptor-binding domain of DT (RDT) in Escherichia coli.
      Purified RDT binds to the receptor with an affinity equivalent to that of
      full-length DT. It also binds to curcumin forming a curcumin-RDT complex, and
      this increases the fluorescence intensity and fluorescence lifetime of curcumin. 
      The curcumin-RDT complex binds to the receptor and associates with human
      glioblastoma cells (U-87 MG) expressing the receptor. The cellular uptake of
      curcumin is higher for the curcumin-RDT complex than curcumin alone. This
      increase in uptake enhances the antiproliferative effect of curcumin and induces 
      apoptosis of these cells even at a lower dose.
FAU - Kumar, Ashok
AU  - Kumar A
AD  - Department of Biotechnology and double daggerDepartment of Chemistry, Indian
      Institute of Technology Guwahati , Guwahati, 781039 India.
FAU - Das, Gopal
AU  - Das G
FAU - Bose, Biplab
AU  - Bose B
LA  - eng
PT  - Journal Article
PT  - Research Support, Non-U.S. Gov't
DEP - 20131122
PL  - United States
TA  - Mol Pharm
JT  - Molecular pharmaceutics
JID - 101197791
SB  - IM
EDAT- 2013/11/15 06:00
MHDA- 2013/11/15 06:00
CRDT- 2013/11/15 06:00
PHST- 2013/11/22 [aheadofprint]
AID - 10.1021/mp400378x [doi]
PST - ppublish
SO  - Mol Pharm. 2014 Jan 6;11(1):208-17. doi: 10.1021/mp400378x. Epub 2013 Nov 22.

PMID- 24220527
OWN - NLM
STAT- MEDLINE
DA  - 20131113
DCOM- 20140128
IS  - 1750-8460 (Print)
IS  - 1750-8460 (Linking)
VI  - 74
IP  - 11
DP  - 2013 Nov
TI  - Edwin Klebs: discoverer of the bacillus of diphtheria.
PG  - 641
FAU - Ellis, Harold
AU  - Ellis H
AD  - Emeritus Professor of Surgery, Guys, Kings and St Thomas School of Biomedical
      Sciences, London.
LA  - eng
PT  - Biography
PT  - Historical Article
PL  - England
TA  - Br J Hosp Med (Lond)
JT  - British journal of hospital medicine (London, England : 2005)
JID - 101257109
SB  - IM
MH  - Bacteriology/*history
MH  - Diphtheria/history/microbiology
MH  - History, 19th Century
MH  - Humans
MH  - Pathology/*history
PS  - Klebs E
FPS - Klebs, Edward
EDAT- 2013/11/14 06:00
MHDA- 2014/01/29 06:00
CRDT- 2013/11/14 06:00
PST - ppublish
SO  - Br J Hosp Med (Lond). 2013 Nov;74(11):641.

PMID- 24220326
OWN - NLM
STAT- In-Process
DA  - 20140519
IS  - 2164-554X (Electronic)
VI  - 10
IP  - 2
DP  - 2014 Feb
TI  - Immunogenicity and safety of a CRM-conjugated meningococcal ACWY vaccine
      administered concomitantly with routine vaccines starting at 2 months of age.
PG  - 280-9
LID - 10.4161/hv.27051 [doi]
AB  - BACKGROUND: Infants are at the highest risk for meningococcal disease and a
      broadly protective and safe vaccine is an unmet need in this youngest population.
      We evaluated the immunogenicity and safety of a 4-dose infant/toddler regimen of 
      MenACWY-CRM given at 2, 4, 6, and 12 months of age concomitantly with pentavalent
      diphtheria-tetanus-acellular pertussis-Hemophilus influenzae type b-inactivated
      poliovirus-combination vaccine (DTaP-IPV/Hib), hepatitis B vaccine (HBV), 7- or
      13-valent conjugate pneumococcal vaccine (PCV), and measles, mumps, and rubella
      vaccine (MMR). RESULTS: Four doses of MenACWY-CRM induced hSBA titers >/=8 in
      89%, 95%, 97%, and 96% of participants against serogroups A, C, W-135, and Y,
      respectively. hSBA titers >/=8 were present in 76-98% of participants after the
      first 3 doses. A categorical linear analysis incorporating vaccine group and
      study center showed responses to routine vaccines administered with MenACWY-CRM
      were non-inferior to routine vaccines alone, except for seroresponse to the
      pertussis antigen fimbriae. The reactogenicity profile was not affected when
      MenACWY-CRM was administered concomitantly with routine vaccines. CONCLUSION:
      MenACWY-CRM administered with routine concomitant vaccinations in young infants
      was well tolerated and induced highly immunogenic responses against each of the
      serogroups without significant interference with the immune responses to routine 
      infant vaccinations. METHODS: Healthy 2 month old infants were randomized to
      receive MenACWY-CRM with routine vaccines (n = 258) or routine vaccines alone (n 
      = 271). Immunogenicity was assessed by serum bactericidal assay using human
      complement (hSBA). Medically attended adverse events (AEs), serious AEs (SAEs)
      and AEs leading to study withdrawal were collected throughout the study period.
FAU - Nolan, Terry M
AU  - Nolan TM
AD  - Vaccine and Immunisation Research Group (VIRGo); Melbourne School of Population
      and Global Health; University of Melbourne and Murdoch Children's Research
      Institute; Melbourne, VIC Australia.
FAU - Nissen, Michael D
AU  - Nissen MD
AD  - Queensland Paediatric Infectious Diseases Laboratory; Queensland Children's
      Medical Research Institute, Royal Children's Hospital; Brisbane, QLD Australia.
FAU - Naz, Aftab
AU  - Naz A
AD  - Madera Family Medical Group; Madera, CA USA.
FAU - Shepard, Julie
AU  - Shepard J
AD  - Ohio Pediatric Research Association; Vandalia, OH USA.
FAU - Bedell, Lisa
AU  - Bedell L
AD  - Novartis Vaccines and Diagnostics; Cambridge, MA USA.
FAU - Hohenboken, Matthew
AU  - Hohenboken M
AD  - Novartis Vaccines and Diagnostics; Cambridge, MA USA.
FAU - Odrljin, Tatjana
AU  - Odrljin T
AD  - Novartis Vaccines and Diagnostics; Cambridge, MA USA.
FAU - Dull, Peter M
AU  - Dull PM
AD  - Novartis Vaccines and Diagnostics; Cambridge, MA USA.
LA  - eng
PT  - Journal Article
DEP - 20131112
PL  - United States
TA  - Hum Vaccin Immunother
JT  - Human vaccines & immunotherapeutics
JID - 101572652
SB  - IM
OTO - NOTNLM
OT  - conjugate vaccine
OT  - immunogenicity
OT  - infants
OT  - meningococcal disease
OT  - safety
EDAT- 2013/11/14 06:00
MHDA- 2013/11/14 06:00
CRDT- 2013/11/14 06:00
PHST- 2013/11/12 [aheadofprint]
AID - 27051 [pii]
AID - 10.4161/hv.27051 [doi]
PST - ppublish
SO  - Hum Vaccin Immunother. 2014 Feb;10(2):280-9. doi: 10.4161/hv.27051. Epub 2013 Nov
      12.

PMID- 24218463
OWN - NLM
STAT- MEDLINE
DA  - 20131203
DCOM- 20140128
IS  - 1098-4275 (Electronic)
IS  - 0031-4005 (Linking)
VI  - 132
IP  - 6
DP  - 2013 Dec
TI  - Vaccine-preventable disease among homeschooled children: two cases of tetanus in 
      Oklahoma.
PG  - e1686-9
LID - 10.1542/peds.2013-1636 [doi]
AB  - Homeschooled children represent an increasing proportion of school-aged children 
      in the United States. Immunization rates among homeschooled children are largely 
      unknown because they are usually not subject to state-based school-entry
      vaccination requirements. Geographic foci of underimmunized children can increase
      the risk for outbreaks of vaccine-preventable diseases. In 2012, 2 cases of
      tetanus were reported in Oklahoma; both cases involved homeschooled children
      without documentation of diphtheria-tetanus-acellular pertussis vaccination. We
      describe the characteristics of both patients and outline innovative outreach
      measures with the potential to increase vaccination access and coverage among
      homeschooled children.
FAU - Johnson, Matthew G
AU  - Johnson MG
AD  - LCDR USPHS, Epidemic Intelligence Service Officer, Acute Disease Service,
      Oklahoma State Department of Health, 1000 NE 10th St, Oklahoma City, OK
      73117-1299. vil0@cdc.gov.
FAU - Bradley, Kristy K
AU  - Bradley KK
FAU - Mendus, Susan
AU  - Mendus S
FAU - Burnsed, Laurence
AU  - Burnsed L
FAU - Clinton, Rachel
AU  - Clinton R
FAU - Tiwari, Tejpratap
AU  - Tiwari T
LA  - eng
PT  - Case Reports
PT  - Journal Article
DEP - 20131111
PL  - United States
TA  - Pediatrics
JT  - Pediatrics
JID - 0376422
RN  - 0 (Diphtheria-Tetanus-acellular Pertussis Vaccines)
SB  - AIM
SB  - IM
MH  - Adolescent
MH  - Child
MH  - *Diphtheria-Tetanus-acellular Pertussis Vaccines
MH  - Education, Nonprofessional/*methods
MH  - Humans
MH  - Male
MH  - Oklahoma
MH  - Tetanus/diagnosis/*prevention & control
MH  - *Vaccination
OTO - NOTNLM
OT  - Oklahoma
OT  - prevention and control
OT  - schools
OT  - tetanus
OT  - vaccines
EDAT- 2013/11/13 06:00
MHDA- 2014/01/29 06:00
CRDT- 2013/11/13 06:00
PHST- 2013/11/11 [aheadofprint]
AID - peds.2013-1636 [pii]
AID - 10.1542/peds.2013-1636 [doi]
PST - ppublish
SO  - Pediatrics. 2013 Dec;132(6):e1686-9. doi: 10.1542/peds.2013-1636. Epub 2013 Nov
      11.

PMID- 24215438
OWN - NLM
STAT- MEDLINE
DA  - 20131112
DCOM- 20140604
IS  - 1445-6354 (Electronic)
IS  - 1445-6354 (Linking)
VI  - 13
IP  - 4
DP  - 2013 Oct-Dec
TI  - Immunisation coverage and its associations in rural Tanzanian infants.
PG  - 2457
AB  - INTRODUCTION: In Tanzania, vaccination rates (VRs) range from 80% to 90% for
      standard vaccines, but little information is available about rural populations
      and nomadic pastoralists. This study investigates levels and trends of the
      immunisation status of infants at eight mobile reproductive-and-child-health
      (RCH) clinics in a rural area in northern Tanzania (with a large multi-tribal
      population that has a significant population of nomadic pastoralists) for the
      years 1998, 1999, 2006 and 2007. In addition, the influence of tribal affiliation
      and health system-related factors on the immunisation status in this population
      is analysed. METHODS: Vaccination data of 3868 infants for the standard bacillus 
      Calmette-Guerin (BCG), poliomyelitis, diphtheria, pertussis, tetanus and measles 
      vaccines were obtained from the RCH clinic records retrospectively, and coverage 
      for both single vaccines and full vaccination by the end of first year of life
      were calculated. These results were correlated with data on predominant tribal
      affiliation at the clinic site, skilled attendance at birth, service provision
      and vaccine availability as independent variables. RESULTS: In 1998, the full
      vaccination rate (FVR) across all RCH clinics was 72%, significantly higher than 
      in the other years (1999: 58%; 2006: 58%; 2007: 57%) (p<0.0001). BCG and measles 
      VRs were highest in 1998 and 1999, whereas VR was lowest for poliomyelitis in
      1999, and for diphtheria-pertussis-tetanus in 2007 (all p<0.001). Measles VR
      showed a declining trend (1998: 72%; 1999: 73%; 2006: 62%; 2007: 59%) affecting
      the FVR, except in 1999 when poliomyelitis VR was lower (67%). FVR > 80% was only
      achieved at one clinic during 3 years. No clinic showed a consistent increase of 
      VRs over time. In univariate analysis, predominant tribal affiliation (Datoga
      tribe) was associated with a low FVR (odds ratio (OR) 4.6 (95% confidence
      interval (CI) 3.8-5.5)), as were low rates of skilled attendance at birth (OR 3.6
      (CI 2.9-4.4)). Other health system-related factors associated with low FVRs
      included interruption of scheduled monthly immunisation clinics (OR 9.8 (CI
      2.1-45.5)) and lack of vaccines (OR 1.2-2.9, depending on vaccine). In
      multivariate analysis, predominant Datoga tribal affiliation and lack of vaccines
      retained their association with the risk of low rates of vaccination.
      CONCLUSIONS: Vaccination rates in this difficult-to-reach population are markedly
      lower than the national average for almost all years and clinics. Affiliation to 
      the nomadic Datoga tribe and lack of vaccines determine VRs in this rural
      population. Improvements in immunisation service delivery, vaccine availability, 
      stronger involvement of the nomadic communities and special outreach services for
      this population are required to improve VRs in these remote areas of Tanzania.
FAU - Kruger, Carsten
AU  - Kruger C
AD  - St. Franziskus Hospital, Ahlen, Germany. thea.carsten.krueger@web.de.
FAU - Olsen, Oystein E
AU  - Olsen OE
FAU - Mighay, Emanuel
AU  - Mighay E
FAU - Ali, Mohammed
AU  - Ali M
LA  - eng
PT  - Journal Article
DEP - 20131112
PL  - Australia
TA  - Rural Remote Health
JT  - Rural and remote health
JID - 101174860
RN  - 0 (BCG Vaccine)
RN  - 0 (Diphtheria-Tetanus-Pertussis Vaccine)
RN  - 0 (Measles Vaccine)
RN  - 0 (Poliovirus Vaccines)
SB  - IM
MH  - BCG Vaccine/administration & dosage/supply & distribution
MH  - Diphtheria-Tetanus-Pertussis Vaccine/administration & dosage/supply &
      distribution
MH  - Ethnic Groups
MH  - Female
MH  - Humans
MH  - Infant
MH  - Infant, Newborn
MH  - Male
MH  - Measles Vaccine/administration & dosage/supply & distribution
MH  - Mobile Health Units/*statistics & numerical data
MH  - Poliovirus Vaccines/administration & dosage/supply & distribution
MH  - Retrospective Studies
MH  - Risk Factors
MH  - Rural Population/*statistics & numerical data
MH  - Tanzania
MH  - Vaccination/*statistics & numerical data
EDAT- 2013/11/13 06:00
MHDA- 2014/06/05 06:00
CRDT- 2013/11/13 06:00
PHST- 2013/11/12 [epublish]
AID - 2457 [pii]
PST - ppublish
SO  - Rural Remote Health. 2013 Oct-Dec;13(4):2457. Epub 2013 Nov 12.

PMID- 24211469
OWN - NLM
STAT- MEDLINE
DA  - 20140120
DCOM- 20140325
LR  - 20140424
IS  - 1089-8638 (Electronic)
IS  - 0022-2836 (Linking)
VI  - 426
IP  - 3
DP  - 2014 Feb 6
TI  - Structural complementation of the catalytic domain of pseudomonas exotoxin A.
PG  - 645-55
LID - 10.1016/j.jmb.2013.11.002 [doi]
LID - S0022-2836(13)00702-X [pii]
AB  - The catalytic moiety of Pseudomonas exotoxin A (domain III or PE3) inhibits
      protein synthesis by ADP-ribosylation of eukaryotic elongation factor 2. PE3 is
      widely used as a cytocidal payload in receptor-targeted protein toxin conjugates.
      We have designed and characterized catalytically inactive fragments of PE3 that
      are capable of structural complementation. We dissected PE3 at an extended loop
      and fused each fragment to one subunit of a heterospecific coiled coil. In vitro 
      ADP-ribosylation and protein translation assays demonstrate that the resulting
      fusions-supplied exogenously as genetic elements or purified protein
      fragments-had no significant catalytic activity or effect on protein synthesis
      individually but, in combination, catalyzed the ADP-ribosylation of eukaryotic
      elongation factor 2 and inhibited protein synthesis. Although complementing PE3
      fragments are catalytically less efficient than intact PE3 in cell-free systems, 
      co-expression in live cells transfected with transgenes encoding the toxin
      fusions inhibits protein synthesis and causes cell death comparably as intact
      PE3. Complementation of split PE3 offers a direct extension of the immunotoxin
      approach to generate bispecific agents that may be useful to target complex
      phenotypes.
CI  - Copyright (c) 2013 Elsevier Ltd. All rights reserved.
FAU - Boland, Erin L
AU  - Boland EL
AD  - Department of Pharmaceutical Sciences, Washington State University, Pullman, WA
      99164, USA.
FAU - Van Dyken, Crystal M
AU  - Van Dyken CM
AD  - Department of Pharmaceutical Sciences, Washington State University, Pullman, WA
      99164, USA.
FAU - Duckett, Rachel M
AU  - Duckett RM
AD  - Department of Pharmaceutical Sciences, Washington State University, Pullman, WA
      99164, USA.
FAU - McCluskey, Andrew J
AU  - McCluskey AJ
AD  - Department of Microbiology and Immunobiology, Harvard Medical School, Boston, MA 
      02115, USA. Electronic address: andrew_mccluskey@hms.harvard.edu.
FAU - Poon, Gregory M K
AU  - Poon GM
AD  - Department of Pharmaceutical Sciences, Washington State University, Pullman, WA
      99164, USA. Electronic address: gpoon@wsu.edu.
LA  - eng
GR  - AI022021/AI/NIAID NIH HHS/United States
GR  - R01 AI022021/AI/NIAID NIH HHS/United States
GR  - UL1 RR025014/RR/NCRR NIH HHS/United States
GR  - UL1RR025014/RR/NCRR NIH HHS/United States
PT  - Journal Article
PT  - Research Support, N.I.H., Extramural
PT  - Research Support, Non-U.S. Gov't
DEP - 20131108
PL  - England
TA  - J Mol Biol
JT  - Journal of molecular biology
JID - 2985088R
RN  - 0 (Bacterial Toxins)
RN  - 0 (Exotoxins)
RN  - 0 (Virulence Factors)
RN  - 20762-30-5 (Adenosine Diphosphate Ribose)
RN  - EC 2.4.2.- (ADP Ribose Transferases)
RN  - EC 2.4.2.31 (toxA protein, Pseudomonas aeruginosa)
SB  - IM
MH  - ADP Ribose Transferases/*chemistry/*metabolism
MH  - Adenosine Diphosphate Ribose/*metabolism
MH  - Bacterial Toxins/*chemistry/*metabolism
MH  - Catalytic Domain
MH  - Cell Survival
MH  - Cell-Free System
MH  - Chromatography, Gel
MH  - Exotoxins/*chemistry/*metabolism
MH  - HEK293 Cells
MH  - Humans
MH  - Immunoblotting
MH  - Immunoprecipitation
MH  - *Protein Biosynthesis
MH  - Virulence Factors/*chemistry/*metabolism
PMC - PMC3997303
MID - NIHMS563196
OID - NLM: NIHMS563196 [Available on 02/06/15]
OID - NLM: PMC3997303 [Available on 02/06/15]
OTO - NOTNLM
OT  - ADP-ribosylation
OT  - ADP-ribosyltransferase
OT  - ADPRT
OT  - DT
OT  - MBP
OT  - RRL
OT  - SEM
OT  - cytotoxicity
OT  - diphtheria toxin
OT  - eEF2
OT  - elongation factor 2
OT  - eukaryotic elongation factor 2
OT  - exotoxin A
OT  - maltose-binding protein
OT  - rabbit reticulocyte lysate
OT  - standard error of the mean
OT  - structural complementation
EDAT- 2013/11/12 06:00
MHDA- 2014/03/26 06:00
CRDT- 2013/11/12 06:00
PMCR- 2015/02/06 00:00
PHST- 2013/06/25 [received]
PHST- 2013/10/28 [revised]
PHST- 2013/11/04 [accepted]
PHST- 2013/11/08 [aheadofprint]
AID - S0022-2836(13)00702-X [pii]
AID - 10.1016/j.jmb.2013.11.002 [doi]
PST - ppublish
SO  - J Mol Biol. 2014 Feb 6;426(3):645-55. doi: 10.1016/j.jmb.2013.11.002. Epub 2013
      Nov 8.

PMID- 24210095
OWN - NLM
STAT- MEDLINE
DA  - 20131111
DCOM- 20140102
IS  - 1096-0341 (Electronic)
IS  - 0042-6822 (Linking)
VI  - 447
IP  - 1-2
DP  - 2013 Dec
TI  - Treg depletion attenuates the severity of skin disease from ganglionic spread
      after HSV-2 flank infection.
PG  - 9-20
LID - 10.1016/j.virol.2013.08.027 [doi]
LID - S0042-6822(13)00500-X [pii]
AB  - Regulatory T cells (Tregs) attenuate lesion severity and disease after HSV ocular
      or genital infection, but their role in cutaneous infection remains unclear. Treg
      depletion (anti-CD25 mAb in C57BL/6 mice or diphtheria toxin (DT) in DEREG mice) 
      prior to tk-deficient HSV-2 flank infection significantly decreased skin lesion
      severity, granulocyte receptor-1(Gr-1(+)) cell number, and chemokine (KC)
      expression in the secondary skin, but significantly increased immune effectors
      and chemokine expression (MCP-1, KC, VEGF-A) in the draining LN, and activated,
      interferon-gamma producing CD8(+)T cells in the ganglia. Treg depletion also
      significantly reduced HSV-2 DNA in the ganglia. Thus, Tregs increase the severity
      of recurrent skin lesions, and differentially alter chemokine expression and
      immune effector homing in the skin and LN after cutaneous infection, and limit
      CD8(+) T cell responses in the ganglia. Our data suggests that effects of Treg
      manipulation on recurrent herpes lesions should be considered when developing
      Treg mediated therapeutics.
CI  - (c) 2013 Published by Elsevier Inc.
FAU - Fernandez, Marian A
AU  - Fernandez MA
AD  - Centres for Perinatal Infection Research and Kidney Research, The Children's
      Hospital at Westmead, Westmead, NSW, Australia; Discipline of Paediatrics and
      Child Health, Sydney Medical School, University of Sydney, Locked Bag 4001,
      Westmead, NSW 2145, Australia. Electronic address:
      marian.fernandez@health.nsw.gov.au.
FAU - Yu, Uet
AU  - Yu U
FAU - Zhang, Geoff
AU  - Zhang G
FAU - White, Rose
AU  - White R
FAU - Sparwasser, Tim
AU  - Sparwasser T
FAU - Alexander, Stephen I
AU  - Alexander SI
FAU - Jones, Cheryl A
AU  - Jones CA
LA  - eng
PT  - Journal Article
DEP - 20130913
PL  - United States
TA  - Virology
JT  - Virology
JID - 0110674
RN  - 0 (Cytokines)
SB  - IM
MH  - Animals
MH  - CD8-Positive T-Lymphocytes/immunology
MH  - Cytokines/secretion
MH  - Female
MH  - Ganglia/immunology
MH  - Herpes Simplex/*immunology/*pathology
MH  - Herpesvirus 2, Human/*immunology
MH  - Leukocyte Reduction Procedures
MH  - Lymphocytes/immunology
MH  - Mice
MH  - Mice, Inbred C57BL
MH  - Skin/immunology/pathology
MH  - Skin Diseases, Viral/*immunology/*pathology
MH  - T-Lymphocytes, Regulatory/*immunology
OTO - NOTNLM
OT  - Chemokine
OT  - Flank infection
OT  - Ganglia
OT  - Herpes simplex virus
OT  - Mice
OT  - Regulatory T cells
OT  - Skin
EDAT- 2013/11/12 06:00
MHDA- 2014/01/03 06:00
CRDT- 2013/11/12 06:00
PHST- 2013/03/05 [received]
PHST- 2013/04/03 [revised]
PHST- 2013/08/22 [accepted]
PHST- 2013/09/13 [aheadofprint]
AID - S0042-6822(13)00500-X [pii]
AID - 10.1016/j.virol.2013.08.027 [doi]
PST - ppublish
SO  - Virology. 2013 Dec;447(1-2):9-20. doi: 10.1016/j.virol.2013.08.027. Epub 2013 Sep
      13.

PMID- 24209492
OWN - NLM
STAT- MEDLINE
DA  - 20131111
DCOM- 20140609
IS  - 1080-6059 (Electronic)
IS  - 1080-6040 (Linking)
VI  - 19
IP  - 11
DP  - 2013 Nov
TI  - Nontoxigenic highly pathogenic clone of Corynebacterium diphtheriae, Poland,
      2004-2012.
PG  - 1870-2
LID - 10.3201/eid1911.130297 [doi]
AB  - Twenty-five cases of nontoxigenic Corynebacterium diphtheriae infection were
      recorded in Poland during 2004-2012, of which 18 were invasive. Alcoholism,
      homelessness, hepatic cirrhosis, and dental caries were predisposing factors for 
      infection. However, for 17% of cases, no concomitant diseases or predisposing
      factors were found.
FAU - Zasada, Aleksandra A
AU  - Zasada AA
LA  - eng
PT  - Historical Article
PT  - Journal Article
PL  - United States
TA  - Emerg Infect Dis
JT  - Emerging infectious diseases
JID - 9508155
SB  - IM
MH  - Adolescent
MH  - Adult
MH  - Aged
MH  - Bacterial Typing Techniques
MH  - *Corynebacterium diphtheriae/classification/pathogenicity
MH  - Diphtheria/*epidemiology/history/*microbiology
MH  - Female
MH  - History, 21st Century
MH  - Humans
MH  - Male
MH  - Middle Aged
MH  - Poland/epidemiology
MH  - Risk Factors
MH  - Young Adult
PMC - PMC3837660
OID - NLM: PMC3837660
EDAT- 2013/11/12 06:00
MHDA- 2014/06/10 06:00
CRDT- 2013/11/12 06:00
AID - 10.3201/eid1911.130297 [doi]
PST - ppublish
SO  - Emerg Infect Dis. 2013 Nov;19(11):1870-2. doi: 10.3201/eid1911.130297.

PMID- 24205185
OWN - NLM
STAT- In-Process
DA  - 20131108
IS  - 1932-6203 (Electronic)
IS  - 1932-6203 (Linking)
VI  - 8
IP  - 10
DP  - 2013
TI  - A phase I randomized clinical trial of candidate human immunodeficiency virus
      type 1 vaccine MVA.HIVA administered to Gambian infants.
PG  - e78289
LID - 10.1371/journal.pone.0078289 [doi]
AB  - BACKGROUND: A vaccine to decrease transmission of human immunodeficiency virus
      type 1 (HIV-1) during breast-feeding would complement efforts to eliminate infant
      HIV-1 infection by antiretroviral therapy. Relative to adults, infants have
      distinct immune development, potentially high-risk of transmission when exposed
      to HIV-1 and rapid progression to AIDS when infected. To date, there have been
      only three published HIV-1 vaccine trials in infants. TRIAL DESIGN: We conducted 
      a randomized phase I clinical trial PedVacc 001 assessing the feasibility, safety
      and immunogenicity of a single dose of candidate vaccine MVA.HIVA administered
      intramuscularly to 20-week-old infants born to HIV-1-negative mothers in The
      Gambia. METHODS: Infants were followed to 9 months of age with assessment of
      safety, immunogenicity and interference with Expanded Program on Immunization
      (EPI) vaccines. The trial is the first stage of developing more complex
      prime-boost vaccination strategies against breast milk transmission of HIV-1.
      RESULTS: From March to October 2010, 48 infants (24 vaccine and 24 no-treatment) 
      were enrolled with 100% retention. The MVA.HIVA vaccine was safe with no
      difference in adverse events between vaccinees and untreated infants. Two vaccine
      recipients (9%) and no controls had positive ex vivo interferon-gamma ELISPOT
      assay responses. Antibody levels elicited to the EPI vaccines, which included
      diphtheria, tetanus, whole-cell pertussis, hepatitis B virus, Haemophilus
      influenzae type b and oral poliovirus, reached protective levels for the vast
      majority and were similar between the two arms. CONCLUSIONS: A single low-dose of
      MVA.HIVA administered to 20-week-old infants in The Gambia was found to be safe
      and without interference with the induction of protective antibody levels by EPI 
      vaccines, but did not alone induce sufficient HIV-1-specific responses. These
      data support the use of MVA carrying other transgenes as a boosting vector within
      more complex prime-boost vaccine strategies against transmission of HIV-1 and/or 
      other infections in this age group. TRIAL REGISTRATION: ClinicalTrials.gov
      NCT00982579. The Pan African Clinical Trials Registry PACTR2008120000904116.
FAU - Afolabi, Muhammed O
AU  - Afolabi MO
AD  - Vaccinology Theme, Medical Research Council Unit, Fajara, The Gambia.
FAU - Ndure, Jorjoh
AU  - Ndure J
FAU - Drammeh, Abdoulie
AU  - Drammeh A
FAU - Darboe, Fatoumatta
AU  - Darboe F
FAU - Mehedi, Shams-Rony
AU  - Mehedi SR
FAU - Rowland-Jones, Sarah L
AU  - Rowland-Jones SL
FAU - Borthwick, Nicola
AU  - Borthwick N
FAU - Black, Antony
AU  - Black A
FAU - Ambler, Gwen
AU  - Ambler G
FAU - John-Stewart, Grace C
AU  - John-Stewart GC
FAU - Reilly, Marie
AU  - Reilly M
FAU - Hanke, Tomas
AU  - Hanke T
FAU - Flanagan, Katie L
AU  - Flanagan KL
LA  - eng
SI  - ClinicalTrials.gov/NCT00982579
GR  - K24 HD054314/HD/NICHD NIH HHS/United States
GR  - MC_U137884179/Medical Research Council/United Kingdom
GR  - Medical Research Council/United Kingdom
PT  - Journal Article
PT  - Research Support, Non-U.S. Gov't
DEP - 20131024
PL  - United States
TA  - PLoS One
JT  - PloS one
JID - 101285081
SB  - IM
PMC - PMC3813444
OID - NLM: PMC3813444
EDAT- 2013/11/10 06:00
MHDA- 2013/11/10 06:00
CRDT- 2013/11/09 06:00
PHST- 2013 [ecollection]
PHST- 2013/07/27 [received]
PHST- 2013/09/07 [accepted]
PHST- 2013/10/24 [epublish]
AID - 10.1371/journal.pone.0078289 [doi]
AID - PONE-D-13-30811 [pii]
PST - epublish
SO  - PLoS One. 2013 Oct 24;8(10):e78289. doi: 10.1371/journal.pone.0078289.
      eCollection 2013.

PMID- 24200744
OWN - NLM
STAT- MEDLINE
DA  - 20131205
DCOM- 20140228
IS  - 1872-7905 (Electronic)
IS  - 0022-1759 (Linking)
VI  - 400-401
DP  - 2013 Dec 31
TI  - Adjuvant effect of diphtheria toxin after mucosal administration in both wild
      type and diphtheria toxin receptor engineered mouse strains.
PG  - 122-6
LID - 10.1016/j.jim.2013.10.010 [doi]
LID - S0022-1759(13)00290-1 [pii]
AB  - The finding that murine and simian cells have differential susceptibility to
      diphtheria toxin (DTx) led to the development of genetically engineered mouse
      strains that express the simian or human diphtheria toxin receptor (DTR) under
      the control of various mouse gene promoters. Injection of DTx into DTR engineered
      mice allows for rapid and transient depletion of various cell populations. There 
      are several advantages to this approach over global knockout mice, including
      normal mouse development and temporal control over when cell depletion occurs. As
      a result, many DTR engineered mouse strains have been developed, resulting in
      significant insights into the cell biology of various disease states. We used
      Foxp3(DTR) mice to attempt local depletion of Foxp3+ cells in the lung in a model
      of tolerance breakdown. Intratracheal administration of DTx resulted in robust
      depletion of lung Foxp3+ cells. However, DTx administration was accompanied by
      significant local inflammation, even in control C57Bl/6 mice. These data suggest 
      that DTx administration to non-transgenic mice is not always an immunologically
      inert event, and proper controls must be used to assess various DTx-mediated
      depletion regimens.
CI  - (c) 2013.
FAU - Chapman, Timothy J
AU  - Chapman TJ
AD  - Division of Pulmonary and Critical Care Medicine, Department of Medicine,
      University of Rochester Medical Center, 601 Elmwood Ave., Box 692, Rochester, NY 
      14610, USA.
FAU - Georas, Steve N
AU  - Georas SN
LA  - eng
GR  - ES01247/ES/NIEHS NIH HHS/United States
GR  - F32 HL110718-01/HL/NHLBI NIH HHS/United States
GR  - P30 ES001247/ES/NIEHS NIH HHS/United States
GR  - R01 HL071933/HL/NHLBI NIH HHS/United States
GR  - R01 HL071933/HL/NHLBI NIH HHS/United States
GR  - T32 HL66988-09/HL/NHLBI NIH HHS/United States
PT  - Journal Article
PT  - Research Support, N.I.H., Extramural
DEP - 20131105
PL  - Netherlands
TA  - J Immunol Methods
JT  - Journal of immunological methods
JID - 1305440
RN  - 0 (Adjuvants, Immunologic)
RN  - 0 (Diphtheria Toxin)
RN  - 0 (Forkhead Transcription Factors)
RN  - 0 (Foxp3 protein, mouse)
RN  - 0 (Intercellular Signaling Peptides and Proteins)
RN  - 149176-25-0 (heparin-binding EGF-like growth factor)
SB  - IM
MH  - Adjuvants, Immunologic/*administration & dosage/adverse effects
MH  - Animals
MH  - Cells, Cultured
MH  - Diphtheria Toxin/*administration & dosage/adverse effects
MH  - Disease Models, Animal
MH  - Forkhead Transcription Factors/genetics/metabolism
MH  - Genetic Engineering
MH  - Humans
MH  - Hypersensitivity/complications/immunology/*therapy
MH  - Inflammation/etiology/prevention & control
MH  - Intercellular Signaling Peptides and Proteins/genetics/*metabolism
MH  - Intubation, Intratracheal
MH  - Lymphocyte Depletion
MH  - Macaca
MH  - Male
MH  - Mice
MH  - Mice, Inbred C57BL
MH  - Mice, Transgenic
MH  - T-Lymphocytes, Regulatory/*drug effects/immunology/metabolism
MH  - Transgenes/genetics
PMC - PMC3873768
MID - NIHMS537889
OID - NLM: NIHMS537889 [Available on 12/31/14]
OID - NLM: PMC3873768 [Available on 12/31/14]
OTO - NOTNLM
OT  - Diphtheria toxin
OT  - Lung
OT  - Regulatory T cells
OT  - Tolerance
EDAT- 2013/11/10 06:00
MHDA- 2014/03/01 06:00
CRDT- 2013/11/09 06:00
PMCR- 2014/12/31 00:00
PHST- 2013/01/29 [received]
PHST- 2013/09/16 [revised]
PHST- 2013/10/22 [accepted]
PHST- 2013/11/05 [aheadofprint]
AID - S0022-1759(13)00290-1 [pii]
AID - 10.1016/j.jim.2013.10.010 [doi]
PST - ppublish
SO  - J Immunol Methods. 2013 Dec 31;400-401:122-6. doi: 10.1016/j.jim.2013.10.010.
      Epub 2013 Nov 5.

PMID- 24188023
OWN - NLM
STAT- MEDLINE
DA  - 20140103
DCOM- 20140304
IS  - 1520-4804 (Electronic)
IS  - 0022-2623 (Linking)
VI  - 56
IP  - 23
DP  - 2013 Dec 12
TI  - Chemical probes to study ADP-ribosylation: synthesis and biochemical evaluation
      of inhibitors of the human ADP-ribosyltransferase ARTD3/PARP3.
PG  - 9556-68
LID - 10.1021/jm401394u [doi]
AB  - The racemic
      3-(4-oxo-3,4-dihydroquinazolin-2-yl)-N-[1-(pyridin-2-yl)ethyl]propanamide, 1, has
      previously been identified as a potent but unselective inhibitor of diphtheria
      toxin-like ADP-ribosyltransferase 3 (ARTD3). Herein we describe synthesis and
      evaluation of 55 compounds in this class. It was found that the stereochemistry
      is of great importance for both selectivity and potency and that substituents on 
      the phenyl ring resulted in poor solubility. Certain variations at the meso
      position were tolerated and caused a large shift in the binding pose. Changes to 
      the ethylene linker that connects the quinazolinone to the amide were also
      investigated but proved detrimental to binding. By combination of synthetic
      organic chemistry and structure-based design, two selective inhibitors of ARTD3
      were discovered.
FAU - Lindgren, Anders E G
AU  - Lindgren AE
AD  - Department of Chemistry, Umea University , SE-90187 Umea, Sweden.
FAU - Karlberg, Tobias
AU  - Karlberg T
FAU - Ekblad, Torun
AU  - Ekblad T
FAU - Spjut, Sara
AU  - Spjut S
FAU - Thorsell, Ann-Gerd
AU  - Thorsell AG
FAU - Andersson, C David
AU  - Andersson CD
FAU - Nhan, Ton Tong
AU  - Nhan TT
FAU - Hellsten, Victor
AU  - Hellsten V
FAU - Weigelt, Johan
AU  - Weigelt J
FAU - Linusson, Anna
AU  - Linusson A
FAU - Schuler, Herwig
AU  - Schuler H
FAU - Elofsson, Mikael
AU  - Elofsson M
LA  - eng
SI  - PDB/4L6Z
SI  - PDB/4L70
SI  - PDB/4L7L
SI  - PDB/4L7N
SI  - PDB/4L7O
SI  - PDB/4L7P
SI  - PDB/4L7R
SI  - PDB/4L7U
PT  - Journal Article
PT  - Research Support, Non-U.S. Gov't
DEP - 20131122
PL  - United States
TA  - J Med Chem
JT  - Journal of medicinal chemistry
JID - 9716531
RN  - 0 (Enzyme Inhibitors)
RN  - 0 (GPI-Linked Proteins)
RN  - 0 (Quinazolinones)
RN  - EC 2.4.2.- (ADP Ribose Transferases)
RN  - EC 2.4.2.31 (ART3 protein, human)
SB  - IM
MH  - ADP Ribose Transferases/*antagonists & inhibitors
MH  - Enzyme Inhibitors/*chemical synthesis/pharmacology
MH  - GPI-Linked Proteins/antagonists & inhibitors
MH  - Humans
MH  - Models, Molecular
MH  - Quinazolinones/*chemical synthesis/pharmacology
MH  - Solubility
MH  - Stereoisomerism
MH  - Structure-Activity Relationship
EDAT- 2013/11/06 06:00
MHDA- 2014/03/05 06:00
CRDT- 2013/11/06 06:00
PHST- 2013/11/22 [aheadofprint]
AID - 10.1021/jm401394u [doi]
PST - ppublish
SO  - J Med Chem. 2013 Dec 12;56(23):9556-68. doi: 10.1021/jm401394u. Epub 2013 Nov 22.

PMID- 24183977
OWN - NLM
STAT- Publisher
DA  - 20131202
IS  - 1873-2518 (Electronic)
IS  - 0264-410X (Linking)
DP  - 2013 Oct 30
TI  - Vaccination of health care workers against pertussis: Meeting the need for safety
      within hospitals.
LID - S0264-410X(13)01455-2 [pii]
LID - 10.1016/j.vaccine.2013.10.062 [doi]
AB  - Pertussis outbreaks in hospitals are reason for substantial concern as they do
      cause significant morbidity amongst patients and physical and emotional stress
      and absence from work amongst affected staff. Further, there is a substantial
      financial burden for the concerned institution. For these reasons, health care
      institutions should implement prophylactic measures, i.e. pertussis immunisation 
      for their staff. Diphtheria-tetanus-acellular pertussis component combination
      vaccines with reduced antigen content ("Tdap") have a proven acceptable
      tolerability with reactogenicity and safety profiles not substantially different 
      from Td vaccines without the pertussis component. Further, excellent
      immunogenicity after a single dose with an estimated duration of protection for
      10 years has been shown in adults. In high risk situations, e.g. in pregnant
      health care workers and those in contact with infants <6 months of age,
      antibiotic prophylaxis should also be recommended to previously immunised,
      pertussis exposed health care workers. Local programmes based on education,
      conviction and common sense should be implemented for health care workers rather 
      than mandatory pertussis immunisation. In addition, health care workers need to
      be informed and regularly reminded about the impact of exposure to pertussis.
CI  - Copyright (c) 2013 Elsevier Ltd. All rights reserved.
FAU - Heininger, U
AU  - Heininger U
AD  - Pediatric Infectious Diseases and Vaccines, University Children's Hospital
      (UKBB), PO Box, CH-4031 Basel, Switzerland; University of Basel, Basel,
      Switzerland. Electronic address: Ulrich.Heininger@ukbb.ch.
LA  - ENG
PT  - JOURNAL ARTICLE
DEP - 20131030
TA  - Vaccine
JT  - Vaccine
JID - 8406899
OTO - NOTNLM
OT  - Health care workers
OT  - Immunisation
OT  - Pertussis
EDAT- 2013/11/05 06:00
MHDA- 2013/11/05 06:00
CRDT- 2013/11/05 06:00
PHST- 2013/05/27 [received]
PHST- 2013/09/17 [revised]
PHST- 2013/10/17 [accepted]
AID - S0264-410X(13)01455-2 [pii]
AID - 10.1016/j.vaccine.2013.10.062 [doi]
PST - aheadofprint
SO  - Vaccine. 2013 Oct 30. pii: S0264-410X(13)01455-2. doi:
      10.1016/j.vaccine.2013.10.062.

PMID- 24183841
OWN - NLM
STAT- In-Process
DA  - 20131216
IS  - 1873-3492 (Electronic)
IS  - 0009-8981 (Linking)
VI  - 428
DP  - 2014 Jan 20
TI  - Distribution of aluminum in hair of Brazilian infants and correlation to
      aluminum-adjuvanted vaccine exposure.
PG  - 9-13
LID - 10.1016/j.cca.2013.10.020 [doi]
LID - S0009-8981(13)00429-4 [pii]
AB  - BACKGROUND: Nursing children are exposed to dietary aluminum (in breast milk
      and/or infant formulas) and through aluminum-adjuvanted vaccines (AAVs). We
      studied total hair-Al concentrations of nursing children that had been immunized 
      with hepatitis B, DTP, and meningococcal vaccines. METHODS: We studied the hair
      of 37 young children (aged 26 to 824 days) who were exposed to cumulative doses
      of Al ranging from 0.63 to 6.88 mg from AAVs. Graphite furnace atomic absorption 
      spectrometry was used to reliably measure total Al concentrations in hair
      samples. RESULTS: The analytical method proved sensitive enough to quantify Al in
      the hair of nursing children. At current levels of exposure it is possible to
      determine total Al in hair sample of 1.65 mg. Cumulative doses of AAV in children
      ranged from 0.63 to 6.88 mg Al. Median hair-Al was 47.7 mug g(-)(1) (ranging from
      12.2 to 221.9 mug g(-)(1)). There was no statistically significant correlation
      between hair-Al concentration and age of child (r=-0.049; p=0.774), total
      exposure from vaccine (r=-0.078; p=0.643), or the time elapsed after the last
      AAVs (r=0.015; p=0.931). CONCLUSION: Aluminum in children's hair can be reliably 
      measured but we are still uncertain how representative it can be of the Al body
      burden.
CI  - (c) 2013 Elsevier B.V. All rights reserved.
FAU - Bohrer, Denise
AU  - Bohrer D
AD  - Departamento de Quimica Analitica, Universidade Federal de Santa Maria, RS,
      Brazil.
FAU - Schmidt, Marcella
AU  - Schmidt M
AD  - Departamento de Quimica Analitica, Universidade Federal de Santa Maria, RS,
      Brazil. Electronic address: marcellaeps@gmail.com.
FAU - Marques, Rejane C
AU  - Marques RC
AD  - Universidade Federal do Rio de Janeiro, Campus Macae, CEP 27930-560, RJ, Brazil. 
      Electronic address: rejanecmarques@globo.com.
FAU - Dorea, Jose G
AU  - Dorea JG
AD  - Departamento de Nutricao, Faculdade de Ciencias da Saude, Universidade de
      Brasilia, Brasilia, Brazil. Electronic address: jg.dorea@gmail.com.
LA  - eng
PT  - Journal Article
DEP - 20131029
PL  - Netherlands
TA  - Clin Chim Acta
JT  - Clinica chimica acta; international journal of clinical chemistry
JID - 1302422
SB  - IM
OTO - NOTNLM
OT  - AAVs
OT  - Aluminum
OT  - DTP
OT  - HB
OT  - Hair
OT  - Infants
OT  - Vaccine
OT  - aluminum-adjuvanted vaccines
OT  - diphtheria, tetanus, pertussis
OT  - hepatitis B
EDAT- 2013/11/05 06:00
MHDA- 2013/11/05 06:00
CRDT- 2013/11/05 06:00
PHST- 2013/08/09 [received]
PHST- 2013/10/20 [revised]
PHST- 2013/10/21 [accepted]
PHST- 2013/10/29 [aheadofprint]
AID - S0009-8981(13)00429-4 [pii]
AID - 10.1016/j.cca.2013.10.020 [doi]
PST - ppublish
SO  - Clin Chim Acta. 2014 Jan 20;428:9-13. doi: 10.1016/j.cca.2013.10.020. Epub 2013
      Oct 29.

PMID- 24179260
OWN - NLM
STAT- MEDLINE
DA  - 20131101
DCOM- 20140107
IS  - 1468-2877 (Electronic)
IS  - 0033-3549 (Linking)
VI  - 128
IP  - 6
DP  - 2013 Nov-Dec
TI  - A systematic evaluation of different methods for calculating adolescent
      vaccination levels using immunization information system data.
PG  - 489-97
AB  - OBJECTIVE: Immunization information systems (IISs) are valuable surveillance
      tools; however, population relocation may introduce bias when determining
      immunization coverage. We explored alternative methods for estimating the
      vaccine-eligible population when calculating adolescent immunization levels using
      a statewide IIS. METHODS: We performed a retrospective analysis of the Michigan
      State Care Improvement Registry (MCIR) for all adolescents aged 11-18 years
      registered in the MCIR as of October 2010. We explored four methods for
      determining denominators: (1) including all adolescents with MCIR records, (2)
      excluding adolescents with out-of-state residence, (3) further excluding those
      without MCIR activity >/= 10 years prior to the evaluation date, and (4) using a 
      denominator based on U.S. Census data. We estimated state- and county-specific
      coverage levels for four adolescent vaccines. RESULTS: We found a 20% difference 
      in estimated vaccination coverage between the most inclusive and restrictive
      denominator populations. Although there was some variability among the four
      methods in vaccination at the state level (2%-11%), greater variation occurred at
      the county level (up to 21%). This variation was substantial enough to
      potentially impact public health assessments of immunization programs. Generally,
      vaccines with higher coverage levels had greater absolute variation, as did
      counties with smaller populations. CONCLUSION: At the county level, using the
      four denominator calculation methods resulted in substantial differences in
      estimated adolescent immunization rates that were less apparent when aggregated
      at the state level. Further research is needed to ascertain the most appropriate 
      method for estimating vaccine coverage levels using IIS data.
FAU - Gowda, Charitha
AU  - Gowda C
AD  - University of Michigan, Department of Pediatrics, Child Health Evaluation and
      Research Unit, Ann Arbor, MI.
FAU - Dong, Shiming
AU  - Dong S
FAU - Potter, Rachel C
AU  - Potter RC
FAU - Dombkowski, Kevin J
AU  - Dombkowski KJ
FAU - Stokley, Shannon
AU  - Stokley S
FAU - Dempsey, Amanda F
AU  - Dempsey AF
LA  - eng
GR  - #U01 IP000414 IP10-002/IP/NCIRD CDC HHS/United States
PT  - Evaluation Studies
PT  - Journal Article
PT  - Research Support, U.S. Gov't, P.H.S.
PL  - United States
TA  - Public Health Rep
JT  - Public health reports (Washington, D.C. : 1974)
JID - 9716844
RN  - 0 (Diphtheria-Tetanus-acellular Pertussis Vaccines)
RN  - 0 (Influenza Vaccines)
RN  - 0 (Meningococcal Vaccines)
RN  - 0 (Papillomavirus Vaccines)
SB  - AIM
SB  - IM
MH  - Adolescent
MH  - Censuses
MH  - Diphtheria-Tetanus-acellular Pertussis Vaccines
MH  - Humans
MH  - Immunization Programs/*statistics & numerical data
MH  - Influenza Vaccines
MH  - Information Systems/statistics & numerical data
MH  - Meningococcal Vaccines
MH  - Michigan
MH  - Observer Variation
MH  - Papillomavirus Vaccines
MH  - Population Surveillance/*methods
MH  - Registries
MH  - Retrospective Studies
MH  - Vaccination/*statistics & numerical data
PMC - PMC3804092
OID - NLM: PMC3804092 [Available on 11/01/14]
EDAT- 2013/11/02 06:00
MHDA- 2014/01/08 06:00
CRDT- 2013/11/02 06:00
PMCR- 2014/11/01 00:00
PST - ppublish
SO  - Public Health Rep. 2013 Nov-Dec;128(6):489-97.

PMID- 24176498
OWN - NLM
STAT- MEDLINE
DA  - 20140129
DCOM- 20140814
IS  - 1873-2518 (Electronic)
IS  - 0264-410X (Linking)
VI  - 32
IP  - 7
DP  - 2014 Feb 7
TI  - Interchangeability of Quinvaxem during primary vaccination schedules: results
      from a phase IV, single-blind, randomized, controlled, single-center,
      non-inferiority study.
PG  - 888-94
LID - 10.1016/j.vaccine.2013.10.059 [doi]
LID - S0264-410X(13)01437-0 [pii]
AB  - Combination vaccines against diphtheria, tetanus and pertussis (DTP) represent
      the core of childhood vaccination programs. Quinvaxem, a fully-liquid,
      pentavalent combination vaccine containing inactivated hepatitis B (HepB),
      Haemophilus influenzae type b (Hib) and whole-cell pertussis (wP) antigens, and
      tetanus and diphtheria toxoids, has been shown to be suitable for boosting
      children primed in infancy with another DTwP-HepB-Hib vaccine. This single-blind,
      randomized, controlled study was designed to demonstrate non-inferiority of a
      primary vaccination course (6-10-14 week schedule) of Tritanrix HB+Hib (first
      dose) and Quinvaxem (second/third doses) versus three doses of Quinvaxem with
      respect to the seroprotection/seroconversion rates for all antigens one month
      after vaccination course completion. Four hundred healthy subjects eligible for
      the local Expanded Program on Immunization were enrolled and equally randomized
      to the two treatment regimens. All subjects achieved seroprotection for tetanus
      and Hib, all except one for diphtheria, and all except two achieved
      seroconversion against Bordetella pertussis. Seroprotection against hepatitis B
      was achieved by 97.4% of Tritanrix HB+Hib followed by Quinvaxem and 94.9% of
      Quinvaxem subjects. Therefore, one month after vaccination course completion,
      seroprotection rates (seroconversion rate for B. pertussis) of Tritanrix HB+Hib
      followed by Quinvaxem were non-inferior to those elicited by Quinvaxem only, thus
      meeting the primary objective. Adverse events were comparable between the groups 
      and were in line with the safety profile of the vaccines. The switch of vaccine
      had no apparent effect on safety endpoints. Our results support the use of
      Quinvaxem interchangeably with Tritanrix HB+Hib in a primary vaccination course
      and provides further evidence for the interchangeability of pentavalent vaccines 
      (Clinical Trials.gov registry: NCT01357720).
CI  - Copyright (c) 2013 The Authors. Published by Elsevier Ltd.. All rights reserved.
FAU - Capeding, Maria Rosario Z
AU  - Capeding MR
AD  - Research Institute for Tropical Medicine, Muntinlupa City 1781, Philippines.
      Electronic address: lerosecap@yahoo.com.ph.
FAU - Jica, Corina
AU  - Jica C
AD  - Crucell Switzerland AG, Bern CH-3018 Switzerland. Electronic address:
      CJica@its.jnj.com.
FAU - Macura-Biegun, Anna
AU  - Macura-Biegun A
AD  - Crucell Switzerland AG, Bern CH-3018 Switzerland. Electronic address:
      AMacura@its.jnj.com.
FAU - Rauscher, Martina
AU  - Rauscher M
AD  - Crucell Switzerland AG, Bern CH-3018 Switzerland. Electronic address:
      MRausche@its.jnj.com.
FAU - Alberto, Edison
AU  - Alberto E
AD  - Research Institute for Tropical Medicine, Muntinlupa City 1781, Philippines.
      Electronic address: edisonalberto@rocketmail.com.
LA  - eng
SI  - ClinicalTrials.gov/NCT01357720
PT  - Clinical Trial, Phase IV
PT  - Comparative Study
PT  - Journal Article
PT  - Randomized Controlled Trial
PT  - Research Support, Non-U.S. Gov't
DEP - 20131029
PL  - Netherlands
TA  - Vaccine
JT  - Vaccine
JID - 8406899
RN  - 0 (Antibodies, Bacterial)
RN  - 0 (Diphtheria-Tetanus-Pertussis Vaccine)
RN  - 0 (DtwP-HepB-Hib vaccine)
RN  - 0 (Haemophilus Vaccines)
RN  - 0 (Hepatitis B Antibodies)
RN  - 0 (Hepatitis B Vaccines)
SB  - IM
MH  - Antibodies, Bacterial/blood
MH  - Diphtheria-Tetanus-Pertussis Vaccine/*administration & dosage
MH  - Female
MH  - Haemophilus Vaccines/*administration & dosage
MH  - Hepatitis B Antibodies/blood
MH  - Hepatitis B Vaccines/*administration & dosage
MH  - Humans
MH  - *Immunization Schedule
MH  - Immunization, Secondary
MH  - Infant
MH  - Male
MH  - Single-Blind Method
OTO - NOTNLM
OT  - Children
OT  - Interchangeability
OT  - Pentavalent vaccine
OT  - Vaccination schedule
EDAT- 2013/11/02 06:00
MHDA- 2013/11/02 06:00
CRDT- 2013/11/02 06:00
PHST- 2013/01/18 [received]
PHST- 2013/10/06 [revised]
PHST- 2013/10/16 [accepted]
PHST- 2013/10/29 [aheadofprint]
AID - S0264-410X(13)01437-0 [pii]
AID - 10.1016/j.vaccine.2013.10.059 [doi]
PST - ppublish
SO  - Vaccine. 2014 Feb 7;32(7):888-94. doi: 10.1016/j.vaccine.2013.10.059. Epub 2013
      Oct 29.

PMID- 24176497
OWN - NLM
STAT- MEDLINE
DA  - 20131202
DCOM- 20140714
IS  - 1873-2518 (Electronic)
IS  - 0264-410X (Linking)
VI  - 31
IP  - 51
DP  - 2013 Dec 9
TI  - Cost-effectiveness of a new rotavirus vaccination program in Pakistan: a decision
      tree model.
PG  - 6072-8
LID - 10.1016/j.vaccine.2013.10.022 [doi]
LID - S0264-410X(13)01387-X [pii]
AB  - BACKGROUND: Rotavirus gastroenteritis places a significant health and economic
      burden on Pakistan. To determine the public health impact of a national rotavirus
      vaccination program, we performed a cost-effectiveness study from the perspective
      of the health care system. METHODS: A decision tree model was developed to assess
      the cost-effectiveness of a national vaccination program in Pakistan. Disease and
      cost burden with the program were compared to the current state. Disease
      parameters, vaccine-related costs, and medical treatment costs were based on
      published epidemiological and economic data, which were specific to Pakistan when
      possible. An annual birth cohort of children was followed for 5 years to model
      the public health impact of vaccination on health-related events and costs. The
      cost-effectiveness was assessed and quantified in cost (2012 US$) per
      disability-adjusted life-year (DALY) averted and cost per death averted.
      Sensitivity analyses were performed to assess the robustness of the incremental
      cost-effectiveness ratios (ICERs). RESULTS: The base case results showed
      vaccination prevented 1.2 million cases of rotavirus gastroenteritis, 93,000
      outpatient visits, 43,000 hospitalizations, and 6700 deaths by 5 years of age for
      an annual birth cohort scaled from 6% current coverage to DPT3 levels (85%). The 
      medical cost savings would be US$1.4 million from hospitalizations and US$200,000
      from outpatient visit costs. The vaccination program would cost US$35 million at 
      a vaccine price of US$5.00. The ICER was US$149.50 per DALY averted or US$4972
      per death averted. Sensitivity analyses showed changes in case-fatality ratio,
      vaccine efficacy, and vaccine cost exerted the greatest influence on the ICER.
      CONCLUSIONS: Across a range of sensitivity analyses, a national rotavirus
      vaccination program was predicted to decrease health and economic burden due to
      rotavirus gastroenteritis in Pakistan by ~40%. Vaccination was highly
      cost-effective in this context. As discussions of implementing the intervention
      intensify, future studies should address affordability, efficiency, and equity of
      vaccination introduction.
CI  - Copyright (c) 2013 Elsevier Ltd. All rights reserved.
FAU - Patel, Hiten D
AU  - Patel HD
AD  - James Buchanan Brady Urological Institute, Johns Hopkins Medical Institutions,
      Baltimore, MD, United States; Epidemiology and Biostatistics, Johns Hopkins
      Bloomberg School of Public Health, Baltimore, MD, United States. Electronic
      address: hitenpatel@jhmi.edu.
FAU - Roberts, Eric T
AU  - Roberts ET
FAU - Constenla, Dagna O
AU  - Constenla DO
LA  - eng
GR  - UL1 TR000424/TR/NCATS NIH HHS/United States
GR  - UL1 TR001079/TR/NCATS NIH HHS/United States
PT  - Journal Article
PT  - Research Support, Non-U.S. Gov't
DEP - 20131029
PL  - Netherlands
TA  - Vaccine
JT  - Vaccine
JID - 8406899
RN  - 0 (Rotavirus Vaccines)
SB  - IM
MH  - Child
MH  - Child, Preschool
MH  - Cost-Benefit Analysis
MH  - Decision Trees
MH  - Female
MH  - Gastroenteritis/economics/epidemiology/prevention & control
MH  - Humans
MH  - Immunization Programs/economics
MH  - Infant
MH  - Infant, Newborn
MH  - Male
MH  - Pakistan/epidemiology
MH  - Rotavirus Infections/*economics/epidemiology/*prevention & control
MH  - Rotavirus Vaccines/*administration & dosage/*economics
MH  - Vaccination/*economics/methods
PMC - PMC3865920
MID - NIHMS533187
OID - NLM: NIHMS533187 [Available on 12/09/14]
OID - NLM: PMC3865920 [Available on 12/09/14]
OTO - NOTNLM
OT  - Cost-effectiveness
OT  - DALYs
OT  - DPT3
OT  - EMR
OT  - Eastern Mediterranean region
OT  - GAVI
OT  - GDP
OT  - Gastroenteritis
OT  - Global Alliance for Vaccines and Immunization
OT  - ICER
OT  - PATH
OT  - Pakistan
OT  - Program for Appropriate Technology in Health
OT  - RVGE
OT  - Rotavirus
OT  - Vaccination
OT  - WHO
OT  - World Health Organization
OT  - disability-adjusted life-years
OT  - final dose of diphtheria, pertussis, and tetanus vaccination
OT  - gross domestic product
OT  - incremental cost-effectiveness ratio
OT  - rotavirus gastroenteritis
EDAT- 2013/11/02 06:00
MHDA- 2014/07/16 06:00
CRDT- 2013/11/02 06:00
PMCR- 2014/12/09 00:00
PHST- 2013/05/17 [received]
PHST- 2013/09/20 [revised]
PHST- 2013/10/07 [accepted]
PHST- 2013/10/29 [aheadofprint]
AID - S0264-410X(13)01387-X [pii]
AID - 10.1016/j.vaccine.2013.10.022 [doi]
PST - ppublish
SO  - Vaccine. 2013 Dec 9;31(51):6072-8. doi: 10.1016/j.vaccine.2013.10.022. Epub 2013 
      Oct 29.

PMID- 24173355
OWN - NLM
STAT- MEDLINE
DA  - 20131216
DCOM- 20140318
LR  - 20140424
IS  - 1522-1466 (Electronic)
IS  - 1522-1466 (Linking)
VI  - 305
IP  - 12
DP  - 2013 Dec 15
TI  - Macrophages directly mediate diabetic renal injury.
PG  - F1719-27
LID - 10.1152/ajprenal.00141.2013 [doi]
AB  - Monocyte/macrophage recruitment correlates strongly with the progression of renal
      impairment in diabetic nephropathy (DN), yet their direct role is not clear. We
      hypothesized that macrophages contribute to direct podocyte injury and/or an
      abnormal podocyte niche leading to DN. Experiments were conducted in CD11b-DTR
      mice treated with diphtheria toxin (DT) to deplete macrophages after
      streptozotocin-induced diabetes. Additional experiments were conducted in bone
      marrow chimeric (CD11b-DTR--> C57BL6/J) mice. Diabetes was associated with an
      increase in the M1-to-M2 ratio by 6 wk after the induction of diabetes.
      Macrophage depletion in diabetic CD11b-DTR mice significantly attenuated
      albuminuria, kidney macrophage recruitment, and glomerular histological changes
      and preserved kidney nephrin and podocin expression compared with diabetic
      CD11b-DTR mice treated with mutant DT. These data were confirmed in chimeric mice
      indicating a direct role of bone marrow-derived macrophages in DN. In vitro,
      podocytes grown in high-glucose media significantly increased macrophage
      migration compared with podocytes grown in normal glucose media. In addition,
      classically activated M1 macrophages, but not M2 macrophages, induced podocyte
      permeability. These findings provide evidence showing that macrophages directly
      contribute to kidney injury in DN, perhaps by altering podocyte integrity through
      the proinflammatory M1 subset of macrophages. Attenuating the deleterious effects
      of macrophages on podocytes could provide a new therapeutic approach to the
      treatment of DN.
FAU - You, Hanning
AU  - You H
AD  - Penn State Univ., Hershey Medical Center, College of Medicine, Division of
      Nephrology, H040, 500 Univ. Drive, PO Box 850, BMR Bldg., C5830, Hershey, PA
      17033. asa17@psu.edu.
FAU - Gao, Ting
AU  - Gao T
FAU - Cooper, Timothy K
AU  - Cooper TK
FAU - Brian Reeves, W
AU  - Brian Reeves W
FAU - Awad, Alaa S
AU  - Awad AS
LA  - eng
GR  - DK-077444/DK/NIDDK NIH HHS/United States
GR  - DK-094930/DK/NIDDK NIH HHS/United States
GR  - R00 DK077444/DK/NIDDK NIH HHS/United States
GR  - R01 DK094930/DK/NIDDK NIH HHS/United States
PT  - In Vitro
PT  - Journal Article
PT  - Research Support, N.I.H., Extramural
PT  - Research Support, Non-U.S. Gov't
DEP - 20131030
PL  - United States
TA  - Am J Physiol Renal Physiol
JT  - American journal of physiology. Renal physiology
JID - 100901990
RN  - 0 (Antigens, CD11b)
RN  - 0 (Intracellular Signaling Peptides and Proteins)
RN  - 0 (Membrane Proteins)
RN  - 0 (NPHS2 protein)
RN  - 0 (nephrin)
RN  - 5W494URQ81 (Streptozocin)
RN  - IY9XDZ35W2 (Glucose)
SB  - IM
MH  - Animals
MH  - Antigens, CD11b/genetics
MH  - Cell Count
MH  - Cell Movement/drug effects
MH  - Cells, Cultured
MH  - Diabetes Mellitus, Experimental/chemically induced/*complications
MH  - Diabetic Nephropathies/etiology/*pathology/*physiopathology
MH  - Disease Models, Animal
MH  - Glucose/pharmacology
MH  - Intracellular Signaling Peptides and Proteins/metabolism
MH  - Macrophages/pathology/*physiology
MH  - Male
MH  - Membrane Proteins/metabolism
MH  - Mice
MH  - Mice, Inbred C57BL
MH  - Mice, Transgenic
MH  - Podocytes/drug effects/metabolism/*pathology
MH  - Streptozocin/adverse effects
PMC - PMC3882451
OID - NLM: PMC3882451 [Available on 12/15/14]
OTO - NOTNLM
OT  - diabetic nephropathy
OT  - macrophages
OT  - podocytes
EDAT- 2013/11/01 06:00
MHDA- 2014/03/19 06:00
CRDT- 2013/11/01 06:00
PMCR- 2014/12/15 00:00
PHST- 2013/10/30 [aheadofprint]
AID - ajprenal.00141.2013 [pii]
AID - 10.1152/ajprenal.00141.2013 [doi]
PST - ppublish
SO  - Am J Physiol Renal Physiol. 2013 Dec 15;305(12):F1719-27. doi:
      10.1152/ajprenal.00141.2013. Epub 2013 Oct 30.

PMID- 24172880
OWN - NLM
STAT- MEDLINE
DA  - 20131031
DCOM- 20131213
IS  - 1545-861X (Electronic)
IS  - 0149-2195 (Linking)
VI  - 62
IP  - 43
DP  - 2013 Nov 1
TI  - Global routine vaccination coverage--2012.
PG  - 858-61
AB  - In 1974, the World Health Organization (WHO) established the Expanded Programme
      on Immunization to ensure that all children have access to routinely recommended 
      vaccines. Despite improvement in global coverage with the third dose of
      diphtheria-tetanus-pertussis (DTP) vaccine (DTP3), from 5% in 1974 to 83% in
      2011, almost one fifth of the world's children still had not received their third
      dose of the DTP series during their first year of life. In May 2012, the World
      Health Assembly endorsed the Global Vaccine Action Plan (GVAP) to guide the
      Decade of Vaccines' vision to extend benefits of immunization to all persons.
      GVAP's key indicators include achieving and sustaining 90% national DTP3 coverage
      and >/=80% DTP3 coverage in every district by 2015. During 2012, as in the 2
      preceding years, an estimated 83% of infants worldwide received 3 doses of DTP
      vaccine; however, coverage varied among the WHO regions. Among 194 WHO member
      states, 131 (68%) achieved >/=90% DTP3 national coverage, and 59 (30%) achieved
      >/=80% DTP3 coverage in every district. However, 22.6 million children did not
      receive 3 DTP doses, a key indicator of immunization program performance.
      Strengthening national immunization systems, especially in countries with the
      greatest number of undervaccinated children, should be a global priority to
      reduce morbidity and mortality from vaccine-preventable diseases.
CN  - Centers for Disease Control and Prevention (CDC)
LA  - eng
PT  - Journal Article
PL  - United States
TA  - MMWR Morb Mortal Wkly Rep
JT  - MMWR. Morbidity and mortality weekly report
JID - 7802429
RN  - 0 (Diphtheria-Tetanus-Pertussis Vaccine)
SB  - IM
MH  - Child, Preschool
MH  - Developing Countries
MH  - Diphtheria-Tetanus-Pertussis Vaccine/*administration & dosage
MH  - Goals
MH  - Humans
MH  - *Immunization Programs
MH  - Infant
MH  - Vaccination/*statistics & numerical data
MH  - World Health Organization
EDAT- 2013/11/01 06:00
MHDA- 2013/12/18 06:00
CRDT- 2013/11/01 06:00
AID - mm6243a4 [pii]
PST - ppublish
SO  - MMWR Morb Mortal Wkly Rep. 2013 Nov 1;62(43):858-61.

PMID- 24170083
OWN - NLM
STAT- MEDLINE
DA  - 20131030
DCOM- 20140521
IS  - 1437-1588 (Electronic)
VI  - 56
IP  - 11
DP  - 2013 Nov
TI  - [Special considerations for the regulation of biological medicinal products in
      individualised medicine. More than stratified medicine].
PG  - 1538-44
LID - 10.1007/s00103-013-1826-y [doi]
AB  - The term individualised medicine, also called personalised medicine, is commonly 
      used as an equivalent to stratified medicine. However, this is erroneous since
      quite often it is forgotten that especially biological medicinal products have
      other aspects of individualization that go beyond mere stratification. The
      principles of stratified medicine have been applied for biological medicinal
      products for many years. A historical example is diphtheria antitoxin made from
      horse serum, while current examples are transfusion of red blood cells and the
      administration of factor VIII in haemophilia A. The stratifying aspects of these 
      medicinal products are given by the following considerations: diphtheria
      antitoxin is only administered after a diagnosis of diphtheria and not in other
      forms of tonsillitis, red blood cells should only be transfused once blood group 
      compatibility as been established and factor VIII replacement is only
      administered in haemophilia A as opposed to other acquired or hereditary disease 
      of the coagulation system. The peculiarities of biological medicinal products, in
      particular the inherent variability of the drug, are especially important for
      autologous cellular medicinal products. In addition to the expected variability
      of the biological source material there is interindividual variability of
      patients as cell donors, which make definition of specifications and
      determination of criteria for pharmaceutical quality and potency tests difficult.
      Therapy with modified autologous cells, a common and important application of
      advanced therapy medicinal products, is exemplary for the special considerations 
      that must be made when evaluating pharmaceutical quality, mode of action and
      toxicological properties of the biological medicine. The clinical investigation
      of advanced therapy medicinal products with the intent of demonstrating safety
      and efficacy is particularly challenging because of the complexity of therapy,
      which often involves invasive interventions. The development of biomarkers
      accelerates the process towards stratified or individualised therapies. Increased
      requirements for companion diagnostics are a possible consequence. Progress in
      analytical processes and in biotechnology make a higher degree of
      individualization likely, possibly to the degree that medicinal products will be 
      individually manufactured for each patient. Current principles of medicinal
      product testing and market authorization may be applicable only with limitations,
      because the individual medicinal products are not uniform and are not repeatedly 
      manufactured. The assessment of the process, performed on several different
      medicinal products manufactured by the same process could potentially serve as a 
      basis for the assessment. For the evaluation of risk for the patient in clinical 
      trials new concepts must be considered, which can be facilitated by interaction
      of regulatory authorities and developers.
FAU - Muller-Berghaus, J
AU  - Muller-Berghaus J
AD  - Paul-Ehrlich-Institut, Paul-Ehrlich-Str. 51-59, 63225, Langen, Deutschland,
      mueja@pei.de.
FAU - Volkers, P
AU  - Volkers P
FAU - Scherer, J
AU  - Scherer J
FAU - Cichutek, K
AU  - Cichutek K
LA  - ger
PT  - English Abstract
PT  - Journal Article
TT  - Besonderheiten bei der Regulierung biologischer Arzneimittel in der
      individualisierten Medizin. Mehr als stratifizierte Medizin.
PL  - Germany
TA  - Bundesgesundheitsblatt Gesundheitsforschung Gesundheitsschutz
JT  - Bundesgesundheitsblatt, Gesundheitsforschung, Gesundheitsschutz
JID - 101181368
RN  - 0 (Biological Products)
SB  - IM
MH  - Biological Products/*therapeutic use
MH  - *Drug Design
MH  - Drug Monitoring/*methods
MH  - Humans
MH  - Individualized Medicine/*methods
MH  - Molecular Diagnostic Techniques/*methods
MH  - Molecular Targeted Therapy/*methods
MH  - Pharmacogenetics/*methods
MH  - Risk Assessment
EDAT- 2013/10/31 06:00
MHDA- 2014/05/23 06:00
CRDT- 2013/10/31 06:00
AID - 10.1007/s00103-013-1826-y [doi]
PST - ppublish
SO  - Bundesgesundheitsblatt Gesundheitsforschung Gesundheitsschutz. 2013
      Nov;56(11):1538-44. doi: 10.1007/s00103-013-1826-y.

PMID- 24166786
OWN - NLM
STAT- In-Process
DA  - 20131216
IS  - 1615-9314 (Electronic)
IS  - 1615-9306 (Linking)
VI  - 36
IP  - 24
DP  - 2013 Dec
TI  - Determination of free formaldehyde in vaccines and biological samples using
      solid-phase microextraction coupled to GC-MS.
PG  - 3883-8
LID - 10.1002/jssc.201300771 [doi]
AB  - A headspace solid-phase microextraction method coupled to GC-MS was successfully 
      developed for the trace determination of formaldehyde in veterinary bacterial and
      human vaccines, and diphtheria-tetanus antigen. The formaldehyde was derivatized 
      by means of the Hantzsch reaction prior to extraction and subsequent
      determination. Three different types of solid-phase microextraction fibers,
      polar, and nonpolar poly(dimethylsiloxane) and polyethylene glycol were prepared 
      by using a sol-gel technique. The effects of different parameters such as type of
      fiber coating, extraction time and temperature, desorption conditions, agitation 
      rate, and salt effect were investigated. Under the optimized conditions, the
      detection limit of the method was 979 ng/L using the selected ion-monitoring
      mode. The interday and intraday precisions of the developed method under the
      optimized conditions were below 13%, and the method shows linearity in the range 
      of 1.75-800 mug/L with a correlation coefficient of 0.9963. The optimized method 
      was applied to the determination of formaldehyde from some biological products.
      The results were satisfactory compared to the standard method.
CI  - (c) 2013 WILEY-VCH Verlag GmbH & Co. KGaA, Weinheim.
FAU - Zali, Sara
AU  - Zali S
AD  - Department of Chemistry, Razi University, Kermanshah, Iran.
FAU - Jalali, Fahimeh
AU  - Jalali F
FAU - Es-haghi, Ali
AU  - Es-haghi A
FAU - Shamsipur, Mojtaba
AU  - Shamsipur M
LA  - eng
PT  - Journal Article
PT  - Research Support, Non-U.S. Gov't
PL  - Germany
TA  - J Sep Sci
JT  - Journal of separation science
JID - 101088554
SB  - IM
OTO - NOTNLM
OT  - Formaldehyde
OT  - GC-MS
OT  - Solid-phase microextraction
OT  - Vaccines
EDAT- 2013/10/30 06:00
MHDA- 2013/10/30 06:00
CRDT- 2013/10/30 06:00
PHST- 2013/07/16 [received]
PHST- 2013/09/27 [revised]
PHST- 2013/10/04 [accepted]
AID - 10.1002/jssc.201300771 [doi]
PST - ppublish
SO  - J Sep Sci. 2013 Dec;36(24):3883-8. doi: 10.1002/jssc.201300771.

PMID- 24165774
OWN - NLM
STAT- MEDLINE
DA  - 20131029
DCOM- 20140107
IS  - 0029-2559 (Print)
IS  - 0029-2559 (Linking)
VI  - 74
IP  - 5
DP  - 2013 Sep-Oct
TI  - Tdap vaccination in pregnancy: new guidance, new challenges.
PG  - 421-2
FAU - Curran, Diana
AU  - Curran D
AD  - Henderson County Department of Public Health, 1200 Spartanburg Hwy., Ste. 100,
      Hendersonville, NC 28792, USA. md@hendersoncountync.org.
LA  - eng
PT  - Journal Article
PL  - United States
TA  - N C Med J
JT  - North Carolina medical journal
JID - 2984805R
RN  - 0 (Diphtheria-Tetanus-acellular Pertussis Vaccines)
SB  - IM
MH  - Diphtheria-Tetanus-acellular Pertussis Vaccines/*administration & dosage
MH  - Drug Administration Schedule
MH  - Female
MH  - Humans
MH  - Practice Guidelines as Topic
MH  - Pregnancy
MH  - Vaccination/*methods
EDAT- 2013/10/30 06:00
MHDA- 2014/01/08 06:00
CRDT- 2013/10/30 06:00
AID - 74514 [pii]
PST - ppublish
SO  - N C Med J. 2013 Sep-Oct;74(5):421-2.

PMID- 24158958
OWN - NLM
STAT- MEDLINE
DA  - 20140314
DCOM- 20140526
IS  - 1537-6613 (Electronic)
IS  - 0022-1899 (Linking)
VI  - 209 Suppl 1
DP  - 2014 Apr 1
TI  - Immune responses to pertussis vaccines and disease.
PG  - S10-5
LID - 10.1093/infdis/jit560 [doi]
AB  - In this article we discuss the following: (1) acellular vaccines are immunogenic,
      but responses vary by vaccine; (2) pertussis antibody levels rapidly wane but
      promptly increase after vaccination; (3) whole-cell vaccines vary in
      immunogenicity and efficacy; (4) whole-cell vaccines and naturally occurring
      pertussis generate predominantly T-helper 1 (Th1) responses, whereas acellular
      vaccines generate mixed Th1/Th2 responses; (5) active transplacental transport of
      pertussis antibody is documented; (6) neonatal immunization with diphtheria
      toxoid, tetanus toxoid, and acellular pertussis vaccine has been associated with 
      some suppression of pertussis antibody, but suppression has been seen less often 
      with acellular vaccines; (7) memory B cells persist in both acellular vaccine-
      and whole cell vaccine-primed children; and (8) in acellular vaccine-primed
      children, T-cell responses remain elevated and do not increase with vaccine
      boosters, whereas in whole-cell vaccine-primed children, these responses can be
      increased by vaccine boosting and natural exposure. Despite these findings,
      challenges remain in understanding the immune response to pertussis vaccines.
FAU - Edwards, Kathryn M
AU  - Edwards KM
AD  - Sarah H. Sell and Cornelius Vanderbilt Chair in Pediatrics, School of Medicine,
      and.
FAU - Berbers, Guy A M
AU  - Berbers GA
LA  - eng
PT  - Journal Article
PT  - Review
DEP - 20131031
PL  - United States
TA  - J Infect Dis
JT  - The Journal of infectious diseases
JID - 0413675
RN  - 0 (Antibodies, Bacterial)
RN  - 0 (Pertussis Vaccine)
RN  - 0 (Vaccines, Acellular)
RN  - 0 (Vaccines, Inactivated)
SB  - AIM
SB  - IM
MH  - Antibodies, Bacterial/*blood
MH  - B-Lymphocytes/immunology
MH  - Humans
MH  - Immunologic Memory
MH  - Pertussis Vaccine/*immunology
MH  - T-Lymphocyte Subsets/immunology
MH  - Vaccines, Acellular/immunology
MH  - Vaccines, Inactivated/immunology
MH  - Whooping Cough/*immunology
OTO - NOTNLM
OT  - DTaP
OT  - DTwP
OT  - acellular pertussis vaccines
OT  - pertussis vaccines
OT  - whole cell pertussis vaccines
EDAT- 2013/10/26 06:00
MHDA- 2014/05/27 06:00
CRDT- 2013/10/26 06:00
PHST- 2013/10/31 [aheadofprint]
AID - jit560 [pii]
AID - 10.1093/infdis/jit560 [doi]
PST - ppublish
SO  - J Infect Dis. 2014 Apr 1;209 Suppl 1:S10-5. doi: 10.1093/infdis/jit560. Epub 2013
      Oct 31.

PMID- 24156285
OWN - NLM
STAT- MEDLINE
DA  - 20131025
DCOM- 20140602
IS  - 1744-8395 (Electronic)
IS  - 1476-0584 (Linking)
VI  - 12
IP  - 11
DP  - 2013 Nov
TI  - Development of Vi conjugate - a new generation of typhoid vaccine.
PG  - 1273-86
LID - 10.1586/14760584.2013.845529 [doi]
AB  - Typhoid fever remains to be a serious disease burden worldwide with an estimated 
      annual incidence about 20 million. The licensed vaccines showed moderate
      protections and have multiple deficiencies. Most important of all, none of the
      licensed typhoid vaccines demonstrated protection for children under 5 years old.
      These limitations impeded successful implementation of typhoid vaccination
      programs. To improve immunogenicity Vi was conjugated to rEPA, a recombinant
      exoprotein A from Pseudomonas aeruginosa. Vi-rEPA showed higher and longer
      lasting anti-Vi IgG in adults and children than Vi alone in high endemic areas.
      In school-age children and adults, the immunity persisted more than 8 years. In a
      double-blind, placebo-controlled and randomized efficacy trial in 2- to
      5-year-old children, Vi-rEPA conferred 89% protective efficacy against typhoid
      fever and the protection lasted at least 4 years. When given concomitantly with
      infant routine vaccines, Vi-rEPA was safe, immunogenic and showed no interference
      with the routine vaccines. Vi conjugate vaccine was also attempted and
      successfully demonstrated by several other laboratories and manufactures. Using
      either rEPA or different carrier proteins, such as diphtheria or tetanus toxoid, 
      recombinant diphtheria toxin (CRM197), the Vi conjugates synthesized was
      significantly more immunogenic than Vi alone. Recently, two Vi-tetanus toxoid
      conjugates were licensed in India for all ages, starts as young as 3 month old.
      This new generation of typhoid vaccine opens up a new era for typhoid prevention 
      and elimination.
FAU - Szu, Shousun Chen
AU  - Szu SC
AD  - Eunice Kennedy Shriver National Institute of Child Health & Human Development,
      National Institutes of Health, 9402 Wildoak Drive, Bethesda, Maryland, MD 20814, 
      USA.
LA  - eng
PT  - Journal Article
PT  - Research Support, N.I.H., Intramural
PT  - Review
PL  - England
TA  - Expert Rev Vaccines
JT  - Expert review of vaccines
JID - 101155475
RN  - 0 (Antibodies, Bacterial)
RN  - 0 (Bacterial Proteins)
RN  - 0 (Immunoglobulin G)
RN  - 0 (Polysaccharides, Bacterial)
RN  - 0 (Recombinant Proteins)
RN  - 0 (Typhoid-Paratyphoid Vaccines)
RN  - 0 (Vaccines, Conjugate)
RN  - 0 (Vaccines, Synthetic)
RN  - 0 (capsular polysaccharide, Salmonella)
RN  - 0 (pseudomonas exoprotein A protein, Pseudomonas aeruginosa)
RN  - 92092-36-9 (CRM197 (non-toxic variant of diphtheria toxin))
SB  - IM
CIN - Expert Rev Vaccines. 2014 Apr;13(4):453-4. PMID: 24555515
MH  - Antibodies, Bacterial/blood
MH  - Bacterial Proteins/genetics/immunology
MH  - Humans
MH  - Immunization Schedule
MH  - Immunoglobulin G/blood
MH  - India
MH  - Polysaccharides, Bacterial/genetics/*immunology
MH  - Randomized Controlled Trials as Topic
MH  - Recombinant Proteins/genetics/immunology
MH  - Typhoid Fever/prevention & control
MH  - Typhoid-Paratyphoid Vaccines/genetics/*immunology/isolation & purification
MH  - Vaccines, Conjugate/genetics/immunology/isolation & purification
MH  - Vaccines, Synthetic/genetics/immunology/isolation & purification
EDAT- 2013/10/26 06:00
MHDA- 2014/06/03 06:00
CRDT- 2013/10/26 06:00
AID - 10.1586/14760584.2013.845529 [doi]
PST - ppublish
SO  - Expert Rev Vaccines. 2013 Nov;12(11):1273-86. doi: 10.1586/14760584.2013.845529.

PMID- 24155314
OWN - NLM
STAT- MEDLINE
DA  - 20131024
DCOM- 20131223
LR  - 20140423
IS  - 1529-2401 (Electronic)
IS  - 0270-6474 (Linking)
VI  - 33
IP  - 43
DP  - 2013 Oct 23
TI  - Dopamine-dependent compensation maintains motor behavior in mice with
      developmental ablation of dopaminergic neurons.
PG  - 17095-107
LID - 10.1523/JNEUROSCI.0890-13.2013 [doi]
AB  - The loss of dopaminergic neurons in the substantia nigra pars compacta (SNc) and 
      consequent depletion of striatal dopamine are known to underlie the motor
      deficits observed in Parkinson's disease (PD). Adaptive changes in dopaminergic
      terminals and in postsynaptic striatal neurons can compensate for significant
      losses of striatal dopamine, resulting in preservation of motor behavior. In
      addition, compensatory changes independent of striatal dopamine have been
      proposed based on PD therapies that modulate nondopaminergic circuits within the 
      basal ganglia. We used a genetic strategy to selectively destroy dopaminergic
      neurons in mice during development to determine the necessity of these neurons
      for the maintenance of normal motor behavior in adult and aged mice. We find that
      loss of 90% of SNc dopaminergic neurons and consequent depletion of >95% of
      striatal dopamine does not result in changes in motor behavior in young-adult or 
      aged mice as evaluated by an extensive array of motor behavior tests. Treatment
      of aged mutant mice with the dopamine receptor antagonist haloperidol
      precipitated motor behavior deficits in aged mutant mice, indicating that <5% of 
      striatal dopamine is sufficient to maintain motor function in these mice. We also
      found that mutant mice exhibit an exaggerated response to l-DOPA compared with
      control mice, suggesting that preservation of motor function involves
      sensitization of striatal dopamine receptors. Our results indicate that
      congenital loss of dopaminergic neurons induces remarkable adaptions in the
      nigrostriatal system where limited amounts of dopamine in the dorsal striatum can
      maintain normal motor function.
FAU - Golden, Judith P
AU  - Golden JP
AD  - Washington University Pain Center, Department of Anesthesiology, Department of
      Medicine, Renal Division, Hope Center for Neurological Disorders, Department of
      Neurology, Department of Developmental Biology, Department of Pathology and
      Immunology Research, Washington University School of Medicine, St. Louis,
      Missouri 63110, Louis Stokes Cleveland VA Medical Center, Cleveland, Ohio 44106, 
      and Departments of Psychiatry and Neurosciences, Case Western Reserve University,
      Cleveland, Ohio 44106.
FAU - Demaro, Joseph A 3rd
AU  - Demaro JA 3rd
FAU - Knoten, Amanda
AU  - Knoten A
FAU - Hoshi, Masato
AU  - Hoshi M
FAU - Pehek, Elizabeth
AU  - Pehek E
FAU - Johnson, Eugene M Jr
AU  - Johnson EM Jr
FAU - Gereau, Robert W 4th
AU  - Gereau RW 4th
FAU - Jain, Sanjay
AU  - Jain S
LA  - eng
GR  - AG013370/AG/NIA NIH HHS/United States
GR  - DK081644/DK/NIDDK NIH HHS/United States
GR  - DK082531/DK/NIDDK NIH HHS/United States
GR  - NS048602/NS/NINDS NIH HHS/United States
GR  - P30 NS057105/NS/NINDS NIH HHS/United States
GR  - P30-DK079333/DK/NIDDK NIH HHS/United States
GR  - R01 DK081644/DK/NIDDK NIH HHS/United States
GR  - R01 DK082531/DK/NIDDK NIH HHS/United States
GR  - R21NS059566/NS/NINDS NIH HHS/United States
PT  - Journal Article
PT  - Research Support, N.I.H., Extramural
PT  - Research Support, Non-U.S. Gov't
PL  - United States
TA  - J Neurosci
JT  - The Journal of neuroscience : the official journal of the Society for
      Neuroscience
JID - 8102140
RN  - 0 (Diphtheria Toxin)
RN  - 0 (Dopamine Antagonists)
RN  - 0 (Dopamine Plasma Membrane Transport Proteins)
RN  - 46627O600J (Levodopa)
RN  - J6292F8L3D (Haloperidol)
RN  - VTD58H1Z2X (Dopamine)
SB  - IM
MH  - Animals
MH  - Diphtheria Toxin/genetics/toxicity
MH  - Dopamine/deficiency/*metabolism
MH  - Dopamine Antagonists/pharmacology
MH  - Dopamine Plasma Membrane Transport Proteins/deficiency/genetics
MH  - Dopaminergic Neurons/drug effects/metabolism/*pathology
MH  - *Gait
MH  - Haloperidol/pharmacology
MH  - Levodopa/pharmacology
MH  - Mesencephalon/drug effects/pathology
MH  - Mice
MH  - Mice, Transgenic
MH  - Mutation
PMC - PMC3807031
OID - NLM: PMC3807031
EDAT- 2013/10/25 06:00
MHDA- 2013/12/24 06:00
CRDT- 2013/10/25 06:00
AID - 33/43/17095 [pii]
AID - 10.1523/JNEUROSCI.0890-13.2013 [doi]
PST - ppublish
SO  - J Neurosci. 2013 Oct 23;33(43):17095-107. doi: 10.1523/JNEUROSCI.0890-13.2013.

PMID- 24147076
OWN - NLM
STAT- MEDLINE
DA  - 20131022
DCOM- 20140605
IS  - 1932-6203 (Electronic)
IS  - 1932-6203 (Linking)
VI  - 8
IP  - 10
DP  - 2013
TI  - Acute disseminated encephalomyelitis onset: evaluation based on vaccine adverse
      events reporting systems.
PG  - e77766
LID - 10.1371/journal.pone.0077766 [doi]
AB  - OBJECTIVE: To evaluate epidemiological features of post vaccine acute
      disseminated encephalomyelitis (ADEM) by considering data from different
      pharmacovigilance surveillance systems. METHODS: The Vaccine Adverse Event
      Reporting System (VAERS) database and the EudraVigilance post-authorisation
      module (EVPM) were searched to identify post vaccine ADEM cases. Epidemiological 
      features including sex and related vaccines were analysed. RESULTS: We retrieved 
      205 and 236 ADEM cases from the EVPM and VAERS databases, respectively, of which 
      404 were considered for epidemiological analysis following verification and
      causality assessment. Half of the patients had less than 18 years and with a
      slight male predominance. The time interval from vaccination to ADEM onset was
      2-30 days in 61% of the cases. Vaccine against seasonal flu and human papilloma
      virus vaccine were those most frequently associated with ADEM, accounting for
      almost 30% of the total cases. Mean number of reports per year between 2005 and
      2012 in VAERS database was 40+/-21.7, decreasing after 2010 mainly because of a
      reduction of reports associated with human papilloma virus and Diphtheria,
      Pertussis, Tetanus, Polio and Haemophilus Influentiae type B vaccines.
      CONCLUSIONS: This study has a high epidemiological power as it is based on
      information on adverse events having occurred in over one billion people. It
      suffers from lack of rigorous case verification due to the weakness intrinsic to 
      the surveillance databases used. At variance with previous reports on a
      prevalence of ADEM in childhood we demonstrate that it may occur at any age when 
      post vaccination. This study also shows that the diminishing trend in post
      vaccine ADEM reporting related to Diphtheria, Pertussis, Tetanus, Polio and
      Haemophilus Influentiae type B and human papilloma virus vaccine groups is most
      likely due to a decline in vaccine coverage indicative of a reduced attention to 
      this adverse drug reaction.
FAU - Pellegrino, Paolo
AU  - Pellegrino P
AD  - Unit of Clinical Pharmacology, University Hospital "Luigi Sacco", Universita di
      Milano, Milan, Italy.
FAU - Carnovale, Carla
AU  - Carnovale C
FAU - Perrone, Valentina
AU  - Perrone V
FAU - Pozzi, Marco
AU  - Pozzi M
FAU - Antoniazzi, Stefania
AU  - Antoniazzi S
FAU - Clementi, Emilio
AU  - Clementi E
FAU - Radice, Sonia
AU  - Radice S
LA  - eng
PT  - Journal Article
PT  - Research Support, Non-U.S. Gov't
DEP - 20131016
PL  - United States
TA  - PLoS One
JT  - PloS one
JID - 101285081
RN  - 0 (Vaccines)
SB  - IM
MH  - Adolescent
MH  - Adult
MH  - *Adverse Drug Reaction Reporting Systems
MH  - Age Distribution
MH  - Aged
MH  - Child
MH  - Child, Preschool
MH  - Encephalomyelitis, Acute Disseminated/*etiology
MH  - Female
MH  - Humans
MH  - Infant
MH  - Infant, Newborn
MH  - Male
MH  - Middle Aged
MH  - Vaccines/*adverse effects
MH  - Young Adult
PMC - PMC3797690
OID - NLM: PMC3797690
EDAT- 2013/10/23 06:00
MHDA- 2014/06/06 06:00
CRDT- 2013/10/23 06:00
PHST- 2013 [ecollection]
PHST- 2013/06/19 [received]
PHST- 2013/09/03 [accepted]
PHST- 2013/10/16 [epublish]
AID - 10.1371/journal.pone.0077766 [doi]
AID - PONE-D-13-26485 [pii]
PST - epublish
SO  - PLoS One. 2013 Oct 16;8(10):e77766. doi: 10.1371/journal.pone.0077766.
      eCollection 2013.

PMID- 24144713
OWN - NLM
STAT- MEDLINE
DA  - 20131104
DCOM- 20140114
IS  - 1098-4275 (Electronic)
IS  - 0031-4005 (Linking)
VI  - 132
IP  - 5
DP  - 2013 Nov
TI  - Infant hospitalizations for pertussis before and after Tdap recommendations for
      adolescents.
PG  - e1149-55
LID - 10.1542/peds.2013-1747 [doi]
AB  - OBJECTIVE: Recent universal vaccination efforts among children in the United
      States have markedly changed hospitalization patterns for many
      vaccine-preventable diseases. Infants with pertussis often require
      hospitalization to monitor for potentially life-threatening respiratory failure. 
      In 2006, tetanus-diphtheria-acellular pertussis (Tdap) vaccination was
      recommended for universal administration to adolescents, a known source of
      pertussis in infants. By 2011, 78% of adolescents in the United States had
      received Tdap. We sought to understand if patterns of pertussis hospitalization
      for infants changed with adoption of Tdap vaccination among adolescents. METHODS:
      Infants (aged <1 year) diagnosed with pertussis were identified in the Nationwide
      Inpatient Sample by using diagnostic codes. We used variance-weighted
      least-squares regression over preimplementation years (2000-2005) to estimate
      pertussis hospitalization patterns if Tdap had not been available. We compared
      expected hospitalization rates with observed rates for 2008-2011. Two years (2006
      and 2007) were excluded from analysis during early Tdap implementation. RESULTS: 
      The incidence of hospitalization for pertussis in 2000 was 5.82 (95% confidence
      interval: 4.51-7.13) discharges per 10,000 infants in the US population. The rate
      increased during pre-Tdap years by a mean of 0.64 pertussis discharges per 10,000
      infants per year (P for trend = .004). Observed hospitalization rates for
      pertussis among infants were significantly lower than expected in 2008, 2009, and
      2011, but in 2010 the observed and expected rates of hospitalization were not
      significantly different. CONCLUSIONS: Adolescent Tdap vaccination appears to be
      partially effective in preventing pertussis hospitalizations among infants.
      However, broader Tdap immunization coverage may be necessary to achieve
      sustainable reductions in infant pertussis burden.
FAU - Auger, Katherine A
AU  - Auger KA
AD  - MSc, Cincinnati Children's Hospital, 3333 Burnet Ave, MLC 9016, Cincinnati, OH
      45229. katherine.auger@cchmc.org.
FAU - Patrick, Stephen W
AU  - Patrick SW
FAU - Davis, Matthew M
AU  - Davis MM
LA  - eng
PT  - Comparative Study
PT  - Journal Article
PT  - Research Support, Non-U.S. Gov't
DEP - 20131021
PL  - United States
TA  - Pediatrics
JT  - Pediatrics
JID - 0376422
RN  - 0 (Diphtheria-Tetanus-acellular Pertussis Vaccines)
SB  - AIM
SB  - IM
MH  - Adolescent
MH  - *Databases, Factual/trends
MH  - Diphtheria-Tetanus-acellular Pertussis Vaccines/*administration & dosage
MH  - Female
MH  - *Health Planning Guidelines
MH  - *Hospitalization/trends
MH  - Humans
MH  - Infant
MH  - Male
MH  - Whooping Cough/diagnosis/*epidemiology/*prevention & control
OTO - NOTNLM
OT  - hospitalization
OT  - infants
OT  - pertussis
OT  - vaccines
EDAT- 2013/10/23 06:00
MHDA- 2014/01/15 06:00
CRDT- 2013/10/23 06:00
PHST- 2013/10/21 [aheadofprint]
AID - peds.2013-1747 [pii]
AID - 10.1542/peds.2013-1747 [doi]
PST - ppublish
SO  - Pediatrics. 2013 Nov;132(5):e1149-55. doi: 10.1542/peds.2013-1747. Epub 2013 Oct 
      21.

PMID- 24099052
OWN - NLM
STAT- MEDLINE
DA  - 20131008
DCOM- 20131209
IS  - 1528-1167 (Electronic)
IS  - 0013-9580 (Linking)
VI  - 54 Suppl 7
DP  - 2013 Oct
TI  - Epilepsy and vaccinations: Italian guidelines.
PG  - 13-22
LID - 10.1111/epi.12306 [doi]
AB  - Reports of childhood epilepsies in temporal association with vaccination have had
      a great impact on the acceptance of vaccination programs by health care
      providers, but little is known about this possible temporal association and about
      the types of seizures following vaccinations. For these reasons the Italian
      League Against Epilepsy (LICE), in collaboration with other Italian scientific
      societies, has decided to generate Guidelines on Vaccinations and Epilepsy. The
      aim of Guidelines on Vaccinations and Epilepsy is to present recent unequivocal
      evidence from published reports on the possible relationship between vaccines and
      epilepsy in order to provide information about contraindications and risks of
      vaccinations in patients with epilepsy. The following main issues have been
      addressed: (1) whether contraindications to vaccinations exist in patients with
      febrile convulsions, epilepsy, and/or epileptic encephalopathies; and (2) whether
      any vaccinations can cause febrile seizures, epilepsy, and/or epileptic
      encephalopathies. Diphtheria-tetanus-pertussis (DTP) vaccination and measles,
      mumps, and rubella vaccination (MMR) increase significantly the risk of febrile
      seizures. Recent observations and data about the relationships between
      vaccination and epileptic encephalopathy show that some cases of apparent
      vaccine-induced encephalopathy could in fact be caused by an inherent genetic
      defect with no causal relationship with vaccination.
CI  - Wiley Periodicals, Inc. (c) 2013 International League Against Epilepsy.
FAU - Pruna, Dario
AU  - Pruna D
AD  - Epilepsy Unit, Child Neuropsychiatry Department, University Hospital, Cagliari,
      Italy.
FAU - Balestri, Paolo
AU  - Balestri P
FAU - Zamponi, Nelia
AU  - Zamponi N
FAU - Grosso, Salvatore
AU  - Grosso S
FAU - Gobbi, Giuseppe
AU  - Gobbi G
FAU - Romeo, Antonino
AU  - Romeo A
FAU - Franzoni, Emilio
AU  - Franzoni E
FAU - Osti, Maria
AU  - Osti M
FAU - Capovilla, Giuseppe
AU  - Capovilla G
FAU - Longhi, Riccardo
AU  - Longhi R
FAU - Verrotti, Alberto
AU  - Verrotti A
LA  - eng
PT  - Journal Article
PT  - Review
PL  - United States
TA  - Epilepsia
JT  - Epilepsia
JID - 2983306R
RN  - 0 (Measles-Mumps-Rubella Vaccine)
SB  - IM
MH  - Clinical Trials as Topic/standards
MH  - Epilepsy/*chemically induced/diagnosis/*epidemiology
MH  - Humans
MH  - Italy/epidemiology
MH  - Measles-Mumps-Rubella Vaccine/adverse effects
MH  - Practice Guidelines as Topic/*standards
MH  - Vaccination/*adverse effects
OTO - NOTNLM
OT  - Epilepsy
OT  - Epileptic encephalopathy
OT  - Febrile seizures
OT  - Guidelines
OT  - Italian League Against Epilepsy
OT  - Vaccination
EDAT- 2013/10/23 06:00
MHDA- 2013/12/16 06:00
CRDT- 2013/10/09 06:00
AID - 10.1111/epi.12306 [doi]
PST - ppublish
SO  - Epilepsia. 2013 Oct;54 Suppl 7:13-22. doi: 10.1111/epi.12306.

PMID- 24083785
OWN - NLM
STAT- MEDLINE
DA  - 20131002
DCOM- 20140508
IS  - 1469-0691 (Electronic)
IS  - 1198-743X (Linking)
VI  - 19 Suppl 1
DP  - 2013 Oct
TI  - Experience with pneumococcal polysaccharide conjugate vaccine (conjugated to
      CRM197 carrier protein) in children and adults.
PG  - 1-9
LID - 10.1111/1469-0691.12320 [doi]
AB  - Streptococcus pneumoniae-related infections are a major cause of morbidity and
      mortality in people of all ages worldwide. Pneumococcal vaccine development
      started in 1911 with a whole cell vaccine and more recently multivalent plain
      polysaccharide and polysaccharide conjugate vaccines have been developed. The
      recent vaccines rely on capsular polysaccharide antigens to induce
      serotype-specific immune responses. We summarize here the presentations on
      pneumococcal polysaccharide conjugate vaccine (conjugated to CRM197 carrier
      protein) given during the integrated symposium organized and funded by Pfizer
      International Operations during the 22nd European Congress of Clinical
      Microbiology and Infectious Diseases (ECCMID) 31 March to 3 April 2012, London,
      UK. A dramatic reduction in the incidence of invasive pneumococcal diseases (IPD)
      due to vaccine serotypes (VST-IPD) has been reported since the introduction of a 
      hepta-valent pneumococcal conjugate vaccine (PCV7). An indirect (herd) effect has
      been demonstrated to be associated with PCV7 infant vaccination programmes, with 
      many studies reporting reductions in VST-IPD in populations that are not eligible
      for PCV7 vaccination. Since 2010, a 13-valent pneumococcal conjugate vaccine
      (PCV13) has been introduced into national immunization programmes and results
      from early surveillance suggest that this vaccine also has an impact on the
      serotypes unique to PCV13, as well as continuing to protect against the PCV7
      serotypes. Data from a passive surveillance system in Europe in 2009, for
      instance, showed that the highest incidence of IPD remains in those aged >65
      years and in children <5 years. PCV13 has now been licensed for vaccination of
      adults >50 years based on safety and immunogenicity data; an efficacy trial is
      being conducted. Regardless of previous pneumococcal vaccination status, if the
      use of 23-valent polysaccharide is considered appropriate, it is recommended to
      give PCV13 first. Novel immunization strategies remain the only practical means
      to reduce significantly the remaining global mortality and morbidity due to S.
      pneumoniae in adults.
CI  - (c) 2013 The Authors Clinical Microbiology and Infection (c) 2013 European
      Society of Clinical Microbiology and Infectious Diseases.
FAU - Durando, P
AU  - Durando P
AD  - Vaccines and Clinical Trial Unit, Department of Health Sciences, University of
      Genoa and IRCCS AOU San Martino-IST of Genoa, Genoa, Italy.
FAU - Faust, S N
AU  - Faust SN
FAU - Fletcher, M
AU  - Fletcher M
FAU - Krizova, P
AU  - Krizova P
FAU - Torres, A
AU  - Torres A
FAU - Welte, T
AU  - Welte T
LA  - eng
PT  - Journal Article
PT  - Review
PL  - France
TA  - Clin Microbiol Infect
JT  - Clinical microbiology and infection : the official publication of the European
      Society of Clinical Microbiology and Infectious Diseases
JID - 9516420
RN  - 0 (Bacterial Proteins)
RN  - 0 (Pneumococcal Vaccines)
RN  - 0 (Polysaccharides, Bacterial)
RN  - 0 (Vaccines, Conjugate)
RN  - 92092-36-9 (CRM197 (non-toxic variant of diphtheria toxin))
SB  - IM
MH  - Adult
MH  - Bacterial Proteins/*immunology
MH  - Child
MH  - Europe
MH  - Humans
MH  - Immunization Programs
MH  - Pneumococcal Infections/epidemiology/*prevention & control
MH  - Pneumococcal Vaccines/administration & dosage/*immunology
MH  - Polysaccharides, Bacterial/immunology
MH  - Population Surveillance
MH  - Streptococcus pneumoniae/*immunology
MH  - Vaccination
MH  - Vaccines, Conjugate/administration & dosage/*immunology
OTO - NOTNLM
OT  - Adult vaccination
OT  - burden of disease
OT  - community-acquired pneumonia
OT  - invasive pneumococcal disease
OT  - pneumococcal conjugate vaccines
OT  - pneumococcal disease
OT  - vaccine
EDAT- 2013/10/23 06:00
MHDA- 2014/05/09 06:00
CRDT- 2013/10/03 06:00
AID - 10.1111/1469-0691.12320 [doi]
PST - ppublish
SO  - Clin Microbiol Infect. 2013 Oct;19 Suppl 1:1-9. doi: 10.1111/1469-0691.12320.

PMID- 24141796
OWN - NLM
STAT- MEDLINE
DA  - 20131021
DCOM- 20140613
IS  - 1532-0987 (Electronic)
IS  - 0891-3668 (Linking)
VI  - 32
IP  - 11
DP  - 2013 Nov
TI  - Nonprotective responses to pediatric vaccines occur in children who are otitis
      prone.
PG  - 1163-8
LID - 10.1097/INF.0b013e31829e887e [doi]
AB  - OBJECTIVE: We recently found that children who experience recurrent otitis media 
      despite individualized care (stringently-defined otitis prone [sOP]) do not
      develop an antibody response to several vaccine candidate protein antigens
      expressed by Streptococcus pneumonia (Spn) and Haemophilus influenzae. Here we
      sought to determine if these same children also failed to develop antibody to
      routine pediatric vaccinations. STUDY DESIGN: One hundred forty sera collected
      from children age 6-24 months were analyzed. sOP (n=34) and age-matched non-sOP
      (n=34) children were assessed for IgG concentrations to diphtheria toxoid,
      tetanus toxoid, pertussis toxoid, filamentous hemagglutinin, pertactin (DTaP),
      polio, hepatitis B, H. influenzae type b capsule polyribosyl-ribitol-phosphate
      (PRP) and Spn capsular polysaccharide conjugate vaccine. RESULTS: IgG protective 
      titers to diphtheria toxoid (P=0.006), tetanus toxoid (P<0.0001), pertussis
      toxoid (P<0.0001), filamentous hemagglutinin (P=0.001), pertactin (P=0.005),
      hepatitis B (P<0.0001), polio 3 (P=0.03) and Spn 23F (P=0.01) but not polio 1,2, 
      PRP or Spn 6B, and 14 were decreased in sOP versus non-sOP children using
      generalized estimating equations. A high percentage of sOP children had
      nonprotective antibody values that persisted until 24 months of age despite
      routine boosters. CONCLUSION: sOP children may fail to achieve protective
      antibody concentrations after several routine vaccinations.
FAU - Pichichero, Michael E
AU  - Pichichero ME
AD  - From the *Center for Infectious Disease and Immunology, Research Institute,
      Rochester General Hospital; daggerLegacy Pediatrics; and double daggerDepartment 
      of Biostatistics and Computational Biology, University of Rochester, Rochester,
      NY.
FAU - Casey, Janet R
AU  - Casey JR
FAU - Almudevar, Anthony
AU  - Almudevar A
LA  - eng
GR  - R01 08671/PHS HHS/United States
GR  - R01 DC008671/DC/NIDCD NIH HHS/United States
PT  - Journal Article
PT  - Research Support, N.I.H., Extramural
PT  - Research Support, Non-U.S. Gov't
PL  - United States
TA  - Pediatr Infect Dis J
JT  - The Pediatric infectious disease journal
JID - 8701858
RN  - 0 (Antibodies, Bacterial)
RN  - 0 (Antibodies, Viral)
RN  - 0 (Immunoglobulin G)
RN  - 0 (Vaccines)
SB  - IM
EIN - Pediatr Infect Dis J. 2014 Jan;33(1):80
MH  - Antibodies, Bacterial/blood/immunology
MH  - Antibodies, Viral/blood/immunology
MH  - Chi-Square Distribution
MH  - Child, Preschool
MH  - Female
MH  - Humans
MH  - Immunization, Secondary
MH  - Immunoglobulin G/blood/immunology
MH  - Infant
MH  - Male
MH  - Otitis Media/blood/*immunology
MH  - Vaccination
MH  - Vaccines/administration & dosage/*immunology
PMC - PMC3884640
MID - NIHMS501578
OID - NLM: NIHMS501578 [Available on 11/01/14]
OID - NLM: PMC3884640 [Available on 11/01/14]
EDAT- 2013/10/22 06:00
MHDA- 2014/06/15 06:00
CRDT- 2013/10/22 06:00
PMCR- 2014/11/01 00:00
AID - 10.1097/INF.0b013e31829e887e [doi]
AID - 00006454-201311000-00002 [pii]
PST - ppublish
SO  - Pediatr Infect Dis J. 2013 Nov;32(11):1163-8. doi: 10.1097/INF.0b013e31829e887e.

PMID- 24140290
OWN - NLM
STAT- MEDLINE
DA  - 20131202
DCOM- 20140715
IS  - 1873-4863 (Electronic)
IS  - 0168-1656 (Linking)
VI  - 168
IP  - 4
DP  - 2013 Dec
TI  - Impact of different CO2/HCO3- levels on metabolism and regulation in
      Corynebacterium glutamicum.
PG  - 331-40
LID - 10.1016/j.jbiotec.2013.10.005 [doi]
LID - S0168-1656(13)00429-X [pii]
AB  - We investigated the growth kinetics and transcriptional responses of
      Corynebacterium glutamicum in environments with low (pCO2<40 mbar) and high (pCO2
      >/= 300 mbar) CO2/HCO3(-) levels compared to standard conditions. When cultivated
      at high CO2/HCO3(-)-levels, C. glutamicum showed increased (63%) biomass to
      substrate yields during the initial growth phase. Other kinetic parameters such
      as growth rate (mu), specific glucose consumption rate (qS), and selected
      enzymatic activities of anaplerotic reactions, the pentose phosphate pathway and 
      the tricarboxylic acid cycle were similar to standard conditions. However,
      microarray hybridization disclosed a complex transcriptional response involving
      117 differentially expressed genes. Among those, 60 genes were assigned to the
      complete DtxR/RipA regulon controlling iron homeostasis in C. glutamicum.
      Impaired growth of a DeltadtxR mutant at high CO2/HCO3(-) levels validated the
      relevance of this master regulator to cope with excessive CO2/HCO3(-)
      availability. At low CO2/HCO3(-) levels, C. glutamicum grew in a bi-level manner 
      with three distinct growth phases. Differential analyses revealed approximately
      doubled activities of glucose-6-phosphate dehydrogenase and 6-phosphogluconate
      dehydrogenase accompanied by the formation of L-alanine and L-valine during the
      lowest mu occurring in mid-phase of the cultivation. DNA microarray analysis
      revealed more than 100 differentially expressed genes in growth phase II compared
      to phase I including almost all thiamin pyrophosphate (TPP) biosynthesis genes,
      which were significantly up regulated. Concluding, we hypothesize that C.
      glutamicum counteracts the lack of CO2/HCO3(-) by triggering TPP biosynthesis for
      increasing the activities of TPP-dependent enzymes involved in CO2 formation.
CI  - Copyright (c) 2013 Elsevier B.V. All rights reserved.
FAU - Blombach, Bastian
AU  - Blombach B
AD  - University of Stuttgart, Institute of Biochemical Engineering, Allmandring 31,
      70569 Stuttgart, Germany. Electronic address: blombach@ibvt.uni-stuttgart.de.
FAU - Buchholz, Jens
AU  - Buchholz J
FAU - Busche, Tobias
AU  - Busche T
FAU - Kalinowski, Jorn
AU  - Kalinowski J
FAU - Takors, Ralf
AU  - Takors R
LA  - eng
PT  - Journal Article
PT  - Research Support, Non-U.S. Gov't
DEP - 20131016
PL  - Netherlands
TA  - J Biotechnol
JT  - Journal of biotechnology
JID - 8411927
RN  - 0 (Bacterial Proteins)
RN  - 0 (DNA-Binding Proteins)
RN  - 0 (Diphtheria Toxin)
RN  - 0 (DtxR protein, Corynebacterium diphtheriae)
RN  - 142M471B3J (Carbon Dioxide)
RN  - EC 1.1.1.49 (Glucosephosphate Dehydrogenase)
RN  - HG18B9YRS7 (Valine)
RN  - IY9XDZ35W2 (Glucose)
RN  - OF5P57N2ZX (Alanine)
RN  - X66NSO3N35 (Thiamine)
SB  - IM
MH  - Alanine/metabolism
MH  - Bacterial Proteins/genetics/metabolism
MH  - Biomass
MH  - Carbon Dioxide/*metabolism
MH  - Corynebacterium glutamicum/genetics/*growth & development/metabolism
MH  - DNA-Binding Proteins/genetics/metabolism
MH  - Diphtheria Toxin/biosynthesis
MH  - Gene Expression Regulation, Bacterial
MH  - Glucose/metabolism
MH  - Glucosephosphate Dehydrogenase/genetics
MH  - Thiamine/biosynthesis
MH  - Valine/metabolism
OTO - NOTNLM
OT  - CO(2)/HCO(3)(−)
OT  - Corynebacterium glutamicum
OT  - Diphtheria toxin repressor DtxR
OT  - Dissolved carbon dioxide
OT  - Thiamin biosynthesis
EDAT- 2013/10/22 06:00
MHDA- 2014/07/16 06:00
CRDT- 2013/10/22 06:00
PHST- 2013/08/13 [received]
PHST- 2013/09/30 [revised]
PHST- 2013/10/04 [accepted]
PHST- 2013/10/16 [aheadofprint]
AID - S0168-1656(13)00429-X [pii]
AID - 10.1016/j.jbiotec.2013.10.005 [doi]
PST - ppublish
SO  - J Biotechnol. 2013 Dec;168(4):331-40. doi: 10.1016/j.jbiotec.2013.10.005. Epub
      2013 Oct 16.

PMID- 24134813
OWN - NLM
STAT- MEDLINE
DA  - 20131125
DCOM- 20140117
IS  - 0755-4982 (Print)
IS  - 0755-4982 (Linking)
VI  - 42
IP  - 11
DP  - 2013 Nov
TI  - [Assessment of liberal physician's occupational risks management on the exposure 
      to biological fluids].
PG  - e385-92
LID - 10.1016/j.lpm.2013.06.017 [doi]
LID - S0755-4982(13)00723-9 [pii]
AB  - INTRODUCTION: During their practice, liberal physicians might have a risk of
      viral exposure to biological fluids. That risk is well-known in hospitals. The
      purpose of this study was to measure those occupational risks into their own
      private practice. METHODS: This observational descriptive transversal
      multicentral, epidemiological study is based on the information collected from
      400 physicians (general practitioners, ENT specialists, dermatologists,
      pediatricians, rheumatologists and gynecologists), working in own private
      practice in Lorraine. They received by post a confidential survey consisting of
      multiple-choice and open questions, asking for their activity, their risks of
      being exposed to biological fluids, their vaccine coverage and their potentially 
      infectious medical waste (PIMW) management. RESULTS: Among 175 physicians who
      replied to the survey, 153 did invasive procedures and 58 encountered an
      accidental blood exposure (ABE). The execution of invasive procedures was the
      main factor in having an ABE (P=0.0023). Around 89.5 % of the complications were 
      due to percutaneous injuries. Still 30.9 % of the physicians always recapped
      needles and 40 % hadn't a complementary health cover. More than 82 % were
      up-to-date on mandatory vaccinations (hepatitis B and
      diphtheria-tetanus-poliomyelitis). In private practice, 97.6 % of physicians sort
      out blunt objects (prickly or sharp), which is quite satisfactory in comparison
      with only 60.5 % of them who sort out soft wastes and 44.6 % of blunt objects at 
      patient's home. CONCLUSION: Even if physician's blunt objects disposal in private
      practice and their mandatory vaccination are satisfactory, "standard"
      precautions, safety equipment use and soft wastes disposal can be improved.
CI  - Copyright (c) 2013 Elsevier Masson SAS. All rights reserved.
FAU - Wagenheim, Cedric
AU  - Wagenheim C
AD  - 57070 Metz, France. Electronic address: cedric.wagenheim@gmail.com.
FAU - Di Patrizio, Paolo
AU  - Di Patrizio P
FAU - Rabaud, Christian
AU  - Rabaud C
LA  - fre
PT  - English Abstract
PT  - Journal Article
PT  - Multicenter Study
PT  - Observational Study
PT  - Research Support, Non-U.S. Gov't
TT  - Evaluation des pratiques des medecins liberaux sur la gestion des risques
      professionnels lies a l'exposition aux liquides biologiques.
DEP - 20131014
PL  - France
TA  - Presse Med
JT  - Presse medicale (Paris, France : 1983)
JID - 8302490
RN  - 0 (Medical Waste)
RN  - 0 (Medical Waste Disposal)
RN  - 0 (Viral Vaccines)
SB  - IM
MH  - *Body Fluids/virology
MH  - Cross-Sectional Studies
MH  - Health Knowledge, Attitudes, Practice
MH  - Humans
MH  - Infection Control/methods/standards
MH  - Medical Waste/*statistics & numerical data
MH  - Medical Waste Disposal/methods/standards
MH  - Middle Aged
MH  - Occupational Diseases/*prevention & control/virology
MH  - Occupational Exposure/analysis/*statistics & numerical data
MH  - Physician's Practice Patterns
MH  - Private Practice/*statistics & numerical data
MH  - Punctures/utilization
MH  - Questionnaires
MH  - Risk Assessment
MH  - Universal Precautions/*statistics & numerical data
MH  - Vaccination/statistics & numerical data
MH  - Viral Vaccines/administration & dosage
MH  - Virus Diseases/*prevention & control
MH  - Wounds, Penetrating/complications/virology
EDAT- 2013/10/19 06:00
MHDA- 2014/01/18 06:00
CRDT- 2013/10/19 06:00
PHST- 2013/03/12 [received]
PHST- 2013/05/28 [revised]
PHST- 2013/06/10 [accepted]
PHST- 2013/10/14 [aheadofprint]
AID - S0755-4982(13)00723-9 [pii]
AID - 10.1016/j.lpm.2013.06.017 [doi]
PST - ppublish
SO  - Presse Med. 2013 Nov;42(11):e385-92. doi: 10.1016/j.lpm.2013.06.017. Epub 2013
      Oct 14.

PMID- 24134052
OWN - NLM
STAT- MEDLINE
DA  - 20131112
DCOM- 20140108
IS  - 1520-4995 (Electronic)
IS  - 0006-2960 (Linking)
VI  - 52
IP  - 45
DP  - 2013 Nov 12
TI  - Comparison of membrane insertion pathways of the apoptotic regulator Bcl-xL and
      the diphtheria toxin translocation domain.
PG  - 7901-9
LID - 10.1021/bi400926k [doi]
AB  - The diphtheria toxin translocation domain (T-domain) and the apoptotic repressor 
      Bcl-xL are membrane proteins that adopt their final topology by switching folds
      from a water-soluble to a membrane-inserted state. While the exact molecular
      mechanisms of this transition are not clearly understood in either case, the
      similarity in the structures of soluble states of the T-domain and Bcl-xL led to 
      the suggestion that their membrane insertion pathways will be similar, as well.
      Previously, we have applied an array of spectroscopic methods to characterize the
      pH-triggered refolding and membrane insertion of the diphtheria toxin T-domain.
      Here, we use the same set of methods to describe the membrane insertion pathway
      of Bcl-xL, which allows us to make a direct comparison between both systems with 
      respect to the thermodynamic stability in solution, pH-dependent membrane
      association, and transmembrane insertion. Thermal denaturation measured by
      circular dichroism indicates that, unlike the T-domain, Bcl-xL does not undergo a
      pH-dependent destabilization of the structure. Forster resonance energy transfer 
      measurements demonstrate that Bcl-xL undergoes reversible membrane association
      modulated by the presence of anionic lipids, suggesting that formation of the
      membrane-competent form occurs close to the membrane interface. Membrane
      insertion of the main hydrophobic helical hairpin of Bcl-xL, alpha5-alpha6, was
      studied by site-selective attachment of environment-sensitive dye NBD. In
      contrast to the insertion of the corresponding TH8-TH9 hairpin into the T-domain,
      insertion of alpha5-alpha6 was found not to depend strongly on the presence of
      anionic lipids. Taken together, our results indicate that while Bcl-xL and the
      T-domain share structural similarities, their modes of conformational switching
      and membrane insertion pathways are distinctly different.
FAU - Vargas-Uribe, Mauricio
AU  - Vargas-Uribe M
AD  - Department of Biochemistry and Molecular Biology, University of Kansas Medical
      Center , Kansas City, Kansas 66160, United States.
FAU - Rodnin, Mykola V
AU  - Rodnin MV
FAU - Ladokhin, Alexey S
AU  - Ladokhin AS
LA  - eng
GR  - GM-069783/GM/NIGMS NIH HHS/United States
GR  - R01 GM069783/GM/NIGMS NIH HHS/United States
PT  - Journal Article
PT  - Research Support, N.I.H., Extramural
PT  - Research Support, Non-U.S. Gov't
DEP - 20131101
PL  - United States
TA  - Biochemistry
JT  - Biochemistry
JID - 0370623
RN  - 0 (Diphtheria Toxin)
RN  - 0 (bcl-X Protein)
SB  - IM
MH  - Cell Line, Tumor
MH  - Circular Dichroism
MH  - Diphtheria Toxin/chemistry/*metabolism
MH  - Humans
MH  - Hydrogen-Ion Concentration
MH  - Protein Stability
MH  - Protein Transport
MH  - Thermodynamics
MH  - bcl-X Protein/chemistry/*metabolism
PMC - PMC3882133
MID - NIHMS537554
OID - NLM: NIHMS537554 [Available on 11/12/14]
OID - NLM: PMC3882133 [Available on 11/12/14]
EDAT- 2013/10/19 06:00
MHDA- 2014/01/09 06:00
CRDT- 2013/10/19 06:00
PMCR- 2014/11/12 00:00
PHST- 2013/11/01 [aheadofprint]
AID - 10.1021/bi400926k [doi]
PST - ppublish
SO  - Biochemistry. 2013 Nov 12;52(45):7901-9. doi: 10.1021/bi400926k. Epub 2013 Nov 1.

PMID- 24131179
OWN - NLM
STAT- MEDLINE
DA  - 20131017
DCOM- 20131022
IS  - 1533-4406 (Electronic)
IS  - 0028-4793 (Linking)
VI  - 369
IP  - 16
DP  - 2013 Oct 17
TI  - Images in clinical medicine. Respiratory diphtheria.
PG  - 1544
LID - 10.1056/NEJMicm1309222 [doi]
FAU - Kole, Alakes K
AU  - Kole AK
AD  - Infectious Diseases Hospital, Kolkata, West Bengal, India.
      dralakeskole@yahoo.co.in
FAU - Roy, Rammohan
AU  - Roy R
LA  - eng
PT  - Case Reports
PT  - Journal Article
PL  - United States
TA  - N Engl J Med
JT  - The New England journal of medicine
JID - 0255562
SB  - AIM
SB  - IM
MH  - Adolescent
MH  - Corynebacterium diphtheriae/*isolation & purification
MH  - Diphtheria/diagnosis/*pathology
MH  - Endemic Diseases
MH  - Female
MH  - Humans
MH  - Neck
MH  - Pharynx/microbiology/*pathology
MH  - Tongue/pathology
EDAT- 2013/10/18 06:00
MHDA- 2013/10/23 06:00
CRDT- 2013/10/18 06:00
AID - 10.1056/NEJMicm1309222 [doi]
PST - ppublish
SO  - N Engl J Med. 2013 Oct 17;369(16):1544. doi: 10.1056/NEJMicm1309222.

PMID- 24130191
OWN - NLM
STAT- MEDLINE
DA  - 20131129
DCOM- 20140708
IS  - 1860-7187 (Electronic)
IS  - 1860-7179 (Linking)
VI  - 8
IP  - 12
DP  - 2013 Dec
TI  - para-Substituted 2-phenyl-3,4-dihydroquinazolin-4-ones as potent and selective
      tankyrase inhibitors.
PG  - 1978-85
LID - 10.1002/cmdc.201300337 [doi]
AB  - Human tankyrases are attractive drug targets, especially for the treatment of
      cancer. We identified a set of highly potent tankyrase inhibitors based on a
      2-phenyl-3,4-dihydroquinazolin-4-one scaffold. Substitutions at the para position
      of the scaffold's phenyl group were evaluated as a strategy to increase potency
      and improve selectivity. The best compounds displayed single-digit nanomolar
      potencies, and profiling against several human diphtheria-toxin-like
      ADP-ribosyltransferases revealed that a subset of these compounds are highly
      selective tankyrase inhibitors. The compounds also effectively inhibit Wnt
      signaling in HEK293 cells. The binding mode of all inhibitors was studied by
      protein X-ray crystallography. This allowed us to establish a structural basis
      for the development of highly potent and selective tankyrase inhibitors based on 
      the 2-phenyl-3,4-dihydroquinazolin-4-one scaffold and outline a rational approach
      to the modification of other inhibitor scaffolds that bind to the nicotinamide
      site of the catalytic domain.
CI  - Copyright (c) 2013 WILEY-VCH Verlag GmbH & Co. KGaA, Weinheim.
FAU - Haikarainen, Teemu
AU  - Haikarainen T
AD  - Department of Biochemistry and Biocenter Oulu, 90014 University of Oulu, PO Box
      3000 Oulu (Finland).
FAU - Koivunen, Jarkko
AU  - Koivunen J
FAU - Narwal, Mohit
AU  - Narwal M
FAU - Venkannagari, Harikanth
AU  - Venkannagari H
FAU - Obaji, Ezeogo
AU  - Obaji E
FAU - Joensuu, Paivi
AU  - Joensuu P
FAU - Pihlajaniemi, Taina
AU  - Pihlajaniemi T
FAU - Lehtio, Lari
AU  - Lehtio L
LA  - eng
PT  - Journal Article
PT  - Research Support, Non-U.S. Gov't
DEP - 20131015
PL  - Germany
TA  - ChemMedChem
JT  - ChemMedChem
JID - 101259013
RN  - 0 (Enzyme Inhibitors)
RN  - 0 (Quinazolinones)
RN  - EC 2.4.2.30 (Tankyrases)
RN  - EC 2.4.4.30 (TNKS protein, human)
SB  - IM
MH  - Binding Sites
MH  - Catalytic Domain
MH  - Cell Line
MH  - Crystallography, X-Ray
MH  - Enzyme Inhibitors/*chemistry/metabolism/toxicity
MH  - HEK293 Cells
MH  - Humans
MH  - Hydrogen Bonding
MH  - Protein Binding
MH  - Quinazolinones/*chemistry/metabolism/toxicity
MH  - Static Electricity
MH  - Structure-Activity Relationship
MH  - Tankyrases/*antagonists & inhibitors/metabolism
MH  - Wnt Signaling Pathway/drug effects
OTO - NOTNLM
OT  - Wnt signaling
OT  - inhibitors
OT  - structural biology
OT  - structure-activity relationships
OT  - tankyrase
EDAT- 2013/10/17 06:00
MHDA- 2014/07/09 06:00
CRDT- 2013/10/17 06:00
PHST- 2013/08/14 [received]
PHST- 2013/09/26 [revised]
PHST- 2013/10/15 [aheadofprint]
AID - 10.1002/cmdc.201300337 [doi]
PST - ppublish
SO  - ChemMedChem. 2013 Dec;8(12):1978-85. doi: 10.1002/cmdc.201300337. Epub 2013 Oct
      15.

PMID- 24127407
OWN - NLM
STAT- MEDLINE
DA  - 20140115
DCOM- 20140317
IS  - 1521-4141 (Electronic)
IS  - 0014-2980 (Linking)
VI  - 44
IP  - 1
DP  - 2014 Jan
TI  - CreER(T2) expression from within the c-Kit gene locus allows efficient inducible 
      gene targeting in and ablation of mast cells.
PG  - 296-306
LID - 10.1002/eji.201343731 [doi]
AB  - Mast cells are abundantly situated at contact sites between the body and its
      environment, such as the skin and, especially during certain immune responses, at
      mucosal surfaces. They mediate allergic reactions and degrade toxins as well as
      venoms. However, their roles during innate and adaptive immune responses remain
      controversial and it is likely that major functions remain to be discovered.
      Recent developments in mast cell-specific conditional gene targeting in the mouse
      promise to enhance our understanding of these fascinating cells. To complete the 
      genetic toolbox to study mast cell development, homeostasis and function, it is
      imperative to inducibly manipulate their gene expression. Here, we report the
      generation of a novel knock-in mouse line expressing a tamoxifen-inducible
      version of the Cre recombinase from within the endogenous c-Kit locus. We
      demonstrate highly efficient and specific inducible expression of a fluorescent
      reporter protein in mast cells both in vivo and in vitro. Furthermore, induction 
      of diphtheria toxin A expression allowed selective and efficient ablation of mast
      cells at various anatomical locations, while other hematopoietic cells remain
      unaffected. This novel mouse strain will hence be very valuable to study mast
      cell homeostasis and how specific genes influence their functions in physiology
      and pathology.
CI  - (c) 2013 WILEY-VCH Verlag GmbH & Co. KGaA, Weinheim.
FAU - Heger, Klaus
AU  - Heger K
AD  - Max Planck Institute of Biochemistry, Martinsried, Germany.
FAU - Seidler, Barbara
AU  - Seidler B
FAU - Vahl, J Christoph
AU  - Vahl JC
FAU - Schwartz, Christian
AU  - Schwartz C
FAU - Kober, Maike
AU  - Kober M
FAU - Klein, Sabine
AU  - Klein S
FAU - Voehringer, David
AU  - Voehringer D
FAU - Saur, Dieter
AU  - Saur D
FAU - Schmidt-Supprian, Marc
AU  - Schmidt-Supprian M
LA  - eng
PT  - Journal Article
PT  - Research Support, Non-U.S. Gov't
DEP - 20131014
PL  - Germany
TA  - Eur J Immunol
JT  - European journal of immunology
JID - 1273201
RN  - 0 (Diphtheria Toxin)
RN  - 0 (Peptide Fragments)
RN  - 0 (diphtheria toxin fragment A)
RN  - 094ZI81Y45 (Tamoxifen)
RN  - EC 2.7.10.1 (Proto-Oncogene Proteins c-kit)
RN  - EC 2.7.7.- (Cre recombinase)
RN  - EC 2.7.7.- (Integrases)
SB  - IM
MH  - Animals
MH  - Cell Death/drug effects/genetics
MH  - Diphtheria Toxin/genetics/*metabolism
MH  - Gene Expression Regulation/drug effects
MH  - Gene Knock-In Techniques
MH  - Gene Targeting/*methods
MH  - Genetic Loci/genetics
MH  - Integrases/genetics/*metabolism
MH  - Mast Cells/drug effects/*immunology/pathology
MH  - Mice
MH  - Mice, Transgenic/*immunology
MH  - Organ Specificity
MH  - Peptide Fragments/genetics/*metabolism
MH  - Proto-Oncogene Proteins c-kit/genetics
MH  - Tamoxifen/administration & dosage
MH  - Transgenes/genetics
OTO - NOTNLM
OT  - Inducible conditional gene targeting
OT  - Mast cells
OT  - c-Kit locus
EDAT- 2013/10/16 06:00
MHDA- 2014/03/19 06:00
CRDT- 2013/10/16 06:00
PHST- 2013/05/22 [received]
PHST- 2013/08/07 [revised]
PHST- 2013/09/12 [accepted]
PHST- 2013/10/14 [aheadofprint]
AID - 10.1002/eji.201343731 [doi]
PST - ppublish
SO  - Eur J Immunol. 2014 Jan;44(1):296-306. doi: 10.1002/eji.201343731. Epub 2013 Oct 
      14.

PMID- 24127110
OWN - NLM
STAT- MEDLINE
DA  - 20131015
DCOM- 20140613
IS  - 1435-1269 (Electronic)
IS  - 0948-6704 (Linking)
VI  - 46
IP  - 7
DP  - 2013 Oct
TI  - [Vaccination in the elderly].
PG  - 673-9; quiz 680-1
LID - 10.1007/s00391-013-0532-6 [doi]
AB  - The aging immune system, so-called immunosenescence, is well documented as the
      cause of increased infection rates and severe, often complicated course of
      infections in the elderly with increased morbidity and mortality rates.
      Furthermore, it can lead to decreased efficacy of vaccination. The administration
      of more immunogenic vaccines can be beneficial in the elderly. Implementing
      vaccination recommendations for the elderly by STIKO can reduce burden of
      infectious diseases by prevention of infection or reduction of severity of
      infection. The following vaccinations are recommended by STIKO for all persons
      aged 60 and above: annual influenza vaccination (additionally all nursing home
      residents independently of age), once only pneumococcal polysaccharide
      vaccination, completion of tetanus and diphtheria (Td) vaccination as well as
      regular revaccination. All adults should be vaccinated against pertussis with
      Tdap vaccine once. Meanwhile, pneumococcal conjugate vaccine is allowed for
      administration in adults but is not recommended by STIKO yet. A lifelong course
      of vaccination may help to attenuate the effect of immunosenescence.
FAU - Kwetkat, A
AU  - Kwetkat A
AD  - Klinik fur Geriatrie, Universitatsklinikum Jena, Bachstr. 18, 07743, Jena,
      Deutschland, anja.kwetkat@med.uni-jena.de.
FAU - Pletz, M W
AU  - Pletz MW
LA  - ger
PT  - English Abstract
PT  - Journal Article
TT  - Impfungen im Alter.
PL  - Germany
TA  - Z Gerontol Geriatr
JT  - Zeitschrift fur Gerontologie und Geriatrie
JID - 9506215
RN  - 0 (Diphtheria Toxoid)
RN  - 0 (Influenza Vaccines)
RN  - 0 (Pertussis Vaccine)
RN  - 0 (Pneumococcal Vaccines)
RN  - 0 (Tetanus Toxoid)
SB  - IM
MH  - Diphtheria/prevention & control
MH  - Diphtheria Toxoid/*administration & dosage
MH  - Germany
MH  - Health Services for the Aged/standards
MH  - Humans
MH  - Influenza Vaccines/*administration & dosage
MH  - Influenza, Human/prevention & control
MH  - Pertussis Vaccine/*administration & dosage
MH  - Pneumococcal Vaccines/*administration & dosage
MH  - *Practice Guidelines as Topic
MH  - Tetanus/prevention & control
MH  - Tetanus Toxoid/*administration & dosage
MH  - Vaccination/*standards/utilization
MH  - Whooping Cough/prevention & control
EDAT- 2013/10/16 06:00
MHDA- 2014/06/15 06:00
CRDT- 2013/10/16 06:00
AID - 10.1007/s00391-013-0532-6 [doi]
PST - ppublish
SO  - Z Gerontol Geriatr. 2013 Oct;46(7):673-9; quiz 680-1. doi:
      10.1007/s00391-013-0532-6.

PMID- 24126845
OWN - NLM
STAT- MEDLINE
DA  - 20140212
DCOM- 20140409
IS  - 1523-1747 (Electronic)
IS  - 0022-202X (Linking)
VI  - 134
IP  - 3
DP  - 2014 Mar
TI  - Langerin+ dermal DC, but not Langerhans cells, are required for effective
      CD8-mediated immune responses after skin scarification with vaccinia virus.
PG  - 686-94
LID - 10.1038/jid.2013.418 [doi]
AB  - Skin scarification (s.s.) with vaccinia virus (VACV) is essential for generation 
      of an optimal protective T-cell memory immune response. Dendritic cells (DCs),
      which are professional antigen-presenting cells, are required for naive T-cell
      priming and activation. At least three subsets of skin-resident DC have been
      identified: Langerhans cells (LCs), dermal Langerin+ DC (Lang+ dDC), and dermal
      Langerin- DC (Lang- dDC). Using Langerin-diphtheria toxin receptor mice and
      established mouse model of VACV delivered by s.s., we demonstrated that Lang+
      dDC, but not LC, are absolutely required for the induction of a rapid and robust 
      antigen-specific CD8+ T-cell response after s.s. with VACV. The depletion of
      Lang+ dDC led to a significant delay in the priming and proliferation of
      antigen-specific CD8+ T cells. Moreover, CD8+ T cells generated after VACV s.s.
      in the absence of Lang+ dDC lacked effector cytotoxic functions both in vitro and
      in vivo. While s.s.-immunized wild-type and LC-depleted mice controlled the
      progression of OVA257-264 expressing T-cell lymphoma EG7 (injected
      intradermally), the depletion of Lang+ dDC led to rapid lymphoma progression and 
      mortality. These data indicate that of all skin DC subsets, Lang+ dDC is the most
      critical for the generation of robust CD8+ T-cell immunity after s.s. with VACV.
FAU - Seneschal, Julien
AU  - Seneschal J
AD  - 1] Department of Dermatology, Harvard Skin Disease Research Center, Brigham and
      Women's Hospital, Boston, Massachusetts, USA [2] Department of Dermatology and
      Pediatric Dermatology, INSERM U1035, Bordeaux, France.
FAU - Jiang, Xiaodong
AU  - Jiang X
AD  - Department of Dermatology, Harvard Skin Disease Research Center, Brigham and
      Women's Hospital, Boston, Massachusetts, USA.
FAU - Kupper, Thomas S
AU  - Kupper TS
AD  - Department of Dermatology, Harvard Skin Disease Research Center, Brigham and
      Women's Hospital, Boston, Massachusetts, USA.
LA  - eng
GR  - 5R01-AI-041707-15/AI/NIAID NIH HHS/United States
GR  - R01 AI041707/AI/NIAID NIH HHS/United States
PT  - Journal Article
PT  - Research Support, N.I.H., Extramural
PT  - Research Support, Non-U.S. Gov't
DEP - 20131014
PL  - United States
TA  - J Invest Dermatol
JT  - The Journal of investigative dermatology
JID - 0426720
RN  - 0 (Antigens, Surface)
RN  - 0 (Cd207 protein, mouse)
RN  - 0 (Lectins, C-Type)
RN  - 0 (Mannose-Binding Lectins)
RN  - 0 (Smallpox Vaccine)
SB  - IM
MH  - Adoptive Transfer
MH  - Animals
MH  - Antigens, Surface/immunology/metabolism
MH  - CD8-Positive T-Lymphocytes/*immunology/metabolism/virology
MH  - Cicatrix/immunology/virology
MH  - Dermis/cytology/immunology/virology
MH  - Female
MH  - Immunization/methods
MH  - Immunologic Memory/*immunology
MH  - Langerhans Cells/*immunology/metabolism/virology
MH  - Lectins, C-Type/immunology/metabolism
MH  - Mannose-Binding Lectins/immunology/metabolism
MH  - Mice
MH  - Mice, Inbred C57BL
MH  - Mice, Knockout
MH  - Skin/immunology/injuries/virology
MH  - Smallpox/*immunology
MH  - Smallpox Vaccine/*immunology
MH  - Vaccinia virus/*immunology
PMC - PMC3945525
MID - NIHMS528938
OID - NLM: NIHMS528938 [Available on 09/01/14]
OID - NLM: PMC3945525 [Available on 09/01/14]
EDAT- 2013/10/16 06:00
MHDA- 2014/04/10 06:00
CRDT- 2013/10/16 06:00
PMCR- 2014/09/01 00:00
PHST- 2013/01/24 [received]
PHST- 2013/09/11 [revised]
PHST- 2013/09/13 [accepted]
PHST- 2013/10/14 [aheadofprint]
AID - jid2013418 [pii]
AID - 10.1038/jid.2013.418 [doi]
PST - ppublish
SO  - J Invest Dermatol. 2014 Mar;134(3):686-94. doi: 10.1038/jid.2013.418. Epub 2013
      Oct 14.

PMID- 24125034
OWN - NLM
STAT- In-Process
DA  - 20131128
IS  - 1525-1470 (Electronic)
IS  - 0736-8046 (Linking)
VI  - 30
IP  - 6
DP  - 2013 Nov-Dec
TI  - Postvaccination bullous pemphigoid in infancy: report of three new cases and
      literature review.
PG  - 741-4
LID - 10.1111/pde.12231 [doi]
AB  - Bullous pemphigoid (BP) is an acquired autoimmune blistering disorder of unknown 
      etiology uncommon in childhood. Unlike adult BP, infantile BP shows acral
      distribution and resolves rapidly with systemic steroids. We report three infants
      with infantile BP presenting shortly after vaccination for diphtheria, pertussis,
      tetanus, poliomyelitis, hepatitis B, Haemophilus influenzae B, and meningococcus 
      C. Our cases further reinforce the causal association between childhood BP and
      vaccination.
CI  - (c) 2013 Wiley Periodicals, Inc.
FAU - de la Fuente, Sonia
AU  - de la Fuente S
AD  - Department of Dermatology, Hospital Infantil Nino Jesus, Madrid, Spain.
FAU - Hernandez-Martin, Angela
AU  - Hernandez-Martin A
FAU - de Lucas, Raul
AU  - de Lucas R
FAU - Gonzalez-Ensenat, Ma Antonia
AU  - Gonzalez-Ensenat MA
FAU - Vicente, Asuncion
AU  - Vicente A
FAU - Colmenero, Isabel
AU  - Colmenero I
FAU - Gonzalez-Beato, Maria
AU  - Gonzalez-Beato M
FAU - Sunol, Mariona
AU  - Sunol M
FAU - Torrelo, Antonio
AU  - Torrelo A
LA  - eng
PT  - Journal Article
DEP - 20131011
PL  - United States
TA  - Pediatr Dermatol
JT  - Pediatric dermatology
JID - 8406799
SB  - IM
EDAT- 2013/10/16 06:00
MHDA- 2013/10/16 06:00
CRDT- 2013/10/16 06:00
PHST- 2013/10/11 [aheadofprint]
AID - 10.1111/pde.12231 [doi]
PST - ppublish
SO  - Pediatr Dermatol. 2013 Nov-Dec;30(6):741-4. doi: 10.1111/pde.12231. Epub 2013 Oct
      11.

PMID- 24120073
OWN - NLM
STAT- MEDLINE
DA  - 20131104
DCOM- 20140109
IS  - 1942-5546 (Electronic)
IS  - 0025-6196 (Linking)
VI  - 88
IP  - 11
DP  - 2013 Nov
TI  - International travel by persons with medical comorbidities: understanding risks
      and providing advice.
PG  - 1231-40
LID - 10.1016/j.mayocp.2013.07.018 [doi]
LID - S0025-6196(13)00681-2 [pii]
AB  - OBJECTIVE: To describe the medical conditions, travel plans, counseling, and
      medications prescribed for high-risk international travelers. PATIENTS AND
      METHODS: This cross-sectional study was conducted from March 1, 2008, through
      July 31, 2010, in 5 clinics in the greater Boston area. We assessed all travelers
      seen for pretravel care and compared demographic characteristics, travel plans,
      pretravel counseling, and interventions for healthy and high-risk travelers (as
      defined by medical history or pregnancy). RESULTS: Of 15,440 travelers, 2769
      (17.9%) were high-risk; 644 of 2769 (23.3%) were immunocompromised travelers,
      2056 (74.3%) had medical comorbidities, and 69 (2.5%) were pregnant women. The
      median age of high-risk travelers was 47 years compared with 32 years for healthy
      travelers (P=.0001). High-risk travelers visited the clinic a median of 25 days
      (range, 10-44 days) before departure. Overall, 2562 (93.9%) of high-risk
      travelers visited countries with medium or high risk of typhoid fever, 2340
      (85.7%) visited malaria-risk countries, and 624 (22.8%) visited yellow
      fever-endemic countries. Of travelers to yellow fever-endemic countries, 8 of 23 
      (34.8%) pregnant women and 64 of 144 (44.4%) immunocompromised travelers received
      yellow fever vaccine. Of eligible high-risk travelers, 11 of 76 (14.5%) received 
      a pneumococcal vaccine, 213 of 640 (33.3%) influenza vaccine, and 956 of 2681
      (35.7%) either tetanus-diphtheria or tetanus-diphtheria-pertussis vaccine.
      CONCLUSION: High-risk travelers made up nearly 20% of patients in these travel
      clinics, and they mostly traveled to destinations with malaria and typhoid risk. 
      For health care professionals caring for travelers with underlying medical
      problems, providing appropriate travel counseling and making vaccine decisions,
      such as for yellow fever, are complex. Travelers with complicated medical
      histories may warrant evaluation by an experienced travel medicine specialist.
CI  - Copyright (c) 2013 Mayo Foundation for Medical Education and Research. Published 
      by Elsevier Inc. All rights reserved.
FAU - Hochberg, Natasha S
AU  - Hochberg NS
AD  - Department of Medicine, Boston University School of Medicine, Boston, MA;
      Department of Epidemiology, Boston University School of Public Health, Boston,
      MA. Electronic address: nhoch@bu.edu.
FAU - Barnett, Elizabeth D
AU  - Barnett ED
FAU - Chen, Lin H
AU  - Chen LH
FAU - Wilson, Mary E
AU  - Wilson ME
FAU - Iyer, Hari
AU  - Iyer H
FAU - MacLeod, William B
AU  - MacLeod WB
FAU - Yanni, Emad
AU  - Yanni E
FAU - Jentes, Emily S
AU  - Jentes ES
FAU - Karchmer, Adolf W
AU  - Karchmer AW
FAU - Ooi, Winnie
AU  - Ooi W
FAU - Kogelman, Laura
AU  - Kogelman L
FAU - Benoit, Christine
AU  - Benoit C
FAU - Hamer, Davidson H
AU  - Hamer DH
LA  - eng
GR  - U19C100508-01/PHS HHS/United States
PT  - Journal Article
PT  - Research Support, Non-U.S. Gov't
PT  - Research Support, U.S. Gov't, P.H.S.
DEP - 20131008
PL  - England
TA  - Mayo Clin Proc
JT  - Mayo Clinic proceedings
JID - 0405543
SB  - AIM
SB  - IM
MH  - Adult
MH  - Boston
MH  - Communicable Diseases/*epidemiology
MH  - *Comorbidity
MH  - *Counseling
MH  - Cross-Sectional Studies
MH  - Female
MH  - Humans
MH  - Male
MH  - Middle Aged
MH  - Risk Assessment
MH  - Risk Factors
MH  - Travel/*statistics & numerical data
MH  - Travel Medicine
OTO - NOTNLM
OT  - BATMN
OT  - Boston Area Travel Medicine Network
OT  - CDC
OT  - Centers for Disease Control and Prevention
OT  - HIV
OT  - VFR
OT  - YF
OT  - human immunodeficiency virus
OT  - visiting friends and relatives
OT  - yellow fever
EDAT- 2013/10/15 06:00
MHDA- 2014/01/10 06:00
CRDT- 2013/10/15 06:00
PHST- 2013/05/02 [received]
PHST- 2013/07/08 [revised]
PHST- 2013/07/09 [accepted]
PHST- 2013/10/08 [aheadofprint]
AID - S0025-6196(13)00681-2 [pii]
AID - 10.1016/j.mayocp.2013.07.018 [doi]
PST - ppublish
SO  - Mayo Clin Proc. 2013 Nov;88(11):1231-40. doi: 10.1016/j.mayocp.2013.07.018. Epub 
      2013 Oct 8.

PMID- 24118702
OWN - NLM
STAT- In-Process
DA  - 20140304
IS  - 1747-0285 (Electronic)
IS  - 1747-0277 (Linking)
VI  - 83
IP  - 3
DP  - 2014 Mar
TI  - Ablation of breast cancer cells using trastuzumab-functionalized multi-walled
      carbon nanotubes and trastuzumab-diphtheria toxin conjugate.
PG  - 259-65
LID - 10.1111/cbdd.12244 [doi]
AB  - Trastuzumab (Herceptin((R)) ) is a monoclonal antibody (mAb) for specific
      ablation of HER2-overexpressing malignant breast cancer cells. Intensification of
      antiproliferative activity of trastuzumab through construction of immunotoxins
      and nano-immunoconjugates is a promising approach for treatment of cancer. In
      this study, trastuzumab was directly conjugated to diphtheria toxin (DT). Also,
      conjugates of trastuzumab and multiwalled carbon nanotubes (MWCNT) were
      constructed by covalent immobilization of trastuzumab onto MWCNTs. Then,
      antiproliferative activity of the fusion constructs against HER2-overexpressing
      SK-BR-3 and also HER2-negative MCF-7 cancer cell lines were examined. Cells
      treated with trastuzumab-MWCNT conjugates were irradiated with near-infrared
      (NIR) light. Efficient absorption of NIR radiation and its conversion to heat by 
      MWCNTs can be resulted to thermal ablation of cancerous cells. Our results
      strongly showed that both trastuzumab-MWCNT and trastuzumab-DT conjugates were
      significantly efficient in the specific killing of SK-BR-3 cells. Targeting of
      MWCNTs to cancerous cells using trastuzumab followed by exposure of cells to NIR 
      radiation was more efficient in repression of cell proliferation than treatment
      for cancer cells with trastuzumab-DT. Our results also showed that conjugation
      linkers can significantly affect the cytotoxicity of MWCNT-immunoconjugates. In
      conclusion, our data demonstrated that trastuzumab-MWCNT is a promising
      nano-immunoconjugate for killing of HER2-overexpressing cancerous cells.
CI  - (c) 2013 John Wiley & Sons A/S.
FAU - Oraki Kohshour, Mojtaba
AU  - Oraki Kohshour M
AD  - Department of Immunology, School of Medicine, Ahvaz Jundishapur University of
      Medical Sciences, Golestan Avenue, Ahvaz 15794-61357, Iran.
FAU - Mirzaie, Sako
AU  - Mirzaie S
FAU - Zeinali, Majid
AU  - Zeinali M
FAU - Amin, Mansour
AU  - Amin M
FAU - Said Hakhamaneshi, Mohammad
AU  - Said Hakhamaneshi M
FAU - Jalaili, Ali
AU  - Jalaili A
FAU - Mosaveri, Nader
AU  - Mosaveri N
FAU - Jamalan, Mostafa
AU  - Jamalan M
LA  - eng
PT  - Letter
DEP - 20131226
PL  - England
TA  - Chem Biol Drug Des
JT  - Chemical biology & drug design
JID - 101262549
SB  - IM
OTO - NOTNLM
OT  - HER2 receptor
OT  - multiwalled carbon nanotubes
OT  - nano-immunoconjugate
OT  - thermal ablation
OT  - trastuzumab
EDAT- 2013/10/15 06:00
MHDA- 2013/10/15 06:00
CRDT- 2013/10/15 06:00
PHST- 2013/01/28 [received]
PHST- 2013/08/21 [revised]
PHST- 2013/10/04 [accepted]
PHST- 2013/12/26 [aheadofprint]
AID - 10.1111/cbdd.12244 [doi]
PST - ppublish
SO  - Chem Biol Drug Des. 2014 Mar;83(3):259-65. doi: 10.1111/cbdd.12244. Epub 2013 Dec
      26.

PMID- 24108779
OWN - NLM
STAT- MEDLINE
DA  - 20131126
DCOM- 20140808
IS  - 1556-679X (Electronic)
IS  - 1556-679X (Linking)
VI  - 20
IP  - 12
DP  - 2013 Dec
TI  - Immunogenicity and safety after booster vaccination of diphtheria, tetanus, and
      acellular pertussis in young adults: an open randomized controlled trial in
      Japan.
PG  - 1799-804
LID - 10.1128/CVI.00490-13 [doi]
AB  - The recent increase of pertussis in young adults in Japan is hypothesized to be
      due in part to waning protection from the acellular pertussis vaccine. While a
      booster immunization may prevent an epidemic of pertussis among these young
      adults, little is known about the safety and immunogenicity of such a booster
      with the diphtheria, tetanus, and acellular pertussis vaccine (DTaP), which is
      currently available in Japan. One hundred and eleven medical students with a mean
      age of 19.4 years were randomly divided into 2 groups of 55 and 56 subjects and
      received, respectively, 0.2 or 0.5 ml of DTaP. Immunogenicity was assessed by
      performing the immunoassay using serum, and the geometric mean concentration
      (GMC), GMC ratio (GMCR), seropositive rate, and booster response rate were
      calculated. Adverse reactions and adverse events were monitored for 7 days after 
      vaccination. After booster vaccination in the two groups, significant increases
      were found in the antibodies against pertussis toxin, filamentous hemagglutinin, 
      diphtheria toxoid, and tetanus toxoid, and the booster response rates for all
      subjects reached 100%. The GMCs and GMCRs against all antigens were significantly
      higher in the 0.5-ml group than in the 0.2-ml group. No serious adverse events
      were observed. Frequencies of local reactions were similar in the 2 groups,
      although the frequency of severe local swelling was significantly higher in the
      0.5-ml group. These data support the acceptability of booster immunization using 
      both 0.2 and 0.5 ml of DTaP for young adults for controlling pertussis. (This
      study was registered at UMIN-CTR under registration number UMIN000010672.).
FAU - Hara, Megumi
AU  - Hara M
AD  - Department of Preventive Medicine, Faculty of Medicine, Saga University, Saga
      City, Japan.
FAU - Okada, Kenji
AU  - Okada K
FAU - Yamaguchi, Yuko
AU  - Yamaguchi Y
FAU - Uno, Shingo
AU  - Uno S
FAU - Otsuka, Yasuko
AU  - Otsuka Y
FAU - Shimanoe, Chisato
AU  - Shimanoe C
FAU - Nanri, Hinako
AU  - Nanri H
FAU - Horita, Mikako
AU  - Horita M
FAU - Ozaki, Iwata
AU  - Ozaki I
FAU - Nishida, Yuichiro
AU  - Nishida Y
FAU - Tanaka, Keitaro
AU  - Tanaka K
LA  - eng
PT  - Journal Article
PT  - Randomized Controlled Trial
PT  - Research Support, Non-U.S. Gov't
DEP - 20131009
PL  - United States
TA  - Clin Vaccine Immunol
JT  - Clinical and vaccine immunology : CVI
JID - 101252125
RN  - 0 (Antibodies, Bacterial)
RN  - 0 (Diphtheria-Tetanus-Pertussis Vaccine)
RN  - 0 (Vaccines, Acellular)
SB  - IM
MH  - Adult
MH  - Antibodies, Bacterial/*blood
MH  - Diphtheria/immunology/prevention & control
MH  - Diphtheria-Tetanus-Pertussis Vaccine/*adverse effects/*immunology/therapeutic use
MH  - Female
MH  - Humans
MH  - Immunization, Secondary/*adverse effects
MH  - Immunoassay
MH  - Japan
MH  - Male
MH  - Serologic Tests
MH  - Tetanus/immunology/prevention & control
MH  - Vaccination
MH  - Vaccines, Acellular/immunology
MH  - Whooping Cough/immunology/prevention & control
MH  - Young Adult
PMC - PMC3889508
OID - NLM: PMC3889508
EDAT- 2013/10/11 06:00
MHDA- 2014/08/13 06:00
CRDT- 2013/10/11 06:00
PHST- 2013/10/09 [aheadofprint]
AID - CVI.00490-13 [pii]
AID - 10.1128/CVI.00490-13 [doi]
PST - ppublish
SO  - Clin Vaccine Immunol. 2013 Dec;20(12):1799-804. doi: 10.1128/CVI.00490-13. Epub
      2013 Oct 9.

PMID- 24106714
OWN - NLM
STAT- MEDLINE
DA  - 20131009
DCOM- 20140603
IS  - 2314-6141 (Electronic)
VI  - 2013
DP  - 2013
TI  - Characterization of C-S Lyase from C. diphtheriae: a possible target for new
      antimicrobial drugs.
PG  - 701536
LID - 10.1155/2013/701536 [doi]
AB  - The emergence of antibiotic resistance in microbial pathogens requires the
      identification of new antibacterial drugs. The biosynthesis of methionine is an
      attractive target because of its central importance in cellular metabolism.
      Moreover, most of the steps in methionine biosynthesis pathway are absent in
      mammals, lowering the probability of unwanted side effects. Herein, detailed
      biochemical characterization of one enzyme required for methionine biosynthesis, 
      a pyridoxal-5'-phosphate (PLP-) dependent C-S lyase from Corynebacterium
      diphtheriae, a pathogenic bacterium that causes diphtheria, has been performed.
      We overexpressed the protein in E. coli and analyzed substrate specificity, pH
      dependence of steady state kinetic parameters, and ligand-induced spectral
      transitions of the protein. Structural comparison of the enzyme with cystalysin
      from Treponema denticola indicates a similarity in overall folding. We used
      site-directed mutagenesis to highlight the importance of active site residues
      Tyr55, Tyr114, and Arg351, analyzing the effects of amino acid replacement on
      catalytic properties of enzyme. Better understanding of the active site of C.
      diphtheriae C-S lyase and the determinants of substrate and reaction specificity 
      from this work will facilitate the design of novel inhibitors as antibacterial
      therapeutics.
FAU - Astegno, Alessandra
AU  - Astegno A
AD  - Department of Biotechnology, University of Verona, 15 Strada Le Grazie, 37134
      Verona, Italy.
FAU - Giorgetti, Alejandro
AU  - Giorgetti A
FAU - Allegrini, Alessandra
AU  - Allegrini A
FAU - Cellini, Barbara
AU  - Cellini B
FAU - Dominici, Paola
AU  - Dominici P
LA  - eng
PT  - Journal Article
DEP - 20130911
PL  - United States
TA  - Biomed Res Int
JT  - BioMed research international
JID - 101600173
RN  - AE28F7PNPL (Methionine)
RN  - EC 4.- (Lyases)
RN  - EC 4.4.- (carbon-sulfur lyase)
RN  - EC 4.4.1.- (cystalysin)
RN  - EC 4.4.1.1 (Cystathionine gamma-Lyase)
SB  - IM
MH  - Catalysis
MH  - Catalytic Domain
MH  - Corynebacterium diphtheriae/*enzymology/genetics
MH  - Cystathionine gamma-Lyase/chemistry
MH  - Diphtheria/*drug therapy/enzymology/pathology
MH  - Drug Resistance, Bacterial/*genetics
MH  - Escherichia coli
MH  - Gene Expression Regulation, Enzymologic
MH  - Humans
MH  - Kinetics
MH  - Lyases/*chemistry/genetics
MH  - Methionine/biosynthesis
MH  - Substrate Specificity
PMC - PMC3784150
OID - NLM: PMC3784150
EDAT- 2013/10/10 06:00
MHDA- 2014/06/04 06:00
CRDT- 2013/10/10 06:00
PHST- 2013/06/05 [received]
PHST- 2013/07/16 [accepted]
PHST- 2013/09/11 [epublish]
AID - 10.1155/2013/701536 [doi]
PST - ppublish
SO  - Biomed Res Int. 2013;2013:701536. doi: 10.1155/2013/701536. Epub 2013 Sep 11.

PMID- 24106279
OWN - NLM
STAT- MEDLINE
DA  - 20131202
DCOM- 20140221
IS  - 1083-351X (Electronic)
IS  - 0021-9258 (Linking)
VI  - 288
IP  - 48
DP  - 2013 Nov 29
TI  - Structures of the substrate-free and product-bound forms of HmuO, a heme
      oxygenase from corynebacterium diphtheriae: x-ray crystallography and molecular
      dynamics investigation.
PG  - 34443-58
LID - 10.1074/jbc.M113.486936 [doi]
AB  - Heme oxygenase catalyzes the degradation of heme to biliverdin, iron, and carbon 
      monoxide. Here, we present crystal structures of the substrate-free,
      Fe(3+)-biliverdin-bound, and biliverdin-bound forms of HmuO, a heme oxygenase
      from Corynebacterium diphtheriae, refined to 1.80, 1.90, and 1.85 A resolution,
      respectively. In the substrate-free structure, the proximal and distal helices,
      which tightly bracket the substrate heme in the substrate-bound heme complex,
      move apart, and the proximal helix is partially unwound. These features are
      supported by the molecular dynamic simulations. The structure implies that the
      heme binding fixes the enzyme active site structure, including the water hydrogen
      bond network critical for heme degradation. The biliverdin groups assume the
      helical conformation and are located in the heme pocket in the crystal structures
      of the Fe(3+)-biliverdin-bound and the biliverdin-bound HmuO, prepared by in situ
      heme oxygenase reaction from the heme complex crystals. The proximal His serves
      as the Fe(3+)-biliverdin axial ligand in the former complex and forms a hydrogen 
      bond through a bridging water molecule with the biliverdin pyrrole nitrogen atoms
      in the latter complex. In both structures, salt bridges between one of the
      biliverdin propionate groups and the Arg and Lys residues further stabilize
      biliverdin at the HmuO heme pocket. Additionally, the crystal structure of a
      mixture of two intermediates between the Fe(3+)-biliverdin and biliverdin
      complexes has been determined at 1.70 A resolution, implying a possible route for
      iron exit.
FAU - Unno, Masaki
AU  - Unno M
AD  - From the Institute of Multidisciplinary Research for Advanced Materials, Tohoku
      University, Katahira, Aoba, Sendai 980-8577, Japan.
FAU - Ardevol, Albert
AU  - Ardevol A
FAU - Rovira, Carme
AU  - Rovira C
FAU - Ikeda-Saito, Masao
AU  - Ikeda-Saito M
LA  - eng
SI  - PDB/4GOH
SI  - PDB/4GPC
SI  - PDB/4GPF
SI  - PDB/4GPH
PT  - Journal Article
PT  - Research Support, Non-U.S. Gov't
DEP - 20131008
PL  - United States
TA  - J Biol Chem
JT  - The Journal of biological chemistry
JID - 2985121R
RN  - 059QF0KO0R (Water)
RN  - 42VZT0U6YR (Heme)
RN  - E1UOL152H7 (Iron)
RN  - EC 1.14.99.3 (Heme Oxygenase (Decyclizing))
RN  - O9MIA842K9 (Biliverdine)
SB  - IM
MH  - Biliverdine/*chemistry
MH  - Binding Sites
MH  - Corynebacterium diphtheriae/*chemistry/pathogenicity
MH  - *Crystallography, X-Ray
MH  - Diphtheria/enzymology/microbiology/pathology
MH  - Heme/chemistry
MH  - Heme Oxygenase (Decyclizing)/*chemistry/metabolism
MH  - Humans
MH  - Hydrogen Bonding
MH  - Iron/chemistry/metabolism
MH  - Molecular Dynamics Simulation
MH  - Protein Binding
MH  - Protein Conformation
MH  - Protein Structure, Secondary
MH  - Water/chemistry
PMC - PMC3843059
OID - NLM: PMC3843059 [Available on 11/29/14]
OTO - NOTNLM
OT  - Bacterial Iron Acquisition
OT  - Enzyme Structure
OT  - Heme
OT  - Heme Oxygenase
OT  - Molecular Dynamics
OT  - X-ray Crystallography
EDAT- 2013/10/10 06:00
MHDA- 2014/02/22 06:00
CRDT- 2013/10/10 06:00
PMCR- 2014/11/29 00:00
PHST- 2013/10/08 [aheadofprint]
AID - M113.486936 [pii]
AID - 10.1074/jbc.M113.486936 [doi]
PST - ppublish
SO  - J Biol Chem. 2013 Nov 29;288(48):34443-58. doi: 10.1074/jbc.M113.486936. Epub
      2013 Oct 8.

PMID- 24103109
OWN - NLM
STAT- MEDLINE
DA  - 20140303
DCOM- 20140421
IS  - 1365-3156 (Electronic)
IS  - 1360-2276 (Linking)
VI  - 18
IP  - 11
DP  - 2013 Nov
TI  - Non-specific sex-differential effect of DTP vaccination may partially explain the
      excess girl child mortality in Ballabgarh, India.
PG  - 1329-37
LID - 10.1111/tmi.12192 [doi]
AB  - OBJECTIVE: To test the hypothesis that a gender differential exists in the effect
      on child mortality of BCG, DTP, measles vaccine as administered under programme
      conditions in Ballabgarh HDSS area. METHODS: All live births in 28 villages of
      Ballabgarh block in North India from 2006 to 2011 were followed until 31 December
      2011 or 36 months of age whichever was earlier. The period of analysis was
      divided into four time periods based on eligibility for vaccines under the
      national immunisation schedule (BCG for tuberculosis, primary and booster doses
      of diphtheria-tetanus-pertussis and measles). Cox proportional hazards regression
      was used to assess the association between sex and risk of mortality by
      vaccination status using age as the timescale in survival analysis and adjusting 
      for wealth index, access to health care, the presence of a health facility in the
      village, parental education, type of family, birth order of the child and year of
      birth. RESULTS: 702 deaths (332 boys and 370 girls) occurred among 12,142
      children in the cohort in the 3 years of follow-up giving a cumulative mortality 
      rate of 57.5 per 1000 live births with 35% excess girl child mortality. Age at
      vaccination for the four vaccines did not differ by sex. There was significant
      excess mortality among girls after immunisation with DTP, for both primary (HR
      1.65; 95% CI:1.17-2.32) and DTPb (2.21; 1.24-3.93) vaccinations. No significant
      excess morality among girls was noted after exposure to BCG 1.06 (0.67-1.67) or
      measles 1.34 (0.85-2.12) vaccine. CONCLUSION: This study supports the contention 
      that DTP vaccination is partially responsible for higher mortality among girls in
      this study population.
CI  - (c) 2013 John Wiley & Sons Ltd.
FAU - Krishnan, A
AU  - Krishnan A
AD  - Centre for Community Medicine, All India Institute of Medical Sciences, New
      Delhi, India; Department of Public Health and Clinical Medicine, Umea Centre for 
      Global Health Research, Umea University, Sweden.
FAU - Srivastava, R
AU  - Srivastava R
FAU - Dwivedi, P
AU  - Dwivedi P
FAU - Ng, N
AU  - Ng N
FAU - Byass, P
AU  - Byass P
FAU - Pandav, C S
AU  - Pandav CS
LA  - eng
PT  - Journal Article
DEP - 20130917
PL  - England
TA  - Trop Med Int Health
JT  - Tropical medicine & international health : TM & IH
JID - 9610576
RN  - 0 (BCG Vaccine)
RN  - 0 (Diphtheria-Tetanus-Pertussis Vaccine)
RN  - 0 (Measles Vaccine)
SB  - IM
MH  - BCG Vaccine/adverse effects
MH  - *Child Mortality
MH  - Child, Preschool
MH  - Cohort Studies
MH  - Diphtheria-Tetanus-Pertussis Vaccine/*adverse effects
MH  - Female
MH  - Follow-Up Studies
MH  - Humans
MH  - Immunization Schedule
MH  - India/epidemiology
MH  - Infant
MH  - Male
MH  - Measles Vaccine/adverse effects
MH  - *Sex Factors
MH  - Survival Analysis
MH  - Vaccination/*mortality
OTO - NOTNLM
OT  - DTP
OT  - girl
OT  - mortality
OT  - non-specific effects
OT  - vaccine
EDAT- 2013/10/10 06:00
MHDA- 2014/04/22 06:00
CRDT- 2013/10/10 06:00
PHST- 2013/09/17 [aheadofprint]
AID - 10.1111/tmi.12192 [doi]
PST - ppublish
SO  - Trop Med Int Health. 2013 Nov;18(11):1329-37. doi: 10.1111/tmi.12192. Epub 2013
      Sep 17.

PMID- 24099874
OWN - NLM
STAT- MEDLINE
DA  - 20131202
DCOM- 20140714
IS  - 1873-2518 (Electronic)
IS  - 0264-410X (Linking)
VI  - 31
IP  - 51
DP  - 2013 Dec 9
TI  - Evaluation of several approaches to immunize parents of neonates against B.
      pertussis.
PG  - 6087-91
LID - 10.1016/j.vaccine.2013.09.043 [doi]
LID - S0264-410X(13)01297-8 [pii]
AB  - BACKGROUND: Parental immunization ("cocooning") is a potentially effective
      strategy to protect neonates against Bordetella pertussis. The objective of this 
      study was to evaluate three approaches to parental immunization: (1) current
      practice (single dTap dose to adolescents, one additional dose recommended in
      adults); (2) promotion of vaccination in the maternity ward, with vaccine offered
      in the community; and (3) promotion and administration of vaccine in the
      maternity ward. METHODS: We conducted a two-phase study of postpartum women in a 
      tertiary care obstetric-pediatric hospital in Montreal, Canada. In Phase I,
      mothers completed a standardized questionnaire regarding pertussis knowledge,
      attitudes and immunization status. Interviews provided information on cocooning
      and pertussis vaccination, and invited parents to receive the vaccine in the
      community. In phase II, information was provided (no questionnaire) with
      vaccination offered in the maternity ward before discharge. RESULTS: Phase I
      included 101 participants; Phase II, 244. Baseline knowledge on infant disease
      severity and adult vaccine recommendations was poor. Only 6% of women were
      considered protected. In Phase I, 56.3% and 62.5% of eligible mothers and
      fathers, respectively, were willing to receive the vaccine; only 5.4% and 8.7%
      were immunized in the community. In Phase II, 53.1% and 62.6% of mothers and
      fathers, respectively, would accept vaccination; 46.9% of mothers and 60.5% of
      fathers were immunized onsite (p<0.01). CONCLUSION: Offering dTap vaccine in the 
      maternity ward is an effective approach to promote cocooning and increase vaccine
      uptake. The generalizability and cost effectiveness of this strategy should be
      investigated further.
CI  - Copyright (c) 2013. Published by Elsevier Ltd.
FAU - Frere, Julie
AU  - Frere J
AD  - Infectious Diseases Division, Department of Pediatrics, Sainte Justine Hospital
      (CHU Sainte-Justine), Montreal, Quebec, Canada.
FAU - De Wals, Philippe
AU  - De Wals P
FAU - Ovetchkine, Philippe
AU  - Ovetchkine P
FAU - Coic, Lena
AU  - Coic L
FAU - Audibert, Francois
AU  - Audibert F
FAU - Tapiero, Bruce
AU  - Tapiero B
LA  - eng
PT  - Journal Article
PT  - Research Support, Non-U.S. Gov't
DEP - 20131005
PL  - Netherlands
TA  - Vaccine
JT  - Vaccine
JID - 8406899
RN  - 0 (Diphtheria-Tetanus-acellular Pertussis Vaccines)
SB  - IM
MH  - Adolescent
MH  - Adult
MH  - Canada
MH  - Diphtheria-Tetanus-acellular Pertussis Vaccines/*administration &
      dosage/*immunology
MH  - Female
MH  - Health Knowledge, Attitudes, Practice
MH  - Humans
MH  - Infant, Newborn
MH  - Male
MH  - Parents
MH  - Postpartum Period
MH  - Questionnaires
MH  - Vaccination/*methods
MH  - Whooping Cough/*immunology/*prevention & control
OTO - NOTNLM
OT  - Cocooning
OT  - Immunization
OT  - Pertussis
EDAT- 2013/10/09 06:00
MHDA- 2014/07/16 06:00
CRDT- 2013/10/09 06:00
PHST- 2013/07/16 [received]
PHST- 2013/09/16 [revised]
PHST- 2013/09/23 [accepted]
PHST- 2013/10/05 [aheadofprint]
AID - S0264-410X(13)01297-8 [pii]
AID - 10.1016/j.vaccine.2013.09.043 [doi]
PST - ppublish
SO  - Vaccine. 2013 Dec 9;31(51):6087-91. doi: 10.1016/j.vaccine.2013.09.043. Epub 2013
      Oct 5.

PMID- 24098532
OWN - NLM
STAT- MEDLINE
DA  - 20131007
DCOM- 20140429
IS  - 1932-6203 (Electronic)
IS  - 1932-6203 (Linking)
VI  - 8
IP  - 10
DP  - 2013
TI  - Selection of a novel anti-nicotine vaccine: influence of antigen design on
      antibody function in mice.
PG  - e76557
LID - 10.1371/journal.pone.0076557 [doi]
AB  - Anti-nicotine vaccines may aid smoking cessation via the induction of
      anti-nicotine antibodies (Ab) which reduce nicotine entering the brain, and hence
      the associated reward. Ab function depends on both the quantity (titer) and the
      quality (affinity) of the Ab. Anti-nicotine vaccines tested previously in
      clinical studies had poor efficacy despite high Ab titer, and this may be due to 
      inadequate function if Ab of low affinity were induced. In this study, we
      designed and synthesized a series of novel nicotine-like haptens which were all
      linked to diphtheria toxoid (DT) as carrier, but which differed in the site of
      attachment of linker to nicotine, the nature of linker used, and the handle used 
      to attach the hapten to DT. The resulting hapten conjugates were evaluated in a
      mouse model, using CpG (a TLR9 agonist) and aluminum hydroxide (Al(OH)3) as
      adjuvants, whereby Ab titers, affinity and function were evaluated using a
      radiolabeled nicotine challenge model. A series of additional linkers varying in 
      length, rigidity and polarity were used with a single hapten to generate
      additional DT-conjugates, which were also tested in mice. Conjugates made with
      different haptens resulted in various titers of anti-nicotine Ab. Several haptens
      gave similarly high Ab titers, but among these, Ab affinity and hence function
      varied considerably. Linker also influenced Ab titer, affinity and function.
      These results demonstrate that immune responses induced in mice by
      nicotine-conjugate antigens are greatly influenced by hapten design including
      site of attachment of linker to nicotine, the nature of linker used, and the
      handle used to attach the hapten to DT. While both Ab titer and affinity
      contributed to function, affinity was more sensitive to antigen differences.
FAU - Pryde, David C
AU  - Pryde DC
AD  - Pfizer Worldwide Medicinal Chemistry, Cambridge, United Kingdom.
FAU - Jones, Lyn H
AU  - Jones LH
FAU - Gervais, David P
AU  - Gervais DP
FAU - Stead, David R
AU  - Stead DR
FAU - Blakemore, David C
AU  - Blakemore DC
FAU - Selby, Matthew D
AU  - Selby MD
FAU - Brown, Alan D
AU  - Brown AD
FAU - Coe, Jotham W
AU  - Coe JW
FAU - Badland, Matthew
AU  - Badland M
FAU - Beal, David M
AU  - Beal DM
FAU - Glen, Rebecca
AU  - Glen R
FAU - Wharton, Yvonne
AU  - Wharton Y
FAU - Miller, Gavin J
AU  - Miller GJ
FAU - White, Phil
AU  - White P
FAU - Zhang, Ningli
AU  - Zhang N
FAU - Benoit, Michelle
AU  - Benoit M
FAU - Robertson, Karen
AU  - Robertson K
FAU - Merson, James R
AU  - Merson JR
FAU - Davis, Heather L
AU  - Davis HL
FAU - McCluskie, Michael J
AU  - McCluskie MJ
LA  - eng
PT  - Journal Article
DEP - 20131001
PL  - United States
TA  - PLoS One
JT  - PloS one
JID - 101285081
RN  - 0 (Adjuvants, Immunologic)
RN  - 0 (Antibodies)
RN  - 0 (Antigens)
RN  - 0 (Diphtheria Toxoid)
RN  - 0 (Haptens)
RN  - 0 (Immunoconjugates)
RN  - 0 (Oligodeoxyribonucleotides)
RN  - 0 (Vaccines)
RN  - 54-11-5 (Nicotine)
RN  - 5QB0T2IUN0 (Aluminum Hydroxide)
SB  - IM
MH  - Adjuvants, Immunologic/chemistry
MH  - Aluminum Hydroxide/chemistry
MH  - Animals
MH  - Antibodies/blood/chemistry/*immunology
MH  - Antibody Affinity
MH  - Antibody Specificity
MH  - Antigens/chemistry/*immunology
MH  - Diphtheria Toxoid/chemistry/immunology
MH  - Female
MH  - Haptens/chemistry/*immunology
MH  - Humans
MH  - Immunoconjugates/chemistry
MH  - Mice
MH  - Mice, Inbred BALB C
MH  - Molecular Mimicry
MH  - Nicotine/chemistry/*immunology
MH  - Oligodeoxyribonucleotides/chemistry/immunology
MH  - Protein Engineering/methods
MH  - Smoking/immunology/*prevention & control
MH  - Structure-Activity Relationship
MH  - Vaccines/administration & dosage/chemistry/*immunology
PMC - PMC3788104
OID - NLM: PMC3788104
EDAT- 2013/10/08 06:00
MHDA- 2014/04/30 06:00
CRDT- 2013/10/08 06:00
PHST- 2013 [ecollection]
PHST- 2013/04/24 [received]
PHST- 2013/08/25 [accepted]
PHST- 2013/10/01 [epublish]
AID - 10.1371/journal.pone.0076557 [doi]
AID - PONE-D-13-16465 [pii]
PST - epublish
SO  - PLoS One. 2013 Oct 1;8(10):e76557. doi: 10.1371/journal.pone.0076557. eCollection
      2013.

PMID- 24097042
OWN - NLM
STAT- MEDLINE
DA  - 20131029
DCOM- 20131227
LR  - 20140507
IS  - 1546-1726 (Electronic)
IS  - 1097-6256 (Linking)
VI  - 16
IP  - 11
DP  - 2013 Nov
TI  - Origin and effect of phototransduction noise in primate cone photoreceptors.
PG  - 1692-700
LID - 10.1038/nn.3534 [doi]
AB  - Noise in the responses of cone photoreceptors sets a fundamental limit on visual 
      sensitivity, yet the origin of noise in mammalian cones and its relation to
      behavioral sensitivity are poorly understood. Our work here on primate cones
      improves understanding of these issues in three ways. First, we found that cone
      noise was not dominated by spontaneous photopigment activation or by quantal
      fluctuations in photon absorption, but was instead dominated by other sources,
      namely channel noise and fluctuations in cyclic GMP. Second, adaptation in cones,
      unlike that in rods, affected signal and noise differently. This difference helps
      to explain why thresholds for rod- and cone-mediated signals have different
      dependencies on background light level. Third, past estimates of noise in
      mammalian cones are too high to explain behavioral sensitivity. Our measurements 
      indicate a lower level of cone noise and therefore help to reconcile
      physiological and behavioral estimates of cone noise and sensitivity.
FAU - Angueyra, Juan M
AU  - Angueyra JM
AD  - Department of Physiology and Biophysics, Howard Hughes Medical Institute,
      University of Washington, Seattle, Washington, USA.
FAU - Rieke, Fred
AU  - Rieke F
LA  - eng
GR  - P51 OD 010425/OD/NIH HHS/United States
GR  - R01 EY011850/EY/NEI NIH HHS/United States
GR  - R01EY11850/EY/NEI NIH HHS/United States
GR  - RR00166/RR/NCRR NIH HHS/United States
GR  - Howard Hughes Medical Institute/United States
GR  - Howard Hughes Medical Institute/United States
PT  - Journal Article
PT  - Research Support, N.I.H., Extramural
PT  - Research Support, Non-U.S. Gov't
DEP - 20131006
PL  - United States
TA  - Nat Neurosci
JT  - Nature neuroscience
JID - 9809671
RN  - 0 (Diphtheria-Tetanus-Pertussis Vaccine)
RN  - 0 (Phosphodiesterase Inhibitors)
RN  - 32266-35-6 (Dibutyryl Cyclic GMP)
RN  - 86-01-1 (Guanosine Triphosphate)
RN  - 8L70Q75FXE (Adenosine Triphosphate)
RN  - TBT296U68M (1-Methyl-3-isobutylxanthine)
SB  - IM
MH  - 1-Methyl-3-isobutylxanthine/pharmacology
MH  - Adaptation, Ocular/physiology
MH  - Adenosine Triphosphate/metabolism
MH  - Animals
MH  - Dibutyryl Cyclic GMP/pharmacology
MH  - Diphtheria-Tetanus-Pertussis Vaccine
MH  - Female
MH  - Guanosine Triphosphate/metabolism
MH  - Light
MH  - Light Signal Transduction/*physiology
MH  - Male
MH  - Membrane Potentials/drug effects
MH  - Models, Neurological
MH  - Patch-Clamp Techniques
MH  - Phosphodiesterase Inhibitors/pharmacology
MH  - Primates
MH  - Retinal Cone Photoreceptor Cells/*physiology
MH  - Sensory Thresholds/drug effects/*physiology
PMC - PMC3815624
MID - NIHMS522586
OID - NLM: NIHMS522586
OID - NLM: PMC3815624
EDAT- 2013/10/08 06:00
MHDA- 2013/12/29 06:00
CRDT- 2013/10/08 06:00
PHST- 2013/04/03 [received]
PHST- 2013/09/05 [accepted]
PHST- 2013/10/06 [aheadofprint]
AID - nn.3534 [pii]
AID - 10.1038/nn.3534 [doi]
PST - ppublish
SO  - Nat Neurosci. 2013 Nov;16(11):1692-700. doi: 10.1038/nn.3534. Epub 2013 Oct 6.

PMID- 24096180
OWN - NLM
STAT- MEDLINE
DA  - 20140225
DCOM- 20140505
IS  - 1097-6868 (Electronic)
IS  - 0002-9378 (Linking)
VI  - 210
IP  - 3
DP  - 2014 Mar
TI  - Effectiveness of hospital-based postpartum procedures on pertussis vaccination
      among postpartum women.
PG  - 237.e1-6
LID - 10.1016/j.ajog.2013.09.043 [doi]
LID - S0002-9378(13)01036-3 [pii]
AB  - OBJECTIVE: Pertussis causes significant morbidity among adults, children, and
      especially infants. Since 2006, pertussis vaccination has been recommended for
      women after delivery. We conducted a prospective, controlled evaluation of
      in-hospital postpartum pertussis vaccination of birth mothers from October 2009
      through July 2010 to evaluate the effectiveness of hospital-based procedures in
      increasing postpartum vaccination. STUDY DESIGN: The intervention and comparison 
      hospitals are private community facilities, each with 2000-6000 births/year. At
      the intervention hospital, physician opt-in orders for tetanus toxoid, reduced
      diphtheria toxoid and acellular pertussis vaccine (Tdap) before discharge were
      implemented in November 2009, followed by standing orders in February 2010. The
      comparison hospital maintained standard practice. Randomly selected hospital
      charts of women after delivery were reviewed for receipt of Tdap and demographic 
      data. We evaluated postpartum Tdap vaccination rates and conducted multivariate
      analyses to evaluate characteristics that are associated with vaccination. We
      reviewed 1264 charts (658 intervention hospital; 606 comparison hospital) from
      women with completed deliveries. RESULTS: Tdap postpartum vaccination was 0% at
      both hospitals at baseline. In the intervention hospital, the introduction of the
      opt-in order was followed by an increase in postpartum vaccination to 18%. The
      introduction of the standing order approach was followed by a further increase to
      69% (P < .0001). No postpartum Tdap vaccinations were documented in the
      comparison hospital. Postpartum Tdap vaccination in the intervention hospital did
      not differ by demographic characteristics. CONCLUSION: In-hospital ordering
      procedures substantially increased Tdap vaccination coverage in women after
      delivery. Opt-in orders increased coverage that increased substantially with
      standing orders.
CI  - Copyright (c) 2014 Mosby, Inc. All rights reserved.
FAU - Yeh, Sylvia
AU  - Yeh S
AD  - Department of Pediatrics, Division of Pediatric Infectious Diseases, Los Angeles 
      Biomedical Research Institute at Harbor-UCLA and David Geffen School of Medicine 
      at UCLA, Torrance, CA. Electronic address: syeh@labiomed.org.
FAU - Mink, ChrisAnna
AU  - Mink C
AD  - Department of Pediatrics, Division of Pediatric Infectious Diseases, Los Angeles 
      Biomedical Research Institute at Harbor-UCLA and David Geffen School of Medicine 
      at UCLA, Torrance, CA.
FAU - Kim, Matthew
AU  - Kim M
AD  - Department of Obstetrics and Gynecology, Cedars Sinai Medical Center and David
      Geffen School of Medicine, University of California, Los Angeles, CA.
FAU - Naylor, Scott
AU  - Naylor S
AD  - Department of Perinatal Medicine, Providence Little Company of Mary Hospital,
      Torrance, CA.
FAU - Zangwill, Kenneth M
AU  - Zangwill KM
AD  - Department of Pediatrics, Division of Pediatric Infectious Diseases, Los Angeles 
      Biomedical Research Institute at Harbor-UCLA and David Geffen School of Medicine 
      at UCLA, Torrance, CA.
FAU - Allred, Norma J
AU  - Allred NJ
AD  - Immunization Services Division, National Center for Immunization and Respiratory 
      Diseases, Centers for Disease Control and Prevention, Atlanta, GA.
LA  - eng
GR  - 5U01-IP000192/IP/NCIRD CDC HHS/United States
PT  - Controlled Clinical Trial
PT  - Journal Article
PT  - Research Support, U.S. Gov't, P.H.S.
DEP - 20131002
PL  - United States
TA  - Am J Obstet Gynecol
JT  - American journal of obstetrics and gynecology
JID - 0370476
RN  - 0 (Pertussis Vaccine)
SB  - AIM
SB  - IM
MH  - Adult
MH  - Female
MH  - Humans
MH  - *Pertussis Vaccine
MH  - *Postpartum Period
MH  - Prospective Studies
MH  - Treatment Outcome
MH  - *Vaccination
MH  - Whooping Cough/*prevention & control
OTO - NOTNLM
OT  - Tdap
OT  - opt-in
OT  - postpartum
OT  - standing orders
OT  - vaccination
EDAT- 2013/10/08 06:00
MHDA- 2014/05/06 06:00
CRDT- 2013/10/08 06:00
PHST- 2013/06/01 [received]
PHST- 2013/08/28 [revised]
PHST- 2013/09/27 [accepted]
PHST- 2013/10/02 [aheadofprint]
AID - S0002-9378(13)01036-3 [pii]
AID - 10.1016/j.ajog.2013.09.043 [doi]
PST - ppublish
SO  - Am J Obstet Gynecol. 2014 Mar;210(3):237.e1-6. doi: 10.1016/j.ajog.2013.09.043.
      Epub 2013 Oct 2.

PMID- 24091847
OWN - NLM
STAT- MEDLINE
DA  - 20131004
DCOM- 20140509
IS  - 0019-1639 (Print)
IS  - 0019-1639 (Linking)
VI  - 69
IP  - 4
DP  - 2013 Jul-Aug
TI  - [Old problems and new strategies in the fight against pertussis].
PG  - 473-80
AB  - Pertussis is still a major Public Health problem. In fact, despite high
      vaccination coverage, several outbreaks have occurred in the last years all over 
      the world, with thousands of cases and several deaths. Waning immunity seems to
      be the origin of this phenomenon, causing the shift of the peak incidence of the 
      disease from school-age children, typical of the pre-vaccination era, to
      adolescents and adults. From these subjects the infection spreads to infants who 
      have not yet been vaccinated or who have not completed the vaccination cycle. To 
      reduce the incidence and the complications of pertussis in infants and immune
      compromised persons, booster doses are recommended and a "cocoon" vaccination
      strategy has been proposed.
FAU - Carlino, Cristiana
AU  - Carlino C
AD  - Scuola di Specializzazione in Igiene e Medicina Preventiva, Universita di Roma
      Tor Vergata.
FAU - Zaratti, Laura
AU  - Zaratti L
FAU - Franco, Elisabetta
AU  - Franco E
LA  - ita
PT  - English Abstract
PT  - Journal Article
TT  - Vecchi problemi e nuove strategie nella lotta contro la pertosse.
PL  - Italy
TA  - Ig Sanita Pubbl
JT  - Igiene e sanita pubblica
JID - 0373022
RN  - 0 (Diphtheria-Tetanus-acellular Pertussis Vaccines)
RN  - 0 (Pertussis Vaccine)
SB  - IM
MH  - Diphtheria-Tetanus-acellular Pertussis Vaccines/administration & dosage
MH  - Disease Outbreaks/*prevention & control
MH  - Humans
MH  - Immunization Programs
MH  - Immunization, Secondary/trends
MH  - Incidence
MH  - Italy/epidemiology
MH  - Pertussis Vaccine/*administration & dosage
MH  - Practice Guidelines as Topic
MH  - Risk Factors
MH  - Vaccination/methods/trends
MH  - Whooping Cough/epidemiology/immunology/*prevention & control
MH  - World Health
EDAT- 2013/10/05 06:00
MHDA- 2014/05/10 06:00
CRDT- 2013/10/05 06:00
PST - ppublish
SO  - Ig Sanita Pubbl. 2013 Jul-Aug;69(4):473-80.

PMID- 24089135
OWN - NLM
STAT- MEDLINE
DA  - 20131003
DCOM- 20140605
IS  - 1581-2979 (Electronic)
IS  - 1318-4458 (Linking)
VI  - 22
IP  - 3
DP  - 2013 Sep
TI  - Vaccination indications and limits in the elderly.
PG  - 65-70
AB  - Infections are a major cause of morbidity and mortality in the elderly. Although 
      vaccination is crucial for preventing infectious diseases, the ability of the
      elderly to establish an effective immune response to vaccination is much lower
[truncated: 29,855,328 more chars]
