# Supplementary material for: Invisible Brain: Knowledge in Research Works and Neuron Activity
Source: PLoS One. 2016 Jul 20;11(7):e0158590. doi: 10.1371/journal.pone.0158590 (PMC4954711; doi:10.1371/journal.pone.0158590)
Supplement: S1 File — (ZIP) [file pone.0158590.s001.zip › DopplerEffect.txt]

FN Thomson Reuters Web of Science™
VR 1.0
PT J
AU Urvoy, A
   Carr, C
   Ritter, R
   Adams, CS
   Weatherill, KJ
   Low, R
AF Urvoy, A.
   Carr, C.
   Ritter, R.
   Adams, C. S.
   Weatherill, K. J.
   Loew, R.
TI Optical coherences and wavelength mismatch in ladder systems
SO JOURNAL OF PHYSICS B-ATOMIC MOLECULAR AND OPTICAL PHYSICS
LA English
DT Article
ID ELECTROMAGNETICALLY-INDUCED TRANSPARENCY; NONLINEAR OPTICS; RYDBERG
   ATOMS; VAPOR CELL; BANDWIDTH; MEDIA; LIGHT; LASER; LINE
AB We investigate experimentally and theoretically the coherent and incoherent processes in open three-level ladder systems in room temperature gases and identify in which regime electromagnetically induced transparency (EIT) occurs. The peculiarity of this work lies in the unusual situation where the wavelength of the probe field is shorter than that of the coupling field. The nature of the observed spectral features depends considerably on the total response of different velocity classes, the varying Doppler shifts for bichromatic excitation fields, on optical pumping to additional electronic states and transit time effects. All these ingredients can be absorbed in a model based on optical Bloch equations with only five electronic states.
C1 [Urvoy, A.; Ritter, R.; Loew, R.] Univ Stuttgart, Inst Phys 5, D-70550 Stuttgart, Germany.
   [Carr, C.; Ritter, R.; Adams, C. S.; Weatherill, K. J.] Univ Durham, Dept Phys, Joint Quantum Ctr JQC Durham Newcastle, Durham DH1 3LE, England.
RP Urvoy, A (reprint author), Univ Stuttgart, Inst Phys 5, Pfaffenwaldring 57, D-70550 Stuttgart, Germany.
EM a.urvoy@physik.uni-stuttgart.de
RI Loew, Robert/I-8206-2014
FU Carl-Zeiss-Stiftung; UK Engineering and Physical Sciences Council;
   Baden-Wurttemberg Stiftung; Landesgraduiertenforderung Baden
   Wurttemberg; Durham University
FX The authors would like to thank T Pfau, H Kubler, S Hofferberth, J
   Keaveney, UM Krohn and IG Hughes for fruitful discussions, as well as C
   Veit for experimental input. This project was supported by the
   Carl-Zeiss-Stiftung and the UK Engineering and Physical Sciences
   Council. RL is indebted to the Baden-Wurttemberg Stiftung for the
   financial support of this research by the Eliteprogramme for Postdocs.
   RR acknowledges financial support from the Landesgraduiertenforderung
   Baden Wurttemberg. KJW acknowledges financial support from Durham
   University.
NR 36
TC 1
Z9 1
PU IOP PUBLISHING LTD
PI BRISTOL
PA TEMPLE CIRCUS, TEMPLE WAY, BRISTOL BS1 6BE, ENGLAND
SN 0953-4075
EI 1361-6455
J9 J PHYS B-AT MOL OPT
JI J. Phys. B-At. Mol. Opt. Phys.
PD DEC 28
PY 2013
VL 46
IS 24
AR 245001
DI 10.1088/0953-4075/46/24/245001
PG 6
WC Optics; Physics, Atomic, Molecular & Chemical
SC Optics; Physics
GA 269XA
UT WOS:000328275700002
ER

PT J
AU Svintsov, D
   Vyurkov, V
   Ryzhii, V
   Otsuji, T
AF Svintsov, D.
   Vyurkov, V.
   Ryzhii, V.
   Otsuji, T.
TI Hydrodynamic electron transport and nonlinear waves in graphene
SO PHYSICAL REVIEW B
LA English
DT Article
ID FIELD-EFFECT TRANSISTORS; CURRENT SATURATION; PLASMONICS; MECHANISM;
   MODEL; GAS
AB We derive the system of hydrodynamic equations governing the collective motion of massless fermions in graphene. The obtained equations demonstrate the lack of Galilean and Lorentz invariance and contain a variety of nonlinear terms due to the quasirelativistic nature of carriers. Using these equations, we show the possibility of soliton formation in an electron plasma of gated graphene. The quasirelativistic effects set an upper limit for soliton amplitude, which marks graphene out of conventional semiconductors. The mentioned noninvariance of the equations is revealed in spectra of plasma waves in the presence of steady flow, which no longer obey the Doppler shift. The feasibility of plasma-wave excitation by direct current in graphene channels is also discussed.
C1 [Svintsov, D.; Vyurkov, V.] Russian Acad Sci, Inst Phys & Technol, Moscow 117218, Russia.
   [Svintsov, D.; Vyurkov, V.] Moscow Inst Phys & Technol, Dolgoprudnyi 141700, Russia.
   [Ryzhii, V.; Otsuji, T.] Tohoku Univ, Elect Commun Res Inst, Sendai, Miyagi 9808577, Japan.
RP Svintsov, D (reprint author), Russian Acad Sci, Inst Phys & Technol, Moscow 117218, Russia.
FU Russian Ministry of Education and Science [14.132.21.1687]; Russian
   Foundation for Basic Research [11-07-00464]; Russian Academy of Science;
   Japan Science and Technology Agency; CREST; Japan Society for Promotion
   of Science
FX The work of D.S. and V.V. was supported by the Russian Ministry of
   Education and Science (Grant No. 14.132.21.1687), the Russian Foundation
   for Basic Research (Grant No. 11-07-00464), and the Russian Academy of
   Science. The work at RIEC was supported by the Japan Science and
   Technology Agency, CREST, and by the Japan Society for Promotion of
   Science. The authors are grateful to S.O. Yurchenko for helpful
   discussions and to Professor M. Polini for valuable comments.
NR 39
TC 0
Z9 0
PU AMER PHYSICAL SOC
PI COLLEGE PK
PA ONE PHYSICS ELLIPSE, COLLEGE PK, MD 20740-3844 USA
SN 1098-0121
EI 1550-235X
J9 PHYS REV B
JI Phys. Rev. B
PD DEC 27
PY 2013
VL 88
IS 24
AR 245444
DI 10.1103/PhysRevB.88.245444
PG 8
WC Physics, Condensed Matter
SC Physics
GA AC0BS
UT WOS:000332160400002
ER

PT J
AU Lin, YW
   Huang, CY
   Chen, YH
   Shih, CM
   Tsao, NW
   Lin, CY
   Chang, NC
   Tsai, CS
   Tsai, HY
   Tsai, JC
   Huang, PH
   Li, CY
   Lin, FY
AF Lin, Yi-Wen
   Huang, Chun-Yao
   Chen, Yung-Hsiang
   Shih, Chun-Ming
   Tsao, Nai-Wen
   Lin, Cheng-Yen
   Chang, Nen-Chung
   Tsai, Chien-Sung
   Tsai, Hsiao-Ya
   Tsai, Jui-Chi
   Huang, Po-Hsun
   Li, Chi-Yuan
   Lin, Feng-Yen
TI GroEL1, a Heat Shock protein 60 of Chlamydia pneumoniae, Impairs
   Neovascularization by Decreasing Endothelial Progenitor Cell Function
SO PLOS ONE
LA English
DT Article
ID ACTIVATED PROTEIN-KINASE; SMOOTH-MUSCLE-CELLS; ATHEROSCLEROTIC LESION
   DEVELOPMENT; NITRIC-OXIDE SYNTHASE; HEAT-SHOCK PROTEINS; ADHESION
   MOLECULES; RECEPTOR 4; CHLAMYDOPHILA-PNEUMONIAE; OXIDATIVE STRESS;
   EXPRESSION
AB The number and function of endothelial progenitor cells (EPCs) are sensitive to hyperglycemia, hypertension, and smoking in humans, which are also associated with the development of atherosclerosis. GroEL1 from Chlamydia pneumoniae has been found in atherosclerotic lesions and is related to atherosclerotic pathogenesis. However, the actual effects of GroEL1 on EPC function are unclear. In this study, we investigate the EPC function in GroEL1-administered hind limb-ischemic C57BL/B6 and C57BL/10ScNJ (a toll-like receptor 4 (TLR4) mutation) mice and human EPCs. In mice, laser Doppler imaging, flow cytometry, and immunohistochemistry were used to evaluate the degree of neo-vasculogenesis, circulating level of EPCs, and expression of CD34, vWF, and endothelial nitric oxide synthase (eNOS) in vessels. Blood flow in the ischemic limb was significantly impaired in C57BL/B6 but not C57BL/10ScNJ mice treated with GroEL1. Circulating EPCs were also decreased after GroEL1 administration in C57BL/B6 mice. Additionally, GroEL1 inhibited the expression of CD34 and eNOS in C57BL/B6 ischemic muscle. In vitro, GroEL1 impaired the capacity of differentiation, mobilization, tube formation, and migration of EPCs. GroEL1 increased senescence, which was mediated by caspases, p38 MAPK, and ERK1/2 signaling in EPCs. Furthermore, GroEL1 decreased integrin and E-selectin expression and induced inflammatory responses in EPCs. In conclusion, these findings suggest that TLR4 and impaired NO-related mechanisms could contribute to the reduced number and functional activity of EPCs in the presence of GroEL1 from C. pneumoniae.
C1 [Lin, Yi-Wen; Huang, Chun-Yao; Shih, Chun-Ming; Chang, Nen-Chung; Lin, Feng-Yen] Taipei Med Univ, Coll Med, Dept Internal Med, Sch Med, Taipei, Taiwan.
   [Lin, Yi-Wen; Huang, Chun-Yao; Shih, Chun-Ming; Chang, Nen-Chung; Tsai, Jui-Chi; Lin, Feng-Yen] Taipei Med Univ Hosp, Dept Internal Med, Div Cardiol, Taipei, Taiwan.
   [Lin, Yi-Wen; Huang, Chun-Yao; Shih, Chun-Ming; Chang, Nen-Chung; Tsai, Jui-Chi; Lin, Feng-Yen] Taipei Med Univ Hosp, Cardiovasc Res Ctr, Taipei, Taiwan.
   [Chen, Yung-Hsiang] China Med Univ, Grad Inst Integrated Med, Taichung, Taiwan.
   [Tsao, Nai-Wen] Taipei Med Univ Hosp, Div Cardiovasc Surg, Taipei, Taiwan.
   [Lin, Cheng-Yen] Hung Kuang Univ, Dept Comp Sci & Informat Management, Taichung, Taiwan.
   [Tsai, Chien-Sung; Tsai, Hsiao-Ya] Natl Def Med Ctr, Div Cardiovasc Surg, Taipei, Taiwan.
   [Huang, Po-Hsun] Taipei Vet Gen Hosp, Div Cardiol, Taipei, Taiwan.
   [Li, Chi-Yuan] China Med Univ, Grad Inst Clin Med Sci, Taichung, Taiwan.
   [Li, Chi-Yuan] China Med Univ Hosp, Dept Anesthesiol, Taichung, Taiwan.
RP Lin, FY (reprint author), Taipei Med Univ, Coll Med, Dept Internal Med, Sch Med, Taipei, Taiwan.
EM g870905@tmu.edu.tw
FU National Science Council, Taiwan [NSC 99-2314-B-038-030-MY2,
   NSC101-2314-B-038-041-MY3]
FX This work was partially funded by National Science Council (NSC
   99-2314-B-038-030-MY2 and NSC101-2314-B-038-041-MY3), Taiwan. The
   funders had no role in study design, data collection and analysis,
   decision to publish, or preparation of the manuscript.
NR 62
TC 1
Z9 1
PU PUBLIC LIBRARY SCIENCE
PI SAN FRANCISCO
PA 1160 BATTERY STREET, STE 100, SAN FRANCISCO, CA 94111 USA
SN 1932-6203
J9 PLOS ONE
JI PLoS One
PD DEC 23
PY 2013
VL 8
IS 12
DI 10.1371/journal.pone.0084731
PG 14
WC Multidisciplinary Sciences
SC Science & Technology - Other Topics
GA 278IG
UT WOS:000328882000163
ER

PT J
AU Walker, MA
   Demorest, PB
   van Straten, W
AF Walker, Mark A.
   Demorest, Paul B.
   van Straten, Willem
TI CYCLIC SPECTROSCOPY OF THE MILLISECOND PULSAR, B1937+21
SO ASTROPHYSICAL JOURNAL
LA English
DT Article
DE ISM: general; methods: data analysis; pulsars: general; pulsars:
   individual (PSR B1937+21); scattering
ID EXTREME SCATTERING EVENTS; INTERSTELLAR-MEDIUM; COMPACT STRUCTURES;
   SPECTRAL-ANALYSIS; PARABOLIC ARCS; RADIO PULSARS; PRECISION;
   OPTIMIZATION; PLASMA; SCINTILLATIONS
AB Cyclic spectroscopy is a signal processing technique that was originally developed for engineering applications and has recently been introduced into the field of pulsar astronomy. It is a powerful technique with many attractive features, not least of which is the explicit rendering of information about the relative phases in any filtering imposed on the signal, thus making holography a more straightforward proposition. Here we present methods for determining optimum estimates of both the filter itself and the statistics of the unfiltered signal, starting from a measured cyclic spectrum. In the context of radio pulsars these quantities tell us the impulse response of the interstellar medium (ISM) and the intrinsic pulse profile. We demonstrate our techniques by application to 428 MHz Arecibo data on the millisecond pulsar B1937+21, obtaining the pulse profile free from the effects of interstellar scattering. As expected, the intrinsic profile exhibits main-and inter-pulse components that are narrower than they appear in the scattered profile; it also manifests some weak, but sharp, features that are revealed for the first time at low frequency. We determine the structure of the received electric field envelope as a function of delay and Doppler shift. Our delay Doppler image has a high dynamic range and displays some pronounced, low-level power concentrations at large delays. These concentrations imply strong clumpiness in the ionized ISM, on AU-size scales, which must adversely affect the timing of B1937+21.
C1 [Walker, Mark A.] Manly Astrophys, Manly 2095, Australia.
   [Demorest, Paul B.] Natl Radio Astron Observ, Charlottesville, VA 22903 USA.
   [van Straten, Willem] Swinburne Univ Technol, Hawthorn, Vic 3122, Australia.
RP Walker, MA (reprint author), Manly Astrophys, 3-22 Cliff St, Manly 2095, Australia.
EM Mark.Walker@manlyastrophysics.org; pdemores@nrao.edu; willem@swin.edu.au
FU National Science Foundation [AST-1100968]
FX The Arecibo Observatory is operated by SRI International under a
   cooperative agreement with the National Science Foundation
   (AST-1100968), and in alliance with Ana G. Mendez-Universidad
   Metropolitana, and the Universities Space Research Association.
NR 49
TC 0
Z9 0
PU IOP PUBLISHING LTD
PI BRISTOL
PA TEMPLE CIRCUS, TEMPLE WAY, BRISTOL BS1 6BE, ENGLAND
SN 0004-637X
EI 1538-4357
J9 ASTROPHYS J
JI Astrophys. J.
PD DEC 20
PY 2013
VL 779
IS 2
AR 99
DI 10.1088/0004-637X/779/2/99
PG 19
WC Astronomy & Astrophysics
SC Astronomy & Astrophysics
GA 268RC
UT WOS:000328187200009
ER

PT J
AU Cazzoli, G
   Puzzarini, C
AF Cazzoli, Gabriele
   Puzzarini, Cristina
TI Sub-Doppler Resolution in the THz Frequency Domain: 1 kHz Accuracy at 1
   THz by Exploiting the Lamb-Dip Technique
SO JOURNAL OF PHYSICAL CHEMISTRY A
LA English
DT Article
ID ROTATIONAL SPECTROSCOPY; MOLECULAR-SPECTROSCOPY; HYPERFINE-STRUCTURE;
   COLOGNE DATABASE; BENDING STATES; MILLIMETER; TRANSITION; SPECTRUM; CDMS
AB We report the first thorough investigation of the Lamb-dip effect in the THz region, which in turn allows sub-Doppler resolution to be exploited in this frequency region. It is demonstrated that an accuracy of 1 kHz, or even better (i.e., an accuracy better than 1 part in 109), and a frequency resolution of 50 kHz (i.e., a resolution better than 5 parts in 108) can be routinely obtained in our laboratory. It has also shown that Lamb-dip spectra can be recorded using either a Fabry-Perot interferometric cell or a free-space cell. Hydrogen sulfide (H2S), sulfur dioxide (SO2), deuterated water (D2O), and methyl fluoride (CH3F) have been selected as examples for demonstrating the accuracy and resolution reachable, thus providing the most accurate frequency values in the 1.0-1.2 THz frequency range for these molecules. Measurements for SO2 have also been employed in a global fit, thus improving its spectroscopic parameters for the vibrational ground state.
C1 [Cazzoli, Gabriele; Puzzarini, Cristina] Univ Bologna, Dipartimento Chim Giacomo Ciamician, I-40126 Bologna, Italy.
RP Puzzarini, C (reprint author), Univ Bologna, Dipartimento Chim Giacomo Ciamician, Via F Selmi 2, I-40126 Bologna, Italy.
EM cristina.puzzarini@unibo.it
FU Italian MIUR; University of Bologna
FX This work was supported by Italian MIUR (PRIN 2009 funds) and University
   of Bologna (RFO funds).
NR 38
TC 2
Z9 2
PU AMER CHEMICAL SOC
PI WASHINGTON
PA 1155 16TH ST, NW, WASHINGTON, DC 20036 USA
SN 1089-5639
J9 J PHYS CHEM A
JI J. Phys. Chem. A
PD DEC 19
PY 2013
VL 117
IS 50
BP 13759
EP 13766
DI 10.1021/jp407980f
PG 8
WC Chemistry, Physical; Physics, Atomic, Molecular & Chemical
SC Chemistry; Physics
GA 278WI
UT WOS:000328920200062
ER

PT J
AU Gargiulo, S
   Gramanzini, M
   Liuzzi, R
   Greco, A
   Brunetti, A
   Vesce, G
AF Gargiulo, Sara
   Gramanzini, Matteo
   Liuzzi, Raffaele
   Greco, Adelaide
   Brunetti, Arturo
   Vesce, Giancarlo
TI Effects of some anesthetic agents on skin microcirculation evaluated by
   laser Doppler perfusion imaging in mice
SO BMC VETERINARY RESEARCH
LA English
DT Article
DE Microvascular perfusion; Anesthesia; Murine model; Laser Doppler
   perfusion imaging
ID BLOOD-FLOW; ENDOTHELIAL DYSFUNCTION; IN-VIVO; RAT; HYPERTENSION;
   ISOFLURANE; FLOWMETRY; ISCHEMIA; MODEL; ANGIOGENESIS
AB Background: Anesthetic agents alter microcirculation, influencing tissue oxygenation and delivery of vital substrates. Laser Doppler perfusion imaging is a widespread technique in the field of microvascular research that can evaluate noninvasively and in real time the effects of environmental conditions, physical manipulations, diseases and treatments on peripheral perfusion. This study aims to evaluate laser Doppler perfusion imaging as a means to detect changes in skin microcirculation induced by some popular anesthetic agents in a murine model. Twenty-four age-and gender-matched healthy CD1 mice were examined by laser Doppler perfusion imaging. The skin microcirculatory response was measured at the level of plantar surfaces during isoflurane anesthesia with or without subsequent dexmedetomidine or acepromazine. At the end of the procedure, dexmedetomidine was reversed by atipamezole administration.
   Results: In all mice, skin blood flow under isoflurane anesthesia did not show significant differences over time (P = 0.1). The serial perfusion pattern and values following acepromazine or dexmedetomidine administration differed significantly (P < 0.05).
   Conclusions: We standardized a reliable laser Doppler perfusion imaging protocol to non-invasively assess changes in skin microcirculation induced by anesthesia in mice, considering the advantages and drawbacks of this technique and its translational value.
C1 [Gargiulo, Sara; Gramanzini, Matteo; Liuzzi, Raffaele; Greco, Adelaide; Brunetti, Arturo] CNR, Inst Biostruct & Bioimages, I-80145 Naples, Italy.
   [Gargiulo, Sara; Gramanzini, Matteo; Liuzzi, Raffaele; Greco, Adelaide; Brunetti, Arturo] Univ Naples Federico II, Dept Adv Biomed Sci, I-80145 Naples, Italy.
   [Gargiulo, Sara; Gramanzini, Matteo; Greco, Adelaide; Brunetti, Arturo] CEINGE Scarl, I-80145 Naples, Italy.
   [Vesce, Giancarlo] Univ Naples Federico II, Dept Vet Med & Anim Prod, I-80137 Naples, Italy.
RP Gargiulo, S (reprint author), CNR, Inst Biostruct & Bioimages, Via T De Amicis 95, I-80145 Naples, Italy.
EM sara.gargiulo@ibb.cnr.it
NR 64
TC 0
Z9 0
PU BIOMED CENTRAL LTD
PI LONDON
PA 236 GRAYS INN RD, FLOOR 6, LONDON WC1X 8HL, ENGLAND
SN 1746-6148
J9 BMC VET RES
JI BMC Vet. Res.
PD DEC 17
PY 2013
VL 9
AR 255
DI 10.1186/1746-6148-9-255
PG 7
WC Veterinary Sciences
SC Veterinary Sciences
GA 288RP
UT WOS:000329629800001
ER

PT J
AU Cocolios, TE
   Al Suradi, HH
   Billowes, J
   Budincevic, I
   de Groote, RP
   De Schepper, S
   Fedosseev, VN
   Flanagan, KT
   Franchoo, S
   Ruiz, RFG
   Heylen, H
   Le Blanc, F
   Lynch, KM
   Marsh, BA
   Mason, PJR
   Neyens, G
   Papuga, J
   Procter, TJ
   Rajabali, MM
   Rossel, RE
   Rothe, S
   Simpson, GS
   Smith, AJ
   Strashnov, I
   Stroke, HH
   Verney, D
   Walker, PM
   Wendt, KDA
   Wood, RT
AF Cocolios, T. E.
   Al Suradi, H. H.
   Billowes, J.
   Budincevic, I.
   de Groote, R. P.
   De Schepper, S.
   Fedosseev, V. N.
   Flanagan, K. T.
   Franchoo, S.
   Ruiz, R. F. Garcia
   Heylen, H.
   Le Blanc, F.
   Lynch, K. M.
   Marsh, B. A.
   Mason, P. J. R.
   Neyens, G.
   Papuga, J.
   Procter, T. J.
   Rajabali, M. M.
   Rossel, R. E.
   Rothe, S.
   Simpson, G. S.
   Smith, A. J.
   Strashnov, I.
   Stroke, H. H.
   Verney, D.
   Walker, P. M.
   Wendt, K. D. A.
   Wood, R. T.
TI The Collinear Resonance Ionization Spectroscopy (CRIS) experimental
   setup at CERN-ISOLDE
SO NUCLEAR INSTRUMENTS & METHODS IN PHYSICS RESEARCH SECTION B-BEAM
   INTERACTIONS WITH MATERIALS AND ATOMS
LA English
DT Article; Proceedings Paper
CT 16th International Conference on ElectroMagnetic Isotope Separators and
   Techniques Related to their Applications (EMIS)
CY DEC 02-07, 2012
CL Matsue, JAPAN
SP High Energy Accelerator Res Org, Chinese Acad Sci, Inst Modern Phys, Fuji Daimond Int Co Ltd, Hamamatsu Photon K K, IDX Co Ltd, NEC Tokin Corp, REPIC Corp, Shimadzu Corp, Tecno Elect Ind Co Ltd, Thamway Co Ltd
HO RIKEN Nishina Ctr Accelerator Based Sci
DE Laser spectroscopy; Hyperfine structure; Isotope shift; Ion beam
   purification; Radioactive decay spectroscopy
ID LASER SPECTROSCOPY; DECAY-SPECTROSCOPY; BEAM LINE; ISOTOPES; ATOMS
AB The CRIS setup at CERN-ISOLDE is a laser spectroscopy experiment dedicated to the high-resolution study of the spin, hyperfine structure and isotope shift of radioactive nuclei with low production rates (a few per second). It combines the Doppler-free resolution of the in-flight collinear geometry with the high detection efficiency of resonant ionisation. A recent commissioning campaign has demonstrated a 1% experimental efficiency, and as low as a 0.001% non-resonant ionisation. The current status of the experiment and its recent achievements with beams of francium isotopes are reported. The first identified systematic effects are discussed. (C) 2013 The Authors. Published by Elsevier B.V. All rights reserved.
C1 [Cocolios, T. E.; Billowes, J.; Flanagan, K. T.; Lynch, K. M.; Procter, T. J.; Smith, A. J.; Strashnov, I.] Univ Manchester, Sch Phys & Astron, Manchester M13 9PL, Lancs, England.
   [Cocolios, T. E.; Lynch, K. M.] CERN, PH Dept, ISOLDE, CH-1211 Geneva 23, Switzerland.
   [Al Suradi, H. H.] Univ Sharja, Sharjah, U Arab Emirates.
   [Budincevic, I.; de Groote, R. P.; De Schepper, S.; Ruiz, R. F. Garcia; Heylen, H.; Neyens, G.; Papuga, J.; Rajabali, M. M.] Katholieke Univ Leuven, Inst Kern Stralingsfys, B-3001 Louvain, Belgium.
   [Fedosseev, V. N.; Marsh, B. A.; Rossel, R. E.; Rothe, S.] CERN, EN Dept, CH-1211 Geneva 23, Switzerland.
   [Franchoo, S.; Le Blanc, F.; Verney, D.] Inst Phys Nucl Orsay, F-91406 Orsay, France.
   [Mason, P. J. R.; Walker, P. M.; Wood, R. T.] Univ Surrey, Ctr Nucl & Radiat Phys, Guildford GU2 7XH, Surrey, England.
   [Rossel, R. E.; Rothe, S.; Wendt, K. D. A.] Johannes Gutenberg Univ Mainz, Inst Phys, D-55099 Mainz, Germany.
   [Simpson, G. S.] LPSC, F-38026 Grenoble, France.
   [Stroke, H. H.] NYU, New York, NY 10003 USA.
RP Cocolios, TE (reprint author), Univ Manchester, Sch Phys & Astron, Manchester M13 9PL, Lancs, England.
EM Thomas.Elias.Cocolios@cern.ch
NR 33
TC 4
Z9 4
PU ELSEVIER SCIENCE BV
PI AMSTERDAM
PA PO BOX 211, 1000 AE AMSTERDAM, NETHERLANDS
SN 0168-583X
EI 1872-9584
J9 NUCL INSTRUM METH B
JI Nucl. Instrum. Methods Phys. Res. Sect. B-Beam Interact. Mater. Atoms
PD DEC 15
PY 2013
VL 317
BP 565
EP 569
DI 10.1016/j.nimb.2013.05.088
PN B
PG 5
WC Instruments & Instrumentation; Nuclear Science & Technology; Physics,
   Atomic, Molecular & Chemical; Physics, Nuclear
SC Instruments & Instrumentation; Nuclear Science & Technology; Physics
GA 287GQ
UT WOS:000329530400077
ER

PT J
AU Liu, J
   Bray, M
   Han, DW
AF Liu, Jia
   Bray, Michaela
   Han, Dawei
TI Exploring the effect of data assimilation by WRF-3DVar for numerical
   rainfall prediction with different types of storm events
SO HYDROLOGICAL PROCESSES
LA English
DT Article
DE data assimilation; WRF-3DVar; numerical rainfall prediction; radar
   reflectivity; storm events
ID DOPPLER RADAR OBSERVATIONS; MODEL; PRECIPITATION; SYSTEM; CONVECTION;
   IMPACT; PARAMETERIZATION; REFLECTIVITY; RESOLUTION
AB The mesoscale Numerical Weather Prediction (NWP) model is gaining popularity among the hydrometeorological community in providing high-resolution rainfall forecasts at the catchment scale. Although the performance of the model has been verified in capturing the physical processes of severe storm events, the modelling accuracy is negatively affected by significant errors in the initial conditions used to drive the model. Several meteorological investigations have shown that the assimilation of real-time observations, especially the radar data can help improve the accuracy of the rainfall predictions given by mesoscale NWP models. The aim of this study is to investigate the effect of data assimilation for hydrological applications at the catchment scale. Radar reflectivity together with surface and upper-air meteorological observations is assimilated into the Weather Research and Forecasting (WRF) model using the three-dimensional variational data-assimilation technique. Improvement of the rainfall accumulation and its temporal variation after data assimilation is examined for four storm events in the Brue catchment (135.2 km(2)) located in southwest England. The storm events are selected with different rainfall distributions in space and time. It is found that the rainfall improvement is most obvious for the events with one-dimensional evenness in either space or time. The effect of data assimilation is even more significant in the innermost domain which has the finest spatial resolution. However, for the events with two-dimensional unevenness of rainfall, i.e. the rainfall is concentrated in a small area and in a short time period, the effect of data assimilation is not ideal. WRF fails in capturing the whole process of the highly convective storm with densely concentrated rainfall in a small area and a short time period. A shortened assimilation time interval together with more efficient utilisation of the weather radar data might help improve the effectiveness of data assimilation in such cases. Copyright (c) 2012 John Wiley & Sons, Ltd.
C1 [Liu, Jia] China Inst Water Resources & Hydropower Res, State Key Lab Simulat & Regulat Water Cycle River, Beijing 100038, Peoples R China.
   [Liu, Jia; Han, Dawei] Univ Bristol, Dept Civil Engn, Water & Environm Management Res Ctr, Bristol BS8 1TR, Avon, England.
   [Bray, Michaela] Cardiff Univ, Sch Engn, Hydroenvironm Res Ctr, Cardiff CF24 0DE, S Glam, Wales.
RP Liu, J (reprint author), 0-36 Queens Bldg,Univ Walk, Bristol BS8 1TR, Avon, England.
EM Jia.Liu@bristol.ac.uk
NR 42
TC 1
Z9 1
PU WILEY-BLACKWELL
PI HOBOKEN
PA 111 RIVER ST, HOBOKEN 07030-5774, NJ USA
SN 0885-6087
EI 1099-1085
J9 HYDROL PROCESS
JI Hydrol. Process.
PD DEC 15
PY 2013
VL 27
IS 25
BP 3627
EP 3640
DI 10.1002/hyp.9488
PG 14
WC Water Resources
SC Water Resources
GA 261MZ
UT WOS:000327670500010
ER

PT J
AU Gao, YB
   Haavisto, S
   Tang, CYY
   Salmela, J
   Li, WY
AF Gao, Yiben
   Haavisto, Sanna
   Tang, Chuyang Y.
   Salmela, Juha
   Li, Weiyi
TI Characterization of fluid dynamics in spacer-filled channels for
   membrane filtration using Doppler optical coherence tomography
SO JOURNAL OF MEMBRANE SCIENCE
LA English
DT Article
DE Doppler optical coherence tomography; Membrane filtration;
   Characterization of fluid dynamics; Concentration polarization; Spacer
   design
ID DIRECT MICROSCOPIC OBSERVATION; REVERSE-OSMOSIS MEMBRANES; OF-THE-ART;
   MASS-TRANSFER; FLOW VELOCITY; WASTE-WATER; GEOMETRICAL CHARACTERISTICS;
   CONCENTRATION POLARIZATION; NARROW CHANNEL; PRESSURE-DROP
AB The efficiency of membrane filtration is limited by the presence of concentration polarization (CP) and membrane fouling. The development of novel techniques to mitigate these negative effects requires an in-depth understanding of the fluid dynamics inside the fluid channel filled with a spacer that serves as a turbulence promoter The current study was to apply Doppler optical coherence tomography (OCT) to characterize the velocity profile normal to the membrane surface, which is difficult to obtain by conventional techniques used for membrane characterization. The Doppler OCT system was used to visualize the flow patterns inside a unit cell of the spacer in a modified membrane filtration module. The orientation of the spacer was varied with respect to the bulk flow direction. A series of Doppler images was obtained to demonstrate the subtle interactions between the fluid and the spacer filaments; these characterization results then were used to interpret the performance variation of a reverse osmosis (RO) process with the same spacer configurations. The experimental results presented in this paper validate the ability of the Doppler OCT technique to characterize the fluid dynamics in the spacer-filled channel during membrane filtration. The proposed approach will be a useful tool to optimize the spacer design for better filtration performance. (C) 2013 Elsevier B.V. All rights reserved.
C1 [Gao, Yiben; Tang, Chuyang Y.; Li, Weiyi] Nanyang Technol Univ, Sch Civil & Environm Engn, Singapore 639798, Singapore.
   [Gao, Yiben; Tang, Chuyang Y.; Li, Weiyi] Nanyang Technol Univ, Singapore Membrane Technol Ctr, Singapore 637141, Singapore.
   [Haavisto, Sanna; Salmela, Juha] VTT Tech Res Ctr Finland, Jyvaskyla 40400, Finland.
RP Salmela, J (reprint author), Nanyang Technol Univ, Sch Civil & Environm Engn, 50 Nanyang Ave,Blk N1,Rm B1A-01A, Singapore 639798, Singapore.
EM juha.salmela@vtt.fi; wyli@ntu.edu.sg
RI Salmela, Juha/F-2539-2014
OI Salmela, Juha/0000-0002-7898-0972
FU Environment and Water Industry Development Council of Singapore (EWI)
   [MEWR C651/06/176 (EWI0901-02-01)]; Tekes the Finnish Funding Agency for
   Technology and Innovation through the Front-Water Programme; EWI;
   Nanyang Technological University
FX The authors gratefully acknowledge Prof. William B. Krantz for his
   constructive comments. We acknowledge the financial support of the
   Environment and Water Industry Development Council of Singapore (EWI)
   under project MEWR C651/06/176 (EWI0901-02-01). We also thank the
   financial support from Tekes the Finnish Funding Agency for Technology
   and Innovation through the Front-Water Programme, The Singapore Membrane
   Technology Centre is supported by both EWI and Nanyang Technological
   University.
NR 56
TC 0
Z9 0
PU ELSEVIER SCIENCE BV
PI AMSTERDAM
PA PO BOX 211, 1000 AE AMSTERDAM, NETHERLANDS
SN 0376-7388
J9 J MEMBRANE SCI
JI J. Membr. Sci.
PD DEC 15
PY 2013
VL 448
BP 198
EP 208
DI 10.1016/j.memsci.2013.08.011
PG 11
WC Engineering, Chemical; Polymer Science
SC Engineering; Polymer Science
GA 228EI
UT WOS:000325168000021
ER

PT J
AU Le, KN
   Dabke, KP
AF Le, Khoa N.
   Dabke, Kishor P.
TI Effects of Doppler spread on adaptive orthogonal frequency division
   multiplexing channel capacity employing diversity in multipath
   environments
SO WIRELESS COMMUNICATIONS & MOBILE COMPUTING
LA English
DT Article
DE capacity; OFDM; maximal ratio combining; selective combining; Doppler
   spread; adaptive policies
ID FADING CHANNELS; OFDM SYSTEMS; INTERFERENCE; TRANSMISSION; PERFORMANCE;
   BOUNDS
AB This paper derives the capacity of a fading channel with orthogonal frequency division multiplexing transmission employing diversity techniques and adaptive policies in Rayleigh fading environments. The effects of Doppler shift f(d) on channel capacity are analysed. The main contribution of this work is to model intercarrier interference as a function of f(d) and symbol duration T-s. Two diversity techniques are considered (i) maximal ratio combining (MRC) and (ii) selective combining (SC). Three adaptive policies are combined with MRC and SC to estimate the following channel capacity: (i) optimal rate adaptive; (ii) optimal power and rate adaptive; and (iii) channel inversion with fixed rate adaptive. Closed-form expressions and bounds on channel capacity employing different diversity techniques are derived. Simulation results are given. Copyright (c) 2011 John Wiley & Sons, Ltd.
C1 [Le, Khoa N.] Univ Western Sydney, Sch Engn, Coll Hlth & Sci, Kingswood, NSW, Australia.
   [Dabke, Kishor P.] Monash Univ, Dept Elect & Comp Syst Engn, Clayton, Vic 3800, Australia.
RP Le, KN (reprint author), Univ Western Sydney, Sch Engn, Coll Hlth & Sci, Kingswood, NSW, Australia.
EM lenkhoa@gmail.com
NR 17
TC 0
Z9 0
PU WILEY-BLACKWELL
PI HOBOKEN
PA 111 RIVER ST, HOBOKEN 07030-5774, NJ USA
SN 1530-8669
EI 1530-8677
J9 WIREL COMMUN MOB COM
JI Wirel. Commun. Mob. Comput.
PD DEC 10
PY 2013
VL 13
IS 17
BP 1532
EP 1554
DI 10.1002/wcm.1201
PG 23
WC Computer Science, Information Systems; Engineering, Electrical &
   Electronic; Telecommunications
SC Computer Science; Engineering; Telecommunications
GA 239KJ
UT WOS:000326022000005
ER

PT J
AU Liou, YC
   Wang, TCC
   Tsai, YC
   Tang, YS
   Lin, PL
   Lee, YA
AF Liou, Yu-Chieng
   Wang, Tai-Chi Chen
   Tsai, Yi-Chun
   Tang, Yu-Shuang
   Lin, Pay-Liam
   Lee, Yung-An
TI Structure of precipitating systems over Taiwan's complex terrain during
   Typhoon Morakot (2009) as revealed by weather radar and rain gauge
   observations
SO JOURNAL OF HYDROLOGY
LA English
DT Article
DE Typhoon Morakot; Doppler weather radar; Topographic effect; Quantitative
   precipitation estimation (QPE)
ID 3-DIMENSIONAL WIND-FIELD; IMMERSED BOUNDARY METHOD; TROPICAL CYCLONE;
   TRACK DEFLECTION; DOPPLER RADARS; HEAVY RAINFALL; PART I; FLOW;
   RETRIEVAL; OROGRAPHY
AB This study documents from an observational perspective the structure of precipitation systems over the complex topography of Taiwan as Typhoon Morakot (2009) impinged on the island on 8 August 2009. An advanced multiple-Doppler radar synthesis technique particularly designed for dealing with non-flat surfaces is applied to analyze the three-dimensional wind fields over the ocean and terrain. In the northern and southern portion of the analysis domain where the mountain slope is relatively gentle and steep, respectively, the radar reflectivity measurements indicate that the precipitation systems exhibit very distinct features, namely, horizontal translation in the north and abrupt intensification in the south. While still far from the southern mountainous region, a north-south oscillation of an east-west-oriented band of strong radar reflectivity (>40 dBZ) with a horizontal span of 20 km is observed. Along the mountain slopes, the band of strong radar reflectivity has a much wider north-south extent. Both the radar and rain gauge observations show that the major precipitation is primarily confined to the windward side of the mountains. An analysis of the saturated Brunt-Vaisala frequency reveals that the upstream atmosphere is statically unstable, which implies that the lifting of the incoming convective cells by the topography will easily trigger precipitation. Thus, most of the moisture will be consumed before the air reaches the leeward side of the mountains. The long duration and the wide range of heavy precipitation in the mountainous regions resulted in a record-breaking average (over the gauges) rainfall amount of 2000 mm over 4 days.
   The prevailing winds approaching the mountains are from the west. The cross-barrier wind speed has a maximum (similar to 40 m s(-1)) above the mountain crest that can be reasonably explained by a simplified shallow water model.
   The capability of applying the weather radar to provide a reliable quantitative estimate of the rainfall over a large area with high temporal and spatial resolution is demonstrated using dual-polarimetric radar data. The potential applications of the knowledge of the wind and precipitation characteristics in hydrology and other fields are addressed in this manuscript. (C) 2012 Elsevier B.V. All rights reserved.
C1 [Liou, Yu-Chieng; Wang, Tai-Chi Chen; Tsai, Yi-Chun; Tang, Yu-Shuang; Lin, Pay-Liam; Lee, Yung-An] Natl Cent Univ, Dept Atmospher Sci, Jhongli 320, Taiwan.
RP Liou, YC (reprint author), Natl Cent Univ, Dept Atmospher Sci, Jhongli 320, Taiwan.
EM tyliou@atm.ncu.edu.tw
RI Liou, Yu-Chieng/H-5178-2012
FU National Science Council of Taiwan [NSC 101-2625-M-008-003, NSC
   101-2119-M-008-019]
FX This research is supported by the National Science Council of Taiwan,
   under NSC 101-2625-M-008-003 and NSC 101-2119-M-008-019. The authors
   would like to thank the Central Weather Bureau and Air Force of Taiwan
   for providing the RCCG and RCMK radar data. Suggestions provided by Dr.
   Ming-Hsu Li are highly appreciated.
NR 58
TC 3
Z9 3
PU ELSEVIER SCIENCE BV
PI AMSTERDAM
PA PO BOX 211, 1000 AE AMSTERDAM, NETHERLANDS
SN 0022-1694
EI 1879-2707
J9 J HYDROL
JI J. Hydrol.
PD DEC 9
PY 2013
VL 506
BP 14
EP 25
DI 10.1016/j.jhydrol.2012.09.004
PG 12
WC Engineering, Civil; Geosciences, Multidisciplinary; Water Resources
SC Engineering; Geology; Water Resources
GA 283SZ
UT WOS:000329268600003
ER

PT J
AU Qian, YN
   Bi, Q
AF Qian, Yining
   Bi, Qi
TI Systematic study of cilostazol on secondary stroke prevention: a
   meta-analysis
SO EUROPEAN JOURNAL OF MEDICAL RESEARCH
LA English
DT Article
DE Cilostazol; Ischemic stroke; Systematic reviews
ID RANDOMIZED CONTROLLED-TRIALS; ACUTE ISCHEMIC-STROKE; DOUBLE-BLIND; BRAIN
   INFARCTION; RISK; ASPIRIN; INHIBITOR; THERAPY; ATHEROSCLEROSIS;
   TICLOPIDINE
AB Background: To study the efficacy and safety of cilostazol on ischemic stroke prevention and treatment, systematic reviews of related clinical randomized controlled trials were analyzed.
   Methods: We searched the main databases for eligible trials including literature from January 1966 to November 2012 in MEDLINE, reports from 1980 to November 2012 in EMBASE, and all the studies published in EBSCO, Springer, Ovid, and Cochrane library citations. We also searched for keywords, including cilostazol and aspirin. RewMan 5.0 software was used to conduct the meta-analysis.
   Results: Our search yielded five eligible trials. The effects of cilostazol and aspirin on ischemic stroke prevention and treatment were almost equal (combined odds ratio (OR) 0.78, 95% confidence interval (CI) (0.59, 1.04)). Additionally, both magnetic resonance angiography (MRA) and transcranial Doppler (TCD) examination showed that cilostazol could significantly decrease the incidence of intracranial artery stenosis exacerbation (MRA: combined OR 0.22, 95% CI (0.07, 0.68); TCD: combined OR 0.17, 95% CI (0.05, 0.51)). In terms of adverse reactions, there were slightly fewer incidences of major bleeding with cilostazol than with aspirin (combined OR 0.38, 95% CI (0.24, 0.60)), and there was no difference in the number of heart palpitations between cilostazol and aspirin. However, the incidence of gastrointestinal disorders, dizziness, and headaches caused by cilostazol was greater.
   Conclusions: Cilostazol might be a more effective and safer alternative to aspirin for patients with ischemic stroke. Further studies are required to confirm whether cilostazol is a suitable therapeutic option for secondary stroke prevention in larger cohorts of patients with ischemic stroke.
C1 [Qian, Yining; Bi, Qi] Capital Med Univ, Beijing Anzhen Hosp, Dept Neurol, Beijing 100029, Peoples R China.
RP Bi, Q (reprint author), Capital Med Univ, Beijing Anzhen Hosp, Dept Neurol, Beijing 100029, Peoples R China.
EM biqidoctor@163.com
NR 35
TC 0
Z9 0
PU BIOMED CENTRAL LTD
PI LONDON
PA 236 GRAYS INN RD, FLOOR 6, LONDON WC1X 8HL, ENGLAND
SN 0949-2321
EI 2047-783X
J9 EUR J MED RES
JI Eur. J. Med. Res.
PD DEC 6
PY 2013
VL 18
AR 53
DI 10.1186/2047-783X-18-53
PG 7
WC Medicine, Research & Experimental
SC Research & Experimental Medicine
GA 273MK
UT WOS:000328538800001
ER

PT J
AU Qiu, ZK
   Yang, J
   Chen, HW
   Li, X
   Zhuang, ZW
AF Qiu, Zhaokun
   Yang, Jin
   Chen, Haowen
   Li, Xiang
   Zhuang, Zhaowen
TI Effects of transmitting correlated waveforms for co-located multi-input
   multi-output radar with target detection and localisation
SO IET SIGNAL PROCESSING
LA English
DT Article
ID MIMO RADAR; DESIGN; SYSTEMS; OPTIMIZATION; DIVERSITY; ANTENNAS
AB Space time coding plays quite an important role in the design of multi-input multi-output (MIMO) radar. It has been shown that the correlation characteristics of waveform set have a great impact on the performance of target detection and localisation for MIMO radar. In this study, the target detection and localisation performance of co-located MIMO radar is analysed theoretically and experimentally, when correlated (not ideally orthogonal or fully coherent) waveforms are transmitted. The relationship between transmit-receive beam pattern improvement and correlation coefficients of transmitted waveforms is investigated. The signal to interference and noise ratio varying with correlation coefficients in range-Doppler matched processing is defined and analysed. Furthermore, Cramer-Rao bound for target direction of arrival estimation and target detection probability in the Neyman-Pearson criteria are derived when transmitting correlated waveforms. It is shown that the MIMO radar detection and localisation performance is much dependent with the correlation level of transmitted waveforms, which can be quite useful for MIMO radar orthogonal waveform design. Numerical simulation validates the theoretical analysis.
C1 [Qiu, Zhaokun; Yang, Jin; Chen, Haowen; Li, Xiang; Zhuang, Zhaowen] Natl Univ Def Technol, Coll Elect Sci & Engn, Res Inst Space Elect Informat Technol, Changsha 410073, Hunan, Peoples R China.
RP Qiu, ZK (reprint author), Natl Univ Def Technol, Coll Elect Sci & Engn, Res Inst Space Elect Informat Technol, Changsha 410073, Hunan, Peoples R China.
EM qiuzhaokun@163.com
NR 27
TC 0
Z9 0
PU INST ENGINEERING TECHNOLOGY-IET
PI HERTFORD
PA MICHAEL FARADAY HOUSE SIX HILLS WAY STEVENAGE, HERTFORD SG1 2AY, ENGLAND
SN 1751-9675
EI 1751-9683
J9 IET SIGNAL PROCESS
JI IET Signal Process.
PD DEC
PY 2013
VL 7
IS 9
BP 897
EP 910
DI 10.1049/iet-spr.2012.0323
PG 14
WC Engineering, Electrical & Electronic
SC Engineering
GA AI0FP
UT WOS:000336521900012
ER

PT J
AU Kern, P
   Desnos, P
   Allaert, FA
   Hamel-Desnos, C
AF Kern, P.
   Desnos, P.
   Allaert, F. A.
   Hamel-Desnos, C.
TI Consequences of an ageing population on the treatment of varicose veins
   by thermal ablation.
SO PHLEBOLOGIE-ANNALES VASCULAIRES
LA French
DT Article
DE thermal ablation; paraesthesia; saphenous veins; echo-Doppler
ID GREAT SAPHENOUS-VEIN; ENDOVENOUS LASER-ABLATION; RANDOMIZED
   CLINICAL-TRIAL; 2-YEAR FOLLOW-UP; RADIOFREQUENCY OBLITERATION;
   EXPERIENCE; THERAPY; SURGERY; REFLUX
AB The elderly are often excluded from studies. They often present with comorbidity, their degree of chronic venous insufficiency is greater and they are less mobile.
   A prospective observational study was performed under the aegis of the SFP, in order to assess the feasibility of saphenous vein treatment in people aged over 75; the study was performed with the participation of the Societe Suisse de Phlebologie and the Veins Group of the Societe' Francaise de Maladie Vasculaire.
   Eighteen centres participated, making it possible to include a total of 90 patients aged under 75 and another 617 patients aged under 75, who were used as the control group.
   A total of 863 limbs were treated.
   The treatment was bilateral in 19% of those aged under 75 but only in 11% in those aged over 75.
   The elderly patients presented with significantly more varices of the small saphenous veins (27% versus 17%) as well as more comorbidity, especially heart failure, diabetes and the antecedents of thrombo-embolism.
   The presence of these comorbidities made no difference to the treatment, however, nor to the frequency or duration of a prophylactic anticoagulant, which was identical in both groups of patients.
   The majority of patients were treated in a doctor's surgery, under local anaesthetic, by tumescence, using a laser with a wavelength of 1470 nm and a radial fibre.
   The number of treatments performed under general anesthetic (8% versus 15%) was lower, there were fewer concommitant treatments (phlebectomy sclerotherapy) and the time taken for post-operative compression (averaging 14 versus eight days) was longer in patients aged over 75.
   The results and satisfaction rate at three months were excellent and identical in both groups (99.5 and 100% of echo-Doppler occlusions).
   Tolerance of the treatment was also excellent with an average pain level of 1.6/10 during the procedure and 1.4/10 over the next ten days.
   Regardless of age, post-operative pain was greater when 810 and 980 nm lasers were used as opposed to radiofrequency and a 1470 laser.
   Side effects were rare; they were comparable between the two groups of patients and the various techniques used. Paresthesia was more frequent, however, when the intervention was performed under general anesthetic.
   In conclusion, thermal ablation is well tolerated in patients aged over 75.
   The results are excellent, the rate of complications low and comparable to those occurring in a control group of patients aged under 75. So for this population group, thermal ablation represents an alternative to other types of treatments for varicose saphenous veins. The risk of paresthesia is greater when the intervention was performed under general anesthetic. Thermal ablation should therefore be performed under local anesthetic by tumescence, a procedure that is well tolerated and is less risky for the patient.
C1 [Kern, P.] CHU Vaudois, Cabinet Prive Med Vasc, CH-1011 Lausanne, Switzerland.
   [Allaert, F. A.] Chaire Evaluat Med ESC DIM CHU CENBIOTECH, Dijon, France.
   [Hamel-Desnos, C.] Hop Prive St Martin, Caen, France.
RP Kern, P (reprint author), CHU Vaudois, Cabinet Prive Med Vasc, CH-1011 Lausanne, Switzerland.
EM phkern@bluewin.ch
NR 20
TC 0
Z9 0
PU SOC FRANCAISE PHLEBOLOGIE
PI PARIS
PA 46, RUE SAINT LAMBERT, PARIS, 75015, FRANCE
SN 0031-8280
J9 PHLEBOL-ANN VASC
JI Phlebol.-Ann. Vasc.
PD DEC
PY 2013
VL 66
IS 4
BP 61
EP 67
PG 7
WC Peripheral Vascular Disease
SC Cardiovascular System & Cardiology
GA AH5VU
UT WOS:000336200000008
ER

PT J
AU Kurt, S
   Tokgoz, O
   Tokgoz, H
   Voyvoda, N
AF Kurt, Seray
   Tokgoz, Ozlem
   Tokgoz, Husnu
   Voyvoda, Nuray
TI Evaluation of effects of Extracorporeal Shock Wave Lithotripsy on renal
   vasculature with Doppler ultrasonography
SO MEDICAL ULTRASONOGRAPHY
LA English
DT Article
DE color Doppler ultrasonography; Extracorporeal Shockwave Lithotripsy;
   kidney; ureter
ID INTRARENAL RESISTIVE INDEX; BLOOD-FLOW; ARTERY STENOSIS; KIDNEY CHANGES;
   SONOGRAPHY; ULTRASOUND; MORPHOLOGY; CHILDREN; DISEASE
AB In this prospective study, we aimed to demonstrate the effects of Extracorporeal Shock Wave Lithotripsy (ESWL) on renal blood flow in patients treated for renal/ureteral stones. Material and methods: The study group comprised 41 patients (26 males, 15 females, aged between 18-63 years, mean age 45 years), 23 with renal and 18 with ureteral stones, who underwent ESWL between March 2010 and January 2011. Colour Doppler ultrasonography and pulsed wave spectral analysis was performed before, 1 hour, and 7 days after ESWL to both ipsilateral and contralateral kidneys in order to measure resistive index (RI), pulsatility index (PI) and acceleration time (AT) values. Results: One hour after ESWL, RI and PI values showed significant increase from pre-ESWL values in both ipsilateral and contralateral kidneys. However, no significant change was found in AT values. Seven days after ESWL, PI in both ipsilateral and contralateral kidneys and RI in contralateral kidney returned to pre-ESWL values. But, 7 days after ESWL, RI in the ipsilateral kidney did not return to pre-ESWL values, although decrease in RI values were observed. Conclusion: Spectral Doppler analysis can provide valuable information as a non-invasive method to assess the hemodynamic changes and renal microcirculation status in cases managed with ESWL.
C1 [Kurt, Seray] Zonguldak Ataturk Devlet Hastanesi, Dept Radiol, Kocaeli, Turkey.
   [Tokgoz, Ozlem] Zonguldak Karaelmas Univ, Sch Med, Dept Radiol, Kocaeli, Turkey.
   [Tokgoz, Husnu] Zonguldak Karaelmas Univ, Sch Med, Dept Urol, Kocaeli, Turkey.
   [Voyvoda, Nuray] Kocaeli Acibadem Hosp, Dept Radiol, Kocaeli, Turkey.
RP Tokgoz, O (reprint author), Cukurambar Mah 451 Sok 7-29, Ankara, Turkey.
EM h_tokgoz@hotmail.com
NR 25
TC 0
Z9 0
PU SOC ROMANA ULTRASONOGRAFE MEDICINA BIOLOGIE-SRUMB
PI CLUJ-NAPOCA
PA STR CROITORIOR NR 19-21, CLUJ-NAPOCA, 400162, ROMANIA
SN 1844-4172
EI 2066-8643
J9 MED ULTRASON
JI Med. Ultrason.
PD DEC
PY 2013
VL 15
IS 4
BP 273
EP 277
PG 5
WC Radiology, Nuclear Medicine & Medical Imaging
SC Radiology, Nuclear Medicine & Medical Imaging
GA AE5JK
UT WOS:000334024100004
ER

PT J
AU Belcaro, G
   Gizzi, G
   Pellegrini, L
   Dugall, M
   Luzzi, R
   Cornelli, U
AF Belcaro, G.
   Gizzi, G.
   Pellegrini, L.
   Dugall, M.
   Luzzi, R.
   Cornelli, U.
TI French oak wood extract (Robuvit (R)) reduces the wheal and flare
   response to histamine and decreases capillary filtration in normal
   subjects
SO MINERVA BIOTECNOLOGICA
LA English
DT Article
DE Histamine; Capillary filtration; French oak wood extract; Robuvit (R)
ID SKIN-PRICK; INFUSED HISTAMINE; ALLERGEN; INJECTION; ASTHMA; TESTS; SERUM
AB Aim. Objective of the study was to evaluate the effect of supplementation with French oak wood extract (Robuvit (R)) on the cutaneous histamine reaction and capillary permeability in healthy subjects.
   Methods. 14 female participants in a control group and 16 females in the test group, supplemented daily with 300 mg French oak wood extract (Robuvit (R)) for 3 days and received an intracutaneous injection of histamine After the injection, wheal and redness areas on the skin were evaluated. Time until complete disappearance of flares and skin thickness was measured. Microcirculation flux at the injection site was recorded by Laser Doppler. Capillary filtration in the lower limbs was measured by venous occlusio plethysmography on days 1, 2 and 3 following intake of Robuvit (R).
   Results. In comparison to controls, the reaction to histamin was reduced in the group supplemented with the French oak wood extract: significantly smaller wheal area (-28%), smaller redness area (-13%), less skin thickness (-18%), lower microcirculation flux (-49%). The capillary filtration in supplemented subjects was significantly lower after 3 days (22%) compared to control.
   Conclusion. This pilot evaluation indicates an anti-histaminic activity of the French oak wood extract. The reduced capillary filtration suggests a role of Robuvit (R) in edema prevention.
C1 [Belcaro, G.; Gizzi, G.; Pellegrini, L.; Dugall, M.; Luzzi, R.; Cornelli, U.] Ch Pe Univ Pescara, Dept Biomed Sci, Nicolaides Lab, Labs Irvine3, Pescara, Italy.
RP Belcaro, G (reprint author), Chieti Pescara Univ, Irvine Circulat Vasc Labs 3, SS 16 Bis,94 A, I-65100 Pescara, Italy.
EM cardres@abol.it
NR 42
TC 0
Z9 0
PU EDIZIONI MINERVA MEDICA
PI TURIN
PA CORSO BRAMANTE 83-85 INT JOURNALS DEPT., 10126 TURIN, ITALY
SN 1120-4826
EI 1827-160X
J9 MINERVA BIOTECNOL
JI Minerva Biotechnol.
PD DEC
PY 2013
VL 25
IS 4
BP 199
EP 205
PG 7
WC Biotechnology & Applied Microbiology
SC Biotechnology & Applied Microbiology
GA AA9QC
UT WOS:000331427000001
ER

PT J
AU Geiser, MH
   Truffer, F
   Evequoz, H
   Khayi, H
   Mottet, B
   Chiquet, C
AF Geiser, Martial H.
   Truffer, Frederic
   Evequoz, Hugo
   Khayi, Hafid
   Mottet, Benjamin
   Chiquet, Christophe
TI Schlieren laser Doppler flowmeter for the human optical nerve head with
   the flicker stimuli
SO JOURNAL OF BIOMEDICAL OPTICS
LA English
DT Article
DE biomedical optics; Doppler effect; coherent optical systems;
   backscattering; confocal optics; flows
ID OCULAR BLOOD-FLOW; INTRAOCULAR-PRESSURE; DEPTH
AB We describe a device to measure blood perfusion for the human optic nerve head (ONH) based on laser Doppler flowmetry (LDF) with a flicker stimuli of the fovea region. This device is self-aligned for LDF measurements and includes near-infrared pupil observation, green illumination, and observation of the ONH. The optical system of the flowmeter is based on a Schlieren arrangement which collects only photons that encounter multiple scattering and are back-scattered out of the illumination point. LDF measurements are based on heterodyne detection of Doppler shifted back-scattered light. We also describe an automated analysis of the LDF signals which rejects artifacts and false signals such as blinks. By using a Doppler simulator consisting of a lens and a rotating diffusing wheel, we demonstrate that velocity and flow vary linearly with the speed of the wheel. A cohort of 12 healthy subjects demonstrated that flicker stimulation induces an increase of 17.8% of blood flow in the ONH. (C) 2013 Society of Photo-Optical Instrumentation Engineers (SPIE)
C1 [Geiser, Martial H.; Truffer, Frederic; Evequoz, Hugo] Univ Appl Sci Western Switzerland, Inst Syst Engn, CH-1950 Sion, Switzerland.
   [Khayi, Hafid; Mottet, Benjamin; Chiquet, Christophe] Univ Grenoble 1, Grenoble Univ Hosp, Dept Ophthalmol, F-38043 Grenoble, France.
RP Geiser, MH (reprint author), Univ Appl Sci Western Switzerland, Inst Syst Engn, CH-1950 Sion, Switzerland.
EM martial.geiser@hevs.ch
FU University of Applied Sciences Western Switzerland; Centre Hospitalier
   Universitaire of Grenoble; Swiss-French program Germaine de Stael
FX The authors thank Riva for his advice and all the valuable discussions
   about laser Doppler flowmetry. The Association Francaise des Amblyopes
   Unilateraux supported the flicker experiment. The Association pour la
   recherche et la formation en ophtalmologie (ARFO) and Innovations
   hospitalieres supported the development of the device. The Swiss-French
   program Germaine de Stael covered the travel cost between our
   laboratories. The development was jointly supported by the University of
   Applied Sciences Western Switzerland and by the Centre Hospitalier
   Universitaire of Grenoble.
NR 22
TC 1
Z9 1
PU SPIE-SOC PHOTO-OPTICAL INSTRUMENTATION ENGINEERS
PI BELLINGHAM
PA 1000 20TH ST, PO BOX 10, BELLINGHAM, WA 98225 USA
SN 1083-3668
EI 1560-2281
J9 J BIOMED OPT
JI J. Biomed. Opt.
PD DEC
PY 2013
VL 18
IS 12
AR 127001
DI 10.1117/1.JBO.18.12.127001
PG 5
WC Biochemical Research Methods; Optics; Radiology, Nuclear Medicine &
   Medical Imaging
SC Biochemistry & Molecular Biology; Optics; Radiology, Nuclear Medicine &
   Medical Imaging
GA AB3QY
UT WOS:000331706500042
ER

PT J
AU Cherny, VA
   Kochetkov, LA
   Nevinitsa, AI
AF Cherny, V. A.
   Kochetkov, L. A.
   Nevinitsa, A. I.
TI Assessment of Sensitivity of Neutron-Physical Parameters of Fast Neutron
   Reactor to Purification of Reprocessed Fuel from Minor Actinides
SO PHYSICS OF ATOMIC NUCLEI
LA English
DT Article
DE fast reactor; refueling of fuel assemblies; minor actinides;
   reprocessing
AB The work is devoted to computational investigation of the dependence of basic physical parameters of fast neutron reactors on the degree of purification of plutonium from minor actinides obtained as a result of pyroelectrochemical reprocessing of spent nuclear fuel and used for manufacturing MOX fuel to be reloaded into the reactors mentioned. The investigations have shown that, in order to preserve such important parameters of a BN-800 type reactor as the criticality, the sodium void reactivity effect, the Doppler effect, and the efficiency of safety rods, it is possible to use the reprocessed fuel without separation of minor actinides for refueling (recharging) the core.
C1 [Cherny, V. A.; Kochetkov, L. A.] Obninsk Inst Phys & Power Engn, Obninsk 249033, Kaluga Oblast, Russia.
   [Nevinitsa, A. I.] Natl Res Nucl Univ MEPhI, Inst Nucl Power Engn, Obninsk 249040, Kaluga Oblast, Russia.
RP Cherny, VA (reprint author), Obninsk Inst Phys & Power Engn, Pl Bondarenko 1, Obninsk 249033, Kaluga Oblast, Russia.
EM cherny@ippe.obninsk.ru
NR 7
TC 0
Z9 0
PU MAIK NAUKA/INTERPERIODICA/SPRINGER
PI NEW YORK
PA 233 SPRING ST, NEW YORK, NY 10013-1578 USA
SN 1063-7788
EI 1562-692X
J9 PHYS ATOM NUCL+
JI Phys. Atom. Nuclei
PD DEC
PY 2013
VL 76
IS 14
BP 1670
EP 1673
DI 10.1134/S1063778813140056
PG 4
WC Physics, Nuclear; Physics, Particles & Fields
SC Physics
GA AA3HB
UT WOS:000330982400006
ER

PT J
AU Sanchez, R
   Moreno, ML
   Ferrer, C
AF Sanchez, Ramon
   Moreno, Ma Luisa
   Ferrer, Cesar
TI The influence of hysteresis in the development of stage-discharge
   relationships
SO HOUILLE BLANCHE-REVUE INTERNATIONALE DE L EAU
LA English
DT Article
DE discharge of river; measurement; rating curve; hysteresis; ADCP
AB In hydrometry, the problem of hysteresis due to rapidly varying flow, has been analyzed on many occasions from a theoretical standpoint. However, the practical testing of this effect was not performed in real situations due to the difficulty to make accurate stage-discharge measurements under strong unsteady flow. Today, thanks to the ADCP technology (Acoustic Doppler Current Profiler), these measurements can be made quickly and accurately. In this paper we present a real case in which it has been measured the hysteresis effect in a gauging station located on the river Ebro in Asco (Spain) during two flood events caused by controlled discharge from an upstream reservoir. Based on those stage-discharge measurements, the first flood event discharges were modelled by means of a simplified form of the Jones Formula. This modelling allowed an adjustment of the pre-existing rating curve in the second of the episodes.
C1 [Sanchez, Ramon; Moreno, Ma Luisa; Ferrer, Cesar] Confederac Hidrograf Ebro, Zaragoza 50071, Spain.
RP Sanchez, R (reprint author), Confederac Hidrograf Ebro, Sagasta 24-26, Zaragoza 50071, Spain.
EM jrsanchez@chebro.es; mlmoreno@chebro.es; cferrer@chebro.es
NR 5
TC 0
Z9 0
PU EDP SCIENCES S A
PI LES ULIS CEDEX A
PA 17, AVE DU HOGGAR, PA COURTABOEUF, BP 112, F-91944 LES ULIS CEDEX A,
   FRANCE
SN 0018-6368
EI 1958-5551
J9 HOUILLE BLANCHE
JI Houille Blanche-Rev. Int.
PD DEC
PY 2013
IS 6
BP 48
EP 52
DI 10.1051/lhb/2013050
PG 5
GA AA2GU
UT WOS:000330913900008
ER

PT J
AU Lemarchand, C
   Mejri, S
   Sow, PLT
   Triki, M
   Tokunaga, SK
   Briaudeau, S
   Chardonnet, C
   Darquiee, B
   Daussy, C
AF Lemarchand, C.
   Mejri, S.
   Sow, P. L. T.
   Triki, M.
   Tokunaga, S. K.
   Briaudeau, S.
   Chardonnet, C.
   Darquie, B.
   Daussy, C.
TI A revised uncertainty budget for measuring the Boltzmann constant using
   the Doppler broadening technique on ammonia
SO METROLOGIA
LA English
DT Article
ID BASE UNITS; REDEFINITION; KILOGRAM; LEVEL; NH3; SI
AB We report on our on-going effort to measure the Boltzmann constant, k(B), using the Doppler broadening technique. The main systematic effects affecting the measurement are discussed. A revised error budget is presented in which the global uncertainty on systematic effects is reduced to 2.3 ppm. This corresponds to a reduction of more than one order of magnitude compared with our previous Boltzmann constant measurement. Means to reach a determination of k(B) at the part per million accuracy level are outlined.
C1 [Lemarchand, C.; Mejri, S.; Sow, P. L. T.; Triki, M.; Tokunaga, S. K.; Chardonnet, C.; Darquie, B.; Daussy, C.] Univ Paris 13, Sorbonne Paris Cite, Phys Lasers Lab, F-93430 Villetaneuse, France.
   [Lemarchand, C.; Mejri, S.; Sow, P. L. T.; Triki, M.; Tokunaga, S. K.; Chardonnet, C.; Darquie, B.; Daussy, C.] CNRS, UMR 7538, LPL, F-93430 Villetaneuse, France.
   [Briaudeau, S.] Lab Commun Metrol LNE CNAM, F-93210 La Plaine St Denis, France.
RP Lemarchand, C (reprint author), Univ Toulouse, Lab Collis Agregats React, CNRS UMR 5589, UPS,IRSAMC, F-31062 Toulouse, France.
EM christophe.daussy@univ-paris13.fr
RI Lemarchand, Cyril/H-1693-2011
FU CNRS; Laboratoire National de Metrologie et d'Essais; European Community
   (EraNet/IMERA)
FX This work is funded by CNRS, the Laboratoire National de Metrologie et
   d'Essais and by the European Community (EraNet/IMERA). The authors would
   like to thank Y Hermier, F Sparasci and L Pitre from Laboratoire Commun
   de Metrologie LNE-CNAM for platinum resistance thermometer calibrations.
   The authors also thank Ch J Borde for many fruitful discussions over the
   course of this project.
NR 39
TC 2
Z9 2
PU IOP PUBLISHING LTD
PI BRISTOL
PA TEMPLE CIRCUS, TEMPLE WAY, BRISTOL BS1 6BE, ENGLAND
SN 0026-1394
EI 1681-7575
J9 METROLOGIA
JI Metrologia
PD DEC
PY 2013
VL 50
IS 6
BP 623
EP 630
DI 10.1088/0026-1394/50/6/623
PG 8
GA AA1BP
UT WOS:000330831600008
ER

PT J
AU Schmidt, JF
   Andersen, TR
   Horton, J
   Brix, J
   Tarnow, L
   Krustrup, P
   Andersen, LJ
   Bangsbo, J
   Hansen, PR
AF Schmidt, Jakob Friis
   Andersen, Thomas Rostgaard
   Horton, Joshua
   Brix, Jonathan
   Tarnow, Lise
   Krustrup, Peter
   Andersen, Lars Juel
   Bangsbo, Jens
   Hansen, Peter Riis
TI Soccer Training Improves Cardiac Function in Men with Type 2 Diabetes
SO MEDICINE AND SCIENCE IN SPORTS AND EXERCISE
LA English
DT Article
DE ECHOCARDIOGRAPHY; TISSUE DOPPLER IMAGING; BLOOD PRESSURE; FOOTBALL;
   HIGH-INTENSITY TRAINING
ID VENTRICULAR SYSTOLIC FUNCTION; AMERICAN-HEART-ASSOCIATION;
   BLOOD-PRESSURE CONTROL; DIASTOLIC DYSFUNCTION; CARDIOVASCULAR RISK;
   EXERCISE; MELLITUS; INTERVENTION; HYPERTENSION; METAANALYSIS
AB Introduction: Patients with type 2 diabetes mellitus (T2DM) have an increased risk of cardiovascular disease, which is worsened by physical inactivity. Subclinical myocardial dysfunction is associated with increased risk of heart failure and impaired prognosis in T2DM; however, it is not clear if exercise training can counteract the early signs of diabetic heart disease. Purpose: This study aimed to evaluate the effects of soccer training on cardiac function, exercise capacity, and blood pressure in middle-age men with T2DM. Methods: Twenty-one men age 49.8 +/- 1.7 yr with T2DM and no history of cardiovascular disease participated in a soccer training group (n = 12) that trained 1 h twice a week or a control group (n = 9) with no change in lifestyle. Examinations included comprehensive transthoracic echocardiography, measurements of blood pressure, maximal oxygen consumption ((V) over dotO(2max)), and intermittent endurance capacity before and after 12 and 24 wk. Two-way repeated-measures ANOVA was applied. Results: After 24 wk of soccer training, left ventricular (LV) end-diastolic diameter and volume were increased (P < 0.001) compared to baseline. LV longitudinal systolic displacement was augmented by 23% (P < 0.001) and global longitudinal two-dimensional strain increased by 10% (P < 0.05). LV diastolic function, determined by mitral inflow (E/A ratio) and peak diastolic velocity E', was increased by 18% (P < 0.01) and 29% (P < 0.001), respectively, whereas LV filling pressure E/E' was reduced by 15% (P = 0.05). Systolic, diastolic, and mean arterial pressures were all reduced by 8 mm Hg (P < 0.01, P < 0.001, and P < 0.001, respectively). (V) over dotO(2max) and intermittent endurance capacity was 12% and 42% (P < 0.001) higher, respectively. No changes in any of the measured parameters were observed in control group. Conclusion: Regular soccer training improves cardiac function, increases exercise capacity, and lowers blood pressure in men with T2DM.
C1 [Schmidt, Jakob Friis; Andersen, Thomas Rostgaard; Horton, Joshua; Brix, Jonathan; Krustrup, Peter; Bangsbo, Jens; Hansen, Peter Riis] Univ Copenhagen, Dept Nutr Exercise & Sports, Copenhagen Ctr Team Sports & Hlth, Copenhagen, Denmark.
   [Schmidt, Jakob Friis; Hansen, Peter Riis] Gentofte Univ Hosp, Dept Cardiol, Copenhagen, Denmark.
   [Tarnow, Lise] Steno Diabet Ctr, Copenhagen, Denmark.
   [Tarnow, Lise] Aarhus Univ, Aarhus, Denmark.
   [Krustrup, Peter] Univ Exeter, Coll Life & Environm Sci, Exeter EX4 4QJ, Devon, England.
   [Andersen, Lars Juel] Herlev Hosp, Dept Cardiol, DK-2730 Herlev, Denmark.
RP Schmidt, JF (reprint author), Univ Copenhagen, Dept Nutr Exercise & Sports, Univ Pk 13, DK-2100 Copenhagen O, Denmark.
EM Jakob.schmidt@ifi.ku.dk
FU FIFA-Medical Assessment and Research Centre (F-MARC); Nordea-fonden and
   Preben; Anna Simondsen fonden
FX This study was supported by the FIFA-Medical Assessment and Research
   Centre (F-MARC), Nordea-fonden and Preben, and Anna Simondsen fonden.
NR 40
TC 11
Z9 11
PU LIPPINCOTT WILLIAMS & WILKINS
PI PHILADELPHIA
PA 530 WALNUT ST, PHILADELPHIA, PA 19106-3621 USA
SN 0195-9131
EI 1530-0315
J9 MED SCI SPORT EXER
JI Med. Sci. Sports Exerc.
PD DEC
PY 2013
VL 45
IS 12
BP 2223
EP 2233
DI 10.1249/MSS.0b013e31829ab43c
PG 11
WC Sport Sciences
SC Sport Sciences
GA 300LN
UT WOS:000330465500003
ER

PT J
AU Baykan, H
   Ozyazgan, I
   Selcuk, CT
   Altiparmak, M
   Ozkose, M
   Ozyurt, K
AF Baykan, Halit
   Ozyazgan, Irfan
   Selcuk, Caferi Tayyar
   Altiparmak, Mehmet
   Ozkose, Mehmet
   Ozyurt, Kemal
TI Effect of sildenafil citrate in nicotine-induced ischemia: An
   experimental study using a rat model
SO CANADIAN JOURNAL OF PLASTIC SURGERY
LA English
DT Article
DE Flap; Ischemia; Nicotine; Sildenafil citrate
ID PATTERN SKIN FLAPS; CIGARETTE-SMOKING; BLOOD-FLOW; SURVIVAL; VIABILITY;
   TADALAFIL; NECROSIS; INJURY; DELAY
AB Recent experimental and clinical studies have demonstrated the negative effects of nicotine on the viability of skin flaps. Necrotic damage to skin flaps can result in significant complications including delayed wound healing, dehiscence and wound contraction. Phosphodiesterase type 5 inhibitors, such as sildenafil citrate, have a protective effect in ischemic injuries of the brain, kidney, myocardium, spinal cord, ileum and testes. In the present study, the authors evaluated the effect of sildenafil citrate on the viability of skin exposed to nicotine-induced ischemia in Sprague Dawley rats. In the preoperative period, the rats were divided into three groups of 10 rats each. Group C was treated with subcutaneous saline and group S and group N were treated with 2 mg/kg nicotine, administered subcutaneously twice per day for 28 days. McFarlane flaps were created in all experimental animals using an incision measuring 7 cm x 3 cm. Postoperative treatment varied among the groups: group S was treated with 20 mg/kg/day sildenafil citrate, while group C and group N were treated with equivalent doses of saline for seven days. A laser Doppler flow meter was used to monitor the microvasculature. Preoperative measurements of the microvasculature revealed decreased blood flow in group N and group S, both of which were treated with subcutaneous nicotine. During the postoperative evaluation, a trend toward increased blood flow was observed in group S compared with the group with nicotine-induced ischemia treated with saline alone post-operatively (group N). A visual fluorescein dye test was used to predict skin viability and demonstrated diminished skin viability in group N and group S (P<0.05) during the preoperative period. Following treatment with sildenafil for seven days, a statically significant improvement in skin viability was observed in group S (P<0.05). Nicotine decreased blood flow within the skin and impaired skin viability, while postoperative application of sildenafil significantly ameliorated the ischemic effects of nicotine and improved skin viability. Future studies will be required to evaluate the clinical use of sildenafil for the improvement of blood flow in ischemic injury of the skin.
C1 [Baykan, Halit; Ozyazgan, Irfan; Selcuk, Caferi Tayyar; Altiparmak, Mehmet; Ozkose, Mehmet; Ozyurt, Kemal] Dicle Univ, Dept Plast & Reconstruct Surg, TR-21060 Diyarbakir, Turkey.
RP Selcuk, CT (reprint author), Dicle Univ, Dept Plast & Reconstruct Surg, TR-21060 Diyarbakir, Turkey.
EM ayyarselcuk@hotmail.com
FU Dicle University DUBAP
FX The authors are grateful to Dicle University DUBAP for their sponsorship
   and English editing of the manuscript.
NR 30
TC 0
Z9 0
PU PULSUS GROUP INC
PI OAKVILLE
PA 2902 S SHERIDAN WAY, OAKVILLE, ONTARIO L6J 7L6, CANADA
SN 1195-2199
J9 CAN J PLAST SURG
JI Can. J. Plast. Surg.
PD WIN
PY 2013
VL 21
IS 4
BP 217
EP 220
PG 4
WC Surgery
SC Surgery
GA 296NN
UT WOS:000330191900003
ER

PT J
AU Capoulade, R
   Clavel, MA
   Mathieu, P
   Cote, N
   Dumesnil, JG
   Arsenault, M
   Bedard, E
   Pibarot, P
AF Capoulade, Romain
   Clavel, Marie-Annick
   Mathieu, Patrick
   Cote, Nancy
   Dumesnil, Jean G.
   Arsenault, Marie
   Bedard, Elisabeth
   Pibarot, Philippe
TI Impact of hypertension and renin-angiotensin system inhibitors in aortic
   stenosis
SO EUROPEAN JOURNAL OF CLINICAL INVESTIGATION
LA English
DT Article
DE Angiotensin-receptor blocker; aortic stenosis; Doppler echocardiography;
   hypertension; renin-angiotensin system
ID CONVERTING ENZYME-INHIBITORS; LEFT-VENTRICULAR MASS; VALVE DISEASE;
   MYOCARDIAL FIBROSIS; EARLY LESION; LOW-FLOW; PROGRESSION; HEART;
   ASSOCIATION; ARTERIAL
AB BackgroundExperimental studies revealed that renin-angiotensin system (RAS) could play a crucial role in the pathophysiology of aortic stenosis (AS). The objectives of this study were to examine (i) the impact of hypertension on AS progression and clinical events and (ii) the effect of angiotensin-converting enzyme inhibitors (ACEIs) and angiotensin-receptor blockers (ARBs).
   Materials and methodsIn this observational study, we retrospectively analysed clinical and Doppler echocardiographic data prospectively collected in 338 patients with AS. Patients were separated into four groups: patients without hypertension and not treated by RAS medication (Ctrl group), patients with hypertension but not treated by RAS medication (HTN group), patients treated with ACEIs, and patients treated with ARBs. AS progression rate was assessed by the annualized increase in peak aortic jet velocity.
   ResultsCompared with Ctrl group, patients in HTN group had faster stenosis progression (P=001). Patients on ARBs had slower AS progression compared with Ctrl (trend P=010) and HTN (P=0002) groups, whereas patients on ACEIs had similar progression rate compared with Ctrl group (P=NS) but lower compared with HTN group (P=002). On multivariable analysis, compared with Ctrl group, HTN group was associated with faster AS progression rate (P=0002), whereas ARBs with slower progression (P=00008). During a mean follow-up of 6224years, HTN (hazard ratio [HR]=245; P=0006) and ACEI (HR=230; P=001) groups were associated with a significant increase in all-cause mortality compared with Ctrl group, whereas ARB group (HR: 089; P=080) not. In multivariable analysis, HTN and ACEI groups remained associated with increased mortality.
   ConclusionsHypertension is associated with significantly faster stenosis progression and higher incidence of clinical events in patients with AS. ARBs but not ACEs were found to abolish the increased risk of mortality associated with hypertension.
C1 [Capoulade, Romain; Clavel, Marie-Annick; Mathieu, Patrick; Cote, Nancy; Dumesnil, Jean G.; Arsenault, Marie; Bedard, Elisabeth; Pibarot, Philippe] Univ Laval, Inst Univ Cardiol & Pneumol Quebec, Quebec Heart & Lung Inst, Quebec City, PQ, Canada.
RP Pibarot, P (reprint author), Inst Univ Cardiol & Pneumol Quebec, 2725 Chemin St Foy, Quebec City, PQ G1V 4G5, Canada.
EM Philippe.Pibarot@med.ulaval.ca
FU Canadian Institutes of Health Research (CIHR), Ottawa, Ontario, Canada
   [MOP-114997]; Foundation of the Quebec Heart and Lung Institute;
   International Chair of Cardiometabolic Risk, Quebec, Quebec, Canada;
   CIHR; Fonds de Recherche en Sante du Quebec (FRSQ), Montreal, Quebec,
   Canada
FX This work was supported by Grant MOP-114997 from Canadian Institutes of
   Health Research (CIHR), Ottawa, Ontario, Canada, and a grant from the
   Foundation of the Quebec Heart and Lung Institute. R. C. was supported
   by a studentship grant of International Chair of Cardiometabolic Risk,
   Quebec, Quebec, Canada. M-A.C. was supported by a Vanier studentship
   grant of CIHR. N.C. was supported by a studentship grant of Fonds de
   Recherche en Sante du Quebec (FRSQ), Montreal, Quebec, Canada. P. M. and
   M. A. are research scholars from the FRSQ, Montreal, Quebec, Canada. P.
   P. holds the Canada Research Chair in Valvular Heart Diseases, CIHR.
NR 45
TC 1
Z9 1
PU WILEY-BLACKWELL
PI HOBOKEN
PA 111 RIVER ST, HOBOKEN 07030-5774, NJ USA
SN 0014-2972
EI 1365-2362
J9 EUR J CLIN INVEST
JI Eur. J. Clin. Invest.
PD DEC
PY 2013
VL 43
IS 12
BP 1262
EP 1272
DI 10.1111/eci.12169
PG 11
WC Medicine, General & Internal; Medicine, Research & Experimental
SC General & Internal Medicine; Research & Experimental Medicine
GA 295FL
UT WOS:000330101900005
ER

PT J
AU Lanckriet, T
   Puleo, JA
AF Lanckriet, Thijs
   Puleo, Jack A.
TI Near-bed turbulence dissipation measurements in the inner surf and swash
   zone
SO JOURNAL OF GEOPHYSICAL RESEARCH-OCEANS
LA English
DT Article
DE turbulence dissipation; structure function; swash zone; density
   stratification
ID DOPPLER-VELOCIMETER DATA; SUSPENDED SEDIMENT TRANSPORT; GENERATED SWASH;
   BOUNDARY-LAYER; BREAKING WAVES; FLOWS; SUSPENSION; NEARSHORE; FLUID;
   SLOPES
AB Near-bed turbulence dissipation rates were quantified in the swash zone and inner surf zone of a dissipative beach. The vertical structure and temporal evolution of the dissipation rate were calculated using the structure function applied to profiles of the vertical velocity collected by three profiling acoustic Doppler velocimeters. Dissipation rates between 610-5m2/s3 and 810-3m2/s3 were observed. Turbulence dissipation rates increased with diminishing water depth but showed no significant correlation to offshore wave height. Temporal phasing of strong turbulence dissipation events agreed well with image-based observations of pixel intensity associated with wave breaking. Bore-generated turbulence decayed rapidly following bore arrival and followed a decay rate similar to grid turbulence. The turbulence dissipation was dominated by (advected) bore-generated turbulence during the uprush and initial stages of the backwash, and by bed-generated turbulence during the later stages of the backwash. A scaling analysis shows that near the bed, sediment-induced density stratification effects may have been an order of magnitude larger than turbulence dissipation.
C1 [Lanckriet, Thijs; Puleo, Jack A.] Univ Delaware, Dept Civil & Environm Engn, Ctr Appl Coastal Res, Newark, DE 19716 USA.
RP Lanckriet, T (reprint author), Univ Delaware, Dept Civil & Environm Engn, Ctr Appl Coastal Res, Newark, DE 19716 USA.
EM thijs@udel.edu
FU National Science Foundation [OCE-0845004]; University of Delaware;
   Natural Environmental Research Council [NE/G007543/1]; Australian
   Research Council (Discovery Project) [DP110101176]; US-UK Fulbright
   Commission
FX This work was supported by the National Science Foundation under grant
   OCE-0845004 and the University of Delaware. Additional support for the
   field effort was provided by the Natural Environmental Research Council
   (grant NE/G007543/1), the Australian Research Council (Discovery Project
   DP110101176), and the US-UK Fulbright Commission. The authors would like
   to thank D. Buscombe, C. Blenkinsopp, D. Conley, P. Ganderton, G.
   Masselink, R. McCall, L. Melo De Almeida, T. Poate, B. Proenca, P.
   Russell, M. Sheridan, and I. Turner for their assistance with the field
   measurements, and J. T. Kirby, T.-J. Hsu, F. Veron, and two anonymous
   reviewers for their useful comments during the development of the
   manuscript.
NR 50
TC 0
Z9 0
PU AMER GEOPHYSICAL UNION
PI WASHINGTON
PA 2000 FLORIDA AVE NW, WASHINGTON, DC 20009 USA
SN 2169-9275
EI 2169-9291
J9 J GEOPHYS RES-OCEANS
JI J. Geophys. Res.-Oceans
PD DEC
PY 2013
VL 118
IS 12
BP 6634
EP 6647
DI 10.1002/2013JC009251
PG 14
WC Oceanography
SC Oceanography
GA 292TU
UT WOS:000329926200021
ER

PT J
AU Serafini, S
   Paone, N
   Castellini, P
AF Serafini, S.
   Paone, N.
   Castellini, P.
TI Agent-based station for on-line diagnostics by self-adaptive laser
   Doppler vibrometry
SO REVIEW OF SCIENTIFIC INSTRUMENTS
LA English
DT Article
ID SPECKLE NOISE
AB A self-adaptive diagnostic system based on laser vibrometry is proposed for quality control of mechanical defects by vibration testing; it is developed for appliances at the end of an assembly line, but its characteristics are generally suited for testing most types of electromechanical products. It consists of a laser Doppler vibrometer, equipped with scanning mirrors and a camera, which implements self-adaptive bahaviour for optimizing the measurement. The system is conceived as a Quality Control Agent (QCA) and it is part of a Multi Agent System that supervises all the production line. The QCA behaviour is defined so to minimize measurement uncertainty during the on-line tests and to compensate target mis-positioning under guidance of a vision system. Best measurement conditions are reached by maximizing the amplitude of the optical Doppler beat signal (signal quality) and consequently minimize uncertainty. In this paper, the optimization strategy for measurement enhancement achieved by the down-hill algorithm (Nelder-Mead algorithm) and its effect on signal quality improvement is discussed. Tests on a washing machine in controlled operating conditions allow to evaluate the efficacy of the method; significant reduction of noise on vibration velocity spectra is observed. Results from on-line tests are presented, which demonstrate the potential of the system for industrial quality control. (C) 2013 AIP Publishing LLC.
C1 [Serafini, S.; Paone, N.; Castellini, P.] Univ Politecn Marche, Dept Ind Engn & Math Sci DIISM, I-60131 Ancona, Italy.
RP Paone, N (reprint author), Univ Politecn Marche, Dept Ind Engn & Math Sci DIISM, I-60131 Ancona, Italy.
EM n.paone@univpm.it
FU EU Commission
FX This work has been financed by the EU Commission, within the research
   contract GRACE coordinated by Univ. Politecnica delle Marche and having
   partners SINTEF, AEA srl, Instituto Politecnico de Braganca, Whirlpool
   Europe srl, and Siemens AG.
NR 14
TC 0
Z9 0
PU AMER INST PHYSICS
PI MELVILLE
PA CIRCULATION & FULFILLMENT DIV, 2 HUNTINGTON QUADRANGLE, STE 1 N O 1,
   MELVILLE, NY 11747-4501 USA
SN 0034-6748
EI 1089-7623
J9 REV SCI INSTRUM
JI Rev. Sci. Instrum.
PD DEC
PY 2013
VL 84
IS 12
AR 121703
DI 10.1063/1.4845475
PG 13
WC Instruments & Instrumentation; Physics, Applied
SC Instruments & Instrumentation; Physics
GA 293PE
UT WOS:000329984100005
ER

PT J
AU Favory, R
   Poissy, J
   Alves, I
   Guerry, MJ
   Lemyze, M
   Parmentier-Decrucq, E
   Duburcq, T
   Mathieu, D
AF Favory, Raphael
   Poissy, Julien
   Alves, Isabelle
   Guerry, Mary-Jane
   Lemyze, Malcolm
   Parmentier-Decrucq, Erika
   Duburcq, Thibault
   Mathieu, Daniel
TI ACTIVATED PROTEIN C IMPROVES MACROVASCULAR AND MICROVASCULAR REACTIVITY
   IN HUMAN SEVERE SEPSIS AND SEPTIC SHOCK
SO SHOCK
LA English
DT Article
DE Sepsis; microcirculation; activated protein C; phenylephrine; laser
   Doppler
ID MICROCIRCULATORY ALTERATIONS; BLOOD-FLOW; INDUCED HYPOTENSION; ORGAN
   DYSFUNCTION; PROGNOSTIC VALUE; PROWESS TRIAL; ENDOTOXEMIA; RATS;
   HYDROCORTISONE; MANAGEMENT
AB We tested the effects of activated protein C (APC) in macrovascular and microvascular beds within 60 min of treatment. Twelve patients treated with APC for severe sepsis were included. We assessed macrovascular reactivity by phenylephrine arterial dose response. Pharmacological modeling (EC50, E-max, and Hill coefficient) and individual dose-response curve were tested. Microvascular reactivity was tested with skin laser Doppler by using postocclusive reactive hyperemia with measurements of peak, time to peak (T-max), time to half recovery (T1/2R), and myogenic and sympathetic tones. All measurements were done 30 min before, just before, and 30 and 60 min after APC infusion. Microvascular reactivity was also tested in eight healthy volunteers. In patients, arterial pressure did not increase significantly. However, 60 min after the beginning of APC infusion, reactivity to alpha-1 stimulation was improved: EC50 decreased from 15.3 (0.9-56) to 3.1 (1.0-6.2) (P = 0.04), and 5 of 12 patients improved their dose-response curve. As for microcirculatory parameters, as early as 30 min after the beginning of APC infusion, postocclusive reactive hyperemia peak increased from 102 (40-168) to 162 (35-196) (P = 0.04), T-max was shorter: 30 s (14-52 s) versus 56 s (22-83 s) (P = 0.03), and the T1/2R also decreased, from 72.4 s (41.9-134.6 s) to 49.8 s (31.0-129.8 s) (P = 0.02). Myogenic tone increased (P = 0.03), whereas sympathetic tone decreased (P = 0.03), and myogenic tone was lower than controls before but not after APC treatment. In conclusion, APC improves vascular reactivity both at macrocirculatory and microcirculatory levels very quickly, suggesting that this is not due to protein synthesis or anticoagulant effect. The myogenic properties of vessels could partly drive this effect.
C1 [Favory, Raphael; Poissy, Julien; Alves, Isabelle; Guerry, Mary-Jane; Lemyze, Malcolm; Parmentier-Decrucq, Erika; Duburcq, Thibault; Mathieu, Daniel] Univ Nord France, CHRU Lille, Ctr Reanimat, F-59037 Lille, France.
RP Favory, R (reprint author), Univ Nord France, CHRU Lille, Ctr Reanimat, F-59037 Lille, France.
EM raphael.favory@chru-lille.fr
FU Lilly
FX R.F. received a grant from Lilly to study microcirculation for a
   fellowship in Brussels in 2009. Lilly had no implication in this study.
NR 41
TC 1
Z9 1
PU LIPPINCOTT WILLIAMS & WILKINS
PI PHILADELPHIA
PA 530 WALNUT ST, PHILADELPHIA, PA 19106-3621 USA
SN 1073-2322
EI 1540-0514
J9 SHOCK
JI Shock
PD DEC
PY 2013
VL 40
IS 6
BP 512
EP 518
DI 10.1097/SHK.0000000000000060
PG 7
WC Critical Care Medicine; Hematology; Surgery; Peripheral Vascular Disease
SC General & Internal Medicine; Hematology; Surgery; Cardiovascular System
   & Cardiology
GA 297IL
UT WOS:000330249000011
ER

PT J
AU Loretero, ME
   Huang, RF
AF Loretero, Michael Estela
   Huang, Rong Fung
TI Effects of Acoustic Excitation and Annular Swirl Strength on a
   Non-Premixed and Swirl-Stabilized Flame
SO JOURNAL OF ENERGY ENGINEERING
LA English
DT Article
DE Reacting swirling wake; Acoustic excitation; Non-premixed flame; Jet
   oscillations
ID NONPREMIXED JET FLAMES; DIFFUSION FLAMES; CROSS-FLOW; LIFT-OFF;
   COMBUSTION; MECHANISMS; REDUCTION; FIELD; AIR
AB The stabilization of non-premixed flame is often done by coupling an annular swirling flow. Acoustic excitation, however, can improve combustion through fuel jet oscillation but can sometimes blow out the flame. The writers aimed to experimentally investigate the effects of annular swirl strength on acoustically excited non-premixed flame. Visual observations coupled with flame length measurements showed that the flame can be particularly shortened and transformed to blue at a low swirl strength. Flame and flow images obtained through the Mie scattering technique showed that the recirculation bubble enlarged proportionally in accordance with the swirl strength. Jet oscillations were diagnosed by using a laser Doppler anemometer at the central jet. Turbulence and mixing properties obtained from the central jet velocity were statistically compared to identify the best combination of swirl strength and acoustic excitation level. Combustion performance was finely validated through flame length and temperature measurements.
C1 [Loretero, Michael Estela] Univ San Carlos, Dept Mech Engn, Cebu 6000, Philippines.
   [Huang, Rong Fung] Natl Taiwan Univ Sci & Technol, Dept Mech Engn, Taipei 10607, Taiwan.
RP Huang, RF (reprint author), Natl Taiwan Univ Sci & Technol, Dept Mech Engn, Taipei 10607, Taiwan.
EM mloretero@yahoo.com; rfhuang@mail.ntust.edu.tw
NR 34
TC 0
Z9 0
PU ASCE-AMER SOC CIVIL ENGINEERS
PI RESTON
PA 1801 ALEXANDER BELL DR, RESTON, VA 20191-4400 USA
SN 0733-9402
EI 1943-7897
J9 J ENERG ENG
JI J. Energy Eng.-ASCE
PD DEC 1
PY 2013
VL 139
IS 4
BP 329
EP 337
DI 10.1061/(ASCE)EY.1943-7897.0000114
PG 9
WC Energy & Fuels; Engineering, Civil
SC Energy & Fuels; Engineering
GA 292OW
UT WOS:000329912600011
ER

PT J
AU Brahmanandam, PS
   Chu, YH
   Su, CL
   Lin, TH
AF Brahmanandam, Potula Sree
   Chu, Yen Hsyang
   Su, Ching-Lun
   Lin, Ting-Han
TI Daytime E-Region Irregularities During the 22 July 2009 Solar Eclipse
   over Chung-Li (24.9 degrees N, 121.2 degrees E), a Moderate Mid-Latitude
   Station
SO TERRESTRIAL ATMOSPHERIC AND OCEANIC SCIENCES
LA English
DT Article
DE Solar eclipse; Ionospheric irregularities; Mid-latitude ionosphere; Wave
   propagation
ID FIELD-ALIGNED IRREGULARITIES; ATMOSPHERIC GRAVITY WAVES; SPORADIC-E
   IRREGULARITIES; VHF RADAR; PLASMA-WAVES; IONOSPHERE; LATITUDE; GADANKI;
   ECHOES
AB The 22 July 2009 solar eclipse with an obscuration of > 83% at Chung-Li (24.9 degrees N, 121.2 degrees E, Dip 35 degrees N) in Taiwan during noon hours has provided a unique opportunity for us to examine its impact on E-region irregularities which were observed simultaneously by the 52 MHz coherent radar and a co-located ionosonde. Significant observations revealed that the daytime E-region strong backscatter echoes at multiple heights and a sudden intensification of the weak sporadic E-layer during the 22 July 2009 solar eclipse. These results follow the research findings of Patra et al. (2009). As the incident solar radiation suddenly blocked by intruding Moon during solar eclipse events that would generally create night-like ionospheric conditions, it is surmised that the E-region irregularities were indeed induced by the eclipse associated effects. The induced effects resulted in faster recombination of molecular ions, generation of gravity waves and electric fields that could have created a conducive environment to excite plasma irregularities through a gradient-drift instability mechanism. The vertical shears of radar Doppler velocity and the peak radar backscatter at the node of Doppler velocity shear, as resolved by the coherent scatter radar with interferometer technique, were possibly due to the upward propagating gravity waves and wave-induced polarization electric fields. The present observational results should not only be highly useful to ascertain plausible mechanisms responsible for nighttime E-region irregularities, but also provided evidence that a solar eclipse could generate E-region plasma irregularities over temperate mid-latitudes for the first time.
C1 [Brahmanandam, Potula Sree; Chu, Yen Hsyang; Su, Ching-Lun; Lin, Ting-Han] Natl Cent Univ, Inst Space Sci, Chungli 32054, Taiwan.
RP Brahmanandam, PS (reprint author), Natl Cent Univ, Inst Space Sci, Chungli 32054, Taiwan.
EM anandp@jupiter.ss.ncu.edu.tw
FU National Science Council (NSC) of the Republic of China
   [NSC-101-2811-M-008-012]
FX Dr. P. S. Brahmanandam (Anand), Postdoctoral Research Fellow, Institute
   of Space Science, National Central University is supported by the
   National Science Council (NSC) of the Republic of China under the grants
   NSC-101-2811-M-008-012.
NR 32
TC 0
Z9 0
PU CHINESE GEOSCIENCE UNION
PI TAIPEI
PA PO BOX 23-59, TAIPEI 10764, TAIWAN
SN 1017-0839
J9 TERR ATMOS OCEAN SCI
JI Terr. Atmos. Ocean. Sci.
PD DEC
PY 2013
VL 24
IS 6
BP 1021
EP 1032
DI 10.3319/TAO.2013.07.08.01(AA)
PG 12
WC Geosciences, Multidisciplinary; Meteorology & Atmospheric Sciences;
   Oceanography
SC Geology; Meteorology & Atmospheric Sciences; Oceanography
GA 292IJ
UT WOS:000329895100007
ER

PT J
AU Shahrokhi, M
   Rostami, F
   Said, MAM
   Yazdi, SRS
   Syafalni, S
AF Shahrokhi, Mahdi
   Rostami, Fatemeh
   Said, Md Azlin Md
   Yazdi, Saeed Reza Sabbagh
   Syafalni, Syafalni
TI Computational investigations of baffle configuration effects on the
   performance of primary sedimentation tanks
SO WATER AND ENVIRONMENT JOURNAL
LA English
DT Article
DE ADV; baffle; computational investigation; sedimentation tank; VOF
ID PRIMARY SETTLING TANKS; DENSITY CURRENTS; TURBULENCE; CLARIFIERS;
   DYNAMICS; LAYER; FLOW; ADV
AB To increase the performance of a primary sedimentation tank (clarifier), it is essential to have a uniform and calm flow field. The use of suitable baffle configurations may help forming favourable flow field and increase the efficiency of the primary sedimentation tank. To find the proper position and height of a baffle in a rectangular primary sedimentation tank, computational investigations are performed. Also, laboratory experiments are conducted to verify the numerical results, and the measured velocity fields that were by acoustic Doppler velocimeter (ADV) are used. The results of computational investigations performed in the present study indicate that the favourable flow field (uniform in the settling zone) would be enhanced for the case that the baffle position and height provide small circulation regions volume, or the recirculation region forms a small portion of the flow field and dissipate the kinetic energy in the tank.
C1 [Shahrokhi, Mahdi; Rostami, Fatemeh; Said, Md Azlin Md; Syafalni, Syafalni] Univ Sains Malaysia, Sch Civil Engn, Nibong Tebal 6202, P Penang, Malaysia.
   [Yazdi, Saeed Reza Sabbagh] KN Toosi Univ Technol, Dept Civil Engn, Tehran, Iran.
RP Said, MAM (reprint author), Univ Sains Malaysia, Nibong Tebal 6202, P Penang, Malaysia.
EM azlin@eng.usm.my
NR 27
TC 0
Z9 0
PU WILEY-BLACKWELL
PI HOBOKEN
PA 111 RIVER ST, HOBOKEN 07030-5774, NJ USA
SN 1747-6585
EI 1747-6593
J9 WATER ENVIRON J
JI Water Environ. J.
PD DEC
PY 2013
VL 27
IS 4
BP 484
EP 494
DI 10.1111/j.1747-6593.2012.00367.x
PG 11
WC Environmental Sciences; Limnology; Water Resources
SC Environmental Sciences & Ecology; Marine & Freshwater Biology; Water
   Resources
GA 292AA
UT WOS:000329872800005
ER

PT J
AU Chiang, RPY
   Yeh, CY
   Chiang, YC
   Lin, KN
AF Chiang, Rayleigh Ping-Ying
   Yeh, Ching-Ying
   Chiang, Yuh-Chyun
   Lin, Kai-Nan
TI Intratympanic Dexamethasone on Cochlear Blood Flow in Guinea Pigs
SO INDIAN JOURNAL OF OTOLARYNGOLOGY AND HEAD & NECK SURGERY
LA English
DT Article
DE Steroids; Microcirculation; Round window; Laser Doppler flowmeter
ID NITRIC-OXIDE SYNTHASE; SENSORINEURAL HEARING-LOSS; INNER-EAR; VASCULAR
   TONE; SMOOTH-MUSCLE; GLUCOCORTICOIDS; RECEPTORS; CELLS;
   PHARMACOKINETICS; CORTICOSTEROIDS
AB To determine the effect of intratympanically delivered dexamethasone on cochlear blood flow. 29 white Hartly guinea pigs were divided into 2 groups. By laser Doppler flowmeter, baseline data were recorded in the first 15-20 min, followed by 20 min' recording after applying dexamethasone or normal saline, with a record of flow every 5 min in 2 groups. Friedman Test was used to test the change of blood flow in these four timing. There were no significant changes of blood flow after injecting dexamethasone (p = .18 > . 05) and normal saline (p = .93 > .05). The effects of dexamethasone on cochlear blood flow were variable and not significant. The following research would be designed under pathological conditions, such as cochlear ischemia, to show the possible mechanism of dexamethasone for specific inner ear disease. Level of evidence: 3a (SR of case-control studies).
C1 [Chiang, Rayleigh Ping-Ying] Fu Jen Catholic Univ, Dept Otolaryngol Head & Neck Surg, Sch Med, Taipei, Taiwan.
   [Chiang, Rayleigh Ping-Ying] Shin Kong Wu Ho Su Mem Hosp, Dept Otolaryngol Head & Neck Surg, Taipei, Taiwan.
   [Chiang, Rayleigh Ping-Ying] Natl Taiwan Univ, Sleep Technol Special Interest Grp, Ctr Innovat & Synergy Intelligent Home Technol, Taipei 10764, Taiwan.
   [Yeh, Ching-Ying] Taipei Med Univ Taiwan, Sch Publ Hlth, Taipei 110, Taiwan.
   [Chiang, Yuh-Chyun] Taiwan Adventist Hosp, Dept Otolaryngol, Taipei, Taiwan.
   [Chiang, Yuh-Chyun] Taipei Med Univ, Sch Med, Dept Otolaryngol, Taipei, Taiwan.
   [Lin, Kai-Nan] Cardinal Tien Hosp, Dept Otolaryngol Head & Neck Surg, Hsintien, Taipei County, Taiwan.
   [Lin, Kai-Nan] Natl Taiwan Univ Hosp, Dept Otolaryngol Head & Neck Surg, Hsintien 23137, Taipei County, Taiwan.
RP Lin, KN (reprint author), Cardinal Tien Hosp, Dept Otolaryngol Head & Neck Surg, Hsintien, Taipei County, Taiwan.
EM rayleighchiang@ntu.edu.tw; klinpie@ntu.edu.tw
FU Shin Kong Wu Ho Su Memorial Hospital [SKH-8802-93-0164]
FX Thanks for many people's great help: Dr. Yuan-Hung Wang, Dr. Chia-Hsien
   Hsieh, Mr. Hsin-Yu Chen and Ms. Wei-Ning Chen. This research is
   supported by the project grant SKH-8802-93-0164 of Shin Kong Wu Ho Su
   Memorial Hospital.
NR 20
TC 0
Z9 0
PU SPRINGER
PI NEW YORK
PA 233 SPRING ST, NEW YORK, NY 10013 USA
SN 2231-3796
EI 0973-7707
J9 INDIAN J OTOLARYNGOL
JI Indian J. Otolaryngol. Head Neck Surg.
PD DEC
PY 2013
VL 65
SU 3
SI SI
BP S650
EP S653
DI 10.1007/s12070-012-0552-3
PG 4
WC Otorhinolaryngology
SC Otorhinolaryngology
GA 287UB
UT WOS:000329566600036
ER

PT J
AU Hornstra, JM
   Serne, EH
   Eringa, EC
   Wijnker, MC
   de Boer, MP
   Yudkin, JS
   Smulders, YM
AF Hornstra, J. M.
   Serne, E. H.
   Eringa, E. C.
   Wijnker, M. C.
   de Boer, M. P.
   Yudkin, J. S.
   Smulders, Y. M.
TI Insulin's microvascular vasodilatory effects are inversely related to
   peripheral vascular resistance in overweight, but insulin-sensitive
   subjects
SO OBESITY
LA English
DT Article
ID BLOOD-PRESSURE; SKELETAL-MUSCLE; NITRIC-OXIDE; CHRONIC HYPERINSULINEMIA;
   CAPILLARY RECRUITMENT; DIABETES-MELLITUS; CARDIAC-OUTPUT; HUMAN FOREARM;
   HUMAN OBESITY; HYPERTENSION
AB Objective The mechanisms underlying obesity-related hypertension are incompletely understood. Microvascular dysfunction might play a role by increasing peripheral vascular resistance (PVR). Metabolic and microvascular effects of insulin are impaired in obesity, but how these impairments contribute to disturbed blood pressure homeostasis is unclear. Specifically, it is unknown whether local microvascular vasoactive effects of insulin play a role in determining systemic vascular resistance. The aim of this study was to investigate the association between PVR and local microvascular effects of insulin. Design and Methods Thirty-seven healthy, overweight subjects (age 25-55 years, BMI 25-30 kg/m2) were cross-sectionally studied. Local insulin-mediated vasodilation was measured using skin laser Doppler fluxmetry combined with transcutaneous iontophoresis of insulin. For comparison, local vasodilatory effects of acetylcholine and sodium nitroprusside were measured. PVR was calculated from mean arterial pressure and cardiac output, assessed by pulse-dye densitometry. Results PVR was inversely correlated with insulin-mediated vasodilation (r = -0.50; P < 0.01). This finding was maintained after adjustment for age, sex, blood pressure, and smoking. PVR was not associated with local microvascular effects of acetylcholine. Conclusions Our study in overweight subjects suggests that insulin's role in the microvasculature may contribute to blood pressure control.
C1 [Hornstra, J. M.; Serne, E. H.; Wijnker, M. C.; de Boer, M. P.; Smulders, Y. M.] Vrije Univ Amsterdam Med Ctr, Dept Internal Med, Amsterdam, Netherlands.
   [Hornstra, J. M.; Serne, E. H.; Eringa, E. C.; de Boer, M. P.; Yudkin, J. S.; Smulders, Y. M.] Vrije Univ Amsterdam Med Ctr, Inst Cardiovasc Res, Amsterdam, Netherlands.
   [Eringa, E. C.] Vrije Univ Amsterdam Med Ctr, Dept Physiol, Amsterdam, Netherlands.
   [Yudkin, J. S.] UCL, London, England.
RP Hornstra, JM (reprint author), Vrije Univ Amsterdam Med Ctr, Dept Internal Med, Amsterdam, Netherlands.
EM j.hornstra@vumc.nl
FU Netherlands Organisation for Scientific Research [916.76.179];
   Netherlands Heart Foundation [2010T041]
FX E. C. Eringa is supported by the Netherlands Organisation for Scientific
   Research (grant 916.76.179). E.H. Serne is supported by a fellowship
   from The Netherlands Heart Foundation (grant no. 2010T041).
NR 40
TC 0
Z9 0
PU WILEY-BLACKWELL
PI HOBOKEN
PA 111 RIVER ST, HOBOKEN 07030-5774, NJ USA
SN 1930-7381
EI 1930-739X
J9 OBESITY
JI Obesity
PD DEC
PY 2013
VL 21
IS 12
BP 2557
EP 2561
DI 10.1002/oby.20406
PG 5
WC Endocrinology & Metabolism; Nutrition & Dietetics
SC Endocrinology & Metabolism; Nutrition & Dietetics
GA 288LT
UT WOS:000329614200055
ER

PT J
AU Crendal, E
   Walther, G
   Vinet, A
   Dutheil, F
   Naughton, G
   Lesourd, B
   Chapier, R
   Rupp, T
   Courteix, D
   Obert, P
AF Crendal, Edward
   Walther, Guillaume
   Vinet, Agnes
   Dutheil, Frederic
   Naughton, Geraldine
   Lesourd, Bruno
   Chapier, Robert
   Rupp, Thomas
   Courteix, Daniel
   Obert, Philippe
TI Myocardial deformation and twist mechanics in adults with metabolic
   syndrome: Impact of cumulative metabolic burden
SO OBESITY
LA English
DT Article
ID SPECKLE TRACKING ECHOCARDIOGRAPHY; VENTRICULAR DIASTOLIC DYSFUNCTION;
   TYPE-2 DIABETES-MELLITUS; CARDIOVASCULAR RISK; TISSUE DOPPLER; STRAIN;
   OBESITY; INFLAMMATION; VELOCITY; DISEASE
AB Objective The aim of the study is to characterize left ventricular (LV) myocardial mechanics in adults with metabolic syndrome (MetS), and elucidate the effects of multiple risk-factors on myocardial function using speckle tracking echocardiography (STE); a more sensitive method than conventional echocardiography for detecting subclinical myocardial dysfunction. Design and Methods Cross-sectional analyses of 92 adults (50-70 years) with MetS, and 50 healthy controls included conventional echocardiography, blood biochemistry, and STE-derived myocardial longitudinal, circumferential, and twist mechanics. Results Using conventional measures, MetS participants revealed LV hypertrophy and reduced diastolic function compared with controls, while systolic function was preserved. From STE, MetS participants showed attenuated longitudinal strain (-16.8%+/- 2.8% vs. -20.6%+/- 2.7%), and both diastolic (1.1 +/- 0.2 vs. 1.4 +/- 0.3 s s-1) and systolic (-1.0 +/- 0.1 vs. -1.2 +/- 0.2 s s-1) strain rate (SR). Circumferential strain, SR, and twist mechanics did not differ. Participants with the highest number of MetS factors or diabetes demonstrated the greatest reduction in longitudinal strain and SR. Abdominal obesity, TNF-, HbA1c, and systolic dyssynchrony explained 48% of impairment in longitudinal strain. Conclusions Impaired longitudinal myocardial diastolic and systolic function, but preserved circumferential function and twist mechanics were found in MetS participants, indicative of altered subendocardial function. This dysfunction was best predicted by abdominal obesity, inflammation, glucose-intolerance, and systolic dyssynchrony.
C1 [Crendal, Edward; Walther, Guillaume; Vinet, Agnes; Rupp, Thomas; Obert, Philippe] Avignon Univ, LAPEC EA4278, Avignon, France.
   [Crendal, Edward; Dutheil, Frederic; Naughton, Geraldine; Courteix, Daniel; Obert, Philippe] Australian Catholic Univ, Sch Exercise Sci, Melbourne, Vic, Australia.
   [Dutheil, Frederic; Lesourd, Bruno; Chapier, Robert; Courteix, Daniel] Univ Clermont Ferrand, Lab Metab Adaptat Exercise Physiol & Pathol Condi, EA3533, Clermont Ferrand, France.
   [Dutheil, Frederic] Univ Hosp CHU G Montpied, Clermont Ferrand, France.
   [Lesourd, Bruno] PRES Clermont Univ Auvergne, Fac Med, Clermont Ferrand, France.
RP Obert, P (reprint author), Avignon Univ, LAPEC EA4278, Avignon, France.
EM philippe.obert@univ-avignon.fr
FU Fondation Coeur et Arteres
FX This study was financed by the "Fondation Coeur et Arteres".
NR 39
TC 2
Z9 2
PU WILEY-BLACKWELL
PI HOBOKEN
PA 111 RIVER ST, HOBOKEN 07030-5774, NJ USA
SN 1930-7381
EI 1930-739X
J9 OBESITY
JI Obesity
PD DEC
PY 2013
VL 21
IS 12
BP E679
EP E686
DI 10.1002/oby.20537
PG 8
WC Endocrinology & Metabolism; Nutrition & Dietetics
SC Endocrinology & Metabolism; Nutrition & Dietetics
GA 288LT
UT WOS:000329614200020
ER

PT J
AU De Conto, G
   Lima, A
   Ortega, PH
   Schmitz, ER
AF De Conto, G.
   Lima, A.
   Ortega, P. H.
   Schmitz, E. R.
TI K calculus: An alternative approach to special relativity
SO REVISTA BRASILEIRA DE ENSINO DE FISICA
LA Portuguese
DT Article
DE K calculus; special relativity; Hermann Bondi; Doppler effect
AB In this paper we present an alternative approach due to Bondi for the special theory of relativity. During the development, we analyse the Bondi diagrams, visual resources from which we can take some information about the analysed systems, and we discuss the K factor of Bondi's theory, which is in the core of this work. We then discuss some of the main results obtained from Einstein's special theory of relativity such as the time dilation, spatial contraction and simultaneity of spatially separated events, besides the Lorentz transformations. We also show other two important results in physics coming from K calculus: the relativistic linear momentum and the total relativistic energy.
C1 [De Conto, G.; Lima, A.; Ortega, P. H.; Schmitz, E. R.] Univ Estadual Paulista, Inst Fis Teor, Sao Paulo, Brazil.
RP De Conto, G (reprint author), Univ Estadual Paulista, Inst Fis Teor, Sao Paulo, Brazil.
EM ortega@ift.unesp.br
NR 10
TC 0
Z9 0
PU SOC BRASILEIRA FISICA
PI SAO PAULO
PA CAIXA POSTAL 66328, 05315-970 SAO PAULO, BRAZIL
SN 1806-1117
J9 REV BRAS ENSINO FIS
JI Rev. Bras. Ensino Fis.
PD DEC
PY 2013
VL 35
IS 4
AR 4307
PG 10
WC Education, Scientific Disciplines; Physics, Multidisciplinary
SC Education & Educational Research; Physics
GA 284BG
UT WOS:000329290400007
ER

PT J
AU Heppelmann, M
   Weinert, M
   Brommling, A
   Piechotta, M
   Hoedemaker, M
   Bollwein, H
AF Heppelmann, M.
   Weinert, M.
   Broemmling, A.
   Piechotta, M.
   Hoedemaker, M.
   Bollwein, H.
TI The effect of puerperal uterine disease on uterine involution in cows
   assessed by Doppler sonography of the uterine arteries
SO ANIMAL REPRODUCTION SCIENCE
LA English
DT Article
DE Uterus; Blood flow; Metritis; Retained fetal membranes; Bovine
ID RETAINED FETAL MEMBRANES; BLOOD-FLOW; DAIRY-COWS; HOLSTEIN COWS;
   REPRODUCTIVE-PERFORMANCE; ENZYME-IMMUNOASSAY; OVARIAN ACTIVITY; UTERUS;
   PARTURITION; ENDOMETRITIS
AB The objective of this study was to investigate the effects of puerperal uterine disease on uterine blood flow using trans-rectal Doppler sonography. Lactating Holstein Friesian cows (n =44) were divided into two groups based on whether they were healthy (UD-; n= 23) or had uterine disease (UD+; n =21) defined as retained fetal membranes and/or metritis. General clinical examination, vaginoscopy, trans-rectal palpation, and trans-rectal B-Mode sonography were conducted on Days 8, 11, 18, 25 and then every 10 days until Day 65 after calving. Doppler sonography of the uterine arteries was conducted on Day 8, during diestrus after the second ovulation (Days 40-60 after calving) and during diestrus before breeding (Days 63-75 after calving). Cows with uterine disease had greater (P< 0.05) uterine size as assessed trans-rectally compared with cows of the UD group. Sonographic measurements on Day 11 after parturition revealed a greater (P < 0.05) horn diameter in cows of the UD+ than in the UD group. Both uterine size and uterine horn diameter decreased more earlier following parturition (P< 0.05) in cows of the UD- group. Blood flow volume (BFV) was greater and pulsatility index was less on Day 8 after calving in cows of UD+ than UD- group (P< 0.05). In cows of the UD, but not in those of the UD+ group, there was a further reduction in BFV subsequent to Day 45 after calving (P< 0.05). The results of this study show that uterine blood flow measures by trans-rectal Doppler sonography are affected by puerperal uterine disease. (C) 2013 Elsevier B.V. All rights reserved.
C1 [Heppelmann, M.; Weinert, M.; Broemmling, A.; Piechotta, M.; Hoedemaker, M.] Univ Vet Med Hannover, Clin Cattle, D-30173 Hannover, Germany.
   [Bollwein, H.] Univ Zurich, Vetsuisse Fac, Clin Reprod Med, CH-8057 Zurich, Switzerland.
RP Heppelmann, M (reprint author), Univ Vet Med Hannover, Clin Cattle, Bischofsholer Damm 15, D-30173 Hannover, Germany.
EM Maike.Heppelmann@tiho-hannover.de
FU Forderverein Biotechnologieforschung e.V.; H. Wilhelm Schaumann Stiftung
FX The authors thank Dr. C. Surie and his co-workers from the Research Farm
   of the University of Veterinary Medicine Hannover for their assistance.
   We are also thankful to the Forderverein Biotechnologieforschung e.V.
   and the H. Wilhelm Schaumann Stiftung for financial support.
NR 41
TC 0
Z9 0
PU ELSEVIER SCIENCE BV
PI AMSTERDAM
PA PO BOX 211, 1000 AE AMSTERDAM, NETHERLANDS
SN 0378-4320
EI 1873-2232
J9 ANIM REPROD SCI
JI Anim. Reprod. Sci.
PD DEC
PY 2013
VL 143
IS 1-4
BP 1
EP 7
DI 10.1016/j.anireprosci.2013.11.003
PG 7
WC Agriculture, Dairy & Animal Science; Reproductive Biology
SC Agriculture; Reproductive Biology
GA 285GK
UT WOS:000329381600001
ER

PT J
AU Deng, W
   Sun, XX
   Tan, SX
   Li, YX
   Xiong, DK
   Huang, YY
AF Deng Wen
   Sun Xiao-Xiang
   Tan Shao-Xi
   Li Yu-Xia
   Xiong Ding-Kang
   Huang Yu-Yang
TI Defects and hyperfine interactions in binary Fe-Al alloys studied by
   positron annihilation and Mossbauer spectroscopies
SO CHINESE PHYSICS C
LA English
DT Article
DE Hyperfine interactions; 3d electrons; positron annihilation; Mossbauer
   spectroscopy
ID AT-PERCENT-AL; MAGNETIC-PROPERTIES; ELECTRONIC-STRUCTURE; FE70AL30
   ALLOY; FE3AL ALLOYS; TRANSITION; PHASE; SI
AB The defects, the behavior of 3d electrons and the hyperfine interactions in binary Fe-Al alloys with different Al contents have been studied by measurements of positron lifetime spectra, coincidence Doppler broadening spectra of positron annihilation radiation and Mossbauer spectra. The results show that on increasing the Al content in Fe-Al alloys, the mean positron lifetime of the alloys increase, while the mean electron density of the alloys decrease. The increase of Al content in binary Fe-Al alloys will decrease the amount of unpaired 3d electrons; as a consequence the probability of positron annihilation with 3d electrons and the hyperfine field decrease rapidly. Mossbauer spectra of binary Fe-Al alloys with Al content less than 25 at.% show discrete sextets and these alloys make a ferromagnetic contribution at room temperature. The Mossbauer spectrum of Fe70Al30 shows a broad singlet. As Al content higher than 40 at.%, the Mossbauer spectra of these alloys are singlet, that is, the alloys are paramagnetic. The behavior of a 3d electron and its effect on the hyperfine field of the binary Fe-Al alloy has been discussed.
C1 [Deng Wen; Sun Xiao-Xiang; Tan Shao-Xi; Li Yu-Xia; Xiong Ding-Kang; Huang Yu-Yang] Guangxi Univ, Coll Phys Sci & Engn, Nanning 530004, Peoples R China.
RP Deng, W (reprint author), Guangxi Univ, Coll Phys Sci & Engn, Nanning 530004, Peoples R China.
EM wdeng@gxu.edu.cn
FU National Natural Science Foundation of China [10764001, 51061002];
   Program for Science and Technology Innovation Team of Guangxi University
FX Supported by National Natural Science Foundation of China (10764001,
   51061002) and Program for Science and Technology Innovation Team of
   Guangxi University
NR 33
TC 0
Z9 0
PU CHINESE PHYSICAL SOC
PI BEIJING
PA P O BOX 603, BEIJING 100080, PEOPLES R CHINA
SN 1674-1137
J9 CHINESE PHYS C
JI Chin. Phys. C
PD DEC
PY 2013
VL 37
IS 12
AR 128201
DI 10.1088/1674-1137/37/12/128201
PG 5
WC Physics, Nuclear; Physics, Particles & Fields
SC Physics
GA 285GW
UT WOS:000329382800022
ER

PT J
AU Baldi, RD
   Capetti, A
   Buttiglione, S
   Chiaberge, M
   Celotti, A
AF Baldi, Ranieri D.
   Capetti, Alessandro
   Buttiglione, Sara
   Chiaberge, Marco
   Celotti, Annalisa
TI An optical spectroscopic survey of the 3CR sample of radio galaxies with
   z < 0.3
SO ASTRONOMY & ASTROPHYSICS
LA English
DT Article
DE galaxies: active; galaxies: jets; galaxies: nuclei
ID ACTIVE GALACTIC NUCLEI; BL LACERTAE OBJECTS; RILEY-I GALAXIES; PARENT
   POPULATION; LOW-LUMINOSITY; HST VIEW; CHANDRA DISCOVERY; UNIFIED
   SCHEMES; LOUD AGN; UNIFICATION
AB We explore the implications of our optical spectroscopic survey of 3CR radio sources with z < 0.3 for the unified model (UM) for radio-loud AGN, focusing on objects with a "edge-brightened" (FR II) radio morphology. The sample contains 33 high ionization galaxies (HIGs) and 18 broad line objects (BLOs). According to the UM, HIGs, the narrow line sources, are the nuclearly obscured counterparts of BLOs.
   The fraction of HIGs indicates a covering factor of the circumnuclear matter of 65% that corresponds, adopting a torus geometry, to an opening angle of 50 degrees +/- 5. No dependence on redshift and luminosity on the torus opening angle emerges. We also consider the implications for a "clumpy" torus.
   The distributions of total radio luminosity of HIGs and BLOs are not statistically distinguishable, as expected from the UM. Conversely, BLOs have a radio core dominance, R, more than ten times larger with respect to HIGs, as expected in case of Doppler boosting when the jets in BLOs are preferentially oriented closer to the line of sight than in HIGs. Modeling the R distributions leads to an estimate of the jet bulk Lorentz factor of Gamma similar to 3-5.
   The test of the UM based on the radio source size is not conclusive due to the limited number of objects and because the size distribution is dominated by the intrinsic scatter rather than by projection effects.
   The [O II] line luminosities in HIGs and BLOs are similar but the [O III] and [O I] lines are higher in BLOs by a factor of similar to 2. We ascribe this effect to the presence of a line emitting region located within the walls of the obscuring torus, visible in BLOs but obscured in HIGs, with a density higher than the [O II] critical density. We find evidence that BLOs have broader [O I] and [O III] lines than HIGs of similar [O II] width, as expected in the presence of high density gas in the proximity of the central black hole.
   In conclusion, the radio and narrow line region (NLR) properties of HIGs and BLOs are consistent with the UM predictions when the partial obscuration of the NLR is taken into account.
   We also explored the radio properties of 21 3CR low ionization galaxies with a FR II radio morphology at z < 0.3. We find evidence that they cannot be part of the model that unifies HIGs and BLOs, but they are instead intrinsically different source, still reproduced by a randomly oriented population.
C1 [Baldi, Ranieri D.; Celotti, Annalisa] SISSA ISAS, I-34136 Trieste, Italy.
   [Capetti, Alessandro] Osserv Astron Torino, INAF, I-10025 Pino Torinese, Italy.
   [Buttiglione, Sara] Osserv Astron Padova, INAF, I-35122 Padua, Italy.
   [Chiaberge, Marco] Space Telescope Sci Inst, Baltimore, MD 21218 USA.
   [Chiaberge, Marco] Ist Radio Astron, INAF, I-40129 Bologna, Italy.
   [Chiaberge, Marco] Johns Hopkins Univ, Ctr Astrophys Sci, Baltimore, MD 21218 USA.
   [Celotti, Annalisa] Osserv Astron Brera, INAF, I-23807 Merate, Italy.
   [Celotti, Annalisa] Ist Nazl Fis Nucl, Sez Trieste, I-34127 Trieste, Italy.
RP Baldi, RD (reprint author), SISSA ISAS, Via Bonomea 265, I-34136 Trieste, Italy.
EM baldi@oato.inaf.it
FU SISSA, Trieste
FX R.D.B. acknowledges the financial support from SISSA, Trieste. We are
   grateful to the referee R. Antonucci for the extremely useful comments
   to improve the paper. This work is primarly based on observations made
   with the Italian Telescopio Nazionale Galileo of INAF (Istituto
   Nazionale di Astrofisica) at the Spanish Observatorio del Roque del los
   Muchachos of the Instituto de Astrofisica de Canarias.
NR 57
TC 3
Z9 3
PU EDP SCIENCES S A
PI LES ULIS CEDEX A
PA 17, AVE DU HOGGAR, PA COURTABOEUF, BP 112, F-91944 LES ULIS CEDEX A,
   FRANCE
SN 0004-6361
EI 1432-0746
J9 ASTRON ASTROPHYS
JI Astron. Astrophys.
PD DEC
PY 2013
VL 560
AR A81
DI 10.1051/0004-6361/201322842
PG 12
WC Astronomy & Astrophysics
SC Astronomy & Astrophysics
GA 276MN
UT WOS:000328754500081
ER

PT J
AU Ulus, AT
   Poyraz, NY
   Arat, N
   Babaroglu, S
   Parlar, AI
   Yavas, S
   Unlu, M
AF Ulus, A. Tulga
   Poyraz, Nilufer Yildirim
   Arat, Nurcan
   Babaroglu, Seyhan
   Parlar, A. Ihsan
   Yavas, Soner
   Unlu, Mustafa
TI Right Ventricular and Septal Function in Patients with Pulmonary
   Hypertension
SO HEART LUNG AND CIRCULATION
LA English
DT Article
DE Pulmonary artery hypertension; Mitral stenosis; Mitral valve
   replacement; Doppler tissue imaging; Blood pool SPECT
ID MITRAL-VALVE-REPLACEMENT; CORONARY-ARTERY-BYPASS; 30 YEARS EXPERIENCE;
   TRICUSPID REGURGITATION; DOPPLER ULTRASOUND; PRESSURE; STENOSIS;
   SURGERY; PERFORMANCE; VELOCITY
AB Objective: Pulmonary hypertension (PHT) exacerbates the functions of both ventricles. This prospective, randomised study was planned to investigate the effects of PHT on kinetics of both ventricles and the septum.
   Methods: Twenty-five patients were randomly selected among the patients who had been planned to undergo mitral valve replacement (MVR) because of isolated mitral stenosis and divided into two groups according to their preoperative pulmonary artery pressure (PAP) values. Blood pool gated single photon emission tomography (BPGS) and transthoracic echocardiography were performed. Ventricles' regional, global and functional parameters were also assessed by using pulsed wave Doppler tissue imaging (DTI).
   Results: Preoperative and postoperative PAP of the group 1 (PAP <50 mmHg) were 40.0 +/- 2.8 and 30.0 +/- 2.6 mmHg (p = 0.03), group 2 (PAP >= 50 mmHg) were 71.9 +/- 4.7 and 50.6 +/- 3.5 mmHg (p <0.05). The global right and left ventricle scores were decreased after the operation. The decrement was only significant in group 2. Considering the septal kinetics, right ventricle septal score was decreased from 7.6 to 3.3 (p <0.05) in group 1, from 3.8 to 1.6 (p <0.05) in group 2 postoperatively.
   Conclusion: Following MVR, a decrement in PAP values, and an improvement in ventricular function, especially in the right ventricular and septal kinetics were achieved. Furthermore, it was found that both DTI and BPGS techniques are beneficial to investigate the functional changes postoperatively and in the follow-up period of the patients who undergo mitral valve surgery. (C) 2013 Australian and New Zealand Society of Cardiac and Thoracic Surgeons (ANZSCTS) and the Cardiac Society of Australia and New Zealand (CSANZ). Published by Elsevier Inc. All rights reserved.
C1 [Ulus, A. Tulga; Babaroglu, Seyhan; Parlar, A. Ihsan; Yavas, Soner] Turkiye Yuksek Ihtisas Hosp, Dept Cardiovasc Surg, TR-06100 Ankara, Turkey.
   [Poyraz, Nilufer Yildirim; Unlu, Mustafa] Gazi Univ, Fac Med, Dept Nucl Med, Ankara, Turkey.
   [Arat, Nurcan] Turkiye Yuksek Ihtisas Hosp, Dept Cardiol, TR-06100 Ankara, Turkey.
RP Ulus, AT (reprint author), Turkiye Yuksek Ihtisas Hosp, Cardiovasc Surg Clin, TR-06100 Ankara, Turkey.
EM uluss@yahoo.com
NR 40
TC 0
Z9 0
PU ELSEVIER SCIENCE INC
PI NEW YORK
PA 360 PARK AVE SOUTH, NEW YORK, NY 10010-1710 USA
SN 1443-9506
EI 1444-2892
J9 HEART LUNG CIRC
JI Heart Lung Circ.
PD DEC
PY 2013
VL 22
IS 12
BP 1003
EP 1010
DI 10.1016/j.hlc.2013.04.116
PG 8
WC Cardiac & Cardiovascular Systems
SC Cardiovascular System & Cardiology
GA 280CP
UT WOS:000329006600005
ER

PT J
AU Rom, E
AF Rom, Edith
TI Sensory stimulation for lowering intraocular pressure, improving blood
   flow to the optic nerve and neuroprotection in primary open-angle
   glaucoma
SO ACUPUNCTURE IN MEDICINE
LA English
DT Article
DE Acupuncture; Ophthalmology
ID ACUPUNCTURE; ELECTROACUPUNCTURE; BRAIN; EYE
AB Primary open-angle glaucoma is a group of optic neuropathies that can lead to irreversible blindness. Sensory stimulation in the form of acupuncture or ear acupressure may contribute to protecting patients from blindness when used as a complementary method to orthodox treatment in the form of drops, laser or surgery. The objective of this article is to provide a narrative overview of the available literature up to July 2012. It summarises reported evidence on the potential beneficial effects of sensory stimulation for glaucoma. Sensory stimulation appears to significantly enhance the pressure-lowering effect of orthodox treatments. Studies suggest that it may also improve blood flow to the eye and optic nerve head. Furthermore, it may play a role in neuroprotection through regulating nerve growth factor and brain-derived neurotrophic factor and their receptors, thereby encouraging the survival pathway in contrast to the pathway to apoptosis. Blood flow and neuroprotection are areas that are not directly influenced by orthodox treatment modalities. Numerous different treatment protocols were used to investigate the effect of sensory stimulation on intraocular pressure, blood flow or neuroprotection of the retina and optic nerve in the animal model and human pilot studies. Objective outcomes were reported to have been evaluated with Goldmann tonometry, Doppler ultrasound techniques and electrophysiology (pattern electroretinography, visually evoked potentials), and supported with histological studies in the animal model. Taken together, reported evidence from these studies strongly suggests that sensory stimulation is worthy of further research.
C1 Wye Valley Trust, Dept Ophthalmol, Hereford HR1 2ER, England.
RP Rom, E (reprint author), Wye Valley Trust, Dept Ophthalmol, Hereford HR1 2ER, England.
EM edithrom@hotmail.com
NR 26
TC 1
Z9 1
PU BMJ PUBLISHING GROUP
PI LONDON
PA BRITISH MED ASSOC HOUSE, TAVISTOCK SQUARE, LONDON WC1H 9JR, ENGLAND
SN 0964-5284
EI 1759-9873
J9 ACUPUNCT MED
JI Acupunct. Med.
PD DEC
PY 2013
VL 31
IS 4
BP 416
EP 421
DI 10.1136/acupmed-2013-010403
PG 6
WC Integrative & Complementary Medicine
SC Integrative & Complementary Medicine
GA 266BI
UT WOS:000327996900011
ER

PT J
AU Pan, XY
   Wang, W
   Liu, J
   Ma, L
   Feng, DJ
   Wang, GY
AF Pan, Xiao-yi
   Wang, Wei
   Liu, Jin
   Ma, Liang
   Feng, De-jun
   Wang, Guo-yu
TI Modulation effect and inverse synthetic aperture radar imaging of
   rotationally symmetric ballistic targets with precession
SO IET RADAR SONAR AND NAVIGATION
LA English
DT Article
DE amplitude modulation; anechoic chambers (electromagnetic); backscatter;
   ballistics; Doppler radar; electromagnetic wave scattering; Fourier
   transforms; radar imaging; synthetic aperture radar; time-frequency
   analysis; Wigner distribution; modulation effect; inverse synthetic
   aperture radar imaging; rotationally symmetric ballistic target; BT;
   amplitude modulation; radar backscattering; short-time Fourier
   transform; STFT; microDoppler effect; periodical precession; sinusoidal
   modulation; microwave anechoic chamber; smoothed pseudoWigner-Ville
   time-frequency distribution
ID ROTATING PARTS
AB The modulation effect of rotationally symmetric ballistic targets (BTs) with precession is concerned. To further approach the actual case, the modulation in amplitude and Doppler is considered in the radar backscattering and revealed by short-time Fourier transform (STFT). The results indicate that the micro-Doppler (m-D) effect induced by periodical precession is not represented as a sinusoidal modulation on the edge of BTs as usual, and the amplitude modulation may lead to discontinuity of time-frequency curve. The phenomenon in STFT is confirmed by both simulated and real data from a BT model with precession measured in the microwave anechoic chamber. Based upon the measured data, inverse synthetic aperture radar imaging results have been obtained by smoothed pseudo Wigner-Ville time-frequency distribution.
C1 [Pan, Xiao-yi; Wang, Wei; Liu, Jin; Ma, Liang; Feng, De-jun; Wang, Guo-yu] Natl Univ Def Technol, Coll Elect Sci & Engn, Changsha 410073, Hunan, Peoples R China.
RP Pan, XY (reprint author), Natl Univ Def Technol, Coll Elect Sci & Engn, Changsha 410073, Hunan, Peoples R China.
EM pan_xiao_yi@hotmail.com
FU National Natural Science Foundation of China [61101180]
FX This work was supported by the National Natural Science Foundation of
   China (no. 61101180). Thanks to Dr. Jin Liu and Dr. Liang Ma for
   providing the measured data of the BT model in the microwave anechoic
   chamber. And also grateful thanks go to Mr. Yongcai Liu for his good
   suggestions.
NR 11
TC 0
Z9 0
PU INST ENGINEERING TECHNOLOGY-IET
PI HERTFORD
PA MICHAEL FARADAY HOUSE SIX HILLS WAY STEVENAGE, HERTFORD SG1 2AY, ENGLAND
SN 1751-8784
EI 1751-8792
J9 IET RADAR SONAR NAV
JI IET Radar Sonar Navig.
PD DEC
PY 2013
VL 7
IS 9
BP 950
EP 958
DI 10.1049/iet-rsn.2012.0322
PG 9
WC Telecommunications
SC Telecommunications
GA 275UU
UT WOS:000328704200002
ER

PT J
AU Smith, GE
   Chetty, K
   Baker, CJ
   Woodbridge, K
AF Smith, Graeme E.
   Chetty, Kevin
   Baker, Christopher John
   Woodbridge, Karl
TI Extended time processing for passive bistatic radar
SO IET RADAR SONAR AND NAVIGATION
LA English
DT Article
DE Doppler radar; optimisation; passive radar; radar receivers; radar
   signal processing; extended time processing; passive bistatic radar;
   range-velocity surface; PBR; optimisations; continuous signals;
   receiver; Doppler; velocity resolution
ID TARGET DETECTION; SYSTEMS
AB The authors present a novel optimisation of calculation of the range-velocity surface for passive bistatic radar (PBR). Unlike other optimisations, the time-bandwidth product is maintained by ensuring that maximum integration gain is achieved. The advocated technique also permits extended observation intervals without increased processing. Continuous signals of opportunity are interrupted in the receiver; this enables high coherence over extended data acquisition times facilitating high Doppler/velocity resolution. The effect of this technique on integration gain and robustness to target decorrelation is investigated using a simulation. A validating experiment is reported in which a prototype PBR obtains a velocity resolution of 0.07 ms(-1) when measuring a human target.
C1 [Smith, Graeme E.; Baker, Christopher John] Ohio State Univ, Dept Elect & Comp Engn, Columbus, OH 43210 USA.
   [Chetty, Kevin] UCL, Dept Secur & Crime Sci, London WCH 9EZ, England.
   [Woodbridge, Karl] UCL, Dept Elect & Elect Engn, London WC1E 7JE, England.
RP Smith, GE (reprint author), Ohio State Univ, Dept Elect & Comp Engn, 2015 Neil Ave, Columbus, OH 43210 USA.
EM smith.8347@osu.edu
NR 20
TC 0
Z9 0
PU INST ENGINEERING TECHNOLOGY-IET
PI HERTFORD
PA MICHAEL FARADAY HOUSE SIX HILLS WAY STEVENAGE, HERTFORD SG1 2AY, ENGLAND
SN 1751-8784
EI 1751-8792
J9 IET RADAR SONAR NAV
JI IET Radar Sonar Navig.
PD DEC
PY 2013
VL 7
IS 9
BP 1012
EP 1018
DI 10.1049/iet-rsn.2012.0321
PG 7
WC Telecommunications
SC Telecommunications
GA 275UU
UT WOS:000328704200009
ER

PT J
AU Ryzhkov, AV
   Kumjian, MR
   Ganson, SM
   Zhang, PF
AF Ryzhkov, Alexander V.
   Kumjian, Matthew R.
   Ganson, Scott M.
   Zhang, Pengfei
TI Polarimetric Radar Characteristics of Melting Hail. Part II: Practical
   Implications
SO JOURNAL OF APPLIED METEOROLOGY AND CLIMATOLOGY
LA English
DT Article
DE Hail; Radars; Radar observations
ID HYDROMETEOR IDENTIFICATION ALGORITHM; C-BAND; DIFFERENTIAL ATTENUATION;
   CLASSIFICATION; RAIN; POLARIZATION; PRECIPITATION; PHASE; MODEL;
   REFLECTIVITY
AB The results of theoretical modeling in Part I are utilized to develop practical recommendations for developing the algorithms for hail detection and determination of its size as well as attenuation correction and rainfall estimation in the presence of hail. A new algorithm for discrimination between small hail (with maximal size of less than 2.5 cm), large hail (with diameters between 2.5 and 5.0 cm), and giant hail with size exceeding 5.0 cm is proposed and implemented for applications with the S-band dual-polarization Weather Surveillance Radar-1988 Doppler (WSR-88D) systems. The fuzzy-logic algorithm is based on the combined use of radar reflectivity Z, differential reflectivity Z(DR), and cross-correlation coefficient (hv). The parameters of the membership functions depend on the height of the radar resolution volume with respect to the freezing level, exploiting the size-dependent melting characteristics of hailstones. The attenuation effects in melting hail are quantified in this study, and a novel technique for polarimetric attenuation correction in the presence of hail is suggested. The use of a rainfall estimator that is based on specific differential phase K-DP is justified on the basis of the results of theoretical simulations and comparison of actual radar retrievals at S band with gauge measurements for storms containing large hail with diameters exceeding 2.5 cm.
C1 Univ Oklahoma, Cooperat Inst Mesoscale Meteorol Studies, Norman, OK 73019 USA.
   NOAA, OAR Natl Severe Storms Lab, Norman, OK USA.
RP Ryzhkov, AV (reprint author), Natl Weather Ctr, Suite 4900,120 David L Boren Blvd, Norman, OK 73072 USA.
EM alexander.ryzhkov@noaa.gov
FU NOAA/Office of Oceanic and Atmospheric Research under NOAA-University of
   Oklahoma Cooperative Agreement [NA11OAR4320072]; U.S. Department of
   Commerce; U.S. National Weather Service; Federal Aviation
   Administration; U.S. Department of Defense; MOU; MIT Lincoln Laboratory
   through the FAA's NEXRAD Program Office; U.S. Department of Energy
   Atmospheric System Research Program
FX Funding for the study was provided by NOAA/Office of Oceanic and
   Atmospheric Research under NOAA-University of Oklahoma Cooperative
   Agreement NA11OAR4320072, U.S. Department of Commerce, and by the U.S.
   National Weather Service, Federal Aviation Administration, and U.S.
   Department of Defense program for modernization of NEXRAD. Part of this
   work was supported under an MOU with MIT Lincoln Laboratory through the
   FAA's NEXRAD Program Office and a grant from the U.S. Department of
   Energy Atmospheric System Research Program. The authors thank Kiel
   Ortega of CIMMS/NSSL for providing Fig. 2.
NR 46
TC 2
Z9 2
PU AMER METEOROLOGICAL SOC
PI BOSTON
PA 45 BEACON ST, BOSTON, MA 02108-3693 USA
SN 1558-8424
EI 1558-8432
J9 J APPL METEOROL CLIM
JI J. Appl. Meteorol. Climatol.
PD DEC
PY 2013
VL 52
IS 12
BP 2871
EP 2886
DI 10.1175/JAMC-D-13-074.1
PG 16
WC Meteorology & Atmospheric Sciences
SC Meteorology & Atmospheric Sciences
GA 270WG
UT WOS:000328349300016
ER

PT J
AU Battaglia, A
   Tanelli, S
   Kollias, P
AF Battaglia, Alessandro
   Tanelli, Simone
   Kollias, Pavlos
TI Polarization Diversity for Millimeter Spaceborne Doppler Radars: An
   Answer for Observing Deep Convection?
SO JOURNAL OF ATMOSPHERIC AND OCEANIC TECHNOLOGY
LA English
DT Article
DE Convective clouds; Supercells; Radars; Radar observations; Remote
   sensing; Satellite observations
ID VERTICAL RAINFALL VELOCITY; CLOUD-PROFILING RADAR; SCATTERING;
   PRECIPITATION; SIMULATIONS; ATTENUATION; PERFORMANCE; ALGORITHM;
   RADIATION; PROPOSAL
AB Spaceborne Doppler radars have the potential to provide key missing observations of convective vertical air motions especially over the tropical oceans. Such measurements can improve understanding of the role of tropical convection in vertical energy transport and its interaction with the environment. Several millimeter wavelength Doppler radar concepts have been proposed since the 1990s. The Earth Clouds, Aerosols, and Radiation Explorer (EarthCARE) Cloud Profiling Radar (CPR) will be the first Dopplerized atmospheric radar in space but has not been optimized for Doppler measurements in deep convective clouds.The key challenge that constrains the CPR performance in convective clouds is the range-Doppler dilemma. Polarization diversity (PD) offers a solution to this constraint by decoupling the coherency (Doppler) requirement from the unambiguous range requirement. Careful modeling of the radar signal depolarization and its impact on radar receiver channel cross talk is needed to accurately assess the performance of the PD approach.The end-to-end simulator presented in this work allows reproduction of the signal sensed by a Doppler radar equipped with polarization diversity when overpassing realistic three-dimensional convective cells, with all relevant cross-talk sources accounted for. The notional study highlights that multiple scattering is the primary source of cross talk, highly detrimental for millimeter Doppler velocity accuracy. The ambitious scientific requirement of 1 m s(-1) accuracy at 500-m integration for reflectivities above -15 dBZ are within reach for a W-band radar with a 2.5-m antenna with optimal values of the pulse-pair interval between 20 and 30 s but only once multiple scattering and ghost-contaminated regions are screened out. The identification of such areas is key for Doppler accuracies and can be achieved by employing an interlaced pulse-pair mode that measures the cross and the copolar reflectivities. To mitigate the impact of attenuation and multiple scattering, the Ka band has been considered as either alternative or additional to the W band. However, a Ka system produces worse Doppler performances than a W-band system with the same 2.5-m antenna size. Furthermore, in deep convection it results in similar levels of multiple scattering and therefore it does not increase significantly the depth of penetration. In addition, the larger footprint causes stronger nonuniform beam-filling effects. One advantage of the Ka-band option is the larger Nyquist velocity that tends to reduce the Doppler accuracies. More significant benefits are derived from the Ka band when observing precipitation not as intense as the deep convection is considered here.This study demonstrates that polarization diversity indeed represents a very promising methodology capable of significantly reducing aliasing and Doppler moment estimate errors, two main error sources for Doppler velocity estimates in deep convective systems and a key step to achieving typical mission requirements for convection-oriented millimeter radar-based spaceborne missions.
C1 [Battaglia, Alessandro] Univ Leicester, Leicester LE1 7RH, Leics, England.
   [Tanelli, Simone] CALTECH, Jet Prop Lab, Pasadena, CA USA.
   [Kollias, Pavlos] McGill Univ, Dept Atmospher & Ocean Sci, Montreal, PQ, Canada.
RP Battaglia, A (reprint author), Univ Leicester, Dept Phys & Astron, Univ Rd, Leicester LE1 7RH, Leics, England.
EM ab474@le.ac.uk
FU European Space Agency under the WISDR [ITT AO/1-6661/11/NL/LvH]; CEOI
   under the POLYDOROS (POLARIZATION Diversity Doppler Radar on Satellite)
   project
FX The portion of work carried out by Battaglia and Kollias was supported
   by the European Space Agency under the WISDR (capability of atmospheric
   parameter retrieval and modeling for Wide-Swath Spaceborne Doppler
   Radars) activity (ITT AO/1-6661/11/NL/LvH) and by CEOI under the
   POLYDOROS (POLARIZATION Diversity Doppler Radar on Satellite) project. A
   portion of this work (Tanelli) was carried out in support to the ACE
   mission concept and to cloud and precipitation science at the Jet
   Propulsion Laboratory, California Institute of Technology, under a
   contract with the National Aeronautics and Space Administration.
NR 48
TC 0
Z9 0
PU AMER METEOROLOGICAL SOC
PI BOSTON
PA 45 BEACON ST, BOSTON, MA 02108-3693 USA
SN 0739-0572
EI 1520-0426
J9 J ATMOS OCEAN TECH
JI J. Atmos. Ocean. Technol.
PD DEC
PY 2013
VL 30
IS 12
BP 2768
EP 2787
DI 10.1175/JTECH-D-13-00085.1
PG 20
WC Engineering, Ocean; Meteorology & Atmospheric Sciences
SC Engineering; Meteorology & Atmospheric Sciences
GA 275IK
UT WOS:000328669300007
ER

PT J
AU Kafiabad, HA
   Chan, PW
   Haller, G
AF Kafiabad, Hossein Amini
   Chan, Pak Wai
   Haller, George
TI Lagrangian Detection of Wind Shear for Landing Aircraft
SO JOURNAL OF ATMOSPHERIC AND OCEANIC TECHNOLOGY
LA English
DT Article
DE Airflow; Lagrangian circulation; transport; Topographic effects;
   Turbulence; Lidars; Lidar observations; Lyapunov vectors
ID KONG INTERNATIONAL AIRPORT; COHERENT STRUCTURES; DOPPLER LIDAR; FLIGHT
   DATA; FLOWS
AB Recent studies have shown that aerial disturbances affecting landing aircraft have a coherent signature in the Lagrangian aerial particle dynamics inferred from ground-based lidar scans. Specifically, attracting Lagrangian coherent structures (LCSs) mark the intersection of localized material upwelling within the cone of the lidar scan. This study tests the detection power of LCSs on historical landing data and corresponding pilot reports of disturbances from Hong Kong International Airport. The results show that a specific LCS indicator, the gradient of the finite-time Lyapunov exponent (FTLE) field along the landing path, is a highly efficient marker of turbulent upwellings. In particular, in the spring season, projected FTLE gradients closely approach the efficiency of the wind shear alert system currently in operation at the airport, even though the latter system relies on multiple sources of data beyond those used in this study. This shows significant potential for the operational use of FTLE gradients in the real-time detection of aerial disturbances over airports.
C1 [Kafiabad, Hossein Amini; Haller, George] McGill Univ, Dept Mech Engn, Montreal, PQ, Canada.
   [Chan, Pak Wai] Hong Kong Observ, Kowloon, Hong Kong, Peoples R China.
   [Haller, George] Swiss Fed Inst Technol, Inst Mech Syst, CH-8044 Zurich, Switzerland.
RP Haller, G (reprint author), Swiss Fed Inst Technol, Inst Mech Syst, Tannenstr 3,CLA J-27, CH-8044 Zurich, Switzerland.
EM georgehaller@ethz.ch
RI Haller, George/A-5076-2012
FU McGill MEDA; Canadian National Science and Engineering Research Council
   [401839-11]; U.S. Air Force Office of Scientific Research
   [FA9550-06-1-0092]
FX H. A. K. was partially supported by a McGill MEDA. G. H was partially
   supported by the Canadian National Science and Engineering Research
   Council under Grant 401839-11. This work builds on an initial study
   supported by the U.S. Air Force Office of Scientific Research under
   Grant FA9550-06-1-0092.
NR 21
TC 0
Z9 0
PU AMER METEOROLOGICAL SOC
PI BOSTON
PA 45 BEACON ST, BOSTON, MA 02108-3693 USA
SN 0739-0572
EI 1520-0426
J9 J ATMOS OCEAN TECH
JI J. Atmos. Ocean. Technol.
PD DEC
PY 2013
VL 30
IS 12
BP 2808
EP 2819
DI 10.1175/JTECH-D-12-00186.1
PG 12
WC Engineering, Ocean; Meteorology & Atmospheric Sciences
SC Engineering; Meteorology & Atmospheric Sciences
GA 275IK
UT WOS:000328669300010
ER

PT J
AU Cifuentes-Lorenzen, A
   Edson, JB
   Zappa, CJ
   Bariteau, L
AF Cifuentes-Lorenzen, Alejandro
   Edson, James B.
   Zappa, Christopher J.
   Bariteau, Ludovic
TI A Multisensor Comparison of Ocean Wave Frequency Spectra from a Research
   Vessel during the Southern Ocean Gas Exchange Experiment
SO JOURNAL OF ATMOSPHERIC AND OCEANIC TECHNOLOGY
LA English
DT Article
DE In situ oceanic observations; Instrumentation; sensors; Radars; Radar
   observations; Ship observations
ID SHIP MOTION; RADAR; SEA
AB Obtaining accurate measurements of wave statistics from research vessels remains a challenge due to the platform motion. One principal correction is the removal of ship heave and Doppler effects from point measurements. Here, open-ocean wave measurements were collected using a laser altimeter, a Doppler radar microwave sensor, a radar-based system, and inertial measurement units. Multiple instruments were deployed to capture the low- and high-frequency sea surface displacements. Doppler and motion correction algorithms were applied to obtain a full 1D (0.035-1.3 +/- 0.2 Hz) wave spectrum. The radar-based system combined with the laser altimeter provided the optimal low- and high-frequency combination, producing a frequency spectrum in the range from 0.035 to 1.2 Hz for cruising speeds 3 m s(-1) with a spectral rolloff of f(-4) Hz and noise floor of -20/-30 dB. While on station, the significant wave height estimates were comparable within 10%-15% among instrumentation. Discrepancies in the total energy and in the spectral shape between instruments arise when the ship is in motion. These differences can be quantified using the spectral behavior of the measurements, accounting for aliasing and Doppler corrections. The inertial sensors provided information on the amplitude of the ship's modulation transfer function, which was estimated to be similar to 1.3 +/- 0.2 while on station and increased while underway [2.1 at ship-over-ground (SOG) speed; 4.3 m s(-1)]. The correction scheme presented here is adequate for measurements collected at cruising speeds of 3 m s(-1) or less. At speeds greater than 5 m s(-1), the motion and Doppler corrections are not sufficient to correct the observed spectral degradation.
C1 [Cifuentes-Lorenzen, Alejandro; Edson, James B.] Univ Connecticut, Dept Marine Sci, Groton, CT 06340 USA.
   [Zappa, Christopher J.] Columbia Univ, Lamont Doherty Earth Observ, Palisades, NY USA.
   [Bariteau, Ludovic] Univ Colorado, Cooperat Inst Res Environm Sci, Boulder, CO 80309 USA.
RP Cifuentes-Lorenzen, A (reprint author), Univ Connecticut, 1080 Shennecossett Rd, Groton, CT 06340 USA.
EM alejandro.cifuentes@uconn.edu
FU National Science Foundation [0647475, 0647667]; National Oceanic and
   Atmospheric Administration [NA07OAR4310084]; NOAA Office of Climate
   Observations; Center for Environmental Sciences and Engineering (CESE)
   at the University of Connecticut
FX The National Science Foundation (Grant 0647475), National Oceanic and
   Atmospheric Administration (NA07OAR4310084), and the NOAA Office of
   Climate Observations supported the work presented here. Additional
   support was provided by the National Science Foundation (0647667;
   Christopher Zappa) and the Center for Environmental Sciences and
   Engineering (CESE) at the University of Connecticut (2011;
   Cifuentes-Lorenzen). Finally, we would like to thank the reviewers for
   their commitment to helping us produce a much improved manuscript.
NR 22
TC 1
Z9 1
PU AMER METEOROLOGICAL SOC
PI BOSTON
PA 45 BEACON ST, BOSTON, MA 02108-3693 USA
SN 0739-0572
EI 1520-0426
J9 J ATMOS OCEAN TECH
JI J. Atmos. Ocean. Technol.
PD DEC
PY 2013
VL 30
IS 12
BP 2907
EP 2925
DI 10.1175/JTECH-D-12-00181.1
PG 19
WC Engineering, Ocean; Meteorology & Atmospheric Sciences
SC Engineering; Meteorology & Atmospheric Sciences
GA 275IK
UT WOS:000328669300017
ER

PT J
AU Gehlen, H
   Neukirch, S
AF Gehlen, Heidrun
   Neukirch, Susanne
TI Tissue Doppler Imaging and Two-Dimensional Speckle Tracking of Left
   Ventricular Function in Healthy Horses After Clenbuterol Application
SO JOURNAL OF EQUINE VETERINARY SCIENCE
LA English
DT Article
DE Clenbuterol; Myocardial function; Tissue Doppler imaging;
   Two-dimensional speckle tracking
ID ADRENERGIC-RECEPTOR SUBTYPES; REGIONAL MYOCARDIAL-FUNCTION;
   HEART-FAILURE; STRAIN-RATE; ECHOCARDIOGRAPHIC-ASSESSMENT; DILATED
   CARDIOMYOPATHY; ASSIST DEVICE; SOLEUS MUSCLE; MURINE HEART; RAT-HEART
AB The cardiac effects of high dosages of the beta(2)-adrenergic agent clenbuterol have been the focus of several histological, biochemical and echocardiographic studies in the past. Possible effects of a therapeutic dosage on myocardial contractility and velocities have not been evaluated using tissue Doppler imaging (TDI) and two-dimensional speckle tracking (2DST) in equine medicine. Twenty-five healthy horses were treated over 14 days with clenbuterol in a normal dosage (0.8 mu g/kg every 12 hours). Before and after the treatment, an echocardiographic examination was performed using B-mode, M-mode, color flow Doppler, and tissue Doppler imaging (TDI). In all horses, the radial and circumferential myocardial functions were recorded in the right parasternal short-axis view (SAX). Pulsed-wave (PW) and color TDI were used for evaluation of peak and mean myocardial velocities; myocardial deformation was documented in 2DST. An improvement of diastolic function after clenbuterol treatment was demonstrated by a significant increase of the early diastolic radial wall motion velocity (E-m) in all myocardial sections except the right ventricular free wall (RVFW) in TDI, as well as an increase of the E/A quotient in the left ventricular free wall (LVFW) and the interventricular septum (IVS). Shortened time intervals, in particular in the LVFW and a tendency of increase of all deformation parameters showed improved relaxation characteristics of the cardiac muscle after treatment. The results can be interpreted as beginning physiologic cardiac hypertrophy due to clenbuterol treatment. No signs of increased rigidity or reduced compliance of the heart muscle could be found at the applied dosage. This study demonstrates the sensitivity of TDI and 2DST in equine cardiology to detect myocardial remodeling before the appearance of obvious findings in conventional echocardiographic techniques. This technique can be used to detect pharmacologic effects on myocardial function. (C) 2013 Elsevier Inc. All rights reserved.
C1 [Gehlen, Heidrun; Neukirch, Susanne] Free Univ Berlin, Equine Clin, Fac Vet, D-14163 Berlin, Germany.
RP Gehlen, H (reprint author), Free Univ Berlin, Equine Clin, Oertzenweg 19B, D-14163 Berlin, Germany.
EM heidrun.gehlen@fu-berlin.de
FU Boehringher Ingelheim, Ingelheim, Germany
FX The study was supported by Boehringher Ingelheim, Ingelheim, Germany.
   This study was performed at the Equine Clinic,
   Ludwig-Maximillian-University Munich, Germany, and the Equine Clinic,
   Free University of Berlin, Germany. The authors declare no conflict of
   interest.
NR 35
TC 1
Z9 1
PU ELSEVIER SCIENCE INC
PI NEW YORK
PA 360 PARK AVE SOUTH, NEW YORK, NY 10010-1710 USA
SN 0737-0806
EI 1542-7412
J9 J EQUINE VET SCI
JI J. Equine Vet. Sci.
PD DEC
PY 2013
VL 33
IS 12
BP 1076
EP 1081
DI 10.1016/j.jevs.2013.04.005
PG 6
WC Veterinary Sciences
SC Veterinary Sciences
GA 263SD
UT WOS:000327827400009
ER

PT J
AU Neiman, PJ
   Hughes, M
   Moore, BJ
   Ralph, FM
   Sukovich, EM
AF Neiman, Paul J.
   Hughes, Mimi
   Moore, Benjamin J.
   Ralph, F. Martin
   Sukovich, Ellen M.
TI Sierra Barrier Jets, Atmospheric Rivers, and Precipitation
   Characteristics in Northern California: A Composite Perspective Based on
   a Network of Wind Profilers
SO MONTHLY WEATHER REVIEW
LA English
DT Article
DE Precipitation; Hydrometeorology; Mesoscale processes; Orographic
   effects; Storm environments
ID AIRBORNE DOPPLER OBSERVATIONS; COOPERATIVE-PILOT-PROJECT; LANDFALLING
   WINTER STORM; OROGRAPHIC PRECIPITATION; COASTAL OROGRAPHY; NEVADA
   MOUNTAINS; COLD FRONTS; WEST-COAST; AIR-FLOW; WATER
AB Five 915-MHz wind profilers and GPS receivers across California's northern Central Valley (CV) and adjacent Sierra foothills and coastal zone, in tandem with a 6-km-resolution gridded reanalysis dataset generated from the Weather Research and Forecasting Model, document key spatiotemporal characteristics of Sierra barrier jets (SBJs), landfalling atmospheric rivers (ARs), and their interactions. Composite kinematic and thermodynamic analyses are based on the 13 strongest SBJ cases observed by the Sloughhouse profiler between 2009 and 2011. The analyses show shallow, cool, south-southeasterly (i.e., Sierra parallel) flow and associated water vapor transport strengthening with time early in the 24-h compositing period, culminating in an SBJ core at <1 km above ground over the eastern CV. The SBJ core increases in altitude up the Sierra's windward slope and poleward toward the north end of the CV, but it does not reach the westernmost CV. Above the developing SBJ, strengthening southwesterly flow descends temporally in response to the landfalling AR. The moistening SBJ reaches maximum intensity during the strongest AR flow aloft, at which time the core of the AR-parallel vapor transport slopes over the SBJ. The inland penetration of the AR through the San Francisco Bay gap in the coastal mountains contributes to SBJ moistening and deepening. The SBJ subsequently weakens with the initial cold-frontal period aloft, during which the shallow flow shifts to southwesterly and the heaviest precipitation falls in the Sierra foothills. An orographic precipitation analysis quantitatively links the Sierra-perpendicular (nearly AR parallel) vapor fluxes to enhanced precipitation along the Sierra's windward slope and the SBJ-parallel fluxes to heavy precipitation at the north end of the CV.
C1 [Neiman, Paul J.; Ralph, F. Martin] NOAA, Earth Syst Res Lab, Div Phys Sci, Boulder, CO 80305 USA.
   [Hughes, Mimi; Moore, Benjamin J.; Sukovich, Ellen M.] Univ Colorado, NOAA, Cooperat Inst Res Environm Sci, Boulder, CO 80309 USA.
   [Hughes, Mimi; Moore, Benjamin J.; Sukovich, Ellen M.] NOAA, Earth Syst Res Lab, Boulder, CO 80305 USA.
RP Neiman, PJ (reprint author), NOAA, Earth Syst Res Lab, Div Phys Sci, Mail Code R PSD2,325 Broadway, Boulder, CO 80305 USA.
EM paul.j.neiman@noaa.gov
RI Hughes, Mimi/C-3710-2009
OI Hughes, Mimi/0000-0002-4554-9289
NR 68
TC 0
Z9 0
PU AMER METEOROLOGICAL SOC
PI BOSTON
PA 45 BEACON ST, BOSTON, MA 02108-3693 USA
SN 0027-0644
EI 1520-0493
J9 MON WEATHER REV
JI Mon. Weather Rev.
PD DEC
PY 2013
VL 141
IS 12
BP 4211
EP 4233
DI 10.1175/MWR-D-13-00112.1
PG 23
WC Meteorology & Atmospheric Sciences
SC Meteorology & Atmospheric Sciences
GA 256AY
UT WOS:000327283300003
ER

PT J
AU French, MM
   Bluestein, HB
   PopStefanija, I
   Baldi, CA
   Bluth, RT
AF French, Michael M.
   Bluestein, Howard B.
   PopStefanija, Ivan
   Baldi, Chad A.
   Bluth, Robert T.
TI Reexamining the Vertical Development of Tornadic Vortex Signatures in
   Supercells
SO MONTHLY WEATHER REVIEW
LA English
DT Article
DE Convective storms; Tornadogenesis; Severe storms; Supercells; Tornadoes;
   Radars; Radar observations
ID 5 JUNE 2009; DOPPLER RADAR DATA; DUAL-DOPPLER; GOSHEN COUNTY; PART II;
   PRETORNADIC PHASE; CITY TORNADO; STORM; MESOCYCLONES; MAINTENANCE
AB Observations from a hybrid phased-array Doppler radar, the Mobile Weather Radar, 2005 X-band, Phased Array (MWR-05XP), were used to investigate the vertical development of tornadic vortex signatures (TVSs) during supercell tornadogenesis. Data with volumetric update times of approximate to 10 s, an order of magnitude better than that of most other mobile Doppler radars, were obtained up to storm midlevels during the formation of three tornadoes. It is found that TVSs formed upward with time during tornadogenesis for two cases. In a third case, missing low-level data prevented a complete time-height analysis of TVS development; however, TVS formation occurred first near the ground and then at storm midlevels several minutes later. These results are consistent with the small number of volumetric mobile Doppler radar tornadogenesis cases from the past approximate to 10 years, but counter to studies prior to that, in which a descending TVS was observed in roughly half of tornado cases utilizing Weather Surveillance Radar-1988 Doppler (WSR-88D) data. A comparative example is used to examine the possible effects relatively long WSR-88D volumetric update times have on determining the mode of tornadogenesis.
C1 [French, Michael M.; Bluestein, Howard B.] Univ Oklahoma, Sch Meteorol, Norman, OK 73019 USA.
   [PopStefanija, Ivan; Baldi, Chad A.] ProSensing Inc, Amherst, MA USA.
   [Bluth, Robert T.] Naval Postgrad Sch, Monterey, CA USA.
RP French, MM (reprint author), NOAA, Natl Severe Storms Lab, Natl Weather Ctr, 120 David L Boren Blvd, Norman, OK 73072 USA.
EM michael.french@noaa.gov
FU NSF [ATM-0637148, ATM-0934307]
FX The authors thank Philip Chilson, Richard Doviak, and Alan Shapiro, who
   reviewed early drafts of this work within the first author's Ph.D.
   dissertation at the University of Oklahoma. Thanks also to Alex
   Schenkman, Matthew Kumjian, Lance Leslie, Lou Wicker, Jeff Snyder, and
   Curtis Alexander for useful discussions regarding the results of this
   research. The latter also provided significant computational assistance
   in the use of the DREADER software package. We are grateful to Jana
   Houser, Paul Buczynski, Randy George, and the VORTEX2 crews,
   particularly Josh Wurman, David Dowell, and Erik Rasmussen, for their
   assistance in data collection. Three anonymous reviewers helped to focus
   and clarify several major points in this manuscript. This study was
   supported by NSF Grants ATM-0637148 and ATM-0934307.
NR 50
TC 4
Z9 4
PU AMER METEOROLOGICAL SOC
PI BOSTON
PA 45 BEACON ST, BOSTON, MA 02108-3693 USA
SN 0027-0644
EI 1520-0493
J9 MON WEATHER REV
JI Mon. Weather Rev.
PD DEC
PY 2013
VL 141
IS 12
BP 4576
EP 4601
DI 10.1175/MWR-D-12-00315.1
PG 26
WC Meteorology & Atmospheric Sciences
SC Meteorology & Atmospheric Sciences
GA 256AY
UT WOS:000327283300023
ER

PT J
AU Chiarandini, P
   Pompei, L
   Costa, MG
   Vetrugno, L
   Ronga, F
   Contin, R
   Rosa, F
   Della Rocca, G
AF Chiarandini, Paolo
   Pompei, Livia
   Costa, Maria Gabriella
   Vetrugno, Luigi
   Ronga, Fortunato
   Contin, Roberta
   Rosa, Fabio
   Della Rocca, Giorgio
TI Effects of Catecholamines on Microcirculation During General Inhalation
   Anesthesia
SO JOURNAL OF CARDIOTHORACIC AND VASCULAR ANESTHESIA
LA English
DT Article
DE dobutamine; microcirculation; norepinephrine; sevoflurane
ID SEPTIC SHOCK; CARDIOPULMONARY BYPASS; HEMODYNAMIC OPTIMIZATION;
   MICROVASCULAR FLOW; CONTROLLED-TRIAL; MAJOR SURGERY; BLOOD-FLOW;
   NOREPINEPHRINE; DYSFUNCTION; OXYGENATION
AB Objective: The aim of this study was to investigate the effects of clinical dosages of norepinephrine and dobutamine on sublingual microcirculation during general anesthesia with sevoflurane in minor surgical procedures.
   Design: This prospective study was performed on patients scheduled for breast cancer surgery.
   Setting: Tertiary care university hospital.
   Participants: Twenty patients undergoing elective surgery.
   Interventions: Patients received a continuous infusion of norepinephrine (0.1 mu g/kg/min) and afterwards, following a 15-minute interval, a continuous infusion of dobutamine (5 mu g/kg/min). Prior to and at the end of each drug infusion period, hemodynamic parameters were measured using an esophageal Doppler probe (ED), and 5 sidestream darkfield (SDF) sublingual microcirculation video recordings were taken.
   Measurements and Main Results: No significant changes to total vessel density (TVD)(mm/mm(2)), perfused vessel density (PVD) (mm/mm(2)), proportion of perfused vessels (PPV) (percentage), or microvascular flow index (MFI) (arbitrary units) were measured at the end of each drug infusion period versus pre-infusion data and no differences were observed between the effects of norepinephrine versus dobutamine. Mean arterial pressure (APm) (mmHg) was significantly greater following both norepinephrine and dobutamine infusions compared to pre-infusion values, while peak velocity (PV) (cm/sec) and the stroke volume index (SVI) (mL/m(2)) only showed a significant increase following the dobutamine infusion. No change in corrected flow time (FTc) (msec) was observed.
   Conclusions: During general anesthesia with sevoflurane, the infusion of clinical dosages of norepinephrine and dobutamine did not alter sublingual perfusion, although the expected systemic hemodynamic alterations were induced. (C) 2013 Elsevier Inc. All rights reserved.
C1 [Chiarandini, Paolo; Pompei, Livia; Costa, Maria Gabriella; Vetrugno, Luigi; Ronga, Fortunato; Contin, Roberta; Rosa, Fabio; Della Rocca, Giorgio] Azienda Osped Univ S Maria della Misericordia, Dept Anesthesia & Intens Care, I-33100 Udine, Italy.
RP Chiarandini, P (reprint author), Azienda Osped Univ S Maria della Misericordia, Dept Anesthesia & Intens Care, I-33100 Udine, Italy.
EM paolo.chiarandini@uniud.it
NR 35
TC 0
Z9 0
PU W B SAUNDERS CO-ELSEVIER INC
PI PHILADELPHIA
PA 1600 JOHN F KENNEDY BOULEVARD, STE 1800, PHILADELPHIA, PA 19103-2899 USA
SN 1053-0770
EI 1532-8422
J9 J CARDIOTHOR VASC AN
JI J. Cardiothorac. Vasc. Anesth.
PD DEC
PY 2013
VL 27
IS 6
BP 1239
EP 1245
DI 10.1053/j.jvca.2013.03.036
PG 7
WC Anesthesiology; Cardiac & Cardiovascular Systems; Respiratory System;
   Peripheral Vascular Disease
SC Anesthesiology; Cardiovascular System & Cardiology; Respiratory System
GA 268OZ
UT WOS:000328181700026
ER

PT J
AU Wagh, D
   Gill, A
AF Wagh, Deepika
   Gill, Andrew
TI Is extubation associated with changes in ductal and pulmonary blood flow
   in extremely preterm neonates?
SO JOURNAL OF PAEDIATRICS AND CHILD HEALTH
LA English
DT Article
DE ductus arteriosus; infant; preterm; pulmonary haemorrhage
ID BIRTH-WEIGHT-INFANTS; INDOMETHACIN PROPHYLAXIS; HEMORRHAGE; ARTERIOSUS;
   SURFACTANT; OUTCOMES; RISK
AB AimEarly extubation is desirable in preterm neonates to minimise the risk of complications associated with prolonged intubation. The association of significant pulmonary haemorrhage (PH) with extubation in a cluster of very preterm infants instigated an assessment of ductal and pulmonary haemodynamic effects of early extubation.
   MethodThis is a prospective observational study in 20 neonates (gestation <28 weeks) undergoing early extubation. Echocardiography was performed 5min pre-extubation and 20min post-extubation to continuous positive airway pressure. Normal cardiac anatomy was ascertained. Left pulmonary artery (LPA) and ductus arteriosus diameter and flows were recorded. Doppler spectral pattern of velocity was recorded over a minimum of four cycles.
   ResultsMedian (range) gestation, birthweight and age at extubation were 26.5 (24.0-28.0) weeks, 932 (595-1260) g and 18 (6-51) h, respectively. There was no significant change in pulmonary flow post-extubation: ductal size: (pre - 1.2 (0-3.3) mm, post - 1.0 (0-3.5) mm); ductal flow: (pre - 44 (0-515), post - 49 (0-441) mL/kg/min); LPA diameter: (pre - 2.4 (1.9-3.8) mm, post - 2.6 (1.9-3.4) mm); LPA flow: (pre - 112 (59-255), post - 122 (58-188) mL/kg/min. There were 3 out of 20 infants who developed PH at the post-natal age of 2, 11 and 16 days after extubation. Ductal and LPA flow did not change significantly after extubation in infants with or without PH irrespective of the ductal status.
   ConclusionsEarly extubation was not associated with a significant change from baseline in ductal and pulmonary flow in extremely preterm infants.
C1 [Wagh, Deepika; Gill, Andrew] King Edward Mem Hosp Women, Dept Neonatal Paediat, Perth, WA 6008, Australia.
   [Wagh, Deepika; Gill, Andrew] Univ Western Australia, Ctr Neonatal Educ & Res, Perth, WA 6009, Australia.
RP Gill, A (reprint author), King Edward Mem Hosp Women, Dept Neonatal Paediat, 374 Bagot Rd, Perth, WA 6008, Australia.
EM andy.gill@health.wa.gov.au
NR 16
TC 0
Z9 0
PU WILEY-BLACKWELL
PI HOBOKEN
PA 111 RIVER ST, HOBOKEN 07030-5774, NJ USA
SN 1034-4810
EI 1440-1754
J9 J PAEDIATR CHILD H
JI J. Paediatr. Child Health
PD DEC
PY 2013
VL 49
IS 12
BP 1052
EP 1056
DI 10.1111/jpc.12302
PG 5
WC Pediatrics
SC Pediatrics
GA 269EX
UT WOS:000328225400012
ER

PT J
AU Chen, SJ
   Wu, LZ
   Shen, RQ
   Ye, YH
   Hua, TL
AF Chen, Shaojie
   Wu, Lizhi
   Shen, Ruiqi
   Ye, Yinghua
   Hua, Tianli
TI Laser-driven performance of the Al/Al2O3/Al multi-layer flyer
SO LASER PHYSICS
LA English
DT Article
AB To assess the effect of the Al2O3 layer on the performance of a laser-driven flyer, the photonic Doppler velocimetry (PDV) and the polyvinylidene fluoride (PVDF) piezoelectric film were used. The experiment results show that because of the addition of Al2O3 insulation layer the velocity of the Al/Al2O3/Al multi-layer flyer decreased 4.8% in comparison with the Al single-layer flyer, but the impact stress increased 61.4%, up to 870 MPa at 248 mJ laser energy. Moreover, the planarity and the integrity of the flyer plate were improved.
C1 [Chen, Shaojie; Wu, Lizhi; Shen, Ruiqi; Ye, Yinghua] Nanjing Univ Sci & Technol, Sch Chem Engn, Nanjing 210094, Jiangsu, Peoples R China.
   [Hua, Tianli] Navys Mil Representat Off Kunming, Kunming 650051, Yunnan, Peoples R China.
RP Chen, SJ (reprint author), Nanjing Univ Sci & Technol, Sch Chem Engn, Nanjing 210094, Jiangsu, Peoples R China.
EM wulizhi82@163.com; rqshen@mail.njust.edu.cn
FU National Natural Science Foundation of China [11202105]
FX The authors thank the National Natural Science Foundation of China
   (grant no. 11202105) for financial support.
NR 11
TC 0
Z9 0
PU IOP PUBLISHING LTD
PI BRISTOL
PA TEMPLE CIRCUS, TEMPLE WAY, BRISTOL BS1 6BE, ENGLAND
SN 1054-660X
EI 1555-6611
J9 LASER PHYS
JI Laser Phys.
PD DEC
PY 2013
VL 23
IS 12
AR 125002
DI 10.1088/1054-660X/23/12/125002
PG 5
WC Optics; Physics, Applied
SC Optics; Physics
GA 270TD
UT WOS:000328340700002
ER

PT J
AU Adamczyk, A
   Krug, M
   Schnabl, S
   Hafner, HM
AF Adamczyk, A.
   Krug, M.
   Schnabl, S.
   Haefner, H-M
TI Compression therapy during pregnancy: boon or bane?
SO PHLEBOLOGIE
LA German
DT Article
DE Compression therapy; pregnancy; varicosis
ID VENOUS THROMBOEMBOLISM; LOWER-LIMB; STOCKINGS; HEMODYNAMICS; POSTPARTUM;
   LEG
AB Background: During pregnancy, various factors cause the development of peripheral oedema in the lower limb. In addition, pregnancy is a risk factor for the development of varicose veins and thromboembolic events. Prophylactic provision of pregnant women with compression hosiery is often only performed in risk situations, but not as standard treatment. The aim of the study was to investigate the effect of an optimally adjusted compression therapy with regard to the reduction in oedema and subjective symptoms during pregnancy.
   Patients and methods: In a randomised, prospective study, 21 pregnant women (33.4 years of age [SD 4.4 years]) in the clinical stages CO (3), Cl (11), C2 (6) and C3 (1) were investigated. 13 women were supplied with a compression pantyhose, 8 women had no compression. At 4-weekly intervals, the patients' leg circumference and leg volume were measured using water plethysmography and non-contact Image 3D. In parallel to this, the women's quality of life and subjective symptoms were evaluated using patient questionnaires. Digital photoplethysmography, Doppler and duplex ultrasound examination of the leg veins were conducted at the beginning of the study, shortly before delivery and 3 months postpartum.
   Results: In both groups, a growing leg volume increase occurred linear with the increase in body weight during the pregnancy. However, water plethysmography showed a much smaller increase in lower leg volume in the patient group with compression hosiery (p<0.05). At the beginning of the study, the quality of life and the subjective symptoms had been rated as worse in the group with compression hosiery than in the group without it. During the course of pregnancy, however, an improvement occurred rather than any exacerbation. The negative characteristics of wearing the compression hosiery were rated as negligible, which was reflected in the high compliance with regard, to the length of time the hosiery was worn.
   Conclusion: Compression therapy in pregnant women is well tolerated and counteracts the pregnancy-induced increase in lower leg volume and should therefore be included in the general health care recommendation for pregnant women.
C1 [Adamczyk, A.; Krug, M.; Schnabl, S.; Haefner, H-M] Univ Hautklin, D-72076 Tubingen, Germany.
RP Hafner, HM (reprint author), Univ Hautklin, Liebermeisterstr 25, D-72076 Tubingen, Germany.
EM hans-martin.haefner@med.uni-tuebingen.de
NR 18
TC 0
Z9 0
PU SCHATTAUER GMBH-VERLAG MEDIZIN NATURWISSENSCHAFTEN
PI STUTTGART
PA HOLDERLINSTRASSE 3, D-70174 STUTTGART, GERMANY
SN 0939-978X
J9 PHLEBOLOGIE
JI Phlebologie
PD DEC
PY 2013
VL 42
IS 6
BP 301
EP 307
PG 7
GA 269KR
UT WOS:000328240700002
ER

PT J
AU Kalkan, Y
AF Kalkan, Yilmaz
TI Cramer-Rao Bounds for Target Position and Velocity Estimations for
   Widely Separated MIMO Radar
SO RADIOENGINEERING
LA English
DT Article
DE CRB; MIMO radar; target localization; velocity estimation; Swerling
   target fluctuations; Doppler frequency.
ID LOCALIZATION
AB In this paper, we derive the Cramer-Rao Bounds (CRBs) for the 2-dimensional (2D) target localization and velocity estimations for widely separated Multiple-Input Multiple-Output (MIMO) radar. The transmitters emit signals with different frequencies and the receivers receive these signals with amplitude fluctuations and with Doppler shifts due to the target motion. The received signal model is constructed using the Swerling target fluctuations to take into account the undesired effects of target amplitude and phase fluctuations. Moreover, the time delays and the Doppler frequencies are included in the signal model to get a more realistic model. Then, the Cramer-Rao Bounds are derived for the proposed signal model for the target position and velocity estimations. Contrary to known models of CRBs, we derived the CRBs jointly and using the Swerling target fluctuations.
C1 Suleyman Demirel Univ, Dept Elect & Commun Engn, TR-32200 Isparta, Turkey.
RP Kalkan, Y (reprint author), Suleyman Demirel Univ, Dept Elect & Commun Engn, TR-32200 Isparta, Turkey.
EM yilmazkalkan@sdu.edu.tr
NR 16
TC 2
Z9 2
PU SPOLECNOST PRO RADIOELEKTRONICKE INZENYRSTVI
PI PRAHA
PA CZECH TECHNICAL UNIVERSITY, DEPT OF ELECTROMAGNETIC FIELD, TECHNICKA 2,
   PRAHA, CZ-16627, CZECH REPUBLIC
SN 1210-2512
J9 RADIOENGINEERING
JI Radioengineering
PD DEC
PY 2013
VL 22
IS 4
BP 1156
EP 1161
PN 2
PG 6
WC Engineering, Electrical & Electronic
SC Engineering
GA 270HV
UT WOS:000328310400005
ER

PT J
AU Coskun, I
   Colkesen, Y
   Altay, H
   Ozkan, U
   Demirturk, OS
   Gulcan, O
   Guvener, M
AF Coskun, Isa
   Colkesen, Yucel
   Altay, Hakan
   Ozkan, Ugur
   Demirturk, O. Saim
   Gulcan, Oner
   Guvener, Murat
TI Hemodynamic Effects of Left Upper Extremity Arteriovenous Fistula on
   Ipsilateral Internal Mammary Coronary Artery Bypass Graft
SO THORACIC AND CARDIOVASCULAR SURGEON
LA English
DT Article
DE hemodialysis; arteriovenous fistula; coronary steal; coronary bypass
   surgery
ID ANTERIOR SMALL THORACOTOMY; THORACIC ARTERY; CARDIOPULMONARY BYPASS;
   SUBCLAVIAN STEAL; HEMODIALYSIS; DIALYSIS; FLOW
AB ObjectiveArteriovenous fistula (AVF) in patients undergoing hemodialysis (HD) may cause coronary left internal mammary artery (IMA) steal. This phenomenon was demonstrated by few prospective studies with limited number of patients and case reports. We aimed to demonstrate with a relatively larger patient population that the AVF may cause ipsilateral IMA steal.
   MethodsWe included 22 prospective patients undergoing HD who had left IMA to left anterior descending artery graft and left upper limb AVF. Right IMA was taken as control. Flows were assessed by using color Doppler ultrasonography.
   ResultsThe mean age was 57.89 years. Statistically nonsignificant increases in AVF flow and decreases in left IMA flow were observed during HD compared with pre-HD. Moreover, fistula localization did not affect median left IMA flows (for peak systolic velocity [PSV] 43.7 versus 70 cm/s, respectively; p=0.7, and for end diastolic velocity [EDV] 3.4 versus 6.5 cm/s, respectively; p=0.7). We have not detected significant difference in left IMA flows during HD (median values of PSV 58.4 versus 68.4 cm/s, respectively; p=0.1, and EDV 6.4 versus 4.4 cm/s, respectively; p=0.08). Only three patients experienced dialysis-induced reduction of ipsilateral IMA flow that was accompanied by evidence of hypokinesia of the anterior left ventricular wall without clinical angina.
   ConclusionsHemodynamically affected left IMA flow by ipsilateral upper extremity AVF may cause steal phenomenon. Hemodynamic differences between left and right IMAs in patients undergoing HD via left wrist and brachial fistulae are limited.
C1 [Coskun, Isa; Demirturk, O. Saim; Gulcan, Oner; Guvener, Murat] Baskent Univ, Fac Med, Dept Cardiovasc Surg, TR-01250 Adana, Turkey.
   [Colkesen, Yucel; Altay, Hakan] Baskent Univ, Dept Cardiol, TR-01250 Adana, Turkey.
   [Ozkan, Ugur] Baskent Univ, Dept Radiol, TR-01250 Adana, Turkey.
RP Coskun, I (reprint author), Baskent Univ, Fac Med, Dept Cardiovasc Surg, Dadaloglu Mh 39 Sk 6, TR-01250 Adana, Turkey.
EM icoskun1974@gmail.com
NR 20
TC 1
Z9 1
PU GEORG THIEME VERLAG KG
PI STUTTGART
PA RUDIGERSTR 14, D-70469 STUTTGART, GERMANY
SN 0171-6425
EI 1439-1902
J9 THORAC CARDIOV SURG
JI Thorac. Cardiovasc. Surg.
PD DEC
PY 2013
VL 61
IS 8
BP 663
EP 667
DI 10.1055/s-0032-1331464
PG 5
WC Cardiac & Cardiovascular Systems; Respiratory System; Surgery
SC Cardiovascular System & Cardiology; Respiratory System; Surgery
GA 265CH
UT WOS:000327926800004
ER

PT J
AU Tane, M
   Okuda, Y
   Todaka, Y
   Ogi, H
   Nagakubo, A
AF Tane, M.
   Okuda, Y.
   Todaka, Y.
   Ogi, H.
   Nagakubo, A.
TI Elastic properties of single-crystalline omega phase in titanium
SO ACTA MATERIALIA
LA English
DT Article
DE Elastic properties; Titanium; Omega phase; Acoustic methods;
   Biomaterials
ID HIGH-PRESSURE TORSION; SEVERE PLASTIC-DEFORMATION; LOW YOUNGS MODULUS;
   ZR-O ALLOYS; X-RAY; TI; TRANSFORMATION; CONSTANTS; METALS; BETA
AB The elastic properties of single-crystalline omega (hexagonal) phase of titanium are studied. Understanding the elastic properties is important for the development of biomedical titanium alloys with a low Young's modulus. However, the elastic properties of the omega phase have remained unclear because of the difficulty in preparing a large single crystal consisting of a single phase of the omega phase, even though the omega phase has been believed to exhibit a higher elastic modulus than the beta (body-centered cubic) phase. In this work, pure titanium was severely deformed by high-pressure torsion processing, to obtain polycrystalline specimens consisting exclusively of the omega phase, which is metastable at room temperature. For the omega-phase polycrystal, the complete set of elastic stiffness components was measured by RUS combined with laser Doppler interferometery. By analyzing the elastic stiffness of the omega-phase polycrystal on the basis of an inverse Voigt-Reuss-Hill approximation, the elastic stiffness components of the single-crystalline omega phase were determined. The Young's modulus of the omega phase along < 0001 > was found to be clearly higher than that along < 11 (2) over bar0 >, and the shear modulus also exhibited anisotropy. Importantly, the Young's modulus and shear modulus of the metastable omega phase were higher than those of the beta phase and also higher than those of the alpha (hexagonal close-packed) phase, which is stable at room temperature. Furthermore, analysis by a micromechanics model using the determined elastic stiffness deduced the effect of omega phase formation on the elastic properties of beta-phase titanium alloys. (C) 2013 Acta Materialia Inc. Published by Elsevier Ltd. All rights reserved.
C1 [Tane, M.; Okuda, Y.] Osaka Univ, Inst Sci & Ind Res, Ibaraki, Osaka 5670047, Japan.
   [Todaka, Y.] Toyohashi Univ Technol, Dept Mech Engn, Toyohashi, Aichi 4418580, Japan.
   [Ogi, H.; Nagakubo, A.] Osaka Univ, Grad Sch Engn Sci, Toyonaka, Osaka 5608531, Japan.
RP Tane, M (reprint author), Osaka Univ, Inst Sci & Ind Res, Ibaraki, Osaka 5670047, Japan.
EM mtane@sanken.osaka-u.ac.jp
RI Tane, Masakazu/D-2772-2011
FU Ministry of Education, Culture, Sports, Science, and Technology of Japan
   [24109505]; Light Metal Educational Foundation
FX This study was supported by a grant-in-aid for Scientific Research on
   Innovative Areas (Project "Materials Science on Synchronized LPSO
   Structure-The Evolution of the Material Science for Innovative
   Development of the Next Generation Lightweight Structure Materials")
   from the Ministry of Education, Culture, Sports, Science, and Technology
   of Japan (No. 24109505) and a research grant from the Light Metal
   Educational Foundation. Analyses by XRD and X-ray pole figure were
   performed at the Comprehensive Analysis Center, ISIR, Osaka University.
NR 65
TC 0
Z9 0
PU PERGAMON-ELSEVIER SCIENCE LTD
PI OXFORD
PA THE BOULEVARD, LANGFORD LANE, KIDLINGTON, OXFORD OX5 1GB, ENGLAND
SN 1359-6454
EI 1873-2453
J9 ACTA MATER
JI Acta Mater.
PD DEC
PY 2013
VL 61
IS 20
BP 7543
EP 7554
DI 10.1016/j.actamat.2013.08.036
PG 12
WC Materials Science, Multidisciplinary; Metallurgy & Metallurgical
   Engineering
SC Materials Science; Metallurgy & Metallurgical Engineering
GA 268OF
UT WOS:000328179700003
ER

PT J
AU Tanner, JD
   Basu, S
   Demarque, P
AF Tanner, Joel D.
   Basu, Sarbani
   Demarque, Pierre
TI HELIUM-ABUNDANCE AND OTHER COMPOSITION EFFECTS ON THE PROPERTIES OF
   STELLAR SURFACE CONVECTION IN SOLAR-LIKE MAIN-SEQUENCE STARS
SO ASTROPHYSICAL JOURNAL
LA English
DT Article
DE convection; hydrodynamics; line: profiles; stars: atmospheres
ID TURBULENT COMPRESSIBLE CONVECTION; SPECTRAL-LINE BISECTORS; RED GIANT
   STARS; OUTER LAYERS; HYDRODYNAMICAL SIMULATIONS; GENERAL-PROPERTIES;
   REALISTIC PHYSICS; MIXING-LENGTH; GRANULATION; MODELS
AB We investigate the effect of helium abundance and alpha-element enhancement on the properties of convection in envelopes of solar-like main-sequence stars using a grid of three-dimensional radiation hydrodynamic simulations. Helium abundance increases the mean molecular weight of the gas and alters opacity by displacing hydrogen. Since the scale of the effect of helium may depend on the metallicity, the grid consists of simulations with three helium abundances (Y = 0.1, 0.2, 0.3), each with two metallicities (Z = 0.001, 0.020). We find that changing the helium mass fraction generally affects structure and convective dynamics in a way opposite to that of metallicity. Furthermore, the effect is considerably smaller than that of metallicity. The signature of helium differs from that of metallicity in the manner in which the photospheric velocity distribution is affected. We also find that helium abundance and surface gravity behave largely in similar ways, but differ in the way they affect the mean molecular weight. A simple model for spectral line formation suggests that the bisectors and absolute Doppler shifts of spectral lines depend on the helium abundance. We look at the effect of alpha-element enhancement and find that it has a considerably smaller effect on the convective dynamics in the superadiabatic layer compared to that of helium abundance.
C1 [Tanner, Joel D.; Basu, Sarbani; Demarque, Pierre] Yale Univ, Dept Astron, New Haven, CT 06520 USA.
RP Tanner, JD (reprint author), Yale Univ, Dept Astron, POB 208101, New Haven, CT 06520 USA.
FU NASA ATFP grant [NNX09AJ53G]; Natural Sciences and Engineering Research
   Council of Canada; Yale University Faculty of Arts and Sciences High
   Performance Computing Center
FX J.T. is supported by NASA ATFP grant no. NNX09AJ53G to S.B. and
   acknowledges a PGS-D scholarship from the Natural Sciences and
   Engineering Research Council of Canada. This work was supported in part
   by the facilities and staff of the Yale University Faculty of Arts and
   Sciences High Performance Computing Center.
NR 66
TC 1
Z9 1
PU IOP PUBLISHING LTD
PI BRISTOL
PA TEMPLE CIRCUS, TEMPLE WAY, BRISTOL BS1 6BE, ENGLAND
SN 0004-637X
EI 1538-4357
J9 ASTROPHYS J
JI Astrophys. J.
PD DEC 1
PY 2013
VL 778
IS 2
DI 10.1088/0004-637X/778/2/117
PG 15
WC Astronomy & Astrophysics
SC Astronomy & Astrophysics
GA 262UH
UT WOS:000327762800032
ER

PT J
AU Mielke, D
   Wrede, A
   Schulz-Schaeffer, W
   Taghizadeh-Waghefi, A
   Nitsche, MA
   Rohde, V
   Liebetanz, D
AF Mielke, Dorothee
   Wrede, Arne
   Schulz-Schaeffer, Walter
   Taghizadeh-Waghefi, Ali
   Nitsche, Michael A.
   Rohde, Veit
   Liebetanz, David
TI Cathodal transcranial direct current stimulation induces regional,
   long-lasting reductions of cortical blood flow in rats
SO NEUROLOGICAL RESEARCH
LA English
DT Article
DE Cerebral blood flow; CBF; Laser Doppler imaging; tDCS; Stroke
ID HUMAN MOTOR CORTEX; SPREADING DEPRESSION; SOMATOSENSORY CORTEX; STROKE;
   TDCS; BRAIN; EXCITABILITY; PERFUSION; RECOVERY; HUMANS
AB Objective: Transcranial direct current stimulation (tDCS) induces polarity-specific changes of cerebral blood flow (CBF). To determine whether these changes are focally limited or if they incorporate large cortical regions and thus have the potential for a therapeutic application, we investigated the effects of cathodal tDCS on CBF in an established tDCS rat model with particular attention to the spatial extension in CBF changes using laser Doppler blood perfusion imaging (LDI).
   Methods: Twenty-one Sprague Dawley rats received a single 15-minute session of cathodal tDCS at current intensities of 200, 400, 600, or 700 mu A applied over electrode contact areas (ECA) of 3.5, 7.0, 10.5, or 14.0 mm(2). One animal died prior to the stimulation. Cerebral blood flow was measured prior and after tDCS with LDI in three defined regions of interest (ROI) over the stimulated left hemisphere (region anterior to ECA - ROI 1, ECA - ROI 2, region posterior to ECA - ROI 3).
   Results: A regional decrease in CBF was measured after cathodal tDCS, the extent of the decrease depending on the current density applied. The most effective and spatially limited reduction in CBF (up to 50%, lasting as long as 90 minutes) was found after the application of 600 mu A over an ECA of 10.5 mm(2). This significant reduction in CBF even lasted up to 90 minutes in distant cortical areas (ROI 1 and 3) that were not directly related to the ECA (ROI 2).
   Discussion: Cathodal tDCS induces a regional, long-lasting, reversible decrease in CBF that is not limited to the region to which tDCS is applied.
C1 [Mielke, Dorothee; Taghizadeh-Waghefi, Ali; Rohde, Veit] Univ Med Ctr Gottingen, Dept Neurosurg, Gottingen, Germany.
   [Wrede, Arne; Schulz-Schaeffer, Walter] Univ Med Ctr Gottingen, Dept Neuropathol, Gottingen, Germany.
   [Nitsche, Michael A.; Liebetanz, David] Univ Med Ctr Gottingen, Dept Clin Neurophysiol, Gottingen, Germany.
RP Mielke, D (reprint author), Univ Gottingen, D-37073 Gottingen, Germany.
EM doromielke@hotmail.com
NR 27
TC 0
Z9 0
PU MANEY PUBLISHING
PI LEEDS
PA STE 1C, JOSEPHS WELL, HANOVER WALK, LEEDS LS3 1AB, W YORKS, ENGLAND
SN 0161-6412
EI 1743-1328
J9 NEUROL RES
JI Neurol. Res.
PD DEC
PY 2013
VL 35
IS 10
BP 1029
EP 1037
DI 10.1179/1743132813Y.0000000248
PG 9
WC Clinical Neurology; Neurosciences
SC Neurosciences & Neurology
GA 268CA
UT WOS:000328144300006
ER

PT J
AU Lucatelli, P
   Tarnoki, AD
   Tarnoki, DL
   Giannoni, MF
   Gazzetti, M
   Boatta, E
   Zini, C
   Cotichini, R
   Baracchini, C
   Meneghetti, G
   Nistico, L
   Fagnani, C
   Karlinger, K
   Horvath, T
   Molnar, AA
   Garami, Z
   Medda, E
   Stazi, MA
   Berczi, V
   Fanelli, F
AF Lucatelli, Pierleone
   Tarnoki, Adam Domonkos
   Tarnoki, David Laszlo
   Giannoni, Maria Fabrizia
   Gazzetti, Marianna
   Boatta, Emanuele
   Zini, Chiara
   Cotichini, Rodolfo
   Baracchini, Claudio
   Meneghetti, Giorgio
   Nistico, Lorenza
   Fagnani, Corrado
   Karlinger, Kinga
   Horvath, Tamas
   Molnar, Andrea Agnes
   Garami, Zsolt
   Medda, Emanuela
   Stazi, Maria Antonietta
   Berczi, Viktor
   Fanelli, Fabrizio
TI Genetic and environmental effects on carotid flow velocities: An
   international twin study
SO ATHEROSCLEROSIS
LA English
DT Article
DE Twins; Carotid velocities; Heritability; Atherosclerosis
ID INTIMA-MEDIA THICKNESS; ARTERIAL STIFFNESS; BLOOD-PRESSURE;
   RISK-FACTORS; CARDIOVASCULAR RISK; WAVE REFLECTION; AMERICAN YOUTH;
   HERITABILITY; DIAGNOSIS; DISEASE
AB Introduction: Altered carotid blood flow velocities (CFV) have a complex background but the underlying genetic contribution is still unclear. We sought to evaluate the influence of genetics, shared and unshared environmental components on individual differences of CFV.
   Methods: 193 healthy twin pairs, 126 monozygotic (MZ) and 67 dizygotic (DZ) (mean age 53 +/- 14 years) recruited in Italy, in the United States and in Hungary underwent bilateral color-coded Doppler flow assessment of the common carotid artery (CCA) and of the internal carotid artery (ICA) in order to assess the peak systolic (PSV) and end diastolic (EDV) velocities. Means of bilateral CFV values were used in the analysis.
   Results: Age- and country-adjusted intra-class correlations were higher in monozygotic than in dizygotic pairs for mean PSV of the ICA indicating a heritability of 63%. Unique environmental factors contributed to 37% of ICA PSV. With regards to the mean PSV and EDV of the CCA, and EDV of the ICA, heritability analysis indicated no discernible role for genetic components, while the contributions of shared and unshared environmental factors ranged between 56% and 63%, and between 37% and 44% adjusted for age and country, respectively. Mean ICA/CCA ratio was driven by unique environmental factors (82%) with modest heritability (18%).
   Conclusions: Our study showed that the heritability of ICA PSV and ICA/CCA ratio is moderate, while the findings do not support heritability of other investigated CFV values. Environmental effects account for a moderate to major portion of the variance. These findings support the value of early ultrasound screening as well as the prevention of modifiable environmental factors in case of altered carotid flow velocities. (C) 2013 Elsevier Ireland Ltd. All rights reserved.
C1 [Lucatelli, Pierleone; Boatta, Emanuele; Zini, Chiara; Fanelli, Fabrizio] Univ Roma La Sapienza, Policlin Umberto I, Dept Radiol Oncol & Anat Pathol, Vasc & Intervent Radiol Unit, I-00161 Rome, Italy.
   [Tarnoki, Adam Domonkos; Tarnoki, David Laszlo; Karlinger, Kinga; Berczi, Viktor] Semmelweis Univ, Dept Radiol & Oncotherapy, H-1085 Budapest, Hungary.
   [Giannoni, Maria Fabrizia; Gazzetti, Marianna] Univ Roma La Sapienza, Dept Paride Stefanini, Vasc Ultrasound Invest Unit, I-00161 Rome, Italy.
   [Cotichini, Rodolfo; Nistico, Lorenza; Fagnani, Corrado; Medda, Emanuela; Stazi, Maria Antonietta] Ist Super Sanita, Natl Ctr Epidemiol Surveillance & Hlth Promot, Genet Epidemiol Unit, I-00161 Rome, Italy.
   [Baracchini, Claudio; Meneghetti, Giorgio] Univ Padua, Sch Med, Dept Neurosci, Padua, Italy.
   [Horvath, Tamas] Semmelweis Univ, Inst Human Physiol & Clin Expt Res, H-1094 Budapest, Hungary.
   [Molnar, Andrea Agnes] Hungarian Acad Sci, Res Grp Inflammat Biol & Immunogen, Budapest, Hungary.
   [Molnar, Andrea Agnes] Semmelweis Univ, H-1085 Budapest, Hungary.
   [Molnar, Andrea Agnes] State Hlth Ctr, Dept Cardiol, Budapest, Hungary.
   [Garami, Zsolt] Methodist Hosp, DeBakey Heart & Vasc Ctr, Houston, TX 77030 USA.
RP Lucatelli, P (reprint author), Univ Roma La Sapienza, Policlin Umberto I, Dept Radiol Oncol & Anat Pathol, Vasc & Intervent Radiol Unit, Viale Regina Elena 324, I-00161 Rome, Italy.
EM pierleone.lucatelli@gmail.com
FU Medexpert Ltd.; Balassi InstituteeHungarian Scholarship Board Office,
   Foreign Affairs of Republic of Italy; Italian Twin Registry; Twins Days
   Festival committee for the American part of the study
FX Medexpert Ltd. has provided financial support for the maintenance of the
   American part of this study (travel reimbursement). The Italian part of
   the research was supported by the Balassi InstituteeHungarian
   Scholarship Board Office, Foreign Affairs of Republic of Italy and
   Italian Twin Registry. We would like to acknowledge the support of Twins
   Days Festival committee for the American part of the study. The authors
   declare no conflicts of interest.
NR 43
TC 0
Z9 0
PU ELSEVIER IRELAND LTD
PI CLARE
PA ELSEVIER HOUSE, BROOKVALE PLAZA, EAST PARK SHANNON, CO, CLARE, 00000,
   IRELAND
SN 0021-9150
EI 1879-1484
J9 ATHEROSCLEROSIS
JI Atherosclerosis
PD DEC
PY 2013
VL 231
IS 2
BP 205
EP 210
DI 10.1016/j.atherosclerosis.2013.08.032
PG 6
WC Peripheral Vascular Disease
SC Cardiovascular System & Cardiology
GA 259PB
UT WOS:000327537700006
ER

PT J
AU Hadi, NR
   Yousif, NG
   Abdulzahra, MS
   Mohammad, BI
   al-Amran, FG
   Majeed, ML
   Yousif, MG
AF Hadi, Najah R.
   Yousif, Nasser Ghaly
   Abdulzahra, Mohammed S.
   Mohammad, Bassim I.
   al-Amran, Fadhil G.
   Majeed, Murooge L.
   Yousif, Maitham G.
TI Role of NF-kappa beta and Oxidative Pathways in Atherosclerosis:
   Cross-Talk Between Dyslipidemia and Candesartan
SO CARDIOVASCULAR THERAPEUTICS
LA English
DT Article
DE Atherosclerosis; Candesartan; NF-kappa beta; Oxidative stress
ID INDUCED CARDIAC INJURY; ENDOTHELIAL-CELLS; RECEPTOR; ACTIVATION;
   PROTEIN-1; EXPRESSION; LESION; MICE
AB PurposeThe objective of this study is to assess the effect of the candesartan on the progression of atherosclerosis through the downregulation of NF- and interference with oxidative pathway.
   MethodsTwenty-four rabbits were assigned to three groups: control group fed normal diet; induced untreated group fed 1% cholesterol diet; and treated candesartan group also fed 1% cholesterol diet. Plasma lipid profiles were measured, and ELISA for plasma cytokines and chemokine was performed. Analyses of NF- and VCAM-1 were performed using Western blotting with RT-PCR for NF-B activity at mRNA. Doppler ultrasound was used to evaluate aortic intima-media thickness, and atheroma was detected by H&E staining. Immunofluorescent staining was performed to confirm accumulation of monocytes and PMNs.
   ResultsCandesartan markedly reduced the levels of the plasma lipid profile including total cholesterol [TC], triglycerides [TG], and LDL-C, while significantly elevating levels in the plasma HDL-C, in addition to reducing cytokine (TNF-, IL-6, IL-1) and chemokine levels (MCP-1). Also, it decreased the aortic malondialdehyde (MDA) concentration and elevated the aortic glutathione (GSH) level compared with untreated animals (P<0.05). The triplex Doppler ultrasound study confirmed that the candesartan attenuated intima-media thickness at 6months of study. All candesartan-treated rabbits showed significantly attenuated atherosclerosis lesions with reduced accumulation of monocytes and had significantly reduced VCAM-1 expression and NF- activity.
   ConclusionCandesartan retards the progression of atherosclerosis via interference with NF- and oxidative pathways.
C1 [Hadi, Najah R.; Abdulzahra, Mohammed S.; Mohammad, Bassim I.; al-Amran, Fadhil G.; Majeed, Murooge L.] Kufa Univ, Coll Med, Dept Pharmacol, Najaf, Iraq.
   [Hadi, Najah R.; Abdulzahra, Mohammed S.; Mohammad, Bassim I.; al-Amran, Fadhil G.; Majeed, Murooge L.] Kufa Univ, Coll Med, Dept Therapeut, Najaf, Iraq.
   [Yousif, Nasser Ghaly] Univ Colorado Denver, Dept Med & Surg, Aurora, CO 80045 USA.
   [Yousif, Maitham G.] Al Qadysia Univ, Dept Biol, Coll Sci, Al Diwaniyah, Iraq.
RP Yousif, NG (reprint author), Univ Colorado Denver, Dept Med & Surg, Aurora, CO 80045 USA.
EM yousif_ghaly@yahoo.com
NR 30
TC 0
Z9 0
PU WILEY-BLACKWELL
PI HOBOKEN
PA 111 RIVER ST, HOBOKEN 07030-5774, NJ USA
SN 1755-5914
EI 1755-5922
J9 CARDIOVASC THER
JI Cardiovasc. Ther.
PD DEC
PY 2013
VL 31
IS 6
BP 381
EP 387
DI 10.1111/1755-5922.12033
PG 7
WC Cardiac & Cardiovascular Systems; Pharmacology & Pharmacy
SC Cardiovascular System & Cardiology; Pharmacology & Pharmacy
GA 257YN
UT WOS:000327423800021
ER

PT J
AU Sahin, M
   Alizade, E
   Pala, S
   Alici, G
   Ozkan, B
   Akgun, T
   Emiroglu, Y
   Demir, S
   Yazicioglu, MV
   Turkmen, MM
AF Sahin, Muslum
   Alizade, Elnur
   Pala, Selcuk
   Alici, Gokhan
   Ozkan, Birol
   Akgun, Taylan
   Emiroglu, Yunus
   Demir, Serdar
   Yazicioglu, Mehmet V.
   Turkmen, Mehmet M.
TI The Effect of Cilostazol on Right Heart Function and Pulmonary Pressure
SO CARDIOVASCULAR THERAPEUTICS
LA English
DT Article
DE Cilostazol; right ventricular function and pulmonary artery pressure;
   strain
ID INHALED NITRIC-OXIDE; PHOSPHODIESTERASE TYPE-3; INTRACELLULAR CAMP;
   ADENOSINE UPTAKE; ARTERY-DISEASE; HYPERTENSION; ECHOCARDIOGRAPHY;
   COMBINATION; SILDENAFIL; MILRINONE
AB IntroductionCilostazol is a PDE3 inhibitor and used to treat peripheral arterial disease. There are few reports on the influence of cilostazol on heart.
   AimsThe aim of this study was to assess this effect on right ventricular function and pulmonary artery pressure.
   MethodsForty patients with normal left and right ventricular ejection fraction and mild or moderate pulmonary artery hypertension were enrolled in the study. Right ventricular function was assessed by tricuspid annular plane systolic excursion (TAPSE), fractional area change (FAC), tissue Doppler imaging (TDI), and two-dimensional speckle-tracking echocardiography (2D-STE) before and after oral administration of cilostazol. Also pulmonary artery pressure assessed before and after administration of cilostazol.
   ResultsAfter cilostazol administration, there were significant increases in the TAPSE (1.90.3cm vs. 2.2 +/- 0.3cm, P<0.001). Peak longitudinal strain (-18.7 +/- 4.5% vs. -21.3 +/- 3.7%, P=0.001), isovolumetric acceleration (IVA) (176.6 +/- 62.7cm/sec(2) vs. 200.6 +/- 61.9cm/sec(2), P=0.025), right ventricular FAC increased significantly (37.6 +/- 8.0% vs. 41.5 +/- 8.9%, P<0.001). Pulmonary artery pressure decreased significantly (39.9 +/- 7.9 vs. 36.6 +/- 5.5mmHg, P=0.001) after cilostazol administration.
   ConclusionOur study demonstrated that cilostazol improved right ventricular systolic function and reduced pulmonary artery pressure.
C1 [Sahin, Muslum; Alizade, Elnur; Pala, Selcuk; Alici, Gokhan; Ozkan, Birol; Akgun, Taylan; Emiroglu, Yunus; Demir, Serdar; Yazicioglu, Mehmet V.; Turkmen, Mehmet M.] Kartal Kosuyolu High Special Educ & Res Hosp, Dept Cardiol, TR-34846 Istanbul, Kartal, Turkey.
RP Sahin, M (reprint author), Kartal Kosuyolu High Special Educ & Res Hosp, Dept Cardiol, TR-34846 Istanbul, Kartal, Turkey.
EM sahinm78@yahoo.com
NR 28
TC 0
Z9 0
PU WILEY-BLACKWELL
PI HOBOKEN
PA 111 RIVER ST, HOBOKEN 07030-5774, NJ USA
SN 1755-5914
EI 1755-5922
J9 CARDIOVASC THER
JI Cardiovasc. Ther.
PD DEC
PY 2013
VL 31
IS 6
BP E88
EP E93
DI 10.1111/1755-5922.12041
PG 6
WC Cardiac & Cardiovascular Systems; Pharmacology & Pharmacy
SC Cardiovascular System & Cardiology; Pharmacology & Pharmacy
GA 257YN
UT WOS:000327423800005
ER

PT J
AU Hauser, M
   Kuhn, A
   Petzuch, K
   Wolf, P
   Vogt, M
AF Hauser, Michael
   Kuehn, Andreas
   Petzuch, Kurt
   Wolf, Petra
   Vogt, Manfred
TI Elastic Properties of the Ascending Aorta in Healthy Children and
   Adolescents - Age-Related Reference Values for Aortic Wall Stiffness and
   Distensibility Obtained on M-mode Echocardiography
SO CIRCULATION JOURNAL
LA English
DT Article
DE Aorta; Echocardiography; Elasticity
ID MARFAN-SYNDROME; ARTERIAL STIFFNESS; DOPPLER-ECHOCARDIOGRAPHY;
   COARCTATION REPAIR; BLOOD-PRESSURE; HEART-FAILURE; TASK-FORCE; DISEASE;
   HYPERTENSION; VALVE
AB Background: Compliance of the aorta is important in maintaining normal cardiovascular physiology. Pathological conditions can induce changes in elastic properties, having profound effects on their prognosis. The aim of this study was to establish age-related reference values for distensibility and wall stiffness index of the ascending aorta.
   Methods and Results: A total of 165 normal subjects (mean age, 11.92 +/- 4.0 years) were investigated on transthoracic echocardiography. Ascending aortic diameter was recorded in M-mode above the sinotubular junction. Blood pressure was measured simultaneously at the right arm. Aortic pulse pressure, distensibility and aortic wall stiffness index were calculated offline. Distensibility decreased significantly with age (r=-0.462, P<0.001); the regression line indicated an average decrease of 5.1 10(-3)kPa(-1) (95% confidence interval [CI]: 3.9-6.8 10(-3)kPa(-1)) per year. Significant correlations could be found between distensibility and weight, height, body surface area (BSA) and body mass index (BMI) (P<0.001). Stiffness index increased significantly with age (r=0.399, P<0.001); the regression line indicated an average increase cif 0.066 (95% CI: 0.047-0.085) per year; significant correlations could be found between wall stiffness index and weight, height, BSA and BMI (P<0.001). The 2.5th and 97.5th percentiles of the distribution of distensibility and stiffness index related to age, weight, height, BSA and BMI were calculated.
   Conclusions: Normal values of arterial elastic properties throughout childhood and adolescence have been provided, and might serve as a reference for individuals with cardiovascular and metabolic disease.
C1 [Hauser, Michael; Kuehn, Andreas; Petzuch, Kurt; Vogt, Manfred] Deutsch Herzzentrum Munich, Dept Paediat Cardiol & Congenital Heart Dis, Munich, Germany.
   [Wolf, Petra] Tech Univ Munich, Klinikum Rechts Isar, Inst Med Stat & Epidemiol, D-80290 Munich, Germany.
RP Hauser, M (reprint author), Franz Schrank Str 2, D-80638 Munich, Germany.
EM hauser_kinderkardiologe@yahoo.de
NR 50
TC 0
Z9 0
PU JAPANESE CIRCULATION SOC
PI TOYKO
PA 18TH FLOOR IMPERIAL HOTEL TOWER, 1-1-1 UCHISAIWAI-CHO CHIYODA-KU, TOYKO,
   100-0011, JAPAN
SN 1346-9843
EI 1347-4820
J9 CIRC J
JI Circ. J.
PD DEC
PY 2013
VL 77
IS 12
BP 3007
EP 3014
DI 10.1253/circj.CJ-13-0652
PG 8
WC Cardiac & Cardiovascular Systems
SC Cardiovascular System & Cardiology
GA 263JG
UT WOS:000327804300026
ER

PT J
AU Verloop, WL
   Beeftink, MMA
   Nap, A
   Bots, ML
   Velthuis, BK
   Appelman, YE
   Cramer, MJ
   Agema, WRP
   Scholtens, AM
   Doevendans, PA
   Allaart, CP
   Voskuil, M
AF Verloop, Willemien L.
   Beeftink, Martine M. A.
   Nap, Alex
   Bots, Michiel L.
   Velthuis, Birgitta K.
   Appelman, Yolande E.
   Cramer, Maarten-Jan
   Agema, Willem R. P.
   Scholtens, Asbjorn M.
   Doevendans, Pieter A.
   Allaart, Cor P.
   Voskuil, Michiel
TI Renal denervation in heart failure with normal left ventricular ejection
   fraction. Rationale and design of the DIASTOLE (DenervatIon of the renAl
   Sympathetic nerves in hearT failure with nOrmal Lv Ejection fraction)
   trial
SO EUROPEAN JOURNAL OF HEART FAILURE
LA English
DT Article
DE Heart failure with normal LV ejection fraction; Heart failure with
   preserved LV ejection fraction; Renal denervation; Hypertension
ID QUALITY-OF-LIFE; NATRIURETIC PEPTIDE; RESISTANT HYPERTENSION;
   CARDIOVASCULAR CONTROL; ATRIAL-FIBRILLATION; EXERCISE CAPACITY;
   EUROPEAN-SOCIETY; DYSFUNCTION; ACTIVATION; DIAGNOSIS
AB Increasing evidence suggests an important role for hyperactivation of the sympathetic nervous system (SNS) in the clinical phenomena of heart failure with normal LVEF (HFNEF) and hypertension. Moreover, the level of renal sympathetic activation is directly related to the severity of heart failure. Since percutaneous renal denervation (pRDN) has been shown to be effective in modulating elevated SNS activity in patients with hypertension, it can be hypothesized that pRDN has a positive effect on HFNEF. The DIASTOLE trial will investigate whether renal sympathetic denervation influences parameters of HFNEF.
   DIASTOLE is a multicentre, randomized controlled trial. Sixty patients, diagnosed with HFNEF and treated for hypertension, will be randomly allocated in a 1:1 ratio to undergo renal denervation on top of medical treatment (n 30) or to maintain medical treatment alone (n 30). The primary objective is to investigate the efficacy of pRDN by means of pulsed wave Doppler echocardiographic parameters. Secondary objectives include safety of pRDN and a comparison of changes in the following parameters after pRDN: LV mass, LV volume, LVEF, and left atrial volume as determined by magnetic resonance imaging. Also, MIBG (metaiodobenzylguanidine) uptake and washout, BNP levels, blood pressure, heart rate variability, exercise capacity, and quality of life will be assessed.
   DIASTOLE is a randomized controlled trial evaluating renal denervation as a treatment option for HFNEF. The results of the current trial will provide important information regarding the treatment of HFNEF, and therefore may have major impact on future therapeutic strategies.
   NCT01583881.
C1 [Verloop, Willemien L.; Beeftink, Martine M. A.; Cramer, Maarten-Jan; Doevendans, Pieter A.; Voskuil, Michiel] Univ Med Ctr Utrecht, Dept Cardiol, NL-3508 GA Utrecht, Netherlands.
   [Nap, Alex; Appelman, Yolande E.; Allaart, Cor P.] VU Med Ctr Amsterdam, Dept Cariol, Amsterdam, Netherlands.
   [Bots, Michiel L.] Univ Med Ctr Utrecht, Julius Ctr Hlth Sci & Primary Care, NL-3508 GA Utrecht, Netherlands.
   [Velthuis, Birgitta K.] Univ Med Ctr Utrecht, Dept Radiol, NL-3508 GA Utrecht, Netherlands.
   [Agema, Willem R. P.] Diakonessenhuis Utrecht, Dept Cardiol, Utrecht, Netherlands.
   [Scholtens, Asbjorn M.] Univ Med Ctr Utrecht, Dept Nucl Med, NL-3508 GA Utrecht, Netherlands.
RP Voskuil, M (reprint author), Univ Med Ctr Utrecht, Dept Cardiol, E04-201 POB 85500, NL-3508 GA Utrecht, Netherlands.
EM m.voskuil@umcutrecht.nl
FU Medtronic Inc.
FX Unrestricted grant from Medtronic Inc. DIASTOLE is an
   investigator-initiated trial that was designed, conducted, and analysed
   independently of the financial contributors. Study data will be
   collected and retained by the investigators and will not be available
   for the financial contributors. The writing executive committee, whose
   membership does not include representatives of the financial
   contributors, has final responsibility for the interpretation of the
   data, the preparation of the manuscript, and the decision to submit for
   publication. The executive committee vouches for the validity and
   completeness of the reported data.
NR 50
TC 7
Z9 7
PU OXFORD UNIV PRESS
PI OXFORD
PA GREAT CLARENDON ST, OXFORD OX2 6DP, ENGLAND
SN 1388-9842
EI 1879-0844
J9 EUR J HEART FAIL
JI Eur. J. Heart Fail.
PD DEC
PY 2013
VL 15
IS 12
BP 1429
EP 1437
DI 10.1093/eurjhf/hft119
PG 9
WC Cardiac & Cardiovascular Systems
SC Cardiovascular System & Cardiology
GA 259EM
UT WOS:000327510200013
ER

PT J
AU Martarelli, M
   Castellini, P
   Tomasini, EP
AF Martarelli, Milena
   Castellini, Paolo
   Tomasini, Enrico Primo
TI Subsonic jet pressure fluctuation characterization by tomographic laser
   interferometry
SO EXPERIMENTS IN FLUIDS
LA English
DT Article
ID COMPRESSIBLE FLOWS
AB This paper describes the application of a nonconventional experimental technique based on optical interferometry for the characterization of aeroacoustic sources. The specific test case studied is a turbulent subsonic jet. Traditional experimental methods exploited for the measurement of aerodynamic velocity fields are laser Doppler anemometer and particle image velocimetry which have an important drawback due to the fact that they can measure only if the flow is seeded with tracer particles. The technique proposed, by exploiting a laser Doppler interferometer and a tomographic algorithm for 3D field reconstruction, overcomes the problem of the flow seeding since it allows directly measuring the flow pressure fluctuation due to the flow turbulence. A laser Doppler interferometer indeed is sensitive to the density oscillation within the medium traversed by the laser beam even though it integrates the density oscillation along the entire path traveled by the laser. Consequently, the 3D distribution of the flow density fluctuation can be recovered only by exploiting a tomographic reconstruction algorithm applied to several projections. Finally, the flow pressure fluctuation can be inferred from the flow density measured, which comprehends both the aerodynamic pressure related to the turbulence and the sound pressure due to the propagation of the acoustic waves into the far field. In relation to the test case studied in this paper, e.g., the turbulent subsonic jet, the method allows a complete aeroacoustic characterization of the flow field since it measures both the aerodynamic "cause" of the noise, such as the vortex shedding, and the acoustic "effect" of it, i.e., the sound propagation in the 3D space. The performances and the uncertainty have been evaluated and discussed, and the technique has been experimentally validated.
C1 [Martarelli, Milena] Univ eCampus, Fac Engn, Novedrate, CO, Italy.
   [Castellini, Paolo; Tomasini, Enrico Primo] Univ Politecn Marche, DIISM, I-60131 Ancona, Italy.
RP Castellini, P (reprint author), Univ Politecn Marche, DIISM, Via Brecce Bianche, I-60131 Ancona, Italy.
EM milena.martarelli@uniecampus.it; p.castellini@univpm.it
NR 25
TC 1
Z9 1
PU SPRINGER
PI NEW YORK
PA 233 SPRING ST, NEW YORK, NY 10013 USA
SN 0723-4864
EI 1432-1114
J9 EXP FLUIDS
JI Exp. Fluids
PD DEC
PY 2013
VL 54
IS 12
AR 1626
DI 10.1007/s00348-013-1626-z
PG 13
WC Engineering, Mechanical; Mechanics
SC Engineering; Mechanics
GA 264RZ
UT WOS:000327899500005
ER

PT J
AU Ben-David, O
   Levy, A
   Mikhailovich, B
   Azulay, A
AF Ben-David, O.
   Levy, A.
   Mikhailovich, B.
   Azulay, A.
TI 3D numerical and experimental study of gallium melting in a rectangular
   container
SO INTERNATIONAL JOURNAL OF HEAT AND MASS TRANSFER
LA English
DT Article
DE Gallium melting; Convective flow; Liquid-solid interface; Numerical
   model; 3D effects; Ultrasonic velocimetry
ID DIFFUSION PHASE-CHANGE; PURE METAL; VERTICAL WALL; NATURAL-CONVECTION;
   LIQUID GALLIUM; SOLIDIFICATION; ENCLOSURE
AB Gallium melting in a rectangular container with a heated side face has been investigated. The focus of the research is the advancement of the numerical model to 3D status taking into consideration thermal variations of medium properties and the presence of mushy zone, and the model experimental verification using known data and new data obtained on a specially developed experimental setup. This setup is oriented to trace the liquid solid interface position and profile and melt velocity using ultrasonic Doppler velocity measurements in the liquid phase.
   The numerical model was based on COMSOL Multiphysics software. 2D and 3D versions were built to calculate the melting regime and the flow process characteristics. Outputs of both versions were compared with known experimental data and new data obtained in the present study.
   The results revealed a better agreement between 3D computational and experimental data indicating to a profound effect of the container boundaries on the problem under study. (C) 2013 Elsevier Ltd. All rights reserved.
C1 [Ben-David, O.; Levy, A.; Mikhailovich, B.; Azulay, A.] Ben Gurion Univ Negev, Dept Mech Engn, Pearlstone Ctr Aeronaut Engn Studies, IL-84105 Beer Sheva, Israel.
RP Levy, A (reprint author), POB 653, IL-84105 Beer Sheva, Israel.
EM avi@bgu.ac.il
RI LEVY, AVI/F-1974-2012
NR 32
TC 0
Z9 0
PU PERGAMON-ELSEVIER SCIENCE LTD
PI OXFORD
PA THE BOULEVARD, LANGFORD LANE, KIDLINGTON, OXFORD OX5 1GB, ENGLAND
SN 0017-9310
EI 1879-2189
J9 INT J HEAT MASS TRAN
JI Int. J. Heat Mass Transf.
PD DEC
PY 2013
VL 67
BP 260
EP 271
DI 10.1016/j.ijheatmasstransfer.2013.07.058
PG 12
WC Thermodynamics; Engineering, Mechanical; Mechanics
SC Thermodynamics; Engineering; Mechanics
GA 259YL
UT WOS:000327562100024
ER

PT J
AU Barigozzi, G
   Ravelli, S
   Armellini, A
   Mucignat, C
   Casarsa, L
AF Barigozzi, Giovanna
   Ravelli, Silvia
   Armellini, Alessandro
   Mucignat, Claudio
   Casarsa, Luca
TI Effects of injection conditions and Mach number on unsteadiness arising
   within coolant jets over a pressure side vane surface
SO INTERNATIONAL JOURNAL OF HEAT AND MASS TRANSFER
LA English
DT Article
DE Film cooling; Pressure side; Coherent structures; Unsteadiness
ID CROSS-FLOW; FILM; FLOWFIELD; HOLES
AB The thermal performance of a gas turbine airfoil with a cooled pressure side and a trailing edge cutback is investigated and discussed in relationship with the unsteady behavior of coolant injection. The focus is on the pressure side coolant injection through discrete holes. The cascade was tested at an exit Mach number of 0.2 and 0.6 for different coolant to mainstream mass flow ratios. Laser Doppler Velocimetry (LDV) and high speed flow visualizations were used to investigate the unsteady mixing process taking place between coolant and main flow downstream of the holes. This behavior was correlated with the film cooling effectiveness distributions over the vane surface. In the first row, hairpin clockwise rotating vortices and counterclockwise shear layer vortices were observed, depending on the coolant to mainstream velocity ratio. The second row turned out to be characterized by a lower velocity ratio and lower turbulent activity, consistently with the higher thermal protection observed also at high injection rates. The increase in mainstream Mach number kept the jets closer to the wall, resulting in lower turbulent characteristics and lower mixing, consistently with higher thermal protection. (C) 2013 Elsevier Ltd. All rights reserved.
C1 [Barigozzi, Giovanna; Ravelli, Silvia] Univ Bergamo, Dipartimento Ingn, I-24044 Dalmine, BG, Italy.
   [Armellini, Alessandro; Mucignat, Claudio; Casarsa, Luca] Univ Udine, Dipartimen Ingn Elettr Gest & Meccan, I-33100 Udine, Italy.
RP Barigozzi, G (reprint author), Univ Bergamo, Dipartimento Ingn, Viale Marconi 5, I-24044 Dalmine, BG, Italy.
EM giovanna.barigozzi@unibg.it
NR 25
TC 0
Z9 0
PU PERGAMON-ELSEVIER SCIENCE LTD
PI OXFORD
PA THE BOULEVARD, LANGFORD LANE, KIDLINGTON, OXFORD OX5 1GB, ENGLAND
SN 0017-9310
EI 1879-2189
J9 INT J HEAT MASS TRAN
JI Int. J. Heat Mass Transf.
PD DEC
PY 2013
VL 67
BP 1220
EP 1230
DI 10.1016/j.ijheatmasstransfer.2013.09.007
PG 11
WC Thermodynamics; Engineering, Mechanical; Mechanics
SC Thermodynamics; Engineering; Mechanics
GA 259YL
UT WOS:000327562100117
ER

PT J
AU Tokmashev, R
   Tixier, A
   Guzina, BB
AF Tokmashev, Roman
   Tixier, Antonin
   Guzina, Bojan B.
TI Experimental validation of the topological sensitivity approach to
   elastic-wave imaging
SO INVERSE PROBLEMS
LA English
DT Article
ID INVERSE SCATTERING; TIME-DOMAIN; SHAPE OPTIMIZATION; IDENTIFICATION;
   EQUATIONS; ACCURACY
AB In this study the method of topological sensitivity (TS) for solving inverse scattering problems, previously supported by a broad set of numerical simulations, is put to test experimentally with the focus on 2D obstacle reconstruction in a thin aluminum plate via elastic waves. To this end, the in-plane measurements of transient elastodynamic waveforms along the edges of the plate are effected in a non-contact fashion by a 3D laser Doppler vibrometer. Using an elastodynamic (time-domain) finite element model as a computational platform, the TS reconstruction maps are obtained and analyzed under varying experimental conditions. The results show significant agreement between the defect geometry and its reconstruction, thus demonstrating the utility of the TS approach as an efficient and robust solution tool for this class of inverse problems. For completeness, the experimental investigation includes a set of parametric studies geared toward exposing the effect of key problem parameters on the quality of obstacle reconstruction such as the (dominant) excitation frequency, the source aperture, and the duration of the temporal record. On the analytical front, it is shown that the use of a suitable temporal windowing function in specifying the L-2 cost functional (that underpins the TS formulation) is essential from both theoretical and computational points of view.
C1 [Tokmashev, Roman; Guzina, Bojan B.] Univ Minnesota, Dept Civil Engn, Minneapolis, MN 55455 USA.
   [Tixier, Antonin] Ecole Polytech, Mecan Solides Lab, F-91128 Palaiseau, France.
RP Tokmashev, R (reprint author), Univ Minnesota, Dept Civil Engn, Minneapolis, MN 55455 USA.
EM guzina@wave.ce.umn.edu
FU Department of Energy via Nuclear Energy University Programs (NEUP)
   [10-862]; University of Minnesota Supercomputing institute
FX The support provided by the Department of Energy via Nuclear Energy
   University Programs (NEUP) grant no 10-862 and the University of
   Minnesota Supercomputing institute is kindly acknowledged. Special
   thanks are due to Dr Andrei Constantinescu from Ecole Polytechnique,
   France, who coordinated the internship of AT at the University of
   Minnesota.
NR 48
TC 0
Z9 0
PU IOP PUBLISHING LTD
PI BRISTOL
PA TEMPLE CIRCUS, TEMPLE WAY, BRISTOL BS1 6BE, ENGLAND
SN 0266-5611
EI 1361-6420
J9 INVERSE PROBL
JI Inverse Probl.
PD DEC
PY 2013
VL 29
IS 12
AR 125005
DI 10.1088/0266-5611/29/12/125005
PG 25
WC Mathematics, Applied; Physics, Mathematical
SC Mathematics; Physics
GA 263GC
UT WOS:000327794100005
ER

PT J
AU Ogoh, S
   Sato, K
   Okazaki, K
   Miyamoto, T
   Hirasawa, A
   Morimoto, K
   Shibasaki, M
AF Ogoh, Shigehiko
   Sato, Kohei
   Okazaki, Kazunobu
   Miyamoto, Tadayoshi
   Hirasawa, Ai
   Morimoto, Keiko
   Shibasaki, Manabu
TI Blood flow distribution during heat stress: cerebral and systemic blood
   flow
SO JOURNAL OF CEREBRAL BLOOD FLOW AND METABOLISM
LA English
DT Article
DE arterial pressure; cardiac output; Doppler ultrasound; humans;
   hyperthermia
ID CARBON-DIOXIDE TENSION; SIMULATED HEMORRHAGE; VERTEBRAL ARTERIES;
   SPLANCHNIC VASOCONSTRICTION; ORTHOSTATIC TOLERANCE; PROLONGED EXERCISE;
   HUMANS; VELOCITY; HYPERTHERMIA; MECHANISMS
AB The purpose of the present study was to assess the effect of heat stress-induced changes in systemic circulation on intra- and extracranial blood flows and its distribution. Twelve healthy subjects with a mean age of 22 +/- 2 (s.d.) years dressed in a tube-lined suit and rested in a supine position. Cardiac output (Q), internal carotid artery (ICA), external carotid artery (ICA), and vertebral artery (VA) blood flows were measured by ultrasonography before and during whole body heating. Esophageal temperature increased from 37.0 +/- 0.2 degrees C to 38.4 +/- 0.2 degrees C during whole body heating. Despite an increase in Q (59 +/- 31%, P<0.001), ICA and VA decreased to 83 +/- 15% (P=0.001) and 87 +/- 8% (P=0.002), respectively, whereas ECA blood flow gradually increased from 188 +/- 72 to 422 +/- 189 mL/minute (135%, P<0.001). These findings indicate that heat stress modified the effect of Q on blood flows at each artery; the increased Q due to heat stress was redistributed to extracranial vascular beds.
C1 [Ogoh, Shigehiko; Hirasawa, Ai] Toyo Univ, Dept Biomed Engn, Saitama, Japan.
   [Sato, Kohei] Japan Womens Coll Phys Educ, Res Inst Phys Fitness, Tokyo, Japan.
   [Okazaki, Kazunobu] Osaka City Univ, Grad Sch Med, Dept Environm Physiol Exercise, Osaka 558, Japan.
   [Miyamoto, Tadayoshi] Morinomiya Univ Med Sci, Osaka, Japan.
   [Morimoto, Keiko; Shibasaki, Manabu] Nara Womens Univ, Dept Environm Hlth, Nara 6308506, Japan.
RP Shibasaki, M (reprint author), Nara Womens Univ, Dept Environm Hlth, Lab Exercise & Environm Physiol, Kita Uoya Nishi Machi, Nara 6308506, Japan.
EM shiba@cc.nara-wu.ac.jp
FU  [B-23300265];  [B-80553841];  [B-21700704];  [A-23689014]
FX This study was supported in part by Grant-in-Aid for Scientific Research
   B-23300265 (to MS), Grant-in-Aid for Scientific Research B-80553841 (to
   SO), Grant-in-Aid for young Scientists B-21700704 (to KS), and
   Grant-in-Aid for young Scientists A-23689014 (to KO).
NR 36
TC 2
Z9 2
PU NATURE PUBLISHING GROUP
PI NEW YORK
PA 75 VARICK ST, 9TH FLR, NEW YORK, NY 10013-1917 USA
SN 0271-678X
EI 1559-7016
J9 J CEREBR BLOOD F MET
JI J. Cereb. Blood Flow Metab.
PD DEC
PY 2013
VL 33
IS 12
BP 1915
EP 1920
DI 10.1038/jcbfm.2013.149
PG 6
WC Endocrinology & Metabolism; Hematology; Neurosciences
SC Endocrinology & Metabolism; Hematology; Neurosciences & Neurology
GA 266DI
UT WOS:000328002200012
ER

PT J
AU Delgado-Aparicio, L
   Bitter, M
   Podpaly, Y
   Rice, J
   Burke, W
   del Rio, MS
   Beiersdorfer, P
   Bell, R
   Feder, R
   Gao, C
   Hill, K
   Johnson, D
   Lee, SG
   Marmar, E
   Pablant, N
   Reinke, ML
   Scott, S
   Wilson, R
AF Delgado-Aparicio, L.
   Bitter, M.
   Podpaly, Y.
   Rice, J.
   Burke, W.
   del Rio, M. Sanchez
   Beiersdorfer, P.
   Bell, R.
   Feder, R.
   Gao, C.
   Hill, K.
   Johnson, D.
   Lee, S. G.
   Marmar, E.
   Pablant, N.
   Reinke, M. L.
   Scott, S.
   Wilson, R.
TI Effects of thermal expansion of the crystal lattice on x-ray crystal
   spectrometers used for fusion research
SO PLASMA PHYSICS AND CONTROLLED FUSION
LA English
DT Article
ID DIAGNOSTICS; SPECTRA; ION
AB X-ray imaging crystal spectrometers with high spectral and spatial resolution are currently being used on magnetically confined fusion devices to infer the time history profiles of ion and electron temperatures as well as plasma flow velocities. The absolute measurement of flow velocities is important for optimizing various discharge scenarios and evaluating the radial electric field in tokamak and stellarator plasmas. Recent studies indicate that the crystal temperature must be kept constant to within a fraction of a degree to avoid changes of the interplanar 2d-spacing by thermal expansion that cause changes in the Bragg angle, which could be misinterpreted as Doppler shifts. For the instrumental parameters of the x-ray crystal spectrometer on Alcator C-Mod, where those thermal effects were investigated, a change of the crystal temperature by 1 degrees C causes a change of the lattice spacing of the order of Delta d = 1 x 10(-5) angstrom introducing a fictitious velocity drift of the order of similar to 3 km s(-1). This effect must be considered for x-ray imaging crystals spectrometers installed on LHD, KSTAR, EAST, J-TEXT, NSTX and, in the future, W7-X and ITER.
C1 [Delgado-Aparicio, L.; Bitter, M.; Bell, R.; Feder, R.; Hill, K.; Johnson, D.; Pablant, N.; Scott, S.; Wilson, R.] Princeton Plasma Phys Lab, Princeton, NJ 08543 USA.
   [Delgado-Aparicio, L.; Podpaly, Y.; Rice, J.; Burke, W.; Gao, C.; Marmar, E.; Reinke, M. L.] MIT, Plasma Sci Fus Ctr, Cambridge, MA 02139 USA.
   [del Rio, M. Sanchez] European Synchrotron Radiat Facil, F-38043 Grenoble, France.
   [Beiersdorfer, P.] Lawrence Livermore Natl Lab, Livermore, CA 94550 USA.
   [Lee, S. G.] Natl Fus Res Inst, Taejon, South Korea.
RP Delgado-Aparicio, L (reprint author), Princeton Plasma Phys Lab, POB 451, Princeton, NJ 08543 USA.
EM ldelgado@pppl.gov
FU US DoE at MIT [DE-FC02-99ER54512]; PPPL [DE-AC02-09CH11466]; LLNL
   [DE-AC52-07NA27344]
FX This work was performed under US DoE contracts DE-FC02-99ER54512 at MIT,
   DE-AC02-09CH11466 at PPPL and DE-AC52-07NA27344 at LLNL.
NR 24
TC 0
Z9 0
PU IOP PUBLISHING LTD
PI BRISTOL
PA TEMPLE CIRCUS, TEMPLE WAY, BRISTOL BS1 6BE, ENGLAND
SN 0741-3335
EI 1361-6587
J9 PLASMA PHYS CONTR F
JI Plasma Phys. Control. Fusion
PD DEC
PY 2013
VL 55
IS 12
AR 125011
DI 10.1088/0741-3335/55/12/125011
PN 1-2
PG 8
WC Physics, Fluids & Plasmas; Physics, Nuclear
SC Physics
GA 263YR
UT WOS:000327844400058
ER

PT J
AU Trumbull, TH
   Fieno, TE
AF Trumbull, Timothy H.
   Fieno, Thomas E.
TI Effects of applying the doppler broadened rejection correction method
   for LEU and MOX pin cell depletion calculations
SO ANNALS OF NUCLEAR ENERGY
LA English
DT Article
DE Resonance scattering; Doppler broadening; MC21
ID PRONOUNCED RESONANCES; NEUTRON-SCATTERING
AB The classical treatment for determining the scattering neutron energy and angle given epithermal scattering from heavy nuclides is to sample the target nuclei velocity using the Maxwellian ideal gas law while assuming a constant scattering cross section. This treatment has been shown to be inadequate to capture the upscattering effects from certain heavy nuclides with strong epithermal scattering resonances, e.g., U-238. A method to correctly account for the resonance scattering effects has been implemented in the MC21 Monte Carlo code. The method is based on the Doppler Broadening Rejection Correction (DBRC) method and also allows for the use of weight adjustment in lieu of rejection sampling. Whereas previous work has focused on applying the resonance scattering correction to U-238 only, the MC21 implementation applies the rejection correction more broadly, including all uranium and plutonium isotopes in the models analyzed. This work demonstrates the effect of applying the DBRC to both LEU and MOX pin cell depletions on eigenvalue and nuclide inventories as a function of burn-up. As compared to a reference case lacking any resonance scattering correction, the effect on uranium and plutonium inventories is significant when applying the DBRC. In the case of the MOX fuel system, significant differences in the plutonium concentrations are also seen when DBRC is limited to just the U-238, suggesting that the DBRC method should be applied more broadly. (C) 2013 Elsevier Ltd. All rights reserved.
C1 [Trumbull, Timothy H.; Fieno, Thomas E.] Knolls Atom Power Lab, Schenectady, NY 12301 USA.
RP Trumbull, TH (reprint author), Knolls Atom Power Lab, POB 1072, Schenectady, NY 12301 USA.
EM timothy.trumbull@unnpp.gov; thomas.fieno@unnpp.gov
NR 15
TC 2
Z9 2
PU PERGAMON-ELSEVIER SCIENCE LTD
PI OXFORD
PA THE BOULEVARD, LANGFORD LANE, KIDLINGTON, OXFORD OX5 1GB, ENGLAND
SN 0306-4549
J9 ANN NUCL ENERGY
JI Ann. Nucl. Energy
PD DEC
PY 2013
VL 62
BP 184
EP 194
DI 10.1016/j.anucene.2013.06.013
PG 11
WC Nuclear Science & Technology
SC Nuclear Science & Technology
GA 254MW
UT WOS:000327170800022
ER

PT J
AU Huang, L
   Critchley, LAH
AF Huang, L.
   Critchley, L. A. H.
TI Study to determine the repeatability of supra-sternal Doppler
   (ultrasound cardiac output monitor) during general anaesthesia: effects
   of scan quality, flow volume, and increasing age
SO BRITISH JOURNAL OF ANAESTHESIA
LA English
DT Article
DE age; cardiac output; Doppler; repeatability
ID LEFT-VENTRICULAR HYPERTROPHY; DIMENSIONS; USCOM; CT
AB The ultrasound cardiac output monitor (USCOM) is a continuous wave Doppler system designed to measure cardiac output (CO) non-invasively and intermittently either from the pulmonary or from the aortic valve. USCOM scan quality is critical to obtaining reliable data and during anaesthesia it is said to deteriorate with increasing age. The aim of this study was to investigate the effect of age on supra-sternal USCOM scan repeatability during anaesthesia.
   We performed a series of 6 USCOM scans in 180 patients of all ages after induction for routine surgery. A 12-point Cattermole (CS) score and 10-point insonation (IS) score were used to evaluate scan quality and ease of insonation. The coefficients of variation (CVs) of USCOM variables [CO, peak velocity, stroke volume index (SVI) and the corrected flow time] were derived from the series of six readings.
   In 95 of young patients (age 50 yr), it was easy to obtain a good-quality USCOM scan (CS8). In these patients, repeatability of serial readings was good with CVs5 and precision of less than 10. In older patients (50 yr), scan quality and ease of insonation declined, with 25 of patients 60 yr having unreliable USCOM scans (CS5). In these patients, the CV was 510. In several elderly patients (65 yr), we failed to locate the USCOM signal. Average scan time increased with age (30 to 60 s). SVI was also strongly correlated with scan quality (R(2)0.77).
   Increasing age has a significant effect on USCOM scan quality and data reliability.
C1 [Huang, L.; Critchley, L. A. H.] Chinese Univ Hong Kong, Dept Anaesthesia & Intens Care, Shatin, Hong Kong, Peoples R China.
RP Huang, L (reprint author), Chinese Univ Hong Kong, Prince Wales Hosp, Dept Anaesthesia & Intens Care, Shatin, Hong Kong, Peoples R China.
EM huanglibd@gmail.com
RI Critchley, Lester/J-9420-2013
NR 24
TC 0
Z9 0
PU OXFORD UNIV PRESS
PI OXFORD
PA GREAT CLARENDON ST, OXFORD OX2 6DP, ENGLAND
SN 0007-0912
EI 1471-6771
J9 BRIT J ANAESTH
JI Br. J. Anaesth.
PD DEC
PY 2013
VL 111
IS 6
BP 907
EP 915
DI 10.1093/bja/aet254
PG 9
WC Anesthesiology
SC Anesthesiology
GA 258CM
UT WOS:000327436600008
ER

PT J
AU Maruyama, H
   Kamezaki, H
   Kondo, T
   Sekimoto, T
   Shimada, T
   Takahashi, M
   Okugawa, H
   Yokosuka, O
AF Maruyama, Hitoshi
   Kamezaki, Hidehiro
   Kondo, Takayuki
   Sekimoto, Tadashi
   Shimada, Taro
   Takahashi, Masanori
   Okugawa, Hidehiro
   Yokosuka, Osamu
TI Effects of Inferior Mesenteric Vein Flow in Patients With Cirrhosis
SO CLINICAL GASTROENTEROLOGY AND HEPATOLOGY
LA English
DT Article
DE Hepatic Encephalopathy; Prognostic Factor; Marker; Imaging
ID VENOUS-PRESSURE GRADIENT; GASTROESOPHAGEAL VARICES; BACTERIAL
   TRANSLOCATION; PORTAL-VEIN; DIAGNOSIS
AB BACKGROUND & AIMS: The inferior mesenteric vein (IMV) is detected in more than 90% of computed tomography images. Little is known about the hemodynamic features of IMV as a collateral vessel in portal hypertension, or its effects in clinical presentation and outcome. We investigated the roles of the IMV in portal hemodynamics, clinical presentation, and outcomes of patients with cirrhosis.
   METHODS: We performed a prospective study of 467 patients with cirrhosis (274 men; age, 64.6 +/- 10.9 y). We assessed hemodynamics in the IMV using Doppler sonography and compared these data with patients' clinical presentation and patient outcome.
   RESULTS: IMV was detected in 94 patients (20.1%); 51 patients had hepatopetal flow, 33 patients had hepatofugal flow, and 10 patients had to-and-fro flow. Those with hepatofugal flow had a significantly greater number of ascites than those with hepatopetal flow, higher Child classification (P = .004), and a higher incidence of decompensated liver (51.5% vs 27.5%; P = .015) and rectal varices (56.3% vs 13.3%; P = .013). The incidence of gastroesophageal varices was lower among those with hepatofugal flow (51.5%; P = .005) or to-and-fro flow (40%; P = .008) than those with hepatopetal flow (80.4%). IMV had similar effects after adjustment for liver function. There were no differences in the cumulative rates of survival during the median 17.2 months of follow-up evaluation, when the patients with and without IMV were stratified by Child classification.
   CONCLUSIONS: In patients with cirrhosis, hepatofugal flow of the IMV appears to increase the risk of ascites and liver decompensation but reduce the risk for gastroesophageal varices. Although IMV is associated with reduced liver function, it does not affect survival.
C1 [Maruyama, Hitoshi; Kamezaki, Hidehiro; Kondo, Takayuki; Sekimoto, Tadashi; Shimada, Taro; Takahashi, Masanori; Okugawa, Hidehiro; Yokosuka, Osamu] Chiba Univ, Grad Sch Med, Dept Gastroenterol & Hepatol, Chuou Ku, Chiba 2608670, Japan.
RP Maruyama, H (reprint author), Chiba Univ, Grad Sch Med, Dept Gastroenterol & Hepatol, Chuou Ku, 1-8-1 Inohana, Chiba 2608670, Japan.
EM maru-cib@umin.ac.jp
NR 20
TC 0
Z9 0
PU ELSEVIER SCIENCE INC
PI NEW YORK
PA 360 PARK AVE SOUTH, NEW YORK, NY 10010-1710 USA
SN 1542-3565
EI 1542-7714
J9 CLIN GASTROENTEROL H
JI Clin. Gastroenterol. Hepatol.
PD DEC
PY 2013
VL 11
IS 12
BP 1648
EP 1654
DI 10.1016/j.cgh.2013.06.026
PG 7
WC Gastroenterology & Hepatology
SC Gastroenterology & Hepatology
GA 258US
UT WOS:000327484800027
ER

PT J
AU D'Ascenzi, F
   Cameli, M
   Henein, M
   Iadanza, A
   Reccia, R
   Lisi, M
   Curci, V
   Sinicropi, G
   Torrisi, A
   Pierli, C
   Mondillo, S
AF D'Ascenzi, Flavio
   Cameli, Matteo
   Henein, Michael
   Iadanza, Alessandro
   Reccia, Rosanna
   Lisi, Matteo
   Curci, Valeria
   Sinicropi, Giuseppe
   Torrisi, Andrea
   Pierli, Carlo
   Mondillo, Sergio
TI Left atrial remodelling in patients undergoing transcatheter aortic
   valve implantation: a speckle-tracking prospective, longitudinal study
SO INTERNATIONAL JOURNAL OF CARDIOVASCULAR IMAGING
LA English
DT Article
DE Strain; Atrial function; Transcatheter aortic valve replacement;
   Echocardiography; Diastolic function; LA mechanics
ID VENTRICULAR DIASTOLIC FUNCTION; HEART-FAILURE; DOPPLER-ECHOCARDIOGRAPHY;
   FILLING PRESSURE; EJECTION FRACTION; STENOSIS; UTILITY; CATHETERIZATION;
   RECOMMENDATIONS; REPLACEMENT
AB Aortic stenosis (AS) results in several left ventricular (LV) disturbances as well as progressive left atrial (LA) enlargement and dysfunction. Transcatheter aortic valve implantation (TAVI) reverses LV remodelling and improves overall systolic function but its effect on LA function remains undetermined. The aim of this prospective, longitudinal study was to investigate the effects of TAVI on LA structure and function. We studied thirty-two patients with severe symptomatic AS who underwent TAVI, using standard and 2-dimensional speckle-tracking echocardiography before, at 40-day and at 3-month follow-up. Following TAVI, mean transvalvular gradient decreased (p < 0.001). Both LA area index and LA volume index decreased at 40-day follow-up (16.2 +/- A 6.4 vs. 12.5 +/- A 2.9 cm(2)/m(2), and 47.3 +/- A 12.0 vs. 42.8 +/- A 12.5 mL/m(2), respectively, p < 0.05) and values remained unchanged at 3 months. The reduction of LA size was accompanied by a significant increase in global peak atrial longitudinal strain (14.4 +/- A 3.9 vs. 19.1 +/- A 4.7 %, p < 0.001) and in global peak atrial contraction strain (8.4 +/- A 2.5 vs. 11.0 +/- A 4.1 %, p < 0.05) at 3-month follow-up. LA stiffness measurements significantly decreased 3 months after TAVI (0.93 +/- A 0.59 vs. 0.65 +/- A 0.37, respectively, p < 0.001). Trans-aortic mean gradient change and pre-procedural LA volume were identified as predictors of global peak atrial longitudinal strain increase (beta = -0.41, beta = -0.35, respectively, p < 0.0001) while pre-procedural LA volume and trans-aortic mean gradient change as predictor of LA volume index reduction 3 months after TAVI (beta = -0.37, beta = -0.28, respectively, p < 0.0001). TAVI is associated with significant recovery of LA structure and function suggesting a reverse cavity remodelling. Such functional recovery is primarily determined by the severity of pre-procedural valve stenosis.
C1 [D'Ascenzi, Flavio; Cameli, Matteo; Iadanza, Alessandro; Reccia, Rosanna; Lisi, Matteo; Curci, Valeria; Sinicropi, Giuseppe; Torrisi, Andrea; Pierli, Carlo; Mondillo, Sergio] Univ Hosp Santa Maria Alle Scotte, Dept Cardiovasc Dis, I-53100 Siena, Italy.
   [Henein, Michael] Umea Univ, Dept Cardiol, Umea, Sweden.
RP D'Ascenzi, F (reprint author), Univ Hosp Santa Maria Alle Scotte, Dept Cardiovasc Dis, Viale M Bracci 16, I-53100 Siena, Italy.
EM flavio.dascenzi@libero.it
NR 42
TC 1
Z9 1
PU SPRINGER
PI DORDRECHT
PA VAN GODEWIJCKSTRAAT 30, 3311 GZ DORDRECHT, NETHERLANDS
SN 1569-5794
EI 1573-0743
J9 INT J CARDIOVAS IMAG
JI Int. J. Cardiovasc. Imaging
PD DEC
PY 2013
VL 29
IS 8
BP 1717
EP 1724
DI 10.1007/s10554-013-0265-z
PG 8
WC Cardiac & Cardiovascular Systems; Radiology, Nuclear Medicine & Medical
   Imaging
SC Cardiovascular System & Cardiology; Radiology, Nuclear Medicine &
   Medical Imaging
GA 257RH
UT WOS:000327403100009
ER

PT J
AU Saeed, M
   Hetts, SW
   Do, L
   Wilson, MW
AF Saeed, Maythem
   Hetts, Steven W.
   Do, Loi
   Wilson, Mark W.
TI Assessment of microembolization associated with revascularization in
   acute myocardial infarction: MDCT cardiac perfusion and function study
SO INTERNATIONAL JOURNAL OF CARDIOVASCULAR IMAGING
LA English
DT Article
DE Coronary interventions; Imaging; Multi-detector computed tomography;
   Acute myocardial infarct; Experimental study
ID PERCUTANEOUS CORONARY INTERVENTION; MULTIDETECTOR COMPUTED-TOMOGRAPHY;
   STABLE ANGINA-PECTORIS; MICROVASCULAR OBSTRUCTION; DOPPLER ULTRASOUND;
   NO-REFLOW; ENHANCEMENT; VIABILITY; THERAPY; VOLUME
AB To use multi-detector computed tomography (MDCT) for assessing the effects of coronary microemboli on pre-existing acute myocardial infarct (AMI) and to compare this pathology to LAD microembolization and occlusion/reperfusion. An angioplasty balloon catheter was placed in the LAD coronary artery of pigs under X-ray guidance. Four animals served as controls without intervention (group A) and an additional 24 animals (8/group) were subjected to microembolization (group B), occlusion/reperfusion (group C) or combination of the two insults (group D). MDCT was used to assess perfusion, LV function and viability. At postmortem, the LV sections were stained with hematoxylin/eosin and triphenyltetrazolium chloride (TTC). Dynamic perfusion and helical cine MDCT demonstrated decline in regional LV perfusion and function, respectively, after all interventions. MDCT showed significant differences in ejection fraction between groups: A = 57.5 +/- A 4.7 %, B = 40.3 +/- A 0.5 % P < 0.05, C = 34.9 +/- A 1.3 % P < 0.05 and D = 30.7 +/- A 1.2 % P < 0.05, while viability MDCT demonstrated differences in enhancement patterns and extents of damage between the groups (B = 9.1 +/- A 0.4 % LV mass, C = 11.9 +/- A 0.7 % and D = 16.2 +/- A 1.2 %, P < 0.05) and extent of microvascular obstruction (MVO) (group C = 3.2 +/- A 1.0 % LV mass versus D = 5.2 +/- A 0.7 %, P < 0.01). DE-MDCT overestimated all types of myocardial damage compared with TTC, but showed a close correlation (r > 0.7). Microscopic examination confirmed the presence of patchy and contiguous necrosis, MVO, edema and calcium deposits. Dynamic and helical cine MDCT imaging can grade LV dysfunction and perfusion deficit, respectively. DE-MDCT demonstrated a large and persistent MVO zone after microembolization of pre-existing AMI. Furthermore, it has the potential to visualize patchy microinfarct, detect perfusion deficits and dysfunction at the border zone after microembolization of pre-existing AMI.
C1 [Saeed, Maythem; Hetts, Steven W.; Do, Loi; Wilson, Mark W.] Univ Calif San Francisco, San Francisco, CA 94143 USA.
RP Saeed, M (reprint author), Univ Calif San Francisco, San Francisco, CA 94143 USA.
EM maythem.saeed@ucsf.edu
NR 24
TC 1
Z9 1
PU SPRINGER
PI DORDRECHT
PA VAN GODEWIJCKSTRAAT 30, 3311 GZ DORDRECHT, NETHERLANDS
SN 1569-5794
EI 1573-0743
J9 INT J CARDIOVAS IMAG
JI Int. J. Cardiovasc. Imaging
PD DEC
PY 2013
VL 29
IS 8
BP 1861
EP 1869
DI 10.1007/s10554-013-0273-z
PG 9
WC Cardiac & Cardiovascular Systems; Radiology, Nuclear Medicine & Medical
   Imaging
SC Cardiovascular System & Cardiology; Radiology, Nuclear Medicine &
   Medical Imaging
GA 257RH
UT WOS:000327403100024
ER

PT J
AU Jedrzejewski, G
   Ben-Skowronek, I
   Wozniak, MM
   Brodzisz, A
   Budzynska, E
   Wieczorek, AP
AF Jedrzejewski, Grzegorz
   Ben-Skowronek, Iwona
   Wozniak, Magdalena Maria
   Brodzisz, Agnieszka
   Budzynska, Elzbieta
   Wieczorek, Andrzej Pawel
TI Testicular adrenal rest tumors in boys with congenital adrenal
   hyperplasia: 3D US and elastography - Do we get more information for
   diagnosis and monitoring?
SO JOURNAL OF PEDIATRIC UROLOGY
LA English
DT Article
DE Adrenal rest; 3D US; Vascularization index; Elastography
ID TIME TISSUE ELASTOGRAPHY; 3-DIMENSIONAL ULTRASOUND; FEATURES
AB Background: Testicular adrenal rest tumors (TART) are the nodular testicular lesions deriving from the adrenal remnant tissue reported in boys and men with congenital adrenal hyperplasia. Until now, the diagnostics of TART have been based on a combination of clinical features, imaging methods (primarily two dimensional ultrasound - 2D US), response of the foci to glycocorticosteroid (GCS) therapy and exclusion of the neoplastic process. Application of 2D US supplies however a limited range of information about the volume, demarcation, structure and vascularization of the lesions.
   Objective: To define whether the use of 3D US, power Doppler and elastography changes the algorithm of the diagnostics and monitoring or treatment of TART.
   Material and methods: In this study, modern ultrasound techniques such as 3D US and elastography were introduced in two boys with TART.
   Results: The 3D power Doppler option gives the opportunity for accurate assessment of the volume of testes and adrenal tissue foci and their vascularization. Sonographic elastography allows the assessment of stiffness of adrenal tissue areas compared to normal testis parenchyma.
   Conclusion: The use of these modern techniques enables more adequate and advanced diagnostics, and more precise monitoring of the effects of treatment in patients with TART. (C) 2013 Journal of Pediatric Urology Company. Published by Elsevier Ltd. All rights reserved.
C1 [Jedrzejewski, Grzegorz; Wozniak, Magdalena Maria; Brodzisz, Agnieszka; Wieczorek, Andrzej Pawel] Med Univ Lublin, Dept Pediat Radiol, PL-20093 Lublin, Poland.
   [Ben-Skowronek, Iwona; Budzynska, Elzbieta] Med Univ Lublin, Dept Pediat Endocrinol & Diabetol, Lublin, Poland.
RP Jedrzejewski, G (reprint author), Med Univ Lublin, Dept Pediat Radiol, Chodzki 2, PL-20093 Lublin, Poland.
EM gjedrzejewski@wp.pl
NR 16
TC 1
Z9 1
PU ELSEVIER SCI LTD
PI OXFORD
PA THE BOULEVARD, LANGFORD LANE, KIDLINGTON, OXFORD OX5 1GB, OXON, ENGLAND
SN 1477-5131
EI 1873-4898
J9 J PEDIATR UROL
JI J. Pediatr. Urol
PD DEC
PY 2013
VL 9
IS 6
BP 1032
EP 1037
DI 10.1016/j.jpurol.2013.02.008
PN B
PG 6
WC Pediatrics; Urology & Nephrology
SC Pediatrics; Urology & Nephrology
GA 255QJ
UT WOS:000327254600016
ER

PT J
AU Gaddum, NR
   Alastruey, J
   Beerbaum, P
   Chowienczyk, P
   Schaeffter, T
AF Gaddum, N. R.
   Alastruey, J.
   Beerbaum, P.
   Chowienczyk, P.
   Schaeffter, T.
TI A Technical Assessment of Pulse Wave Velocity Algorithms Applied to
   Non-invasive Arterial Waveforms
SO ANNALS OF BIOMEDICAL ENGINEERING
LA English
DT Article
DE Pulse wave velocity; Foot to foot; Least squares; Cross correlation;
   Doppler ultrasound; Tonometry; One-dimensional modelling
ID IN-VITRO MEASUREMENTS; CROSS-CORRELATION; MODEL; PROPAGATION;
   SIMULATIONS; REFLECTION; VALIDATION; STIFFNESS; NETWORK; AORTA
AB Non-invasive assessment of arterial stiffness through pulse wave velocity (PWV) analysis is becoming common clinical practice. However, the effects of measurement noise, temporal resolution and similarity of the two waveforms used for PWV calculation upon accuracy and variability are unknown. We studied these effects upon PWV estimates given by foot-to-foot, least squared difference, and cross-correlation algorithms. We assessed accuracy using numerically generated blood pressure and flow waveforms for which the theoretical PWV was known to compare with the algorithm estimates. We assessed variability using clinical measurements in 28 human subjects. Wave shape similarity was quantified using a cross correlation-coefficient (CCCoefficient), which decreases with increasing distance between waveform measurements sites. Based on our results, we propose the following criteria to identify the most accurate and least variable algorithm given the noise, resolution and CCCoefficient of the measured waveforms. (1) Use foot-to-foot when the noise-to-signal ratio a parts per thousand currency sign10%, and/or temporal resolution a parts per thousand yen100 Hz. Otherwise (2) use a least squares differencing method applied to the systolic upstroke.
C1 [Gaddum, N. R.; Alastruey, J.; Schaeffter, T.] Kings Coll London, St Thomas Hosp, Div Imaging Sci & Biomed Engn, London, England.
   [Beerbaum, P.] Hannover Med Sch, Dept Pediat Cardiol & Pediat Intens Care Med, Hannover, Germany.
   [Chowienczyk, P.] Kings Coll London, St Thomas Hosp, British Heart Fdn Ctr, London, England.
RP Gaddum, NR (reprint author), Kings Coll London, St Thomas Hosp, Div Imaging Sci & Biomed Engn, London, England.
EM nickgaddum@gmail.com
RI Alastruey, Jordi/B-3814-2011
OI Alastruey, Jordi/0000-0003-3742-5259
FU Medical Research Council [G09000865]; British Heart Foundation (BHF)
   Intermediate Basic Science Research Fellowship [FS/09/030/27812]; Centre
   of Excellence in Medical Engineering; Wellcome Trust; EPSRC [WT
   088641/Z/09/Z]; National Institute for Health Research (NIHR) Biomedical
   Research Centre at Guy's and St Thomas' NHS Foundation Trust; King's
   College London
FX This work was supported by Medical Research Council, grant G09000865
   (NG), British Heart Foundation (BHF) Intermediate Basic Science Research
   Fellowship (FS/09/030/27812) and the Centre of Excellence in Medical
   Engineering funded by the Wellcome Trust and EPSRC under Grant No. WT
   088641/Z/09/Z (JA). This research was also supported by the National
   Institute for Health Research (NIHR) Biomedical Research Centre at Guy's
   and St Thomas' NHS Foundation Trust and King's College London. The views
   expressed are those of the author(s) and not necessarily those of the
   NHS, the NIHR or the Department of Health.
NR 23
TC 4
Z9 4
PU SPRINGER
PI NEW YORK
PA 233 SPRING ST, NEW YORK, NY 10013 USA
SN 0090-6964
EI 1573-9686
J9 ANN BIOMED ENG
JI Ann. Biomed. Eng.
PD DEC
PY 2013
VL 41
IS 12
BP 2617
EP 2629
DI 10.1007/s10439-013-0854-y
PG 13
WC Engineering, Biomedical
SC Engineering
GA 249UN
UT WOS:000326803700013
ER

PT J
AU Stacy, MR
   Bladon, KJ
   Lawrence, JL
   McGlinchy, SA
   Scheuermann, BW
AF Stacy, Mitchel R.
   Bladon, Kallie J.
   Lawrence, Jennifer L.
   McGlinchy, Sarah A.
   Scheuermann, Barry W.
TI Serial assessment of local peripheral vascular function after eccentric
   exercise
SO APPLIED PHYSIOLOGY NUTRITION AND METABOLISM-PHYSIOLOGIE APPLIQUEE
   NUTRITION ET METABOLISME
LA English
DT Article
DE vascular function; flow-mediated dilation; nitroglycerin; blood flow;
   shear stress; muscle damage; eccentric exercise
ID INDUCED MUSCLE DAMAGE; ENDOTHELIAL FUNCTION; PHYSICAL-ACTIVITY;
   TIME-COURSE; FLOW; MEN; DISEASE; FORCE; MICROCIRCULATION;
   ATHEROSCLEROSIS
AB Muscle damage is a common response to unaccustomed eccentric exercise; however, the effects of skeletal muscle damage on local vascular function and blood flow are poorly understood. This study examined serial local vascular responses to flow-mediated (endothelial-dependent) and nitroglycerin-mediated (endothelial-independent) dilation in the brachial artery after strenuous eccentric exercise and serially assessed resting blood flow. Ten healthy males performed 50 maximal eccentric unilateral arm contractions to induce muscle damage to the biceps brachii. Changes in maximal isometric strength and vascular responses were assessed 1, 24, 48, and 96 h after exercise. Mean blood velocities and arterial diameters, measured with Doppler ultrasound, were used to calculate blood flow and shear stress (expressed as area under the curve). Eccentric exercise resulted in impaired maximal isometric strength for up to 96 h (p < 0.001). Reductions in flow-mediated dilation (before exercise, 9.4% +/- 2.6%; 1 h after exercise, 5.1% +/- 2.2%) and nitroglycerin responses (before exercise, 26.3% +/- 6.5%; 1 h after exercise, 20.7% +/- 4.7%) were observed in the 1 h after exercise and remained lower for 96 h (p < 0.05). The shear stress response was attenuated immediately after exercise and remained impaired for 48 h (p < 0.05). Resting blood pressure and muscle blood flow remained similar throughout the study. Results suggest that muscle damage from eccentric exercise leads to impaired local endothelial and vascular smooth muscle function. Lower shear stress after exercise might contribute to the observed reduction in flow-mediated dilation responses, but the mechanism responsible for the attenuated endothelial-independent vasodilation remains unclear.
C1 [Stacy, Mitchel R.] Yale Univ, Sch Med, Dept Internal Med, New Haven, CT 06520 USA.
   [Bladon, Kallie J.] Univ Kent, Medway Sch Pharm, Chatham ME4 4TB, Kent, England.
   [Lawrence, Jennifer L.; McGlinchy, Sarah A.; Scheuermann, Barry W.] Univ Toledo, Dept Kinesiol, Toledo, OH 43606 USA.
RP Scheuermann, BW (reprint author), Univ Toledo, Dept Kinesiol, 2801 W Bancroft St,Mail Stop 119, Toledo, OH 43606 USA.
EM barry.scheuermann@utoledo.edu
NR 36
TC 0
Z9 0
PU CANADIAN SCIENCE PUBLISHING, NRC RESEARCH PRESS
PI OTTAWA
PA 1200 MONTREAL ROAD, BUILDING M-55, OTTAWA, ON K1A 0R6, CANADA
SN 1715-5312
EI 1715-5320
J9 APPL PHYSIOL NUTR ME
JI Appl. Physiol. Nutr. Metab.
PD DEC
PY 2013
VL 38
IS 12
BP 1181
EP 1186
DI 10.1139/apnm-2012-0448
PG 6
WC Nutrition & Dietetics; Physiology; Sport Sciences
SC Nutrition & Dietetics; Physiology; Sport Sciences
GA 251LQ
UT WOS:000326930800001
ER

PT J
AU Lorenzen, ND
   Stilling, M
   Ulrich-Vinther, M
   Trolle-Andersen, N
   Pryno, T
   Soballe, K
   Birke-Sorensen, H
AF Lorenzen, Nina Dyrberg
   Stilling, Maiken
   Ulrich-Vinther, Michael
   Trolle-Andersen, Niels
   Pryno, Thomas
   Soballe, Kjeld
   Birke-Sorensen, Hanne
TI Increased post-operative ischemia in the femoral head found by
   microdialysis by the posterior surgical approach: a randomized clinical
   trial comparing surgical approaches in hip resurfacing arthroplasty
SO ARCHIVES OF ORTHOPAEDIC AND TRAUMA SURGERY
LA English
DT Article
DE Microdialysis; Ischemia and osteonecrosis; Hip resurfacing arthroplasty;
   Laser doppler flowmetry; Surgical approach
ID POSITRON-EMISSION-TOMOGRAPHY; LASER-DOPPLER FLOWMETRY; BLOOD-FLOW; BONE
   TISSUE; METABOLISM; PERFUSION; VASCULARITY; VIABILITY; NECK
AB Hip resurfacing arthroplasty (HRA) is associated with osteonecrosis of the femoral head and femoral neck fracture, which may be caused by a decrease in the perfusion of the bone initiated at surgery. Several studies have demonstrated a decreased blood flow during surgery depending on the choice of surgical approach. We investigated the effect of the surgical approach on the blood flow and metabolism in the femoral head and neck in HRA by Laser Doppler flowmetry (LDF) and microdialysis.
   We conducted a randomized clinical trial on 38 patients, allocated to HRA by either the posterior (Post) or the antero-lateral (AntLat) surgical approach. LDF was performed during surgery and microdialysis after surgery to assess the concentration of the following metabolic markers: glucose, lactate, pyruvate and glycerol.
   At 44-50 h after surgery, the mean lactate/pyruvate (L/P) and lactate/glucose (L/G) ratio was higher in the Post group compared to the AntLat group; L/P 195.3 (SEM 123) in Post and 128.5 (108.0) in AntLat; L/G 16.9 (6.5) in Post and 8.9 (3.7) in AntLat (p (L/P) = 0.02 and p (L/G) = 0.03). There was no difference in the LDF measurements (p = 0.74).
   HRA in the posterior approach results in increased post-operative ischemia in the femoral head and neck although during surgery, no difference in the blood flow was found. Still, the antero-lateral approach also causes considerable ischemia and other possible explanations, such as damage to the retinacular vessels during surgery or altered microcirculation because of heating from the cementation process, needs to be investigated.
C1 [Lorenzen, Nina Dyrberg; Stilling, Maiken] Aarhus Univ Hosp, Orthopaed Res Unit, DK-8000 Aarhus C, Denmark.
   [Ulrich-Vinther, Michael] Aalborg Univ Hosp, Div Hip Surg, Aalborg, Denmark.
   [Trolle-Andersen, Niels] Aarhus Univ, Sch Publ Hlth, Dept Biostat, Aarhus, Denmark.
   [Pryno, Thomas] Silkeborg Reg Hosp, Dept Orthopaed Surg, Silkeborg, Denmark.
   [Soballe, Kjeld] Aarhus Univ Hosp, Div Hip Surg, DK-8000 Aarhus C, Denmark.
   [Birke-Sorensen, Hanne] Aarhus Univ, Clin Inst Res, Hosp Hamlet, Aarhus, Denmark.
RP Lorenzen, ND (reprint author), Aarhus Univ Hosp, Orthopaed Res Unit, Tage Hansens Gade 2,Bldg 10A,Off 33, DK-8000 Aarhus C, Denmark.
EM nina.dyrberg.lorenzen@ki.au.dk
FU Danish Rheumatism Association
FX The Danish Rheumatism Association kindly supported the study.
NR 37
TC 0
Z9 0
PU SPRINGER
PI NEW YORK
PA 233 SPRING ST, NEW YORK, NY 10013 USA
SN 0936-8051
EI 1434-3916
J9 ARCH ORTHOP TRAUM SU
JI Arch. Orthop. Trauma Surg.
PD DEC
PY 2013
VL 133
IS 12
BP 1735
EP 1745
DI 10.1007/s00402-013-1851-1
PG 11
WC Orthopedics; Surgery
SC Orthopedics; Surgery
GA 253JG
UT WOS:000327080500017
ER

PT J
AU Chin, LMK
   Heigenhauser, GJF
   Paterson, DH
   Kowalchuk, JM
AF Chin, Lisa M. K.
   Heigenhauser, George J. F.
   Paterson, Donald H.
   Kowalchuk, John M.
TI Effect of voluntary hyperventilation with supplemental CO2 on pulmonary
   O-2 uptake and leg blood flow kinetics during moderate-intensity
   exercise
SO EXPERIMENTAL PHYSIOLOGY
LA English
DT Article
ID RESPIRATORY MUSCLE WORK; INDUCED HYPOCAPNIC ALKALOSIS; NEAR-INFRARED
   SPECTROSCOPY; OXYGEN-UPTAKE KINETICS; PRIOR HEAVY EXERCISE;
   FEMORAL-ARTERY; PHOSPHOCREATINE KINETICS; SUBMAXIMAL EXERCISE; MAXIMAL
   EXERCISE; GAS-EXCHANGE
AB New findings center dot What is the central question of this study? Voluntary hyperventilation that induces hypocapnic alkalosis (HYPO) is associated with slowed adaptation of O-2 uptake and leg blood flow during moderate exercise; however, it is unknown whether hypocapnia, alkalosis and/or the hyperventilation manoeuvre is related to these observations.
   center dot What is the main finding and its importance? We included a condition with the same work of breathing as HYPO, but the fall in CO2 was prevented by the addition of higher CO2 to the inspirate (normocapnia). This condition demonstrated that hypocapnia/alkalosis was responsible for the slower leg blood flow response; however, the act of hyperventilation itself also had a role to play in the slower O-2 uptake kinetics.
   Pulmonary O-2 uptake ((V) over dot(O2P)) and leg blood flow (LBF) kinetics were examined at the onset of moderate-intensity exercise, during hyperventilation with and without associated hypocapnic alkalosis. Seven male subjects (25 +/- 6 years old; mean +/- SD) performed alternate-leg kneeextension exercise from baseline to moderate-intensity exercise (80% of estimated lactate threshold) and completed four to six repetitions for each of the following three conditions: (i) control [CON; end-tidal partial pressure of CO2 (P-ET,(CO2)) similar to 40 mmHg], i. e. normal breathing with normal inspired CO2 (0.03%); (ii) hypocapnia (HYPO; P-ET,P-CO2 similar to 20 mmHg), i. e. sustained hyperventilation with normal inspired CO2 (0.03%); and (iii) normocapnia (NORMO; P-ET,P-CO2 similar to 40 mmHg), i.e. sustained hyperventilation with elevated inspired CO2 (similar to 5%). The. (V)over dot(O2P) was measured breath by breath usingmass spectrometry and a volume turbine. Femoral artery mean blood velocity was measured by Doppler ultrasound, and LBF was calculated from femoral artery diameter and mean blood velocity. Phase 2 (V)over dot(O2P) kinetics (tau(V)over dot(O2P)) was different (P < 0.05) amongst all three conditions (CON, 19 +/- 7 s; HYPO, 43 +/- 17 s; and NORMO, 30 +/- 8 s), while LBF kinetics (tLBF) was slower (P < 0.05) in HYPO (31 +/- 9s) compared with both CON (19 +/- 3 s) and NORMO (20 +/- 6 s). Similar to previous findings, HYPO was associated with slower. (V) over dot(O2P) and LBF kinetics compared with CON. In the present study, preventing the fall in end-tidal P-CO2 (NORMO) restored LBF kinetics, but not. (V) over dot(O2P) kinetics, which remained ` slowed' relative to CON. These data suggest that the hyperventilation manoeuvre itself (i.e. independent of induced hypocapnic alkalosis) may contribute to the slower. (V) over dot(O2P) kinetics observed during HYPO.
C1 [Chin, Lisa M. K.; Paterson, Donald H.; Kowalchuk, John M.] Univ Western Ontario, Sch Kinesiol, London, ON N6A 5B9, Canada.
   [Kowalchuk, John M.] Univ Western Ontario, Dept Physiol & Pharmacol, London, ON N6A 5B9, Canada.
   [Chin, Lisa M. K.] George Mason Univ, Dept Rehabil Sci, Fairfax, VA 22030 USA.
   [Chin, Lisa M. K.] NIH, Dept Rehabil Med, Bethesda, MD 20892 USA.
   [Heigenhauser, George J. F.] McMaster Univ, Dept Med, Hamilton, ON, Canada.
RP Kowalchuk, JM (reprint author), Univ Western Ontario, Sch Kinesiol, Canadian Ctr Act & Aging, Arthur & Sonia Labatt Hlth Sci Bldg,Room 411C, London, ON N6A 5B9, Canada.
EM jkowalch@uwo.ca
FU Natural Sciences and Engineering Research Council of Canada (NSERC);
   Western's Graduate Thesis Research Fund; National Institutes of Health
FX This study was supported by Natural Sciences and Engineering Research
   Council of Canada (NSERC) grants. Additional support was provided to L.
   M. K. C. by Western's Graduate Thesis Research Fund and by intramural
   funds from the National Institutes of Health.
NR 32
TC 0
Z9 0
PU WILEY-BLACKWELL
PI HOBOKEN
PA 111 RIVER ST, HOBOKEN 07030-5774, NJ USA
SN 0958-0670
EI 1469-445X
J9 EXP PHYSIOL
JI Exp. Physiol.
PD DEC 1
PY 2013
VL 98
IS 12
BP 1668
EP 1682
DI 10.1113/expphysiol.2013.074021
PG 15
WC Physiology
SC Physiology
GA 254KF
UT WOS:000327163100004
ER

PT J
AU Wang, X
   Lin, WH
   Zhao, YD
   Chen, XY
   Leung, TW
   Chen, C
   Fu, JH
   Markus, H
   Hao, Q
   Wong, KS
AF Wang, Xin
   Lin, Wen Hua
   Zhao, Yu Dong
   Chen, Xiang Yan
   Leung, Thomas W.
   Chen, Christopher
   Fu, Jianhui
   Markus, Hugh
   Hao, Qing
   Wong, Ka Sing
CA CLAIR Study Investigators
TI The effectiveness of dual antiplatelet treatment in acute ischemic
   stroke patients with intracranial arterial stenosis: a subgroup analysis
   of CLAIR study
SO INTERNATIONAL JOURNAL OF STROKE
LA English
DT Article
DE dual antiplatelet treatment; microembolic signal; purely intracranial
   stenosis
ID CONTROLLED-TRIAL; ASPIRIN; ATHEROSCLEROSIS; CLOPIDOGREL; ATTACK;
   PREVENTION; RISK; RACE
AB Background Dual antiplatelet therapy with clopidogrel and aspirin reduces the presence and number of microembolic signals in patients with large artery disease. However, whether it is effective in patients with intracranial disease alone remains uncertain. We performed a subgroup analysis of the The CLopidogrel plus Aspirin for Infarction Reduction (CLAIR in acute stroke or transient ischemic attack patients with large artery stenosis and microembolic signals) study of only patients with intracranial occlusive disease, excluding those with extra cranial disease.
   Methods CLAIR was a randomized-controlled, open-label, multicenter clinical trial with blinded outcome evaluation, which recruited patients with symptoms of ischemic stroke or transient ischemic attack within seven-days of onset, with large artery stenosis verified by transcranial Doppler and carotid ultrasound, and with microembolic signals detected by transcranial Doppler recording. All patients were randomized to receive clopidogrel plus aspirin daily for seven-days (dual treatment), or aspirin alone for seven-days (monotherapy). Repeated transcranial Doppler recordings for microembolic signals were made on day one, two, and seven. This subgroup study only analyzed the patients with purely intracranial large artery disease and excluded those with extra cranial stenosis.
   Results There were 70 patients recruited with purely intracranial stenosis, 34 in the dual treatment group and 36 in the monotherapy group. The proportion of the patients with positive emboli at day seven in the dual treatment group was significantly lower than that in the monotherapy group (relative risk reduction 56 center dot 5%, 95% confidence interval 2 center dot 5-80 center dot 6; P=0 center dot 029). The number of emboli in the dual treatment group decreased significantly at day two (P=0 center dot 043) and day seven (P=0 center dot 018) compared with the monotherapy group. After adjustment for the number of emboli at day one, the effect of dual treatment was still significant for the reduction of presence (relative risk reduction 56 center dot 0%; 95% confidence interval 5 center dot 4-79 center dot 6; P=0 center dot 036) and number (adjusted mean difference -0 center dot 9; 95% confidence interval -1 center dot 5 to -0 center dot 3; P=0 center dot 004) of positive emboli at day seven.
   Conclusions Dual treatment with clopidogrel and aspirin for seven-days is more effective than aspirin alone to reduce microembolic signals in patients with intracranial arterial stenosis.
C1 [Wang, Xin] Qingdao Municipal Hosp, Dept Neurol, Qingdao, Peoples R China.
   [Wang, Xin; Lin, Wen Hua; Chen, Xiang Yan; Leung, Thomas W.; Hao, Qing; Wong, Ka Sing] Chinese Univ Hong Kong, Prince Wales Hosp, Dept Med & Therapeut, Hong Kong, Hong Kong, Peoples R China.
   [Zhao, Yu Dong] Singapore Clin Res Inst, Singapore, Singapore.
   [Chen, Christopher] Natl Univ Singapore, Yong Loo Lin Sch Med, Dept Pharmacol, Singapore 117595, Singapore.
   [Fu, Jianhui] Shanghai Huashan Hosp, Dept Neurol, Shanghai, Peoples R China.
   [Markus, Hugh] St Georges Univ London, Dept Neurol, London, England.
RP Wong, KS (reprint author), Chinese Univ Hong Kong, Prince Wales Hosp, Dept Med & Therapeut, Hong Kong, Hong Kong, Peoples R China.
EM ks-wong@cuhk.edu.hk
RI Chen, Christopher/E-7023-2013
FU Research Grant Council Earmarked Grant; Asian Stroke Research Grant,
   Chinese University of Hong Kong
FX The authors would like to thank all the staff and centers that
   participated in the CLAIR study for their important contributions. The
   CLAIR study is supported by Research Grant Council Earmarked Grant and
   Asian Stroke Research Grant, Chinese University of Hong Kong.
NR 18
TC 1
Z9 1
PU WILEY-BLACKWELL
PI HOBOKEN
PA 111 RIVER ST, HOBOKEN 07030-5774, NJ USA
SN 1747-4930
EI 1747-4949
J9 INT J STROKE
JI Int. J. Stroke
PD DEC
PY 2013
VL 8
IS 8
BP 663
EP 668
DI 10.1111/j.1747-4949.2012.00828.x
PG 6
WC Peripheral Vascular Disease
SC Cardiovascular System & Cardiology
GA 255RN
UT WOS:000327257600016
ER

PT J
AU Tanizaki, H
   Nakahigashi, K
   Miyachi, Y
   Kabashima, K
AF Tanizaki, Hideaki
   Nakahigashi, Kyoko
   Miyachi, Yoshiki
   Kabashima, Kenji
TI Comparison of the efficacy of fexofenadine 120 and 240 mg/day on chronic
   idiopathic urticaria and histamine-induced skin responses in Japanese
   populations
SO JOURNAL OF DERMATOLOGICAL TREATMENT
LA English
DT Article
DE fexofenadine HCl; histamine; chronic idiopathic urticaria
ID QUALITY-OF-LIFE; HUMAN KERATINOCYTES; EXPRESSION
AB Background: H1-antihistamines are the first-line treatment of chronic idiopathic urticaria (CIU), but CIU is occasionally refractory to the conventional treatment doses. Guidelines in Europe recommend increasing doses as second-line therapy; however, more supportive evidences for these guidelines are required to justify this management strategy. Methods: In this study, the authors evaluated the effect of conventional and double doses of fexofenadine HCl on CIU and on histamine-induced skin responses by iontophoresis using visual and laser Doppler imaging scales in healthy donors. Results: Cutaneous manifestations in CIU and histamine-induced flare and itch in healthy donors were attenuated more extensively by a double dose of fexofenadine HCl compared with a conventional dose. Conclusion: The above findings support the management strategy that increasing the dose of non-sedative antihistamines is the second-line treatment choice for refractory CIU even in Japanese populations.
C1 [Tanizaki, Hideaki; Nakahigashi, Kyoko; Miyachi, Yoshiki; Kabashima, Kenji] Kyoto Univ, Grad Sch Med, Dept Dermatol, Kyoto 6068507, Japan.
RP Kabashima, K (reprint author), Kyoto Univ, Grad Sch Med, Dept Dermatol, Kyoto 6068507, Japan.
EM kaba@kuhp.kyoto-u.ac.jp
RI Kabashima, Kenji/G-2521-2014
OI Kabashima, Kenji/0000-0002-0773-0554
FU Ministry of Education, Culture, Sports, Science and Technology; Ministry
   of Health, Labor and Welfare of Japan
FX The authors would like to thank Dr. Akihiko Ikoma for technical
   assistance. The authors declare no competing financial interests. This
   work was supported in part by Grants-in-Aid for Scientific Research from
   the Ministry of Education, Culture, Sports, Science and Technology and
   the Ministry of Health, Labor and Welfare of Japan.
NR 15
TC 0
Z9 0
PU INFORMA HEALTHCARE
PI LONDON
PA TELEPHONE HOUSE, 69-77 PAUL STREET, LONDON EC2A 4LQ, ENGLAND
SN 0954-6634
EI 1471-1753
J9 J DERMATOL TREAT
JI J. Dermatol. Treat.
PD DEC
PY 2013
VL 24
IS 6
BP 477
EP 480
DI 10.3109/09546634.2013.789472
PG 4
WC Dermatology
SC Dermatology
GA 255RQ
UT WOS:000327257900018
ER

PT J
AU Stea, F
   Sgro, M
   Faita, F
   Bruno, RM
   Cartoni, G
   Armenia, S
   Taddei, S
   Ghiadoni, L
AF Stea, Francesco
   Sgro, Melania
   Faita, Francesco
   Bruno, Rosa M.
   Cartoni, Giulia
   Armenia, Sabina
   Taddei, Stefano
   Ghiadoni, Lorenzo
TI Relationship between wave reflection and renal damage in hypertensive
   patients: a retrospective analysis
SO JOURNAL OF HYPERTENSION
LA English
DT Article
DE arterial; arteries; hypertension; kidney; pulse; renal artery
ID TARGET ORGAN DAMAGE; GLOMERULAR-FILTRATION-RATE; ALL-CAUSE MORTALITY;
   RESISTIVE INDEX; ARTERIAL STIFFNESS; PULSE PRESSURE; CARDIOVASCULAR
   EVENTS; DOPPLER SONOGRAPHY; AORTIC STIFFNESS; DISEASE
AB Objective:Arterial stiffening has harmful effects; peripheral pulse wave reflections deleteriously increase central pressure, but on the contrary they could also possibly be protective, as the pulse is transmitted to the microcirculation to a lesser extent. The aim of this study was, therefore, to explore the relationship between wave reflection and small vessel damage in the kidney.Methods:In 216 hypertensive patients, data on renal resistive index, obtained by Doppler ultrasound sampling of the interlobar arteries, as well as augmentation index (AIx) and carotid-to-femoral pulse wave velocity (PWV), were retrospectively analyzed. Reflection magnitude was computed through a triangular flow estimate.Results:AIx and reflection magnitude were positively correlated with resistive index; age, BMI, central pulse pressure, and cholesterol, but not AIx or reflection magnitude, were predictors of resistive index in multivariate analyses. Crossing tertiles of PWV and AIx, resistive index did not differ between patients with high AIx and low PWV (n=25; 0.632 (0.064)) and those with low AIx and high PWV (n=17; 0.645 (0.053)), despite a difference in reflection magnitude (74.9 (6.7) vs. 51.2 (7.3)%; P<0.001).Conclusion:Pressure wave reflection is positively correlated with resistive index in a hypertensive population. No negative relationship was found even adjusting for confounders or when it was examined separately from the influence of arterial stiffness. These findings do not support the hypothesis of peripheral wave reflections having a significant protective role for the microcirculation of a low resistance vascular bed such as the kidney.
C1 [Stea, Francesco; Faita, Francesco; Bruno, Rosa M.] CNR, Inst Clin Physiol, I-56124 Pisa, Italy.
   [Stea, Francesco; Sgro, Melania; Bruno, Rosa M.; Cartoni, Giulia; Armenia, Sabina; Taddei, Stefano; Ghiadoni, Lorenzo] Univ Pisa, Dept Internal Med, Pisa, Italy.
RP Stea, F (reprint author), CNR, Inst Clin Physiol, Via Moruzzi 1, I-56124 Pisa, Italy.
EM francesco.stea@ifc.cnr.it
NR 37
TC 1
Z9 1
PU LIPPINCOTT WILLIAMS & WILKINS
PI PHILADELPHIA
PA 530 WALNUT ST, PHILADELPHIA, PA 19106-3621 USA
SN 0263-6352
EI 1473-5598
J9 J HYPERTENS
JI J. Hypertens.
PD DEC
PY 2013
VL 31
IS 12
BP 2418
EP 2424
DI 10.1097/HJH.0b013e3283652ca7
PG 7
WC Peripheral Vascular Disease
SC Cardiovascular System & Cardiology
GA 251RC
UT WOS:000326946800015
ER

PT J
AU Czigany, Z
   Turoczi, Z
   Onody, P
   Harsanyi, L
   Lotz, G
   Hegedus, V
   Szijarto, A
AF Czigany, Zoltan
   Turoczi, Zsolt
   Onody, Peter
   Harsanyi, Laszlo
   Lotz, Gabor
   Hegedues, Viktor
   Szijarto, Attila
TI Remote ischemic perconditioning protects the liver from
   ischemia-reperfusion injury
SO JOURNAL OF SURGICAL RESEARCH
LA English
DT Article
DE Perconditioning; Ischemia; Reperfusion; Remote conditioning; Liver;
   TNF-alpha; Microcirculation
ID K-ATP CHANNEL; MYOCARDIAL-INFARCTION; DEPENDENT MECHANISM; NATIONAL
   TRENDS; RAT-LIVER; MICROCIRCULATION; TISSUE; MODEL; ANGIOPLASTY;
   INHIBITION
AB Background: Ischemiaereperfusion (IR) einduced injury is a frequent sequel of major liver resections. IR injury after prolonged surgical interventions could be the source of increased risk of postoperative morbidity and mortality. Hepatoprotective effects of this new feasible method called remote ischemic perconditioning (RIPER) were investigated in our rat model of IR injury.
   Materials and methods: Male Wistar rats underwent ischemia for 60 min on two-thirds of their livers, followed by 1, 6, and 24 h of reperfusion (n=72, 8 per group). During liver ischemia, but before reperfusion, rats in the treated groups received four cycles of brief infrarenal aortic clamping as perconditioning. Liver microcirculation was monitored by laser Doppler flowmeter parallel with mean arterial pressure measurements. Liver tissue injury and redox homeostasis were investigated. Furthermore, serum tumor necrosis factor alpha (TNF-alpha) levels were measured.
   Results: In the RIPER group, compared with the IR group, serum transaminase levels were significantly lower after each reperfusion period (alanine aminotransferase: 1 h, P < 0.001; 6 h, P < 0.05; 24 h, P < 0.01 and aspartate aminotransferase: 1 h, P < 0.001; 6 h, P < 0.05; 24 h, P < 0.05). Reperfusion microcirculatory parameters significantly improved in the perconditioned group compared with those in the IR group (reperfusion area: P 0.005; maximal plateau: P 0.0002). Regarding TNF-a levels, significant differences were detected between the two IR injured groups (RIPER versus IR: 1 h, 34.3 +/- 12.8 pg/mL versus 205.7 +/- 60.9 pg/mL, P < 0.001; 6 h, 60.6 +/- 11.7 pg/mL versus 110.4 +/- 21.6 pg/mL, P < 0.05). Results of the histologic assessment and redox state measurements also showed favorable changes.
   Conclusions: Our team firstly reported the protective effects of RIPER on liver morphology, redox homeostasis, and microcirculation and proposed the changes of TNF-alpha expression. (C) 2013 Elsevier Inc. All rights reserved.
C1 [Czigany, Zoltan; Turoczi, Zsolt; Onody, Peter; Harsanyi, Laszlo; Hegedues, Viktor; Szijarto, Attila] Semmelweis Univ, Dept Surg 1, H-1082 Budapest, Hungary.
   [Lotz, Gabor] Semmelweis Univ, Dept Pathol 2, H-1082 Budapest, Hungary.
RP Szijarto, A (reprint author), Semmelweis Univ, Dept Surg 1, Ulloi Ut 78, H-1082 Budapest, Hungary.
EM szijartoattila@gmail.com
FU Janos Bolyai Research Fellowship Program of the Hungarian Academy of
   Sciences
FX A.S was supported by the Janos Bolyai Research Fellowship Program of the
   Hungarian Academy of Sciences.
NR 38
TC 0
Z9 0
PU ACADEMIC PRESS INC ELSEVIER SCIENCE
PI SAN DIEGO
PA 525 B ST, STE 1900, SAN DIEGO, CA 92101-4495 USA
SN 0022-4804
EI 1095-8673
J9 J SURG RES
JI J. Surg. Res.
PD DEC
PY 2013
VL 185
IS 2
BP 605
EP 613
DI 10.1016/j.jss.2013.07.018
PG 9
WC Surgery
SC Surgery
GA 251OF
UT WOS:000326938500044
ER

PT J
AU Sato, H
   Yahata, N
   Funane, T
   Takizawa, R
   Katura, T
   Atsumori, H
   Nishimura, Y
   Kinoshita, A
   Kiguchi, M
   Koizumi, H
   Fukuda, M
   Kasai, K
AF Sato, Hiroki
   Yahata, Noriaki
   Funane, Tsukasa
   Takizawa, Ryu
   Katura, Takusige
   Atsumori, Hirokazu
   Nishimura, Yukika
   Kinoshita, Akihide
   Kiguchi, Masashi
   Koizumi, Hideaki
   Fukuda, Masato
   Kasai, Kiyoto
TI A NIRS-fMRI investigation of prefrontal cortex activity during a working
   memory task
SO NEUROIMAGE
LA English
DT Article
DE Functional magnetic resonance imaging (fMRI); Near-infrared spectroscopy
   (NIRS); Optical topography; Blood oxygenation level dependent (BOLD);
   Hemoglobin Prefrontal cortex; Simultaneous measurement; Working memory;
   Finger tapping
ID NEAR-INFRARED SPECTROSCOPY; CEREBRAL OXYGENATION; OPTICAL TOPOGRAPHY;
   HUMAN BRAIN; BLOOD OXYGENATION; BOLD SIGNAL; ACTIVATION; HEMODYNAMICS;
   ADULTS; VARIABILITY
AB Near-infrared spectroscopy (NIRS) is commonly used for studying human brain function. However, several studies have shown that superficial hemodynamic changes such as skin blood flow can affect the prefrontal NIRS hemoglobin (Hb) signals. To examine the criterion-related validity of prefrontal NIRS-Hb signals, we focused on the functional signals during a working memory (WM) task and investigated their similarity with blood-oxygen-level-dependent (BOLD) signals simultaneously measured by functional magnetic resonance imaging (fMRI). We also measured the skin blood flow with a laser Doppler flowmeter (LDF) at the same time to examine the effect of superficial hemodynamic changes on the NIRS-Hb signals. Correlation analysis demonstrated that temporal changes in the prefrontal NIRS-Hb signals in the activation area were significantly correlated with the BOLD signals in the gray matter rather than those in the soft tissue or the LDF signals. While care must be taken when comparing the NIRS-Hb signal with the extracranial BOLD or LDF signals, these results suggest that the NIRS-Hb signal mainly reflects hemodynamic changes in the gray matter. Moreover, the amplitudes of the task-related responses of the NIRS-Hb signals were significantly correlated with the BOLD signals in the gray matter across participants, which means participants with a stronger NIRS-Hb response showed a stronger BOLD response. These results thus provide supportive evidence that NIRS can be used to measure hemodynamic signals originating from prefrontal cortex activation. (C) 2013 Elsevier Inc. All rights reserved.
C1 [Sato, Hiroki; Funane, Tsukasa; Katura, Takusige; Atsumori, Hirokazu; Kiguchi, Masashi; Koizumi, Hideaki] Hitachi Ltd, Cent Res Lab, Hatoyama, Saitama 3500395, Japan.
   [Yahata, Noriaki; Takizawa, Ryu; Nishimura, Yukika; Kinoshita, Akihide; Kasai, Kiyoto] Univ Tokyo, Dept Neuropsychiat, Grad Sch Med, Bunkyo Ku, Tokyo 1138655, Japan.
   [Fukuda, Masato] Gunma Univ, Grad Sch Med, Dept Psychiat & Human Behav, Maebashi, Gunma 3718511, Japan.
   [Nishimura, Yukika] Univ Tokyo, Dept Youth Mental Hlth, Grad Sch Med, Bunkyo Ku, Tokyo 1138655, Japan.
   [Yahata, Noriaki] Univ Tokyo, Global Ctr Excellence COE Program, Comprehens Ctr Educ & Res Chem Biol Dis, Bunkyo Ku, Tokyo 1130033, Japan.
   [Takizawa, Ryu] Kings Coll London, MRC Social Genet & Dev Psychiat Ctr, Inst Psychiat, London SE5 8AF, England.
RP Sato, H (reprint author), Hitachi Ltd, Cent Res Lab, Hatoyama, Saitama 3500395, Japan.
EM hiroki.sato.ry@hitachi.com
RI Funane, Tsukasa/E-9634-2011
FU Innovative Areas [23118001, 23118004]; Comprehensive Brain Science
   Network; Ministry of Education, Culture, Sports, Science and Technology
   of Japan (MEXT); Health and Labor Sciences Research; Comprehensive
   Research on Disability Health and Welfare [H23-seishin-ippan-002]
FX We thank Mr. Tsuyoshi Miyashita, Dr. Hirokazu Tanaka, and Dr. Eisuke
   Sakakibara for their assistance with the experiments, Dr. Daisuke
   Suzuki, Mr. Michiyuld Fujiwara, and Mr. Shingo Kawasaki for providing
   technical assistance, and Dr. Akiko Obata and Dr. Ryuta Aoki for their
   helpful comments on the experimental design. This study was supported by
   Grants-in-Aid for Scientific Research on Innovative Areas (nos. 23118001
   & 23118004 [Adolescent Mind & Self-Regulation] to KK, no. 32118003 to
   MF, and Comprehensive Brain Science Network to KK), a Grant-in-Aid for
   Young Scientists (B) (no. 23791309) to RT, a Grant-in-Aid for Scientific
   Research (B) (no. 23390286) to MF, and a Grant-in-Aid for Challenging
   Exploratory Research (no. 22659209) to MF from the Ministry of
   Education, Culture, Sports, Science and Technology of Japan (MEXT). A
   part of this study was also the result of the "Development of biomarker
   candidates for social behavior" interdisciplinary project carried out
   under the Strategic Research Program for Brain Sciences by MEXT. This
   study was also supported in part by Health and Labor Sciences Research
   Grants for Comprehensive Research on Disability Health and Welfare
   (H23-seishin-ippan-002) to RT, YN, and MF.
NR 66
TC 11
Z9 11
PU ACADEMIC PRESS INC ELSEVIER SCIENCE
PI SAN DIEGO
PA 525 B ST, STE 1900, SAN DIEGO, CA 92101-4495 USA
SN 1053-8119
EI 1095-9572
J9 NEUROIMAGE
JI Neuroimage
PD DEC
PY 2013
VL 83
BP 158
EP 173
DI 10.1016/j.neuroimage.2013.06.043
PG 16
WC Neurosciences; Neuroimaging; Radiology, Nuclear Medicine & Medical
   Imaging
SC Neurosciences & Neurology; Radiology, Nuclear Medicine & Medical Imaging
GA 251TN
UT WOS:000326953700016
ER

PT J
AU Abd El Rahman, MY
   Hui, W
   Schuck, R
   Rentzsch, A
   Berger, F
   Gutberlet, M
   Abdul-Khaliq, H
AF Abd El Rahman, Mohamed Y.
   Hui, Wei
   Schuck, Rita
   Rentzsch, Axel
   Berger, Felix
   Gutberlet, M.
   Abdul-Khaliq, Hashim
TI Regional Analysis of Longitudinal Systolic Function of the Right
   Ventricle After Corrective Surgery of Tetralogy of Fallot Using
   Myocardial Isovolumetric Acceleration Index
SO PEDIATRIC CARDIOLOGY
LA English
DT Article
DE Tetralogy of Fallot; Right-ventricular function; Tissue Doppler imaging;
   Isovolumetric acceleration index; Magnetic resonance imaging
ID CONGENITAL HEART-DISEASE; SURGICAL REPAIR; WALL-MOTION; CHILDREN;
   ECHOCARDIOGRAPHY; PULMONARY; VOLUME
AB To assess regional longitudinal systolic function of the right ventricle in patients with repaired tetralogy of Fallot (TOF) by tissue Doppler imaging-derived isovolumetric acceleration (IVA) index and determine the effect of right-ventricular (RV) enlargement on regional systolic function. In 30 consecutive TOF patients and 30 age-matched controls, myocardial velocity of the RV ventricular free wall in the basal and middle regions were examined in the apical four-chamber view. Peak myocardial velocity during IVA was recorded on the free RV wall. IVA index was calculated as the difference between baseline and peak velocity divided by their time interval. In 23 of the studied TOF patients, magnetic resonance imaging was performed on the same day to determine global RV volume and ejection fraction. IVA index of the RV lateral free wall was significantly lower in the basal (8.31 +/- A 6.00 vs. 19.00 +/- A 10.85 m/s(2), p = 0.0001) and middle segments (6.56 +/- A 5.22 vs. 16.17 +/- A 7.44 m/s(2), p = 0.0001) in patients than in controls. Among TOF patients, a negative correlation was found between IVA index in the middle segment and RV end-diastolic volume/body surface area (r = -0.549, p < 0.01). Similar to other longitudinal RV wall parameters, the IVA index showed a decreased value in the RV free wall, which is related to the impaired regional and global longitudinal RV systolic dysfunction. RV enlargement adversely affects regional longitudinal systolic function.
C1 [Abd El Rahman, Mohamed Y.; Hui, Wei; Schuck, Rita; Berger, Felix; Abdul-Khaliq, Hashim] Deutsch Herzzentrum Berlin, Dept Congenital Heart Dis, Berlin, Germany.
   [Abd El Rahman, Mohamed Y.; Rentzsch, Axel; Abdul-Khaliq, Hashim] Saarland Univ Hosp, Dept Pediat Cardiol, D-66421 Homburg, Germany.
   [Abd El Rahman, Mohamed Y.] Cairo Univ, Dept Pediat & Pediat Cardiol, Cairo, Egypt.
   [Hui, Wei] Univ Toronto, Hosp Sick Children, Labatt Family Heart Ctr, Toronto, ON M5G 1X8, Canada.
   [Gutberlet, M.] Charite Campus Virchow Klinikum, Dept Radiol & Nucl Med, Berlin, Germany.
   [Gutberlet, M.] Univ Leipzig, Ctr Heart, Dept Diagnost & Intervent Radiol, D-04109 Leipzig, Germany.
RP Abdul-Khaliq, H (reprint author), Saarland Univ Hosp, Dept Pediat Cardiol, Kirrberger Str, D-66421 Homburg, Germany.
EM hashim.abdul-khaliq@uks.eu
FU Competence Network for Congenital Heart Defects; Federal Ministry of
   Education and Research
FX This work was supported by the Competence Network for Congenital Heart
   Defects funded by the Federal Ministry of Education and Research.
NR 20
TC 0
Z9 0
PU SPRINGER
PI NEW YORK
PA 233 SPRING ST, NEW YORK, NY 10013 USA
SN 0172-0643
EI 1432-1971
J9 PEDIATR CARDIOL
JI Pediatr. Cardiol.
PD DEC
PY 2013
VL 34
IS 8
BP 1848
EP 1853
DI 10.1007/s00246-013-0726-0
PG 6
WC Cardiac & Cardiovascular Systems; Pediatrics
SC Cardiovascular System & Cardiology; Pediatrics
GA 253EL
UT WOS:000327065100015
ER

PT J
AU Esen, I
   Cetin, I
   Demirel, F
   Ekici, F
AF Esen, Ihsan
   Cetin, Ilker
   Demirel, Fatma
   Ekici, Filiz
TI The Effect of Recombinant Human Growth Hormone Therapy on
   Left-Ventricular Chamber Size and Function in Children With Growth
   Hormone Deficiency
SO PEDIATRIC CARDIOLOGY
LA English
DT Article
DE Recombinant human growth hormone; Left ventricle; Heart;
   Echocardiography; Children; Growth hormone deficiency
ID CARDIOVASCULAR RISK-FACTORS; GH REPLACEMENT THERAPY;
   CARDIAC-PERFORMANCE; TURKISH CHILDREN; TISSUE DOPPLER; ADULT PATIENTS;
   MASS; CHILDHOOD; HEART; ECHOCARDIOGRAPHY
AB This study was designed to assess the effect of recombinant human growth hormone (rhGH) therapy on left-ventricular (LV) chamber size and function in children with idiopathic isolated growth hormone deficiency (GHD) using conventional echocardiography and tissue Doppler imaging (TDI). Thirty patients (19 boys and 11 girls) with idiopathic isolated GHD were followed-up for 12 months. Mean age of patients was 11.0 +/- A 2.6 years (range 6.3-15.5). At baseline and at 3, 6, and 12 months of treatment, the structure of the left ventricle was assessed by conventional echocardiography and myocardial rates and time intervals by TDI. There was a significant increase in LV mass (LVM) compared with pretreatment values. Like LVM, relative wall thickness (RWT) was also increased significantly. The significant increase in LVM indexed to body surface area and RWT became apparent at month 3 of treatment with a significant increase in LVM indexed to height(2.7) at treatment month 6. Normalized LVM increased as early month 3 of treatment, and a steady increase was observed until month 12. However, no patient had LVM > +2 standard deviation scores at month 12 of treatment. No significant differences were observed in functional parameters of the left ventricle and the interventricular septum. The results of this study showed that rhGH therapy causes an increase in myocardial mass without changing the geometry or function of the myocardium. Therefore, the increase in myocardial mass appears to be concentric, thus causing remodeling instead of hypertrophy.
C1 [Esen, Ihsan; Demirel, Fatma] Ankara Childs Hlth & Hematol Oncol Training Hosp, Dept Pediat Endocrinol, TR-06110 Ankara, Turkey.
   [Cetin, Ilker; Ekici, Filiz] Ankara Childs Hlth & Hematol Oncol Training Hosp, Dept Pediat Cardiol, Altindag, Turkey.
RP Esen, I (reprint author), Ankara Childs Hlth & Hematol Oncol Training Hosp, Dept Pediat Endocrinol, Irfan Bastug Cad Kurtdereli Sok 10, TR-06110 Ankara, Turkey.
EM esen_ihsan@yahoo.com
NR 32
TC 0
Z9 0
PU SPRINGER
PI NEW YORK
PA 233 SPRING ST, NEW YORK, NY 10013 USA
SN 0172-0643
EI 1432-1971
J9 PEDIATR CARDIOL
JI Pediatr. Cardiol.
PD DEC
PY 2013
VL 34
IS 8
BP 1854
EP 1859
DI 10.1007/s00246-013-0727-z
PG 6
WC Cardiac & Cardiovascular Systems; Pediatrics
SC Cardiovascular System & Cardiology; Pediatrics
GA 253EL
UT WOS:000327065100016
ER

PT J
AU Huang, HR
   Sejdic, E
AF Huang, Hanrui
   Sejdic, Ervin
TI ASSESSMENT OF RESTING-STATE BLOOD FLOW THROUGH ANTERIOR CEREBRAL
   ARTERIES USING TRANS-CRANIAL DOPPLER RECORDINGS
SO ULTRASOUND IN MEDICINE AND BIOLOGY
LA English
DT Article
DE Trans-cranial Doppler; Anterior cerebral artery; Resting-state
   characteristics
ID LEMPEL-ZIV COMPLEXITY; BRAIN LATERALIZATION; SONOGRAPHY; SIGNALS;
   HEMODYNAMICS; TRANSMISSION; TOMOGRAPHY; ULTRASOUND; RETRIEVAL; VELOCITY
AB Trans-cranial Doppler (TCD) recordings are used to monitor cerebral blood flow in the main cerebral arteries. The resting state is usually characterized by the mean velocity or the maximum Doppler shift frequency (an envelope signal) by insonating the middle cerebral arteries. In this study, we characterized cerebral blood flow in the anterior cerebral arteries. We analyzed both envelope signals and raw signals obtained from bilateral insonation. We recruited 20 healthy patients and conducted the data acquisition for 15 min. Features were extracted from the time domain, the frequency domain and the time-frequency domain. The results indicate that a gender-based statistical difference exists in the frequency and time-frequency domains. However, no handedness effect was found. In the time domain, information-theoretic features indicated that mutual dependence is higher in raw signals than in envelope signals. Finally, we concluded that insonation of the anterior cerebral arteries serves as a complement to middle cerebral artery studies. Additionally, investigation of the raw signals provided us with additional information that is not otherwise available from envelope signals. Use of direct trans-cranial Doppler raw data is therefore validated as a valuable method for characterizing the resting state. (E-mail: esejdic@ieee.org) (C) 2013 World Federation for Ultrasound in Medicine & Biology.
C1 [Huang, Hanrui; Sejdic, Ervin] Univ Pittsburgh, Dept Elect & Comp Engn, Pittsburgh, PA 15261 USA.
RP Sejdic, E (reprint author), Univ Pittsburgh, Dept Elect & Comp Engn, 3700 OHara St, Pittsburgh, PA 15261 USA.
EM esejdic@ieee.org
NR 49
TC 0
Z9 0
PU ELSEVIER SCIENCE INC
PI NEW YORK
PA 360 PARK AVE SOUTH, NEW YORK, NY 10010-1710 USA
SN 0301-5629
EI 1879-291X
J9 ULTRASOUND MED BIOL
JI Ultrasound Med. Biol.
PD DEC
PY 2013
VL 39
IS 12
BP 2285
EP 2294
DI 10.1016/j.ultrasmedbio.2013.06.016
PG 10
WC Acoustics; Radiology, Nuclear Medicine & Medical Imaging
SC Acoustics; Radiology, Nuclear Medicine & Medical Imaging
GA 254AV
UT WOS:000327133400009
ER

PT J
AU Votino, C
   Cos, T
   Abu-Rustum, R
   Saidi, SD
   Gallo, V
   Dobrescu, O
   Dessy, H
   Jani, J
AF Votino, C.
   Cos, T.
   Abu-Rustum, R.
   Saidi, S. Dahman
   Gallo, V.
   Dobrescu, O.
   Dessy, H.
   Jani, J.
TI Use of spatiotemporal image correlation at 11-14 weeks' gestation
SO ULTRASOUND IN OBSTETRICS & GYNECOLOGY
LA English
DT Article
DE congenital heart disease; early echocardiography; fetal
   echocardiography; four-dimensional ultrasound; STIC
ID CONGENITAL HEART-DISEASE; NUCHAL TRANSLUCENCY THICKNESS; CARDIAC
   DEFECTS; FETAL ECHOCARDIOGRAPHY; PRENATAL-DIAGNOSIS; ULTRASOUND;
   TECHNOLOGY; EXPERIENCE; ACCURACY; FETUSES
AB ObjectiveTo assess prospectively the use of four-dimensional (4D) spatiotemporal image correlation (STIC) in the evaluation of the fetal heart at 11-14 weeks' gestation.
   MethodsThe study involved offline analysis of 4D-STIC volumes of the fetal heart acquired at 11-14 weeks' gestation in a population at high risk for congenital heart disease (CHD). Regression analysis was used to investigate the effect of gestational age, maternal body mass index, quality of the 4D-STIC volume, use of a transvaginal vs transabdominal probe and use of color Doppler ultrasonography on the ability to visualize separately different heart structures. The accuracy in diagnosing CHD based on early fetal echocardiography (EFE) using 4D-STIC vs conventional two-dimensional (2D) ultrasound was also evaluated.
   ResultsOne hundred and thirty-nine fetuses with a total of 243 STIC volumes were included in this study. Regression analysis showed that the ability to visualize different heart structures was correlated with the quality of the acquired 4D-STIC volumes. Independently, the use of a transvaginal approach improved visualization of the four-chamber view, and the use of Doppler improved visualization of the outflow tracts, aortic arch and interventricular septum. Follow-up was available in 121 of the 139 fetuses, of which 27 had a confirmed CHD. A diagnosis based on EFE using 4D-STIC was possible in 130 (93.5%) of the 139 fetuses. Accuracy in diagnosing CHD using 4D-STIC was 88.7%, and the results of 45% of the cases were fully concordant with those of 2D ultrasound or the final follow-up diagnosis. EFE using 2D ultrasound was possible in all fetuses, and accuracy in diagnosing CHD was 94.2%. Five of the seven false-positive or false-negative cases were minor CHD.
   ConclusionsIn fetuses at 11-14 weeks' gestation, the heart can be evaluated offline using 4D-STIC in a large number of cases, and this evaluation is more successful the higher the quality of the acquired volume. 2D ultrasound remains superior to 4D-STIC at 11-14 weeks, unless volumes of good to high quality can be obtained. Copyright (c) 2013 ISUOG. Published by John Wiley & Sons Ltd.
C1 [Votino, C.; Cos, T.; Saidi, S. Dahman; Gallo, V.; Dobrescu, O.; Jani, J.] Univ Hosp Brugmann, Dept Obstet, Brussels, Belgium.
   [Votino, C.; Cos, T.; Saidi, S. Dahman; Gallo, V.; Dobrescu, O.; Jani, J.] Univ Hosp Brugmann, Dept Gynaecol, Brussels, Belgium.
   [Abu-Rustum, R.] Ctr Adv Fetal Care, Tripoli, Lebanon.
   [Dessy, H.] Hop Univ Enfants Reine Fabiola, Dept Pediat Cardiol, Brussels, Belgium.
RP Jani, J (reprint author), CHU Brugmann, Dept Obstet & Gynecol, Pl A Van Gehuchten 4, B-1020 Brussels, Belgium.
EM jackjani@hotmail.com
NR 25
TC 2
Z9 2
PU WILEY-BLACKWELL
PI HOBOKEN
PA 111 RIVER ST, HOBOKEN 07030-5774, NJ USA
SN 0960-7692
EI 1469-0705
J9 ULTRASOUND OBST GYN
JI Ultrasound Obstet. Gynecol.
PD DEC
PY 2013
VL 42
IS 6
BP 669
EP 678
DI 10.1002/uog.12548
PG 10
WC Acoustics; Obstetrics & Gynecology; Radiology, Nuclear Medicine &
   Medical Imaging
SC Acoustics; Obstetrics & Gynecology; Radiology, Nuclear Medicine &
   Medical Imaging
GA 255RF
UT WOS:000327256800011
ER

PT J
AU Torti, E
   Sibilla, S
   Raboni, M
AF Torti, Emanuela
   Sibilla, Stefano
   Raboni, Massimo
TI An Eulerian-Lagrangian method for the simulation of the oxygen
   concentration dissolved by a two-phase turbulent jet system
SO COMPUTERS & STRUCTURES
LA English
DT Article
DE Bubble size distribution; Dissolved oxygen modelling; CFD; Fluid
   mechanics; Multiphase mechanics; Turbulence
ID DISCRETE-BUBBLE MODEL; MASS-TRANSFER COEFFICIENTS; FLOW-FIELDS;
   CROSS-FLOW; LIQUID; GAS; MULTISCALE; COLUMNS; HYDRODYNAMICS; CFD
AB Multiphase jet systems are used in environmental engineering to mix and provide oxygen in activated sludge plants for the aerobic digestion of degradable substrates.
   Here a laboratory experiment, based on a lab-scale model where mixing is obtained by a turbulent multiphase jet of tap water and pure oxygen, is used to validate a multiscale numerical model of the oxygen concentration evolution based on a "one-way coupling" approach.
   The velocity field inside the lab-model, measured by means of a 3D Acoustic Doppler Velocimeter, allows to check the data provided by a finite-volume RANS numerical model of the flow, where turbulent effects are taken into account by a RNG k-epsilon turbulence model. The obtained numerical velocity field is then used as input for an Eulerian-Lagrangian numerical model for the dissolved oxygen balance equation, where diffusion effects are computed by a random walk model based on the turbulent kinetic energy field. The bubble size distribution of the jet, determined by a photographic technique, is taken into account in the numerical model in order to calculate the mass transfer from the bubbles to the liquid. Several mass transfer models are implemented and tested in order to perform a sensitivity analysis. The obtained numerical results are compared with experimental measurements of dissolved oxygen concentration inside the lab-scale model during a transient. Results show that the developed numerical technique yields an accurate reproduction of the measured oxygen concentration in time and can be applied to analyse the behaviour of jet systems for oxygenation and mixing in activated sludge plants. (C) 2013 Elsevier Ltd. All rights reserved.
C1 [Torti, Emanuela; Sibilla, Stefano] Univ Pavia, Dipartimento Ingn Idraul & Ambientale, I-27100 Pavia, Italy.
   [Raboni, Massimo] Univ Insubria, Dipartimento Sci & Alta Tecnol, Varese, Italy.
RP Torti, E (reprint author), Univ Pavia, Dipartimento Ingn Idraul & Ambientale, Via Ferrata 1, I-27100 Pavia, Italy.
EM emanuela.torti@unipv.it; stefano.sibilla@unipv.it;
   massimo.raboni@uninsubria.it
FU Gruppo Sapio S.p.A.; Regione Lombardia; CILEA Consortium through LISA
   Initiative (Laboratory for Interdisciplinary Advanced Simulation)
FX The Authors would like to thank Gruppo Sapio S.p.A. for the financial
   and technical support to the present research and, in particular, Dr.
   Beatrice Bergamo. This work has been supported by Regione Lombardia and
   CILEA Consortium through LISA Initiative (Laboratory for
   Interdisciplinary Advanced Simulation) 2010 Grant (http://lisa.cilea.).
NR 56
TC 0
Z9 0
PU PERGAMON-ELSEVIER SCIENCE LTD
PI OXFORD
PA THE BOULEVARD, LANGFORD LANE, KIDLINGTON, OXFORD OX5 1GB, ENGLAND
SN 0045-7949
EI 1879-2243
J9 COMPUT STRUCT
JI Comput. Struct.
PD DEC
PY 2013
VL 129
BP 207
EP 217
DI 10.1016/j.compstruc.2013.05.007
PG 11
WC Computer Science, Interdisciplinary Applications; Engineering, Civil
SC Computer Science; Engineering
GA 249KG
UT WOS:000326775500017
ER

PT J
AU Kuznetsova, T
   Citterio, L
   Zagato, L
   Carpini, SD
   Thijs, L
   Casamassima, N
   D'hooge, J
   Bianchi, G
   Manunta, P
   Staessen, JA
AF Kuznetsova, Tatiana
   Citterio, Lorena
   Zagato, Laura
   Carpini, Simona Delli
   Thijs, Lutgarde
   Casamassima, Nunzia
   D'hooge, Jan
   Bianchi, Giuseppe
   Manunta, Paolo
   Staessen, Jan A.
TI Left Ventricular Radial Function Associated With Genetic Variation in
   the cGMP-Dependent Protein Kinase
SO HYPERTENSION
LA English
DT Article
DE Doppler ultrasound imaging; echocardiography; left ventricular function;
   PRKG1 protein
ID CARDIAC MYOCYTES; GENERAL-POPULATION; NITRIC-OXIDE; DIASTOLIC
   DYSFUNCTION; BLOOD-PRESSURE; STRAIN-RATE; PREVALENCE; ACTIVATION;
   COMPONENTS; MECHANICS
AB cGMP-dependent protein kinase type I is a major mediator of cGMP signaling in the cardiovascular system. Recent studies on cardiac-specific PRKG1 knockout mice demonstrated that cGMP-dependent protein kinase type I mediates the negative inotropic effect of cGMP in the myocardium. We therefore investigated the association between left ventricular (LV) function and common polymorphisms in the PRKG1 gene in a general population. In 609 randomly selected participants (51.2% women; mean age, 48.8 years; 36.6% hypertensive) who were free from overt cardiac disease, we performed echocardiography and genotyped intronic tag single-nucleotide polymorphisms (SNPs) rs1904694, rs7897633, and rs7905063 in PRKG1. On the basis of color Doppler myocardial motion data, we calculated end-systolic longitudinal and radial deformation (strain) of the LV inferolateral wall. In multivariable-adjusted analyses accounting for confounders and relatedness, systolic radial strain was significantly (P0.005) higher in homozygotes for rs1904694 (GG), rs7897633 (AA), and rs7905063 (TT) compared with heterozygotes or noncarriers. Haplotype analysis confirmed that LV radial strain was significantly higher in GAT homozygotes than in noncarriers (62.3% versus 56.0%; P=0.0005). Transmission of the PRKG1 GAT haplotype to informative offspring was associated with higher LV radial strain (effect size, 6.11%; P=0.017). For other LV phenotypes, none of the phenotype-genotype associations reached statistical significance. In conclusion, LV systolic radial function was associated with common polymorphisms in PRKG1. If experimental studies and longitudinal follow-up of LV function confirm the causality of this association, interference with cGMP-dependent protein kinase type I function might be a target for pharmacological intervention.
C1 [Kuznetsova, Tatiana; Thijs, Lutgarde; Staessen, Jan A.] Univ Louvain, KU Leuven Dept Cardiovasc Sci, Studies Coordinating Ctr, Div Hypertens & Cardiovasc Epidemiol, B-3000 Louvain, Belgium.
   [Citterio, Lorena; Zagato, Laura; Carpini, Simona Delli; Casamassima, Nunzia; Bianchi, Giuseppe; Manunta, Paolo] Univ Vita Salute San Raffaele, San Raffaele Sci Inst, Nephrol & Dialysis Unit, Milan, Italy.
   [D'hooge, Jan] Univ Louvain, KU Leuven Dept Cardiovasc Sci, Div Cardiovasc Imaging & Dynam, B-3000 Louvain, Belgium.
RP Kuznetsova, T (reprint author), Univ Louvain, KU Leuven Dept Cardiovasc Sci, Studies Coordinating Ctr, Div Hypertens & Cardiovasc Epidemiol, Campus St Rafael,Kapucijnenvoer 35,Block D,Box 70, B-3000 Louvain, Belgium.
EM tatiana.kouznetsova@med.kuleuven.be
FU European Union [IC15-CT98-0329-EPOGH, LSHM-CT-2006-037093-InGenious
   HyperCare, HEALTH-F4-2007-201550-HyperGenes,
   HEALTH-2011-278249-EU-MASCARA, HEALTH-F7-305507-HoMAGE]; European Union
   (European Research Council) [2011-294713-EPLORE]; Fonds voor
   Wetenschappelijk Onderzoek Vlaanderen, Ministry of the Flemish
   Community, Brussels, Belgium [G.0734.09, G.0880.13, G.0881.13]
FX The European Union (grants IC15-CT98-0329-EPOGH,
   LSHM-CT-2006-037093-InGenious HyperCare,
   HEALTH-F4-2007-201550-HyperGenes, HEALTH-2011-278249-EU-MASCARA,
   HEALTH-F7-305507-HoMAGE, and European Research Council Advanced
   Grant-2011-294713-EPLORE) supported the Studies Coordinating Centre
   (Leuven, Belgium). The Studies Coordinating Centre also received grants
   from the Fonds voor Wetenschappelijk Onderzoek Vlaanderen, Ministry of
   the Flemish Community, Brussels, Belgium (grants G.0734.09, G.0880.13,
   and G.0881.13).
NR 24
TC 1
Z9 1
PU LIPPINCOTT WILLIAMS & WILKINS
PI PHILADELPHIA
PA 530 WALNUT ST, PHILADELPHIA, PA 19106-3621 USA
SN 0194-911X
EI 1524-4563
J9 HYPERTENSION
JI Hypertension
PD DEC
PY 2013
VL 62
IS 6
BP 1034
EP 1039
DI 10.1161/HYPERTENSIONAHA.113.01630
PG 6
WC Peripheral Vascular Disease
SC Cardiovascular System & Cardiology
GA 251HV
UT WOS:000326919300021
ER

PT J
AU Mucchi, E
   Fiorati, S
   Di Gregorio, R
   Dalpiaz, G
AF Mucchi, Emiliano
   Fiorati, Stefano
   Di Gregorio, Raffaele
   Dalpiaz, Giorgio
TI Multibody modeling and vibration testing of 3R planar manipulators:
   effects of flexible installation frames
SO ROBOTICA
LA English
DT Article
DE Flexible multibody model; Serial planar manipulator; Experimental
   validation; Model updating; Modal analysis
AB This work presents the experimental validation and updating of a flexible multibody model ideated for taking into account installation conditions of industrial serial planar manipulators without resorting to cumbersome modeling. The flexibility of the frame, the manipulator is fixed, is modeled over the flexibility of joints, which is introduced as lumped stiffness. In particular, the flexible frame is included in the model by using the Component Mode Synthesis methodology, in which only the natural modes of vibration and the static constrain modes are accounted. The flexible multibody model has been developed because these commercial machines are mainly used to perform low-speed tasks, and they are designed by taking into account their flexibility at most in the joints. Unfortunately, there are particular installation conditions in which even low-speed tasks can generate low-frequency vibrations that highly interfere with the task. This aspect is considered here, and how to manage this problem is explained by using the developed multibody model. The model is validated through experimental measurements. The experimental tests consist of several modal analyses, together with acceleration and laser Doppler measurements in operational conditions. This methodology takes into account the installation conditions through the model of flexible frame, and gives a tool for studying ad hoc solutions which prevent the occurrence of unwanted low-frequency vibrations.
C1 [Mucchi, Emiliano; Fiorati, Stefano; Di Gregorio, Raffaele; Dalpiaz, Giorgio] Univ Ferrara, Dept Engn, I-44122 Ferrara, Italy.
RP Mucchi, E (reprint author), Univ Ferrara, Dept Engn, Via Saragat 1, I-44122 Ferrara, Italy.
EM emiliano.mucchi@unife.it
RI Di Gregorio, Raffaele/F-9316-2014
OI Di Gregorio, Raffaele/0000-0003-3925-3016
NR 22
TC 0
Z9 0
PU CAMBRIDGE UNIV PRESS
PI NEW YORK
PA 32 AVENUE OF THE AMERICAS, NEW YORK, NY 10013-2473 USA
SN 0263-5747
EI 1469-8668
J9 ROBOTICA
JI Robotica
PD DEC
PY 2013
VL 31
BP 1209
EP 1220
DI 10.1017/S026357471300043X
PN 8
PG 12
WC Robotics
SC Robotics
GA 251IO
UT WOS:000326921500002
ER

PT J
AU Rao, KV
   Murthy, BSN
   Rao, NM
AF Rao, K. Venkata
   Murthy, B. S. N.
   Rao, N. Mohan
TI Cutting tool condition monitoring by analyzing surface roughness, work
   piece vibration and volume of metal removed for AISI 1040 steel in
   boring
SO MEASUREMENT
LA English
DT Article
DE Tool wear; Boring of steels; Acousto-optic emission; ANOVA; Taguchi
ID TAGUCHI METHOD; MACHINING PARAMETERS; OPTIMIZATION; PREDICTION; SYSTEM;
   ANOVA
AB The vibration is one of the intensive problems in boring process. Machining and tool wear are affected more by vibration of tool due to length of boring bar. The present work is to estimate the effect of cutting parameters on work piece vibration, roughness on machined surface and volume of metal removed in boring of steel (AISI1040). A laser Doppler vibrometer (LDV) was used for online data acquisition and a high-speed FFT analyzer used to process the AOE signals for work piece vibration. A design of experiments was prepared with eight experiments with two levels of cutting parameters such as spindle rotational speed, feed rate and tool nose radius. Taguchi method has been used to optimize the cutting parameters and a multiple regression analysis is done to obtain the empirical relation of Tool life with roughness of machined surface, volume of metal removed and amplitude of work piece vibrations. (C) 2013 Elsevier Ltd. All rights reserved.
C1 [Rao, K. Venkata] Vignan Univ, Sch Mech Engn, Vadlamudi, AP, India.
   [Murthy, B. S. N.] GITAM Univ, Dept Mech Engn, GIT, Visakhapatnam, AP, India.
   [Rao, N. Mohan] JNTUK, Dept Mech Engn, Kakinada, AP, India.
RP Rao, KV (reprint author), Vignan Univ, Sch Mech Engn, Vadlamudi, AP, India.
EM kvenkatrama@gmail.com
NR 21
TC 0
Z9 0
PU ELSEVIER SCI LTD
PI OXFORD
PA THE BOULEVARD, LANGFORD LANE, KIDLINGTON, OXFORD OX5 1GB, OXON, ENGLAND
SN 0263-2241
EI 1873-412X
J9 MEASUREMENT
JI Measurement
PD DEC
PY 2013
VL 46
IS 10
BP 4075
EP 4084
DI 10.1016/j.measurement.2013.07.021
PG 10
WC Engineering, Multidisciplinary; Instruments & Instrumentation
SC Engineering; Instruments & Instrumentation
GA 242VC
UT WOS:000326270400033
ER

PT J
AU Song, YL
   Jian, JT
   Chen, WZ
   Shih, CH
   Chou, YF
   Liu, TC
   Lee, CF
AF Song, Yu-Lin
   Jian, Jhong-Ting
   Chen, Wei-Zen
   Shih, Chih-Hua
   Chou, Yuan-Fang
   Liu, Tien-Chen
   Lee, Chia-Fone
TI The development of a non-surgical direct drive hearing device with a
   wireless actuator coupled to the tympanic membrane
SO APPLIED ACOUSTICS
LA English
DT Article
DE Hearing aids; Wireless; Actuator; Electromagnetic; Finite element
   analysis
ID EAR; TRANSDUCER
AB A non-surgical, direct driving hearing device with an actuator placed on the tympanic membrane was designed, fabricated and tested. The actuator consisted of two photodiodes, an aluminum ring, two neodymium iron permanent magnets, two opposing wound coils, a latex membrane and a Provil Novo (TM) membrane. The transducer coupled to the ear drum-utilizing photodiodes and permanent magnets on the motive components could eliminate the need for electrical connections to the moving components. An optic probe was designed to allow sound and light signals to enter the ear canal. By using opto-electromagnetic coupling, the developed hearing device could transmit information over a distance without using cables. The wireless actuator was achieved by two configurations: in one, two light emitting diodes were used for carrying the input signals, and in the other, the corresponding photodiodes were used for receiving the light signals and generating the currents in the actuator. The wireless actuator was designed to use light to carry energy and transmit the signals; thus, the occlusion effect created by traditional ear molds could be avoided. Finally, the wireless actuator was fabricated and tested with a laser Doppler vibrometer. The actuator showed displacements of vibration between 30-0.2 nm and from 400 Hz to 7 kHz with reduced vibration at higher frequencies. The gain of the actuator with 120 mu A on the umbo displacement was approximately 3-13 dB from 400 to1500 Hz and decreased to 6 dB between 1500 Hz to 3 kHz and down to -1 to -6 dB above 3 kHz. Distortions of the umbo vibration amplitude were approximately -1 to -10 dB across frequencies. The results suggest that light can transmit the sound signal remotely and that adequate amplification can be achieved by this actuator. The reduced amplitude above 3 kHz was a consequence of the mass effect of the actuator, which should be miniaturized in the future. Crown Copyright (c) 2013 Published by Elsevier Ltd. All rights reserved.
C1 [Song, Yu-Lin; Shih, Chih-Hua; Chou, Yuan-Fang] Natl Taiwan Univ, Dept Mech Engn, Taipei 10764, Taiwan.
   [Song, Yu-Lin] Yen Tjing Ling Ind Res Inst, High Technol Res Ctr, Taipei, Taiwan.
   [Jian, Jhong-Ting; Chen, Wei-Zen] Natl Chiao Tung Univ, Dept Elect Engn, Hsinchu, Taiwan.
   [Liu, Tien-Chen] Natl Taiwan Univ Hosp, Dept Otolaryngol, Taipei, Taiwan.
   [Lee, Chia-Fone] Tzu Chi Gen Hosp, Dept Otolaryngol, Hualien, Taiwan.
   [Lee, Chia-Fone] Tzu Chi Univ, Dept Med, Hualien, Taiwan.
RP Lee, CF (reprint author), Buddhist Tzu Chi Gen Hosp, Dept Otolaryngol, 707,Sec 3,Chung Yang Rd, Hualien 970, Taiwan.
EM e430013@yahoo.com.tw
FU National Taiwan University Hospital [NTUH 95 A02, 96 A01]; National
   Science Council [NSC 95-2815-C-002-043-E]; Buddhist Tzu Chi General
   Hospital [TCRD 9604, 9607]
FX This work was supported by a grant from the National Taiwan University
   Hospital to T.C.L. (Grant Numbers NTUH 95 A02 and 96 A01), a grant from
   the National Science Council to Y.F.C. (Grant Number NSC
   95-2815-C-002-043-E) and a grant from the Buddhist Tzu Chi General
   Hospital to C.F.L. (Grant Numbers TCRD 9604 and 9607). We also
   appreciate Prof. Yeh L.S.'s (School of Veterinary Medicine National
   Taiwan University) help with the animal experiments.
NR 20
TC 0
Z9 0
PU ELSEVIER SCI LTD
PI OXFORD
PA THE BOULEVARD, LANGFORD LANE, KIDLINGTON, OXFORD OX5 1GB, OXON, ENGLAND
SN 0003-682X
J9 APPL ACOUST
JI Appl. Acoust.
PD DEC
PY 2013
VL 74
IS 12
BP 1511
EP 1518
DI 10.1016/j.apacoust.2013.06.014
PG 8
WC Acoustics
SC Acoustics
GA 215RD
UT WOS:000324227100025
ER

PT J
AU Neary, VS
   Gunawan, B
   Hill, C
   Chamorro, LP
AF Neary, Vincent S.
   Gunawan, Budi
   Hill, Craig
   Chamorro, Leonardo P.
TI Near and far field flow disturbances induced by model hydrokinetic
   turbine: ADV and ADP comparison
SO RENEWABLE ENERGY
LA English
DT Article
DE Tidal energy; Marine renewable energy; Hydrokinetic turbine; Wake
   recovery; Acoustic Doppler velocimeter; Acoustic Doppler current
   profiler
ID WAKE
AB Wake flows downstream of hydrokinetic turbines are characterized by hub and tip vortices, a velocity deficit and an increase in turbulence intensity. Velocity and turbulence recovery in the wakes of individual turbines constrains the density of turbines in an array and limits the amount of energy that can be produced by a turbine farm. However, few hydrokinetic turbine flow recovery studies have been conducted, especially on the far-field flow characteristics. Nor have studies evaluated the accuracy of acoustic Doppler profiler measurements in the wakes of turbines. The present study examines vertical profiles of mean velocity and turbulence, as well as longitudinal profiles of velocity deficit and turbulence levels measured at the symmetry plane of a model three-blade axial flow turbine in a large open channel flow. Mean velocity and turbulence statistics are measured using an acoustic Doppler velocimeter (ADV) and a pulse coherent acoustic Doppler profiler (ADP). ADV and corrected-ADP derived values of mean velocity, turbulence intensity and root-mean-square velocity constitute a well-documented data set that can be used to validate numerical models simulating the effects of hydrokinetic turbine arrays. We found that 80% of the flow recovery occurred about ten diameters downstream from the rotor plane, which suggests that practical values for longitudinal spacing of turbines should be between ten and fifteen diameters. Significant errors observed in mean velocity and turbulence statistics derived from ADP measurements in the near wake region raise concerns on the use of these instruments for such measurements in lab and field studies. Although the cause of some of the errors requires further investigation, we show that errors in turbulence intensity can be successfully corrected with supplemental ADV measurements. Published by Elsevier Ltd.
C1 [Neary, Vincent S.; Gunawan, Budi] Oak Ridge Natl Lab, Div Environm Sci, Oak Ridge, TN 37831 USA.
   [Neary, Vincent S.; Hill, Craig; Chamorro, Leonardo P.] Univ Minnesota, Coll Sci & Engn, St Anthony Falls Lab, Minneapolis, MN 55414 USA.
RP Neary, VS (reprint author), Sandia Natl Labs, POB 5800, Albuquerque, NM 87185 USA.
EM vsneary@sandia.gov
RI Chamorro, Leonardo/A-4577-2014
FU U.S. Department of Energy's (DOE) Office of Energy Efficiency and
   Renewable Energy, Wind and Water Power Technologies Program; DOE
   [DE-AC05-00OR22725]
FX This research was supported by the U.S. Department of Energy's (DOE)
   Office of Energy Efficiency and Renewable Energy, Wind and Water Power
   Technologies Program. Oak Ridge National Laboratory is managed by
   UT-Battelle, LLC for DOE under contract DE-AC05-00OR22725.
NR 14
TC 1
Z9 1
PU PERGAMON-ELSEVIER SCIENCE LTD
PI OXFORD
PA THE BOULEVARD, LANGFORD LANE, KIDLINGTON, OXFORD OX5 1GB, ENGLAND
SN 0960-1481
J9 RENEW ENERG
JI Renew. Energy
PD DEC
PY 2013
VL 60
BP 1
EP 6
DI 10.1016/j.renene.2013.03.030
PG 6
WC Energy & Fuels
SC Energy & Fuels
GA 207TY
UT WOS:000323628600001
ER

PT J
AU Sakamoto, K
   Waseda, K
   Kitahara, H
   Yamaria, R
   Huang, CC
   Shimohama, T
   Yamasaki, M
   Tsujino, I
   Miyazawa, A
   Nakatani, D
   Sakata, K
   Kawarada, O
   Yock, PG
   Sudhir, K
   Fitzgerald, PJ
   Honda, Y
AF Sakamoto, Kenji
   Waseda, Katsuhisa
   Kitahara, Hideki
   Yamaria, Ryotaro
   Huang, Ching-Chang
   Shimohama, Takao
   Yamasaki, Masao
   Tsujino, Ichizo
   Miyazawa, Akiyoshi
   Nakatani, Daisaku
   Sakata, Kenji
   Kawarada, Osami
   Yock, Paul G.
   Sudhir, Krishnankutty
   Fitzgerald, Peter J.
   Honda, Yasuhiro
TI Effects of Metabolic Syndrome on Arterial Responses to Drug-Eluting
   Stents: Obesity Paradox and Sex-Associated Differences
SO CIRCULATION
LA English
DT Meeting Abstract
CT Scientific Sessions and Resuscitation Science Symposium of the
   American-Heart-Association
CY NOV 16-17, 2013
CL Dallas, TX
SP Amer Heart Assoc
DE Metabolic syndrome; Obesity; Drug eluting stents; Intravascular
   ultrasound/Doppler
C1 [Sakamoto, Kenji; Waseda, Katsuhisa; Kitahara, Hideki; Yamaria, Ryotaro; Huang, Ching-Chang; Shimohama, Takao; Yamasaki, Masao; Tsujino, Ichizo; Miyazawa, Akiyoshi; Nakatani, Daisaku; Sakata, Kenji; Kawarada, Osami; Yock, Paul G.; Fitzgerald, Peter J.; Honda, Yasuhiro] Stanford Univ, Med Cntr, Stanford, CA 94305 USA.
   [Sudhir, Krishnankutty] Abbott Vasc, Cardiovasc, Santa Clara, CA USA.
NR 0
TC 0
Z9 0
PU LIPPINCOTT WILLIAMS & WILKINS
PI PHILADELPHIA
PA 530 WALNUT ST, PHILADELPHIA, PA 19106-3621 USA
SN 0009-7322
EI 1524-4539
J9 CIRCULATION
JI Circulation
PD NOV 26
PY 2013
VL 128
IS 22
SU S
MA 14197
PG 2
WC Cardiac & Cardiovascular Systems; Peripheral Vascular Disease
SC Cardiovascular System & Cardiology
GA AC0CR
UT WOS:000332162903500
ER

PT J
AU Su, FL
   Xiao, D
   Gao, JJ
AF Su, Fulin
   Xiao, Da
   Gao, Jianjun
TI Method for reducing micro-Doppler effect in aircraft ISAR imaging based
   on compressed sensing
SO ELECTRONICS LETTERS
LA English
DT Article
DE aircraft; Doppler radar; radar imaging; synthetic aperture radar;
   compressed sensing; microDoppler effect; aircraft ISAR imaging;
   compressed sensing; inverse synthetic aperture radar imaging; target
   discrimination; microDoppler echo flicker; data processing
ID ROTATING PARTS; TARGETS
AB The micro-Doppler effect in inverse synthetic aperture radar (ISAR) imaging for aircrafts may impair the imaging quality of the main body, which affects application in target discrimination. The current available micro-Doppler effect reducing techniques are mainly complex and do not meet the requirement of real-time process. In the reported work, the profile flicker of micro-Doppler echoes is investigated by theoretical analysis and simulation. With the utilisation of this feature and based on compressed sensing, a new method which can reduce the micro-Doppler effect by preserving the information of aircrafts simultaneously is proposed. This method avoids the transform of the data field and the calculation is much less than the existing techniques. The validity is demonstrated by real data processing results.
C1 [Su, Fulin; Xiao, Da; Gao, Jianjun] Harbin Inst Technol, Dept Informat Engn, Harbin 150001, Peoples R China.
RP Su, FL (reprint author), Harbin Inst Technol, Dept Informat Engn, Harbin 150001, Peoples R China.
EM franklin_su@hit.edu.cn
FU Aerospace Science and Technology Creative Research Fund of China
   [CASC201104]
FX This work was supported by the Aerospace Science and Technology Creative
   Research Fund of China (CASC201104).
NR 4
TC 0
Z9 0
PU INST ENGINEERING TECHNOLOGY-IET
PI HERTFORD
PA MICHAEL FARADAY HOUSE SIX HILLS WAY STEVENAGE, HERTFORD SG1 2AY, ENGLAND
SN 0013-5194
EI 1350-911X
J9 ELECTRON LETT
JI Electron. Lett.
PD NOV 21
PY 2013
VL 49
IS 24
BP 1562
EP 1563
DI 10.1049/el.2013.3203
PG 2
WC Engineering, Electrical & Electronic
SC Engineering
GA 270QF
UT WOS:000328332800042
ER

PT J
AU Wei, N
   Zhang, LK
AF Wei, Na
   Zhang, Linke
TI Design of phase codes with interval staggering for Doppler ambiguous
   target detection
SO ELECTRONICS LETTERS
LA English
DT Article
DE concave programming; Doppler effect; electromagnetic interference;
   object detection; phase coding; quadratic programming; radar clutter;
   radar detection; signal sampling; phase code design; Doppler ambiguous
   target detection; radar coherent pulse train encoding; radar clutter;
   interpulse phase coding optimisation model; staggered interval sampling;
   signal-to-interference-plus-noise ratio; nonconvex quadratically
   constrained quadratic program; QCQP; semidefinite relaxation algorithm
ID RADAR; PERFORMANCE; CONSTRAINT
AB The design of radar coherent pulse trains encoded with interval staggering for ambiguous Doppler target detection in clutter is addressed. To alleviate the Doppler ambiguous problem, an interpulse phase coding optimisation model is formulated in terms of staggered interval sampling, while maximising the output signal-to-interference-plus-noise ratio for improved target detection. Based on a reformulation of this optimisation problem as a non-convex quadratically constrained quadratic program (QCQP), a semidefinite relaxation algorithm for this QCQP is presented. Numerical results demonstrate the effectiveness of this proposed approach.
C1 [Zhang, Linke] Wuhan Univ Technol, Sch Energy & Power Engn, Wuhan 430063, Peoples R China.
   [Wei, Na] BeiHang Univ, Sch Elect & Informat Engn, Beijing 100191, Peoples R China.
RP Wei, N (reprint author), BeiHang Univ, Sch Elect & Informat Engn, Beijing 100191, Peoples R China.
EM zhanglk1999@gmail.com
NR 5
TC 0
Z9 0
PU INST ENGINEERING TECHNOLOGY-IET
PI HERTFORD
PA MICHAEL FARADAY HOUSE SIX HILLS WAY STEVENAGE, HERTFORD SG1 2AY, ENGLAND
SN 0013-5194
EI 1350-911X
J9 ELECTRON LETT
JI Electron. Lett.
PD NOV 21
PY 2013
VL 49
IS 24
BP 1564
EP +
DI 10.1049/el.2013.2328
PG 2
WC Engineering, Electrical & Electronic
SC Engineering
GA 270QF
UT WOS:000328332800043
ER

PT J
AU Domyslawska, J
   Wojtewicz, S
   Cygan, A
   Bielska, K
   Lisak, D
   Maslowski, P
   Trawinski, RS
   Ciurylo, R
AF Domyslawska, J.
   Wojtewicz, S.
   Cygan, A.
   Bielska, K.
   Lisak, D.
   Maslowski, P.
   Trawinski, R. S.
   Ciurylo, R.
TI Low-pressure line-shape study in molecular oxygen with absolute
   frequency reference
SO JOURNAL OF CHEMICAL PHYSICS
LA English
DT Article
ID RING-DOWN SPECTROSCOPY; AR-BROADENED HF; SPECTRAL-LINES;
   ABSORPTION-MEASUREMENTS; CHANGING COLLISIONS; MULTISPECTRUM FITS; COMB
   SPECTROSCOPY; B-BAND; LASER; DOPPLER
AB We present a line-shape analysis of the rovibronic R1 Q2 transition of the oxygen B band resolved by the Pound-Drever-Hall-locked frequency-stabilized cavity ring-down spectroscopy technique in the low pressure range. The frequency axis of the spectra is linked by the ultra-narrow diode laser to the optical frequency comb in order to measure the absolute frequency at each point of the recorded spectra. Experimental spectra are fitted with various line-shape models: the Voigt profile, the Galatry profile, the Nelkin-Ghatak profile, the speed-dependent Voigt profile, and the speed-dependent Nelkin-Ghatak profile with quadratic and hypergeometric approximations for the speed dependence of collisional broadening and shifting. The influences of Dicke narrowing, speed-dependent effects, and correlation between phase- and velocity-changing collisions on the line shape are investigated. Values of line-shape parameters, including the absolute frequency of the transition 435685.24828(46) GHz, are reported. (C) 2013 AIP Publishing LLC.
C1 [Domyslawska, J.; Wojtewicz, S.; Cygan, A.; Bielska, K.; Lisak, D.; Maslowski, P.; Trawinski, R. S.; Ciurylo, R.] Nicholas Copernicus Univ, Inst Phys, Fac Phys Astron & Informat, PL-87100 Torun, Poland.
RP Domyslawska, J (reprint author), Nicholas Copernicus Univ, Inst Phys, Fac Phys Astron & Informat, Grudziadzka 5, PL-87100 Torun, Poland.
RI Cygan, Agata/E-1393-2014; Lisak, Daniel/E-1470-2014; Trawinski, Ryszard
   /G-3523-2014; Bielska, Katarzyna/G-4532-2014; Ciurylo,
   Roman/G-8680-2014; Maslowski, Piotr/H-4476-2014; Domyslawska,
   Jolanta/H-7167-2014
OI Maslowski, Piotr/0000-0001-8882-7106; 
FU Polish National Science Centre [DEC-2011/01/B/ST2/00491]; Foundation for
   Polish Science TEAM and HOMING PLUS Project; EU European Regional
   Development Fund; Foundation for Polish Science START Project
FX The research was supported by the Polish National Science Centre,
   Project No. DEC-2011/01/B/ST2/00491 and the Foundation for Polish
   Science TEAM and HOMING PLUS Project cofinanced by the EU European
   Regional Development Fund and is part of the program of the National
   Laboratory FAMO in Torun, Poland. A. Cygan is partially supported by the
   Foundation for Polish Science START Project.
NR 66
TC 1
Z9 1
PU AMER INST PHYSICS
PI MELVILLE
PA CIRCULATION & FULFILLMENT DIV, 2 HUNTINGTON QUADRANGLE, STE 1 N O 1,
   MELVILLE, NY 11747-4501 USA
SN 0021-9606
EI 1089-7690
J9 J CHEM PHYS
JI J. Chem. Phys.
PD NOV 21
PY 2013
VL 139
IS 19
AR 194312
DI 10.1063/1.4830219
PG 10
WC Physics, Atomic, Molecular & Chemical
SC Physics
GA 262DS
UT WOS:000327714900025
ER

PT J
AU Marr, KD
   Englert, CR
   Harlander, JM
   Miller, KW
AF Marr, Kenneth D.
   Englert, Christoph R.
   Harlander, John M.
   Miller, Kenneth W.
TI Thermal sensitivity of DASH interferometers: the role of thermal effects
   during the calibration of an Echelle DASH interferometer
SO APPLIED OPTICS
LA English
DT Article
ID SPATIAL HETERODYNE SPECTROSCOPY; ATMOSPHERE RESEARCH SATELLITE; NM
   EMISSION; WIND; DYNAMICS
AB The use of a Doppler asymmetric spatial heterodyne (DASH) interferometer with an Echelle grating provides the ability to simultaneously image the 558 and 630 nm emission lines (e.g., at grating orders of n = 8 and n = 7, respectively) of atomic oxygen in the thermosphere. By measuring the Doppler shifts of these lines (expected relative change in wavelength on the order of 10(-8)), we are able to determine the thermospheric winds. Because the expected wavelength changes due to the Doppler shift are so small, understanding, monitoring, and accounting for thermal effects is expected to be important. Previously, the thermal behavior of a temperature-compensated monolithic DASH interferometer was found to have a higher thermal sensitivity than predicted by a simple model [Opt. Express 18, 26430, 2010]. A follow-up study [Opt. Express 20, 9535, 2012] suggested that this is due to thermal distortion of the interferometer, which consists of materials with different coefficients of thermal expansion. In this work, we characterize the thermal drift of a nonmonolithic Echelle DASH interferometer and discuss the implications of these results on the use of only a single wavelength source during calibration. Furthermore, we perform a finite element analysis of the earlier monolithic interferometer in order to determine how distortion would affect the thermal sensitivity of that device. Incorporating that data into the model, we find good agreement between the modified model and the measured thermal sensitivities. These findings emphasize the fact that distortion needs to be considered for the design of thermally compensated, monolithic DASH interferometers. (C) 2013 Optical Society of America
C1 [Marr, Kenneth D.] US Naval Res Lab, Div Space Sci, NRC Associate Residence, Washington, DC 20375 USA.
   [Englert, Christoph R.] US Naval Res Lab, Div Space Sci, Washington, DC 20375 USA.
   [Harlander, John M.] St Cloud State Univ, Dept Phys, St Cloud, MN 56301 USA.
   [Miller, Kenneth W.] St Cloud State Univ, St Cloud, MN 56301 USA.
RP Marr, KD (reprint author), US Naval Res Lab, Div Space Sci, NRC Associate Residence, Code 7630,4555 Overlook Ave Southwest, Washington, DC 20375 USA.
EM kenneth.marr.ctr@nrl.navy.mil
FU Office of Naval Research; NASA Explorer Program
FX This work was supported by the Office of Naval Research and the NASA
   Explorer Program. The authors would like to thank Charles Brown, Pat
   Bell, Kevin Newsome, Kevin Robinson, and Patrick Serengulian for their
   time and support.
NR 15
TC 0
Z9 0
PU OPTICAL SOC AMER
PI WASHINGTON
PA 2010 MASSACHUSETTS AVE NW, WASHINGTON, DC 20036 USA
SN 1559-128X
EI 2155-3165
J9 APPL OPTICS
JI Appl. Optics
PD NOV 20
PY 2013
VL 52
IS 33
BP 8082
EP 8088
DI 10.1364/AO.52.008082
PG 7
WC Optics
SC Optics
GA 258NY
UT WOS:000327467200029
ER

PT J
AU Pedersen, LR
   Olsen, RH
   Frederiksen, M
   Astrup, A
   Chabanova, E
   Hasbak, P
   Holst, JJ
   Kjaer, A
   Newman, JW
   Walzem, R
   Wisloff, U
   Sajadieh, A
   Haugaard, SB
   Prescott, E
AF Pedersen, Lene Rorholm
   Olsen, Rasmus Huan
   Frederiksen, Marianne
   Astrup, Arne
   Chabanova, Elizaveta
   Hasbak, Philip
   Holst, Jens Juul
   Kjaer, Andreas
   Newman, John W.
   Walzem, Rosemary
   Wisloff, Ulrik
   Sajadieh, Ahmad
   Haugaard, Steen Bendix
   Prescott, Eva
TI Copenhagen study of overweight patients with coronary artery disease
   undergoing low energy diet or interval training: the randomized CUT-IT
   trial protocol
SO BMC CARDIOVASCULAR DISORDERS
LA English
DT Article
DE Coronary artery disease; Secondary prevention; Rehabilitation; Exercise;
   Overweight; Obesity; Weight loss; Life style changes
ID CARDIOVASCULAR RISK-FACTORS; TYPE-2 DIABETES-MELLITUS; LIFE-STYLE
   INTERVENTION; HEART-FAILURE PATIENTS; FLOW RESERVE; WEIGHT-LOSS;
   INSULIN-RESISTANCE; GLYCEMIC INDEX; DOPPLER-ECHOCARDIOGRAPHY;
   ENDOTHELIAL FUNCTION
AB Background: Coronary artery disease (CAD) is accountable for more than 7 million deaths each year according to the World Health Organization (WHO). In a European population 80% of patients diagnosed with CAD are overweight and 31% are obese. Physical inactivity and overweight are major risk factors in CAD, thus central strategies in secondary prevention are increased physical activity and weight loss.
   Methods/Design: In a randomized controlled trial 70 participants with stable CAD, age 45-75, body mass index 28-40 kg/m(2) and no diabetes are randomized (1: 1) to 12 weeks of intensive exercise or weight loss both succeeded by a 40-week follow-up. The exercise protocol consist of supervised aerobic interval training (AIT) at 85-90% of VO(2)peak 3 times weekly for 12 weeks followed by supervised AIT twice weekly for 40 weeks. In the weight loss arm dieticians instruct the participants in a low energy diet (800-1000 kcal/day) for 12 weeks, followed by 40 weeks of weight maintenance combined with supervised AIT twice weekly. The primary endpoint of the study is change in coronary flow reserve after the first 12 weeks' intervention. Secondary endpoints include cardiovascular, metabolic, inflammatory and anthropometric measures.
   Discussion: The study will compare the short and long-term effects of a protocol consisting of AIT alone or a rapid weight loss followed by AIT. Additionally, it will provide new insight in mechanisms behind the benefits of exercise and weight loss. We wish to contribute to the creation of effective secondary prevention and sustainable rehabilitation strategies in the large population of overweight and obese patients diagnosed with CAD.
C1 [Pedersen, Lene Rorholm; Olsen, Rasmus Huan; Frederiksen, Marianne; Sajadieh, Ahmad; Prescott, Eva] Bispebjerg Hosp, Dept Cardiol, Copenhagen, Denmark.
   [Astrup, Arne] Univ Copenhagen, Dept Nutr Exercise & Sports, Fac Sci, Copenhagen, Denmark.
   [Chabanova, Elizaveta] Herlev Univ Hosp, Dept Diagnost Radiol, Copenhagen, Denmark.
   [Hasbak, Philip] Rigshosp, Dept Clin Physiol Nucl Med & PET, DK-2100 Copenhagen, Denmark.
   [Holst, Jens Juul] Univ Copenhagen, Fac Hlth & Med Sci, Dept Biomed Sci, Endocrinol Res Sect, Copenhagen, Denmark.
   [Newman, John W.] ARS, Obes & Metab Res Unit, USDA, Western Human Nutr Res Ctr, Davis, CA USA.
   [Walzem, Rosemary] Texas A&M Univ, Fac Nutr, College Stn, TX USA.
   [Wisloff, Ulrik] Norwegian Univ Sci & Technol, KG Jebsen Ctr Exercise Med, Dept Circulat & Med Imaging, N-7034 Trondheim, Norway.
   [Haugaard, Steen Bendix] Amager Univ Hosp, Dept Internal Med, Copenhagen, Denmark.
   [Haugaard, Steen Bendix] Hvidovre Univ Hosp, Clin Res Ctr, Copenhagen, Denmark.
RP Pedersen, LR (reprint author), Bispebjerg Hosp, Dept Cardiol, Copenhagen, Denmark.
EM lrpedersen@gmail.com
NR 46
TC 0
Z9 0
PU BIOMED CENTRAL LTD
PI LONDON
PA 236 GRAYS INN RD, FLOOR 6, LONDON WC1X 8HL, ENGLAND
SN 1471-2261
J9 BMC CARDIOVASC DISOR
JI BMC Cardiovasc. Disord.
PD NOV 19
PY 2013
VL 13
AR 106
DI 10.1186/1471-2261-13-106
PG 8
WC Cardiac & Cardiovascular Systems
SC Cardiovascular System & Cardiology
GA 271XX
UT WOS:000328426000003
ER

PT J
AU Surni, M
   Tateishi, N
   Shibata, H
   Ohki, T
   Sata, M
AF Surni, Makoto
   Tateishi, Norifumi
   Shibata, Hiroshi
   Ohki, Takao
   Sata, Masataka
TI Quercetin glucosides promote ischemia-induced angiogenesis, but do not
   promote tumor growth
SO LIFE SCIENCES
LA English
DT Article
DE Quercetin glucosides; NO; Angiogenesis; Collateral; Flavonoids
ID NITRIC-OXIDE SYNTHASE; ENZYMATICALLY MODIFIED ISOQUERCITRIN;
   SPONTANEOUSLY HYPERTENSIVE-RATS; ENDOTHELIAL-CELL MIGRATION; COLLATERAL
   GROWTH; THERAPEUTIC ANGIOGENESIS; OXIDATIVE STRESS; PROGENITOR CELLS;
   ENOS ACTIVITY; DISEASE
AB Aims: Dietary flavonoid intake shows a significant inverse association with mortality from coronary heart disease, incidence of myocardial infarction and stroke. Quercetin is one of the most common flavonoids in our diet and has several favorable biological activities. Quercetin glucosides, which are enzymatically trans-glycosylated isoquercitrin, have high water-solubility and bioavailability compared with quercetin. Here, we investigated the effects of quercetin glucosides on collateral development in a murine hindlimb ischemia model.
   Main methods: We induced hindlimb ischemia in 24- to 32-week-old male C3H/HeJ mice by resecting the right femoral artery. Then, 0.5% carboxymethyl cellulose (control) or quercetin glucosides (100 mg/kg/day) were administered daily by gavage. Blood flow was monitored weekly by laser Doppler imaging.
   Key findings: Recovery of blood flow to the ischemic leg was significantly enhanced by quercetin glucosides (blood flow ratio at 4 weeks: control, 0.57 +/- 0.11; quercetin glucosides, 0.95 +/- 0.10, p < 0.05). Furthermore, anti-CD31 immunostaining revealed that quercetin glucosides increased capillary density in the ischemic muscle (control, 200 +/- 24/mm(2); quercetin glucosides, 364 +/- 41/mm(2), p < 0.01). Quercetin glucosides did not promote tumor growth. The beneficial effect of quercetin glucosides was abrogated in eNOS-deficient mice.
   Significance: These results suggest that quercetin glucosides may have therapeutic potential to promote angiogenesis in ischemic tissue. (C) 2013 Elsevier Inc. All rights reserved.
C1 [Surni, Makoto; Sata, Masataka] Univ Tokyo, Grad Sch Med, Dept Cardiovasc Med, Tokyo 1138655, Japan.
   [Surni, Makoto; Ohki, Takao] Jikei Univ, Dept Surg, Sch Med, Tokyo 1058471, Japan.
   [Tateishi, Norifumi; Shibata, Hiroshi] Suntory Wellness Ltd, Inst Hlth Care Sci, Osaka 6188503, Japan.
   [Sata, Masataka] Univ Tokushima, Grad Sch, Inst Hlth Biosci, Dept Cardiovasc Med, Tokushima 7708503, Japan.
RP Sata, M (reprint author), Univ Tokushima, Grad Sch, Inst Hlth Biosci, Dept Cardiovasc Med, 3-18-15 Kuramoto Cho, Tokushima 7708503, Japan.
EM masatakasata@tokushima-u.ac.jp
FU Ministry of Education, Culture, Sports, Science and Technology
   (Knowledge Cluster and New Research Area); Ministry of Health, Labor and
   Welfare of Japan
FX The authors thank Hiromi Kato and Yumi Sugawara for their technical
   assistance. This study was supported in part by grants from the Ministry
   of Education, Culture, Sports, Science and Technology (Knowledge Cluster
   and New Research Area) and from the Ministry of Health, Labor and
   Welfare of Japan.
NR 40
TC 0
Z9 0
PU PERGAMON-ELSEVIER SCIENCE LTD
PI OXFORD
PA THE BOULEVARD, LANGFORD LANE, KIDLINGTON, OXFORD OX5 1GB, ENGLAND
SN 0024-3205
EI 1879-0631
J9 LIFE SCI
JI Life Sci.
PD NOV 19
PY 2013
VL 93
IS 22
BP 814
EP 819
DI 10.1016/j.lfs.2013.09.005
PG 6
WC Medicine, Research & Experimental; Pharmacology & Pharmacy
SC Research & Experimental Medicine; Pharmacology & Pharmacy
GA 254MT
UT WOS:000327170500002
ER

PT J
AU Noh, HR
   Moon, HS
AF Noh, Heung-Ryoul
   Moon, Han Seb
TI Susceptibility for inhomogeneously broadened three-level atomic systems:
   Simple analytical solutions using Lorentzian distribution
SO OPTICS COMMUNICATIONS
LA English
DT Article
DE Susceptibility; Doppler effect; Lorentzian
ID ELECTROMAGNETICALLY INDUCED TRANSPARENCY; INTERFERENCE; EXCITATION;
   VAPOR; MEDIA
AB We calculate the susceptibility analytically in Doppler-broadened three-level atomic systems using a Lorentzian function instead of a Gaussian function. Based on the results by Noh and Moon [H.R. Noh, H.S. Moon,). Phys. B 45 (2012) 245002], we obtained simple analytical solutions of the susceptibility using rational functions. We compared the calculated results obtained using a Gaussian function with those obtained using a Lorentzian function, and found good agreement between the two. These analytical results will be useful in various types of laser spectroscopy, such as electromagnetically induced transparency or absorption. (C) 2013 Elsevier B.V. All rights reserved.
C1 [Noh, Heung-Ryoul] Chonnam Natl Univ, Dept Phys, Kwangju 500757, South Korea.
   [Moon, Han Seb] Pusan Natl Univ, Dept Phys, Pusan 609735, South Korea.
RP Noh, HR (reprint author), Chonnam Natl Univ, Dept Phys, Kwangju 500757, South Korea.
EM hrnoh@chonnam.ac.kr; hsmoon@pusan.ac.kr
FU National Research Foundation of Korea (NRF); Ministry of Education,
   Science and Technology [2011-0009886, 2012R1A2A1A01006579]
FX This research was supported by Basic Science Research Program through
   the National Research Foundation of Korea (NRF) funded by the Ministry
   of Education, Science and Technology (2011-0009886) and (Grant no.
   2012R1A2A1A01006579).
NR 28
TC 0
Z9 0
PU ELSEVIER SCIENCE BV
PI AMSTERDAM
PA PO BOX 211, 1000 AE AMSTERDAM, NETHERLANDS
SN 0030-4018
EI 1873-0310
J9 OPT COMMUN
JI Opt. Commun.
PD NOV 15
PY 2013
VL 309
BP 227
EP 230
DI 10.1016/j.optcom.2013.07.020
PG 4
WC Optics
SC Optics
GA 273IF
UT WOS:000328527800040
ER

PT J
AU Russell, L
   Kumar, R
   Tiwari, VB
   Chormaic, SN
AF Russell, L.
   Kumar, R.
   Tiwari, V. B.
   Chormaic, S. Nic
TI Measurements on release-recapture of cold Rb-85 atoms using an optical
   nanofibre in a magneto-optical trap
SO OPTICS COMMUNICATIONS
LA English
DT Article
DE Laser cooling; Optical nanofiber; Rubidium; Release-recapture;
   Temperature
ID WHISPERING-GALLERY MODES; RADIATION PRESSURE; DOPPLER LIMIT; NEUTRAL
   ATOMS; TEMPERATURE; DENSITY; MICROSPHERES; ABSORPTION; BEHAVIOR; FIBERS
AB We have performed release-recapture temperature measurements of laser-cooled Rb-85 atoms using an optical nanofibre (ONF) in a magneto-optical trap (MOT). The effects of changing the cooling laser light-shift parameter on the temperature of the cold atoms and spring constant of the trap are studied. By varying the cold atom number density near the ONF, the onset of the multiple scattering regime is observed without the need for an estimation of the atom cloud size. Moreover, this sensitive ONF assisted release-recapture technique is easily able to detect any optical misalignment of the cooling laser beams in the MOT. (C) 2013 Elsevier B.V. All rights reserved.
C1 [Russell, L.; Kumar, R.; Tiwari, V. B.; Chormaic, S. Nic] Natl Univ Ireland Univ Coll Cork, Dept Phys, Cork, Ireland.
   [Russell, L.; Kumar, R.; Tiwari, V. B.] Tyndall Natl Inst, Cork, Ireland.
   [Russell, L.; Kumar, R.; Chormaic, S. Nic] OIST Grad Univ, Light Matter Interact Unit, Onna Son, Okinawa 9040495, Japan.
   [Tiwari, V. B.] Raja Ramanna Ctr Adv Technol, Laser Phys Applicat Sect, Indore 452013, India.
   [Chormaic, S. Nic] Univ KwaZulu Natal, Sch Chem & Phys, ZA-4001 Durban, South Africa.
RP Russell, L (reprint author), Natl Univ Ireland Univ Coll Cork, Dept Phys, Cork, Ireland.
EM laura.russell@oist.jp
FU Science Foundation Ireland [07/RFP/PHYF518, 08/ERA/I1761]; OIST Graduate
   University; Higher Education Authority via the INSPIRE programme; IRCSET
   under the Embark Initiative
FX The authors wish to thank W. Cotter for help in creating the AOM
   sequencing programme. This work is partially supported by Science
   Foundation Ireland under Grant nos. 07/RFP/PHYF518 and 08/ERA/I1761
   through the NanoSci-E+ Project NOIs, OIST Graduate University and the
   Higher Education Authority via the INSPIRE programme. LR acknowledges
   support from IRCSET under the Embark Initiative.
NR 43
TC 3
Z9 3
PU ELSEVIER SCIENCE BV
PI AMSTERDAM
PA PO BOX 211, 1000 AE AMSTERDAM, NETHERLANDS
SN 0030-4018
EI 1873-0310
J9 OPT COMMUN
JI Opt. Commun.
PD NOV 15
PY 2013
VL 309
BP 313
EP 317
DI 10.1016/j.optcom.2013.07.080
PG 5
WC Optics
SC Optics
GA 273IF
UT WOS:000328527800054
ER

PT J
AU Asian, G
   Sade, LE
   Yetis, B
   Bozbas, H
   Eroglu, S
   Pirat, B
   Can, U
   Muderrisoglu, H
AF Asian, Gamze
   Sade, Leyla Elif
   Yetis, Begum
   Bozbas, Huseyin
   Eroglu, Serpil
   Pirat, Bahar
   Can, Ufuk
   Muderrisoglu, Haldun
TI Flow in the Left Anterior Descending Coronary Artery in Patients With
   Migraine Headache
SO AMERICAN JOURNAL OF CARDIOLOGY
LA English
DT Article
ID CARDIOVASCULAR RISK-FACTORS; ASSOCIATION; ECHOCARDIOGRAPHY; DISEASE;
   WOMEN; RESERVE
AB Migraine is a common neurovascular disorder characterized by attacks of severe headache, autonomic and neurologic symptoms. Migraine can affect many systems in the body, yet its effects on cardiovascular system are unclear. We hypothesized that migraine and coronary microvascular angina may be manifestations of a common systemic microvascular dysfunction and clinically associated. Forty patients with migraine and 35 healthy volunteers were included into the study. Using transthoracic Doppler echocardiography, coronary flow was visualized in the middle or distal part of the left anterior descending artery. Coronary diastolic peak flow velocities were measured with pulse. wave Doppler at baseline and after dipyridamole infusion (0.56 mg/kg/4 min). Coronary flow reserve of <2 was considered normal. In addition, thorough 2-dimensional and Doppler echocardiographic examinations were also performed. Fifty-two women and 23 men were included. Coronary flow reserve was significantly lesser in the migraine group than in the control group (1.99 +/- 0.3 vs 2.90 +/- 0.5, p <0.05). In addition, mitral annular velocities were lower and the ratio of early mitral inflow velocity to early mitral annular velocity (E/E' lateral and E/E' septal) was higher in migraineurs than in the control group (p <0.05 for all), indicating diastolic function abnormalities in the migraine group. In conclusion, these findings suggest that there is an association between coronary microvascular dysfunction and migraine independently of the metabolic state of the patients. A Common pathophysiologic pathway of impaired endothelial vasodilatation, vasomotor dysfunction, and increased systemic inflammatory factors may play a role in these 2 clinical conditions and could be the underlying cause of subclinical systolic and diastolic left ventricular dysfunction in migraineurs. (C) 2013 Elsevier Inc. All rights reserved.
C1 [Asian, Gamze; Sade, Leyla Elif; Yetis, Begum; Bozbas, Huseyin; Eroglu, Serpil; Pirat, Bahar; Muderrisoglu, Haldun] Baskent Univ, Fac Med, Dept Cardiol, TR-06490 Ankara, Turkey.
   [Can, Ufuk] Baskent Univ, Fac Med, Dept Neurol, TR-06490 Ankara, Turkey.
RP Sade, LE (reprint author), Baskent Univ, Fac Med, Dept Cardiol, TR-06490 Ankara, Turkey.
EM elifsade@baskent-ank.edu.tr
NR 30
TC 0
Z9 0
PU EXCERPTA MEDICA INC-ELSEVIER SCIENCE INC
PI BRIDGEWATER
PA 685 ROUTE 202-206 STE 3, BRIDGEWATER, NJ 08807 USA
SN 0002-9149
EI 1879-1913
J9 AM J CARDIOL
JI Am. J. Cardiol.
PD NOV 15
PY 2013
VL 112
IS 10
BP 1540
EP 1544
DI 10.1016/j.amjcard.2013.06.029
PG 5
WC Cardiac & Cardiovascular Systems
SC Cardiovascular System & Cardiology
GA 255FH
UT WOS:000327224300002
ER

PT J
AU Sahara, Y
   Saito, SY
   Ishikawa, T
AF Sahara, Yoshiki
   Saito, Shin-ya
   Ishikawa, Tomohisa
TI Involvement of nitric oxide production in the impairment of skin blood
   flow response to local cooling in diabetic db/db mice
SO EUROPEAN JOURNAL OF PHARMACOLOGY
LA English
DT Article
DE Cooling-induced vasoconstriction; db/db mouse; Diabetes; Endothelial
   cell; Nitric oxide; Skin blood flow
ID MESENTERIC-ARTERY CONTRACTION; COLD-INDUCED VASOCONSTRICTION;
   RHO-KINASE; ENDOTHELIAL DYSFUNCTION; CUTANEOUS ARTERIES; MELLITUS; RATS;
   ALPHA(2C)-ADRENOCEPTORS; TEMPERATURE
AB An enhanced vasoconstrictor activity of cutaneous vessels participates in the reduction of skin blood flow induced by cooling. The present study investigated changes in the local response to cooling in hyperglycemic conditions. Male diabetic db/db and control C57BL/6J mice, anaesthetized with pentobarbitone, were treated with tetrodotoxin for eliminating the sympathetic nerve tone and artificially ventilated. The plantar skin blood flow (PSBF) was measured by laser Doppler flowmetry. Cooling the air temperature around the foot reduced NEE in a temperature-dependent manner in control and db/db mice. The PSBF reduction was significantly smaller in db/db mice than in control mice. Phentolamine, a non-selective alpha-antagonist, bunazosin, a selective alpha(1)-antagonist, MK-912, a selective alpha(2c)-antagonist, and Y-27632, a Rho-kinase inhibitor, significantly inhibited the PSBF reduction induced by cooling to 15 degrees C in both mice and the inhibitory effects were comparable between these mice. The cooling-induced PSBF reduction was also significantly inhibited by N-omega-nitro-L-arginine, an inhibitor of nitric oxide synthase, in control mice; however, the inhibitory effect of N-omega-nitro-L-arginine was not observed in db/db mice. The reduction of PSBF induced by the intraarterial administration of adrenaline was comparable between control and db/db mice both before and after the treatment with N-omega-nitro-L-arginine It is thus likely that the reduction of skin blood flow induced by local cooling might be partly mediated by a decrease in endothelium-derived nitric oxide production, and that an impairment of the nitric oxide production might be related to reduced vasoconstrictor response to cooling in db/db mice. (C) 2013 Elsevier B.V. All rights reserved.
C1 [Sahara, Yoshiki; Saito, Shin-ya; Ishikawa, Tomohisa] Univ Shizuoka, Dept Pharmacol, Sch Pharmaceut Sci, Suruga Ku, Shizuoka 4228526, Japan.
RP Ishikawa, T (reprint author), Univ Shizuoka, Dept Pharmacol, Sch Pharmaceut Sci, Suruga Ku, 52-1 Yada, Shizuoka 4228526, Japan.
EM ishikat@u-shizuoka-ken.ac.jp
FU Scientific Research from Japan Society for the Promotion of Science JSPS
   KAKENHI [20590085]
FX This work was supported by Scientific Research from Japan Society for
   the Promotion of Science JSPS KAKENHI Grant (No. 120590085).
NR 29
TC 0
Z9 0
PU ELSEVIER SCIENCE BV
PI AMSTERDAM
PA PO BOX 211, 1000 AE AMSTERDAM, NETHERLANDS
SN 0014-2999
EI 1879-0712
J9 EUR J PHARMACOL
JI Eur. J. Pharmacol.
PD NOV 15
PY 2013
VL 720
IS 1-3
BP 174
EP 179
DI 10.1016/j.ejphar.2013.10.030
PG 6
WC Pharmacology & Pharmacy
SC Pharmacology & Pharmacy
GA 258VY
UT WOS:000327488000022
ER

PT J
AU Cheng, ZT
   Liu, D
   Yang, YY
   Yang, LM
   Huang, HL
AF Cheng, Zhongtao
   Liu, Dong
   Yang, Yongying
   Yang, Liming
   Huang, Hanlu
TI Interferometric filters for spectral discrimination in
   high-spectral-resolution lidar: performance comparisons between
   Fabry-Perot interferometer and field-widened Michelson interferometer
SO APPLIED OPTICS
LA English
DT Article
ID AEROSOL OPTICAL-PROPERTIES; MACH-ZEHNDER INTERFEROMETER; IODINE
   ABSORPTION FILTER; BACKSCATTER COEFFICIENTS; SCATTERING PROPERTIES;
   ATMOSPHERIC AEROSOLS; WIND MEASUREMENT; DOPPLER LIDAR; OPTIMIZATION;
   TEMPERATURE
AB Thanks to wavelength flexibility, interferometric filters such as Fabry-Perot interferometers (FPIs) and field-widened Michelson interferometers (FWMIs) have shown great convenience for spectrally separating the molecule and aerosol scattering components in the high-spectral-resolution lidar (HSRL) return signal. In this paper, performance comparisons between the FPI and FWMI as a spectroscopic discrimination filter in HSRL are performed. We first present a theoretical method for spectral transmission analysis and quantitative evaluation on the spectral discrimination. Then the process in determining the parameters of the FPI and FWMI for the performance comparisons is described. The influences from the incident field of view (FOV), the cumulative wavefront error induced by practical imperfections, and the frequency locking error on the spectral discrimination performance of the two filters are discussed in detail. Quantitative analyses demonstrate that FPI can produce higher transmittance while the remarkable spectral discrimination is one of the most appealing advantages of FWMI. As a result of the field-widened design, the FWMI still performs well even under the illumination with large FOV while the FPI is only qualified for a small incident angle. The cumulative wavefront error attaches a great effect on the spectral discrimination performance of the interferometric filters. We suggest if a cumulative wavefront error is less than 0.05 waves RMS, it is beneficial to employ the FWMI; otherwise, FPI may be more proper. Although the FWMI shows much more sensitivity to the frequency locking error, it can outperform the FPI given a locking error less than 0.1 GHz is achieved. In summary, the FWMI is very competent in HSRL applications if these practical engineering and control problems can be solved, theoretically. Some other estimations neglected in this paper can also be carried out through the analytical method illustrated herein. (C) 2013 Optical Society of America
C1 [Cheng, Zhongtao; Liu, Dong; Yang, Yongying; Huang, Hanlu] Zhejiang Univ, State Key Lab Modern Opt Instrumentat, Hangzhou 310027, Zhejiang, Peoples R China.
   [Yang, Liming] China Acad Engn Phys, Fine Opt Engn Res Ctr, Chengdu 610041, Peoples R China.
RP Liu, D (reprint author), Zhejiang Univ, State Key Lab Modern Opt Instrumentat, Hangzhou 310027, Zhejiang, Peoples R China.
EM liudongopt@zju.edu.cn
RI Zhejiang University, Dep. Optical Eng./G-9022-2011
FU National Natural Science Foundation of China [41305014]; Zhejiang
   Department of Education Research Program [Y201329660]; State Key Lab. of
   Modern Optical Instrumentation Innovation Program [MOI201208]; "985"
   III: First-Class Discipline Construction Program; Fundamental Research
   Funds for the Central Universities [2013QNA5006]
FX This work was partially supported by the National Natural Science
   Foundation of China (41305014), the Zhejiang Department of Education
   Research Program (Y201329660), the State Key Lab. of Modern Optical
   Instrumentation Innovation Program (MOI201208), the "985" III:
   First-Class Discipline Construction Program, and the Fundamental
   Research Funds for the Central Universities (2013QNA5006).
NR 30
TC 1
Z9 1
PU OPTICAL SOC AMER
PI WASHINGTON
PA 2010 MASSACHUSETTS AVE NW, WASHINGTON, DC 20036 USA
SN 1559-128X
EI 2155-3165
J9 APPL OPTICS
JI Appl. Optics
PD NOV 10
PY 2013
VL 52
IS 32
BP 7838
EP 7850
DI 10.1364/AO.52.007838
PG 13
WC Optics
SC Optics
GA 252QI
UT WOS:000327023000024
ER

PT J
AU Ilic, S
   Tadic, M
   Ivanovic, B
   Caparevic, Z
   Trbojevic, B
   Celic, V
AF Ilic, Sanja
   Tadic, Marijana
   Ivanovic, Branislava
   Caparevic, Zorica
   Trbojevic, Boza
   Celic, Vera
TI Left and right ventricular structure and function in subclinical
   hypothyroidism: The effects of one-year levothyroxine treatment
SO MEDICAL SCIENCE MONITOR
LA English
DT Article
DE subclinical hypothyroidism; left ventricle; right ventricle; mechanics;
   diastolic function; levothyroxine therapy
ID TISSUE DOPPLER-ECHOCARDIOGRAPHY; L-THYROXINE THERAPY; CARDIAC-FUNCTION;
   THYROID-HORMONE; DIASTOLIC FUNCTION; HEART-FAILURE; AMERICAN-SOCIETY;
   PERFORMANCE; DYSFUNCTION; RECOMMENDATIONS
AB Background: The aim of this study was to investigate left ventricular (LV) and right ventricular (RV) structure, function, and mechanics in patients with subclinical hypothyroidism (SHT), and to evaluate the effect of a 1-year levothyroxine treatment.
   Material/Methods: We compared 45 untreated women with subclinical hypothyroidism and 35 healthy control women matched by age. All the subjects underwent laboratory analyses, which included a thyroid hormone levels (free T3, free T4, and TSH) test, and a complete 2-dimensional echocardiographic study. All the SHT patients received levothyroxine therapy and were followed for a year after euthyroid state was achieved.
   Results: The LV mass index in the SHT participants before and after replacement therapy was significantly higher than in controls. In the SHT patients before the treatment, LV diastolic function and global function estimated by the Tei index were significantly impaired, whereas the LV systolic function was decreased. The results show that LV mechanics was significantly impaired in the SHT patients at baseline. Additionally, the SHT participants before levothyroxine substitution had increased RV wall thickness and significantly impaired RV diastolic and global function in comparison with the controls or the SHT subjects after the treatment. Furthermore, RV mechanics was also significantly deteriorated in the SHT patients before the treatment.
   Conclusions: Subclinical hypothyroidism significantly affected LV and RV structure, systolic, diastolic and global function, and LV and RV mechanics. Levothyroxine replacement therapy significantly improved cardiac structure, function, and mechanics in the SHT patients.
C1 [Ilic, Sanja] Univ Clin Hosp Ctr Dr Dragisa Misovic, Dept Endocrinol, Belgrade, Serbia.
   [Tadic, Marijana; Caparevic, Zorica; Celic, Vera] Univ Clin Hosp Ctr Dr Dragisa Misovic, Dept Cardiol, Belgrade, Serbia.
   [Ivanovic, Branislava] Clin Ctr Serbia, Clin Cardiol, Belgrade, Serbia.
   [Ivanovic, Branislava; Caparevic, Zorica] Fac Med, Belgrade, Serbia.
   [Trbojevic, Boza] Clin Ctr Serbia, Clin Endocrinol, Belgrade, Serbia.
RP Tadic, M (reprint author), Univ Clin Hosp Ctr Dr Dragisa Misovic, Dept Cardiol, Belgrade, Serbia.
EM marijana_tadic@hotmail.com
NR 35
TC 0
Z9 0
PU INT SCIENTIFIC LITERATURE, INC
PI SMITHTOWN
PA 361 FOREST LANE, SMITHTOWN, NY 11787 USA
SN 1643-3750
J9 MED SCI MONITOR
JI Med. Sci. Monitor
PD NOV 10
PY 2013
VL 19
BP 960
EP 968
PG 9
WC Medicine, Research & Experimental
SC Research & Experimental Medicine
GA 248UF
UT WOS:000326728700001
ER

PT J
AU Giese, E
   Roura, A
   Tackmann, G
   Rasel, EM
   Schleich, WP
AF Giese, E.
   Roura, A.
   Tackmann, G.
   Rasel, E. M.
   Schleich, W. P.
TI Double Bragg diffraction: A tool for atom optics
SO PHYSICAL REVIEW A
LA English
DT Article
ID STANDING LIGHT-WAVE; RAMAN TRANSITIONS; DOPPLER LIMIT; INTERFEROMETRY;
   SCATTERING; GRATINGS; FIELDS
AB The use of retroreflection in light-pulse atom interferometry under microgravity conditions naturally leads to a double-diffraction scheme. The two pairs of counterpropagating beams induce simultaneously transitions with opposite momentum transfer that, when acting on atoms initially at rest, give rise to symmetric interferometer configurations where the total momentum transfer is automatically doubled and where a number of noise sources and systematic effects cancel out. Here we extend earlier implementations for Raman transitions to the case of Bragg diffraction. In contrast with the single-diffraction case, the existence of additional off-resonant transitions between resonantly connected states precludes the use of the adiabatic elimination technique. Nevertheless, we have been able to obtain analytic results even beyond the deep Bragg regime by employing the so-called "method of averaging," which can be applied to more general situations of this kind. Our results have been validated by comparison to numerical solutions of the basic equations describing the double-diffraction process.
C1 [Giese, E.; Roura, A.; Schleich, W. P.] Univ Ulm, Inst Quantenphys, D-89081 Ulm, Germany.
   [Giese, E.; Roura, A.; Schleich, W. P.] Univ Ulm, Ctr Integrated Quantum Sci & Technol IQST, D-89081 Ulm, Germany.
   [Tackmann, G.; Rasel, E. M.] Leibniz Univ Hannover, Inst Quantenopt, D-30167 Hannover, Germany.
RP Giese, E (reprint author), Univ Ulm, Inst Quantenphys, Albert Einstein Allee 11, D-89081 Ulm, Germany.
EM enno.giese@uni-ulm.de
FU German Space Agency (DLR); Federal Ministry of Economics and Technology
   (BMWi) [DLR 50WM1131-1137]; Max-Planck-Gesellschaft
FX We thank H. Ahlers, S. Kleinert, M. Meister, V. Tamma, and W. Zeller for
   their support and many fruitful discussions. A. R., E. M. R., and W. P.
   S. acknowledge financial support by the German Space Agency (DLR), with
   funds provided by the Federal Ministry of Economics and Technology
   (BMWi) due to an enactment of the German Bundestag under Grant No. DLR
   50WM1131-1137 (Project QUANTUS-III). G. T. thanks the
   Max-Planck-Gesellschaft for financial support.
NR 51
TC 0
Z9 0
PU AMER PHYSICAL SOC
PI COLLEGE PK
PA ONE PHYSICS ELLIPSE, COLLEGE PK, MD 20740-3844 USA
SN 1050-2947
EI 1094-1622
J9 PHYS REV A
JI Phys. Rev. A
PD NOV 8
PY 2013
VL 88
IS 5
AR 053608
DI 10.1103/PhysRevA.88.053608
PG 23
WC Optics; Physics, Atomic, Molecular & Chemical
SC Optics; Physics
GA 249YC
UT WOS:000326816000005
ER

PT J
AU Stevens, ARH
   Albrow, MD
AF Stevens, Adam R. H.
   Albrow, Michael D.
TI Simulating the Role of Stellar Rotation in the Spectroscopic Effects of
   Differential Limb Magnification
SO PUBLICATIONS OF THE ASTRONOMICAL SOCIETY OF AUSTRALIA
LA English
DT Article
DE gravitational lensing: micro; line: profiles; stars: rotation
ID GRAVITATIONAL MICROLENSING EVENTS; GALACTIC BULGE; DARKENING
   MEASUREMENT; CHEMICAL EVOLUTION; ABUNDANCE ANALYSIS; STARS; PERIODS;
   PLANET; DWARF; GIANT
AB Finite-source effects of gravitationally microlensed stars have been well discussed in the literature, but the role that stellar rotation plays has been neglected. A differential magnification map applied to a differentially Doppler-shifted surface alters the profiles of absorption lines, compromising their ordinarily symmetric nature. Herein, we assess the degree to which this finite-source effect of differential limb magnification (DLM), in combination with stellar rotation, alters spectroscopically derived stellar properties. To achieve this, we simulated a grid of high-magnification microlensing events using synthetic spectra. Our analysis shows that rotation of the source generates differences in the measured equivalent widths of absorption lines supplementary to DLM alone, but only of the order of a few per cent. Using the wings of Ha from the same simulated data, we confirmed the result of Johnson and colleagues that DLM alters measurements of effective temperature by less than or similar to 100 K for dwarf stars, while showing rotation to bear no additional effect.
C1 [Stevens, Adam R. H.] Swinburne Univ Technol, Ctr Astrophys & Supercomp, Hawthorn, Vic 3122, Australia.
   [Stevens, Adam R. H.; Albrow, Michael D.] Univ Canterbury, Dept Phys & Astron, Christchurch 1, New Zealand.
RP Stevens, ARH (reprint author), Swinburne Univ Technol, Ctr Astrophys & Supercomp, Hawthorn, Vic 3122, Australia.
EM astevens@swin.edu.au
NR 21
TC 0
Z9 0
PU CAMBRIDGE UNIV PRESS
PI NEW YORK
PA 32 AVENUE OF THE AMERICAS, NEW YORK, NY 10013-2473 USA
SN 1323-3580
EI 1448-6083
J9 PUBL ASTRON SOC AUST
JI Publ. Astron. Soc. Aust.
PD NOV 8
PY 2013
VL 30
AR e054
DI 10.1017/pasa.2013.33
PG 7
WC Astronomy & Astrophysics
SC Astronomy & Astrophysics
GA 251ZE
UT WOS:000326973100001
ER

PT J
AU Takuwa, H
   Tajima, Y
   Kokuryo, D
   Matsuura, T
   Kawaguchi, H
   Masamoto, K
   Taniguchi, J
   Ikoma, Y
   Seki, C
   Aoki, I
   Tomita, Y
   Suzuki, N
   Kanno, I
   Ito, H
AF Takuwa, Hiroyuki
   Tajima, Yosuke
   Kokuryo, Daisuke
   Matsuura, Tetsuya
   Kawaguchi, Hiroshi
   Masamoto, Kazuto
   Taniguchi, Junko
   Ikoma, Yoko
   Seki, Chie
   Aoki, Ichio
   Tomita, Yutaka
   Suzuki, Norihiro
   Kanno, Iwao
   Ito, Hiroshi
TI Hemodynamic changes during neural deactivation in awake mice: A
   measurement by laser-Doppler flowmetry in crossed cerebellar diaschisis
SO BRAIN RESEARCH
LA English
DT Article
DE Cerebellar blood flow; Red blood cell velocity; Red blood cell
   concentration; Neuronal deactivation; Awake animal; Crossed cerebellar
   diaschisis
ID CEREBRAL-BLOOD-FLOW; POSITRON-EMISSION-TOMOGRAPHY; SOMATOSENSORY
   STIMULATION; OXYGEN-METABOLISM; ANESTHETIZED RATS; FUNCTIONAL MRI;
   ISCHEMIA; VOLUME; INFARCTION
AB Crossed cerebellar diaschisis (CCD) caused by contralateral supratentorial lesions can be considered a condition of neural deactivation, and hemodynamic changes in CCD were investigated with positron emission tomography (PET) in humans. In the present study, to investigate the effects of neural deactivation on hemodynamics, we developed a new mouse model of CCD, which was caused by middle cerebral artery occlusion (MCAO), and measured changes in cerebellar blood flow (CbBF), red blood cell (RBC) velocity and concentration due to CCD using laser-Doppler flowmetry (LDF) in awake mice. The ratio of the CCD side to the unaffected side in the cerebellum for CbBF 1 day after MCAO was decreased by -18% compared to baseline (before CCD). The ratio of the CCD side to the unaffected side for RBC concentration 1 day after MCAO was decreased by -23% compared to baseline. However, no significant changes in the ratio of the CCD side to the unaffected side were observed for RBC velocity. The present results indicate that the reduction of CbBF induced by neural deactivation was mainly caused by the decrease in RBC concentration. In contrast, our previous study showed that RBC velocity had a dominant role in the increase in cerebral blood flow (CBF) induced by neural activation. If RBC concentration can be considered an indicator of cerebral blood volume (CBV), hemodynamic changes due to neural activation and deactivation measured by LDF in mice might be in good agreement with human PET studies. (C) 2013 Elsevier B.V. All rights reserved.
C1 [Takuwa, Hiroyuki; Tajima, Yosuke; Matsuura, Tetsuya; Kawaguchi, Hiroshi; Masamoto, Kazuto; Taniguchi, Junko; Ikoma, Yoko; Seki, Chie; Kanno, Iwao; Ito, Hiroshi] Natl Inst Radiol Sci, Dept Biophys Program, Mol Imaging Ctr, Inage Ku, Chiba 2638555, Japan.
   [Kokuryo, Daisuke; Aoki, Ichio] Natl Inst Radiol Sci, Diagnost Imaging Program, Mol Imaging Ctr, Inage Ku, Chiba 2638555, Japan.
   [Matsuura, Tetsuya] Iwate Univ, Acad Grp Math & Nat Sci, Morioka, Iwate 0208551, Japan.
   [Masamoto, Kazuto] Univ Electrocommun, Ctr Frontier Sci & Engn, Chofu, Tokyo 1828585, Japan.
   [Tomita, Yutaka; Suzuki, Norihiro] Keio Univ, Dept Neurol, Sch Med, Tokyo 1608582, Japan.
RP Ito, H (reprint author), Natl Inst Radiol Sci, Dept Biophys Program, Mol Imaging Ctr, Inage Ku, 4-9-1 Anagawa, Chiba 2638555, Japan.
EM hito@nirs.go.jp
RI Kawaguchi, Hiroshi/F-8515-2012; Suzuki, Norihiro/J-5125-2013
OI Kawaguchi, Hiroshi/0000-0002-1496-2812; 
FU Japan Society for the Promotion of Science
FX The assistance of members of the National Institute of Radiological
   Sciences in performing the LDF experiments is gratefully acknowledged.
   This work was partially supported by a Grant-in-Aid for Scientific
   Research to T. M. from the Japan Society for the Promotion of Science.
   The authors thank Sayaka Shibata, Aiko Sekita and Nobuhiro Nitta for the
   MM experiments.
NR 30
TC 0
Z9 0
PU ELSEVIER SCIENCE BV
PI AMSTERDAM
PA PO BOX 211, 1000 AE AMSTERDAM, NETHERLANDS
SN 0006-8993
EI 1872-6240
J9 BRAIN RES
JI Brain Res.
PD NOV 6
PY 2013
VL 1537
BP 350
EP 355
DI 10.1016/j.brainres.2013.09.023
PG 6
WC Neurosciences
SC Neurosciences & Neurology
GA 264XV
UT WOS:000327915200037
ER

PT J
AU Wright, JD
   Baas, JH
AF Wright, Jonathan D.
   Baas, Jaco H.
TI DESPIKING ULTRASONIC DOPPLER VELOCITY-PROFILING DATA
SO JOURNAL OF SEDIMENTARY RESEARCH
LA English
DT Article
ID SPATIOTEMPORAL EVOLUTION; TURBULENCE STRUCTURE; BEDFORM DEVELOPMENT;
   GRAVITY CURRENTS; FLOW STRUCTURE; BED; DEPOSITION; MUD
AB A practical method for detecting and removing anomalous velocity spikes in ultrasonic Doppler velocity-profiling (UDVP) data is presented. UDVP applies the pulsed ultrasonic Doppler effect to measure instantaneous flow velocities, using the rate of movement of suspended particles within the flow as a proxy. This technique has become popular in laboratory studies of sediment erosion, transport, and deposition, because of its ability to acquire high-resolution velocimetric data at a wide range of suspended-sediment concentrations in, for example, hyperconcentrated river flows, transient turbulent mudflows, and turbidity currents. Velocity data recorded by UDVP transducers that are not part of the genuine velocity signal are collectively known as velocity spikes. The new technique to detect velocity spikes proposed here is based on a simple, combined acceleration and magnitude threshold method, with a piecewise Hermite cubic interpolation of four adjacent velocity measurements used to remove the detected velocity spikes. 110 datasets covering different combinations of velocity and suspended-sediment concentration were used to test the MatLab-coded despiking algorithm, and to make recommendations for best practice in future UDVP-based studies.
C1 [Wright, Jonathan D.; Baas, Jaco H.] Bangor Univ, Sch Ocean Sci, Menai Bridge LL59 5AB, Isle Of Anglese, Wales.
RP Wright, JD (reprint author), Bangor Univ, Sch Ocean Sci, Menai Bridge LL59 5AB, Isle Of Anglese, Wales.
EM j.baas@bangor.ac.uk
FU Bangor University; Higher Education Funding Council for Wales
FX We are very grateful to the Higher Education Funding Council for Wales
   and the Centre for Catchment and Coastal Research for a grant that
   enabled Baas to purchase the UDVP system. This work is part of Wright's
   Ph.D. studentship, which is kindly financed by a 125-year anniversary
   grant from Bangor University. This paper has benefitted from valuable
   suggestions for improvement by reviewers Gareth Keevil and Peter
   Tailing.
NR 30
TC 0
Z9 0
PU SEPM-SOC SEDIMENTARY GEOLOGY
PI TULSA
PA 6128 EAST 38TH ST, STE 308, TULSA, OK 74135-5814 USA
SN 1527-1404
EI 1938-3681
J9 J SEDIMENT RES
JI J. Sediment. Res.
PD NOV-DEC
PY 2013
VL 83
IS 11-12
BP 955
EP 962
DI 10.2110/jsr.2013.69
PG 8
WC Geology
SC Geology
GA AC4OS
UT WOS:000332501200004
ER

PT J
AU Tsuchida, H
   Iwai, T
   Awano, M
   Oshima, N
   Suzuki, R
   Yasuda, K
   Batchuluun, C
   Itoh, A
AF Tsuchida, H.
   Iwai, T.
   Awano, M.
   Oshima, N.
   Suzuki, R.
   Yasuda, K.
   Batchuluun, C.
   Itoh, A.
TI Radiation damage in nanocrystalline Ni under irradiation studied using
   positron annihilation spectroscopy
SO JOURNAL OF NUCLEAR MATERIALS
LA English
DT Article
AB We studied the grain size dependence of the defect evolution that occurred in a nanocrystalline (NC) Ni and its coarse-grained counterpart under irradiation. The vacancy defects produced during irradiation were investigated via in situ observations of the positron annihilation Doppler broadening spectra. The annihilation line-shape parameter S was measured under beam-on (during irradiation) and beam-off (after irradiation) conditions. We found that different variations in S were observed depending on the grain size; for the coarse-grained specimen, the S measured under beam-on conditions was larger than that observed under beam-off conditions, while for the NC specimen, the S value remained unchanged under beam-on and beam-off conditions. The former result indicated that the vacancy concentration was enhanced during irradiation, due to transient vacancy production. The latter result may imply that defect accumulation was strongly suppressed under irradiation. We also studied the flux dependence of the radiation damage effects for the NC specimen, using high-flux He ions in the flux range of 1.2 x 10(13)-6 x 10(14) ions/(cm(2) s). A slight flux dependence was observed, which was due to microstructural changes at the intersections of the crystallite interfaces under the highest flux irradiation studied. (C) 2013 Elsevier B.V. All rights reserved.
C1 [Tsuchida, H.; Itoh, A.] Kyoto Univ, Quantum Sci & Engn Ctr, Kyoto 6110011, Japan.
   [Iwai, T.] Univ Tokyo, Nucl Profess Sch, Sch Engn, Ibaraki 3191188, Japan.
   [Awano, M.] Nara Womens Univ, Dept Phys, Nara 6308506, Japan.
   [Oshima, N.; Suzuki, R.] Natl Inst Adv Ind Sci & Technol, Res Inst Instrumentat Frontier RIIF, Tsukuba, Ibaraki 3058568, Japan.
   [Yasuda, K.; Batchuluun, C.] Wakasa Wan Energy Res Ctr, Tsuruga, Fukui 9140192, Japan.
RP Tsuchida, H (reprint author), Kyoto Univ, Quantum Sci & Engn Ctr, Kyoto 6110011, Japan.
EM tsuchida@nucleng.kyoto-u.ac.jp
FU Japan Society for the Promotion of Science (JSPS) [17560742]
FX We thank T. Omata of The University of Tokyo for his technical support
   during the irradiation experiments. We also gratefully acknowledge
   Professor Ichiro Katayama of Institute of Particle and Nuclear Studies
   (KEK) for valuable discussions, and Professor Toshimasa Yoshiie of
   Research Reactor Institute, Kyoto University and Professor Masao Komatsu
   of Hiroshima Institute of Technology for their technical support for the
   TEM observations, and useful comments. This work was supported partly by
   a Japan Society for the Promotion of Science (JSPS) Grant-in-Aid (Grant
   No. 17560742), and by contributions from Kansai Atomic Energy Council.
NR 15
TC 1
Z9 1
PU ELSEVIER SCIENCE BV
PI AMSTERDAM
PA PO BOX 211, 1000 AE AMSTERDAM, NETHERLANDS
SN 0022-3115
EI 1873-4820
J9 J NUCL MATER
JI J. Nucl. Mater.
PD NOV
PY 2013
VL 442
IS 1-3
SU 1
BP S856
EP S860
DI 10.1016/j.jnucmat.2013.03.012
PG 5
WC Materials Science, Multidisciplinary; Nuclear Science & Technology;
   Mining & Mineral Processing
SC Materials Science; Nuclear Science & Technology; Mining & Mineral
   Processing
GA AB4AZ
UT WOS:000331732800168
ER

PT J
AU Shen, CQ
   Liu, F
   Wang, D
   Zhang, A
   Kong, FR
   Tse, PW
AF Shen, Changqing
   Liu, Fang
   Wang, Dong
   Zhang, Ao
   Kong, Fanrang
   Tse, Peter W.
TI A Doppler Transient Model Based on the Laplace Wavelet and Spectrum
   Correlation Assessment for Locomotive Bearing Fault Diagnosis
SO SENSORS
LA English
DT Article
DE Doppler transient model; locomotive bearings; spectrum correlation
   assessment; Laplace wavelet; fault diagnosis
ID TIME; TRANSFORM
AB The condition of locomotive bearings, which are essential components in trains, is crucial to train safety. The Doppler effect significantly distorts acoustic signals during high movement speeds, substantially increasing the difficulty of monitoring locomotive bearings online. In this study, a new Doppler transient model based on the acoustic theory and the Laplace wavelet is presented for the identification of fault-related impact intervals embedded in acoustic signals. An envelope spectrum correlation assessment is conducted between the transient model and the real fault signal in the frequency domain to optimize the model parameters. The proposed method can identify the parameters used for simulated transients (periods in simulated transients) from acoustic signals. Thus, localized bearing faults can be detected successfully based on identified parameters, particularly period intervals. The performance of the proposed method is tested on a simulated signal suffering from the Doppler effect. Besides, the proposed method is used to analyze real acoustic signals of locomotive bearings with inner race and outer race faults, respectively. The results confirm that the periods between the transients, which represent locomotive bearing fault characteristics, can be detected successfully.
C1 [Shen, Changqing; Liu, Fang; Zhang, Ao; Kong, Fanrang] Univ Sci & Technol China, Dept Precis Machinery & Precis Instrumentat, Hefei 230026, Peoples R China.
   [Shen, Changqing; Wang, Dong; Tse, Peter W.] City Univ Hong Kong, Dept Syst Engn & Engn Management, Hong Kong, Hong Kong, Peoples R China.
RP Kong, FR (reprint author), Univ Sci & Technol China, Dept Precis Machinery & Precis Instrumentat, Hefei 230026, Peoples R China.
EM shenchangqing@mail.ustc.edu.cn; liufang1@mail.ustc.edu.cn;
   dongwang4-c@my.cityu.edu.hk; zhangao@mail.ustc.edu.cn;
   kongfr@ustc.edu.cn; meptse@cityu.edu.hk
FU Natural Science Foundation of China [51075379, 51375322]; Research
   Grants Council of the Hong Kong Special Administrative Region, China
   [CityU 122011]
FX The work described in this paper was partly supported by the Natural
   Science Foundation of China (Grant No. 51075379 and 51375322) and a
   grant from the Research Grants Council of the Hong Kong Special
   Administrative Region, China (Project No. CityU 122011). The authors
   also would like to appreciate the two anonymous reviewers for their
   constructive comments and suggestions.
NR 25
TC 1
Z9 1
PU MDPI AG
PI BASEL
PA POSTFACH, CH-4005 BASEL, SWITZERLAND
SN 1424-8220
J9 SENSORS-BASEL
JI Sensors
PD NOV
PY 2013
VL 13
IS 11
BP 15726
EP 15746
DI 10.3390/s131115726
PG 21
WC Chemistry, Analytical; Electrochemistry; Instruments & Instrumentation
SC Chemistry; Electrochemistry; Instruments & Instrumentation
GA 298JW
UT WOS:000330321100081
ER

PT J
AU Juhl-Olsen, P
   Hermansen, JF
   Frederiksen, CA
   Rasmussen, LA
   Jakobsen, CJ
   Sloth, E
AF Juhl-Olsen, Peter
   Hermansen, Johan Fridolf
   Frederiksen, Christian Alcaraz
   Rasmussen, Linda Aagaard
   Jakobsen, Carl-Johan
   Sloth, Erik
TI Positive End-expiratory Pressure Influences Echocardiographic Measures
   of Diastolic Function A Randomized, Crossover Study in Cardiac Surgery
   Patients
SO ANESTHESIOLOGY
LA English
DT Article
ID ARTERY OCCLUSION PRESSURE; HEART-FAILURE; TRANSESOPHAGEAL
   ECHOCARDIOGRAPHY; DOPPLER-ECHOCARDIOGRAPHY; EJECTION FRACTION; FILLING
   PRESSURE; INTENSIVE-CARE; VELOCITY; LUNG; CONTRACTILITY
AB Background: Ultrasonography of the cardiovascular system is pivotal for hemodynamic assessment. Diastolic function is evaluated with a combination of tissue Doppler (e' and a') and pulsed Doppler (E and A) measures of transmitral- and mitral valve annuli velocities. However, accurate echocardiographic evaluation in the intensive care unit or perioperative setting is contingent on relative resistance to positive pressure ventilation and changes in preload. This study aimed to evaluate the effects of positive end-expiratory pressure (PEEP) and positioning on echocardiographic measures of diastolic function.
   Methods: The study was a prospective, randomized, crossover study. Cardiac surgery patients with ejection fraction greater than 45% and averaged e' of 9 or more were included. Postoperatively, anesthetized patients were randomized into six combinations of PEEP (0, 6, 12cm H2O) and positions (horizontal, Trendelenburg). At each combination, e' (primary endpoint), a', E, and A were obtained with transesophageal echocardiography along with left ventricular area. Image analysis was performed blinded to the protocol.
   Results: Thirty patients completed the study. PEEP decreased lateral e' from 6.63.6 to 5.3 +/- 3.0cm/s (P < 0.001) in the horizontal position and from 7.4 +/- 4.2 to 6.5 +/- 3.3cm/s (P < 0.001) in Trendelenburg. Similar results were found for septal e', a' bilaterally and transmitral pulsed Doppler measures, and PEEP decreased left ventricular area. E/A, E/e', and e'/a' remained unaffected by PEEP and positioning.
   Conclusions: When evaluating diastolic function by echocardiography, the levels of PEEP and its effect on ventricular area have to be taken into account. In addition, this study dissuades the use of E/e' for tracking changes in left ventricular filling pressures in cardiac surgery patients.
C1 [Juhl-Olsen, Peter; Hermansen, Johan Fridolf; Frederiksen, Christian Alcaraz; Rasmussen, Linda Aagaard; Jakobsen, Carl-Johan; Sloth, Erik] Aarhus Univ Hosp, Dept Anaesthesiol & Intens Care, DK-8200 Aarhus, Denmark.
RP Juhl-Olsen, P (reprint author), Aarhus Univ Hosp, Dept Anaesthesiol & Intens Care, DK-8200 Aarhus, Denmark.
EM peter.juhl-olsen@ki.au.dk
FU Aarhus University, Aarhus, Denmark; John and Birthe Meyer Foundation,
   Aarhus, Denmark; General Electrics Healthcare, Brondby, Denmark
FX Peter Juhl-Olsen, Christian Alcaraz Frederiksen, and Johan Fridolf
   Hermansen have received scholarships from Aarhus University, Aarhus,
   Denmark. The echocardiography system used was funded by the John and
   Birthe Meyer Foundation, Aarhus, Denmark (non-profit foundation). Dr.
   Sloth has received minor fees from General Electrics Healthcare,
   Brondby, Denmark, for lectures held on topics not related to this
   article. An abstract of this study was presented as a poster at the
   Annual Meeting of the American Society of Echocardiography, Minneapolis,
   Minnesota, June 29-July 2, 2013.
NR 31
TC 1
Z9 1
PU LIPPINCOTT WILLIAMS & WILKINS
PI PHILADELPHIA
PA 530 WALNUT ST, PHILADELPHIA, PA 19106-3621 USA
SN 0003-3022
EI 1528-1175
J9 ANESTHESIOLOGY
JI Anesthesiology
PD NOV
PY 2013
VL 119
IS 5
BP 1078
EP 1086
DI 10.1097/ALN.0b013e3182a10b40
PG 9
WC Anesthesiology
SC Anesthesiology
GA 290ZS
UT WOS:000329797900014
ER

PT J
AU Machado, MB
   Kresta, SM
AF Machado, Marcio B.
   Kresta, Suzanne M.
TI The confined impeller stirred tank (CIST): A bench scale testing device
   for specification of local mixing conditions required in large scale
   vessels
SO CHEMICAL ENGINEERING RESEARCH & DESIGN
LA English
DT Article
DE Mixing; Stirred tank; Scale-up; Momentum number; Fully turbulent;
   Intermig impeller
ID LIQUID MASS-TRANSFER; PITCHED BLADE TURBINE; LASER-DOPPLER MEASUREMENTS;
   AXIAL-FLOW IMPELLERS; POWER-CONSUMPTION; TURBULENT-FLOW; MULTIPLE
   IMPELLERS; ENERGY-DISSIPATION; IMPINGING-JETS; STATIC MIXERS
AB A new stirred tank geometry, the confined impeller stirred tank (CIST), was designed to provide repeatable testing of the effect of mixing on the performance of chemical additives at the bench scale. The CIST (T=0.076 m, H =3T) is filled with five or six impellers. Three impeller geometries were tested: A310, Rushton and Intermig. This paper presents the following hydrodynamic characteristics of the CIST: power number, flow number, momentum number, velocity profiles at different locations in the tank and the transition point from fully turbulent to transitional flow. Based on the scaled velocity profiles, the CIST was able to keep the flow turbulent at Re <2000 for Rushton turbines and 3200 for Intermigs. The ratio epsilon(max)/epsilon(average) was lower for the CIST than for a conventional stirred tank, indicating that the energy dissipation is more uniformly distributed in the CIST. The CIST consistently maintains turbulent flow down to a Reynolds number 10x smaller than that needed in a conventional stirred tank. (C) 2013 The Institution of Chemical Engineers. Published by Elsevier B.V. All rights reserved.
C1 [Machado, Marcio B.; Kresta, Suzanne M.] Univ Alberta Chem & Mat Engn, ECERF, Edmonton, AB T6G 2V4, Canada.
RP Kresta, SM (reprint author), Univ Alberta Chem & Mat Engn, ECERF, 7th Floor,9107-116 St, Edmonton, AB T6G 2V4, Canada.
EM marcio@ualberta.ca; suzanne.kresta@ualberta.ca
FU NSERC; Syncrude
FX The authors would like to thank NSERC and Syncrude for financial
   support, Ekato for the Intermig impellers and Dr. Dirk Weuster-Botz for
   the power number data for the mL scale bioreactor.
NR 110
TC 0
Z9 0
PU INST CHEMICAL ENGINEERS
PI RUGBY
PA 165-189 RAILWAY TERRACE, DAVIS BLDG, RUGBY CV21 3HQ, ENGLAND
SN 0263-8762
EI 1744-3563
J9 CHEM ENG RES DES
JI Chem. Eng. Res. Des.
PD NOV
PY 2013
VL 91
IS 11
SI SI
BP 2209
EP 2224
DI 10.1016/j.cherd.2013.06.025
PG 16
WC Engineering, Chemical
SC Engineering
GA 293GF
UT WOS:000329958700015
ER

PT J
AU Belloche, A
   Muller, HSP
   Menten, KM
   Schilke, P
   Comito, C
AF Belloche, A.
   Mueller, H. S. P.
   Menten, K. M.
   Schilke, P.
   Comito, C.
TI Complex organic molecules in the interstellar medium: IRAM 30 m line
   survey of Sagittarius B2(N) and (M)
SO ASTRONOMY & ASTROPHYSICS
LA English
DT Article
DE astrobiology; astrochemistry; line: identification; stars: formation;
   ISM: individual objects: Sagittarius B2; ISM: molecules
ID MILLIMETER-WAVE SPECTRUM; EXCITED VIBRATIONAL-STATES; LABORATORY
   MICROWAVE-SPECTRUM; STAR-FORMING REGION; CENTRIFUGAL-DISTORTION
   CONSTANTS; TERAHERTZ ROTATIONAL SPECTRUM; SUB-DOPPLER MEASUREMENTS;
   LAMB-DIP SPECTRUM; ACCURATE REST FREQUENCIES; FAR-INFRARED-SPECTRUM
AB Context. The discovery of amino acids in meteorites fallen to Earth and the detection of glycine, the simplest of them, in samples returned from a comet to Earth strongly suggest that the chemistry of the interstellar medium is capable of producing such complex organic molecules and that they may be widespread in our Galaxy.
   Aims. Our goal is to investigate the degree of chemical complexity that can be reached in the interstellar medium, in particular in dense star-forming regions.
   Methods. We performed an unbiased, spectral line survey toward Sgr B2(N) and (M), two regions where high-mass stars are formed, with the IRAM 30 m telescope in the 3 mm atmospheric transmission window. Partial surveys at 2 and 1.3 mm were performed in parallel. The spectra were analyzed with a simple radiative transfer model that assumes local thermodynamic equilibrium but takes optical depth effects into account.
   Results. About 3675 and 945 spectral lines with a peak signal-to-noise ratio higher than 4 are detected at 3 mm toward Sgr B2(N) and (M), i.e. about 102 and 26 lines per GHz, respectively. This represents an increase by about a factor of two over previous surveys of Sgr B2. About 70% and 47% of the lines detected toward Sgr B2(N) and (M) are identified and assigned to 56 and 46 distinct molecules as well as to 66 and 54 less abundant isotopologues of these molecules, respectively. In addition, we report the detection of transitions from 59 and 24 catalog entries corresponding to vibrationally or torsionally excited states of some of these molecules, respectively, up to a vibration energy of 1400 cm(-1) (2000 K). Excitation temperatures and column densities were derived for each species but should be used with caution. The rotation temperatures of the detected complex molecules typically range from similar to 50 to 200 K. Among the detected molecules, aminoacetonitrile, n-propyl cyanide, and ethyl formate were reported for the first time in space based on this survey, as were five rare isotopologues of vinyl cyanide, cyanoacetylene, and hydrogen cyanide. We also report the detection of transitions from within twelve new vibrationally or torsionally excited states of known molecules. Absorption features produced by diffuse clouds along the line of sight are detected in transitions with low rotation quantum numbers of many simple molecules and are modeled with similar to 30-40 velocity components with typical linewidths of similar to 3-5 km s(-1).
   Conclusions. Although the large number of unidentified lines may still allow future identification of new molecules, we expect most of these lines to belong to vibrationally or torsionally excited states or to rare isotopologues of known molecules for which spectroscopic predictions are currently missing. Significant progress in extending the inventory of complex organic molecules in Sgr B2(N) and deriving tighter constraints on their location, origin, and abundance is expected in the near future thanks to an ongoing spectral line survey at 3 mm with ALMA in its cycles 0 and 1. The present single-dish survey will serve as a solid basis for the line identification and analysis of such an interferometric survey.
C1 [Belloche, A.; Mueller, H. S. P.; Menten, K. M.; Schilke, P.; Comito, C.] Max Planck Inst Radioastron, D-53121 Bonn, Germany.
   [Mueller, H. S. P.; Schilke, P.] Univ Cologne, Inst Phys 1, D-50937 Cologne, Germany.
RP Belloche, A (reprint author), Max Planck Inst Radioastron, Hugel 69, D-53121 Bonn, Germany.
EM belloche@mpifr-bonn.mpg.de
FU Deutsche Forschungsgemeinschaft (DFG) [SFB 494, SFB 956];
   Bundesministerium fur Bildung und Forschung (BMBF) [FKZ 50OF0901]
FX We thank the IRAM staff in Granada for service observing in January 2005
   and Sergio Martin for providing the coordinates of the reference (off)
   position for our observations. We are indebted to Claus J. Nielsen for
   providing the frequency part of the Ph.D. Thesis of M. Stubgaard and to
   Aurelia Bouchez, Brian J. Drouin, Christian P. Endres, Peter Groner,
   Vadim Ilyushin, Isabelle Kleiner, Monika Koerber, Laurent Margules, John
   C. Pearson, and Li-Hong Xu for providing entries in suitable formats.
   Some of these entries were made available to us considerably prior to
   publication. This work has been supported in part by the Deutsche
   Forschungsgemeinschaft (DFG) initially through the collaborative
   research grant SFB 494, more recently through SFB 956 "Conditions and
   Impact of Star Formation", project area B3. HSPM is very grateful to the
   Bundesministerium fur Bildung und Forschung (BMBF) for recent support
   through project FKZ 50OF0901 (ICC HIFI Herschel) aimed at maintaining
   the Cologne Database for Molecular Spectroscopy, CDMS.
NR 326
TC 10
Z9 10
PU EDP SCIENCES S A
PI LES ULIS CEDEX A
PA 17, AVE DU HOGGAR, PA COURTABOEUF, BP 112, F-91944 LES ULIS CEDEX A,
   FRANCE
SN 0004-6361
EI 1432-0746
J9 ASTRON ASTROPHYS
JI Astron. Astrophys.
PD NOV
PY 2013
VL 559
AR A47
DI 10.1051/0004-6361/201321096
PG 187
WC Astronomy & Astrophysics
SC Astronomy & Astrophysics
GA 263ZR
UT WOS:000327847200047
ER

PT J
AU Misra, P
   Kottege, N
   Kusy, B
   Ostry, D
   Jha, S
AF Misra, Prasant
   Kottege, Navinda
   Kusy, Branislav
   Ostry, Diethelm
   Jha, Sanjay
TI Acoustical Ranging Techniques in Embedded Wireless Sensor Networked
   Devices
SO ACM TRANSACTIONS ON SENSOR NETWORKS
LA English
DT Article
DE Design; Algorithms; Experimentation; Ranging; localization; tracking;
   ultrasound; audible-range acoustics; linear chirp; envelope detection;
   near-inaudible acoustic signal design; Doppler's effect
ID TIME-DELAY ESTIMATION; FUNDAMENTAL LIMITATIONS; LOCALIZATION; SYSTEMS
AB Location sensing provides endless opportunities for a wide range of applications in GPS-obstructed environments, where, typically, there is a need for a higher degree of accuracy. In this article, we focus on robust range estimation, an important prerequisite for fine-grained localization. Motivated by the promise of acoustic in delivering high ranging accuracy, we present the design, implementation, and evaluation of acoustic (both ultrasound and audible) ranging systems. We distill the limitations of acoustic ranging and present efficient signal designs and detection algorithms to overcome the challenges of coverage, range, accuracy/resolution, tolerance to Doppler's effect, and audible intensity. We evaluate our proposed techniques experimentally on TWEET, a low-power platform purpose-built for acoustic ranging applications. Our experiments demonstrate an operational range of 20 m (outdoor) and an average accuracy approximate to 2 cm in the ultrasound domain. Finally, we present the design of an audible-range acoustic tracking service that encompasses the benefits of a near-inaudible acoustic broadband chirp and approximately two times increase in Doppler tolerance to achieve better performance.
C1 [Misra, Prasant] Swedish ICT, Swedish Inst Comp Sci, Comp Syst Lab, Stockholm, Sweden.
   [Kottege, Navinda; Kusy, Branislav] CSIRO ICT Ctr, Autonomous Syst Lab, Brisbane, Qld, Australia.
   [Ostry, Diethelm] CSIRO ICT Ctr, Wireless & Networking Technol Lab, Brisbane, Qld, Australia.
   [Jha, Sanjay] Univ New S Wales, Sch Comp Sci & Engn, Sydney, NSW, Australia.
RP Misra, P (reprint author), Swedish ICT, Swedish Inst Comp Sci, Comp Syst Lab, Stockholm, Sweden.
EM prasant.misra@gmail.com
RI Kottege, Navinda/B-7501-2011; Kottege, Navinda/J-2649-2014
OI Kottege, Navinda/0000-0002-2286-776X; Kottege,
   Navinda/0000-0002-2286-776X
FU Australian Research Council [DP110104344]; European Union [246016]
FX P. Misra and S. Jha were partially supported by the Australian Research
   Council under grant DP110104344. A portion of this work was also carried
   out by P. Misra during the tenure of an ERCIM Alain Bensoussan
   Fellowship Programme funded by the European Union Seventh Framework
   Programme (FP7/2007-2013) under grant agreement 246016.
NR 43
TC 0
Z9 0
PU ASSOC COMPUTING MACHINERY
PI NEW YORK
PA 2 PENN PLAZA, STE 701, NEW YORK, NY 10121-0701 USA
SN 1550-4859
EI 1550-4867
J9 ACM T SENSOR NETWORK
JI ACM Trans. Sens. Netw.
PD NOV
PY 2013
VL 10
IS 1
AR 15
DI 10.1145/2529981
PG 38
WC Computer Science, Information Systems; Telecommunications
SC Computer Science; Telecommunications
GA 281XO
UT WOS:000329134500015
ER

PT J
AU Fizer, E
   Gray, DD
   Semmens, KJ
AF Fizer, Eric
   Gray, Donald D.
   Semmens, Kenneth J.
TI Effect of screens on the turbulent flow in the quiescent zone of a
   rectangular aquaculture raceway
SO AQUACULTURAL ENGINEERING
LA English
DT Article
DE Turbulence measurements; Aquaculture; Fish; Raceway; Quiescent zone;
   Dogwood Lake; Acoustic Doppler velocimeter; Turbulence intensity
ID ONCORHYNCHUS-MYKISS CULTURE; TREATED MINE WATER
AB An acoustic Doppler velocimeter (ADV) was used to measure detailed vertical profiles of mean velocity and (for the first time) turbulence characteristics at the center of the quiescent zone (QZ) of operating aquaculture raceways. Instantaneous velocities were recorded at 10 Hz and averaged over a 360-s time interval in order to derive mean velocities, root-mean-square velocities, and turbulence intensities. The type and cleanliness of the screen separating the QZ from the fish rearing zone was found to be significant. When screens are free of growth and debris, smaller screens promote more uniform mean streamwise velocity profiles, reduce the streamwise root-mean-square (rms) velocities near the floor, and greatly reduce the turbulence intensities in the lower half of the profile. These effects suggest that smaller screens may be used to enhance the setting efficiency of QZs, but this conclusion may not be valid when the screen accumulates significant amounts of debris and algal growth. This condition dramatically alters both the magnitude and the shape of the mean and turbulence profiles. The slower mean velocity produced by a dirty screen should tend to enhance settling, but the higher turbulence has the opposite effect. It is not clear which effect is dominant. The resolution of these questions will require more comprehensive measurements of velocity and solids concentration. (C) 2013 Elsevier B.V. All rights reserved.
C1 [Fizer, Eric] W Virginia Univ, Dept Mech & Aerosp Engn, Morgantown, WV 26506 USA.
   [Gray, Donald D.] W Virginia Univ, Dept Civil & Environm Engn, Morgantown, WV 26506 USA.
   [Semmens, Kenneth J.] W Virginia Univ, Dept Aquaculture, Morgantown, WV 26506 USA.
RP Gray, DD (reprint author), W Virginia Univ, Dept Civil & Environm Engn, POB 6103, Morgantown, WV 26506 USA.
EM gray@cemr.wvu.edu
FU Cooperative State Research Education and Extension Service, U.S.
   Department of Agriculture
FX This work was supported by the Cooperative State Research Education and
   Extension Service, U.S. Department of Agriculture. The opinions,
   findings, conclusions, or recommendations are those of the authors and
   do not necessarily reflect the view of the U.S. Department of
   Agriculture. The authors thank Dr. Leslie Hopkinson of the West Virginia
   University Department of Civil and Environmental Engineering for
   valuable advice on the reduction of ADV data.
NR 17
TC 0
Z9 0
PU ELSEVIER SCI LTD
PI OXFORD
PA THE BOULEVARD, LANGFORD LANE, KIDLINGTON, OXFORD OX5 1GB, OXON, ENGLAND
SN 0144-8609
EI 1873-5614
J9 AQUACULT ENG
JI Aquac. Eng.
PD NOV
PY 2013
VL 57
BP 48
EP 53
DI 10.1016/j.aquaeng.2013.07.001
PG 6
WC Agricultural Engineering; Fisheries
SC Agriculture; Fisheries
GA 282CG
UT WOS:000329147300007
ER

PT J
AU He, CY
   Wu, XG
   Wang, JL
   Wu, YH
   Zheng, Y
   Li, GS
   Li, CB
   Hu, SP
   Li, HW
   Liu, JJ
   Luo, PW
   Yao, SH
AF He Chuang-Ye
   Wu Xiao-Guang
   Wang Jin-Long
   Wu Yi-Heng
   Zheng Yun
   Li Guang-Sheng
   Li Cong-Bo
   Hu Shi-Peng
   Li Hong-Wei
   Liu Jia-Jian
   Luo Peng-Wei
   Yao Shun-He
TI Lifetime Measurement of the Low Lying Yrast States in Pt-189
SO CHINESE PHYSICS LETTERS
LA English
DT Article
ID SHAPE COEXISTENCE; OBLATE; ROTATION; PARTICLE; MOMENTS; NUCLEI; MODEL
AB High-spin states in Pt-189 are populated through the heavy-ion fusion-evaporation reaction(176)Yb (O-18, 5n)Pt-189 at 87MeV beam energy. An array consisting of 13 HPGe detectors is used in conjunction with the plunger device in CIAE. The lifetimes of two levels in the yrast band are determined by using the recoil distance Doppler shift method. The transition quadrupole moments Q(t) are extracted. The results show that the 17(+)/2 state has a much larger Q(t) value than that of the ground state, whereas the value deceases quickly with spin increasing. This may contribute to the shape driving effect of the quasi-neutron from the i(13/2) orbital.
C1 [He Chuang-Ye; Wu Xiao-Guang; Wang Jin-Long; Wu Yi-Heng; Zheng Yun; Li Guang-Sheng; Li Cong-Bo; Hu Shi-Peng; Li Hong-Wei; Liu Jia-Jian; Luo Peng-Wei; Yao Shun-He] China Inst Atom Energy, Beijing 102413, Peoples R China.
RP He, CY (reprint author), China Inst Atom Energy, Beijing 102413, Peoples R China.
EM chuangye.he@gmail.com; wxg@ciae.ac.cn
FU National Natural Science Foundation of China [11175259, 11075214,
   10927507]
FX Supported by the National Natural Science Foundation of China under
   Grant Nos 11175259, 11075214 and 10927507.
NR 21
TC 0
Z9 0
PU IOP PUBLISHING LTD
PI BRISTOL
PA TEMPLE CIRCUS, TEMPLE WAY, BRISTOL BS1 6BE, ENGLAND
SN 0256-307X
EI 1741-3540
J9 CHINESE PHYS LETT
JI Chin. Phys. Lett.
PD NOV
PY 2013
VL 30
IS 11
AR 112101
DI 10.1088/0256-307X/30/11/112101
PG 3
WC Physics, Multidisciplinary
SC Physics
GA 282LM
UT WOS:000329172900017
ER

PT J
AU Palanisamy, N
   Riva, CE
   Rovati, L
   Cellini, M
   Gizzi, C
   Strobbe, E
AF Palanisamy, Nithiyanantham
   Riva, Charles E.
   Rovati, Luigi
   Cellini, Mauro
   Gizzi, Corrado
   Strobbe, Ernesto
TI Does pupil dilation influence subfoveal choroidal laser Doppler
   flowmetry?
SO ACTA OPHTHALMOLOGICA
LA English
DT Article
DE fundus camera-based LDF; LDF parameters; pupil dilation; subfoveal
   choroidal haemodynamic; tropicamide
ID OCULAR BLOOD-FLOW; OPTIC-NERVE HEAD; TROPICAMIDE
AB Purpose: The aim of this study was to assess (i) whether pupil dilation with tropicamide influences subfoveal choroidal blood flow, as assessed by continuous laser Doppler flowmetry (LDF) and (ii) if this is the case, whether the effect is due to a haemodynamic response of the drug-induced dilation. Methods: Following the instillation of one drop of 1% tropicamide in one eye of 18 healthy, nonsmoking volunteers (age 20-25years), the subfoveal choroidal LDF parameters (Vel, Vol and ChBF) were recorded during 30min, at 3-min intervals under two paradigms: through an artificial pupil (4mm diameter) placed in front of the cornea (P1) and without this artificial pupil (P2). Results: Tropicamide increased the pupil diameter from 3.30.4mm (mean +/- SD) to 8.3 +/- 0.4mm. Full dilation was reached at approximate to 24min. During this period of time, linear regression analysis demonstrated that none of the LDF parameters varied significantly (p>0.05), either under P1 or P2. Based on a group of 12 subjects, the smallest (%) change in the mean value of ChBF (ChBF(m)) that would be detectable (sensitivity of the method, S) was found to be 2% for P1 and 6% for P2. The average coefficient of variation of ChBF(m) based on eight measurements during dilation was greater for P2 than for P1 by a factor of approximately 2. Conclusion: Tropicamide had no significant influence on the subfoveal choroidal LDF parameters measured by continuous LDF during pupil dilation. Furthermore, pupil dilation did not affect ChBF(m) by more than the calculated minimum percentage change of 6% detectable with our method.
C1 [Palanisamy, Nithiyanantham; Rovati, Luigi] Univ Modena & Reggio Emilia, Dept Informat Engn, Modena, Italy.
   [Riva, Charles E.] Univ Lausanne, Lausanne, Switzerland.
   [Cellini, Mauro; Gizzi, Corrado; Strobbe, Ernesto] Univ Bologna, Ophthalmol Unit, Dept Specialist Surg & Anesthesiol Sci, Bologna, Italy.
RP Riva, CE (reprint author), Les Combes 71, CH-1971 Grimisuat, Switzerland.
EM charles.riva@netplus.ch
FU Fondazione Cassa di Risparmio in Bologna
FX This work was funded in part by a grant from the Fondazione Cassa di
   Risparmio in Bologna. The authors also thank Prof. Emilio Campos for his
   support and Prof. Martial Geiser for helpful comments.
NR 21
TC 0
Z9 0
PU WILEY-BLACKWELL
PI HOBOKEN
PA 111 RIVER ST, HOBOKEN 07030-5774, NJ USA
SN 1755-375X
EI 1755-3768
J9 ACTA OPHTHALMOL
JI Acta Ophthalmol.
PD NOV
PY 2013
VL 91
IS 7
BP E556
EP E560
DI 10.1111/aos.12130
PG 5
WC Ophthalmology
SC Ophthalmology
GA 270MR
UT WOS:000328323000008
ER

PT J
AU Napolitano, A
AF Napolitano, Antonio
TI Generalizations of Cyclostationarity
SO IEEE SIGNAL PROCESSING MAGAZINE
LA English
DT Article
ID TIME-VARIANT TRANSFORMATIONS; WIDE-BAND SIGNALS; COGNITIVE RADIO; ORDER;
   ESTIMATORS; LOCATION
AB The relative motion between transmitter and receiver introduces nonstationarity to stationary signals and modifies the nonstationarity of nonstationary signals. Several Doppler channel models of interest transform almost-cyclostationary (ACS) processes, which are an appropriate nonstationary model for modulated signals adopted in communications, radar, sonar, and telemetry, into generalized ACS (GACS) processes or spectrally correlated (SC) processes. Both classes of processes include the ACS processes as special cases. A review of these new classes of nonstationary processes is presented. The problems of probabilistic characterization, statistical function estimation, and determining the effects of time-sampling on these models are addressed. The impact of these models on signal detection and source location problems is discussed.
C1 Univ Napoli Parthenope, Naples, Italy.
RP Napolitano, A (reprint author), Univ Napoli Parthenope, Naples, Italy.
EM antonio.napolitano@uniparthenope.it
RI Napolitano, Antonio/J-2071-2014
OI Napolitano, Antonio/0000-0003-1457-0349
NR 38
TC 0
Z9 0
PU IEEE-INST ELECTRICAL ELECTRONICS ENGINEERS INC
PI PISCATAWAY
PA 445 HOES LANE, PISCATAWAY, NJ 08855-4141 USA
SN 1053-5888
EI 1558-0792
J9 IEEE SIGNAL PROC MAG
JI IEEE Signal Process. Mag.
PD NOV
PY 2013
VL 30
IS 6
BP 53
EP 63
DI 10.1109/MSP.2013.2265101
PG 11
WC Engineering, Electrical & Electronic
SC Engineering
GA 272ZL
UT WOS:000328502000010
ER

PT J
AU Djourelov, N
   Marchand, B
   Marinov, H
   Moncoffre, N
   Pipon, Y
   Bererd, N
   Nedelec, P
   Raimbault, L
   Epicier, T
AF Djourelov, Nikolay
   Marchand, Benoit
   Marinov, Hristo
   Moncoffre, Nathalie
   Pipon, Yves
   Bererd, Nicolas
   Nedelec, Patrick
   Raimbault, Louis
   Epicier, Thierry
TI Study of temperature and radiation induced microstructural changes in
   Xe-implanted UO2 by TEM, STEM, SIMS and positron spectroscopy
SO JOURNAL OF NUCLEAR MATERIALS
LA English
DT Article
ID URANIUM-DIOXIDE; XENON; ANNIHILATION; BUBBLES
AB Doppler broadening of annihilation gamma-line combined with a slow positron beam (SPB) was used to measure the momentum density distribution of annihilating pairs in a set of sintered UO2 samples implantated with 800-keV Xe-136(2+) at fluences of 1 x 10(15) and 1 x 10(16) Xe cm(-2). The effect of prolonged post-implantation annealing at 1673 and 1873 K. grain size, and 152-MeV Iodine irradiation were studied by analysis of S(E) profiles and S-W maps and discussed versus secondary ion mass spectroscopy (SIMS), scanning transmission electron microscopy results. Spectroscopy with SPB and SIMS is an excellent combination of complementary techniques for studying the formation and evolution of Xe-bubbles, and Xe retention. (C) 2013 Elsevier B.V. All rights reserved.
C1 [Djourelov, Nikolay; Marinov, Hristo] Bulgarian Acad Sci, Inst Nucl Res & Nucl Energy, BG-1784 Sofia, Bulgaria.
   [Marchand, Benoit; Moncoffre, Nathalie; Pipon, Yves; Bererd, Nicolas; Nedelec, Patrick; Epicier, Thierry] Univ Lyon 1, Lab IPNL, F-69622 Villeurbanne, France.
   [Marchand, Benoit] AREVA NP, AREVA, F-69456 Lyon, France.
   [Pipon, Yves; Bererd, Nicolas] Univ Lyon 1, IUT, F-69622 Villeurbanne, France.
   [Raimbault, Louis] Ecole Mines Paris, Ctr Geosci, F-77305 Fontainebleau, France.
   [Epicier, Thierry] Univ Lyon, INSA Lyon, MATEIS UMR CNRS 5510, F-69621 Villeurbanne, France.
RP Djourelov, N (reprint author), Bulgarian Acad Sci, Inst Nucl Res & Nucl Energy, 72 Tzarigradsko Chaussee Blvd, BG-1784 Sofia, Bulgaria.
EM nikdjour@inrne.bas.bg
FU Bulgarian/French program Rila-5/PHC; AREVA NP
FX We acknowledge the support by the Bulgarian/French program Rila-5/PHC,
   which has made possible the development of this collaboration, as well
   as the AREVA NP support.
NR 21
TC 0
Z9 0
PU ELSEVIER SCIENCE BV
PI AMSTERDAM
PA PO BOX 211, 1000 AE AMSTERDAM, NETHERLANDS
SN 0022-3115
EI 1873-4820
J9 J NUCL MATER
JI J. Nucl. Mater.
PD NOV
PY 2013
VL 443
IS 1-3
BP 562
EP 569
DI 10.1016/j.jnucmat.2013.07.066
PG 8
WC Materials Science, Multidisciplinary; Nuclear Science & Technology;
   Mining & Mineral Processing
SC Materials Science; Nuclear Science & Technology; Mining & Mineral
   Processing
GA 264UF
UT WOS:000327905800076
ER

PT J
AU Knowles, RD
   Saddington, AJ
   Knowles, K
AF Knowles, Robin D.
   Saddington, Alistair J.
   Knowles, Kevin
TI On the near wake of a Formula One front wheel
SO PROCEEDINGS OF THE INSTITUTION OF MECHANICAL ENGINEERS PART D-JOURNAL OF
   AUTOMOBILE ENGINEERING
LA English
DT Article
DE Laser Doppler anemometry; Formula One; wheel wake
ID TURBULENCE
AB Velocity measurements were made in the near wake of the front wheel of a Formula One car using a laser Doppler anemometer. Tests were carried out on a 50% scale in a closed-return three-quarter open-jet wind tunnel. Three configurations were investigated to determine the effect of both the car and an external wheel support strut on the wheel wake. In each of the configurations the test Reynolds number, based on the wheel diameter, was 6.8 x 10(5). Three components of the velocity were measured at two planes less than than 1.0D (where D is the wheel diameter) downstream of the wheel axis. These data were used to visualise the extent of the wake, the flow structures present and also the streamwise turbulence intensity. The presence of the car was found to alter significantly the structure of the wheel wake when compared with an isolated wheel. In addition, the external support strut was found to have less impact in the presence of the car than previous isolated wheel studies have suggested. No previous such studies appear to have been published in the open literature.
C1 [Knowles, Robin D.; Saddington, Alistair J.; Knowles, Kevin] Cranfield Univ, Def Acad United Kingdom, Aeromech Syst Grp, Swindon SN6 8LA, Wilts, England.
RP Saddington, AJ (reprint author), Cranfield Univ, Def Acad United Kingdom, Aeromech Syst Grp, Swindon SN6 8LA, Wilts, England.
EM a.j.saddington@cranfield.ac.uk
FU Engineering and Physical Sciences Research Council CASE award [EPSRC
   CASE 00318941]
FX This work was supported by an Engineering and Physical Sciences Research
   Council CASE award (EPSRC CASE 00318941).
NR 38
TC 0
Z9 0
PU SAGE PUBLICATIONS LTD
PI LONDON
PA 1 OLIVERS YARD, 55 CITY ROAD, LONDON EC1Y 1SP, ENGLAND
SN 0954-4070
EI 2041-2991
J9 P I MECH ENG D-J AUT
JI Proc. Inst. Mech. Eng. Part D-J. Automob. Eng.
PD NOV
PY 2013
VL 227
IS 11
BP 1491
EP 1502
DI 10.1177/0954407013491903
PG 12
WC Engineering, Mechanical; Transportation Science & Technology
SC Engineering; Transportation
GA 268QM
UT WOS:000328185600001
ER

PT J
AU Lim, S
   Noh, G
   Kim, H
   Hong, D
AF Lim, Sungmook
   Noh, Gosan
   Kim, Hyungjong
   Hong, Daesik
TI Optimal Tone Space Selection Scheme for OFDMA-VTS in Carrier Aggregation
SO IEEE TRANSACTIONS ON WIRELESS COMMUNICATIONS
LA English
DT Article
DE OFDMA-VTS; carrier aggregation; user-specific channel; system capacity
ID SYSTEMS; ICI
AB In this paper, we propose an optimal tone space selection scheme for orthogonal frequency division multiple access with variable tone spaces (OFDMA-VTS) in carrier aggregation based on user-specific channels. We begin by analyzing inter-symbol interference (ISI) and inter-carrier interference (ICI) in non-contiguous carrier aggregation, which differ according to the delay and Doppler spreads associated with each user, as well as the tone space that each user utilizes. Based on that, we propose an optimal tone space selection scheme as a way to minimize both ISI and ICI. We also derive an upper bound on OFDMA-VTS capacity when it is applied to the proposed scheme. Furthermore, we investigate the effect of inter-user interference (IUI) in contiguous carrier aggregation and show that the proposed scheme can be applied to OFDMA-VTS in contiguous carrier aggregation as a suboptimal solution. Numerical results demonstrate that the proposed scheme maximizes OFDMA-VTS capacity by minimizing the total ISI and ICI interference, thereby enhancing the system capacity over what is possible with conventional OFDMA.
C1 [Lim, Sungmook; Hong, Daesik] Yonsei Univ, Sch Elect & Elect Engn, Informat & Telecommun Lab, Seoul 120749, South Korea.
   [Noh, Gosan] ETRI, Taejon 305700, South Korea.
   [Kim, Hyungjong] Samsung Elect, Suwon, South Korea.
RP Lim, S (reprint author), Yonsei Univ, Sch Elect & Elect Engn, Informat & Telecommun Lab, Seoul 120749, South Korea.
EM withyou@yonsei.ac.kr; gsnoh@etri.re.kr; hj26.kim@samsung.com;
   daesikh@yonsei.ac.kr
FU Yonsei University; National Research Foundation of Korea(NRF); Korea
   government(MEST) [2012R1A2A1A05026315]
FX This work was supported in part by the Yonsei University Research Fund
   of 2013, and in part by the National Research Foundation of Korea(NRF)
   grant funded by the Korea government(MEST) (No. 2012R1A2A1A05026315).
NR 22
TC 0
Z9 0
PU IEEE-INST ELECTRICAL ELECTRONICS ENGINEERS INC
PI PISCATAWAY
PA 445 HOES LANE, PISCATAWAY, NJ 08855-4141 USA
SN 1536-1276
EI 1558-2248
J9 IEEE T WIREL COMMUN
JI IEEE Trans. Wirel. Commun.
PD NOV
PY 2013
VL 12
IS 11
BP 5679
EP 5691
DI 10.1109/TWC.2013.092513.121999
PG 13
WC Engineering, Electrical & Electronic; Telecommunications
SC Engineering; Telecommunications
GA 266XV
UT WOS:000328058400027
ER

PT J
AU Rinaldi, CA
   Kranig, W
   Leclercq, C
   Kacet, S
   Betts, T
   Bordachar, P
   Gutleben, KJ
   Shetty, A
   Keel, A
   Ryu, K
   Farazi, TG
   Simon, M
   Naqvi, TZ
AF Rinaldi, C. Aldo
   Kranig, Wolfgang
   Leclercq, Christophe
   Kacet, Salem
   Betts, Tim
   Bordachar, Pierre
   Gutleben, Klaus-Juergen
   Shetty, Anoop
   Keel, Allen
   Ryu, Kyungmoo
   Farazi, Taraneh G.
   Simon, Marcus
   Naqvi, Tasneem Z.
TI Acute Effects of Multisite Left Ventricular Pacing on Mechanical
   Dyssynchrony in Patients Receiving Cardiac Resynchronization Therapy
SO JOURNAL OF CARDIAC FAILURE
LA English
DT Article
DE Cardiac resynchronization therapy; biventricular pacing; multisite
   pacing; left ventricular pacing leads; heart failure; dyssynchrony
ID CHRONIC HEART-FAILURE; TRIPLE-SITE; MULTICENTER; PREDICTORS; LEAD
AB Background: A novel quadripolar left ventricular (LV) pacing lead has the ability to deliver multisite LV pacing (MSLV). We set out to characterize the safety and changes in acute mechanical dyssynchrony with MSLV in cardiac resynchronization therapy (CRT) patients. Methods and Results: Prospective multicenter study in 52 patients receiving CRT. An acute pacing protocol comprising 8 MSLV configurations covering a range of delays was compared with conventional CRT (baseline). Transthoracic tissue Doppler imaging (TDI) was used to measure the standard deviation of time to peak contraction of 12 LV segments (Ts-SD) and delayed longitudinal contraction. No ventricular arrhythmia occurred in any of the 52 patients. Complete TDI datasets were collected in 41 patients. Compared with baseline: 1) The mean Ts-SD was significantly lower for the optimal MSLV configuration (35.3 +/- 36.4 vs 50.2 +/- 29.1 ms; P <.001); 2) at least 1 MSLV configuration exhibited a significant dyssynchrony improvement in 63% of patients; and 3) the mean number of LV segments with delayed longitudinal contractions was significantly reduced with the optimal MSLV configuration (0.37 +/- 7.99 vs 2.20 +/- 0.19; P <.001). Conclusions: Acute MSLV was acutely safe, and a proportion of MSLV vectors resulted in a significant reduction in echocardiographic dyssynchrony compared with conventional CRT.
C1 [Rinaldi, C. Aldo; Shetty, Anoop] St Thomas Hosp, London SE1 7EH, England.
   [Kranig, Wolfgang] Schuechtermann Klin, Bad Rothenfelde, Germany.
   [Leclercq, Christophe] CHU Pontchaillou, Rennes, France.
   [Kacet, Salem] Hop Cardiol, F-59037 Lille, France.
   [Betts, Tim] John Radcliffe Hosp, Oxford OX3 9DU, England.
   [Bordachar, Pierre] Univ Hosp Bordeaux, Bordeaux, France.
   [Gutleben, Klaus-Juergen] Herz & Diabet Zent NRW, Bad Oeynhausen, Germany.
   [Keel, Allen; Ryu, Kyungmoo; Farazi, Taraneh G.] St Jude Med, Sylmar, CA USA.
   [Simon, Marcus] St Jude Med Int, Brussels, Belgium.
   [Naqvi, Tasneem Z.] Univ So Calif, Los Angeles, CA USA.
RP Rinaldi, CA (reprint author), St Thomas Hosp, Dept Cardiac, London SE1 7EH, England.
EM c.rinaldi@virgin.net
FU St Jude Medical
FX St Jude Medical
NR 20
TC 2
Z9 2
PU CHURCHILL LIVINGSTONE INC MEDICAL PUBLISHERS
PI PHILADELPHIA
PA CURTIS CENTER, INDEPENDENCE SQUARE WEST, PHILADELPHIA, PA 19106-3399 USA
SN 1071-9164
EI 1532-8414
J9 J CARD FAIL
JI J. Card. Fail.
PD NOV
PY 2013
VL 19
IS 11
BP 731
EP 738
DI 10.1016/j.cardfail.2013.10.003
PG 8
WC Cardiac & Cardiovascular Systems
SC Cardiovascular System & Cardiology
GA 268OU
UT WOS:000328181200002
ER

PT J
AU Ennezat, PV
   Marechaux, S
   Bouabdallaoui, N
   Le Jemtel, TH
AF Ennezat, Pierre Vladimir
   Marechaux, Sylvestre
   Bouabdallaoui, Nadia
   Le Jemtel, Thierry H.
TI Dynamic Nature of Pulmonary Artery Systolic Pressure in Decompensated
   Heart Failure With Preserved Ejection Fraction: Role of Functional
   Mitral Regurgitation
SO JOURNAL OF CARDIAC FAILURE
LA English
DT Article
DE Heart failure with preserved ejection fraction; pulmonary hypertension;
   mitral regurgitation
ID ECHOCARDIOGRAPHIC-ASSESSMENT; INTRAVENOUS NESIRITIDE; HYPERTENSION;
   EXERCISE
AB Background: Pulmonary hypertension (PH) is prevalent in decompensated heart failure with preserved ejection fraction (HFpEF). We investigated the effect of a return to a compensated state on pulmonary artery systolic pressure (PASP) and functional mitral regurgitation (FMR).
   Methods and Results: Two-dimensional Doppler echocardiography was prospectively performed before initiation of standard therapy and 48 hours later in 37 patients hospitalized for HFpEF-related dyspnea and in 26 patients hospitalized for non-HFpEF related dyspnea. Left atrial volume index, and E/e ' ratio, and PASP were significantly greater and E-wave deceleration time significantly shorter in HFpEF than in non-HFpEF patients. Thirty-two of the 37 HFpEF had FMR on admission whereas none of the non-HFpEF patients had FMR. After 48 hours of therapy, the reduction in PASP was significantly greater in the 26 HFpEF patients who improved than in the 11 HFpEF patients who did not (-24 vs -9 mm Hg, respectively; P < .0001), whereas PASP remained unchanged in non-HFpEF patients. The decrease in PASP correlated in HFpEF patients with reductions in blood pressure, heart rate, left ventricular end-diastolic volume, inferior vena cava diameter, E/A ratio, E/e ' ratio, mitral effective regurgitant orifice area (EROA), and E-wave deceleration time. The correlation between PASP and mitral EROA was the only one that remained significant by multivariate analysis.
   Conclusions: Noninvasive monitoring of PASP and FMR during an episode of HFpEF decompensation reveals that the return to a compensated state is associated with a significant reduction in PASP and FMR.
C1 [Ennezat, Pierre Vladimir] Univ Lille Nord France, Inst Fed Rech, Lille, France.
   [Marechaux, Sylvestre] Univ Lille Nord France, Grp Hosp, Inst Catholique Lillois, Lille, France.
   [Marechaux, Sylvestre] Univ Catholique Lille, Fac Libre Med, Lille, France.
   [Bouabdallaoui, Nadia] Hop Europeen Georges Pompidou, Cardiol Intens Care Unit, Paris, France.
   [Le Jemtel, Thierry H.] Tulane Univ, Sch Med, Heart & Vasc Inst, New Orleans, LA 70112 USA.
RP Ennezat, PV (reprint author), CHU Grenoble, Dept Cardiol, BP 217, F-38043 Grenoble 09, France.
EM ennezat@yahoo.com
NR 29
TC 2
Z9 2
PU CHURCHILL LIVINGSTONE INC MEDICAL PUBLISHERS
PI PHILADELPHIA
PA CURTIS CENTER, INDEPENDENCE SQUARE WEST, PHILADELPHIA, PA 19106-3399 USA
SN 1071-9164
EI 1532-8414
J9 J CARD FAIL
JI J. Card. Fail.
PD NOV
PY 2013
VL 19
IS 11
BP 746
EP 752
DI 10.1016/j.cardfail.2013.09.006
PG 7
WC Cardiac & Cardiovascular Systems
SC Cardiovascular System & Cardiology
GA 268OU
UT WOS:000328181200004
ER

PT J
AU Han, X
   Yin, JW
   Guo, LX
   Zhang, X
AF Han Xiao
   Yin Jing-Wei
   Guo Long-Xiang
   Zhang Xiao
TI Research on bionic underwater acoustic communication technology based on
   differential Pattern time delay shift coding and dolphin whistles
SO ACTA PHYSICA SINICA
LA Chinese
DT Article
DE bionic underwater acoustic communication; differential Pattern time
   delay shift coding; dolphin whistles; covert nature
ID SPREAD-SPECTRUM; SOUNDS
AB Regarding the performance degradation caused by the traditional method of covert underwater acoustic communication, in this paper we propose a bionic underwater acoustic communication technology on the basis of differential Pattern time delay shift coding system and dolphin whistles. The signal band of dolphin whistles is narrow and the intervals between information signals are different, and the cross-correlation is very weak. Dolphin whistles are used for synchronization and Patterns, for the time interval between dolphin whistles conveys the information bits. The mimicked version of communication signal is not easy to detect and intercept, and the special encoding method of differential Pattern time delay shift also makes the information not easy to decipher, so this bionic underwater acoustic communication technology has strong covert and confidential nature and it also has an excellent performance in anti inter-symbol interference and anti Doppler effect. A tank experiment is conducted for this system. At SNR 0 dB and relative movement, the user message is recovered at an effective data rate of 67 bit/s with low bit error. It is proved that the system has an effectiveness, robustness and covert nature.
C1 [Han Xiao; Yin Jing-Wei; Guo Long-Xiang; Zhang Xiao] Harbin Engn Univ, Sci & Technol Underwater Acoust Lab, Harbin 150001, Peoples R China.
RP Yin, JW (reprint author), Harbin Engn Univ, Sci & Technol Underwater Acoust Lab, Harbin 150001, Peoples R China.
EM yinjingwei@hrbeu.edu.cn
FU National Natural Science Foundation of China [51179034, 60802060];
   Fundamental Research Funds of the Central University, China
   [P223513012]; China Postdoctoral Science Foundation [2013M531015]
FX Project supported by the National Natural Science Foundation of China
   (Grant Nos. 51179034, 60802060), the Fundamental Research Funds of the
   Central University, China (Grant No. P223513012), and the China
   Postdoctoral Science Foundation (Grant No. 2013M531015).
NR 16
TC 0
Z9 0
PU CHINESE PHYSICAL SOC
PI BEIJING
PA P O BOX 603, BEIJING 100080, PEOPLES R CHINA
SN 1000-3290
J9 ACTA PHYS SIN-CH ED
JI Acta Phys. Sin.
PD NOV
PY 2013
VL 62
IS 22
AR 224301
DI 10.7498/aps.62.224301
PG 6
WC Physics, Multidisciplinary
SC Physics
GA 263NQ
UT WOS:000327815700036
ER

PT J
AU Shen, FH
   Sun, DS
   Liu, CL
   Qiu, CQ
   Shu, ZF
AF Shen Fa-Hua
   Sun Dong-Song
   Liu Cheng-Lin
   Qiu Cheng-Qun
   Shu Zhi-Feng
TI Data inversion technique for single Fabry-Perot etalon-based
   dual-frequency Doppler lidar
SO ACTA PHYSICA SINICA
LA Chinese
DT Article
DE Doppler lidar; Fabry-Perot etalon; edge technique; dual frequency
ID WIND LIDAR; VALIDATION; RADAR
AB The effective transmittance of the Fabry-Perot (F-P) etalon in the case of the atmospheric backscatter light incidence is deduced. In the single F-P etalon-based dual-frequency Doppler lidar system, the wind retrieval accuracy with Rayleigh-induced effect for average method is analyzed quantitatively. A nonlinear iterative algorithm is proposed which can retrieve both wind speed and backscatter ratio, and its effectiveness is verified by simulation test. At the same time, the specific expressions of the radial wind speed error and backscatter ratio error are deduced. According to these expressions, the radial wind speed error and backscatter ratio error are simulated. The simulation results show that on the assumption that the total number of backscattering photons received by telescope is 50000, the radial wind speed measurement error decreases rapidly with the increase of backscatter ratio; when R-beta > 1.2, the radial wind speed error is below 3 m/s within the wind speed measurement dynamic range of +/- 25 m/s; the backscatter ratio measurement error increases with the increase of backscatter ratio, but it is almost irrelative to the magnitude of radial wind; when R-beta < 10, the backscatter ratio relative error is less than 13%.
C1 [Shen Fa-Hua; Liu Cheng-Lin; Qiu Cheng-Qun] Yancheng Teachers Univ, Dept Phys, Yancheng 224002, Peoples R China.
   [Sun Dong-Song; Shu Zhi-Feng] Univ Sci & Technol China, Sch Space & Earth Sci, Hefei 230026, Peoples R China.
RP Shen, FH (reprint author), Yancheng Teachers Univ, Dept Phys, Yancheng 224002, Peoples R China.
EM sfh81914@tom.com
NR 18
TC 0
Z9 0
PU CHINESE PHYSICAL SOC
PI BEIJING
PA P O BOX 603, BEIJING 100080, PEOPLES R CHINA
SN 1000-3290
J9 ACTA PHYS SIN-CH ED
JI Acta Phys. Sin.
PD NOV
PY 2013
VL 62
IS 22
AR 220702
DI 10.7498/aps.62.220702
PG 7
WC Physics, Multidisciplinary
SC Physics
GA 263NQ
UT WOS:000327815700012
ER

PT J
AU Tomisti, L
   Del Re, M
   Bartalena, L
   Tanda, ML
   Pucci, A
   Pambianco, F
   Danesi, R
   Braverman, LE
   Martino, E
   Bogazzi, F
AF Tomisti, Luca
   Del Re, Marzia
   Bartalena, Luigi
   Tanda, Maria L.
   Pucci, Angelo
   Pambianco, Franco
   Danesi, Romano
   Braverman, Lewis E.
   Martino, Enio
   Bogazzi, Fausto
TI EFFECTS OF AMIODARONE, THYROID HORMONES AND CYP2C9 AND VKORC1
   POLYMORPHISMS ON WARFARIN METABOLISM: A REVIEW OF THE LITERATURE
SO ENDOCRINE PRACTICE
LA English
DT Review
ID FLOW DOPPLER SONOGRAPHY; DRUG-DRUG INTERACTIONS; INDUCED THYROTOXICOSIS;
   INTERINDIVIDUAL VARIABILITY; INDUCED HYPOPROTHROMBINEMIA; FOUNDATION
   GUIDE; ANTICOAGULATION; POTENTIATION; THERAPY; HYPERTHYROIDISM
AB Objective: To review the literature regarding the interaction among amiodarone therapy, thyroid hormone levels, and warfarin metabolism.
   Methods: A 73-year-old male with type 2 after describing an unusual case of amiodarone-induced thyrotoxicosis (AIT) who experienced a severe rise in international normalized ratio (INR) values after initiating warfarin therapy due to an unusual combination of excessive thyroid hormones, amiodarone therapy, and a genetic abnormality affecting warfarin metabolism.
   Results: Genetic analysis revealed that the patient was CYP2C9*2 wild-type, CYP2C9*3/*3 homozygous mutant, and VKORC1*3/*3 homozygous mutant. A review of the literature revealed that both mutations can independently affect warfarin metabolism. In addition, amiodarone therapy and the presence of thyrotoxicosis per se can affect warfarin metabolism and reduce the dose needed to maintain INR in the therapeutic range. The association of the 2 genetic polymorphisms in a patient with AIT is extremely rare and strongly impairs warfarin metabolism, exposing the patient to a high risk of overtreatment.
   Conclusions: In patients with AIT, warfarin therapy should be gradually introduced, starting with a very low dose, because of the significant risk of warfarin overtreatment. Whether the genetic analysis of CYP2C9 and VKORC1 polymorphisms should be routinely performed in AIT patients remains conjectural.
C1 [Tomisti, Luca; Martino, Enio; Bogazzi, Fausto] Univ Pisa, Endocrinol Sect, Dept Clin & Expt Med, I-56124 Pisa, Italy.
   [Del Re, Marzia; Danesi, Romano] Univ Pisa, Dept Internal Med, Div Pharmacol, I-56124 Pisa, Italy.
   [Bartalena, Luigi; Tanda, Maria L.] Univ Insubria, Dept Clin & Expt Med, Varese, Italy.
   [Pucci, Angelo; Pambianco, Franco] Hosp Carrara, Cardiol Unit, Carrara, Italy.
   [Braverman, Lewis E.] Boston Univ, Sch Med, Dept Endocrinol Diabet & Nutr, Boston, MA 02118 USA.
RP Bogazzi, F (reprint author), Univ Pisa, Endocrinol Sect, Dept Clin & Expt Med, Osped Cisanello, Via Paradisa 2, I-56124 Pisa, Italy.
EM fbogazzi@hotmail.com
NR 49
TC 1
Z9 1
PU AMER ASSOC CLINICAL ENDOCRINOLOGISTS
PI JACKSONVILLE
[truncated: 62,139,399 more chars]
