# Supplementary material for: Invisible Brain: Knowledge in Research Works and Neuron Activity
Source: PLoS One. 2016 Jul 20;11(7):e0158590. doi: 10.1371/journal.pone.0158590 (PMC4954711; doi:10.1371/journal.pone.0158590)
Supplement: S1 File — (ZIP) [file pone.0158590.s001.zip › GameTheory.txt]

FN Thomson Reuters Web of Science™
VR 1.0
PT J
AU Yukalov, VI
   Yukalova, EP
   Sornette, D
AF Yukalov, Vyacheslav I.
   Yukalova, Elizaveta P.
   Sornette, Didier
TI Utility Rate Equations of Group Population Dynamics in Biological and
   Social Systems
SO PLOS ONE
LA English
DT Article
ID EVOLUTIONARILY STABLE STRATEGIES; CARRYING-CAPACITY; ALTRUISTIC
   PUNISHMENT; REPLICATOR DYNAMICS; WORLD-POPULATION; GROUP SELECTION;
   GAME-THEORY; COOPERATION; FITNESS; GROWTH
AB We present a novel system of equations to describe the evolution of self-organized structured societies (biological or human) composed of several trait groups. The suggested approach is based on the combination of ideas employed in the theory of biological populations, system theory, and utility theory. The evolution equations are defined as utility rate equations, whose parameters are characterized by the utility of each group with respect to the society as a whole and by the mutual utilities of groups with respect to each other. We analyze in detail the cases of two groups (cooperators and defectors) and of three groups (cooperators, defectors, and regulators) and find that, in a self-organized society, neither defectors nor regulators can overpass the maximal fractions of about 10% each. This is in agreement with the data for bee and ant colonies. The classification of societies by their distance from equilibrium is proposed. We apply the formalism to rank the countries according to the introduced metric quantifying their relative stability, which depends on the cost of defectors and regulators as well as their respective population fractions. We find a remarkable concordance with more standard economic ranking based, for instance, on GDP per capita.
C1 [Yukalov, Vyacheslav I.; Yukalova, Elizaveta P.; Sornette, Didier] Swiss Fed Inst Technol, ETH Zurich, Dept Management Technol & Econ, Zurich, Switzerland.
   [Yukalov, Vyacheslav I.] Joint Inst Nucl Res, Bogolubov Lab Theoret Phys, Dubna, Russia.
   [Yukalova, Elizaveta P.] Joint Inst Nucl Res, Informat Technol Lab, Dubna, Russia.
   [Sornette, Didier] Univ Geneva, Swiss Finance Inst, Geneva, Switzerland.
RP Yukalov, VI (reprint author), Swiss Fed Inst Technol, ETH Zurich, Dept Management Technol & Econ, Zurich, Switzerland.
EM yukalov@theor.jinr.ru
FU ETH Zurich Competence Center "Coping with Crises in Complex
   Socio-Economic Systems"
FX Partial financial support from the ETH Zurich Competence Center "Coping
   with Crises in Complex Socio-Economic Systems" is acknowledged. No
   additional external funding was received for this study.
NR 111
TC 0
Z9 0
PU PUBLIC LIBRARY SCIENCE
PI SAN FRANCISCO
PA 1160 BATTERY STREET, STE 100, SAN FRANCISCO, CA 94111 USA
SN 1932-6203
J9 PLOS ONE
JI PLoS One
PD DEC 30
PY 2013
VL 8
IS 12
AR e83225
DI 10.1371/journal.pone.0083225
PG 15
WC Multidisciplinary Sciences
SC Science & Technology - Other Topics
GA 282SX
UT WOS:000329194700029
ER

PT J
AU Abdul-Ghafoor, OB
   Ismail, M
   Nordin, R
   Abd El-Saleh, A
AF Abdul-Ghafoor, Omar B.
   Ismail, Mahamod
   Nordin, Rosdiadee
   Abd El-Saleh, Ayman
TI Resource Allocation in Spectrum Sharing ad-hoc Cognitive Radio Networks
   Based on Game Theory: An Overview
SO KSII TRANSACTIONS ON INTERNET AND INFORMATION SYSTEMS
LA English
DT Article
DE Cognitive radio; ad hoc; game theory; Nash equilibrium; pricing;
   resource allocation; power/rate Control; MAC/routing
ID POWER-CONTROL; WIRELESS NETWORKS; FRAMEWORK
AB The traditional approach of fixed spectrum allocation to licensed networks has resulted in spectrum underutilisation. Cognitive radio technology is envisioned as a promising solution that can be used to resolve the ineffectiveness of the fixed spectrum allocation policy by accessing the underutilised spectrum of existing technologies opportunistically. The implementation of cognitive radio networks (CRNs) faces distinct challenges due to the fact that two systems (i.e., cognitive radio (CR) and primary users (PUs)) with conflicting interests interact with each other. Specially, in self-organised systems such as ad-hoc CRNs (AHCRNs), the coordination of spectrum access introduces challenges to researchers due to rapid utilisation changes in the available spectrum, as well as the multi-hop nature of ad-hoc networks, which creates additional challenges in the analysis of resource allocation (e. g., power control, channel and rate allocation). Instead, game theory has been adopted as a powerful mathematical tool in analysing and modelling the interaction processes of AHCRNs.
   In this survey, we first review the most fundamental concepts and architectures of CRNs and AHCRNs. We then introduce the concepts of game theory, utility function, Nash equilibrium and pricing techniques. Finally, we survey the recent literature on the game theoretic analysis of AHCRNs, highlighting its applicability to the physical layer PHY, the MAC layer and the network layer.
C1 [Abdul-Ghafoor, Omar B.; Ismail, Mahamod; Nordin, Rosdiadee] Univ Kebangsaan Malaysia, Dept Elect Elect & Syst Engn, Bangi 43600, Malaysia.
   [Abd El-Saleh, Ayman] Multimedia Univ, Fac Engn, Ayer Keroh, Melaka, Malaysia.
RP Abdul-Ghafoor, OB (reprint author), Univ Kebangsaan Malaysia, Dept Elect Elect & Syst Engn, Bangi 43600, Malaysia.
EM omar.omarghafoor@gmail.com; mahamod@eng.ukm.my; adee@eng.ukm.my;
   ayman.elsaleh@mmu.edu.my
FU Universiti Kebangsaan Malaysia [UKM-DPP-2013-006]; Malaysia's Ministry
   of Higher Education [ERGS/1/2013/ICT03/UKM/02/1]
FX The authors are very appreciative to the Universiti Kebangsaan Malaysia
   (UKM-DPP-2013-006) and Malaysia's Ministry of Higher Education
   (ERGS/1/2013/ICT03/UKM/02/1) for funding of this work. The authors would
   also like to thank the editor and the anonymous reviewers for their
   valuable feedback.
NR 76
TC 0
Z9 0
PU KSII-KOR SOC INTERNET INFORMATION
PI GANGNAM-GU
PA KOR SCI & TECHNOL CTR, 409 ON 4TH FLR, MAIN BLDG, 635-4 YEOKSAM 1-DONG,
   GANGNAM-GU, SEOUL 00000, SOUTH KOREA
SN 1976-7277
J9 KSII T INTERNET INF
JI KSII Trans. Internet Inf. Syst.
PD DEC 29
PY 2013
VL 7
IS 12
BP 2957
EP 2986
PG 30
WC Computer Science, Information Systems; Telecommunications
SC Computer Science; Telecommunications
GA AD3PH
UT WOS:000333157700001
ER

PT J
AU White-Schwoch, T
   Kraus, N
AF White-Schwoch, Travis
   Kraus, Nina
TI Physiologic discrimination of stop consonants relates to phonological
   skills in pre-readers: a biomarker for subsequent reading ability?
SO FRONTIERS IN HUMAN NEUROSCIENCE
LA English
DT Article
DE reading; dyslexia; temporal sampling; phase locking; brainstem;
   phonological awareness; temporal coding
ID AUDITORY BRAIN-STEM; FORMANT TRANSITION DURATION; LANGUAGE-IMPAIRED
   CHILDREN; IN-NOISE PERCEPTION; ACTION VIDEO GAMES; DEVELOPMENTAL
   DYSLEXIA; INFERIOR COLLICULUS; SPEECH-PERCEPTION; ALLOPHONIC MODE;
   NEURAL EVIDENCE
AB Reading development builds upon the accurate representation of the phonological structure of spoken language. This representation and its neural foundations have been studied extensively with respect to reading due to pervasive performance deficits on basic phonological tasks observed in children with dyslexia. The subcortical auditory system a site of intersection for sensory and cognitive input is exquisitely tuned to code fine timing differences between phonemes, and so likely plays a foundational role in the development of phonological processing and, eventually, reading. This temporal coding of speech varies systematically with reading ability in school age children. Little is known, however, about subcortical speech representation in pre-school age children. We measured auditory brainstem responses to the stop consonants [ba] and [ga] in a cohort of 4-year-old children and assessed their phonological skills. In a typical auditory system, brainstem responses to [ba] and [ga] are out of phase (i.e., differ in time) due to formant frequency differences in the consonant-vowel transitions of the stimuli. We found that children who performed worst on the phonological awareness task insufficiently code this difference, revealing a physiologic link between early phonological skills and the neural representation of speech. We discuss this finding in light of existing theories of the role of the auditory system in developmental dyslexia, and argue for a systems-level perspective for understanding the importance of precise temporal coding for learning to read.
C1 [White-Schwoch, Travis; Kraus, Nina] Northwestern Univ, Auditory Neurosci Lab, Evanston, IL 60208 USA.
   [White-Schwoch, Travis; Kraus, Nina] Northwestern Univ, Dept Commun Sci, Evanston, IL 60208 USA.
   [Kraus, Nina] Northwestern Univ, Inst Neurosci, Evanston, IL 60208 USA.
   [Kraus, Nina] Northwestern Univ, Dept Neurobiol & Physiol, Evanston, IL 60208 USA.
   [Kraus, Nina] Northwestern Univ, Dept Otolaryngol, Chicago, IL 60611 USA.
RP Kraus, N (reprint author), Northwestern Univ, Auditory Neurosci Lab, 2240 Campus Dr, Evanston, IL 60208 USA.
EM nkraus@northwestern.edu
FU NIH [R01HD069414]; Knowles Hearing Center
FX We thank members of the Auditory Neuroscience Laboratory for their
   assistance with data collection, especially Dana L. Strait for
   contributions to study development. We also thank Trent Nicol, Jane
   Hornickel, Adam Tierney, Karen Chan Barrett, and Samira Anderson for
   their input on earlier drafts of the manuscript. Supported by NIH
   R01HD069414 and the Knowles Hearing Center.
NR 79
TC 0
Z9 0
PU FRONTIERS RESEARCH FOUNDATION
PI LAUSANNE
PA PO BOX 110, LAUSANNE, 1015, SWITZERLAND
SN 1662-5161
J9 FRONT HUM NEUROSCI
JI Front. Hum. Neurosci.
PD DEC 24
PY 2013
VL 7
AR 899
DI 10.3389/fnhum.2013.00899
PG 9
WC Neurosciences; Psychology
SC Neurosciences & Neurology; Psychology
GA 283JO
UT WOS:000329242500002
ER

PT J
AU Thompson, GJ
   Hurd, PL
   Crespi, BJ
AF Thompson, Graham J.
   Hurd, Peter L.
   Crespi, Bernard J.
TI Genes underlying altruism
SO BIOLOGY LETTERS
LA English
DT Article
DE altruism; inclusive fitness; sociality
ID QUANTITATIVE TRAIT LOCI; DOPAMINE-D4 RECEPTOR; CASTE DETERMINATION;
   INSECT SOCIETIES; APIS-MELLIFERA; DICTATOR GAME; EVOLUTION; BEHAVIOR;
   COMPETITION; ALLOCATION
AB William D. Hamilton postulated the existence of 'genes underlying altruism', under the rubric of inclusive fitness theory, a half-century ago. Such genes are now poised for discovery. In this article, we develop a set of intuitive criteria for the recognition and analysis of genes for altruism and describe the first candidate genes affecting altruism from social insects and humans. We also provide evidence from a human population for genetically based trade-offs, underlain by oxytocin-system polymorphisms, between alleles for altruism and alleles for non-social cognition. Such trade-offs between self-oriented and altruistic behaviour may influence the evolution of phenotypic diversity across all social animals.
C1 [Thompson, Graham J.] Univ Western Ontario, Dept Biol, London, ON N6A 5B7, Canada.
   [Hurd, Peter L.] Univ Alberta, Dept Psychol, Edmonton, AB T6G 2R3, Canada.
   [Hurd, Peter L.] Univ Alberta, Ctr Neurosci, Edmonton, AB T6G 2R3, Canada.
   [Crespi, Bernard J.] Simon Fraser Univ, Dept Biol, Burnaby, BC V5A 1S6, Canada.
RP Crespi, BJ (reprint author), Simon Fraser Univ, Dept Biol, 8888 Univ Dr, Burnaby, BC V5A 1S6, Canada.
EM crespi@sfu.ca
RI Hurd, Peter/A-4342-2009; Thompson, Graham/B-6508-2008
OI Hurd, Peter/0000-0002-4389-0846; 
FU NSERC
FX We thank NSERC for financial support.
NR 37
TC 2
Z9 2
PU ROYAL SOC
PI LONDON
PA 6-9 CARLTON HOUSE TERRACE, LONDON SW1Y 5AG, ENGLAND
SN 1744-9561
EI 1744-957X
J9 BIOL LETTERS
JI Biol. Lett.
PD DEC 23
PY 2013
VL 9
IS 6
AR 20130395
DI 10.1098/rsbl.2013.0395
PG 6
WC Biology; Ecology; Evolutionary Biology
SC Life Sciences & Biomedicine - Other Topics; Environmental Sciences &
   Ecology; Evolutionary Biology
GA 297YG
UT WOS:000330290400007
ER

PT J
AU Harre, M
AF Harre, Michael
TI The neural circuitry of expertise: perceptual learning and social
   cognition
SO FRONTIERS IN HUMAN NEUROSCIENCE
LA English
DT Article
DE expertise; perceptual template; theory of mind; social cognition; neural
   networks; stochastic differential equations
ID DECISION-MAKING; PREFRONTAL CORTEX; INTUITIVE EXPERTISE; PARIETAL
   JUNCTION; MEMORY RETRIEVAL; CAUDATE-NUCLEUS; GAME; RECOGNITION; OBJECT;
   REWARD
AB Amongst the most significant questions we are confronted with today include the integration of the brain's micro-circuitry, our ability to build the complex social networks that underpin society and how our society impacts on our ecological environment. In trying to unravel these issues one place to begin is at the level of the individual: to consider how we accumulate information about our environment, how this information leads to decisions and how our individual decisions in turn create our social environment. While this is an enormous task, we may already have at hand many of the tools we need. This article is intended to review some of the recent results in neuro-cognitive research and show how they can be extended to two very specific and interrelated types of expertise: perceptual expertise and social cognition. These two cognitive skills span a vast range of our genetic heritage. Perceptual expertise developed very early in our evolutionary history and is a highly developed part of all mammals' cognitive ability. On the other hand social cognition is most highly developed in humans in that we are able to maintain larger and more stable long term social connections with more behaviorally diverse individuals than any other species. To illustrate these ideas I will discuss board games as a toy model of social interactions as they include many of the relevant concepts: perceptual learning, decision-making, long term planning and understanding the mental states of other people. Using techniques that have been developed in mathematical psychology, I show that we can represent some of the key features of expertise using stochastic differential equations (SDEs). Such models demonstrate how an expert's long exposure to a particular context influences the information they accumulate in order to make a decision. These processes are not confined to board games, we are all experts in our daily lives through long exposure to the many regularities of daily tasks and social contexts.
C1 Univ Sydney, Sch Civil Engn, Complex Syst Res Grp, Sydney, NSW 2006, Australia.
RP Harre, M (reprint author), Univ Sydney, Sch Civil Engn, Complex Syst Res Grp, Bldg J05, Sydney, NSW 2006, Australia.
EM michael.harre@sydney.edu.au
FU US AirForce Grant [AOARD 104116]
FX This work was supported in part by US AirForce Grant AOARD 104116.
NR 70
TC 1
Z9 1
PU FRONTIERS RESEARCH FOUNDATION
PI LAUSANNE
PA PO BOX 110, LAUSANNE, 1015, SWITZERLAND
SN 1662-5161
J9 FRONT HUM NEUROSCI
JI Front. Hum. Neurosci.
PD DEC 17
PY 2013
VL 7
DI 10.3389/fnhum.2013.00852
PG 14
WC Neurosciences; Psychology
SC Neurosciences & Neurology; Psychology
GA 282TL
UT WOS:000329196400002
ER

PT J
AU Allen, B
   Gore, J
   Nowak, MA
AF Allen, Benjamin
   Gore, Jeff
   Nowak, Martin A.
TI Spatial dilemmas of diffusible public goods
SO ELIFE
LA English
DT Article
ID PSEUDOMONAS-AERUGINOSA; EVOLUTIONARY GAMES; COOPERATION; BACTERIA;
   DYNAMICS; POPULATIONS; VIRULENCE; GRAPHS; YEAST
AB The emergence of cooperation is a central question in evolutionary biology. Microorganisms often cooperate by producing a chemical resource ( a public good) that benefits other cells. The sharing of public goods depends on their diffusion through space. Previous theory suggests that spatial structure can promote evolution of cooperation, but the diffusion of public goods introduces new phenomena that must be modeled explicitly. We develop an approach where colony geometry and public good diffusion are described by graphs. We find that the success of cooperation depends on a simple relation between the benefits and costs of the public good, the amount retained by a producer, and the average amount retained by each of the producer's neighbors. These quantities are derived as analytic functions of the graph topology and diffusion rate. In general, cooperation is favored for small diffusion rates, low colony dimensionality, and small rates of decay of the public good.
C1 [Allen, Benjamin] Emmanuel Coll, Dept Math, Boston, MA USA.
   [Allen, Benjamin; Nowak, Martin A.] Harvard Univ, Program Evolutionary Dynam, Cambridge, MA 02138 USA.
   [Gore, Jeff] MIT, Dept Phys, Cambridge, MA 02139 USA.
   [Nowak, Martin A.] Harvard Univ, Dept Math, Cambridge, MA 02138 USA.
   [Nowak, Martin A.] Harvard Univ, Dept Organism & Evolutionary Biol, Cambridge, MA 02138 USA.
RP Allen, B (reprint author), Emmanuel Coll, Dept Math, Boston, MA USA.
EM benjcallen@gmail.com
FU National Institutes of Health [NIH R00 GM085279-02, NIH DP2]; National
   Science Foundation; Alfred P Sloan Foundation; Pew Scholars Program;
   Allen Investigator Program; John Templeton Foundation-Foundational
   Questions in Evolutionary Biology [RFP-12-02]
FX National Institutes of Health NIH R00 GM085279-02 Jeff GoreNational
   Science Foundation Jeff GoreAlfred P Sloan Foundation Jeff GorePew
   Scholars Program Jeff GoreAllen Investigator Program Jeff GoreJohn
   Templeton Foundation-Foundational Questions in Evolutionary Biology
   RFP-12-02 Benjamin Allen, Martin A NowakNational Institutes of Health
   NIH DP2 Jeff Gore
NR 41
TC 2
Z9 2
PU ELIFE SCIENCES PUBLICATIONS LTD
PI CAMBRIDGE
PA SHERATON HOUSE, CASTLE PARK, CAMBRIDGE, CB3 0AX, ENGLAND
SN 2050-084X
J9 ELIFE
JI eLife
PD DEC 17
PY 2013
VL 2
AR e01169
DI 10.7554/eLife.01169
PG 11
WC Biology
SC Life Sciences & Biomedicine - Other Topics
GA 274ZU
UT WOS:000328645500001
ER

PT J
AU Ramirez, RAV
   Thompson, JS
   Ramos, VMR
AF Ramirez, Rodrigo A. Vaca
   Thompson, John S.
   Ramos Ramos, Victor M.
TI Non-cooperative uplink interference protection framework for fair and
   energy efficient orthogonal frequency division multiple access networks
SO IET COMMUNICATIONS
LA English
DT Article
DE cochannel interference; frequency division multiple access; game theory;
   mobile radio; OFDM modulation; optimisation; noncooperative uplink
   interference protection framework; fair efficient orthogonal frequency
   division multiple access networks; energy efficient orthogonal frequency
   division multiple access networks; resource allocation; cochannel
   interference; mobile stations; power allocation scheme; noncooperative
   game theory; transmission power reduction; max-min fairness optimisation
   criterion; minimum channel knowledge; base-mobile channel path gains;
   optimisation process; centralised signal interference noise ratio
   balancing scheme
ID POWER-CONTROL; RESOURCE-ALLOCATION; WIRELESS NETWORKS; SYSTEMS; RADIO;
   PERFORMANCE; ALGORITHM; GAME
AB In this study, the authors consider a low complexity resource allocation scheme for reducing the uplink cochannel interference (CCI). The goal is to obtain improvements in energy efficiency by controlling the level of CCI affecting vulnerable mobile stations (MSs). This is done with a combined scheduler and a two layer power allocation scheme, which is based on non-cooperative game theory. The authors approach forces users with good propagation conditions to reduce transmission power, to protect users experiencing high levels of interference. Thus, the MSs' uplink throughputs are equalised under the max-min fairness optimisation criterion. The scheme they propose works with minimum channel knowledge, since only base-mobile channel path gains are required for the optimisation process. Furthermore, they show analytically and by simulation that the power reductions applied to users with good propagation conditions provide an increase in energy efficiency and fairness in the system. In addition, the simulation results show that their scheme provides a higher fairness index and a comparable system energy efficiency to a centralised signal interference noise ratio balancing scheme.
C1 [Ramirez, Rodrigo A. Vaca; Thompson, John S.] Univ Edinburgh, Inst Digital Commun, Edinburgh EH9 3JL, Midlothian, Scotland.
   [Ramos Ramos, Victor M.] UAM, Dept Elect Engn Iztapalapa, Mexico City, DF, Mexico.
RP Ramirez, RAV (reprint author), Univ Edinburgh, Inst Digital Commun, Kings Bldg,Mayfield Rd, Edinburgh EH9 3JL, Midlothian, Scotland.
EM r.vaca@ed.ac.uk
NR 22
TC 0
Z9 0
PU INST ENGINEERING TECHNOLOGY-IET
PI HERTFORD
PA MICHAEL FARADAY HOUSE SIX HILLS WAY STEVENAGE, HERTFORD SG1 2AY, ENGLAND
SN 1751-8628
EI 1751-8636
J9 IET COMMUN
JI IET Commun.
PD DEC 17
PY 2013
VL 7
IS 18
BP 2015
EP 2025
DI 10.1049/iet-com.2013.0125
PG 11
WC Engineering, Electrical & Electronic
SC Engineering
GA 270QM
UT WOS:000328333500002
ER

PT J
AU Kumar, A
   Mallik, RK
   Schober, R
AF Kumar, Abhinav
   Mallik, Ranjan K.
   Schober, Robert
TI Wireless local area network service providers' price competition in
   presence of heterogeneous user demand
SO IET COMMUNICATIONS
LA English
DT Article
DE consumer behaviour; game theory; pricing; quality of service;
   telecommunication industry; wireless LAN; price regulation; minimal
   revenue generation; consumer surplus; Nash equilibrium; wardrop
   equilibrium; quality of service; service area; heterogeneous user
   demand; price competition; wireless local area network service provider
ID COGNITIVE RADIO NETWORKS; SUPPORT
AB Consider wireless local area network (WLAN) service providers (SPs) operating in an overlapping service area. The SPs compete with each other to attract users. The price charged is utilised by the SPs as a tool to maximise revenue, resulting in a price competition between the WLAN SPs. The users are assumed to be selfish, trying to maximise their individual utility. They have varied sensitivity towards quality of service experienced and the price charged. In such a scenario, the user demand distribution is the one that achieves Wardrop equilibrium. Approximate analytical expressions are obtained for the best response of SPs to each other's price. Existence of a Nash equilibrium (NE) between the competing SPs is proved and the price vector at which the NE occurs is obtained. It is found that, while in one extreme monopoly leads to very high revenue for WLAN SPs with minimal consumer surplus, in the other extreme unregulated duopoly/oligopoly leads to high consumer surplus at the cost of minimal revenue generation for the competing SPs. Thus, price regulation is proposed in the WLAN market for equitable distribution of the surplus among the SPs and the users.
C1 [Kumar, Abhinav; Mallik, Ranjan K.] Indian Inst Technol Delhi, Dept Elect Engn, New Delhi 110016, India.
   [Schober, Robert] Univ British Columbia, Dept Elect & Comp Engn, Vancouver, BC V6T 1Z4, Canada.
RP Kumar, A (reprint author), Indian Inst Technol Delhi, Dept Elect Engn, New Delhi 110016, India.
EM rkmallik@ee.iitd.ernet.in
FU IDRC [RP02253]
FX This work was supported in part by the IDRC Research Grant RP02253.
NR 12
TC 0
Z9 0
PU INST ENGINEERING TECHNOLOGY-IET
PI HERTFORD
PA MICHAEL FARADAY HOUSE SIX HILLS WAY STEVENAGE, HERTFORD SG1 2AY, ENGLAND
SN 1751-8628
EI 1751-8636
J9 IET COMMUN
JI IET Commun.
PD DEC 17
PY 2013
VL 7
IS 18
BP 2113
EP 2121
DI 10.1049/iet-com.2013.0296
PG 9
WC Engineering, Electrical & Electronic
SC Engineering
GA 270QM
UT WOS:000328333500012
ER

PT J
AU Brodbeck, FC
   Kugler, KG
   Reif, JAM
   Maier, MA
AF Brodbeck, Felix C.
   Kugler, Katharina G.
   Reif, Julia A. M.
   Maier, Markus A.
TI Morals Matter in Economic Games
SO PLOS ONE
LA English
DT Article
ID AFFECT SCHEDULE PANAS; DECISION-MAKING; NEGATIVE AFFECT; SOCIAL
   RELATIONSHIPS; STRONG RECIPROCITY; HUMAN COOPERATION; ULTIMATUM GAME;
   NEURAL BASIS; BEHAVIOR; EVOLUTION
AB Contrary to predictions from Expected Utility Theory and Game Theory, when making economic decisions in interpersonal situations, people take the interest of others into account and express various forms of solidarity, even in one-shot interactions with anonymous strangers. Research in other-regarding behavior is dominated by behavioral economical and evolutionary biological approaches. Psychological theory building, which addresses mental processes underlying other-regarding behavior, is rare. Based on Relational Models Theory (RMT, [1]) and Relationship Regulation Theory (RRT, [2]) it is proposed that moral motives influence individuals' decision behavior in interpersonal situations via conscious and unconscious (automatic) processes. To test our propositions we developed the 'Dyadic Solidarity Game' and its solitary equivalent, the 'Self-Insurance Game'. Four experiments, in which the moral motives "Unity" and "Proportionality" were manipulated, support the propositions made. First, it was shown that consciously activated moral motives (via framing of the overall goal of the experiment) and unconsciously activated moral motives (via subliminal priming) influence other-regarding behavior. Second, this influence was only found in interpersonal, not in solitary situations. Third, by combining the analyses of the two experimental games the extent to which participants apply the Golden Rule ("treat others how you wish to be treated") could be established. Individuals with a "Unity" motive treated others like themselves, whereas individuals with a "Proportionality" motive gave others less then they gave themselves. The four experiments not only support the assumption that morals matter in economic games, they also deliver new insights in how morals matter in economic decision making.
C1 [Brodbeck, Felix C.; Kugler, Katharina G.; Reif, Julia A. M.; Maier, Markus A.] Univ Munich, Munich, Germany.
RP Brodbeck, FC (reprint author), Univ Munich, Munich, Germany.
EM brodbeck@psy.lmu.de
FU German Research Foundation (DFG) in the context of the Excellence
   Initiative "LMUexcellent"
FX This research was conducted at the "Munich Experimental Laboratory for
   Economic and Social Sciences" as well as the "Virtual Lab" of the
   Ludwig-Maximilians-Universitaet Muenchen, Munich, Germany. Both
   laboratories were funded by the German Research Foundation (DFG) in the
   context of the Excellence Initiative "LMUexcellent". The funders had no
   role in study design, data collection and analysis, decision to publish,
   or preparation of the manuscript.
NR 80
TC 0
Z9 0
PU PUBLIC LIBRARY SCIENCE
PI SAN FRANCISCO
PA 1160 BATTERY STREET, STE 100, SAN FRANCISCO, CA 94111 USA
SN 1932-6203
J9 PLOS ONE
JI PLoS One
PD DEC 16
PY 2013
VL 8
IS 12
DI 10.1371/journal.pone.0081558
PG 19
WC Multidisciplinary Sciences
SC Science & Technology - Other Topics
GA 276GD
UT WOS:000328735700011
ER

PT J
AU Lopez, JH
   Cao, L
   Schwarz, JM
AF Lopez, Jorge H.
   Cao, L.
   Schwarz, J. M.
TI Jamming graphs: A local approach to global mechanical rigidity
SO PHYSICAL REVIEW E
LA English
DT Article
ID AMORPHOUS SOLIDS; GENERIC RIGIDITY; ELASTIC NETWORKS; FIELD-THEORY;
   PEBBLE GAME; PERCOLATION; PACKINGS; ALGORITHM; DYNAMICS; SPHERES
AB We revisit the concept of minimal rigidity as applied to frictionless, repulsive soft sphere packings in two dimensions with the introduction of the jamming graph. Minimal rigidity is a purely combinatorial property encoded via Laman's theorem in two dimensions. It constrains the global, average coordination number of the graph, for example. However, minimal rigidity does not address the geometry of local mechanical stability. The jamming graph contains both properties of global mechanical stability at the onset of jamming and local mechanical stability. We demonstrate how jamming graphs can be constructed using local moves via the Henneberg construction such that these graphs fall under the jurisdiction of correlated percolation. We then probe how jamming graphs destabilize, or become unjammed, by deleting a bond and computing the resulting rigid cluster distribution. We also study how the system restabilizes with the addition of new contacts and how a jamming graph with extra (redundant) contacts destabilizes. The latter endeavor allows us to probe a disk packing in the rigid phase and uncover a potentially new diverging length scale associated with the random deletion of contacts as compared to the study of cut-out (or frozen-in) subsystems.
C1 [Lopez, Jorge H.; Cao, L.; Schwarz, J. M.] Syracuse Univ, Dept Phys, Syracuse, NY 13244 USA.
RP Lopez, JH (reprint author), Syracuse Univ, Dept Phys, Syracuse, NY 13244 USA.
FU Aspen Center of Physics;  [NSF-DMR-CAREER-0607454]
FX The authors acknowledge helpful discussions with Silke Henkes, Xu Ma,
   and Brigitte Servatius. J.M.S. acknowledges funding from
   NSF-DMR-CAREER-0607454 and the Aspen Center of Physics, where part of
   this work was completed.
NR 59
TC 0
Z9 0
PU AMER PHYSICAL SOC
PI COLLEGE PK
PA ONE PHYSICS ELLIPSE, COLLEGE PK, MD 20740-3844 USA
SN 1539-3755
EI 1550-2376
J9 PHYS REV E
JI Phys. Rev. E
PD DEC 16
PY 2013
VL 88
IS 6
AR 062130
DI 10.1103/PhysRevE.88.062130
PG 12
WC Physics, Fluids & Plasmas; Physics, Mathematical
SC Physics
GA 275RU
UT WOS:000328696000004
ER

PT J
AU Oleron Evans, TP
   Bishop, SR
AF Oleron Evans, Thomas P.
   Bishop, Steven R.
TI Static search games played over graphs and general metric spaces
SO EUROPEAN JOURNAL OF OPERATIONAL RESEARCH
LA English
DT Article
DE Game theory; Search games; Networks; Graph theory; Metric spaces
ID CONTINUOUS ACCUMULATION GAMES; RENDEZVOUS SEARCH; IMMOBILE HIDER;
   STARTING POINT; COLONEL-BLOTTO; MOBILE HIDER; NETWORK; AMBUSH;
   STRATEGIES; INTERVAL
AB We define a general game which forms a basis for modelling situations of static search and concealment over regions with spatial structure. The game involves two players, the searching player and the concealing player, and is played over a metric space. Each player simultaneously chooses to deploy at a point in the space; the searching player receiving a payoff of I if his opponent lies within a predetermined radius r of his position, the concealing player receiving a payoff of I otherwise. The concepts of dominance and equivalence of strategies are examined in the context of this game, before focusing on the more specific case of the game played over a graph. Methods are presented to simplify the analysis of such games, both by means of the iterated elimination of dominated strategies and through consideration of automorphisms of the graph. Lower and upper bounds on the value of the game are presented and optimal mixed strategies are calculated for games played over a particular family of graphs. (c) 2013 The Authors. Published by Elsevier B.V. All rights reserved.
C1 [Oleron Evans, Thomas P.] UCL, Dept Math, London WC1E 6BT, England.
   UCL Bartlett Fac Built Environm, Ctr Adv Spatial Anal, London W1T 4TJ, England.
RP Oleron Evans, TP (reprint author), UCL, Dept Math, Gower St, London WC1E 6BT, England.
EM thomas.evans.11@ucl.ac.uk; s.bishop@ucl.ac.uk
FU UK Engineering and Physical Sciences Research Council (EPSRC)
   [EP/H02185X/1]
FX The authors acknowledge the financial support of the UK Engineering and
   Physical Sciences Research Council (EPSRC) under the grant ENFOLD-ing -
   Explaining, Modelling, and Forecasting Global Dynamics, reference
   EP/H02185X/1.
NR 100
TC 0
Z9 0
PU ELSEVIER SCIENCE BV
PI AMSTERDAM
PA PO BOX 211, 1000 AE AMSTERDAM, NETHERLANDS
SN 0377-2217
EI 1872-6860
J9 EUR J OPER RES
JI Eur. J. Oper. Res.
PD DEC 16
PY 2013
VL 231
IS 3
BP 667
EP 689
DI 10.1016/j.ejor.2013.06.024
PG 23
WC Management; Operations Research & Management Science
SC Business & Economics; Operations Research & Management Science
GA 204JB
UT WOS:000323360500014
ER

PT J
AU Timmer, J
   Chessa, M
   Boucherie, RJ
AF Timmer, Judith
   Chessa, Michela
   Boucherie, Richard J.
TI Cooperation and game-theoretic cost allocation in stochastic inventory
   models with continuous review
SO EUROPEAN JOURNAL OF OPERATIONAL RESEARCH
LA English
DT Review
DE Joint replenishment; Stochastic demand; Cost allocation; Continuous
   review; Game theory; Inventory model
ID JOINT REPLENISHMENT; SUPPLY CHAIN; POLICIES; SYSTEMS
AB We study cooperation strategies for companies that continuously review their inventories and face Poisson demand. Our main goal is to analyze stable cost allocations of the joint costs. These are such that any group of companies has lower costs than the individual companies. If such allocations exist they provide an incentive for the companies to cooperate.
   We consider two natural cooperation strategies: (i) the companies jointly place an order for replenishment if their joint inventory position reaches a certain reorder level, and (ii) the companies reorder as soon as one of them reaches its reorder level. Numerical experiments for two companies show that the second strategy has the lowest joint costs. Under this strategy, the game-theoretical Shapley value and the distribution rule-a cost allocation in which the companies share the procurement cost and each pays its own holding cost-are shown to be stable cost allocations. These results also hold for situations with three companies. (c) 2013 Elsevier B.V. All rights reserved.
C1 [Timmer, Judith; Boucherie, Richard J.] Univ Twente, Dept Appl Math, Fac Elect Engn Math & Comp Sci, NL-7500 AE Enschede, Netherlands.
   [Chessa, Michela] Univ Milan, Fac Sci, Dept Math, Milan, Italy.
RP Timmer, J (reprint author), Univ Twente, Dept Appl Math, Fac Elect Engn Math & Comp Sci, POB 217, NL-7500 AE Enschede, Netherlands.
EM j.b.timmer@utwente.nl; chessa.michela@gmail.com;
   r.j.boucherie@utwente.nl
NR 20
TC 1
Z9 1
PU ELSEVIER SCIENCE BV
PI AMSTERDAM
PA PO BOX 211, 1000 AE AMSTERDAM, NETHERLANDS
SN 0377-2217
J9 EUR J OPER RES
JI Eur. J. Oper. Res.
PD DEC 16
PY 2013
VL 231
IS 3
BP 567
EP 576
DI 10.1016/j.ejor.2013.05.051
PG 10
WC Management; Operations Research & Management Science
SC Business & Economics; Operations Research & Management Science
GA 204JB
UT WOS:000323360500006
ER

PT J
AU Dutang, C
   Albrecher, H
   Loisel, S
AF Dutang, Christophe
   Albrecher, Hansjoerg
   Loisel, Stephane
TI Competition among non-life insurers under solvency constraints: A
   game-theoretic approach
SO EUROPEAN JOURNAL OF OPERATIONAL RESEARCH
LA English
DT Article
DE Non-life insurance; Market model; Game theory; Nash equilibrium;
   Stackelberg equilibrium
ID UNDERWRITING STRATEGY; INSURANCE; MODEL; OLIGOPOLY; PRODUCTS; POLICIES
AB We formulate a noncooperative game to model competition for policyholders among non-life insurance companies, taking into account market premium, solvency level, market share and underwriting results. We study Nash equilibria and Stackelberg equilibria for the premium levels, and give numerical illustrations. (c) 2013 Elsevier B.V. All rights reserved.
C1 [Dutang, Christophe; Loisel, Stephane] Univ Lyon 1, Inst Sci Financiere & Assurances, F-69007 Lyon, France.
   [Dutang, Christophe] Univ Strasbourg, Inst Rech Math Avancee, UMR 7501, F-67000 Strasbourg, France.
   [Dutang, Christophe] CNRS, F-67000 Strasbourg, France.
   [Albrecher, Hansjoerg] Univ Lausanne, Dept Actuarial Sci, Fac Business & Econ, CH-1015 Lausanne, Switzerland.
   [Albrecher, Hansjoerg] Swiss Finance Inst, CH-8006 Zurich, Switzerland.
RP Dutang, C (reprint author), IRMA, 7 Rue Rene Descartes, F-67084 Strasbourg, France.
EM dutangc@gmail.com
FU Research Chair Actuariat Durable; Milliman; BNP Paribas Cardif; AXA
   research fund; Swiss National Science Foundation [200021-124635/1]
FX This work is partially funded by the Research Chair Actuariat Durable
   sponsored by Milliman, the research chair Management de la modelisation
   sponsored by BNP Paribas Cardif, the AXA research fund and the Swiss
   National Science Foundation Project 200021-124635/1. The authors thank
   the anonymous referees for their useful comments.
NR 44
TC 0
Z9 0
PU ELSEVIER SCIENCE BV
PI AMSTERDAM
PA PO BOX 211, 1000 AE AMSTERDAM, NETHERLANDS
SN 0377-2217
J9 EUR J OPER RES
JI Eur. J. Oper. Res.
PD DEC 16
PY 2013
VL 231
IS 3
BP 702
EP 711
DI 10.1016/j.ejor.2013.06.029
PG 10
WC Management; Operations Research & Management Science
SC Business & Economics; Operations Research & Management Science
GA 204JB
UT WOS:000323360500016
ER

PT J
AU Avenhaus, R
   Krieger, T
AF Avenhaus, Rudolf
   Krieger, Thomas
TI Distributing inspections in space and time - Proposed solution of a
   difficult problem
SO EUROPEAN JOURNAL OF OPERATIONAL RESEARCH
LA English
DT Article
DE Game theory; Inspection games; Expected detection time; Illegal
   behavior; Error second kind
ID GAME
AB There are several identical facilities in which precious or dangerous material is processed or stored. Since parts of this material may be diverted by some manager or employee of these facilities or since failures in the processing of the material may occur, an authorized organization inspects these facilities regularly at the beginning and at the end of some reference time interval. In order to shorten the time required for detecting such an illegal activity or failures, in addition some interim inspections are performed in these facilities during the reference time interval. The optimal distribution of these interim inspections in space and time poses considerable analytical problems since adversary strategies have to be taken into account. So far only special cases have been analysed successfully, but these results lead to a conjecture for the solution of the general case which is surprisingly simple in view of the complexity of this inspection problem. (c) 2013 Elsevier B.V. All rights reserved.
C1 [Avenhaus, Rudolf; Krieger, Thomas] Univ Bundeswehr Munchen, Fak Informat, D-85579 Neubiberg, Germany.
RP Krieger, T (reprint author), Ramperstorffergasse 38-5 6, A-1050 Vienna, Austria.
EM krieger.thomas@gmx.net
NR 12
TC 1
Z9 1
PU ELSEVIER SCIENCE BV
PI AMSTERDAM
PA PO BOX 211, 1000 AE AMSTERDAM, NETHERLANDS
SN 0377-2217
J9 EUR J OPER RES
JI Eur. J. Oper. Res.
PD DEC 16
PY 2013
VL 231
IS 3
BP 712
EP 719
DI 10.1016/j.ejor.2013.06.028
PG 8
WC Management; Operations Research & Management Science
SC Business & Economics; Operations Research & Management Science
GA 204JB
UT WOS:000323360500017
ER

PT J
AU Yin, GS
   Wang, YJ
   Dong, YX
   Dong, HB
AF Yin, Guisheng
   Wang, Yingjie
   Dong, Yuxin
   Dong, Hongbin
TI Wright-Fisher multi-strategy trust evolution model with white noise for
   Internetware
SO EXPERT SYSTEMS WITH APPLICATIONS
LA English
DT Article
DE Trust; Internetware; Wright-Fisher; QoS; Evolutionary game; Incentive
   mechanism
ID GAME DYNAMICS; NETWORKS; COOPERATION; REPUTATION; SERVICE; CHOICES
AB A trust evolution model plays an important role in ensuring and predicting the behaviors of entities in Internetware system. Most of the current trust evolution models almost adopt expertise or average weight method to calculate entities' trust incomes, and focus on two strategies ('full trust', 'full distrust') to analyze trust behaviors. In addition, the researches on dynamics evolution models fail to consider the factor of noise, and cannot effectively prevent free-riding phenomenon. In this paper, a trust measurement based on Quality of Service (QoS) and fuzzy theory by considering timeliness of history data is proposed to improve the accuracy of trust measurement results. Furthermore, a trust evolution model based on Wright Fisher and the evolutionary game theory is proposed. This model considers multi-strategy and noise problems to improve the accuracy of prediction and adaptability of model in complex networks. Meanwhile, in order to solve the free-riding problem, and improve the trust degree of a system, an incentive mechanism is established based on evolutionary game theory to inspire entities to select trust strategies. The simulation results show that this model has good adaptability and accuracy. In addition, this model can effectively improve network efficiency, and make trust income reach an optimal value, so as to improve trust degree of a system. (C) 2013 Elsevier Ltd. All rights reserved.
C1 [Yin, Guisheng; Wang, Yingjie; Dong, Yuxin; Dong, Hongbin] Harbin Engn Univ, Coll Comp Sci & Technol, Harbin 150001, Peoples R China.
RP Wang, YJ (reprint author), Harbin Engn Univ, Coll Comp Sci & Technol, Harbin 150001, Peoples R China.
EM towangyingjie@163.com
FU National Natural Science Foundation of China [61272186, 61100007];
   Natural Science Foundation of Heilongjiang Province [F201110];
   Fundamental Research Funds for the Central Universitie's [HEUCF100608];
   Foundation of Heilongjiang Postdoctoral [LBH-Z12068]
FX This work is supported by the National Natural Science Foundation of
   China under Grant Nos. 61272186 and 61100007, the Natural Science
   Foundation of Heilongjiang Province under Grant No. F201110, the
   Fundamental Research Funds for the Central Universitie's under Grant No.
   HEUCF100608, and the Foundation of Heilongjiang Postdoctoral under Grant
   No. LBH-Z12068.
NR 43
TC 0
Z9 0
PU PERGAMON-ELSEVIER SCIENCE LTD
PI OXFORD
PA THE BOULEVARD, LANGFORD LANE, KIDLINGTON, OXFORD OX5 1GB, ENGLAND
SN 0957-4174
EI 1873-6793
J9 EXPERT SYST APPL
JI Expert Syst. Appl.
PD DEC 15
PY 2013
VL 40
IS 18
BP 7367
EP 7380
DI 10.1016/j.eswa.2013.07.026
PG 14
WC Computer Science, Artificial Intelligence; Engineering, Electrical &
   Electronic; Operations Research & Management Science
SC Computer Science; Engineering; Operations Research & Management Science
GA 221MM
UT WOS:000324663000021
ER

PT J
AU Chen, XH
   Xu, J
   Yuan, W
   Liu, W
   Cheng, WQ
AF Chen, Xiaohui
   Xu, Jing
   Yuan, Wei
   Liu, Wei
   Cheng, Wenqing
TI Channel assignment in heterogeneous multi-radio multi-channel wireless
   networks: A game theoretic approach
SO COMPUTER NETWORKS
LA English
DT Article
DE Channel assignment; Multi-radio multi-channel; Game theory
ID MESH NETWORKS; ALLOCATION; FAIRNESS; BEHAVIOR
AB Channel assignment is a challenging issue for multi-radio multi-channel wireless networks, especially in a competing environment. This paper investigates channel assignment for selfish nodes in a heterogeneous scenario, in which nodes may have different QoS requirements and thus compete for different channels with unequal bandwidth. The interaction among nodes is formulated as a non-cooperative Multi-radio Channel Assignment Game (MCAG), where Nash Equilibrium (NE) corresponds to a stable channel assignment outcome from which no individual node has the incentive to deviate. The NEs in MCAG are characterized in this paper. Since multiple NEs may exist. in this game, it is natural to choose the NE that maximizes the network utility, i.e., the sum of node utilities. It is shown that the optimal NE outcome can be derived by solving an integer non-linear programming problem. Based on some observations on the radio number distribution of NE, we propose a two-stage optimization algorithm to achieve an optimal channel assignment. Finally, computer simulations validate the effectiveness of the proposed algorithm. (C) 2013 Elsevier B.V. All rights reserved.
C1 [Chen, Xiaohui; Xu, Jing; Yuan, Wei; Liu, Wei; Cheng, Wenqing] Huazhong Univ Sci & Technol, Dept Elect & Informat Engn, Wuhan 430074, Peoples R China.
RP Xu, J (reprint author), Huazhong Univ Sci & Technol, Dept Elect & Informat Engn, Wuhan 430074, Peoples R China.
EM XiaohuiChen@smail.hust.edu.cn; xujing@mail.hust.edu.cn;
   yuanwei@mail.hust.edu.cn; liuwei@mail.hust.edu.cn;
   chengwq@mail.hust.edu.cn
NR 33
TC 0
Z9 1
PU ELSEVIER SCIENCE BV
PI AMSTERDAM
PA PO BOX 211, 1000 AE AMSTERDAM, NETHERLANDS
SN 1389-1286
EI 1872-7069
J9 COMPUT NETW
JI Comput. Netw.
PD DEC 9
PY 2013
VL 57
IS 17
BP 3291
EP 3299
DI 10.1016/j.comnet.2013.07.017
PG 9
WC Computer Science, Hardware & Architecture; Computer Science, Information
   Systems; Engineering, Electrical & Electronic; Telecommunications
SC Computer Science; Engineering; Telecommunications
GA 270CD
UT WOS:000328295600003
ER

PT J
AU Stankova, K
   Abate, A
   Sabelis, MW
   Busa, J
   You, L
AF Stankova, Katerina
   Abate, Alessandro
   Sabelis, Maurice W.
   Busa, Jan
   You, Li
TI Joining or opting out of a Lotka-Volterra game between predators and
   prey: does the best strategy depend on modelling energy lost and gained?
SO INTERFACE FOCUS
LA English
DT Article
DE diapause; mites; fruit orchard; mathematical models; predator-prey
   interactions; dynamic non-cooperative game theory
ID DIAPAUSE INDUCTION; LOCAL EXTINCTION; MITE; METAPOPULATION; PERSISTENCE
AB Apart from interacting, prey and predators may also avoid each other by moving into refuges where they lack food, yet survive by switching to an energy-saving physiological state. Lotka-Volterra models of predator-prey interactions ignore this option. Therefore, we have modelled this game of 'joining versus opting out' by extending Lotka-Volterra models to include portions of populations not in interaction and with different energy dynamics. Given this setting, the prey's decisions to join or to opt out influence those of the predator and vice versa, causing the set of possible strategies to be complex and large. However, using game theory, we analysed and published two models showing (i) which strategies are best for the prey population given the predator's strategy, and (ii) which are best for prey and predator populations simultaneously. The predicted best strategies appear to match empirical observations on plant-inhabiting predator and prey mites. Here, we consider a plausible third model that does not take energy dynamics into account, but appears to yield contrasting predictions. This supports our assumption to extend Lotka-Volterra models with 'interaction-dependent' energy dynamics, but more work is required to prove that it is essential and that what is best for the population is also best for the individual.
C1 [Stankova, Katerina; You, Li] Maastricht Univ, Dept Knowledge Engn, Maastricht, Netherlands.
   [Abate, Alessandro] Delft Univ Technol, Delft Ctr Syst & Control, Delft, Netherlands.
   [Abate, Alessandro] Univ Oxford, Dept Comp Sci, Oxford, England.
   [Sabelis, Maurice W.] Univ Amsterdam, Inst Biodivers & Ecosyst Dynam, Amsterdam, Netherlands.
   [Busa, Jan] Tech Univ Kosice, Dept Math & Theoret Informat, Kosice, Slovakia.
RP Stankova, K (reprint author), Maastricht Univ, Dept Knowledge Engn, POB 616, Maastricht, Netherlands.
EM k.stankova@maastrichtuniversity.nl
NR 28
TC 1
Z9 1
PU ROYAL SOC
PI LONDON
PA 6-9 CARLTON HOUSE TERRACE, LONDON SW1Y 5AG, ENGLAND
SN 2042-8898
EI 2042-8901
J9 INTERFACE FOCUS
JI Interface Focus
PD DEC 6
PY 2013
VL 3
IS 6
SI SI
AR 20130034
DI 10.1098/rsfs.2013.0034
PG 11
WC Biology
SC Life Sciences & Biomedicine - Other Topics
GA 298AB
UT WOS:000330295100009
ER

PT J
AU Assaf, M
   Mobilia, M
   Roberts, E
AF Assaf, Michael
   Mobilia, Mauro
   Roberts, Elijah
TI Cooperation Dilemma in Finite Populations under Fluctuating Environments
SO PHYSICAL REVIEW LETTERS
LA English
DT Article
ID RANDOM SELECTIVE ADVANTAGES; EVOLUTIONARY GAMES; FIXATION; EXTINCTION
AB We present a novel approach allowing the study of rare events like fixation under fluctuating environments, modeled as extrinsic noise, in evolutionary processes characterized by the dominance of one species. Our treatment consists of mapping the system onto an auxiliary model, exhibiting metastable species coexistence, that can be analyzed semiclassically. This approach enables us to study the interplay between extrinsic and demographic noise on the statistics of interest. We illustrate our theory by considering the paradigmatic prisoner's dilemma game, whose evolution is described by the probability that cooperators fixate the population and replace all defectors. We analytically and numerically demonstrate that extrinsic noise may drastically enhance the cooperation fixation probability and even change its functional dependence on the population size. These results, which generalize earlier works in population genetics, indicate that extrinsic noise may help sustain and promote a much higher level of cooperation than static settings.
C1 [Assaf, Michael] Hebrew Univ Jerusalem, Racah Inst Phys, IL-91904 Jerusalem, Israel.
   [Mobilia, Mauro] Univ Leeds, Sch Math, Dept Appl Math, Leeds LS2 9JT, W Yorkshire, England.
   [Roberts, Elijah] Johns Hopkins Univ, Dept Biophys, Baltimore, MD 21218 USA.
RP Assaf, M (reprint author), Hebrew Univ Jerusalem, Racah Inst Phys, IL-91904 Jerusalem, Israel.
RI Mobilia, Mauro/A-7045-2010
NR 40
TC 1
Z9 1
PU AMER PHYSICAL SOC
PI COLLEGE PK
PA ONE PHYSICS ELLIPSE, COLLEGE PK, MD 20740-3844 USA
SN 0031-9007
EI 1079-7114
J9 PHYS REV LETT
JI Phys. Rev. Lett.
PD DEC 5
PY 2013
VL 111
IS 23
AR 238101
DI 10.1103/PhysRevLett.111.238101
PG 5
WC Physics, Multidisciplinary
SC Physics
GA 274OY
UT WOS:000328617100009
ER

PT J
AU Kimura, K
   Chiba, S
AF Kimura, Kazuki
   Chiba, Satoshi
TI Strategic ejaculation in simultaneously hermaphroditic land snails: more
   sperm into virgin mates
SO BMC EVOLUTIONARY BIOLOGY
LA English
DT Article
DE Sperm competition; Strategic ejaculation; Sperm allocation; Simultaneous
   hermaphrodites; Land snails
ID ARIANTA-ARBUSTORUM PULMONATA; SEX-ROLE PREFERENCES; HELIX-ASPERSA;
   GARDEN SNAIL; COMPETITION GAMES; SPERMATHECAL MORPHOLOGY; INTERMATING
   INTERVAL; EUHADRA-PELIOMPHALA; MULTIPLE PATERNITY; LYMNAEA-STAGNALIS
AB Background: It has been theorised that sperm competition promotes the strategic usage of costly sperm. Although sperm competition is thought to be an important driving force of reproductive traits in simultaneous hermaphrodites as well as in species with separate sexes, empirical studies on strategic ejaculation in simultaneous hermaphrodites are scarce.
   Results: In the present study, we tested whether the simultaneously hermaphroditic land snail Euhadra quaesita adjusts the number of sperm donated according to the condition of the mate and whether the pattern of strategic ejaculation is in line with previously suggested theories. We found that individuals donated much more sperm when they copulated with a virgin mate than when they copulated with a non-virgin.
   Conclusion: The virgin-biased pattern of ejaculation matches the theoretical prediction and suggests that sperm competition significantly influence the reproductive traits of simultaneously hermaphroditic land snails.
C1 [Kimura, Kazuki; Chiba, Satoshi] Tohoku Univ, Dept Environm Life Sci, Grad Sch Life Sci, Aoba Ku, Sendai, Miyagi 9808576, Japan.
RP Kimura, K (reprint author), Tohoku Univ, Dept Environm Life Sci, Grad Sch Life Sci, Aoba Ku, Kawauchi 41, Sendai, Miyagi 9808576, Japan.
EM k.kimura.000@gmail.com
FU Global COE Program J03 of the MEXT, Japan
FX We express our sincere gratitude to T. Kazama for help with the
   experimental work and to Y. Kameda, T. Hirano, and K. Shibuya for
   collecting materials. We are also grateful to three anonymous referees
   for improving the manuscript. This study was financially supported by
   The Global COE Program J03 (Ecosystem management adapting to global
   change) of the MEXT, Japan.
NR 68
TC 0
Z9 0
PU BIOMED CENTRAL LTD
PI LONDON
PA 236 GRAYS INN RD, FLOOR 6, LONDON WC1X 8HL, ENGLAND
SN 1471-2148
J9 BMC EVOL BIOL
JI BMC Evol. Biol.
PD DEC 5
PY 2013
VL 13
AR 264
DI 10.1186/1471-2148-13-264
PG 7
WC Evolutionary Biology; Genetics & Heredity
SC Evolutionary Biology; Genetics & Heredity
GA 272LT
UT WOS:000328462900001
ER

PT J
AU Tseng, YH
   Uetrecht, C
   Yang, SC
   Barendregt, A
   Heck, AJR
   Peng, WP
AF Tseng, Yao-Hsin
   Uetrecht, Charlotte
   Yang, Shih-Chieh
   Barendregt, Allan
   Heck, Albert J. R.
   Peng, Wen-Ping
TI Game-Theory-Based Search Engine to Automate the Mass Assignment in
   Complex Native Electrospray Mass Spectra
SO ANALYTICAL CHEMISTRY
LA English
DT Article
ID INTACT PROTEIN COMPLEXES; B-VIRUS CAPSIDS; MACROMOLECULAR ASSEMBLIES;
   SPECTROMETRY DATA; IONIZATION; STABILITY; TANDEM; DECONVOLUTION; STATES;
   MS
AB Electrospray ionization coupled to native mass spectrometry (MS) has evolved into an important tool in structural biology to decipher the composition of protein complexes. However, the mass analysis of heterogeneous protein assemblies is hampered because of their overlapping charge state distributions, fine structure, and peak broadening. To facilitate the mass analysis, it is of importance to automate preprocessing raw mass spectra, assigning ion series to peaks and deciphering the subunit compositions. So far, the automation of preprocessing raw mass spectra has not been accomplished; Massign was introduced to simplify data analysis and decipher the subunit compositions. In this study, we develop a search engine, Auto Mass, to automatically assign ion series to peaks without any additional user input, for example, limited ranges of charge states or ion mass. Auto Mass includes an ion intensity-dependent method to check for Gaussian distributions of ion series and an ion intensity-independent method to address highly overlapping and non-Gaussian distributions. The minimax theorem from game theory is adopted to define the boundaries. With Auto Mass, the boundaries of ion series in the well-resolved tandem mass spectra of the hepatitis B virus (HBV) capsids and those of the mass spectrum from CRISPR-related cascade protein complex are accurately assigned. Theoretical and experimental HBV ion masses are shown in agreement up to similar to 0.03%. The analysis is finished within a minute on a regular workstation. Moreover, less well-resolved mass spectra, for example, complicated multimer mass spectra and norovirus capsid mass spectra at different levels of desolvation, are analyzed. In sum, this first-ever fully automatic program reveals the boundaries of overlapping ion peak series and can further aid developing high-throughput native MS and top-down proteomics.
C1 [Tseng, Yao-Hsin; Yang, Shih-Chieh; Peng, Wen-Ping] Natl Dong Hwa Univ, Dept Phys, Shoufeng 97401, Hualien, Taiwan.
   [Uetrecht, Charlotte; Barendregt, Allan; Heck, Albert J. R.] Univ Utrecht, Bijvoet Ctr Biomol Res, NL-3584 CH Utrecht, Netherlands.
   [Uetrecht, Charlotte; Barendregt, Allan; Heck, Albert J. R.] Univ Utrecht, Utrecht Inst Pharmaceut Sci, NL-3584 CH Utrecht, Netherlands.
   [Uetrecht, Charlotte; Barendregt, Allan; Heck, Albert J. R.] Netherlands Prote Ctr, NL-3584 CH Utrecht, Netherlands.
   [Uetrecht, Charlotte] European XFEL GmbH, Sample Environm Grp, D-22607 Hamburg, Germany.
RP Peng, WP (reprint author), Natl Dong Hwa Univ, Dept Phys, Shoufeng 97401, Hualien, Taiwan.
EM pengw@mail.ndhu.edu.tw
RI Uetrecht, Charlotte/D-1883-2010
OI Uetrecht, Charlotte/0000-0002-1991-7922
FU National Science Council of Taiwan [99-2112-M-259-002-MY3, NSC
   102-2112-M-259-003-MY3]; The Netherlands Proteomics Centre; EMBO [ATLF
   1531-2010]
FX We thank the National Science Council (Grant 99-2112-M-259-002-MY3 and
   NSC 102-2112-M-259-003-MY3) of Taiwan for financial support. AJ.R.H.,
   C.U., and A.B. acknowledge The Netherlands Proteomics Centre for
   financial support. C.U. also thanks EMBO for support (long-term
   fellowship ATLF 1531-2010).
NR 36
TC 1
Z9 1
PU AMER CHEMICAL SOC
PI WASHINGTON
PA 1155 16TH ST, NW, WASHINGTON, DC 20036 USA
SN 0003-2700
EI 1520-6882
J9 ANAL CHEM
JI Anal. Chem.
PD DEC 3
PY 2013
VL 85
IS 23
BP 11275
EP 11283
DI 10.1021/ac401940e
PG 9
WC Chemistry, Analytical
SC Chemistry
GA 266CL
UT WOS:000327999800018
ER

PT J
AU Ashcroft, P
   Galla, T
AF Ashcroft, Peter
   Galla, Tobias
TI Pattern formation in individual-based systems with time-varying
   parameters
SO PHYSICAL REVIEW E
LA English
DT Article
ID DEFECT FORMATION; STRING FORMATION; VORTEX FORMATION; SYMMETRY BREAKS;
   SUPERFLUID HE-3; LIQUID-CRYSTALS; DYNAMICS; POPULATIONS; TRANSITIONS;
   SIMULATION
AB We study the patterns generated in finite-time sweeps across symmetry-breaking bifurcations in individual-based models. Similar to the well-known Kibble-Zurek scenario of defect formation, large-scale patterns are generated when model parameters are varied slowly, whereas fast sweeps produce a large number of small domains. The symmetry breaking is triggered by intrinsic noise, originating from the discrete dynamics at the microlevel. Based on a linear-noise approximation, we calculate the characteristic length scale of these patterns. We demonstrate the applicability of this approach in a simple model of opinion dynamics, a model in evolutionary game theory with a time-dependent fitness structure, and a model of cell differentiation. Our theoretical estimates are confirmed in simulations. In further numerical work, we observe a similar phenomenon when the symmetry-breaking bifurcation is triggered by population growth.
C1 [Ashcroft, Peter; Galla, Tobias] Univ Manchester, Sch Phys & Astron, Manchester M13 9PL, Lancs, England.
RP Ashcroft, P (reprint author), Univ Manchester, Sch Phys & Astron, Manchester M13 9PL, Lancs, England.
EM peter.ashcroft@postgrad.manchester.ac.uk; tobias.galla@manchester.ac.uk
FU EPSRC
FX P.A. acknowledges support from the EPSRC. T.G. would like to thank
   Esteban Moro for an earlier collaboration on the dynamics of defect
   formation.
NR 56
TC 0
Z9 0
PU AMER PHYSICAL SOC
PI COLLEGE PK
PA ONE PHYSICS ELLIPSE, COLLEGE PK, MD 20740-3844 USA
SN 1539-3755
EI 1550-2376
J9 PHYS REV E
JI Phys. Rev. E
PD DEC 2
PY 2013
VL 88
IS 6
AR 062104
DI 10.1103/PhysRevE.88.062104
PG 13
WC Physics, Fluids & Plasmas; Physics, Mathematical
SC Physics
GA 274KK
UT WOS:000328605000005
ER

PT J
AU Dentoni, D
   Tonsor, GT
   Calantone, R
   Peterson, HC
AF Dentoni, Domenico
   Tonsor, Glynn T.
   Calantone, Roger
   Peterson, H. Christopher
TI Brand Coopetition with Geographical Indications: Which Information Does
   Lead to Brand Differentiation?
SO NEW MEDIT
LA English
DT Article
DE Geographical Indications (GIs); consumer behavior; willingness-to-pay
   (WTP); brand differentiation; path analysis; olive oil; food products;
   marketing
ID EXTERNAL VALIDITY; FOOD-PRODUCTS; UNITED-STATES; OLIVE OIL; QUALITY;
   MARKET; CONSUMERS; ORIGIN; PREFERENCES; COMPETITION
AB Farmers and managers marketing food products with Geographical Indications (GIs) have to play a brand coopetition game: they cooperate with each other to develop a collective GI equity, yet they compete to build their individual brand and to establish market channels. Based on an online experiment on olive oil from "Riviera Ligure" (a region in North-Western Italy) through a convenient sample, this study tests a path model to 1) analyze which types and which sources of GI information differentiate an individual brand with GI from the others; and 2) explore which psychological and demographic variables play a role on the impact of GI information on brand differentiation. The tested path model combines elements of economic consumer theory (Lancaster, 1966) and theory of attitude formation (Fishbein, 1967; Fishbein and Ajzen, 1975). Results cannot be generalized outside the observed product and sample, yet the method is applicable by the GI food industry as a consumer research tool to set up marketing communication strategies.
C1 [Dentoni, Domenico] Wageningen Univ, Sch Social Sci, NL-6700 AP Wageningen, Netherlands.
   [Tonsor, Glynn T.] Kansas State Univ, Dept Agr Econ, Manhattan, KS 66506 USA.
   [Calantone, Roger] Michigan State Univ, Eli Broad Business Sch, E Lansing, MI 48824 USA.
   [Peterson, H. Christopher] Michigan State Univ, Dept Agr Food & Resource Econ, E Lansing, MI 48824 USA.
RP Dentoni, D (reprint author), Wageningen Univ, Sch Social Sci, NL-6700 AP Wageningen, Netherlands.
NR 81
TC 0
Z9 0
PU EDIZIONI DEDALO S R L
PI BARI
PA V LE LUIGI JACOBINI, 5, ZONA INDUSTRIALE - BARI, CASELLA POSTALE BA-19,
   BARI, 70123 BA, ITALY
SN 1594-5685
J9 NEW MEDIT
JI New Medit
PD DEC
PY 2013
VL 12
IS 4
BP 14
EP 27
PG 14
WC Agriculture, Multidisciplinary
SC Agriculture
GA AG2VT
UT WOS:000335275900003
ER

PT J
AU Rocha, ABD
   Laruelle, A
AF da Silva Rocha, Andre Barreira
   Laruelle, Annick
TI EVOLUTION OF COOPERATION IN THE SNOWDRIFT GAME WITH HETEROGENEOUS
   POPULATION
SO ADVANCES IN COMPLEX SYSTEMS
LA English
DT Article
DE Game theory; tag-based cooperation; snowdrift game; replicator dynamics;
   evolution
ID PHYSICAL ATTRACTIVENESS; RECIPROCITY; SOCIETY; BEAUTY; GENDER
AB Different from previous studies of tag-based cooperation, we assume that individuals fail to recognize their own tag. Due to such incomplete information, the action taken against the opponent cannot be based on similarity, although it is still motivated by the tag displayed by the opponent. We present stability conditions for the case when individuals play unconditional cooperation, unconditional defection or conditional cooperation. We then consider the removal of one or two strategies. Results show that conditional cooperators are the most resilient agents against extinction and that the removal of unconditional cooperators may lead to the extinction of unconditional defectors.
C1 [da Silva Rocha, Andre Barreira] Univ Leicester, Dept Econ, Leicester LE1 7RH, Leics, England.
   [da Silva Rocha, Andre Barreira] Pontifical Catholic Univ Rio De Jareiro, Dept Ind Engn, BR-22451900 Rio De Janeiro, RJ, Brazil.
   [Laruelle, Annick] Univ Basque Country UPV EHU, Fdn Econ Anal 1, BRiDGE, E-48015 Bilbao, Spain.
   [Laruelle, Annick] Basque Fdn Sci, IKERBASQUE, Bilbao 48011, Spain.
RP Rocha, ABD (reprint author), Univ Leicester, Dept Econ, Astley Clarke Bldg,Univ Rd, Leicester LE1 7RH, Leics, England.
EM ar290@le.ac.uk; a.laruelle@ikerbasque.org
FU Spanish Ministerio de Economia y Competitividad [ECO2012-31346];
   Departamento de Educacion, Politica Linguistica y Cultura from the
   Basque Government [IT568-13]
FX This research has been supported by the Spanish Ministerio de Economia y
   Competitividad under project ECO2012-31346, and by the Departamento de
   Educacion, Politica Linguistica y Cultura from the Basque Government
   (Research Group IT568-13). The authors thank three anonymous referees
   for their insightful suggestions and comments.
NR 24
TC 0
Z9 0
PU WORLD SCIENTIFIC PUBL CO PTE LTD
PI SINGAPORE
PA 5 TOH TUCK LINK, SINGAPORE 596224, SINGAPORE
SN 0219-5259
EI 1793-6802
J9 ADV COMPLEX SYST
JI Adv. Complex Syst.
PD DEC
PY 2013
VL 16
IS 8
AR 1350036
DI 10.1142/S0219525913500367
PG 19
WC Mathematics, Interdisciplinary Applications; Multidisciplinary Sciences
SC Mathematics; Science & Technology - Other Topics
GA AF3HI
UT WOS:000334602100004
ER

PT J
AU Szeto, WY
AF Szeto, W. Y.
TI Routing and scheduling hazardous material shipments: Nash game approach
SO TRANSPORTMETRICA B-TRANSPORT DYNAMICS
LA English
DT Article
DE routing and scheduling; hazardous materials; Nash game; linear
   programming; maxmin problems
ID TRANSPORT NETWORK DESIGN; TRAFFIC ASSIGNMENT; PERFORMANCE RELIABILITY;
   RISK; TIME; STRATEGIES; INTERDICTION; MODELS; VULNERABILITY; UNCERTAINTY
AB The shipment of hazardous materials (hazmats) received considerable attention as the consequences of the incidents, including environmental pollution, economic damage, injuries, and fatalities are extremely undesirable. Previous research mainly focused on the shipment of hazmats under known link incident probabilities. Using the Nash game theory approach, this paper studies the integrated routing and scheduling hazmat shipment problem with unknown link incident probabilities. The problem is formulated as a route-based maxmin problem over the space-time expanded network proposed in this paper. This route-based problem is decomposed into a link-based linear problem so that linear programming solution methods can be adopted. To solve for solutions, this paper proposes two methods. The convergences of these methods are discussed.A numerical example is provided to illustrate the two proposed methodologies and the solution properties of the maxmin problem. The implications of these solution properties are also discussed. This approach helps find critical links over a time-space hazmat shipment network.
C1 Univ Hong Kong, Dept Civil Engn, Hong Kong, Hong Kong, Peoples R China.
RP Szeto, WY (reprint author), Univ Hong Kong, Dept Civil Engn, Hong Kong, Hong Kong, Peoples R China.
EM ceszeto@hku.hk
RI Yang, Hai/F-8848-2011; Szeto, Wai Yuen/E-9886-2010
OI Szeto, Wai Yuen/0000-0001-7059-3532
FU University Research Committee [201111159056, 201211159009]; Faculty of
   Engineering Top-up Grant of the University of Hong Kong; National
   Natural Science Foundation of China [71271183]
FX The research was jointly supported by grants [201111159056 and
   201211159009] from the University Research Committee and Faculty of
   Engineering Top-up Grant of the University of Hong Kong, and a grant
   from National Natural Science Foundation of China [71271183].
NR 54
TC 1
Z9 1
PU TAYLOR & FRANCIS INC
PI PHILADELPHIA
PA 520 CHESTNUT STREET, STE 850, PHILADELPHIA, PA 19106 USA
SN 2168-0566
EI 2168-0582
J9 TRANSPORTMETRICA B
JI Transportmetrica B-Transp. Dyn.
PD DEC 1
PY 2013
VL 1
IS 3
SI SI
BP 237
EP 260
DI 10.1080/21680566.2013.861330
PG 24
WC Transportation; Transportation Science & Technology
SC Transportation
GA 272RQ
UT WOS:000328478400005
ER

PT J
AU Mocsary, GA
AF Mocsary, George A.
TI Statistically Insignificant Deaths: Disclosing Drug Harms to Investors
   (and Patients) Under SEC Rule 10b-5
SO GEORGE WASHINGTON LAW REVIEW
LA English
DT Article
ID UPPER GASTROINTESTINAL TOXICITY; MYOCARDIAL-INFARCTION;
   SECURITIES-REGULATION; RHEUMATOID-ARTHRITIS; CONTROLLED-TRIAL; MARKET;
   ROFECOXIB; RISK; NAPROXEN; EXPRESSION
AB This Article, using statistical tools and theory in conjunction with more standard legal approaches, argues that pharmaceutical manufacturers should disclose all cases of illness or injury associated with their products because this data is material to patients and their doctors, and therefore to Securities and Exchange Commission Rule 10b-.5's "reasonable investor." Patient and investor interests complement each other in this context, so each will benefit from disclosures that interest the other. Because individuals process more information than traditional statistical tests convey, they act reasonably in expanding their treatment and investment criteria beyond statistical data. Moreover, two sets of expert intermediaries-doctors and professional investors-will be involved. Their expertise will contribute to a more accurate assessment of the risks that adverse-event reports may suggest a drug presents, and of the significance of these risks to shareholders. The Supreme Court's reasons for not requiring full disclosure are out of place in the context of adverse-event reporting given Rule 10b-5's pro-disclosure mandate and the fact that even seemingly singular and unconnected facts can substantially move investors' and patients' opinions about a drug's safety, and thus its maker's viability. A full-disclosure rule would place the determination of which facts are important into the hands of parties with "skin in the game" rather than regulators or self-interested drug makers.
C1 [Mocsary, George A.] So Illinois Univ, Sch Law, Carbondale, IL 62901 USA.
   [Mocsary, George A.] Fordham Univ, Sch Law, Bronx, NY 10458 USA.
RP Mocsary, GA (reprint author), So Illinois Univ, Sch Law, Carbondale, IL 62901 USA.
NR 159
TC 0
Z9 0
PU GEORGE WASHINGTON UNIV
PI WASHINGTON
PA 2000 H STREET N W, WASHINGTON, DC 20052 USA
SN 0016-8076
J9 GEORGE WASH LAW REV
JI George Wash. Law Rev.
PD DEC
PY 2013
VL 82
IS 1
BP 111
EP 173
PG 63
GA AA5RV
UT WOS:000331158200003
ER

PT J
AU Nie, PY
AF Nie, Pu-yan
TI INNOVATION UNDER SPATIAL DUOPOLY
SO PRAGUE ECONOMIC PAPERS
LA English
DT Article
DE innovation; spatial duopoly; game theory; case study
ID COMPETITION; MONOPOLY; BEHAVIOR
AB Innovation is an important topic in economics. This paper highlights duopoly innovation under the Hotel ling model with game theory approaches. This paper argues that market power, as measured by the cost advantage of a dominant firm over its rival, serves to enhance the incentive to innovate in a Hotel ling model of spatial competition. This result implies that a firm with cost advantage will have a larger incentive than its rivals to further its cost advantage as new opportunities for innovation arise thereby implying that innovation increases concentration. This result is in contrast to the result obtained by Holmes et al. (2012) who use the Betrand model to show that "market power" lowers the incentive to innovate. We think that the inelastic demand causes this economic phenomenon.
C1 Jinan Univ, Inst Ind Econ, Guangzhou 510632, Guangdong, Peoples R China.
RP Nie, PY (reprint author), Jinan Univ, Inst Ind Econ, Guangzhou 510632, Guangdong, Peoples R China.
EM pynie2013@163.com
NR 22
TC 1
Z9 1
PU UNIV ECONOMICS-PRAGUE
PI PRAGUE 3
PA OECONOMICA PUBL, NAM W CHIRCHILLA 4, PRAGUE 3, CZ-130 67, CZECH REPUBLIC
SN 1210-0455
J9 PRAGUE ECON PAP
JI Prague Econ. Pap.
PD DEC
PY 2013
VL 22
IS 4
BP 474
EP 486
PG 13
WC Economics
SC Business & Economics
GA AA0XB
UT WOS:000330819600003
ER

PT J
AU Yu, DJ
AF Yu, Dejian
TI Intuitionistic fuzzy Choquet aggregation operator based on Einstein
   operation laws
SO SCIENTIA IRANICA
LA English
DT Article
DE Multi-criteria decision making; Intuitionistic fuzzy set; Aggregation
   operator; Choquet integral; Einstein operation laws
ID MULTIATTRIBUTE DECISION-MAKING; VAGUE SET-THEORY; MATRIX GAMES; MODELS;
   METHODOLOGY; NUMBERS; PAYOFFS; MADM
AB In this paper, we study the intuitionistic fuzzy information aggregation operators based on Einstein operation laws under the condition in which the aggregated arguments are independent. The Einstein-based Intuitionistic Fuzzy Choquet Averaging (EIFCA) operator is proposed. Furthermore, the relationship between the EIFCA operator and the IFCA operator is investigated. The desirable properties of the EIFCA operator, such as boundeness, monotonicity, shift-invariance and homogeneity are discussed. A multi-criteria decision making approach, based on the EIFCA operator is proposed under intuitionistic fuzzy environment. A comparative example is given for demonstrating the applicability of the proposed decision procedure and for finding links with other operators-based decision approach. (C) 2013 Sharif University of Technology. All rights reserved.
C1 Zhejiang Univ Finance & Econ, Sch Informat, Hangzhou 310018, Zhejiang, Peoples R China.
RP Yu, DJ (reprint author), Zhejiang Univ Finance & Econ, Sch Informat, Hangzhou 310018, Zhejiang, Peoples R China.
EM yudejian62@126.com
FU China National Natural Science Foundation [71301142]; Zhejiang Natural
   Science Foundation of China [LQ13G010004]
FX This work has been supported by China National Natural Science
   Foundation (No.71301142) and Zhejiang Natural Science Foundation of
   China (No. LQ13G010004).
NR 51
TC 0
Z9 0
PU ELSEVIER SCIENCE BV
PI AMSTERDAM
PA PO BOX 211, 1000 AE AMSTERDAM, NETHERLANDS
SN 1026-3098
J9 SCI IRAN
JI Sci. Iran.
PD DEC
PY 2013
VL 20
IS 6
BP 2109
EP 2122
PG 14
GA AA0UT
UT WOS:000330813600002
ER

PT J
AU Airiau, S
AF Airiau, Stephane
TI Cooperative games and multiagent systems
SO KNOWLEDGE ENGINEERING REVIEW
LA English
DT Review
ID COALITION STRUCTURE GENERATION; TASK ALLOCATION; AGENTS; STABILITY;
   ALGORITHMS; COMPLEXITY; NUCLEOLUS; FLOW
AB Forming coalitions is a generic means for cooperation: people, robots, web services, resources, firms; they can all improve their performance by joining forces. The use of coalitions has been successful in domains such as task allocations, sensor networks, and electronic marketplaces. Forming efficient coalitions requires the identification of matching synergies between different entities (finding complementary partners, or similar partners, or partners who add diversity). In addition, the different parties must negotiate a fair repartition of the worth created by the coalition. The first part of this paper is a tutorial on cooperative game theory (also called coalitional games). We then survey the different scenarios and the key issues addressed by the multiagent systems community.
C1 Univ Paris 09, LAMSADE, F-75775 Paris 16, France.
RP Airiau, S (reprint author), Univ Paris 09, LAMSADE, Pl Marechal de Lattre de Tassigny, F-75775 Paris 16, France.
EM stephane.airiau@dauphine.fr
NR 124
TC 0
Z9 0
PU CAMBRIDGE UNIV PRESS
PI NEW YORK
PA 32 AVENUE OF THE AMERICAS, NEW YORK, NY 10013-2473 USA
SN 0269-8889
EI 1469-8005
J9 KNOWL ENG REV
JI Knowl. Eng. Rev.
PD DEC
PY 2013
VL 28
IS 4
BP 381
EP 424
DI 10.1017/S0269888913000106
PG 44
WC Computer Science, Artificial Intelligence
SC Computer Science
GA 300PQ
UT WOS:000330476300001
ER

PT J
AU Wagner, E
AF Wagner, Elliott
TI The Explanatory Relevance of Nash Equilibrium: One-Dimensional Chaos in
   Boundedly Rational Learning
SO PHILOSOPHY OF SCIENCE
LA English
DT Article
ID STRATEGIC BEHAVIOR; EVOLUTION; SELECTION; DYNAMICS
AB Game theory is often used to explain behavior. Such explanations often proceed by demonstrating that the behavior in question is a Nash equilibrium. Agents are in Nash equilibrium if each agent's strategy maximizes her payoff given her opponents' strategies. Nash equilibriums are fundamentally static, but it is usually assumed that equilibriums will be the outcome of a dynamic process of learning or evolution. This article demonstrates that, even in the most simple setting, this need not be true. In two-strategy games with just a single equilibrium, a family of imitative learning dynamics does not lead to equilibrium.
C1 Kansas State Univ, Dept Philosophy, Manhattan, KS 66506 USA.
RP Wagner, E (reprint author), Kansas State Univ, Dept Philosophy, 201 Dickens Hall, Manhattan, KS 66506 USA.
EM eowagner@k-state.edu
FU National Science Foundation [EF 1038456]
FX This material is based on work supported by the National Science
   Foundation under grant EF 1038456. Any opinions, findings, and
   conclusions or recommendations expressed in this material are those of
   the author and do not necessarily reflect the views of the National
   Science Foundation.
NR 22
TC 0
Z9 0
PU UNIV CHICAGO PRESS
PI CHICAGO
PA 1427 E 60TH ST, CHICAGO, IL 60637-2954 USA
SN 0031-8248
EI 1539-767X
J9 PHILOS SCI
JI Philos. Sci.
PD DEC
PY 2013
VL 80
IS 5
BP 783
EP 795
DI 10.1086/673731
PG 13
WC History & Philosophy Of Science
SC History & Philosophy of Science
GA 298IW
UT WOS:000330318400016
ER

PT J
AU Naumov, P
   Nicholls, B
AF Naumov, Pavel
   Nicholls, Brittany
TI On interchangeability of Nash equilibria in multi-player strategic games
SO SYNTHESE
LA English
DT Article; Proceedings Paper
CT 3rd International Workshop on Logic, Rationality and Interaction (LORI)
CY OCT 10-14, 2011
CL Guangzhou, PEOPLES R CHINA
HO Sun Yat Sen Univ, Inst Log & Cognit
DE Nash Equilibrium; Interchangeability; Axiomatization
ID INDEPENDENCE; SECRETS
AB The article studies properties of interchangeability of pure, mixed, strict, and strict mixed Nash equilibria. The main result is a sound and complete axiomatic system that describes properties of interchangeability in all four settings. It has been previously shown that the same axiomatic system also describes properties of independence in probability theory, nondeducibility in information flow, and non-interference in concurrency theory.
C1 [Naumov, Pavel; Nicholls, Brittany] McDaniel Coll, Westminster, MD 21157 USA.
RP Naumov, P (reprint author), McDaniel Coll, Westminster, MD 21157 USA.
EM pnaumov@mcdaniel.edu
NR 21
TC 0
Z9 0
PU SPRINGER
PI DORDRECHT
PA VAN GODEWIJCKSTRAAT 30, 3311 GZ DORDRECHT, NETHERLANDS
SN 0039-7857
EI 1573-0964
J9 SYNTHESE
JI Synthese
PD DEC
PY 2013
VL 190
SU 1
BP 57
EP 78
DI 10.1007/s11229-013-0277-1
PG 22
WC History & Philosophy Of Science; Philosophy
SC History & Philosophy of Science; Philosophy
GA 302RV
UT WOS:000330623500004
ER

PT J
AU Krzak, M
AF Krzak, Mariusz
TI EVALUATION OF AN ORE DEPOSIT DEVELOPMENT PROSPECT THROUGH APPLICATION OF
   THE "GAMES AGAINST NATURE" APPROACH
SO ASIA-PACIFIC JOURNAL OF OPERATIONAL RESEARCH
LA English
DT Article
DE Ore deposit development; decision; risk and uncertainty; game theory;
   information
ID RISK
AB Geological-mining projects are usually associated with relatively high risk and uncertainty in many aspects, including geological, mining, ecologic, economic, market, legal and social conditions. A mineral deposit is an underground natural resource and hence it is difficult to unequivocally predict the actual results of its discovery. Depending on the extent of the resource, the operation of the mine can extend to a few decades. It is necessary to conduct investment actions in successive stages and to evaluate the results of the work stage by stage. This reduces the investment risk and facilitates the decision-making process. In this paper, the use of a specific kind of game, the so-called "game against Nature," is suggested before a final decision on deposit development is made. This methodology was tested on the example of one of the zinc-lead ore deposits in the Silesia-Cracow region. Apart from supporting the decision-making process, this methodology offers the means to evaluate further research and costs which may be incurred for obtaining supplementary information related to the ore deposit parameters, specifically its reserves.
C1 AGH Univ Sci & Technol, Fac Geol Geophys & Environm Protect, PL-30059 Krakow, Poland.
RP Krzak, M (reprint author), AGH Univ Sci & Technol, Fac Geol Geophys & Environm Protect, Al A Mickiewicza 30, PL-30059 Krakow, Poland.
EM krzak@agh.edu.pl
FU AGH-UST statutory [11.11.140.175]
FX Research was conducted according to the AGH-UST statutory grant no:
   11.11.140.175.
NR 24
TC 0
Z9 0
PU WORLD SCIENTIFIC PUBL CO PTE LTD
PI SINGAPORE
PA 5 TOH TUCK LINK, SINGAPORE 596224, SINGAPORE
SN 0217-5959
EI 1793-7019
J9 ASIA PAC J OPER RES
JI Asia Pac. J. Oper. Res.
PD DEC
PY 2013
VL 30
IS 6
AR 1350029
DI 10.1142/S0217595913500292
PG 18
WC Operations Research & Management Science
SC Operations Research & Management Science
GA 297CQ
UT WOS:000330233300009
ER

PT J
AU Coates, E
   Blaszczynski, A
AF Coates, Ewan
   Blaszczynski, Alex
TI An Analysis of Switching and Non-switching Slot Machine Player Behaviour
SO JOURNAL OF GAMBLING STUDIES
LA English
DT Article
DE Electronic gaming machine preference; Return rate; Gambling experience
ID GAMBLING BEHAVIOR; MODEL; REINFORCEMENT; PERSONALITY; IMPULSIVITY;
   PERSISTENCE; VALIDATION; SIMULATION; SCHEDULES; GAMBLERS
AB Learning theory predicts that, given the repeated choice to bet between two concurrently available slot machines, gamblers will learn to bet more money on the machine with higher expected return (payback percentage) or higher win probability per spin (volatility). The purpose of this study was to investigate whether this occurs when the two machines vary orthogonally on payback percentage and volatility. The sample comprised 52 first year psychology students (mean age = 20.3 years, 20 females, 32 males) who had played a gaming machine at least once in the previous 12 months. Participants were administered a battery of questionnaires designed to assess level of knowledge on the characteristics and operation of poker machines, frequency of poker machine play in the past 12 months, personality traits of impulsivity and capacity for cognitive reflection, and gambling beliefs. For the experimental task, participants were instructed to play on two PC-simulated electronic gaming machines (EGMs or slot machines) that differed on payback percentage and volatility, with the option of freely switching between EGMs after a practice phase. Results indicated that participants were able to easily discriminate between machines and manifested a preference to play machines offering higher payback or volatility. These findings diverged from previous findings of no preference for play on higher payback/volatility machines, potentially due to of the current study's absence of the option to make multi-line and multi-credit bets. It was concluded that return rate parameters like payback percentage and volatility strongly influenced slot machine preference in the absence of betting options like multi-line bets, though more research is needed to determine the effects of such betting options on player distribution of money between multiple EGMs.
C1 [Coates, Ewan; Blaszczynski, Alex] Univ Sydney, Sch Psychol A18, Sydney, NSW 2006, Australia.
RP Blaszczynski, A (reprint author), Univ Sydney, Sch Psychol A18, Sydney, NSW 2006, Australia.
EM alex.blaszczynski@sydney.edu.au
NR 58
TC 0
Z9 0
PU SPRINGER
PI NEW YORK
PA 233 SPRING ST, NEW YORK, NY 10013 USA
SN 1050-5350
EI 1573-3602
J9 J GAMBL STUD
JI J. Gamb. Stud.
PD DEC
PY 2013
VL 29
IS 4
BP 631
EP 645
DI 10.1007/s10899-012-9329-6
PG 15
WC Substance Abuse; Psychology, Multidisciplinary
SC Substance Abuse; Psychology
GA 296WQ
UT WOS:000330216500003
ER

PT J
AU Rockloff, MJ
   Hing, N
AF Rockloff, Matthew J.
   Hing, Nerilee
TI The Impact of Jackpots on EGM Gambling Behavior: A Review
SO JOURNAL OF GAMBLING STUDIES
LA English
DT Review
DE Jackpot; EGM; Poker; Slot; Big win; VLT
ID PROSPECT-THEORY; BIG WIN; RISK; UNCERTAINTY; MACHINES; GAMBLERS;
   AROUSAL; SCALE
AB This paper reviews literature on how jackpots influence Electronic Gaming Machine (EGM) gambling behaviour. Most of the available evidence addresses the motivational effect of the mere presence of EGM jackpots on play, as actual wins are relatively rare for individual gamblers. The review identifies a distinction between rational, biased and irrational motivations that attract people to EGM jackpots. The evidence suggests that EGM jackpots should generate additional consumption on EGMs above machines that do not have such lottery-like features. Rational motivations are likely to lead to consumer surplus, whereas biased and irrational motivations are likely to contribute to excessive consumption. Moreover, there is evidence that excessive gambling consumption is strongly associated with gambling-related harm. Future research should identify how the structural features of different types of jackpots; such as progressive, deterministic, hidden, mystery, linked and wide-area jackpots; may differentially appeal to rational, biased and irrational gambling motivations. Jackpots are common feature of EGM games, and therefore it is important to have a better understanding of how jackpot features influence play on the machines.
C1 [Rockloff, Matthew J.] Cent Queensland Univ, Inst Hlth & Social Sci Res, Bundaberg, Qld 4670, Australia.
   [Hing, Nerilee] So Cross Univ, Ctr Gambling Educ & Res, Lismore, NSW 2480, Australia.
RP Rockloff, MJ (reprint author), Cent Queensland Univ, Inst Hlth & Social Sci Res, Bundaberg, Qld 4670, Australia.
EM m.rockloff@cqu.edu.au
NR 52
TC 0
Z9 0
PU SPRINGER
PI NEW YORK
PA 233 SPRING ST, NEW YORK, NY 10013 USA
SN 1050-5350
EI 1573-3602
J9 J GAMBL STUD
JI J. Gamb. Stud.
PD DEC
PY 2013
VL 29
IS 4
BP 775
EP 790
DI 10.1007/s10899-012-9336-7
PG 16
WC Substance Abuse; Psychology, Multidisciplinary
SC Substance Abuse; Psychology
GA 296WQ
UT WOS:000330216500013
ER

PT J
AU Aydin, O
   Sahin, D
   Guzel, HY
   Abayhan, Y
   Kaya, AG
   Ceylan, S
AF Aydin, Orhan
   Sahin, Deniz
   Guzel, Hayal Yavuz
   Abayhan, Yasemin
   Kaya, Alp Giray
   Ceylan, Savas
TI The Effects of the Need to Belong and Being Informed on Reactions to
   Ostracism
SO TURK PSIKOLOJI DERGISI
LA English
DT Article
DE Ostracism; need to belong; self-esteem need; need to control; meaningful
   existence need; exclusion; cyber-ball
ID SOCIAL EXCLUSION; SELF-ESTEEM; INTERPERSONAL REJECTION; AGGRESSIVE
   RESPONSES; CYBEROSTRACISM; BEHAVIOR; THOUGHT; MODEL; HURTS
AB The present research examined the effects of the need to belong and being informed or uninformed on the reactions of the participants to being ostracized. One hundred and twenty university students participated in the study. Ostracism was manipulated by "Cyberball", a virtual ball-tossing game, in which participants were initially included by three other players and then were excluded subsequently during the whole session. In the informed condition they were told that one of the players might be ostracized; in the uninformed condition they were not told anything about being ostracized. In the control condition, the participants were included to the game. When the game was over, the participants reported their positive and negative feelings, need satisfaction and impressions about the other players. Results revealed that participants who were ostracized, whether informed or uninformed, reported lower satisfaction of needs, lower positive and higher negative feelings and lower positive impressions about the other players in comparison to the included ones. There were no significant differences between the informed and uninformed targets of ostracism in the satisfaction of the fundamental needs, in positive and negative affect and in the impressions about the sources of ostracism. On the other hand, high or low need to belong had no differential impact on reactions to ostracism. Hence the results of the study supported Williams' model (2001; 2007; 2009) which suggested that the immediate reactions to ostracism were not influenced by neither situational nor individual difference variables. On the other hand there was a significant difference between informed and uninformed participants in the satisfaction of the self-esteem need. This result which seemed to be incongruent with the other findings was accounted by the sociometer theory.
C1 [Aydin, Orhan] Ufuk Univ, Ankara, Turkey.
   [Sahin, Deniz; Guzel, Hayal Yavuz; Abayhan, Yasemin; Ceylan, Savas] Hacettepe Univ, Ankara, Turkey.
   [Kaya, Alp Giray] Okan Univ, Istanbul, Turkey.
RP Aydin, O (reprint author), Ufuk Univ, Fen Edebiyat Fak, Psikol Bolumu, Incek Kampusu, Ankara, Turkey.
EM orhana@ufuk.edu.tr
NR 57
TC 0
Z9 0
PU TURKISH PSYCHOLOGISTS ASSOC
PI ANKARA
PA PK 117, 06662 ANKARA, TURKEY
SN 1300-4433
J9 TURK PSIKOL DERG
JI Turk Psikoloji Derg.
PD DEC
PY 2013
VL 28
IS 72
BP 21
EP 35
PG 15
WC Psychology, Multidisciplinary
SC Psychology
GA 296QJ
UT WOS:000330200200002
ER

PT J
AU Michalowski, T
   Michalowska-Kaczmarczyk, AM
   Toporek, M
AF Michalowski, Tadeusz
   Michalowska-Kaczmarczyk, Anna M.
   Toporek, Marcin
TI Formulation of general criterion distinguishing between non-redox and
   redox systems
SO ELECTROCHIMICA ACTA
LA English
DT Article; Proceedings Paper
CT 12th International Fischer Symposium
CY JUN 03-07, 2012
CL Lubeck, GERMANY
DE Electrolytic systems; Aqueous solutions; Redox equilibria
ID ELECTROLYTIC SYSTEMS; ASCORBIC-ACID; TITRATION; FERRICYANIDE; PH
AB The paper provides a comprehensive, compatible and consistent approach to thermodynamics of electrolytic redox and non-redox systems, referred to aqueous, non-aqueous and mixed-solvent media. It is stated that the linear combination 2.f(O) - f(H) of elemental balances: f(H) for H and f(O) for 0 is the property distinguishing between redox and non-redox electrolytic systems. Namely, 2.f(O) - f(H) is the linear combination of concentration balances for other components of a non-redox system, of any degree of complexity. It is also proved that 2.f(O) - (H) is an independent equation when referred to a redox system, of any degree of complexity. The linear combination 2.f(O) - f(H) is a primary form, pr-GEB, of the Generalized Electron Balance (GEB), 2.f(O) - 1(H) = pr-GEB, named as the Approach II, and considered as the alternative for the Approach I to GEB, based on the "card game" principle. The equivalency of both approaches to GEB is also proved in this paper. The GEB, considered as a relatively new Law of Nature, is perceived as a turning point in the theory of electrolytic redox systems. (C) 2013 Elsevier Ltd. All rights reserved.
C1 [Michalowski, Tadeusz; Toporek, Marcin] Krakow Tech Univ, Dept Analyt Chem, PL-31155 Krakow, Poland.
   [Michalowska-Kaczmarczyk, Anna M.] Univ Hosp Cracow, Dept Oncol, PL-31501 Krakow, Poland.
RP Michalowski, T (reprint author), Cracow Univ Technol, Fac Chem Engn & Technol, Warszawska 24, PL-31155 Krakow, Poland.
EM michalot@o2.pl
NR 16
TC 0
Z9 0
PU PERGAMON-ELSEVIER SCIENCE LTD
PI OXFORD
PA THE BOULEVARD, LANGFORD LANE, KIDLINGTON, OXFORD OX5 1GB, ENGLAND
SN 0013-4686
EI 1873-3859
J9 ELECTROCHIM ACTA
JI Electrochim. Acta
PD DEC 1
PY 2013
VL 112
BP 199
EP 211
DI 10.1016/j.electacta.2013.08.153
PG 13
WC Electrochemistry
SC Electrochemistry
GA 292EX
UT WOS:000329886100028
ER

PT J
AU Camerer, CF
AF Camerer, Colin F.
TI A Review Essay about Foundations of Neuroeconomic Analysis by Paul
   Glimcher
SO JOURNAL OF ECONOMIC LITERATURE
LA English
DT Review
ID CONTEXT-DEPENDENT PREFERENCES; DECISION-MAKING; LOSS AVERSION;
   ORBITOFRONTAL CORTEX; ECONOMIC-THEORY; NEURAL BASIS; SELF-CONTROL;
   INTERTEMPORAL CHOICE; PREDICTION ERRORS; PREFRONTAL CORTEX
AB Neuroeconomics aims to discover mechanisms of economic decision, and express them mathematically, to predict observed choice. While the contents of neuroeconomic models and evidence are obviously different than in traditional economics, (some of the) goals are identical: to explain and predict choice, the effects of comparative statics, and perhaps make interesting new welfare judgments that are defensible. To this end, Paul Glimcher's important book carefully describes how economics, psychological, and neural levels of explanation can be linked (a structure which has been successful in visual neuroscience). As Glimcher shows, the neural evidence is quite strong for a process of learning valuations through prediction error, and a simple model of neural valuation and comparison that corresponds to random utility (though subject to normalization, which produces menu effects). There is also rapidly growing evidence for more complicated constructs in behavioral economics, including prospect theory's account of risky choice, hyperbolic time discounting, level-k models of games, and social preferences corresponding to internal reward based on what happens to other agents.
C1 CALTECH, Pasadena, CA 91125 USA.
RP Camerer, CF (reprint author), CALTECH, Pasadena, CA 91125 USA.
NR 142
TC 0
Z9 0
PU AMER ECONOMIC ASSOC
PI NASHVILLE
PA 2014 BROADWAY, STE 305, NASHVILLE, TN 37203 USA
SN 0022-0515
EI 2328-8175
J9 J ECON LIT
JI J. Econ. Lit.
PD DEC
PY 2013
VL 51
IS 4
BP 1155
EP 1182
DI 10.1257/jel.51.4.1155
PG 28
WC Economics
SC Business & Economics
GA 293NJ
UT WOS:000329978300004
ER

PT J
AU Finkel, O
AF Finkel, Olivier
TI THE DETERMINACY OF CONTEXT-FREE GAMES
SO JOURNAL OF SYMBOLIC LOGIC
LA English
DT Article
DE Automata and formal languages; logic in computer science; Gale-Stewart
   games; Wadge games; determinacy; effective analytic determinacy;
   context-free games; 1-counter automaton; models of set theory;
   independence from the axiomatic system ZFC
ID ANALYTIC DETERMINACY; OMEGA-LANGUAGES; HIERARCHY; AUTOMATA
AB We prove that the determinacy of Gale-Stewart games whose winning sets are accepted by real-time 1-counter Buchi automata is equivalent to the determinacy of (effective) analytic Gale-Stewart games which is known to be a large cardinal assumption. We show also that the determinacy of Wadge games between two players in charge of omega-languages accepted by 1-counter Buchi automata is equivalent to the (effective) analytic Wadge determinacy. Using some results of set theory we prove that one can effectively construct a 1-counter Buchi automaton A and a Buchi automaton B such that: (1) There exists a model of ZFC in which Player 2 has a winning strategy in the Wadge game W(L(A), L(B)); (2) There exists a model of ZFC in which the Wadge game W (L(A), L(B)) is not determined. Moreover these are the only two possibilities, i.e. there are no models of ZFC in which Player 1 has a winning strategy in the Wadge game W(L(A), L(B)).
C1 [Finkel, Olivier] CNRS, Inst Math Jussieu Paris Rive Gauche UMR 7586, Equipe Log Math, F-75205 Paris 13, France.
   [Finkel, Olivier] Univ Paris Diderot Paris 7, F-75205 Paris 13, France.
RP Finkel, O (reprint author), CNRS, Inst Math Jussieu Paris Rive Gauche UMR 7586, Equipe Log Math, Batiment Sophie Germain Case 7012, F-75205 Paris 13, France.
EM finkel@math.univ-paris-diderot.fr
NR 26
TC 0
Z9 0
PU ASSOC SYMBOLIC LOGIC, INC
PI POUGHKEEPSIE
PA 124 RAYMOND AVENUE, POUGHKEEPSIE, NY 12604-0001 USA
SN 0022-4812
EI 1943-5886
J9 J SYMBOLIC LOGIC
JI J. Symb. Log.
PD DEC
PY 2013
VL 78
IS 4
BP 1115
EP 1134
DI 10.2178/jsl.7804050
PG 20
WC Mathematics; Logic
SC Mathematics; Science & Technology - Other Topics
GA 293FG
UT WOS:000329956200005
ER

PT J
AU Zhang, J
   Wang, K
   Song, GX
   Zhang, ZC
   Chen, XM
   Yu, ZL
AF Zhang Jing
   Wang Ke
   Song Gengxin
   Zhang Zhongchu
   Chen Xinming
   Yu Zhoulu
TI Application of Multi-agent Models to Urban Expansion in Medium and Small
   Cities: A Case Study in Fuyang City, Zhejiang Province, China
SO CHINESE GEOGRAPHICAL SCIENCE
LA English
DT Article
DE multi-agent system; medium and small cities; urban expansion; game
   theory; Fuyang City
ID SYSTEMS
AB In this study, three-phase satellite images were used to define rules for the allocation of time and space in construction land resources based on a complex adaptive system and game theory. The decision behavior and rules of government agent, enterprise agent and resident agent in construction land growth were explored. A distinctive and dynamic simulation model of construction land growth was built, which integrated multi-agent, GIS technology and RS data and described the interaction among influencing agents. Taking Fuyang City in the Changjiang River Delta as an example, an assessment process for the remote sensing data in construction land and scenario planning was constructed. Repast and ArcGIS were used as simulation platforms. A simulation of the spatial pattern in land-use planning and the setting of scenario planning were conducted by using the incomplete active game, which was based on different natural, social and economic levels. Through this model, a simulation of urban planning space and decision-making for Fuyang City was created. Relevant non-structured problems arising from urban planning management could be identified, and the process and logic of urban planning spatial decision-making could thus be improved. Cel1-by-cel1 comparison showed that the simulation accuracy was over 72%. This model has great potential for use by government and town planners in decision support and technique support in the policy-making process.
C1 [Zhang Jing; Wang Ke; Song Gengxin; Yu Zhoulu] Zhejiang Univ, Inst Remote Sensing & Informat Syst Applicat, Hangzhou 310058, Zhejiang, Peoples R China.
   [Zhang Zhongchu] Ningbo Municipal Bur Natl Land & Resource, Ningbo 315040, Zhejiang, Peoples R China.
   [Chen Xinming] Land Consolidat Ctr Zhejiang Prov, Hangzhou 310007, Zhejiang, Peoples R China.
RP Wang, K (reprint author), Zhejiang Univ, Inst Remote Sensing & Informat Syst Applicat, Hangzhou 310058, Zhejiang, Peoples R China.
EM kwang@zju.edu.cn
FU National Science and Technology Support Program of China
   [2012BAH29B04-00]
FX Foundation item: Under the auspices of National Science and Technology
   Support Program of China (No. 2012BAH29B04-00)
NR 23
TC 0
Z9 0
PU SPRINGER
PI NEW YORK
PA 233 SPRING ST, NEW YORK, NY 10013 USA
SN 1002-0063
EI 1993-064X
J9 CHINESE GEOGR SCI
JI Chin. Geogr. Sci.
PD DEC
PY 2013
VL 23
IS 6
BP 754
EP 764
DI 10.1007/s11769-013-0636-3
PG 11
WC Environmental Sciences
SC Environmental Sciences & Ecology
GA 288JH
UT WOS:000329607300011
ER

PT J
AU Shin, K
   Jung, JY
   Lee, JR
AF Shin, KwangSup
   Jung, Jae-Yoon
   Lee, Jang-Rea
TI Resource Allocation and Pricing Mechanisms for Wireless Multimedia
   Service: Auction and Bargaining Models
SO JOURNAL OF INTERNET TECHNOLOGY
LA English
DT Article
DE Auction model; Bargaining model; Pricing mechanism; Resource allocation;
   Wireless multimedia service
ID GAME-THEORETIC FRAMEWORK; BROAD-BAND NETWORKS; TRANSMISSION
AB General wireless network services such as multimedia streaming services require effective models to cost efficiently or fairly distribute limited resources to users in different network environments. The network manager should make decisions related to effective utilization and fair allocation of limited resources, and appropriate guarantee of service quality. In this paper, we introduce a comparative method to help the network manager using resource allocation and pricing mechanisms for wireless multimedia services by considering user qualities of service and service provider profits. To that end, two well-known models of game theory: auction and bargaining are adapted. In particular, progressive second price auction and Kalai-Smorodinsky bargaining solution are analyzed with regard to user cost and utility and service provider profit. While the network manager utilize the result of comparisons, it may be possible to make rational decision of selecting resource allocation and pricing mechanism by considering the status of network.
C1 [Shin, KwangSup] Incheon Natl Univ, Grad Sch Logist, Inchon, South Korea.
   [Jung, Jae-Yoon] Kyung Hee Univ, Dept Ind & Management Syst Engn, Seoul, South Korea.
   [Lee, Jang-Rea] Seoul Natl Univ, Dept Ind Engn, Seoul 151, South Korea.
RP Jung, JY (reprint author), Kyung Hee Univ, Dept Ind & Management Syst Engn, Seoul, South Korea.
EM ksshin@incheon.ac.kr; jyjung@khu.ac.kr; future33@snu.ac.kr
FU National Research Foundation of Korea (NRF) grant; Korea government
   (MSIP) [2013R1A2A2A03014718]
FX This work was supported by the National Research Foundation of Korea
   (NRF) grant funded by the Korea government (MSIP) (No.
   2013R1A2A2A03014718).
NR 26
TC 0
Z9 0
PU NATL ILAN UNIV, JIT
PI ILAN
PA LIB & INFORMATION CTR, ILAN, 26047, TAIWAN
SN 1607-9264
EI 2079-4029
J9 J INTERNET TECHNOL
JI J. Internet Technol.
PD DEC
PY 2013
VL 14
IS 7
BP 1093
EP 1103
DI 10.6138/JIT.2013.14.7.09
PG 11
WC Computer Science, Information Systems; Telecommunications
SC Computer Science; Telecommunications
GA 284QU
UT WOS:000329336200009
ER

PT J
AU Sajitz-Hermstein, M
   Nikoloski, Z
AF Sajitz-Hermstein, Max
   Nikoloski, Zoran
TI Structural Control of Metabolic Flux
SO PLOS COMPUTATIONAL BIOLOGY
LA English
DT Article
ID ESCHERICHIA-COLI; TRANSCRIPTIONAL REGULATION; CELLULAR-METABOLISM;
   PATHWAY ANALYSIS; BALANCE ANALYSIS; BIOLOGICAL NETWORKS; CARBON
   METABOLISM; COOPERATIVE GAMES; SYSTEMS BIOLOGY; GENE-EXPRESSION
AB Organisms have to continuously adapt to changing environmental conditions or undergo developmental transitions. To meet the accompanying change in metabolic demands, the molecular mechanisms of adaptation involve concerted interactions which ultimately induce a modification of the metabolic state, which is characterized by reaction fluxes and metabolite concentrations. These state transitions are the effect of simultaneously manipulating fluxes through several reactions. While metabolic control analysis has provided a powerful framework for elucidating the principles governing this orchestrated action to understand metabolic control, its applications are restricted by the limited availability of kinetic information. Here, we introduce structural metabolic control as a framework to examine individual reactions' potential to control metabolic functions, such as biomass production, based on structural modeling. The capability to carry out a metabolic function is determined using flux balance analysis (FBA). We examine structural metabolic control on the example of the central carbon metabolism of Escherichia coli by the recently introduced framework of functional centrality (FC). This framework is based on the Shapley value from cooperative game theory and FBA, and we demonstrate its superior ability to assign share of control to individual reactions with respect to metabolic functions and environmental conditions. A comparative analysis of various scenarios illustrates the usefulness of FC and its relations to other structural approaches pertaining to metabolic control. We propose a Monte Carlo algorithm to estimate FCs for large networks, based on the enumeration of elementary flux modes. We further give detailed biological interpretation of FCs for production of lactate and ATP under various respiratory conditions.
C1 [Sajitz-Hermstein, Max; Nikoloski, Zoran] Max Planck Inst Mol Plant Physiol, Syst Biol & Math Modeling Grp, Potsdam, Germany.
   [Sajitz-Hermstein, Max] Max Planck Inst Mol Plant Physiol, Syst Regulat Grp, Potsdam, Germany.
RP Sajitz-Hermstein, M (reprint author), Max Planck Inst Mol Plant Physiol, Syst Biol & Math Modeling Grp, Potsdam, Germany.
EM sajitz@mpimp-golm.mpg.de
NR 103
TC 0
Z9 0
PU PUBLIC LIBRARY SCIENCE
PI SAN FRANCISCO
PA 1160 BATTERY STREET, STE 100, SAN FRANCISCO, CA 94111 USA
SN 1553-7358
J9 PLOS COMPUT BIOL
JI PLoS Comput. Biol.
PD DEC
PY 2013
VL 9
IS 12
AR e1003368
DI 10.1371/journal.pcbi.1003368
PG 18
WC Biochemical Research Methods; Mathematical & Computational Biology
SC Biochemistry & Molecular Biology; Mathematical & Computational Biology
GA 285AM
UT WOS:000329364800025
ER

PT J
AU Majumdar, R
   Render, E
   Tabuada, P
AF Majumdar, Rupak
   Render, Elaine
   Tabuada, Paulo
TI A Theory of Robust Omega-Regular Software Synthesis
SO ACM TRANSACTIONS ON EMBEDDED COMPUTING SYSTEMS
LA English
DT Article
DE Verification; Reliability; Cyber-physical systems; linear temporal
   logic; robustness
ID SINGLE-EVENT-UPSET; INFINITE GAMES; SYSTEMS; GRAPHS
AB A key property for systems subject to uncertainty in their operating environment is robustness: ensuring that unmodeled but bounded disturbances have only a proportionally bounded effect upon the behaviors of the system. Inspired by ideas from robust control and dissipative systems theory, we present a formal definition of robustness as well as algorithmic tools for the design of optimally robust controllers for omega-regular properties on discrete transition systems. Formally, we define metric automata-automata equipped with a metric on states-and strategies on metric automata which guarantee robustness for omega-regular properties. We present fixed-point algorithms to construct optimally robust strategies in polynomial time. In contrast to strategies computed by classical graph theoretic approaches, the strategies computed by our algorithm ensure that the behaviors of the controlled system gracefully degrade under the action of disturbances; the degree of degradation is parameterized by the magnitude of the disturbance. We show an application of our theory to the design of controllers that tolerate infinitely many transient errors provided they occur infrequently enough.
C1 [Majumdar, Rupak] Max Planck Inst Software Syst, Saarbrucken, Germany.
   [Majumdar, Rupak; Render, Elaine; Tabuada, Paulo] Univ Calif Los Angeles, Los Angeles, CA 90095 USA.
RP Tabuada, P (reprint author), Univ Calif Los Angeles, Los Angeles, CA 90095 USA.
EM rupak@mpi-sws.org; elaine@cs.ucla.edu; tabuada@ee.ucla.edu
FU NSF [0820061, 0953994, 1035916]
FX This research was funded in part by NSF awards 0820061, 0953994, and
   1035916.
NR 31
TC 0
Z9 0
PU ASSOC COMPUTING MACHINERY
PI NEW YORK
PA 2 PENN PLAZA, STE 701, NEW YORK, NY 10121-0701 USA
SN 1539-9087
EI 1558-3465
J9 ACM T EMBED COMPUT S
JI ACM Trans. Embed. Comput. Syst.
PD DEC
PY 2013
VL 13
IS 3
AR 48
DI 10.1145/2539036.2539044
PG 27
WC Computer Science, Hardware & Architecture; Computer Science, Software
   Engineering
SC Computer Science
GA 281YD
UT WOS:000329136000008
ER

PT J
AU Cho, W
   Subramanyam, R
   Xia, M
AF Cho, Wooje
   Subramanyam, Ramanath
   Xia, Mu
TI Vendors' incentives to invest in software quality in enterprise systems
SO DECISION SUPPORT SYSTEMS
LA English
DT Article
DE Enterprise systems; Software quality; Game theory; Synergy
ID PROPERTY-RIGHTS; PRODUCTS; DESIGN; FIRM
AB In the enterprise system market, software quality is often unobservable at the contracting stage between the vendor and the customer. Two factors complicate the vendor's derision to invest in software quality. First, as a required part of the transaction, services such as installation and maintenance are bundled with the product. Second, the vendor's cost of delivering these services is directly affected by quality of the software. Incorporating these factors, we develop an analytical framework to examine when vendors of enterprise systems have an incentive to invest in software quality under different market structures and market participant behaviors. We also investigate economic consequences of such quality decisions by enterprise software vendors, highlighting certain unique characteristics of these markets. We consider a duopoly setting, with simultaneous and sequential moves of the vendors. Our results show that in the duopoly market, even when customers are uninformed about quality, an investment-equilibrium exists. We find that there exist conditions under which customers might have reasons to trust that vendors would invest in high software quality. (C) 2013 Elsevier B.V. All rights reserved.
C1 [Cho, Wooje] Ulsan Natl Inst Sci & Technol, Sch Technol Management, Ulsan, South Korea.
   [Subramanyam, Ramanath] Univ Illinois, Coll Business, Dept Business Adm, Urbana, IL USA.
   [Xia, Mu] Southwestern Univ Finance & Econ, Key Lab Financial Intelligence & Financial Engn, Chengdu, Sichuan, Peoples R China.
RP Xia, M (reprint author), Southwestern Univ Finance & Econ, Key Lab Financial Intelligence & Financial Engn, Chengdu, Sichuan, Peoples R China.
EM shamux@gmail.com
FU National Natural Science Foundation of China [91218301]; Financial
   Service Innovation Team Development Project at Southwestern University
   of Finance and Economics
FX The third author acknowledges financial support by the Major Program of
   the National Natural Science Foundation of China (Grant Number:
   91218301), as well as Financial Service Innovation Team Development
   Project at Southwestern University of Finance and Economics (2012).
NR 17
TC 0
Z9 0
PU ELSEVIER SCIENCE BV
PI AMSTERDAM
PA PO BOX 211, 1000 AE AMSTERDAM, NETHERLANDS
SN 0167-9236
EI 1873-5797
J9 DECIS SUPPORT SYST
JI Decis. Support Syst.
PD DEC
PY 2013
VL 56
BP 27
EP 36
DI 10.1016/j.dss.2013.04.005
PG 10
WC Computer Science, Artificial Intelligence; Computer Science, Information
   Systems; Operations Research & Management Science
SC Computer Science; Operations Research & Management Science
GA 280BZ
UT WOS:000329005000003
ER

PT J
AU Iachini, AL
AF Iachini, Aidyn L.
TI Development and Empirical Examination of a Model of Factors Influencing
   Coaches Provision of Autonomy-Support
SO INTERNATIONAL JOURNAL OF SPORTS SCIENCE & COACHING
LA English
DT Article
DE Athlete's Competence; Coach's Autonomy-Support Behaviours; Ego
   Involvement; External Pressure; Intrinsic Motivation; Self-Determination
   Theory
ID SELF-DETERMINATION THEORY; NEED SATISFACTION; INTRINSIC MOTIVATION;
   HIGH-SCHOOL; BEHAVIORS; TEACHERS; ANTECEDENTS; STRATEGIES; EFFICACY;
   ORIENTATIONS
AB Grounded in self-determination theory, the purpose of this study was to develop and empirically test a comprehensive model of factors hypothesized to influence coaches' provision of autonomy-support. These ten factors included ego-involvement, self-determination, motivation efficacy, game strategy efficacy, technique efficacy, character-building efficacy, athletes' intrinsic motivation, athletes' competence, external pressure, and stress. Using a cross-sectional study design, 396 high school coaches completed a survey either online or via paper-and-pencil. Data from respondents with complete data (n=304) were analyzed using structural equation modeling. Fit indices provided support for both the measurement and structural model. Twenty-nine percent of the variance in autonomy-support was explained by the predictors in the model. External pressure was a significant negative predictor of coaches' autonomy supportive behaviors. Overall, findings from this study suggest a key intervention target for the promotion of autonomy-supportive interactional styles between coaches and athletes.
C1 Univ S Carolina, Coll Social Work, Columbia, SC 29208 USA.
RP Iachini, AL (reprint author), Univ S Carolina, Coll Social Work, 328 DeSaussure, Columbia, SC 29208 USA.
EM iachini@mailbox.sc.edu
NR 55
TC 0
Z9 0
PU MULTI-SCIENCE PUBL CO LTD
PI BRENTWOOD
PA 5 WATES WAY, BRENTWOOD CM15 9TB, ESSEX, ENGLAND
SN 1747-9541
J9 INT J SPORTS SCI COA
JI Int. J. Sports Sci. Sci. Coach.
PD DEC
PY 2013
VL 8
IS 4
BP 661
EP 675
DI 10.1260/1747-9541.8.4.661
PG 15
WC Hospitality, Leisure, Sport & Tourism; Psychology, Applied
SC Social Sciences - Other Topics; Psychology
GA 281OH
UT WOS:000329110400004
ER

PT J
AU Liu, Q
   Yi, J
AF Liu Qun
   Yi Jia
TI The research of the social network evolution based on the evolutionary
   game theory
SO ACTA PHYSICA SINICA
LA Chinese
DT Article
DE public goods games; topology potential; preferential selection;
   co-evolution
ID PRISONERS-DILEMMA; COOPERATION
AB The development of research on social network makes a great contribution to the study of network evolution though much of the work focuses on a macroscopic evolutionary mechanism. In this paper, based on public goods games, an optimized evolutionary dynamic multi-community network model generated by the co-evolution process of evolutionary games and network topology is put forward (dMCPGG). Edges are revised according to the difference between expected payoff and effective payoff through time. Considering the heterogeneous topology, a new preferential rule based on the topological potential is introduced to quantify the nodes' importance when choosing and updating the payoff of individuals in the public goods games. Finally, the results of simulations demonstrate that the dMCPGG model can reproduce the random world and scale-free world features, such as the nodes' degree, clustering coefficient and average path length. Finally, we apply our model to United State Congress voting data and verify its rationality.
C1 [Liu Qun; Yi Jia] Chongqing Univ Posts & Telecommun, Chongqing Key Lab Computat Intelligence, Chongqing 400065, Peoples R China.
RP Yi, J (reprint author), Chongqing Univ Posts & Telecommun, Chongqing Key Lab Computat Intelligence, Chongqing 400065, Peoples R China.
EM xunlava@gmail.com
FU National Natural Science Foundation of China [61075019]; Natural Science
   Foundation of Chongqing, China [CSTC2011jjA40045]
FX Project supported by the National Natural Science Foundation of China
   (Grant No. 61075019), and the Natural Science Foundation of Chongqing,
   China (Grant No. CSTC2011jjA40045).
NR 27
TC 0
Z9 0
PU CHINESE PHYSICAL SOC
PI BEIJING
PA P O BOX 603, BEIJING 100080, PEOPLES R CHINA
SN 1000-3290
J9 ACTA PHYS SIN-CH ED
JI Acta Phys. Sin.
PD DEC
PY 2013
VL 62
IS 23
AR 238902
DI 10.7498/aps.62.238902
PG 9
WC Physics, Multidisciplinary
SC Physics
GA 279AQ
UT WOS:000328931400065
ER

PT J
AU Tan, SS
   Zeidler, J
   Rao, B
AF Tan, Sheu-Sheu
   Zeidler, James
   Rao, Bhaskar
TI Opportunistic Spectrum Access for Cognitive Radio Networks with Multiple
   Secondary Users
SO IEEE TRANSACTIONS ON WIRELESS COMMUNICATIONS
LA English
DT Article
DE Cognitive radio networks; game theory; opportunistic spectrum access;
   optimal stopping
ID WIRELESS NETWORKS; GAME; DESIGN
AB We develop channel-aware opportunistic spectrum access strategies for cognitive radio networks consisting of multiple secondary users. In addition to balancing between the cost of foregoing weaker transmission opportunities in pursuit of channels that offer better data rates, we consider collisions between primary users (PUs) and secondary users (SUs), and among the SUs themselves. We derive strategies for both cooperative setting where SUs maximize their sum total of throughputs, as well as non-cooperative, game theoretic setting where each SU tries to maximize its own throughput. We show that the optimal schemes for both scenarios are pure threshold policies, where each SU decides to use or skip transmission opportunities by comparing the channel qualities to a fixed threshold. In the non-cooperative case, we establish the existence of Nash equilibrium and develop best response strategies that can converge to equilibria, with SUs relying only on their local observations. We study the tradeoff between maximal throughput in cooperative setting and fairness in the non-cooperative setting, and schemes based on utility functions and pricing that mitigate this tradeoff. Lastly, we analyze the issue of interference of SUs to the PUs. We show numerical results illustrating the schemes and analysis.
C1 [Tan, Sheu-Sheu; Zeidler, James; Rao, Bhaskar] Univ Calif San Diego, Dept Elect & Comp Engn, San Diego, CA 92093 USA.
RP Tan, SS (reprint author), Univ Calif San Diego, Dept Elect & Comp Engn, 9500 Gilman Dr, San Diego, CA 92093 USA.
EM shtan@ucsd.edu; zeidler@ucsd.edu; brao@ucsd.edu
FU Center for Wireless Communications of UCSD (UC IUCRP) [COM09R-156561];
   National Science Foundation [CCF-1115645]
FX This work was supported in part by the Center for Wireless
   Communications of UCSD (UC IUCRP under grant COM09R-156561) and the
   National Science Foundation under grant CCF-1115645.
NR 26
TC 0
Z9 0
PU IEEE-INST ELECTRICAL ELECTRONICS ENGINEERS INC
PI PISCATAWAY
PA 445 HOES LANE, PISCATAWAY, NJ 08855-4141 USA
SN 1536-1276
EI 1558-2248
J9 IEEE T WIREL COMMUN
JI IEEE Trans. Wirel. Commun.
PD DEC
PY 2013
VL 12
IS 12
BP 6214
EP 6227
DI 10.1109/TWC.2013.102313.130125
PG 14
WC Engineering, Electrical & Electronic; Telecommunications
SC Engineering; Telecommunications
GA 279NH
UT WOS:000328966200022
ER

PT J
AU Biagi, M
   Cuomo, F
AF Biagi, Mauro
   Cuomo, Francesca
TI An Opportunistic Access Scheme Through Distributed Interference Control
   for MIMO Cognitive Nodes
SO IEEE TRANSACTIONS ON WIRELESS COMMUNICATIONS
LA English
DT Article
DE Cognitive radio; power control; game theory; MIMO
ID RADIO NETWORKS; POWER-CONTROL; WIRELESS NETWORKS; INFORMATION; SYSTEMS
AB A critical issue of a Cognitive Radio Network is the interference generated by secondary users simultaneously accessing and transmitting over the primary user spectrum band. In this paper, we introduce and study a distributed and opportunistic access scheme for MIMO ad-hoc cognitive radio networks identified as OPTIM-COG (OPporTunistic Interference control for Mimo COGnitive radio). OPTIM-COG is based on simple power stimuli issued by PU transmitters. These stimuli are basic control messages exchanged, at a known power, by both primary transmitter and primary intended receiver for their internal power control. A periodic repetition of this power stimulus and the power control generated in the primary network are used by secondary nodes to get their transmission opportunities. These opportunities are determined with a twofold goal: on the one hand the secondary node will transmit to its secondary receiver only if the quality of the already established primary connection does not decrease below a minimum level, on the other hand the resulting opportunistic access exploits the MIMO performance improvements. We describe the fully distributed version of this access scheme and we theoretically demonstrate, via a game theoretical formulation, that the resulting power allocation is the unique Nash Equilibrium. Performance results present secondary user access maps in the 2D plan, where both MIMO benefits as well as the presence of multiple active secondary links can be represented. Both the cases of a perfect interference measurement and imperfect channel estimation are evaluated.
C1 [Biagi, Mauro; Cuomo, Francesca] Univ Roma La Sapienza, Dept Informat Elect & Telecommun DIET Engn, I-00184 Rome, Italy.
RP Biagi, M (reprint author), Univ Roma La Sapienza, Dept Informat Elect & Telecommun DIET Engn, Via Eudossiana 18, I-00184 Rome, Italy.
EM mauro.biagi@uniroma1.it; francesca.cuomo@uniroma1.it
NR 29
TC 0
Z9 0
PU IEEE-INST ELECTRICAL ELECTRONICS ENGINEERS INC
PI PISCATAWAY
PA 445 HOES LANE, PISCATAWAY, NJ 08855-4141 USA
SN 1536-1276
EI 1558-2248
J9 IEEE T WIREL COMMUN
JI IEEE Trans. Wirel. Commun.
PD DEC
PY 2013
VL 12
IS 12
BP 6500
EP 6513
DI 10.1109/TWC.2013.103013.130939
PG 14
WC Engineering, Electrical & Electronic; Telecommunications
SC Engineering; Telecommunications
GA 279NH
UT WOS:000328966200045
ER

PT J
AU Zuo, F
   Zhang, W
AF Zuo, Fang
   Zhang, Wei
TI An Auction Based Distribute Mechanism for P2P Adaptive Bandwidth
   Allocation
SO IEICE TRANSACTIONS ON INFORMATION AND SYSTEMS
LA English
DT Article
DE game theory; congestion pricing; credit incentives; hotspot avoidance;
   bandwidth allocation in P2P networks
ID NETWORKS; SERVICE
AB In P2P applications, networks are formed by devices belonging to independent users. Therefore, routing hotspots or routing congestions are typically created by an unanticipated new event that triggers an unanticipated surge of users to request streaming service from some particular nodes; and a challenging problem is how to provide incentive mechanisms to allocation bandwidth more fairly in order to avoid congestion and other short backs for P2P QoS. In this paper, we study P2P bandwidth game-the bandwidth allocation, in P2P networks. Unlike previous works which focus either on routing or on forwarding, this paper investigates the game theoretic mechanism to incentivize node's real bandwidth demands and propose novel method that avoid congestion proactively, that is, prior to a congestion event. More specifically, we define an incentive-compatible pricing vector explicitly and give theoretical proofs to demonstrate that our mechanism can provide incentives for nodes to tell the true bandwidth demand. In order to apply this mechanism to the P2P distribution applications, we evaluate our mechanism by NS-2 simulations. The simulation results show that the incentive pricing mechanism can distribute the bandwidth fairly and effectively and can also avoid the routing hotspot and congestion effectively.
C1 [Zuo, Fang] Henan Univ, Software Sch, Kaifeng 475004, Peoples R China.
   [Zhang, Wei] E China Normal Univ, Dept Comp Sci & Technol, Shanghai 200241, Peoples R China.
RP Zhang, W (reprint author), E China Normal Univ, Dept Comp Sci & Technol, Shanghai 200241, Peoples R China.
EM zuofang@henu.edu.cn; wzhang@cs.ecnu.edu.cn
NR 15
TC 0
Z9 0
PU IEICE-INST ELECTRONICS INFORMATION COMMUNICATIONS ENG
PI TOKYO
PA KIKAI-SHINKO-KAIKAN BLDG, 3-5-8, SHIBA-KOEN, MINATO-KU, TOKYO, 105-0011,
   JAPAN
SN 0916-8532
EI 1745-1361
J9 IEICE T INF SYST
JI IEICE Trans. Inf. Syst.
PD DEC
PY 2013
VL E96D
IS 12
BP 2704
EP 2712
DI 10.1587/transinf.E96.D.2704
PG 9
WC Computer Science, Information Systems; Computer Science, Software
   Engineering
SC Computer Science
GA 280DQ
UT WOS:000329009300021
ER

PT J
AU Tran, GA
   Strutton, D
AF Tran, Gina A.
   Strutton, David
TI What Factors Affect Consumer Acceptance Of In-Game Advertisements? Click
   "Like" to Manage Digital Content for Players
SO JOURNAL OF ADVERTISING RESEARCH
LA English
DT Article
ID WORD-OF-MOUTH; INTERNET USE; PERCEPTIONS; RESPONSES; MODEL;
   GRATIFICATIONS; REPETITION; ATTITUDES; MEDIA; SCALE
AB In-game advertising (IGA) may offer an attractive opportunity for advertisers to reach an elusive consumer segment if messaging is managed effectively. In this study, the authors applied media uses and gratification theory to investigate factors related to garners' acceptance of advertisements in online games across various platforms. They also investigated the influence of the acceptance of IGA on garners' word-of-mouth behavior and attitudes toward brands and products featured in online IGA. Using structural equation modeling as a basis for its hypotheses, the study reveals that "informativeness," entertainment, self-brand congruity, privacy concerns, and invasiveness are associated with online gamer attitudes toward IGA. In turn, attitudes toward IGA are related to word-of-mouth intentions.
C1 [Tran, Gina A.] Univ N Texas, Dept Mkt & Logist, Denton, TX 76203 USA.
RP Tran, GA (reprint author), Univ N Texas, Dept Mkt & Logist, Denton, TX 76203 USA.
EM Gina.Tran@unt.edu; David.Strutton@unt.edu
NR 59
TC 0
Z9 0
PU ADVERTISING RESEARCH FOUNDATION
PI NEW YORK
PA 432 PARK AVENUE SOUTH, 6TH FLOOR, NEW YORK, NY 10016 USA
SN 0021-8499
EI 1740-1909
J9 J ADVERTISING RES
JI J. Advert. Res.
PD DEC
PY 2013
VL 53
IS 4
BP 455
EP 469
DI 10.2501/JAR-53-4-455-469
PG 15
WC Business; Communication
SC Business & Economics; Communication
GA 280BP
UT WOS:000329004000013
ER

PT J
AU Pitchford, R
   Wright, MLJ
AF Pitchford, Rohan
   Wright, Mark L. J.
TI On the contribution of game theory to the study of sovereign debt and
   default
SO OXFORD REVIEW OF ECONOMIC POLICY
LA English
DT Article
DE sovereign debt; sovereign default; game theory; bargaining theory
ID STOCHASTIC-MODEL; STRATEGIC DELAY; RISK; COMMITMENT; RENEGOTIATION;
   INFORMATION; BEHAVIOR; MARKETS; TRADE; COSTS
AB This paper reviews the lessons learned from the application of the tools of game theory to the theoretical study of sovereign debt and default. We focus on two main questions. First, we review answers to the most fundamental question in the theory of sovereign debt: given that there is no supranational institution for enforcing the repayment of debts, why do countries ever repay their debts? Second, we review theories of the process by which sovereign debts are restructured with a view to answering the following question: why does the process of sovereign debt restructuring appear so inefficient? The first question raises issues in the design of self-enforcing contracts and on the credibility of threats to punish a country in default. The second question involves applications of the theory of bargaining in environments where the parties to a bargain cannot commit to honour the terms of the bargain or even commit to enter into negotiations in the first place.
C1 [Pitchford, Rohan] Australian Natl Univ, Canberra, ACT 0200, Australia.
   [Wright, Mark L. J.] Univ Calif Los Angeles, Fed Reserve Bank Chicago, Los Angeles, CA USA.
   [Wright, Mark L. J.] Natl Bur Econ Res, Cambridge, MA 02138 USA.
RP Pitchford, R (reprint author), Australian Natl Univ, Canberra, ACT 0200, Australia.
EM rohanpitchford@gmail.com; mlwright@econ.ucla.edu
NR 88
TC 2
Z9 2
PU OXFORD UNIV PRESS
PI OXFORD
PA GREAT CLARENDON ST, OXFORD OX2 6DP, ENGLAND
SN 0266-903X
EI 1460-2121
J9 OXFORD REV ECON POL
JI Oxf. Rev. Econ. Policy
PD WIN
PY 2013
VL 29
IS 4
BP 649
EP 667
DI 10.1093/oxrep/grt023
PG 19
WC Economics
SC Business & Economics
GA 281XE
UT WOS:000329133500002
ER

PT J
AU Rothschild, D
AF Rothschild, Daniel
TI GAME THEORY AND SCALAR IMPLICATURES
SO PHILOSOPHICAL PERSPECTIVES
LA English
DT Article
ID RATIONALIZABLE STRATEGIC BEHAVIOR; CHEAP-TALK; COMMUNICATION;
   INFORMATION; EQUILIBRIA; PARADOX
C1 UCL, London WC1E 6BT, England.
RP Rothschild, D (reprint author), UCL, London WC1E 6BT, England.
NR 49
TC 0
Z9 0
PU WILEY-BLACKWELL
PI HOBOKEN
PA 111 RIVER ST, HOBOKEN 07030-5774, NJ USA
SN 1520-8583
EI 1758-2245
J9 PHILOS PERSPECT
JI Philos. Perspect.
PD DEC
PY 2013
VL 27
IS 1
BP 438
EP 478
DI 10.1111/phpe.12024
PG 41
WC Philosophy
SC Philosophy
GA 279CS
UT WOS:000328937800013
ER

PT J
AU Bell, R
   Giang, T
   Mund, I
   Buchner, A
AF Bell, Raoul
   Giang, Trang
   Mund, Iris
   Buchner, Axel
TI Memory for Reputational Trait Information: Is Social-Emotional
   Information Processing Less Flexible in Old Age?
SO PSYCHOLOGY AND AGING
LA English
DT Article
DE emotional context memory; emotional incongruence; negativity effect;
   reciprocal altruism; social cognition
ID SOCIOEMOTIONAL SELECTIVITY THEORY; RECOGNITION MEMORY; ENHANCED MEMORY;
   SCHEMATIC KNOWLEDGE; ASSOCIATIVE MEMORY; IMPRESSION CHANGE; DILEMMA
   GAME; TREE MODELS; FACES; CHEATERS
AB How do younger and older adults remember reputational trait information about other people? In the present study, trustworthy-looking and untrustworthy-looking faces were paired with cooperation or cheating in a cooperation game. In a surprise source-memory test, participants were asked to rate the likability of the faces, and were required to remember whether the faces were associated with negative or positive outcomes. The social expectations of younger and older adults were clearly affected by a priori facial trustworthiness. Facial trustworthiness was associated with high cooperation-game investments, high likability ratings, and a tendency toward guessing that a face belonged to a cooperator instead of a cheater in both age groups. Consistent with previous results showing that emotional memory is spared from age-related decline, memory for the association between faces and emotional reputational information was well preserved in older adults. However, younger adults used a flexible encoding strategy to remember the social interaction partners. Source-memory was best for information that violated their (positive) expectations. Older adults, in contrast, showed a uniform memory bias for negative social information; their memory performance was not modulated by their expectations. This finding suggests that older adults are less likely to adjust their encoding strategies to their social expectations than younger adults. This may be in line with older adults' motivational goals to avoid risks in social interactions.
C1 [Bell, Raoul; Giang, Trang; Mund, Iris; Buchner, Axel] Univ Dusseldorf, Dept Expt Psychol, D-40225 Dusseldorf, Germany.
RP Bell, R (reprint author), Univ Dusseldorf, Inst Expt Psychol, Univ Str 1,Gebaude 23-02 & 23-03, D-40225 Dusseldorf, Germany.
EM raoul.bell@hhu.de
NR 67
TC 0
Z9 0
PU AMER PSYCHOLOGICAL ASSOC
PI WASHINGTON
PA 750 FIRST ST NE, WASHINGTON, DC 20002-4242 USA
SN 0882-7974
EI 1939-1498
J9 PSYCHOL AGING
JI Psychol. Aging
PD DEC
PY 2013
VL 28
IS 4
BP 984
EP 995
DI 10.1037/a0034266
PG 12
WC Gerontology; Psychology, Developmental
SC Geriatrics & Gerontology; Psychology
GA 280QT
UT WOS:000329046600009
ER

PT J
AU Teng, CI
AF Teng, Ching-I
TI How Do Challenges Increase Customer Loyalty to Online Games?
SO CYBERPSYCHOLOGY BEHAVIOR AND SOCIAL NETWORKING
LA English
DT Article
ID SELF-DETERMINATION THEORY; FLOW; SATISFACTION; ENVIRONMENTS;
   PERSPECTIVE; MOTIVATION; EXPERIENCE; VARIABLES
AB Despite the design of various challenge levels in online games, exactly how these challenges increase customer loyalty to online games has seldom been examined. This study investigates how such challenges increase customer loyalty to online games. The study sample comprises 2,861 online gamers. Structural equation modeling is performed. Analytical results indicate that the relationship between challenge and loyalty intensifies when customers perceive that overcoming challenges takes a long time. Results of this study contribute to efforts to determine how challenges and challenge-related perceptions impact customer loyalty to online games.
C1 Chang Gung Univ, Grad Inst Business & Management, Tao Yuan 333, Taiwan.
RP Teng, CI (reprint author), Chang Gung Univ, Grad Inst Business & Management, 259 Wenhua 1st Rd, Tao Yuan 333, Taiwan.
EM chingit@mail.cgu.edu.tw
NR 34
TC 0
Z9 0
PU MARY ANN LIEBERT, INC
PI NEW ROCHELLE
PA 140 HUGUENOT STREET, 3RD FL, NEW ROCHELLE, NY 10801 USA
SN 2152-2715
EI 2152-2723
J9 CYBERPSYCH BEH SOC N
JI Cyberpsychology Behav. Soc. Netw.
PD DEC 1
PY 2013
VL 16
IS 12
BP 884
EP 891
DI 10.1089/cyber.2012.0182
PG 8
WC Psychology, Social
SC Psychology
GA 274OM
UT WOS:000328615800006
ER

PT J
AU Huang, MY
AF Huang, Minyi
TI A Mean Field Capital Accumulation Game with HARA Utility
SO DYNAMIC GAMES AND APPLICATIONS
LA English
DT Article
DE Stochastic growth; Investment; Consumption; Externality; Mean field
   approximation; Nash equilibrium; Out-of-equilibrium behavior
ID STOCHASTIC MULTIAGENT SYSTEMS; ECONOMIC-GROWTH; NASH EQUILIBRIA; LQG
   CONTROL; UNCERTAINTY; OPTIMIZATION; EFFICIENCY; MODELS
AB This paper introduces a mean field modeling framework for consumption-accumulation optimization. The production dynamics are generalized from stochastic growth theory by addressing the collective impact of a large population of similar agents on efficiency. This gives rise to a stochastic dynamic game with mean field coupling in the dynamics, where we adopt a hyperbolic absolute risk aversion (HARA) utility functional for the agents. A set of decentralized strategies is obtained by using the Nash certainty equivalence approach. To examine the long-term behavior we introduce a notion called the relaxed stationary mean field solution. The simple strategy computed from this solution is used to investigate the out-of-equilibrium behavior of the mean field system. Interesting nonlinear phenomena can emerge, including stable equilibria, limit cycles and chaos, which are related to the agent's sensitivity to the mean field.
C1 Carleton Univ, Sch Math & Stat, Ottawa, ON K1S 5B6, Canada.
RP Huang, MY (reprint author), Carleton Univ, Sch Math & Stat, Ottawa, ON K1S 5B6, Canada.
EM mhuang@math.carleton.ca
FU Natural Sciences and Engineering Research Council (NSERC) of Canada
FX This work was partially supported by Natural Sciences and Engineering
   Research Council (NSERC) of Canada.
NR 58
TC 0
Z9 0
PU SPRINGER BIRKHAUSER
PI NEW YORK
PA 233 SPRING STREET, 6TH FLOOR, NEW YORK, NY 10013 USA
SN 2153-0785
EI 2153-0793
J9 DYN GAMES APPL
JI Dyn. Games Appl.
PD DEC
PY 2013
VL 3
IS 4
BP 446
EP 472
DI 10.1007/s13235-013-0092-9
PG 27
WC Mathematics, Interdisciplinary Applications
SC Mathematics
GA 274NS
UT WOS:000328613800002
ER

PT J
AU Cardaliaguet, P
AF Cardaliaguet, P.
TI Long Time Average of First Order Mean Field Games and Weak KAM Theory
SO DYNAMIC GAMES AND APPLICATIONS
LA English
DT Article
DE Mean field game; Long time average; Weak KAM theory
ID HAMILTON-JACOBI EQUATIONS; BEHAVIOR
AB We show that the long time average of solutions of first order mean field game systems in finite horizon is governed by an ergodic system of mean field game type. The well-posedness of the latter system and the uniqueness of the ergodic constant rely on weak KAM theory.
C1 Univ Paris 09, CEREMADE, F-75775 Paris 16, France.
RP Cardaliaguet, P (reprint author), Univ Paris 09, CEREMADE, Pl Marechal de Lattre de Tassigny, F-75775 Paris 16, France.
EM cardaliaguet@ceremade.dauphine.fr
FU Commission of the European Communities under the 7th Framework Programme
   Marie Curie Initial Training Networks Project SADCO [264735]; French
   National Research Agency [ANR-10-BLAN 0112, ANR-12-BS01-0008-01]
FX This work has been partially supported by the Commission of the European
   Communities under the 7th Framework Programme Marie Curie Initial
   Training Networks Project SADCO, FP7-PEOPLE-2010-ITN, No. 264735, and by
   the French National Research Agency ANR-10-BLAN 0112 and
   ANR-12-BS01-0008-01.
NR 14
TC 0
Z9 0
PU SPRINGER BIRKHAUSER
PI NEW YORK
PA 233 SPRING STREET, 6TH FLOOR, NEW YORK, NY 10013 USA
SN 2153-0785
EI 2153-0793
J9 DYN GAMES APPL
JI Dyn. Games Appl.
PD DEC
PY 2013
VL 3
IS 4
BP 473
EP 488
DI 10.1007/s13235-013-0091-x
PG 16
WC Mathematics, Interdisciplinary Applications
SC Mathematics
GA 274NS
UT WOS:000328613800003
ER

PT J
AU Li, T
   Zhang, JF
AF Li, Tao
   Zhang, Ji-Feng
TI Adaptive Mean Field Games for Large Population Coupled ARX Systems with
   Unknown Coupling Strength
SO DYNAMIC GAMES AND APPLICATIONS
LA English
DT Article
DE Mean field game; Decentralized game; Adaptive control; Adaptive game;
   ARX model; Nash certainty equivalence principle
ID NASH CERTAINTY EQUIVALENCE; STOCHASTIC DYNAMIC-GAMES; MULTIAGENT
   SYSTEMS; FLOW-CONTROL; EQUILIBRIA; NETWORKS; AGENTS; PRINCIPLE;
   BEHAVIOR; MODELS
AB This paper is concerned with decentralized tracking-type games for large population multi-agent systems with mean-field coupling. The individual dynamics are described by stochastic discrete-time auto-regressive models with exogenous inputs (ARX models), and coupled by terms of the unknown population state average (PSA) with unknown coupling strength. A two-level decentralized adaptive control law is designed. On the high level, the PSA is estimated based on the Nash certainty equivalence (NCE) principle. On the low level, the coupling strength is identified based on decentralized least squares algorithms and the estimate of the PSA. The decentralized control law is constructed by combining the NCE principle and Certainty equivalence (CE) principle. By probability limit theory, under mild conditions, it is shown that: (a) the closed-loop system is stable almost surely; (b) as the number of agents increases to infinity, the estimates of both the PSA and the coupling strength are asymptotically strongly consistent and the decentralized control law is an almost sure asymptotic Nash-equilibrium.
C1 [Li, Tao; Zhang, Ji-Feng] Chinese Acad Sci, Acad Math & Syst Sci, Key Lab Syst & Control, Beijing 100190, Peoples R China.
RP Li, T (reprint author), Chinese Acad Sci, Acad Math & Syst Sci, Key Lab Syst & Control, 55 Zhongguancundonglu, Beijing 100190, Peoples R China.
EM litao@amss.ac.cn; jif@iss.ac.cn
RI Dao, Rock/E-5736-2014
FU National Natural Science Foundation of China [60934006, 61004029]
FX The research of Tao Li and Ji-Feng Zhang was supported by the National
   Natural Science Foundation of China under Grants 60934006 and 61004029.
NR 36
TC 0
Z9 0
PU SPRINGER BIRKHAUSER
PI NEW YORK
PA 233 SPRING STREET, 6TH FLOOR, NEW YORK, NY 10013 USA
SN 2153-0785
EI 2153-0793
J9 DYN GAMES APPL
JI Dyn. Games Appl.
PD DEC
PY 2013
VL 3
IS 4
BP 489
EP 507
DI 10.1007/s13235-013-0084-9
PG 19
WC Mathematics, Interdisciplinary Applications
SC Mathematics
GA 274NS
UT WOS:000328613800004
ER

PT J
AU Feleqi, E
AF Feleqi, Ermal
TI The Derivation of Ergodic Mean Field Game Equations for Several
   Populations of Players
SO DYNAMIC GAMES AND APPLICATIONS
LA English
DT Article
DE Mean field games; Ergodic costs; Several population of players; Nash
   equilibria; Systems of elliptic PDEs
AB This note contains a detailed derivation of the equations of the recent mean field games theory (abbr. MFG), developed by M. Huang, P. E. Caines, and R. P. Malhame on one hand and by J.-M. Lasry and P.-L. Lions on the other, associated with a class of stochastic differential games, where the players belong to several populations, each of which consisting of a large number of similar and indistinguishable individuals, in the context of periodic diffusions and long-time-average (or ergodic) costs. After introducing a system of N Hamilton-Jacobi-Bellman (abbr. HJB) and N Kolmogorov-Fokker-Planck (abbr. KFP) equations for an N-player game belonging to such a class of games, the system of MFG equations (consisting of as many HJB equations, and of as many KFP equations as is the number of populations) is derived by letting the number of the members of each population go to infinity. For the sake of clarity and for reader's convenience, the case of a single population of players, as formulated in the work of J.-M. Lasry and P.-L. Lions, is presented first. The note slightly improves the results in this case too, by dealing with more general dynamics and costs.
C1 Univ Padua, Dipartimento Matemat, I-35131 Padua, PD, Italy.
RP Feleqi, E (reprint author), Univ Padua, Dipartimento Matemat, Via Trieste 63, I-35131 Padua, PD, Italy.
EM feleqi@math.unipd.it
NR 10
TC 0
Z9 0
PU SPRINGER BIRKHAUSER
PI NEW YORK
PA 233 SPRING STREET, 6TH FLOOR, NEW YORK, NY 10013 USA
SN 2153-0785
EI 2153-0793
J9 DYN GAMES APPL
JI Dyn. Games Appl.
PD DEC
PY 2013
VL 3
IS 4
BP 523
EP 536
DI 10.1007/s13235-013-0088-5
PG 14
WC Mathematics, Interdisciplinary Applications
SC Mathematics
GA 274NS
UT WOS:000328613800006
ER

PT J
AU Young, B
   Conti, DV
   Dean, MD
AF Young, Brent
   Conti, David V.
   Dean, Matthew D.
TI Sneaker "jack" males outcompete dominant "hooknose" males under sperm
   competition in Chinook salmon (Oncorhynchus tshawytscha)
SO ECOLOGY AND EVOLUTION
LA English
DT Article
DE Hooknose; jack; salmon; sexual selection; sneaker male; sperm
   competition
ID ALTERNATIVE REPRODUCTIVE TACTICS; GAMETE-RECOGNITION PROTEINS;
   POLYCHAETE GALEOLARIA-CAESPITOSA; FREQUENCY-DEPENDENT SELECTION; CHARR
   SALVELINUS-ALPINUS; MALE ATLANTIC SALMON; MALE LIFE-HISTORY;
   FERTILIZATION SUCCESS; SOCKEYE-SALMON; SEXUAL SELECTION
AB In a variety of taxa, males deploy alternative reproductive tactics to secure fertilizations. In many species, small sneaker males attempt to steal fertilizations while avoiding encounters with larger, more aggressive, dominant males. Sneaker males usually face a number of disadvantages, including reduced access to females and the higher likelihood that upon ejaculation, their sperm face competition from other males. Nevertheless, sneaker males represent an evolutionarily stable strategy under a wide range of conditions. Game theory suggests that sneaker males compensate for these disadvantages by investing disproportionately in spermatogenesis, by producing more sperm per unit body mass (the fair raffle) and/or by producing higher quality sperm (the loaded raffle). Here, we test these models by competing sperm from sneaker jack males against sperm from dominant hooknose males in Chinook salmon. Using two complementary approaches, we reject the fair raffle in favor of the loaded raffle and estimate that jack males were similar to 1.35 times as likely as hooknose males to fertilize eggs under controlled competitive conditions. Interestingly, the direction and magnitude of this skew in paternity shifted according to individual female egg donors, suggesting cryptic female choice could moderate the outcomes of sperm competition in this externally fertilizing species.
C1 [Young, Brent; Dean, Matthew D.] Univ So Calif, Los Angeles, CA 90089 USA.
   [Conti, David V.] Univ So Calif, Keck Sch Med, Dept Prevent Med, Los Angeles, CA 90089 USA.
RP Dean, MD (reprint author), Univ So Calif, Ray R Irani Bldg,Room 304A,1050 Childs Way, Los Angeles, CA 90089 USA.
EM matthew.dean@usc.edu
FU USC
FX Funding was provided by USC startup funds (MDD).
NR 106
TC 0
Z9 0
PU WILEY-BLACKWELL
PI HOBOKEN
PA 111 RIVER ST, HOBOKEN 07030-5774, NJ USA
SN 2045-7758
J9 ECOL EVOL
JI Ecol. Evol.
PD DEC
PY 2013
VL 3
IS 15
BP 4987
EP 4997
DI 10.1002/ece3.869
PG 11
WC Ecology
SC Environmental Sciences & Ecology
GA 265ON
UT WOS:000327961500011
ER

PT J
AU Bruner, JP
AF Bruner, Justin P.
TI POLICING EPISTEMIC COMMUNITIES
SO EPISTEME-A JOURNAL OF INDIVIDUAL AND SOCIAL EPISTEMOLOGY
LA English
DT Article
ID PUNISHMENT; COOPERATION; EVOLUTION; SCIENCE
AB I examine how particular social arrangements and incentive structures encourage the honest reporting of experimental results and minimize fraudulent scientific work. In particular I investigate how epistemic communities can achieve this goal by promoting members to police the community. Using some basic tools from game theory, I explore a simple model in which scientists both conduct research and have the option of investigating the findings of their peers. I find that this system of peer policing can in many cases ensure high levels of honesty.
C1 Univ Calif Irvine, Dept Log & Philosophy Sci, Irvine, CA 92717 USA.
RP Bruner, JP (reprint author), Univ Calif Irvine, Dept Log & Philosophy Sci, Irvine, CA 92717 USA.
EM brunerj@uci.edu
NR 23
TC 0
Z9 0
PU CAMBRIDGE UNIV PRESS
PI NEW YORK
PA 32 AVENUE OF THE AMERICAS, NEW YORK, NY 10013-2473 USA
SN 1742-3600
EI 1750-0117
J9 EPISTEME-J INDIV SOC
JI Episteme
PD DEC
PY 2013
VL 10
IS 4
BP 403
EP 416
DI 10.1017/epi.2013.34
PG 14
WC Philosophy
SC Philosophy
GA 271TL
UT WOS:000328414400005
ER

PT J
AU Long, NV
AF Ngo Van Long
TI The theory of contests: A unified model and review of the literature
SO EUROPEAN JOURNAL OF POLITICAL ECONOMY
LA English
DT Review
DE Rent-seeking; Contest; All-pay auction
ID RENT-SEEKING CONTESTS; ALL-PAY AUCTIONS; PROPERTY-RIGHTS; RISK-AVERSION;
   SOCIAL COST; SABOTAGE; GROWTH; GAMES; TOURNAMENTS; INFORMATION
AB This paper is a brief review of the literature on contests, with focus on rent-seeking. A fairly general contest model is presented. We show that the Tullock contest model and the first-prize sealed-bid auction model are obtained as special cases. Some important modifications of the basic model are reviewed: hierarchical rent-seeking, rent-seeking under risk aversion, insecure rents, sabotage in rent-seeking contests, contest design, commitment and endogenous order of moves, and dynamic rent-seeking. (C) 2013 Elsevier B.V. All rights reserved.
C1 McGill Univ, Dept Econ, Montreal, PQ H3A 2T7, Canada.
RP Long, NV (reprint author), McGill Univ, Dept Econ, Montreal, PQ H3A 2T7, Canada.
EM ngo.long@mcgill.ca
NR 85
TC 3
Z9 3
PU ELSEVIER SCIENCE INC
PI NEW YORK
PA 360 PARK AVE SOUTH, NEW YORK, NY 10010-1710 USA
SN 0176-2680
EI 1873-5703
J9 EUR J POLIT ECON
JI Eur. J. Polit. Econ.
PD DEC
PY 2013
VL 32
BP 161
EP 181
DI 10.1016/j.ejpoleco.2013.07.006
PG 21
WC Economics; Political Science
SC Business & Economics; Government & Law
GA 276AJ
UT WOS:000328720200010
ER

PT J
AU Moscati, I
AF Moscati, Ivan
TI How cardinal utility entered economic analysis: 1909-1944
SO EUROPEAN JOURNAL OF THE HISTORY OF ECONOMIC THOUGHT
LA English
DT Article
DE Cardinal utility; ranking of transitions; differences of utility;
   ordinal revolution; Paul Samuelson
ID DEMAND THEORY; PURE THEORY; BEHAVIOR; WELFARE; MENGER; CHOICE; GAMES
AB The paper illustrates the methodological and analytical issues that characterised, as well as the personal and institutional aspects that informed the discussions leading to the definition of the current notion of cardinal utility as utility unique up to positive linear transformations. As originally this type of utility was not called cardinal', the paper also investigates the terminological question of when and how the expression cardinal' was coupled with positive linear transformations. In opposition to existing narratives, the paper shows that cardinal utility entered economic analysis between 1909 and 1944, that is, during the ordinal revolution in utility theory.
C1 Univ Insubria, Dept Econ, I-21100 Varese, Italy.
RP Moscati, I (reprint author), Univ Insubria, Dept Econ, Via Monte Generoso 71, I-21100 Varese, Italy.
EM ivan.moscati@uninsubria.it
NR 87
TC 0
Z9 0
PU ROUTLEDGE JOURNALS, TAYLOR & FRANCIS LTD
PI ABINGDON
PA 4 PARK SQUARE, MILTON PARK, ABINGDON OX14 4RN, OXFORDSHIRE, ENGLAND
SN 0967-2567
EI 1469-5936
J9 EUR J HIST ECON THOU
JI Eur. J. Hist. Econ. Thought
PD DEC 1
PY 2013
VL 20
IS 6
SI SI
BP 906
EP 939
DI 10.1080/09672567.2013.825001
PG 34
WC Economics; History Of Social Sciences
SC Business & Economics; Social Sciences - Other Topics
GA 266IM
UT WOS:000328017300004
ER

PT J
AU Herbst, M
AF Herbst, Marcel
TI The Bounds of Reason: Game Theory and the Unification of the Behavioral
   Sciences
SO EUROPEAN LEGACY-TOWARD NEW PARADIGMS
LA English
DT Book Review
C1 [Herbst, Marcel] Swiss Fed Inst Technol, Zurich, Switzerland.
RP Herbst, M (reprint author), Swiss Fed Inst Technol, Zurich, Switzerland.
EM herbst@4mat.ch
NR 1
TC 0
Z9 0
PU ROUTLEDGE JOURNALS, TAYLOR & FRANCIS LTD
PI ABINGDON
PA 4 PARK SQUARE, MILTON PARK, ABINGDON OX14 4RN, OXFORDSHIRE, ENGLAND
SN 1084-8770
EI 1470-1316
J9 EUR LEG
JI Eur. Leg.-Towar. New Paradig.
PD DEC 1
PY 2013
VL 18
IS 7
SI SI
BP 940
EP 942
DI 10.1080/10848770.2013.838043
PG 3
WC Humanities, Multidisciplinary
SC Arts & Humanities - Other Topics
GA 272OJ
UT WOS:000328469800017
ER

PT J
AU Baird, TA
   Baird, TD
   Shine, R
AF Baird, Troy A.
   Baird, Teresa D.
   Shine, Richard
TI SHOWING RED: MALE COLORATION SIGNALS SAME-SEX RIVALS IN AN AUSTRALIAN
   WATER DRAGON
SO HERPETOLOGICA
LA English
DT Article
DE Agamidae; Aggression; Communication; Sexual selection; Signaling
ID MALE COLLARED LIZARDS; CROTAPHYTUS-COLLARIS; AMPHIBOLURUS-MURICATUS;
   CONTEST SUCCESS; JACKY DRAGON; GAME-THEORY; SELECTION; AGGRESSION;
   EVOLUTION; BEHAVIOR
AB Sexually dimorphic coloration that plays a role in social signaling during stereotypical displays is well known in lizards. Previous studies on a large Australian agamid lizard (Eastern Water Dragon, Intellagama lesueurii) documented male-biased sex differences in ventral coloration, but males were not observed to use postures that displayed their ventral surfaces. Male resource-holding potential (RHP) was determined by body size, with the largest individuals controlling territories in preferred riparian habitat. Both large males that defended territories and those that did not had fully developed ventral coloration. Together these observations suggested that male ventral coloration does not play a role in social communication in male Water Dragons. We tested this hypothesis by recording the behavior of free-ranging males during baseline social conditions and when the level of aggression was much higher because we temporarily removed and then reinstated territory owners. Male Water Dragons performed three behavior patterns that displayed their conspicuous ventral coloration when engaged in agonistic encounters with same-sex rivals, especially when social conditions among neighboring males were unstable. Rival males responded to these displays in all instances. A large, model Water Dragon male in which we manipulated ventral color elicited lower-intensity responses from rival males when the model ventral surface was red than when it was brown. This result is also consistent with the hypothesis that red coloration plays a role in signaling and perhaps in intimidation of rivals. Water Dragon displays that revealed ventral coloration were not given when males interacted with females, suggesting red coloration does not function in advertisement to potential female mates. Our results support the hypothesis that red ventral coloration in Eastern Water Dragons functions in advertisement to rival males similar to the function of red coloration in several other vertebrates.
C1 [Baird, Troy A.; Baird, Teresa D.] Univ Cent Oklahoma, Dept Biol, Edmond, OK 73034 USA.
   [Shine, Richard] Univ Sydney, Sch Biol Sci, Sydney, NSW 2006, Australia.
RP Baird, TA (reprint author), Univ Cent Oklahoma, Dept Biol, Edmond, OK 73034 USA.
EM tbaird@uco.edu
FU Office of Academic Affairs and Research at the University of Central
   Oklahoma; Office of Grants at the University of Central Oklahoma;
   Australian Research Council
FX Funding for this research was provided by the Offices of Academic
   Affairs and Research and Grants at the University of Central Oklahoma
   (to TAB) and the Australian Research Council (to RS). This research was
   conducted with the permission of the NSW National Parks and Wildlife
   Service (permit no. S12905) and the Animal Ethics Committee, University
   of Sydney. J. Cuervo provided helpful comments on an earlier draft of
   this manuscript. We thank M. Elphick, M. Greenles, A. Haythornwaite, A.
   Kraemer, S. Lafave, D. Pike, T. Shine, and W. Unsell for valuable
   logistical support. We are very grateful to the entire staff of the
   Flynn's Beach Resort and Blue Water Bar and Restaurant for access to the
   study site and their support. Special thanks to A. Greenway and P.
   Kemsley whose enthusiasm and keen appreciation of Water Dragons
   contributed greatly to this project.
NR 55
TC 0
Z9 0
PU HERPETOLOGISTS LEAGUE
PI EMPORIA
PA EMPORIA STATE UNIV, DIVISION BIOLOGICAL SCIENCES, 1200 COMMERCIAL ST,
   EMPORIA, KS 66801-5087 USA
SN 0018-0831
EI 1938-5099
J9 HERPETOLOGICA
JI Herpetologica
PD DEC
PY 2013
VL 69
IS 4
BP 436
EP 444
PG 9
WC Zoology
SC Zoology
GA 273MP
UT WOS:000328539300005
ER

PT J
AU Kaewpuang, R
   Niyato, D
   Wang, P
   Hossain, E
AF Kaewpuang, Rakpong
   Niyato, Dusit
   Wang, Ping
   Hossain, Ekram
TI A Framework for Cooperative Resource Management in Mobile Cloud
   Computing
SO IEEE JOURNAL ON SELECTED AREAS IN COMMUNICATIONS
LA English
DT Article
DE Mobile cloud computing; stochastic programming; robust optimization;
   cooperation formation; Shapley value; Nash equilibrium
ID PERFORMANCE; NETWORK; ENERGY
AB Mobile cloud computing is an emerging technology to improve the quality of mobile services. In this paper, we consider the resource (i.e., radio and computing resources) sharing problem to support mobile applications in a mobile cloud computing environment. In such an environment, mobile cloud service providers can cooperate (i.e., form a coalition) to create a resource pool to share their own resources with each other. As a result, the resources can be better utilized and the revenue of the mobile cloud service providers can be increased. To maximize the benefit of the mobile cloud service providers, we propose a framework for resource allocation to the mobile applications, and revenue management and cooperation formation among service providers. For resource allocation to the mobile applications, we formulate and solve optimization models to obtain the optimal number of application instances that can be supported to maximize the revenue of the service providers while meeting the resource requirements of the mobile applications. For sharing the revenue generated from the resource pool (i.e., revenue management) among the cooperative mobile cloud service providers in a coalition, we apply the concepts of core and Shapley value from cooperative game theory as a solution. Based on the revenue shares, the mobile cloud service providers can decide whether to cooperate and share the resources in the resource pool or not. Also, the provider can optimize the decision on the amount of resources to contribute to the resource pool.
C1 [Kaewpuang, Rakpong; Niyato, Dusit; Wang, Ping] Nanyang Technol Univ, Sch Comp Engn, Singapore 639798, Singapore.
   [Hossain, Ekram] Univ Manitoba, Dept Elect & Comp Engn, Winnipeg, MB R3T 2N2, Canada.
RP Kaewpuang, R (reprint author), Nanyang Technol Univ, Sch Comp Engn, Singapore 639798, Singapore.
EM jujuve.boo@gmail.com; dniyato@ntu.edu.sg; wangping@ntu.edu.sg;
   Ekram.Hossain@umanitoba.ca
RI Wang, Ping/A-3697-2011
NR 32
TC 0
Z9 0
PU IEEE-INST ELECTRICAL ELECTRONICS ENGINEERS INC
PI PISCATAWAY
PA 445 HOES LANE, PISCATAWAY, NJ 08855-4141 USA
SN 0733-8716
EI 1558-0008
J9 IEEE J SEL AREA COMM
JI IEEE J. Sel. Areas Commun.
PD DEC
PY 2013
VL 31
IS 12
BP 2685
EP 2700
DI 10.1109/JSAC.2013.131209
PG 16
WC Engineering, Electrical & Electronic; Telecommunications
SC Engineering; Telecommunications
GA 275KQ
UT WOS:000328675300009
ER

PT J
AU Wang, X
   Kwong, S
   Zhang, Y
AF Wang, Xu
   Kwong, Sam
   Zhang, Yun
TI Applying Game Theory to Rate Control Optimization for Hierarchical
   B-Pictures
SO IEEE TRANSACTIONS ON BROADCASTING
LA English
DT Article
DE Bargaining game; game theory; H.264/AVC; hierarchical B-picture
   structure; rate control; temporal scalability
ID H.264/AVC; EXTENSION; QUALITY
AB The hierarchical B-picture structure has been widely applied for its scalability and coding efficiency. The bit allocation problem among frames in different temporal layers can be modeled as a multi-objective optimization among multiple players, which is similar to the bargaining problem. In this paper, we propose a bargaining game theory based frame-level bit allocation and rate control algorithm for hierarchical B-picture structure. First, the bit allocation problem among frames that belong to different temporal layers is modeled as a bargaining game, according to the efficiency and fairness requirement of sharing the available bandwidth resources. Second, the dependency relationship between different temporal layers and linear rate distortion model are employed to define the utility function in the bargaining game. Finally, the bandwidth is allocated for the frames based on the nash bargaining solution. Experimental results demonstrate that the proposed algorithm achieves better performance on bit rate accuracy, coding efficiency and fairness, as compared to other benchmark one-pass rate control algorithms.
C1 [Wang, Xu; Kwong, Sam; Zhang, Yun] City Univ Hong Kong, Dept Comp Sci, Kowloon, Hong Kong, Peoples R China.
   [Zhang, Yun] Chinese Acad Sci, Shenzhen Inst Adv Technol, Shenzhen 518055, Peoples R China.
RP Wang, X (reprint author), City Univ Hong Kong, Dept Comp Sci, Kowloon, Hong Kong, Peoples R China.
EM xuwang6-c@my.cityu.edu.hk; cssamk@cityu.edu.hk; yunzhang@cityu.edu.hk
FU Natural Science Foundation of China [61272289, 61102088]; City
   University of Hong Kong [7002826]
FX Manuscript received July 6, 2012; revised February 4, 2013; accepted
   February 12, 2013. Date of publication March 27, 2013; date of current
   version December 10, 2013. This work was supported in part by the
   Natural Science Foundation of China under Grants 61272289 and 61102088
   and in part by the City University of Hong Kong Strategic Grant 7002826.
NR 27
TC 0
Z9 0
PU IEEE-INST ELECTRICAL ELECTRONICS ENGINEERS INC
PI PISCATAWAY
PA 445 HOES LANE, PISCATAWAY, NJ 08855-4141 USA
SN 0018-9316
EI 1557-9611
J9 IEEE T BROADCAST
JI IEEE Trans. Broadcast.
PD DEC
PY 2013
VL 59
IS 4
BP 591
EP 601
DI 10.1109/TBC.2013.2249351
PG 11
WC Engineering, Electrical & Electronic; Telecommunications
SC Engineering; Telecommunications
GA 275QK
UT WOS:000328691900003
ER

PT J
AU Kao, KY
   Wu, IC
   Yen, SJ
   Shan, YC
AF Kao, Kuo-Yuan
   Wu, I-Chen
   Yen, Shi-Jim
   Shan, Yi-Chang
TI Incentive Learning in Monte Carlo Tree Search
SO IEEE TRANSACTIONS ON COMPUTATIONAL INTELLIGENCE AND AI IN GAMES
LA English
DT Article
DE Artificial intelligence; combinatorial games; computational
   intelligence; computer games; reinforcement learning
ID GO
AB Monte Carlo tree search (MCTS) is a search paradigm that has been remarkably successful in computer games like Go. It uses Monte Carlo simulation to evaluate the values of nodes in a search tree. The node values are then used to select the actions during subsequent simulations. The performance of MCTS heavily depends on the quality of its default policy, which guides the simulations beyond the search tree. In this paper, we propose an MCTS improvement, called incentive learning, which learns the default policy online. This new default policy learning scheme is based on ideas from combinatorial game theory, and hence is particularly useful when the underlying game is a sum of games. To illustrate the efficiency of incentive learning, we describe a game named Heap-Go and present experimental results on the game.
C1 [Kao, Kuo-Yuan] Natl Penghu Univ, Dept Informat Management, Magong City 880, Taiwan.
   [Wu, I-Chen; Shan, Yi-Chang] Natl Chiao Tung Univ, Dept Comp Sci, Hsinchu 30050, Taiwan.
   [Yen, Shi-Jim] Natl Dong Hwa Univ, Dept Comp Sci & Informat Engn, Hualien 974, Taiwan.
RP Kao, KY (reprint author), Natl Penghu Univ, Dept Informat Management, Magong City 880, Taiwan.
EM stone@npu.edu.tw; icwu@aigames.nctu.edu.tw; sjyen@mail.ndhu.edu.tw;
   ycshan@aigames.nctu.edu.tw
FU National Science Foundation of Taiwan [100-2221-E-346-007]
FX This work was supported in part by the National Science Foundation of
   Taiwan under Grant 100-2221-E-346-007.
NR 20
TC 0
Z9 0
PU IEEE-INST ELECTRICAL ELECTRONICS ENGINEERS INC
PI PISCATAWAY
PA 445 HOES LANE, PISCATAWAY, NJ 08855-4141 USA
SN 1943-068X
EI 1943-0698
J9 IEEE T COMP INTEL AI
JI IEEE Trans. Comput. Intell. AI Games
PD DEC
PY 2013
VL 5
IS 4
BP 346
EP 352
DI 10.1109/TCIAIG.2013.2248086
PG 7
WC Computer Science, Artificial Intelligence; Computer Science, Software
   Engineering
SC Computer Science
GA 276FA
UT WOS:000328732600005
ER

PT J
AU Choi, S
   Park, SJ
   Qiuc, C
   Stanyer, M
AF Choi, Sungchul
   Park, Sang-June
   Qiuc, Chun (Martin)
   Stanyer, Mike
TI The discount is unfair: Egocentric fairness in risky discounts
SO JOURNAL OF ECONOMIC PSYCHOLOGY
LA English
DT Article
DE Promotional methods; Pricing; Risky discounts; Scratch and save;
   Egocentric fairness; Ambiguous price promotions
ID TENSILE PRICE CLAIMS; PERCEPTIONS; SATISFACTION; RESPONSES;
   DISSATISFACTION; (UN)FAIRNESS; PROMOTIONS; SERVICES; PURCHASE; GAMES
AB This paper examines how consumers perceive fairness and enjoy the outcome of an emerging risky discount: the retail industry's gambling or lottery type "scratch and save" (SAS) price promotions, in which the actual discount is determined by chance at the checkout.
   Risky discounts such as Scratch-and-Save promotions are relatively new retail tools with very little existing research. Previous work in discount claims focuses on perceptions of the offer, whereas this study focuses on perceptions of the outcome and provides managers with information for implementing risky discounts.
   Across four studies, experiments with a variety of discount levels and reference prices are used to gather consumers' responses to disparities between suggested and actual discounts. This paper finds that consumers perceive a promotional offering, which is smaller than the reference discount, as more unfair and less enjoyable, even when they still get a deal. However, consumers perceive a discount greater than the reference discount only as fair and enjoyable as the reference discount. Furthermore, poor outcomes are evaluated with severe negativity in terms of perceived fairness and enjoyment, whereas beneficial outcomes garner only moderate positivity, which is consistent with the combination of prospect theory and egocentric fairness. Nevertheless, perceptions of increased unfairness arising from risky discounts have no negative bearing on future purchase intentions, but rather result in positive attitudes and optimism for future risky discounts. (C) 2013 Elsevier B.V. All rights reserved.
C1 [Choi, Sungchul; Stanyer, Mike] Univ No British Columbia, Sch Business, Prince George, BC V29 4Z9, Canada.
   [Park, Sang-June] Chonbuk Natl Univ, Sch Business, Jeonju 561156, South Korea.
   [Qiuc, Chun (Martin)] McGill Univ, Desautels Fac Management, Montreal, PQ H3A 1G5, Canada.
RP Choi, S (reprint author), Univ No British Columbia, Sch Business, 3333 Univ Way, Prince George, BC V29 4Z9, Canada.
EM schoi@unbc.ca; psj@jbnu.ac.kr; chun.qiu@mcgill.ca; stanyerm@unbc.ca
NR 39
TC 0
Z9 0
PU ELSEVIER SCIENCE BV
PI AMSTERDAM
PA PO BOX 211, 1000 AE AMSTERDAM, NETHERLANDS
SN 0167-4870
EI 1872-7719
J9 J ECON PSYCHOL
JI J. Econ. Psychol.
PD DEC
PY 2013
VL 39
BP 32
EP 43
DI 10.1016/j.joep.2013.06.007
PG 12
WC Economics; Psychology, Multidisciplinary
SC Business & Economics; Psychology
GA 276AM
UT WOS:000328720500004
ER

PT J
AU Gurevich, G
   Kliger, D
AF Gurevich, Gregory
   Kliger, Doron
TI The Manipulation: Socio-economic decision making
SO JOURNAL OF ECONOMIC PSYCHOLOGY
LA English
DT Article
DE Attribution; Cooperation; Emotions; Field experiment; Prisoners dilemma
   game
ID ULTIMATUM GAME; PRISONERS-DILEMMA; FAIRNESS; COOPERATION; PSYCHOLOGY;
   CHOICE; PREFERENCES; ECONOMICS; EMOTIONS; BEHAVIOR
AB We analyze one-shot Prisoner's Dilemma decisions made by participants of the high-stakes TV game show The Manipulation, and document the influence of social life factors on economic decisions, alongside the participants' rational considerations. In particular, we employ a social psychology approach to provide a new perspective on the determinants of financial assistance. Our insights from the TV game are corroborated by a controlled laboratory experiment. We find that helping and sharing behavior in strategic situations is explained by Attribution Theory (AT) and beliefs about expected cooperativeness. Specifically, participants' decisions are influenced by perceived controllability of opponents' conditions (an attributional characteristic influencing perception of responsibility and related emotions) and social-relations-based beliefs regarding the opponents' expected cooperativeness. (C) 2013 Elsevier B.V. All rights reserved.
C1 [Gurevich, Gregory; Kliger, Doron] Univ Haifa, Dept Econ, IL-31999 Haifa, Israel.
RP Gurevich, G (reprint author), Univ Haifa, Dept Econ, IL-31999 Haifa, Israel.
EM ggurev01@campus.haifa.ac.il; kliger@econ.haifa.ac.il
NR 43
TC 0
Z9 0
PU ELSEVIER SCIENCE BV
PI AMSTERDAM
PA PO BOX 211, 1000 AE AMSTERDAM, NETHERLANDS
SN 0167-4870
EI 1872-7719
J9 J ECON PSYCHOL
JI J. Econ. Psychol.
PD DEC
PY 2013
VL 39
BP 171
EP 184
DI 10.1016/j.joep.2013.08.002
PG 14
WC Economics; Psychology, Multidisciplinary
SC Business & Economics; Psychology
GA 276AM
UT WOS:000328720500014
ER

PT J
AU Shupp, R
   Sheremeta, RM
   Schmidt, D
   Walker, J
AF Shupp, Robert
   Sheremeta, Roman M.
   Schmidt, David
   Walker, James
TI Resource allocation contests: Experimental evidence
SO JOURNAL OF ECONOMIC PSYCHOLOGY
LA English
DT Article
DE Contest; Rent-seeking; Experiments; Risk aversion; Game theory
ID RENT-SEEKING; RISK-AVERSION; TOURNAMENTS; GAMES; EFFICIENCY; EXTENSION;
   CONTRACTS
AB Many resource allocation contests have the property that individuals undertake costly actions to appropriate a potentially divisible resource. We design an experiment to compare individuals' decisions across three resource allocation contests which are isomorphic under risk-neutrality. The results indicate that in aggregate the single-prize contest generates lower expenditures than either the proportional-prize or the multi-prize contest. Interestingly, while the aggregate results indicate similar behavior in the proportionalprize and multi-prize contests, individual level analysis indicates that the behavior in the single-prize contest is more similar to the behavior in the multi-prize contest than in the proportional-prize contest. We also elicit preferences toward risk, ambiguity and losses, and find that while such preferences cannot explain individual behavior in the proportional-prize contest, preferences with regard to losses are predictive of behavior in both the single-prize and multiple-prize contests. Therefore, it appears that loss aversion is correlated with behavior in the single-prize and multi-prize contests where losses are likely to occur, but not in the proportional-prize contest where losses are unlikely. (C) 2013 Elsevier B.V. All rights reserved.
C1 [Shupp, Robert] Fed Trade Commiss, Bur Econ, Washington, DC USA.
   [Sheremeta, Roman M.] Case Western Reserve Univ, Weatherhead Sch Management, Cleveland, OH 44106 USA.
   [Schmidt, David] Michigan State Univ, Dept Agr Food & Resource Econ, E Lansing, MI 48824 USA.
   [Walker, James] Indiana Univ, Dept Econ, Bloomington, IN 47405 USA.
RP Sheremeta, RM (reprint author), Case Western Reserve Univ, Weatherhead Sch Management, Cleveland, OH 44106 USA.
EM sheremet@chapman.edu
NR 55
TC 1
Z9 1
PU ELSEVIER SCIENCE BV
PI AMSTERDAM
PA PO BOX 211, 1000 AE AMSTERDAM, NETHERLANDS
SN 0167-4870
EI 1872-7719
J9 J ECON PSYCHOL
JI J. Econ. Psychol.
PD DEC
PY 2013
VL 39
BP 257
EP 267
DI 10.1016/j.joep.2013.09.001
PG 11
WC Economics; Psychology, Multidisciplinary
SC Business & Economics; Psychology
GA 276AM
UT WOS:000328720500021
ER

PT J
AU [Anonymous]
AF [Anonymous]
TI Moral emotions and partnership
SO JOURNAL OF ECONOMIC PSYCHOLOGY
LA English
DT Article
DE Social preferences; Pro-social behaviour; Experiments; Psychological
   game theory; Guilt; Shame
ID SHAME PRONENESS; GUILT; PROMISES; COOPERATION; BEHAVIOR; BELIEFS; GAMES;
   COMMUNICATION; DILEMMA
AB Actual behaviour is influenced in important ways by moral emotions, for instance guilt or shame. The framework of dynamic psychological games allows the economic modelling of such emotions. Our experimental study uses psychological scales to measure individuals' dispositions to experience guilt/shame and analyses the role these emotions play in a partnership situation that features moral hazard.
   We find that - in addition to second-order beliefs and promises - individuals' disposition to guilt (specifically, their proneness to respond in an evaluative way to personal transgressions) is an important determinant of pro-social behaviour. (C) 2013 Elsevier B.V. All rights reserved.
NR 50
TC 0
Z9 0
PU ELSEVIER SCIENCE BV
PI AMSTERDAM
PA PO BOX 211, 1000 AE AMSTERDAM, NETHERLANDS
SN 0167-4870
EI 1872-7719
J9 J ECON PSYCHOL
JI J. Econ. Psychol.
PD DEC
PY 2013
VL 39
BP 313
EP 326
DI 10.1016/j.joep.2013.09.007
PG 14
WC Economics; Psychology, Multidisciplinary
SC Business & Economics; Psychology
GA 276AM
UT WOS:000328720500026
ER

PT J
AU Hellman, Z
AF Hellman, Ziv
TI Weakly rational expectations
SO JOURNAL OF MATHEMATICAL ECONOMICS
LA English
DT Article
DE Rationality; Common knowledge; Rational expectations; Pairwise
   action-consistency; Epistemic game theory
ID COMMON PRIORS; GAMES
AB Aumann and Dreze (2008) characterised the set of interim expected payoffs that players may have in rational belief systems, in which there is common knowledge of rationality and a common prior. We show here that common knowledge of rationality is not needed: when rationality is satisfied in the support of an action-consistent distribution (a concept introduced by Barelli (2009)), one obtains exactly the same set of rational expectations, despite the fact that in such 'weakly rational belief systems' there may not be mutual knowledge of rationality, let alone common knowledge of rationality. In the special case of two-player zero-sum games, the only expected payoff is the minmax value, even under these weak assumptions. (C) 2013 Elsevier B.V. All rights reserved.
C1 Bar Ilan Univ, Dept Econ, Ramat Gan, Israel.
RP Hellman, Z (reprint author), Bar Ilan Univ, Dept Econ, Ramat Gan, Israel.
EM ziv.hellman@gmail.com
FU Israel Science Foundation [538/11, 212/09]
FX The author thanks Robert Aumann and Elias Tsakas for helpful
   correspondence, as well as three anonymous referees for their remarks.
   This research was partially funded by Israel Science Foundation grants
   538/11 and 212/09.
NR 8
TC 0
Z9 0
PU ELSEVIER SCIENCE SA
PI LAUSANNE
PA PO BOX 564, 1001 LAUSANNE, SWITZERLAND
SN 0304-4068
J9 J MATH ECON
JI J. Math. Econ.
PD DEC
PY 2013
VL 49
IS 6
BP 496
EP 500
DI 10.1016/j.jmateco.2013.10.001
PG 5
WC Economics; Mathematics, Interdisciplinary Applications; Social Sciences,
   Mathematical Methods
SC Business & Economics; Mathematics; Mathematical Methods In Social
   Sciences
GA 272AL
UT WOS:000328432600010
ER

PT J
AU Billeke, P
   Boardman, S
   Doraiswamy, PM
AF Billeke, Pablo
   Boardman, Samantha
   Doraiswamy, P. Murali
TI SOCIAL COGNITION IN MAJOR DEPRESSIVE DISORDER: A NEW PARADIGM?
SO TRANSLATIONAL NEUROSCIENCE
LA English
DT Review
DE Social neuroscience; Social functioning; Game theory; Social dilemmas;
   fMRI; EEG
ID ECONOMIC DECISION-MAKING; BRAIN REWARD CIRCUITRY; MEDIAL FRONTAL-CORTEX;
   NEURAL BASIS; PREFRONTAL CORTEX; MOOD DISORDERS; ANTIDEPRESSANT
   TREATMENT; FUNCTIONAL CONNECTIVITY; CLINICAL DEPRESSION; UNIPOLAR
   DEPRESSION
AB Social cognition refers to the brain mechanisms by which we process social information about other humans and ourselves. Alterations in interpersonal and social functioning are common in major depressive disorder, though only poorly addressed by current pharmacotherapies. Further standardized tests, such as depression ratings or neuropsychologic tests, used in routine practice provide very little information on social skills, schemas, attributions, stereotypes and judgments related to social interactions. In this article, we review recent literature on how healthy human brains process social decisions and how these processes are altered in major depressive disorder. We especially focus on interactive paradigms (e.g., game theory based tasks) that can reproduce daily life situations in laboratory settings. The evidences we review, together with the rich literature on the protective role of social networks in handling stress, have implications for developing more ecologically-valid biomarkers and interventions in order to optimize functional recovery in depressive disorders.
C1 [Billeke, Pablo] Univ Desarrollo, CICS, Fac Gobierno, Santiago, Chile.
   [Boardman, Samantha] Weill Cornell Med Coll, Dept Psychiat, New York, NY USA.
   [Doraiswamy, P. Murali] Duke Univ, Med Ctr, Dept Psychiat, Durham, NC 27706 USA.
   [Doraiswamy, P. Murali] Duke Univ, Med Ctr, Duke Inst Brain Sci, Durham, NC 27706 USA.
RP Billeke, P (reprint author), Univ Desarrollo, CICS, Fac Gobierno, Santiago, Chile.
EM pbilleke@udd.cl
RI Billeke Bobadilla, Pablo/D-5311-2011
FU Science and Technology, CONICTY, Chile [791220014]; Project "Anillo en
   Complejidad Social" [SOC-1101]
FX We want to thank Francisco Zamorano and Marina Flores for their support.
   This work was supported by funds from Science and Technology, CONICTY,
   Chile, Grant Number 791220014, and Project "Anillo en Complejidad
   Social" SOC-1101. PMD has received research grants and served as an
   advisor or speaker to several healthcare and pharmaceutical companies.
NR 145
TC 1
Z9 1
PU VERSITA
PI WARSAW
PA SOLIPSKA 14A-1, 02-482 WARSAW, POLAND
SN 2081-3856
EI 2081-6936
J9 TRANSL NEUROSCI
JI Transl. Neurosci.
PD DEC
PY 2013
VL 4
IS 4
BP 437
EP 447
DI 10.2478/s13380-013-0147-9
PG 11
WC Neurosciences
SC Neurosciences & Neurology
GA 277UG
UT WOS:000328844200005
ER

PT J
AU Berger, R
AF Berger, Roger
TI Do Looming Losses Foster Cooperation? Evidence from a Negative
   Prisoner's Dilemma
SO ZEITSCHRIFT FUR SOZIOLOGIE
LA German
DT Article
DE Game Theory; Cooperation; Loss Aversion; Negative Prisoner's Dilemma;
   Prospect Theory; Windfall Gains
ID COLLECTIVE ACTION; SOCIAL DILEMMAS; PROSPECT-THEORY; LOSS AVERSION;
   HOUSE MONEY; GAME; PREFERENCES; OUTCOMES; COMMONS; PSYCHOLOGY
AB Game theoretical analysis of the one-shot prisoner's dilemma (PD) predicts a reduction of cooperation due to both aggressive and defensive motives regardless of whether gains or losses are at stake. Loss aversion among the participants, in contrast, suggests that looming losses will foster cooperation. As a consequence, cooperation should be higher in a negative PD in the loss domain than in an equivalent positive PD in the gain domain. Scenarios and dilemma situations for which respective differences should be significant are ubiquitous (e.g. environmental problems, wars). Empirical evidence from laboratory experiments with 270 students, however, indicates no differences in cooperation rates between gain and loss domains.
C1 Univ Leipzig, Inst Soziol, D-04107 Leipzig, Germany.
RP Berger, R (reprint author), Univ Leipzig, Inst Soziol, Beethovenstr 15, D-04107 Leipzig, Germany.
EM berger@sozio.uni-leipzig.de
NR 59
TC 0
Z9 0
PU LUCIUS LUCIUS VERLAG MBH
PI STUTTGART
PA GEROKSTR 51, D-70184 STUTTGART, GERMANY
SN 0340-1804
J9 Z SOZIOL
JI Z. Soziol.
PD DEC
PY 2013
VL 42
IS 6
BP 446
EP 462
PG 17
WC Sociology
SC Sociology
GA 275ZQ
UT WOS:000328718300001
ER

PT J
AU Rese, M
   Schons, LM
AF Rese, Mario
   Schons, Laura Marie
TI Norm Enforcement in High-Cost-Situations An Experimental Investigation
   of the Effect of an Economic Constraint on Responder Behavior in the
   Ultimatum Game
SO ZEITSCHRIFT FUR SOZIOLOGIE
LA German
DT Article
DE Game Theory; High-cost Situations; Low-cost Situations; Low-cost
   Hypothesis; Ultimatum Game; Social Norms; Norm Enforcement
ID SMALL-SCALE SOCIETIES; ENVIRONMENTAL BEHAVIOR; FRAME-SELECTION; SOCIAL
   NORMS; HYPOTHESIS; MODEL; COOPERATION; PUNISHMENT; ATTITUDES;
   RATIONALITY
AB High-cost and low-cost situations have been frequently discussed in the literature whereby it is especially the so-called low-cost hypothesis which has been empirically explored in various studies on pro-social and pro-environmental behavior. The study at hand uses a sample of Indonesian respondents who, due to very low income, are subject to tight economic constraints. We make use of the ultimatum game from experimental economics and find clear evidence for the existence of high-cost situations, i.e. situations in which the respondents are forced to act in line with traditional rational choice theory. Moreover, our experimental methodology allows us to estimate separately the effects of low income (a constraint) and size of the stake (an incentive) as different components of situational pressure on the behavior of responders and to test for non-linearities in the effects.
C1 [Rese, Mario] Ruhr Univ Bochum, European Sch Management & Technol ESMT Berlin, Bochum, Germany.
   [Schons, Laura Marie] Ruhr Univ Bochum, Mario Rese Inspired Sales & Mkt Dept, D-44801 Bochum, Germany.
RP Rese, M (reprint author), Ruhr Univ Bochum, European Sch Management & Technol ESMT Berlin, Bochum, Germany.
EM laura.schons@rub.de
NR 59
TC 0
Z9 0
PU LUCIUS LUCIUS VERLAG MBH
PI STUTTGART
PA GEROKSTR 51, D-70184 STUTTGART, GERMANY
SN 0340-1804
J9 Z SOZIOL
JI Z. Soziol.
PD DEC
PY 2013
VL 42
IS 6
BP 463
EP 482
PG 20
WC Sociology
SC Sociology
GA 275ZQ
UT WOS:000328718300002
ER

PT J
AU Sidak, JG
AF Sidak, J. Gregory
TI THE MEANING OF FRAND, PART I: ROYALTIES
SO JOURNAL OF COMPETITION LAW & ECONOMICS
LA English
DT Article
DE D21; D23; K11; K12; O31; O34
ID STANDARD-SETTING ORGANIZATIONS; PATENT CITATIONS; ULTIMATUM GAME;
   ECONOMICS; HOLDUP; RESTITUTION; POLICY; MODEL
AB What does it mean for a patent holder to commit to a standard-setting organization (SSO) to license its standard-essential patents (SEPs) on fair, reasonable, and nondiscriminatory (FRAND) terms? When is a royalty FRAND? Drawing from both legal theory and economic theory, I propose an interpretation of FRAND that distinguishes and reconciles the conflicting definitions of FRAND and provides courts a practical approach to identifying FRAND royalties. A proper understanding of a FRAND royalty requires recognizing the combinatorial value of standard-essential patents. That recognition reveals the fallacy in attempting to apply the ex ante incremental value rule to the determination of a FRAND royalty. FRAND royalties divide the aggregate royalties generated by the standard among the holders of patents essential to the standard. Such a division should maximize the surplus resulting from the standards creation. It must also satisfy an individual-rationality constraint for the patent holder and the licensee, thereby encouraging continued participation in the setting and implementation of open standards, as opposed to greater reliance on proprietary standards.
C1 [Sidak, J. Gregory] Tilburg Univ, Tilburg Inst Law & Econ TILEC, NL-5000 LE Tilburg, Netherlands.
EM jgsidak@criterioneconomics.com
NR 137
TC 1
Z9 1
PU OXFORD UNIV PRESS
PI OXFORD
PA GREAT CLARENDON ST, OXFORD OX2 6DP, ENGLAND
SN 1744-6414
EI 1744-6422
J9 J COMPET LAW ECON
JI J. Compet. Law Econ.
PD DEC
PY 2013
VL 9
IS 4
SI SI
BP 931
EP 1055
DI 10.1093/joclec/nht040
PG 125
WC Economics; Law
SC Business & Economics; Government & Law
GA 263FD
UT WOS:000327791300007
ER

PT J
AU Li, TS
AF Li, Tieshan
TI Who benefits from market expansion?
SO CANADIAN JOURNAL OF ADMINISTRATIVE SCIENCES-REVUE CANADIENNE DES
   SCIENCES DE L ADMINISTRATION
LA English
DT Article
DE market expansion; spatial competition; Hotelling; dynamics
ID URBAN-GROWTH; LOCATION; COMPETITION; MODEL; STABILITY
AB This article presents a study of the effects of both symmetric and asymmetric market expansion on two retailers and their consumers. Envisioning two retailers along a Hotelling line, this article describes both the symmetric and asymmetric expansion of the market; the most interesting results occur when expansion is asymmetric. Applying game theory and showing the results numerically, I find three categories of unit-distance moving costs incurred in three scenarios: when both retailers choose to move, when only one retailer chooses to move, and when neither retailer chooses to move. With fixed moving costs, moving is the dominant strategy for the retailer close to market expansion. Surprisingly, the retailer located the farthest away from the expansion has the highest profits. Copyright (c) 2013 ASAC. Published by John Wiley & Sons, Ltd.
C1 [Li, Tieshan] Concordia Univ, Montreal, PQ H3G 1M8, Canada.
RP Li, TS (reprint author), Concordia Univ, John Molson Sch Business, 1455 De Maisonneuve Blvd West,MB13-315, Montreal, PQ H3G 1M8, Canada.
EM tieshli@jmsb.concordia.ca
NR 21
TC 0
Z9 0
PU WILEY-BLACKWELL
PI HOBOKEN
PA 111 RIVER ST, HOBOKEN 07030-5774, NJ USA
SN 0825-0383
EI 1936-4490
J9 CAN J ADM SCI
JI Can. J. Adm. Sci.
PD DEC
PY 2013
VL 30
IS 4
BP 252
EP 263
DI 10.1002/cjas.1264
PG 12
WC Business; Management
SC Business & Economics
GA 268EB
UT WOS:000328150400005
ER

PT J
AU Lewis, HM
   Dumbrell, AJ
AF Lewis, Hannah M.
   Dumbrell, Alex J.
TI Evolutionary games of cooperation: Insights through integration of
   theory and data
SO ECOLOGICAL COMPLEXITY
LA English
DT Article
DE Prisoner's dilemma; Stag hunt; Snowdrift; Hawk-Dove; Game theory
ID REPEATED PRISONERS-DILEMMA; PERSON SNOWDRIFT GAMES; TIT-FOR-TAT;
   ANT-PLANT MUTUALISM; N-PERSON; PUBLIC-GOODS; GENERALIZED RECIPROCITY;
   SOCIAL DILEMMAS; STRUCTURED POPULATIONS; PROMOTE COOPERATION
AB Cooperation is central to the regulation of many ecological processes and the persistence of ecosystems and their associated functions. However, the evolution of cooperation amongst non-kin appears paradoxical. Games such as the prisoner's dilemma, snowdrift and stag hunt have been borrowed from game theory and used extensively to investigate cooperation. Advances in this area have been numerous and have been provided by both empirical and theoretical studies. We outline some of the common games used and review some of the major findings and recent advancements made in this area. We show a clear link between data and theory, and how this link has been key to our understanding of cooperation. (C) 2013 Elsevier B.V. All rights reserved.
C1 [Lewis, Hannah M.] UCL, Dept Anthropol, London WC1H 0BW, England.
   [Dumbrell, Alex J.] Univ Essex, Sch Biol Sci, Colchester CO4 3SQ, Essex, England.
RP Lewis, HM (reprint author), UCL, Dept Anthropol, 14 Taviton St, London WC1H 0BW, England.
EM h.lewis@ucl.ac.uk; adumbrell@essex.ac.uk
NR 108
TC 1
Z9 1
PU ELSEVIER SCIENCE BV
PI AMSTERDAM
PA PO BOX 211, 1000 AE AMSTERDAM, NETHERLANDS
SN 1476-945X
EI 1476-9840
J9 ECOL COMPLEX
JI Ecol. Complex.
PD DEC
PY 2013
VL 16
SI SI
BP 20
EP 30
DI 10.1016/j.ecocom.2013.02.007
PG 11
WC Ecology
SC Environmental Sciences & Ecology
GA 271ZZ
UT WOS:000328431400003
ER

PT J
AU Ma, SC
   Ma, SM
   Wu, JH
   Rotherham, ID
AF Ma, Shang Chun
   Ma, Shang Min
   Wu, Jih Hwa
   Rotherham, Ian D.
TI Host residents' perception changes on major sport events
SO EUROPEAN SPORT MANAGEMENT QUARTERLY
LA English
DT Article
DE resident's perceptions; resident segmentation; social exchange theory;
   Kaohsiung 2009 World Games
ID OLYMPIC-GAMES; MEGA-EVENTS; TOURISM IMPACTS; WORLD-CUP; ATTITUDES;
   ISSUES
AB Local residents' perceptions of mega-event impacts vary pre-, during- and post-event, and among community subgroups. With the segmentation of host residents' attitudes and perceptions poorly understood, this study identified distinct sub-segments of host residents based on perceptions of the Kaohsiung 2009 World Games impacts. It found similarities and differences amongst sub-segments based on demographic variables and event-related behaviours. Data were analysed by exploratory factor analysis (EFA), confirmatory factor analysis (CFA), two-step clustering analysis, MANOVA and discriminant analysis. Twenty-three impact items divided into four factors, generated subgroups of neutral', moderately positive', and positive' (pre-Games), and neutral' and moderately positive' (post-Games). MANOVA suggested differences pre- and post-Games between subgroups for the four impact factors. Pre- and post-Games subgroups showed significant differences in the educational level, adaptation to the event, level of support, level of interest in the event and attendance. We conclude by suggesting that the identification of demographic composition and event-related behaviours in stakeholder clusters would aid effective event management strategies.
C1 [Ma, Shang Chun] Natl Cheng Kung Univ, Inst Phys Educ Hlth & Leisure Studies, Tainan 70101, Taiwan.
   [Ma, Shang Min] Natl Pingtung Univ Sci & Technol, Dept Recreat Sport & Hlth Promot, Pingtung, Pingtung County, Taiwan.
   [Wu, Jih Hwa; Rotherham, Ian D.] Natl Sun Yat Sen Univ, Inst Publ Affairs Management, Kaohsiung, Taiwan.
   [Rotherham, Ian D.] Sheffield Hallam Univ, Fac Dev & Soc, Sheffield S1 1WB, S Yorkshire, England.
RP Ma, SM (reprint author), Natl Pingtung Univ Sci & Technol, Dept Recreat Sport & Hlth Promot, Pingtung, Pingtung County, Taiwan.
EM masm@mail.npust.edu.tw
NR 69
TC 0
Z9 0
PU ROUTLEDGE JOURNALS, TAYLOR & FRANCIS LTD
PI ABINGDON
PA 4 PARK SQUARE, MILTON PARK, ABINGDON OX14 4RN, OXFORDSHIRE, ENGLAND
SN 1618-4742
EI 1746-031X
J9 EUR SPORT MANAG Q
JI Eur. Sport Manag. Q.
PD DEC 1
PY 2013
VL 13
IS 5
BP 511
EP 536
DI 10.1080/16184742.2013.838980
PG 26
WC Hospitality, Leisure, Sport & Tourism
SC Social Sciences - Other Topics
GA 269LU
UT WOS:000328243600002
ER

PT J
AU Archetti, M
AF Archetti, Marco
TI Dynamics of growth factor production in monolayers of cancer cells and
   evolution of resistance to anticancer therapies
SO EVOLUTIONARY APPLICATIONS
LA English
DT Article
DE anticancer therapy; cancer; cooperation; evolutionary game theory;
   growth factors; heterogeneity; polymorphism; public goods; somatic
   evolution
ID PUBLIC-GOODS GAMES; DRUG-RESISTANCE; TUMOR-CELLS; VOLUNTEERS DILEMMA;
   CLONAL EVOLUTION; SOCIAL DILEMMAS; COOPERATION; HETEROGENEITY;
   PROGRESSION; SELECTION
AB Tumor heterogeneity is well documented for many characters, including the production of growth factors, which improve tumor proliferation and promote resistance against apoptosis and against immune reaction. What maintains heterogeneity remains an open question that has implications for diagnosis and treatment. While it has been suggested that therapies targeting growth factors are robust against evolved resistance, current therapies against growth factors, like antiangiogenic drugs, are not effective in the long term, as resistant mutants can evolve and lead to relapse. We use evolutionary game theory to study the dynamics of the production of growth factors by monolayers of cancer cells and to understand the effect of therapies that target growth factors. The dynamics depend on the production cost of the growth factor, on its diffusion range and on the type of benefit it confers to the cells. Stable heterogeneity is a typical outcome of the dynamics, while a pure equilibrium of nonproducer cells is possible under certain conditions. Such pure equilibrium can be the goal of new anticancer therapies. We show that current therapies, instead, can be effective only if growth factors are almost completely eliminated and if the reduction is almost immediate.
C1 Univ E Anglia, Sch Biol Sci, Norwich NR4 7TJ, Norfolk, England.
RP Archetti, M (reprint author), Univ E Anglia, Sch Biol Sci, Norwich Res Pk, Norwich NR4 7TJ, Norfolk, England.
EM m.archetti@uea.ac.uk
FU NERC [NE/H015701/1]
FX Thanks to David Haig for discussing the importance of costs and
   benefits, to Steve Frank for discussing the difference between
   early-stage and late-stage tumors, to Daniela Ferraro for discussing
   tumor-stroma interactions, to Gerhard Christofori for discussing the
   properties of growth factors. My work is funded in part by NERC grant
   NE/H015701/1.
NR 68
TC 0
Z9 0
PU WILEY-BLACKWELL
PI HOBOKEN
PA 111 RIVER ST, HOBOKEN 07030-5774, NJ USA
SN 1752-4571
J9 EVOL APPL
JI Evol. Appl.
PD DEC
PY 2013
VL 6
IS 8
BP 1146
EP 1159
DI 10.1111/eva.12092
PG 14
WC Evolutionary Biology
SC Evolutionary Biology
GA 264SL
UT WOS:000327900700003
ER

PT J
AU Chasparis, GC
   Shamma, JS
AF Chasparis, Georgios C.
   Shamma, Jeff S.
TI Network Formation: Neighborhood Structures, Establishment Costs, and
   Distributed Learning
SO IEEE TRANSACTIONS ON CYBERNETICS
LA English
DT Article
DE Ad hoc networks; distributed algorithms; distributed network formation;
   game theory; learning automata; wireless networks
ID ECONOMIC NETWORKS; DYNAMIC-MODEL; GAMES; REINFORCEMENT; EQUILIBRIA;
   EVOLUTION; DESIGN
AB We consider the problem of network formation in a distributed fashion. Network formation is modeled as a strategic-form game, where agents represent nodes that form and sever unidirectional links with other nodes and derive utilities from these links. Furthermore, agents can form links only with a limited set of neighbors. Agents trade off the benefit from links, which is determined by a distance-dependent reward function, and the cost of maintaining links. When each agent acts independently, trying to maximize its own utility function, we can characterize "stable" networks through the notion of Nash equilibrium. In fact, the introduced reward and cost functions lead to Nash equilibria (networks), which exhibit several desirable properties such as connectivity, bounded-hop diameter, and efficiency (i.e., minimum number of links). Since Nash networks may not necessarily be efficient, we also explore the possibility of "shaping" the set of Nash networks through the introduction of state-based utility functions. Such utility functions may represent dynamic phenomena such as establishment costs (either positive or negative). Finally, we show how Nash networks can be the outcome of a distributed learning process. In particular, we extend previous learning processes to so-called "state-based" weakly acyclic games, and we show that the proposed network formation games belong to this class of games.
C1 [Chasparis, Georgios C.] Lund Univ, Dept Automat Control, S-22100 Lund, Sweden.
   [Shamma, Jeff S.] Georgia Inst Technol, Sch Elect & Comp Engn, Atlanta, GA 30332 USA.
RP Chasparis, GC (reprint author), Lund Univ, Dept Automat Control, S-22100 Lund, Sweden.
EM georgios.chasparis@control.lth.se; shamma@gatech.edu
RI Dao, Rock/E-5736-2014
FU Air Force Office of Scientific Research [FA9550-09-1-0420,
   FA9550-10-1-0573]; Swedish Research Council through the Linnaeus Center
FX This work was supported by the Air Force Office of Scientific Research
   under Grant FA9550-09-1-0420 and Grant FA9550-10-1-0573. The work of G.
   C. Chasparis was supported by the Swedish Research Council through the
   Linnaeus Center. A preliminary version of this paper was presented in
   part at the 47th Conference on Decision and Control, Fiesta Americana
   Grand Coral Beach, Cancun, Mexico, December 2008. This paper was
   recommended by Associate Editor T. Vasilakos.
NR 39
TC 0
Z9 0
PU IEEE-INST ELECTRICAL ELECTRONICS ENGINEERS INC
PI PISCATAWAY
PA 445 HOES LANE, PISCATAWAY, NJ 08855-4141 USA
SN 2168-2267
EI 2168-2275
J9 IEEE T CYBERNETICS
JI IEEE T. Cybern.
PD DEC
PY 2013
VL 43
IS 6
SI SI
BP 1950
EP 1962
DI 10.1109/TSMCB.2012.2236553
PG 13
WC Computer Science, Artificial Intelligence; Computer Science, Cybernetics
SC Computer Science
GA 261EP
UT WOS:000327647500036
ER

PT J
AU Li, JW
   Kendall, G
AF Li, Jiawei
   Kendall, Graham
TI Evolutionary Stability of Discriminating Behaviors With the Presence of
   Kin Cheaters
SO IEEE TRANSACTIONS ON CYBERNETICS
LA English
DT Article
DE Discriminating strategy; evolutionary stability; game theory; iterated
   prisoner's dilemma
ID ITERATED PRISONERS-DILEMMA; STRATEGIES; SELECTION; COOPERATION;
   COEVOLVE; CHOICES
AB Discriminating altruism, particularly kin altruism, is a fundamental mechanism of cooperation in nature. Altruistic behavior is not favored by evolution in the circumstances where there are "kin cheaters" that cannot be effectively identified. Using evolutionary iterated prisoner's dilemma, we deduce the condition for discriminating strategies to be evolutionarily stable and show that the competition between groups of different discriminating strategies restrains the percentage of kin cheaters. A discriminating strategy (DS) manages to cooperate with kin members and defect against non-kins by using an identification mechanism that includes a predetermined sequence of cooperation and defection. The opponent is identified as a kin member if it plays the same sequence. Otherwise, it is identified as non-kin, and defection will be triggered. Once the DS forms the majority of the population, any strategy that does not play the same sequence of moves will be expelled. We find that the competition between a variety of discriminating strategies favors a stable rate of cooperation and a low frequency of kin cheaters.
C1 [Li, Jiawei] Univ Nottingham, Sch Comp Sci, Nottingham NG8 1BB, England.
   [Kendall, Graham] Univ Nottingham, Sch Comp Sci, Semenyih 43500, Selangor Darul, Malaysia.
RP Li, JW (reprint author), Univ Nottingham, Sch Comp Sci, Jubilee Campus, Nottingham NG8 1BB, England.
EM jwl@cs.nott.ac.uk; graham.kendall@nottingham.edu.my
RI Li, Jiawei/I-1213-2014
OI Li, Jiawei/0000-0002-5002-0857
FU Engineering and Physical Science Research Council [EP/D061571/1]
FX This work was supported in part by the Engineering and Physical Science
   Research Council under Grant EP/D061571/1. This paper was recommended by
   Editor E. Santos, Jr.
NR 39
TC 0
Z9 0
PU IEEE-INST ELECTRICAL ELECTRONICS ENGINEERS INC
PI PISCATAWAY
PA 445 HOES LANE, PISCATAWAY, NJ 08855-4141 USA
SN 2168-2267
EI 2168-2275
J9 IEEE T CYBERNETICS
JI IEEE T. Cybern.
PD DEC
PY 2013
VL 43
IS 6
SI SI
BP 2044
EP 2053
DI 10.1109/TCYB.2013.2239986
PG 10
WC Computer Science, Artificial Intelligence; Computer Science, Cybernetics
SC Computer Science
GA 261EP
UT WOS:000327647500043
ER

PT J
AU Ma, P
   Wang, HY
   Shang, J
AF Ma, Peng
   Wang, Haiyan
   Shang, Jennifer
TI Contract design for two-stage supply chain coordination: Integrating
   manufacturer-quality and retailer-marketing efforts
SO INTERNATIONAL JOURNAL OF PRODUCTION ECONOMICS
LA English
DT Article
DE Supply chain management; Two-part tariff; Marketing effort; Quality
   effort; Game theory
ID SALES EFFORT; PRICE; DEMAND; POLICY
AB This paper investigates the issue of channel coordination for a two-stage supply chain with one retailer and one manufacturer. The demand is influenced by the retailer's sales effort and manufacturer's quality improvement efforts. We found that using the traditional two-part tariff contract alone cannot coordinate the supply chain well. Joining the two-part tariff contract with the quality effort cost sharing model remains ineffective in managing the two-stage supply chain. To effectively coordinate the channel members, we propose an innovative supply chain contract that integrates the endeavors of the manufacturer and the retailer. We identify the optimal level of retail sales effort, optimal level of quality-improvement effort and optimal supply chain profit. Sensitivity analyses are conducted to examine the impacts of changes in the costs of sales effort and quality effort on the performance of the supply chain. (C) 2013 Elsevier B.V. All rights reserved.
C1 [Ma, Peng; Wang, Haiyan] Southeast Univ, Sch Econ & Management, Nanjing 210096, Jiangsu, Peoples R China.
   [Shang, Jennifer] Univ Pittsburgh, Katz Grad Sch Business, Pittsburgh, PA 15260 USA.
RP Shang, J (reprint author), Univ Pittsburgh, Katz Grad Sch Business, Pittsburgh, PA 15260 USA.
EM mapeng88@126.com; hywang@seu.edu.cn; shang@katz.pitt.edu
FU National Natural Science Foundation of China [71171049]; Graduate
   Innovation Program of Jiangsu Province [CXLX11-0121]
FX This work is supported by the National Natural Science Foundation of
   China under Grant number 71171049 and Graduate Innovation Program of
   Jiangsu Province under Grant number CXLX11-0121.
NR 25
TC 0
Z9 0
PU ELSEVIER SCIENCE BV
PI AMSTERDAM
PA PO BOX 211, 1000 AE AMSTERDAM, NETHERLANDS
SN 0925-5273
EI 1873-7579
J9 INT J PROD ECON
JI Int. J. Prod. Econ.
PD DEC
PY 2013
VL 146
IS 2
BP 745
EP 755
DI 10.1016/j.ijpe.2013.09.004
PG 11
WC Engineering, Industrial; Engineering, Manufacturing; Operations Research
   & Management Science
SC Engineering; Operations Research & Management Science
GA 270IS
UT WOS:000328312700035
ER

PT J
AU DeYoung, R
   Kowalik, M
   Reidhill, J
AF DeYoung, Robert
   Kowalik, Michal
   Reidhill, Jack
TI A theory of failed bank resolution: Technological change and political
   economics
SO JOURNAL OF FINANCIAL STABILITY
LA English
DT Article
DE Bank failures; Failed bank resolution; Bankruptcy; FDIC
ID GREAT-DEPRESSION; FINANCIAL INSTITUTIONS; CONSEQUENCES; PROPAGATION;
   FAILURES; BAILOUTS
AB We model the failed bank resolution process as a repeated game between a utility-maximizing government resolution authority (RA) and a profit-maximizing banking industry. Limits to resolution technology and political/economic pressure create incentives for the RA to bail out failed complex banks; the inability of the RA to credibly commit to closing these banks creates an incentive for bank complexity. We solve the game in mixed strategies and find equilibrium conditions remarkably descriptive of government responses to actual and potential large bank insolvencies during the recent financial crisis. The central role of the technology constraint in this model highlights a crucial determinant of failed bank resolution policy that has been overlooked in the theory literature to date; without improved resolution technologies, future bank bailouts are inevitable. The effects of political pressure in this model remind us that regulatory reform (e.g., Dodd-Frank) is only as good as the regulators that implement the reform. (C) 2012 Elsevier B.V. All rights reserved.
C1 [DeYoung, Robert] Univ Kansas, Lawrence, KS 66045 USA.
   [Kowalik, Michal] Federal Reserve Bank Kansas City, Kansas City, MO 64198 USA.
   [Reidhill, Jack] Federal Deposit Insurance Corp, Washington, DC 20219 USA.
RP DeYoung, R (reprint author), Univ Kansas, 1300 Sunnyside Ave, Lawrence, KS 66045 USA.
EM rdeyoung@ku.edu; michal.kowalik@kc.frb.org; jreidhill@fdic.gov
NR 42
TC 0
Z9 0
PU ELSEVIER SCIENCE INC
PI NEW YORK
PA 360 PARK AVE SOUTH, NEW YORK, NY 10010-1710 USA
SN 1572-3089
EI 1878-0962
J9 J FINANC STABIL
JI J. Financ. Stab.
PD DEC
PY 2013
VL 9
IS 4
BP 612
EP 627
DI 10.1016/j.jfs.2012.09.003
PG 16
WC Business, Finance; Economics
SC Business & Economics
GA 267EC
UT WOS:000328078500013
ER

PT J
AU Dolinsky, Y
AF Dolinsky, Yan
TI HEDGING OF GAME OPTIONS WITH THE PRESENCE OF TRANSACTION COSTS
SO ANNALS OF APPLIED PROBABILITY
LA English
DT Article
DE Game options; optimal stopping; super-replication; transaction costs
AB We study the problem of super-replication for game options under proportional transaction costs. We consider a multidimensional continuous time model, in which the discounted stock price process satisfies the conditional full support property. We show that the super-replication price is the cheapest cost of a trivial super-replication strategy. This result is an extension of previous papers (see [Statist. Decisions 27 (2009) 357-369] and [Ann. Appl. Probab. 18 (2008) 491-520]) which considered only European options. In these papers the authors showed that with the presence of proportional transaction costs the super-replication price of a European option is given in terms of the concave envelope of the payoff function. In the present work we prove that for game options the super-replication price is given by a game variant analog of the standard concave envelope term. The treatment of game options is more complicated and requires additional tools. We combine the theory of consistent price systems together with the theory of extended weak convergence which was developed in [Weak convergence of stochastic processes for processes viewed in the strasbourg manner (1981) Preprint]. The second theory is essential in dealing with hedging which involves stopping times, like in the case of game options.
C1 [Dolinsky, Yan] Hebrew Univ Jerusalem, Dept Stat, IL-91905 Jerusalem, Israel.
   [Dolinsky, Yan] ETH, Dept Math, CH-8092 Zurich, Switzerland.
RP Dolinsky, Y (reprint author), Hebrew Univ Jerusalem, Dept Stat, IL-91905 Jerusalem, Israel.
EM yan.dolinsky@mail.huji.ac.il
NR 14
TC 0
Z9 0
PU INST MATHEMATICAL STATISTICS
PI CLEVELAND
PA 3163 SOMERSET DR, CLEVELAND, OH 44122 USA
SN 1050-5164
J9 ANN APPL PROBAB
JI Ann. Appl. Probab.
PD DEC
PY 2013
VL 23
IS 6
BP 2212
EP 2237
DI 10.1214/12-AAP898
PG 26
WC Statistics & Probability
SC Mathematics
GA 269OX
UT WOS:000328252100002
ER

PT J
AU Aggarwal, A
   Chan, FTS
   Tiwari, MK
AF Aggarwal, Aman
   Chan, F. T. S.
   Tiwari, M. K.
TI Development of a module based service family design for mass
   customization of airline sector using the coalition game
SO COMPUTERS & INDUSTRIAL ENGINEERING
LA English
DT Article
DE Mass customization; Service family design; Coalitional game; Cournot
   model
ID PRODUCTS
AB The Airline industry faces various issues and difficulties related to its management, which have a peculiar and a complex solution. The objective of this paper is to introduce new and simplified methodologies for improving the airline sector by introducing cost efficient and relatively high payout services. In this paper, we have applied strategic sharing of modules in service family design using coalition game and Cournot game theories to model the related situations. Service family design is a cost-effective way for achieving mass customization by developing highly differentiated products from a common platform while laying emphasis on individual products. A coalitional game is applied which is used to model the potential module sharing and thus determines which modules that are being used in the platform proves to be the most beneficial ones. The empirical evidence suggests that convenience, safety and service quality also have a major influence on the choice of airline passengers. In a Cournot model, new services are predicted to be introduced by an airline and the effect of that service on its profits and thus response from other competitor airlines are carefully examined and result of this, decides the layout of the service in the functionality of the airline. This research can be efficiently used to assist the working of airline companies and help them to select services and have a better understanding of the role of quality of different services in the airline sector as a whole, thus giving them an edge over its competitors. (C) 2013 Elsevier Ltd. All rights reserved.
C1 [Aggarwal, Aman; Tiwari, M. K.] Indian Inst Technol, Dept Ind Engn & Management, Kharagpur 721302, W Bengal, India.
   [Chan, F. T. S.] Univ Hong Kong, Dept Ind & Mfg Syst Engn, Hong Kong, Hong Kong, Peoples R China.
RP Tiwari, MK (reprint author), Indian Inst Technol, Dept Ind Engn & Management, Kharagpur 721302, W Bengal, India.
EM aman.aggarwal92@gmail.com; mffchan@inet.polyu.edu.hk; mkt09@hotmail.com
RI Tiwari, Manoj /B-4471-2014
NR 15
TC 1
Z9 1
PU PERGAMON-ELSEVIER SCIENCE LTD
PI OXFORD
PA THE BOULEVARD, LANGFORD LANE, KIDLINGTON, OXFORD OX5 1GB, ENGLAND
SN 0360-8352
EI 1879-0550
J9 COMPUT IND ENG
JI Comput. Ind. Eng.
PD DEC
PY 2013
VL 66
IS 4
BP 827
EP 833
DI 10.1016/j.cie.2013.10.003
PG 7
WC Computer Science, Interdisciplinary Applications; Engineering,
   Industrial
SC Computer Science; Engineering
GA 269IC
UT WOS:000328234000020
ER

PT J
AU Weiss, T
   Schiele, S
AF Weiss, Thomas
   Schiele, Sabrina
TI Virtual worlds in competitive contexts: Analyzing eSports consumer needs
SO ELECTRONIC MARKETS
LA English
DT Article
DE Virtual worlds; eSports; Uses and gratifications
ID USER ACCEPTANCE; GAME COMMUNITIES; GRATIFICATIONS; DIRECTIONS; PLAY;
   MOTIVATIONS; PERSPECTIVE; TECHNOLOGY; KNOWLEDGE; INTERNET
AB More recently, 3D graphical environments on the Internet, that is virtual worlds, have moved to the center of scientific interest. Since virtual worlds are suggested to mold social computing, research has predominately focused on collaborative virtual worlds. Yet, virtual worlds increasingly move to competitive environments leaving operating businesses with the question as to what to offer in order to fulfill customers' needs. To close this knowledge gap, we examine competitive virtual worlds in terms of eSports services intrinsically tying cooperation and competition; we illuminate competitive and hedonic need gratifications of continuous eSports use. We apply Uses and Gratifications theory reporting on ten in-depth expert interviews as well as survey data collected from 360 eSports players. We reveal that both competitive (competition and challenge) and hedonic need gratifications (escapism) drive continuous eSports use.
C1 [Weiss, Thomas] Univ Cologne, Dept Business Media & Technol Management, D-50969 Cologne, Germany.
   [Schiele, Sabrina] Univ Cologne, Dept Informat Syst & Informat Management, D-50969 Cologne, Germany.
RP Weiss, T (reprint author), Univ Cologne, Dept Business Media & Technol Management, Pohligstr 1, D-50969 Cologne, Germany.
EM thomas.weiss@uni-koeln.de; schiele@wim.uni-koeln.de
RI chen, juan/E-8441-2014
NR 61
TC 0
Z9 0
PU SPRINGER HEIDELBERG
PI HEIDELBERG
PA TIERGARTENSTRASSE 17, D-69121 HEIDELBERG, GERMANY
SN 1019-6781
EI 1422-8890
J9 ELECTRON MARK
JI Electron. Mark.
PD DEC
PY 2013
VL 23
IS 4
BP 307
EP 316
DI 10.1007/s12525-013-0127-5
PG 10
WC Business; Management
SC Business & Economics
GA 266XM
UT WOS:000328057300006
ER

PT J
AU Backhaus, S
   Bent, R
   Bono, J
   Lee, R
   Tracey, B
   Wolpert, D
   Xie, DP
   Yildiz, Y
AF Backhaus, Scott
   Bent, Russell
   Bono, James
   Lee, Ritchie
   Tracey, Brendan
   Wolpert, David
   Xie, Dongping
   Yildiz, Yildiray
TI Cyber-Physical Security: A Game Theory Model of Humans Interacting Over
   Control Systems
SO IEEE TRANSACTIONS ON SMART GRID
LA English
DT Article
DE Power system security; SCADA system; voltage control
AB Recent years have seen increased interest in the design and deployment of smart grid devices and control algorithms. Each of these smart communicating devices represents a potential access point for an intruder spurring research into intruder prevention and detection. However, no security measures are complete, and intruding attackers will compromise smart grid devices leading to the attacker and the system operator interacting via the grid and its control systems. The outcome of these machine-mediated human-human interactions will depend on the design of the physical and control systems mediating the interactions. If these outcomes can be predicted via simulation, they can be used as a tool for designing attack-resilient grids and control systems. However, accurate predictions require good models of not just the physical and control systems, but also of the human decision making. In this manuscript, we present an approach to develop such tools, i.e., models of the decisions of the cyber-physical intruder who is attacking the systems and the system operator who is defending it, and demonstrate its usefulness for design.
C1 [Backhaus, Scott; Bent, Russell; Wolpert, David] Los Alamos Natl Lab, Los Alamos, NM 87545 USA.
   [Bono, James; Xie, Dongping] Amer Univ, Washington, DC 20016 USA.
   [Lee, Ritchie; Yildiz, Yildiray] NASA Ames, Mountain View, CA 94035 USA.
   [Tracey, Brendan] Stanford Univ, Stanford, CA 94305 USA.
RP Backhaus, S (reprint author), Los Alamos Natl Lab, POB 1663, Los Alamos, NM 87545 USA.
NR 24
TC 1
Z9 1
PU IEEE-INST ELECTRICAL ELECTRONICS ENGINEERS INC
PI PISCATAWAY
PA 445 HOES LANE, PISCATAWAY, NJ 08855-4141 USA
SN 1949-3053
J9 IEEE T SMART GRID
JI IEEE Trans. Smart Grid
PD DEC
PY 2013
VL 4
IS 4
BP 2320
EP 2327
DI 10.1109/TSG.2013.2270291
PG 8
WC Engineering, Electrical & Electronic
SC Engineering
GA 266ZT
UT WOS:000328064100060
ER

PT J
AU Yamin, D
   Gavious, A
AF Yamin, Dan
   Gavious, Arieh
TI Incentives' Effect in Influenza Vaccination Policy
SO MANAGEMENT SCIENCE
LA English
DT Article
DE influenza vaccination; game theory; incentive; SIR model; economic
   epidemiology
ID HEALTH-CARE WORKERS; INFECTIOUS-DISEASES; SEASONAL INFLUENZA;
   SELF-INTEREST; PERCEPTIONS; IMMUNITY; SCHOOLCHILDREN; IMMUNIZATION;
   DECISIONS; ATTITUDES
AB In the majority of developed countries, the level of influenza vaccination coverage in all age groups is suboptimal. Hence, the authorities offer different kinds of incentives for people to become vaccinated such as subsidizing immunization or placing immunization centers in malls to make the process more accessible. We built a theoretical epidemiological game model to find the optimal incentive for vaccination and the corresponding expected level of vaccination coverage. The model was supported by survey data from questionnaires about people's perceptions about influenza and the vaccination against it. Results suggest that the optimal magnitude of the incentives should be greater when less contagious seasonal strains of influenza are involved and greater for the nonelderly population rather than the elderly, and should rise as high as $57 per vaccinated individual so that all children between the ages of six months and four years will be vaccinated.
C1 [Yamin, Dan; Gavious, Arieh] Ben Gurion Univ Negev, Dept Ind Engn & Management, IL-84105 Beer Sheva, Israel.
   [Gavious, Arieh] Ono Acad Coll, Fac Business Adm, IL-55000 Kiryat Ono, Israel.
RP Yamin, D (reprint author), Ben Gurion Univ Negev, Dept Ind Engn & Management, IL-84105 Beer Sheva, Israel.
EM yamind@bgu.ac.il; ariehg@bgu.ac.il
NR 50
TC 1
Z9 1
PU INFORMS
PI CATONSVILLE
PA 5521 RESEARCH PARK DR, SUITE 200, CATONSVILLE, MD 21228 USA
SN 0025-1909
EI 1526-5501
J9 MANAGE SCI
JI Manage. Sci.
PD DEC
PY 2013
VL 59
IS 12
BP 2667
EP 2686
DI 10.1287/mnsc.2013.1725
PG 20
WC Management; Operations Research & Management Science
SC Business & Economics; Operations Research & Management Science
GA 268PS
UT WOS:000328183600003
ER

PT J
AU Chen, YX
   Turut, O
AF Chen, Yuxin
   Turut, Ozge
TI Context-Dependent Preferences and Innovation Strategy
SO MANAGEMENT SCIENCE
LA English
DT Article
DE context-dependent preferences; new product development; entry strategy
ID BOUNDEDLY RATIONAL CUSTOMERS; REFERENCE PRICE; CHOICE; MODEL;
   COMPETITION; DECISIONS; TECHNOLOGIES; CONTRACTS; EMERGENCE; CONSUMER
AB Disruptive innovations introduce a new performance dimension into a product category, but often suffer from inferior performance on key performance dimensions of their existing substitutes. Hence, the followers of these innovations face an important decision to make: they must choose to improve the new technology either on the key performance dimension shared with the old technology or on the new performance dimension. This paper investigates which path firms should choose when they face such a dilemma in the absence of any cost or capability issues. In doing so, we integrate customer response into the theory of technological evolution and allow preferences on the product choices to be context dependent. We show that context-dependent preferences may encourage the follower to improve the new technology on the new performance dimension. Later, we extend our game to a dynamic one and show that the context-dependent preferences may cause the pioneer to innovate less.
C1 [Chen, Yuxin] New York Univ Shanghai, Shanghai 200122, Peoples R China.
   [Turut, Ozge] Sabanci Univ, Sch Management, TR-34956 Istanbul, Turkey.
RP Chen, YX (reprint author), New York Univ Shanghai, Shanghai 200122, Peoples R China.
EM yc18@nyu.edu; ozget@sabanciuniv.edu
NR 41
TC 0
Z9 0
PU INFORMS
PI CATONSVILLE
PA 5521 RESEARCH PARK DR, SUITE 200, CATONSVILLE, MD 21228 USA
SN 0025-1909
EI 1526-5501
J9 MANAGE SCI
JI Manage. Sci.
PD DEC
PY 2013
VL 59
IS 12
BP 2747
EP 2765
DI 10.1287/mnsc.2013.1734
PG 19
WC Management; Operations Research & Management Science
SC Business & Economics; Operations Research & Management Science
GA 268PS
UT WOS:000328183600007
ER

PT J
AU Xu, HT
   Zhou, XW
AF Xu, Haitao
   Zhou, Xianwei
TI Differential Game Based Cooperative Power Control in Cognitive Radio
   Networks
SO WIRELESS PERSONAL COMMUNICATIONS
LA English
DT Article
DE Cognitive radio; Power control; Non-cooperative differential game
AB This paper presents a cooperative power control algorithm in Cognitive radio (CR) system. The algorithm is based on the economic concepts of non-cooperative differential game, with interference constraint at the primary user. Based on the model, optimal power allocated to each secondary user for data transmission can be derived to maximize the secondary users' utilization. The algorithm can solve the interference problem between secondary users and primary user and achieve high power efficiency. It is shown by way of simulation that by introducing game theory in the power control algorithm, performance improvements can be obtained in terms of game theory in CR system.
C1 [Xu, Haitao; Zhou, Xianwei] Univ Sci & Technol Beijing, Sch Comp & Commun Engn, Beijing 100083, Peoples R China.
RP Xu, HT (reprint author), Univ Sci & Technol Beijing, Sch Comp & Commun Engn, Beijing 100083, Peoples R China.
EM alex_xuht@hotmail.com
FU State 863 Projects [2012AA121604]; National Science Foundation Project
   of P. R. China [61202079]
FX The authors would like to gratefully acknowledge the project supported
   by the State 863 Projects (No. 2012AA121604), the National Science
   Foundation Project of P. R. China (No. 61202079).
NR 16
TC 0
Z9 0
PU SPRINGER
PI NEW YORK
PA 233 SPRING ST, NEW YORK, NY 10013 USA
SN 0929-6212
EI 1572-834X
J9 WIRELESS PERS COMMUN
JI Wirel. Pers. Commun.
PD DEC
PY 2013
VL 73
IS 3
BP 651
EP 662
DI 10.1007/s11277-013-1208-7
PG 12
WC Telecommunications
SC Telecommunications
GA 264FF
UT WOS:000327861700017
ER

PT J
AU Zhao, F
   Li, B
   Chen, HB
   Lv, XZ
AF Zhao, Feng
   Li, Bin
   Chen, Hongbin
   Lv, Xuezhi
TI Joint Beamforming and Power Allocation for Cognitive MIMO Systems Under
   Imperfect CSI Based on Game Theory
SO WIRELESS PERSONAL COMMUNICATIONS
LA English
DT Article
DE Cognitive radio; Multi-input multi-output; Power allocation;
   Beamforming; Imperfect channel state information; Game theory
ID RADIO NETWORKS
AB The problem of joint beamforming and power allocation for cognitive multi-input multi-output systems is studied via game theory. The objective is to maximize the sum utility of secondary users (SUs) subject to the primary user (PU) interference constraint, the transmission power constraint of SUs, and the signal-to-interference-plus-noise ratio (SINR) constraint of each SU. In our earlier work, the problem was formulated as a non-cooperative game under the assumption of perfect channel state information (CSI). Nash equilibrium (NE) is considered as the solution of this game. A distributed algorithm is proposed which can converge to the NE. Due to the limited cooperation between the secondary base station (SBS) and the PU, imperfect CSI between the SBS and the PU is further considered in this work. The problem is formulated as a robust game. As it is difficult to solve the optimization problem in this case, existence of the NE cannot be analyzed. Therefore, convergence property of the sum utility of SUs will be illustrated numerically. Simulation results show that under perfect CSI the proposed algorithm can converge to a locally optimal pair of transmission power vector and beamforming vector, while under imperfect CSI the sum utility of SUs converges with the increase of the transmission power constraint of SUs.
C1 [Zhao, Feng; Li, Bin; Chen, Hongbin; Lv, Xuezhi] Guilin Univ Elect Technol, Key Lab Cognit Radio & Informat Proc, Minist Educ, Guilin 541004, Peoples R China.
RP Chen, HB (reprint author), Guilin Univ Elect Technol, Key Lab Cognit Radio & Informat Proc, Minist Educ, Guilin 541004, Peoples R China.
EM chbscut@guet.edu.cn
FU National Natural Science Foundation of China [61172055, 61162008];
   Guangxi Natural Science Foundation [2013GXNSFGA019004]; Key Project of
   Chinese Ministry of Education [212131]; Foundation of Department of
   Education of Guangxi Province [201202ZD045, 201202ZD046]; Open Research
   Fund of Guangxi Key Lab of Wireless Wideband Communication & Signal
   Processing [12103, 12106]
FX This research was supported by the National Natural Science Foundation
   of China (61172055, 61162008), the Guangxi Natural Science Foundation
   (2013GXNSFGA019004), the Key Project of Chinese Ministry of Education
   (212131), the Foundation of Department of Education of Guangxi Province
   (201202ZD045, 201202ZD046), and the Open Research Fund of Guangxi Key
   Lab of Wireless Wideband Communication & Signal Processing (12103,
   12106).
NR 23
TC 0
Z9 0
PU SPRINGER
PI NEW YORK
PA 233 SPRING ST, NEW YORK, NY 10013 USA
SN 0929-6212
EI 1572-834X
J9 WIRELESS PERS COMMUN
JI Wirel. Pers. Commun.
PD DEC
PY 2013
VL 73
IS 3
BP 679
EP 694
DI 10.1007/s11277-013-1210-0
PG 16
WC Telecommunications
SC Telecommunications
GA 264FF
UT WOS:000327861700019
ER

PT J
AU Yu, Q
AF Yu, Qun
TI A Survey of Cooperative Games for Cognitive Radio Networks
SO WIRELESS PERSONAL COMMUNICATIONS
LA English
DT Article
DE Cognitive ratio networks; Cooperative communications; Game theory
ID AD HOC NETWORKS; WIRELESS NETWORKS; ALLOCATION
AB Cooperative cognitive radio networks are new cognitive radio paradigm. Cooperative communication approaches, such as cooperative spectrum sensing and cooperative spectrum sharing, are playing key roles in the development of cognitive radio networks. To achieve the high performance, a cooperative cognitive communication framework is often used to model various cooperative spectrum sensing or sharing scenarios. However, its implementation faces numerous challenges due to the complexity of mobility and traffic models, the needs of dynamic spectrum access, the heterogeneous requirements from different users, and the distributed structure of the network. Fortunately, cooperative game theory can be used to formulate and model the interactions among licensed and unlicensed users for spectrum sensing and spectrum sharing to efficiently allocate spectrum resource in the highly dynamic and distributed radio environment. In this paper, we first present the cooperative communication technologies and describe their existing challenges, then introduce different game solutions, after that, we discuss several cooperative game strategies, and analyze the associated their applications in cognitive radio networks, at final, some open directions for future research on economic strategies in cooperative communication in cognitive radio networks are proposed.
C1 Univ Pittsburgh, Sch Informat Sci, Pittsburgh, PA 15260 USA.
RP Yu, Q (reprint author), Univ Pittsburgh, Sch Informat Sci, 6410 Sennott Sq, Pittsburgh, PA 15260 USA.
EM quy3@pitt.edu
NR 42
TC 0
Z9 0
PU SPRINGER
PI NEW YORK
PA 233 SPRING ST, NEW YORK, NY 10013 USA
SN 0929-6212
EI 1572-834X
J9 WIRELESS PERS COMMUN
JI Wirel. Pers. Commun.
PD DEC
PY 2013
VL 73
IS 3
BP 949
EP 966
DI 10.1007/s11277-013-1225-6
PG 18
WC Telecommunications
SC Telecommunications
GA 264FF
UT WOS:000327861700034
ER

PT J
AU Hao, XC
   Zhang, YX
   Jia, N
   Liu, B
AF Hao, Xiaochen
   Zhang, Yaxiao
   Jia, Nan
   Liu, Bin
TI Joint Algorithm of Channel Allocation and Power Control in Multi-channel
   Wireless Sensor Network
SO WIRELESS PERSONAL COMMUNICATIONS
LA English
DT Article
DE Wireless sensor network (WSN); Channel allocation; Power control; Game
   virtual playing; Energy-efficient
ID GAME
AB In the wireless sensor network, the interference incurred by another transmitter's transmission may disturb other receivers' correct receptions of packets, thus, the add of a new transmission must consider its effect on other transmissions. Additionally, in order to reduce the interference and increase QoS, multi-channel technology is introduced into wireless communication, but the energy cost by the channel switch increases with the interval of channels increasing. Based on the above analysis, we consider an energy efficient joint algorithm of channel allocation and power control (JCAPC) for wireless sensor network. In JCAPC, each link firstly establishes its available channel set on which the transmitter of the link can guarantee its transmission successfully and don't disturb other receivers' transmissions, and then each link chooses a channel from the available channel set according to the energy cost on anti-interference and channel switch. After that, we formulate power control on each channel as a non-cooperative game with utility function including Signal-to-Interference-and-Noise Ratio (SINR) price. In order to reduce the energy cost of the information exchange during the traditional game, we introduce the thought of game virtual playing, in which each link can decide its own transmission power by imitating the game among links with its once collected information. Consequently, JCAPC can not only increase the transmission efficiency but also reduce the nodes' energy waste. Moreover, the existence of Nash Equilibrium (NE) is proven based on super-modular game theory, and it's able to obtain the unique NE by relating this algorithm to myopic best response updates. The introduction of game virtual playing saves the energy cost of network further more by reducing the number of information exchange. Simulation results show that our algorithm can select a channel with good QoS using less energy consumption and provide adequate SINR with less transmit power, which achieves the goal of efficiently reducing energy waste.
C1 [Hao, Xiaochen; Zhang, Yaxiao; Jia, Nan; Liu, Bin] Yanshan Univ, Inst Elect Engn, Qinhuangdao 06004, Peoples R China.
   [Zhang, Yaxiao] Aerosp Precis Co Ltd, Xian Machining Branch, Xian 710077, Peoples R China.
RP Hao, XC (reprint author), Yanshan Univ, Inst Elect Engn, Qinhuangdao 06004, Peoples R China.
EM haoxiaochen@ysu.edu.cn
FU Natural Science Foundation of Hebei Province of China [F2011203100];
   Specialized Research Fund for the Doctoral Program of Higher Education
   of China [20111333120007]
FX This work is supported by the Natural Science Foundation of Hebei
   Province of China under Grant No. F2011203100 and the Specialized
   Research Fund for the Doctoral Program of Higher Education of China
   under Grant No. 20111333120007.
NR 23
TC 0
Z9 0
PU SPRINGER
PI NEW YORK
PA 233 SPRING ST, NEW YORK, NY 10013 USA
SN 0929-6212
EI 1572-834X
J9 WIRELESS PERS COMMUN
JI Wirel. Pers. Commun.
PD DEC
PY 2013
VL 73
IS 3
BP 1169
EP 1186
DI 10.1007/s11277-013-1272-z
PG 18
WC Telecommunications
SC Telecommunications
GA 264FF
UT WOS:000327861700047
ER

PT J
AU Wang, Y
AF Wang, Yun
TI The result of world powers in WTO: A cheap-talk game under different
   communication protocols
SO CHINA ECONOMIC REVIEW
LA English
DT Article; Proceedings Paper
CT Conference of the Chinese-Economist-Society (CES)
CY JUN, 2011
CL Beijing, PEOPLES R CHINA
SP Chinese Economist Soc
HO Univ Int Business & Econ
DE Strategic information transmission; Tacit coordination; Public
   communication; Private communication; WTO
ID 2 AUDIENCES
AB Official reports and case studies reveal that China experienced different means of communication with the world powers since it joined the World Trade Organization in 2001. In the first five years, China had public communication with both the United States and the European Union under the Transitional Review Mechanism. In 2006 a new means of communication, the China-US Strategic and Economic Dialogue, started to take effect. Reports show that the new mechanism has advanced the China-US relationship positively and productively. The difference between the two means of communication stimulates our study. We adopt a game theory model to examine the impact of different communication protocols on China's incentives to reveal information. We analyze a cheap-talk game between an informed agent and two uninformed principals who coordinate actions under two communication protocols: public and private communication. First, all equilibria under both means of communication are characterized. Information precision of the agent's equilibrium messages decreases with the principals' preference biases. Second, under private communication the agent communicates more informatively with one principal if she in effect reveals little information to the other. Under private communication there exists an informative equilibrium with asymmetric levels of information precision even when all equilibria under public communication are uninformative. (C) 2013 Elsevier Inc. All rights reserved.
C1 Univ Pittsburgh, Dept Econ, Pittsburgh, PA 15213 USA.
RP Wang, Y (reprint author), Univ Pittsburgh, Dept Econ, 230 South Bouquet St, Pittsburgh, PA 15213 USA.
EM yuw25@pitt.edu
NR 22
TC 0
Z9 0
PU ELSEVIER SCIENCE INC
PI NEW YORK
PA 360 PARK AVE SOUTH, NEW YORK, NY 10010-1710 USA
SN 1043-951X
EI 1873-7781
J9 CHINA ECON REV
JI China Econ. Rev.
PD DEC
PY 2013
VL 27
BP 192
EP 207
DI 10.1016/j.chieco.2013.04.004
PG 16
WC Economics
SC Business & Economics
GA 263SY
UT WOS:000327829500016
ER

PT J
AU Sarin, RK
AF Sarin, Rakesh K.
TI Median Aggregation, Scoring Rules, Expert Forecasts, Choices with Binary
   Attributes, Portfolio with Dependent Projects, and Information Security
SO DECISION ANALYSIS
LA English
DT Editorial Material
ID MULTIATTRIBUTE CHOICE; PROBABILITIES
AB The December issue of Decision Analysis contains six articles. Our first three papers aim to improve the quality 1 of probability judgments. Hora, Fransen, Hawkins, and Susel argue that medium aggregation of distribution functions works better than mean aggregation of probabilities. Merkle and Steyvers examine the relative attractiveness of different scorings rules. Karvetski, Olson, Mandel, and Twardy propose a coherence weighted probability aggregation rule for combining expert forecasts. Our fourth paper by Katsikopoulos presents a theory that explains why simple heuristics often perform well in multiattribute choices with binary attributes. Bhattacharjya, Eidsvik, and Mukerji provide closed-form results for value of information in the context of portfolio selection with dependent projects. Finally, Gao, Zhong, and Mei use game theory to analyze information security. All of the papers have a common purpose of improving decisions in private and public domains.
C1 Univ Calif Los Angeles, Anderson Sch Management, Los Angeles, CA 90095 USA.
RP Sarin, RK (reprint author), Univ Calif Los Angeles, Anderson Sch Management, Los Angeles, CA 90095 USA.
EM rakesh.sarin@anderson.ucla.edu
NR 22
TC 0
Z9 0
PU INFORMS
PI CATONSVILLE
PA 5521 RESEARCH PARK DR, SUITE 200, CATONSVILLE, MD 21228 USA
SN 1545-8490
EI 1545-8504
J9 DECIS ANAL
JI Decis. Anal.
PD DEC
PY 2013
VL 10
IS 4
BP 277
EP 278
DI 10.1287/deca.2013.0284
PG 2
WC Management
SC Business & Economics
GA 261PK
UT WOS:000327676900001
ER

PT J
AU Davies, PT
   Cicchetti, D
   Hentges, RF
   Sturge-Apple, ML
AF Davies, Patrick T.
   Cicchetti, Dante
   Hentges, Rochelle F.
   Sturge-Apple, Melissa L.
TI The Genetic Precursors and the Advantageous and Disadvantageous Sequelae
   of Inhibited Temperament: An Evolutionary Perspective
SO DEVELOPMENTAL PSYCHOLOGY
LA English
DT Article
DE temperament; child adjustment; evolution; 5-HTTLPR; DAT1
ID SEROTONIN TRANSPORTER BINDING; BEHAVIORAL-INHIBITION; INTERPARENTAL
   AGGRESSION; MOLECULAR-GENETICS; ALLOSTATIC LOAD; MISSING DATA;
   TRADE-OFFS; CHILDHOOD; CHILDREN; STRESS
AB Guided by evolutionary game theory (Korte, Koolhaas, Wingfield, & McEwen, 2005), this study aimed to identify the genetic precursors and the psychosocial sequelae of inhibited temperament in a sociodemographically disadvantaged and racially diverse sample (N = 201) of 2-year-old children who experienced elevated levels of domestic violence. Using a multimethod, prospective design across 3 annual measurement occasions, the authors conducted structural equation modeling analyses indicating that trained observer ratings of inhibited temperament at age 2 were uniquely predicted by polymorphisms in dopamine and serotonin transporter genes. Children's inhibited temperament, in turn, indirectly predicted decreases in their externalizing problems at age 4 through its association with greater behavioral flexibility at age 3. Results highlight the value of integrating evolutionary and developmental conceptualizations in more comprehensively charting the developmental cascades of inhibited temperament.
C1 [Davies, Patrick T.; Hentges, Rochelle F.; Sturge-Apple, Melissa L.] Univ Rochester, Dept Clin & Social Sci Psychol, Rochester, NY 14627 USA.
   [Cicchetti, Dante] Univ Minnesota, Sch Med, Dept Child Psychol, Minneapolis, MN 55455 USA.
   [Cicchetti, Dante] Univ Minnesota, Sch Med, Dept Child Psychiat, Minneapolis, MN 55455 USA.
   [Cicchetti, Dante] Univ Rochester, Mt Hope Family Ctr, Rochester, NY 14627 USA.
RP Davies, PT (reprint author), Univ Rochester, Dept Clin & Social Sci Psychol, 601 Elmwood Ave, Rochester, NY 14627 USA.
EM patrick.davies@rochester.edu
NR 76
TC 0
Z9 0
PU AMER PSYCHOLOGICAL ASSOC
PI WASHINGTON
PA 750 FIRST ST NE, WASHINGTON, DC 20002-4242 USA
SN 0012-1649
EI 1939-0599
J9 DEV PSYCHOL
JI Dev. Psychol.
PD DEC
PY 2013
VL 49
IS 12
BP 2285
EP 2300
DI 10.1037/a0032312
PG 16
WC Psychology, Developmental
SC Psychology
GA 264DM
UT WOS:000327857200008
ER

PT J
AU Smart, J
AF Smart, Janet
TI Modeling Complex Living Systems: A Kinetic Theory and Stochastic Game
   Approach
SO JOURNAL OF THE OPERATIONAL RESEARCH SOCIETY
LA English
DT Book Review
C1 [Smart, Janet] Univ Oxford, Oxford OX1 2JD, England.
RP Smart, J (reprint author), Univ Oxford, Oxford OX1 2JD, England.
NR 1
TC 0
Z9 0
PU PALGRAVE MACMILLAN LTD
PI BASINGSTOKE
PA BRUNEL RD BLDG, HOUNDMILLS, BASINGSTOKE RG21 6XS, HANTS, ENGLAND
SN 0160-5682
EI 1476-9360
J9 J OPER RES SOC
JI J. Oper. Res. Soc.
PD DEC
PY 2013
VL 64
IS 12
BP 1866
EP 1866
DI 10.1057/jors.2013.124
PG 1
WC Management; Operations Research & Management Science
SC Business & Economics; Operations Research & Management Science
GA 262FR
UT WOS:000327720200014
ER

PT J
AU Pinheiro, ARC
   Souza, CER
   Caetano, DP
   Huguenin, JAO
   Schmidt, AGM
   Khoury, AZ
AF Pinheiro, A. R. C.
   Souza, C. E. R.
   Caetano, D. P.
   Huguenin, J. A. O.
   Schmidt, A. G. M.
   Khoury, A. Z.
TI Vector vortex implementation of a quantum game
SO JOURNAL OF THE OPTICAL SOCIETY OF AMERICA B-OPTICAL PHYSICS
LA English
DT Article
ID ORBITAL ANGULAR-MOMENTUM; ENTANGLEMENT; STRATEGIES; BEAMS
AB The concept of nonseparability between spin and orbital degrees of freedom of laser modes is applied in the implementation of the quantum prisoners dilemma. The quantum version of the game brings novel features with a richer universe of strategies and is one of the basic examples to illustrate the concepts of game theory. Exploiting the classical paraxial spin-orbit modes, we implemented the most important strategies that can be achieved in the quantum version of the game. (C) 2013 Optical Society of America
C1 [Pinheiro, A. R. C.; Souza, C. E. R.; Khoury, A. Z.] Univ Fed Fluminense, Inst Fis, BR-24210346 Niteroi, RJ, Brazil.
   [Caetano, D. P.] Univ Fed Fluminense, Escola Engn Ind Met, BR-27255125 Volta Redonda, RJ, Brazil.
   [Huguenin, J. A. O.; Schmidt, A. G. M.] Univ Fed Fluminense, Inst Ciencias Exatas, BR-27213415 Volta Redonda, RJ, Brazil.
RP Huguenin, JAO (reprint author), Univ Fed Fluminense, Inst Ciencias Exatas, BR-27213415 Volta Redonda, RJ, Brazil.
EM jose_huguenin@id.uff.br
RI Khoury, Antonio/B-7641-2014
FU Coordenacao de Aperfeicoamento de Pessoal de Navel Superior (CAPES);
   Conselho Nacional de Desenvolvimento Cientifico e Tecnologico (CNPq);
   Fundacao de Amparo a Pesquisa do Estado do Rio de Janeiro (FAPERJ-BR);
   Instituto Nacional de Ciencia e Tecnologia de Informacao Quantica (INCT)
FX Funding was provided by the Coordenacao de Aperfeicoamento de Pessoal de
   Navel Superior (CAPES), the Conselho Nacional de Desenvolvimento
   Cientifico e Tecnologico (CNPq), the Fundacao de Amparo a Pesquisa do
   Estado do Rio de Janeiro (FAPERJ-BR), and the Instituto Nacional de
   Ciencia e Tecnologia de Informacao Quantica (INCT).
NR 28
TC 0
Z9 0
PU OPTICAL SOC AMER
PI WASHINGTON
PA 2010 MASSACHUSETTS AVE NW, WASHINGTON, DC 20036 USA
SN 0740-3224
EI 1520-8540
J9 J OPT SOC AM B
JI J. Opt. Soc. Am. B-Opt. Phys.
PD DEC
PY 2013
VL 30
IS 12
BP 3210
EP 3214
DI 10.1364/JOSAB.30.003210
PG 5
WC Optics
SC Optics
GA 264LQ
UT WOS:000327879300016
ER

PT J
AU Hezarkhani, B
   Kubiak, W
AF Hezarkhani, Behzad
   Kubiak, Wieslaw
TI Transshipment games with identical newsvendors and cooperation costs
SO MATHEMATICAL METHODS OF OPERATIONS RESEARCH
LA English
DT Article
DE Cooperative game theory; Multi-agent systems; Supply chain management;
   Transshipment; Coordination
ID INVENTORY CENTRALIZATION GAMES; SUPPLY CHAIN; MODEL; ALLOCATION;
   CONTRACT; PRICES
AB In a transshipment game, supply chain agents cooperate to transship surplus products. Although the game has been well studied in the OR literature, the fundamental question whether the agents can afford cooperation costs to set up and maintain the game in the first place has not been addressed thus far. This paper addresses this question for the cooperative transshipment games with identical agents having normally distributed independent demands. We provide characterization of equal allocations which are in the core of symmetric games, and prove that not all transshipment games are convex. In particular, we prove that though individual allocations grow with the coalition size, the growth diminishes according to two rules of diminishing individual allocations. These results are the basis for studying the games with cooperation costs. We model the cooperation costs by the cooperation network topology and the cooperation cost per network link. We consider two network topologies, the clique and the hub, and prove bounds for the cost per link that render coalitions stable. These bounds always limit coalition size for cliques. However, the opposite is shown for hubs, namely newsvendors can afford cooperation costs only if their coalition is sufficiently large.
C1 [Hezarkhani, Behzad] Eindhoven Univ Technol, OPAC, Dept Ind Engn, NL-5600 MB Eindhoven, Netherlands.
   [Kubiak, Wieslaw] Mem Univ, Fac Business Adm, St John, NF, Canada.
RP Hezarkhani, B (reprint author), Eindhoven Univ Technol, OPAC, Dept Ind Engn, POB 513, NL-5600 MB Eindhoven, Netherlands.
EM b.hezarkhani@tue.nl; wkubiak@mun.ca
FU Natural Sciences and Engineering Research Council of Canada (NSERC)
   [OPG0105675]; Canadian Purchasing Research Foundation (CPRF)
FX This research has been supported by the Natural Sciences and Engineering
   Research Council of Canada (NSERC) Grant OPG0105675. Moreover, the
   research of Behzad Hezarkhani has also been supported by the Canadian
   Purchasing Research Foundation (CPRF). The authors are grateful to the
   associate editor and two anonymous referees whose suggestions
   substantially improved the paper.
NR 31
TC 0
Z9 0
PU SPRINGER HEIDELBERG
PI HEIDELBERG
PA TIERGARTENSTRASSE 17, D-69121 HEIDELBERG, GERMANY
SN 1432-2994
EI 1432-5217
J9 MATH METHOD OPER RES
JI Math. Method Oper. Res.
PD DEC
PY 2013
VL 78
IS 3
BP 315
EP 339
DI 10.1007/s00186-013-0446-5
PG 25
WC Operations Research & Management Science; Mathematics, Applied
SC Operations Research & Management Science; Mathematics
GA 264AR
UT WOS:000327849800002
ER

PT J
AU Nelson, C
AF Nelson, Camilla
TI Jane Austen Now with Ultraviolent Zombie Mayhem
SO ADAPTATION-THE JOURNAL OF LITERATURE ON SCREEN STUDIES
LA English
DT Article
DE Pride and Prejudice; zombies; Jane Austen; mash-ups; adaptation theory
AB This essay examines the Pride and Prejudice and Zombies phenomenon, including Seth Grahame-Smiths Pride and Prejudice and Zombies, and Steve Hockensmiths Dawn of the Dreadfuls and Dreadfully Ever After. It considers the proliferation of these differently adapted texts across a range of platforms in the context of a converging and market driven media landscape, including associated book trailers, an interactive eBook, a video game, and media reviews. It argues that the texts signal, configure, and perhaps even mask contemporary fears and anxieties over class and race, and the social processes of commodification under capitalism.
C1 Notre Dame Univ, Dept Commun, Sch Arts & Sci, Fremantle, WA 6959, Australia.
RP Nelson, C (reprint author), Notre Dame Univ, Dept Commun, Sch Arts & Sci, Fremantle, WA 6959, Australia.
EM Camilla.Nelson@nd.edu.au
NR 48
TC 0
Z9 0
PU OXFORD UNIV PRESS
PI OXFORD
PA GREAT CLARENDON ST, OXFORD OX2 6DP, ENGLAND
SN 1755-0637
EI 1755-0645
J9 ADAPTATION-UK
JI Adaptation
PD DEC
PY 2013
VL 6
IS 3
BP 338
EP 354
DI 10.1093/adaptation/apt014
PG 17
WC Film, Radio, Television; Literature
SC Film, Radio & Television; Literature
GA 257PC
UT WOS:000327396200008
ER

PT J
AU Sarova, R
   Spinka, M
   Stehulova, I
   Ceacero, F
   Simeckova, M
   Kotrba, R
AF Sarova, Radka
   Spinka, Marek
   Stehulova, Ilona
   Ceacero, Francisco
   Simeckova, Marie
   Kotrba, Radim
TI Pay respect to the elders: age, more than body mass, determines
   dominance in female beef cattle
SO ANIMAL BEHAVIOUR
LA English
DT Article
DE age; body mass; Bos taurus; conflict resolution; dominance; path
   analysis; social hierarchy
ID AMERICAN BISON COWS; SOCIAL-DOMINANCE; ANIMAL CONTESTS; ASSESSMENT
   STRATEGY; REPRODUCTIVE SUCCESS; ASYMMETRIC CONTESTS; LOXODONTA-AFRICANA;
   DAIRY-CATTLE; GAME-THEORY; BEHAVIOR
AB Dominance hierarchies in groups of social animals can be based either on asymmetries that are important for agonistic interactions (such as body mass) or on more 'conventional' cues (such as age), which are respected despite having little relationship to the animal's fighting abilities. We investigated how social dominance is influenced by age and body mass in a herd of 29-39 beef cows over a 10-year period, focusing on all levels of the dominance hierarchy (individual, dyadic and group). The results demonstrate that age prevails over body mass in the structuring of the dominance network in beef cattle. At the individual level, path analysis confirmed that the dominance index of a cow was more strongly associated with her age than with her body mass. At the dyadic level, age superiority had a stronger influence on the direction of social dominance in pairs than body mass superiority. Older cows were dominant in 73.6% of those dyads studied, even when the younger cow was heavier. At the group level, the strong influence of age on dominance produced a hierarchy that was very stable and strongly transitive. Our findings show that beef cows, for the most part, do not use their physical strength to attain dominance over older, but lighter, herdmates. This results in a stable age-based hierarchy, which might serve a universally shared function that promotes the smooth functioning of the herd and/or the expression of experience by older cows. Among the theoretical models of conflict resolution, the system most closely resembles the partial bourgeois evolutionarily stable strategy. (C) 2013 The Authors. Published on behalf of The Association for the Study of Animal Behaviour by Elsevier Ltd. All rights reserved.
C1 [Sarova, Radka; Spinka, Marek; Stehulova, Ilona; Ceacero, Francisco; Kotrba, Radim] Inst Anim Sci, Dept Ethol, Prague 10400, Czech Republic.
   [Sarova, Radka] Charles Univ Prague, Fac Sci, Dept Zool, Prague, Czech Republic.
   [Simeckova, Marie] Inst Anim Sci, Biometr Unit, Prague 10400, Czech Republic.
RP Sarova, R (reprint author), Inst Anim Sci, Prague 10400, Czech Republic.
EM sarova.radka@vuzv.cz
RI Ceacero, Francisco/C-1088-2009
FU Ministry of Agriculture of the Czech Republic [MZe 0002701404]
FX The study was supported by the Ministry of Agriculture of the Czech
   Republic (project No. MZe 0002701404). We thank Robert Knez, Miroslava
   Stepanova, Lydie Machova, Jose Panama, Jitka Bartosova, Jan Podrouzek
   and Olga Kremencova for their help with data collection and Jan
   Pluhacek, Petr Simecek and two anonymous referees for their valuable
   comments on the manuscript. We are very grateful to Jenny Gibbons and
   Peter Lemkin for improving the English.
NR 77
TC 0
Z9 0
PU ACADEMIC PRESS LTD- ELSEVIER SCIENCE LTD
PI LONDON
PA 24-28 OVAL RD, LONDON NW1 7DX, ENGLAND
SN 0003-3472
EI 1095-8282
J9 ANIM BEHAV
JI Anim. Behav.
PD DEC
PY 2013
VL 86
IS 6
BP 1315
EP 1323
DI 10.1016/j.anbehav.2013.10.002
PG 9
WC Behavioral Sciences; Zoology
SC Behavioral Sciences; Zoology
GA 259PC
UT WOS:000327537800023
ER

PT J
AU Jiang, ZS
   Hao, YH
AF Jiang, Zhang-sheng
   Hao, Yun-hong
TI Game analysis of technology innovation alliance stability based on
   knowledge transfer
SO COMPUTATIONAL AND MATHEMATICAL ORGANIZATION THEORY
LA English
DT Article
DE Technology innovation alliance; Knowledge transfer; Ownership
   allocation; Alliance stability; Game theory
ID STRATEGIC ALLIANCES; JOINT VENTURES; PERFORMANCE; INSTABILITY;
   MANAGEMENT; PARTNERS; CAPACITY; FIRMS
AB Under incomplete information, a game model is used to investigate the influence of ownership level and learning ability on the stability of technology innovation alliance from the perspective of knowledge transfer. The decision-making processes of involved parties are divided into two stages in the model. In the first stage, the firm possessing advanced technology decides on the level of knowledge it transfers to its alliance partner. In the second stage, the decision of the parties on whether to maintain or terminate the alliance is based on two factors: the level of knowledge learned and profits gained. The outcomes of the Cournot-Nash equilibrium in the model can reveal when the parties decide to maintain or terminate the alliance. The model explores the status of alliance stability under different ownership levels and learning abilities to provide theoretical support for the selection of optimal dynamic competitive-cooperative relationship and managerial flexibility.
C1 [Jiang, Zhang-sheng] Zhejiang Gongshang Univ, Sch Business Adm, Hangzhou 150001, Zhejiang, Peoples R China.
   [Jiang, Zhang-sheng; Hao, Yun-hong] Zhejiang Gongshang Univ, Sch Business Adm, Contemporary Business & Trade Res Ctr, Hangzhou 310018, Zhejiang, Peoples R China.
RP Jiang, ZS (reprint author), Zhejiang Gongshang Univ, Sch Business Adm, 18 Xuezheng Str, Hangzhou 150001, Zhejiang, Peoples R China.
EM jjy0567@gmail.com
FU National Natural Science Foundation [71102169]; Zhejiang Provincial
   Natural Science Foundation [Y6110283]; Contemporary Business and Trade
   Research Center of Zhejiang Gongshang University [10DSM14YB]
FX The authors would like to thank the editor, and three anonymous
   reviewers for their valuable insights and contribution to this paper.
   Research works in this paper are supported by the National Natural
   Science Foundation (No. 71102169), Zhejiang Provincial Natural Science
   Foundation (No. Y6110283), and the Contemporary Business and Trade
   Research Center of Zhejiang Gongshang University which is the Key
   Research Institute of Social Sciences and Humanities Ministry of
   Education (No. 10DSM14YB) of P.R. China.
NR 27
TC 0
Z9 0
PU SPRINGER
PI DORDRECHT
PA VAN GODEWIJCKSTRAAT 30, 3311 GZ DORDRECHT, NETHERLANDS
SN 1381-298X
EI 1572-9346
J9 COMPUT MATH ORGAN TH
JI Comput. Math. Organ. Theory
PD DEC
PY 2013
VL 19
IS 4
BP 403
EP 421
DI 10.1007/s10588-011-9096-4
PG 19
WC Computer Science, Interdisciplinary Applications; Mathematics,
   Interdisciplinary Applications; Social Sciences, Mathematical Methods
SC Computer Science; Mathematics; Mathematical Methods In Social Sciences
GA 256OJ
UT WOS:000327322900001
ER

PT J
AU Chuang, WH
   Garg, R
   Wu, M
AF Chuang, Wei-Hong
   Garg, Ravi
   Wu, Min
TI Anti-Forensics and Countermeasures of Electrical Network Frequency
   Analysis
SO IEEE TRANSACTIONS ON INFORMATION FORENSICS AND SECURITY
LA English
DT Article
DE Digital recording authentication; time stamp; electrical network
   frequency; information forensics; game theory
ID ENF CRITERION; AUDIO; IDENTIFICATION; RECORDINGS; COMPUTER; VIDEO
AB The electrical network frequency (ENF) signal is a time stamp that has been used by an emerging class of approaches for determining the creation time of digital audio and video recordings. However, in adversarial environments, anti-forensic operations may be conducted to manipulate ENF-based time stamps, and it is crucial to understand the resilience of ENF analysis against anti-forensics. This paper explores possible anti-forensic operations that can remove and alter the ENF signal while trying to preserve the host signal, and devises detection methods targeting these operations. Concealment techniques that can circumvent detection are also discussed and their corresponding trade-offs are examined. Based on the understanding of individual anti-forensic operations and countermeasures, this paper further characterizes the dynamic interplay between forensic analysts and adversaries by providing an evolutionary perspective and a game-theoretical perspective as well as studying representative scenarios and the optimal forensic/anti-forensic strategies.
C1 [Chuang, Wei-Hong; Garg, Ravi; Wu, Min] Univ Maryland, Dept Elect & Comp Engn, College Pk, MD 20742 USA.
RP Chuang, WH (reprint author), A9 Com, Palo Alto, CA 94301 USA.
EM weihongc@amazon.com; ravi.garg@intel.com; minwu@umd.edu
FU NSF [CCF 1320803, ECCS 1309623]; AFOSR [FA9550-10-10140]; University of
   Maryland
FX This work was supported in part by the NSF under Grant CCF 1320803, in
   part by the NSF under Grant ECCS 1309623, in part by AFOSR under Grant
   FA9550-10-10140, and in part by the University of Maryland Kulkarni
   Research Fellowship. The associate editor coordinating the review of
   this manuscript and approving it for publication was Dr. Teddy Furon.
NR 26
TC 1
Z9 1
PU IEEE-INST ELECTRICAL ELECTRONICS ENGINEERS INC
PI PISCATAWAY
PA 445 HOES LANE, PISCATAWAY, NJ 08855-4141 USA
SN 1556-6013
EI 1556-6021
J9 IEEE T INF FOREN SEC
JI IEEE Trans. Inf. Forensic Secur.
PD DEC
PY 2013
VL 8
IS 12
BP 2073
EP 2088
DI 10.1109/TIFS.2013.2285515
PG 16
WC Computer Science, Theory & Methods; Engineering, Electrical & Electronic
SC Computer Science; Engineering
GA 256WV
UT WOS:000327345700015
ER

PT J
AU Siddique, Z
   Ling, C
   Roberson, P
   Xu, YJ
   Geng, XJ
AF Siddique, Zahed
   Ling, Chen
   Roberson, Piyamas
   Xu, Yunjun
   Geng, Xiaojun
TI Facilitating Higher-Order Learning Through Computer Games
SO JOURNAL OF MECHANICAL DESIGN
LA English
DT Article
DE interactive learning environments; architectures for educational
   technology system; simulations; teaching/learning strategies
ID STYLES; EDUCATION; DESIGN
AB Engineering education needs to focus on equipping students with foundational math, science, and engineering skills, with development of critical and higher-order thinking so they can address novel and complex problems and challenges. Learning through a medium that combines course materials with game characteristics can be a powerful tool for engineering education. Games need to be designed for higher order engagement with students, which go beyond remembering, understanding and applying of engineering concepts. In this paper, we present design, development, implementation, and evaluation of a game for engineers. The developed game is founded on experiential learning theory and uses enhanced game characteristics. The racecar game has been designed to facilitate higher-order learning of geometric tolerancing concepts. The course module has been developed and implemented, with assessment of outcomes. The results show that students using the game module, when compared with the control group (lecture-based instruction), had significant improvements when addressing questions that involved higher-order cognition. Survey results also indicate positive student attitudes towards the learning experience with game modules.
C1 [Siddique, Zahed] Univ Oklahoma, Sch Aerosp & Mech Engn, Norman, OK 73019 USA.
   [Ling, Chen; Roberson, Piyamas] Univ Oklahoma, Sch Ind & Syst Engn, Norman, OK 73019 USA.
   [Xu, Yunjun] Univ Cent Florida, Dept Mech Mat & Aerosp Engn, Orlando, FL 32816 USA.
   [Geng, Xiaojun] Univ W Florida, Dept Elect & Comp Engn, Pensacola, FL 32514 USA.
RP Siddique, Z (reprint author), Univ Oklahoma, Sch Aerosp & Mech Engn, 865 ASP Ave, Norman, OK 73019 USA.
EM zsiddique@ou.edu; chenling@ou.edu; saengsuri@ou.edu; yunjun.Xu@ucf.edu;
   xgeng@uwf.edu
FU National Science Foundation [DUE-0737296, DUE-0840661, DUE-0736875]
FX This material is based in part upon work supported by the National
   Science Foundation under Grant Nos. DUE-0737296, DUE-0840661, and
   DUE-0736875. Any opinions, findings, and conclusions or recommendations
   expressed in this material are those of the author(s) and do not
   necessarily reflect the views of the National Science Foundation.
NR 45
TC 0
Z9 0
PU ASME
PI NEW YORK
PA TWO PARK AVE, NEW YORK, NY 10016-5990 USA
SN 1050-0472
J9 J MECH DESIGN
JI J. Mech. Des.
PD DEC
PY 2013
VL 135
IS 12
AR 121004
DI 10.1115/1.4025291
PG 10
WC Engineering, Mechanical
SC Engineering
GA 260KG
UT WOS:000327593200004
ER

PT J
AU Ogle, RA
   Carpenter, AR
   Dee, SJ
AF Ogle, Russell A.
   Carpenter, Andrew R.
   Dee, Sean J.
TI Promoting Commitment to Process Safety
SO PROCESS SAFETY PROGRESS
LA English
DT Article
DE process safety management; safety culture; game theory
AB Successful implementation of process safety management (PSM) typically requires the use of a combination of physical and procedural safeguards. Ideally, these safeguards must be maintained in a constant state of readiness throughout the life of the process facility. The management system provides the framework for maintaining and sustaining these safeguards, but the critical ingredient that ensures that the work gets done is the individual employee's commitment to PSM. Game theory provides a useful framework for understanding how an organization can foster cooperation between management and its employees toward the common goal of safety. Using a specific game-theoretical model known as the repeated Prisoner's Dilemma, it is shown how cooperative behavior is the natural consequence of a balanced system of rewards and penalties. Here, the term balanced means that both employees and their managers are subject to this system of rewards and penalties. By implementing a balanced framework for feedback, an organization can promote a commitment to process safety by fostering cooperation between both the employees and the managers. (c) 2013 American Institute of Chemical Engineers Process Saf Prog 32: 319-321, 2013
C1 [Ogle, Russell A.; Carpenter, Andrew R.; Dee, Sean J.] Exponent Inc, Warrenville, IL 60555 USA.
RP Ogle, RA (reprint author), Exponent Inc, 4580 Weaver Pkwy, Warrenville, IL 60555 USA.
EM rogle@exponent.com
NR 14
TC 0
Z9 0
PU WILEY-BLACKWELL
PI HOBOKEN
PA 111 RIVER ST, HOBOKEN 07030-5774, NJ USA
SN 1066-8527
EI 1547-5913
J9 PROCESS SAF PROG
JI Process Saf. Prog.
PD DEC
PY 2013
VL 32
IS 4
BP 319
EP 321
DI 10.1002/prs.11633
PG 3
WC Engineering, Chemical
SC Engineering
GA 257IQ
UT WOS:000327377300002
ER

PT J
AU Dee, SJ
   Cox, BL
   Ogle, RA
AF Dee, Sean J.
   Cox, Brenton L.
   Ogle, Russell A.
TI Using Near Misses to Improve Risk Management Decisions
SO PROCESS SAFETY PROGRESS
LA English
DT Article
DE near miss; case history; risk management; game theory
AB In the process safety literature it is often claimed that the analysis of near-miss incidents can improve process safety performance. However, empirical research has demonstrated that near miss events are interpreted as marginally successful, leading to riskier behavior due to lower perceived risk analyses. In other words, experiencing a near-miss incident can result in the false conclusion that the original risk was over-estimated. To be effective, the analysis of near-misses must be grounded in an objective evaluation of the event, the outcome, and the severity of the alternative outcome's consequences. In this article, several examples are presented where a near-miss incident preceded a serious incident with significant human injury or property damage. If the near-miss had been investigated, properly evaluated, and appropriate corrective actions been implemented, the more severe incident would not have occurred. A recurring theme in these examples is the underestimation of consequence severity, that is, the misinterpretation of the near-miss as a high probability, low-consequence severity scenario rather than a narrowly averted low-probability, high-consequence severity scenario. A deliberate consideration of the lower probability, more severe consequence scenario would have facilitated a more thoughtful evaluation of corrective actions. A methodology based on game theory is presented for evaluating the impact of near-misses on risk perception. A game-theoretical model is used to demonstrate the need for shifting payoffs away from lagging process safety indicators and toward leading indicators. An equally important outcome of this analysis is the effective communication of the risk at operational and managerial levels of the organization. (c) 2013 American Institute of Chemical Engineers Process Saf Prog 32: 322-327, 2013
C1 [Dee, Sean J.; Cox, Brenton L.; Ogle, Russell A.] Exponent Inc, Warrenville, IL 60555 USA.
RP Dee, SJ (reprint author), Exponent Inc, 4580 Weaver Pkwy, Warrenville, IL 60555 USA.
EM sdee@exponent.com
NR 11
TC 0
Z9 0
PU WILEY-BLACKWELL
PI HOBOKEN
PA 111 RIVER ST, HOBOKEN 07030-5774, NJ USA
SN 1066-8527
EI 1547-5913
J9 PROCESS SAF PROG
JI Process Saf. Prog.
PD DEC
PY 2013
VL 32
IS 4
BP 322
EP 327
DI 10.1002/prs.11632
PG 6
WC Engineering, Chemical
SC Engineering
GA 257IQ
UT WOS:000327377300003
ER

PT J
AU Rahmani-andebili, M
AF Rahmani-andebili, Mehdi
TI Spinning reserve supply with presence of electric vehicles aggregator
   considering compromise between cost and reliability
SO IET GENERATION TRANSMISSION & DISTRIBUTION
LA English
DT Article
DE costing; game theory; hybrid electric vehicles; power markets; power
   system economics; power system reliability; spinning reserve supply;
   spinning reserve capacity; power system reliability; lost load; total
   cost minimisation; market player; plug-in electric vehicle aggregator;
   PEV aggregator; aggregator self-scheduling problem; agent-based model;
   PEV fleet behaviour; price makers; dynamic game theory simulation;
   spinning reserve market
ID CONSTRAINED UNIT COMMITMENT; POWER PRODUCER; ENERGY; MARKETS; FUEL
AB By increasing the spinning reserve capacity, reliability of the power system is improved, however, total cost is increased. Therefore to supply the spinning reserve of power system, a compromise between reliability and cost should be considered. In this study, by considering the value of lost load for each important customer, the spinning reserve capacity is determined based on minimisation of total cost of problem. In addition, to supply the spinning reserve of power system, a new market player called plug-in electric vehicles (PEVs) aggregator is proposed. In this base, the aggregator's self-scheduling problem for participating in spinning reserve market is modelled using an agent-based model and behaviour of the PEVs fleet is modelled from the aggregator's point of view. To improve the accuracy of results, the market players are considered as price makers and their offers to the market are modelled using a dynamic game theory simulation. The numerical results show that the presence of PEVs aggregator in spinning reserve market has desired impacts on power system reliability and total cost of system.
C1 Tarbiat Modares Univ, Dept Elect & Comp Engn, Tehran, Iran.
RP Rahmani-andebili, M (reprint author), Tarbiat Modares Univ, Dept Elect & Comp Engn, Tehran, Iran.
EM m.rahmani_andebili@yahoo.com
NR 16
TC 0
Z9 0
PU INST ENGINEERING TECHNOLOGY-IET
PI HERTFORD
PA MICHAEL FARADAY HOUSE SIX HILLS WAY STEVENAGE, HERTFORD SG1 2AY, ENGLAND
SN 1751-8687
EI 1751-8695
J9 IET GENER TRANSM DIS
JI IET Gener. Transm. Distrib.
PD DEC
PY 2013
VL 7
IS 12
BP 1442
EP 1452
DI 10.1049/iet-gtd.2013.0118
PG 11
WC Engineering, Electrical & Electronic
SC Engineering
GA 255AO
UT WOS:000327211800009
ER

PT J
AU McAuliffe, C
AF McAuliffe, Chris
TI The game of nationhood: art, football, and Australian federation
SO JOURNAL OF AUSTRALIAN STUDIES
LA English
DT Article
DE Henry Parkes; art; football; public sculptures
AB Hiding in plain sight in Sydney's Centennial Park, Tomaso Sani's We won! (1893) is the first monumental sculpture of a footballer erected anywhere in the world. Commissioned by New South Wales Premier Henry Parkes in 1891, it is often mistaken for an emblem of muscular Christianity. But Parkes's commitment to public sculpture, his personal involvement in the planning of Centennial Park, and his growing prominence in the Australian federation movement meant that this commission had deep political significance. We won! was the culmination of Parkes's career-long support of public sculpture in Sydney; he was involved in around half of the statues erected in the second half of the nineteenth century. Its athletic subject reflects Parkes's belief in the emergence of a virile, native-born generation. Rather than merely representing an athlete, the statue embodied the theories of Parkes's friend Thomas Hughes (author of Tom Brown's Schooldays); the footballer embodied faithful endurance in the face of personal weakness and political conflict. Envisaged as an expression of victory, the young footballer ultimately represented Parkes's personal and political triumphs over poverty and factional opposition. While Parkes always insisted that he wanted no monument erected in his own honour, We won! is his surrogate memorial.
C1 Univ Melbourne, Sch Culture & Commun, Australian Ctr, Melbourne, Vic 3010, Australia.
RP McAuliffe, C (reprint author), Univ Melbourne, Sch Culture & Commun, Australian Ctr, Melbourne, Vic 3010, Australia.
EM drchrismcauliffe@gmail.com
NR 43
TC 0
Z9 0
PU ROUTLEDGE JOURNALS, TAYLOR & FRANCIS LTD
PI ABINGDON
PA 4 PARK SQUARE, MILTON PARK, ABINGDON OX14 4RN, OXFORDSHIRE, ENGLAND
SN 1444-3058
EI 1835-6419
J9 J AUST STUD
JI J. Aust. Stud.
PD DEC 1
PY 2013
VL 37
IS 4
BP 520
EP 534
DI 10.1080/14443058.2013.841724
PG 15
WC Area Studies; Cultural Studies; History
SC Area Studies; Cultural Studies; History
GA 250NU
UT WOS:000326860300008
ER

PT J
AU Lorini, E
AF Lorini, Emiliano
TI On the Epistemic Foundation for Iterated Weak Dominance: An Analysis in
   a Logic of Individual and Collective attitudes
SO JOURNAL OF PHILOSOPHICAL LOGIC
LA English
DT Article
DE Epistemic logic; Epistemic game theory; Belief revision; Iterated weak
   dominance
ID BELIEF REVISION; INTERACTIVE EPISTEMOLOGY; KNOWLEDGE; GAMES;
   ADMISSIBILITY; UNCERTAINTY; INDUCTION; BEHAVIOR
AB This paper proposes a logical framework for representing static and dynamic properties of different kinds of individual and collective attitudes. A complete axiomatization as well as a decidability result for the logic are given. The logic is applied to game theory by providing a formal analysis of the epistemic conditions of iterated deletion of weakly dominated strategies (IDWDS), or iterated weak dominance for short. The main difference between the analysis of the epistemic conditions of iterated weak dominance given in this paper and other analysis is that we use a semi-qualitative approach to uncertainty based on the notion of plausibility first introduced by Spohn, whereas other analysis are based on a quantitative representation of uncertainty in terms of probabilities.
C1 IRIT CNRS, Toulouse, France.
RP Lorini, E (reprint author), IRIT CNRS, Toulouse, France.
EM emiliano.lorini@irit.fr
NR 56
TC 0
Z9 0
PU SPRINGER
PI DORDRECHT
PA VAN GODEWIJCKSTRAAT 30, 3311 GZ DORDRECHT, NETHERLANDS
SN 0022-3611
EI 1573-0433
J9 J PHILOS LOGIC
JI J. Philos. Log.
PD DEC
PY 2013
VL 42
IS 6
BP 863
EP 904
DI 10.1007/s10992-013-9297-z
PG 42
WC Logic; Philosophy
SC Science & Technology - Other Topics; Philosophy
GA 253OX
UT WOS:000327099700004
ER

PT J
AU Li, MC
   Tsai, CC
AF Li, Ming-Chaun
   Tsai, Chin-Chung
TI Game-Based Learning in Science Education: A Review of Relevant Research
SO JOURNAL OF SCIENCE EDUCATION AND TECHNOLOGY
LA English
DT Article
DE Science education; Science learning; Game-based learning; Digital
ID HAND-HELD COMPUTERS; ENGAGING STUDENTS; VIRTUAL WORLDS; SERIOUS GAMES;
   ENVIRONMENTS; TECHNOLOGY; PROMOTE; COLLABORATION; DESIGNERS; ATTITUDES
AB The purpose of this study is to review empirical research articles regarding game-based science learning (GBSL) published from 2000 to 2011. Thirty-one articles were identified through the Web of Science and SCOPUS databases. A qualitative content analysis technique was adopted to analyze the research purposes and designs, game design and implementation, theoretical backgrounds and learning foci of these reviewed studies. The theories and models employed by these studies were classified into four theoretical foundations including cognitivism, constructivism, the socio-cultural perspective, and enactivism. The results indicate that cognitivism and constructivism were the major theoretical foundations employed by the GBSL researchers and that the socio-cultural perspective and enactivism are two emerging theoretical paradigms that have started to draw attention from GBSL researchers in recent years. The analysis of the learning foci showed that most of the digital games were utilized to promote scientific knowledge/concept learning, while less than one-third were implemented to facilitate the students' problem-solving skills. Only a few studies explored the GBSL outcomes from the aspects of scientific processes, affect, engagement, and socio-contextual learning. Suggestions are made to extend the current GBSL research to address the affective and socio-contextual aspects of science learning. The roles of digital games as tutor, tool, and tutee for science education are discussed, while the potentials of digital games to bridge science learning between real and virtual worlds, to promote collaborative problem-solving, to provide affective learning environments, and to facilitate science learning for younger students are also addressed.
C1 [Li, Ming-Chaun] Natl Taiwan Univ Sci & Technol, Grad Inst Appl Sci & Technol, Taipei 106, Taiwan.
   [Tsai, Chin-Chung] Natl Taiwan Univ Sci & Technol, Grad Inst Digital Learning & Educ, Taipei 106, Taiwan.
RP Li, MC (reprint author), Natl Taiwan Univ Sci & Technol, Grad Inst Appl Sci & Technol, 43,Sec 4,Keelung Rd, Taipei 106, Taiwan.
EM mli1tw@gmail.com; cctsai@mail.ntust.edu.tw
RI boran, gul hanim/C-5889-2014
FU National Science Council, Taiwan [NSC 98-2511-S-011-005-MY3, NSC
   99-2511-S-011-011-MY3]
FX This research was supported by the projects from the National Science
   Council, Taiwan, under contract number NSC 98-2511-S-011-005-MY3 and NSC
   99-2511-S-011-011-MY3.
NR 75
TC 1
Z9 1
PU SPRINGER
PI NEW YORK
PA 233 SPRING ST, NEW YORK, NY 10013 USA
SN 1059-0145
EI 1573-1839
J9 J SCI EDUC TECHNOL
JI J. Sci. Educ. Technol.
PD DEC
PY 2013
VL 22
IS 6
BP 877
EP 898
DI 10.1007/s10956-013-9436-x
PG 22
WC Education & Educational Research; Education, Scientific Disciplines
SC Education & Educational Research
GA 253MH
UT WOS:000327090700005
ER

PT J
AU Zhang, HL
   Luo, XD
   Miao, CY
   Shen, ZQ
   You, J
AF Zhang, Huiliang
   Luo, Xudong
   Miao, Chunyan
   Shen, Zhiqi
   You, Jin
TI Adaptive goal selection for agents in dynamic environments
SO KNOWLEDGE AND INFORMATION SYSTEMS
LA English
DT Article
DE Agent; Goal net; Planning; Machine learning; Q-learning; Aggregation
   operators
ID DECISION-MAKING; AGGREGATION OPERATORS; MODELS
AB In psychology, goal-setting theory, which has been studied by psychologists for over 35 years, reveals that goals play significant roles in incentive, action and performance for human beings. Based on this theory, a goal net model has been proposed to design intelligent agents that can be viewed as a soft copy of human being somehow. The goal net model has been successfully applied in many agents, specially, non-player-character agents in computer games. Such an agent selects the optimal solution in all possible solutions found by using a recursive algorithm. However, if a goal net is very complex, the time of selection could be too long for the agent to respond quickly when the agent needs to re-select a new solution against the world's change. Moreover, in some dynamic environments, it is impossible to know the exact outcome of choosing a solution in advance, and so the possible solutions cannot be evaluated precisely. Thus, to address the problem, this paper applies learning algorithm into goal selection in dynamic environments. More specifically, we first develop a reorganization algorithm that can convert a goal net to its equivalent counterpart that a Q-learning algorithm can operate on; then, we define the key component of Q-learning, reward function, according to the feature of goal nets; and finally lots of experiments are conducted to show that, in dynamic environments, the agent with the learning algorithm significantly outperforms the one with the recursive searching algorithm. Therefore, our work suggests an agent model that can effectively be applied in dynamic time-sensitive domain, like computer games and the P2P systems of online movie watching.
C1 [Zhang, Huiliang; Miao, Chunyan] Nanyang Technol Univ, Sch Comp Engn, Singapore 639798, Singapore.
   [Luo, Xudong] Sun Yat Sen Univ, Inst Log & Cognit, Guangzhou 510275, Guangdong, Peoples R China.
   [Shen, Zhiqi] Nanyang Technol Univ, Sch Elect & Elect Engn, Singapore 639798, Singapore.
   [You, Jin] Univ Houston, Dept Psychol, Houston, TX USA.
RP Luo, XD (reprint author), Sun Yat Sen Univ, Inst Log & Cognit, Guangzhou 510275, Guangdong, Peoples R China.
EM audio0888@googlemail.com
RI Shen, Zhiqi/A-5170-2011; Miao, Chun Yan/A-3730-2011
OI Shen, Zhiqi/0000-0001-7626-7295; Miao, Chun Yan/0000-0002-0300-3448
FU National Natural Science Foundation of China [61173019]; Bairen plan of
   Sun Yat-sen University; Ministry of Education China [10JZD0006]
FX The authors would like to thank the anonymous reviewers for very helpful
   comments. This paper is partially supported by National Natural Science
   Foundation of China (No. 61173019), Bairen plan of Sun Yat-sen
   University, and major projects of the Ministry of Education China (No.
   10JZD0006).
NR 54
TC 0
Z9 0
PU SPRINGER LONDON LTD
PI LONDON
PA 236 GRAYS INN RD, 6TH FLOOR, LONDON WC1X 8HL, ENGLAND
SN 0219-1377
EI 0219-3116
J9 KNOWL INF SYST
JI Knowl. Inf. Syst.
PD DEC
PY 2013
VL 37
IS 3
BP 665
EP 692
DI 10.1007/s10115-013-0645-7
PG 28
WC Computer Science, Artificial Intelligence; Computer Science, Information
   Systems
SC Computer Science
GA 251NL
UT WOS:000326936100007
ER

PT J
AU Champagne, M
AF Champagne, Marc
TI One's a Crowd? On Greenwood's Delimitation of the Social
SO PHILOSOPHY OF THE SOCIAL SCIENCES
LA English
DT Article
DE social psychology; ontology; individualism; game theory; Durkheim;
   Gilbert; sociology
ID RATIONALITY; EXPLANATION; CONVENTION
AB In an effort to carve a distinct place for social facts without lapsing into a holistic ontology, John Greenwood has sought to define social phenomena solely in terms of the attitudes held by the actor(s) in question. I argue that his proposal allows for the possibility of a lone collectivity that is (1) unpalatable in its own right and (2) incompatible with the claim that sociology is autonomous from psychology. As such, I conclude that the relevant beliefs need to be held by more than one person.
C1 [Champagne, Marc] York Univ, Toronto, ON M3J 1P3, Canada.
RP Champagne, M (reprint author), York Univ, Dept Philosophy, 4th Floor,Ross Bldg South,4700 Keele St, Toronto, ON M3J 1P3, Canada.
EM gnosiology@hotmail.com
NR 24
TC 1
Z9 1
PU SAGE PUBLICATIONS INC
PI THOUSAND OAKS
PA 2455 TELLER RD, THOUSAND OAKS, CA 91320 USA
SN 0048-3931
EI 1552-7441
J9 PHILOS SOC SCI
JI Philos. Soc. Sci.
PD DEC
PY 2013
VL 43
IS 4
BP 519
EP 530
DI 10.1177/0048393112454335
PG 12
WC Ethics; Philosophy
SC Social Sciences - Other Topics; Philosophy
GA 251WR
UT WOS:000326964300004
ER

PT J
AU Luo, JQ
   Xiao, B
   Bu, K
   Zhou, SJ
AF Luo, Jiaqing
   Xiao, Bin
   Bu, Kai
   Zhou, Shijie
TI Understanding and Improving Piece-Related Algorithms in the BitTorrent
   Protocol
SO IEEE TRANSACTIONS ON PARALLEL AND DISTRIBUTED SYSTEMS
LA English
DT Article
DE BitTorrent; piece-related algorithms; peer-to-peer
AB Piece-related algorithms, including piece revelation, selection, and queuing, play a crucial role in the BitTorrent (BT) protocol, because the BT system can be viewed as a market where peers trade their pieces with one another. During the piece exchanging, a peer selects some pieces revealed by neighbors, and queues them up for downloading. In this paper, we provide a deep understanding of these algorithms, and also propose some improvements to them. Previous study has shown that the piece revelation strategy is vulnerable to under-reporting. We provide a game-theoretic analysis for this selfish gaming, and propose a distributed credit method to prevent it. Existing piece selection strategies, though long believed to be good enough, may fail to balance piece supply and demand. We propose a unified strategy to shorten the download time of peers by applying utility theory. The design of the piece queuing algorithm has a conflict with that of piece selection strategy, because it is not possible to assume that the queued requests for a selected piece can always be available on multiple neighbors. We give a possible fix to address the conflict by allowing peers to dynamically manage their unfulfilled requests. To evaluate the performance of the proposed algorithms, we run several experiments in a live swarm. Our primary results show that they can achieve fast individual and system-wide download time.
C1 [Luo, Jiaqing; Zhou, Shijie] Univ Elect Sci & Technol China, Sch Comp Sci & Engn, Chengdu 611731, Sichuan, Peoples R China.
   [Xiao, Bin; Bu, Kai] Hong Kong Polytech Univ, Dept Comp, Kowloon, Hong Kong, Peoples R China.
RP Luo, JQ (reprint author), Univ Elect Sci & Technol China, Sch Comp Sci & Engn, B1-505,Main Bldg,Qingshui River Campus, Chengdu 611731, Sichuan, Peoples R China.
EM csjluo@hotmail.com; sjzhou@uestc.edu.cn
FU National Natural Science Foundation of China [60973119, 61170041,
   61202488]; China Postdoctoral Science Foundation [2012M521684]
FX This work was supported in part by National Natural Science Foundation
   of China under grant nos. 60973119, 61170041, and 61202488, and China
   Postdoctoral Science Foundation under grant no. 2012M521684.
NR 14
TC 0
Z9 0
PU IEEE COMPUTER SOC
PI LOS ALAMITOS
PA 10662 LOS VAQUEROS CIRCLE, PO BOX 3014, LOS ALAMITOS, CA 90720-1314 USA
SN 1045-9219
EI 1558-2183
J9 IEEE T PARALL DISTR
JI IEEE Trans. Parallel Distrib. Syst.
PD DEC
PY 2013
VL 24
IS 12
BP 2526
EP 2537
DI 10.1109/TPDS.2013.8
PG 12
WC Computer Science, Theory & Methods; Engineering, Electrical & Electronic
SC Computer Science; Engineering
GA 245YP
UT WOS:000326501400021
ER

PT J
AU Kongo, T
AF Kongo, Takumi
TI On non-bossy matching rules in two-sided matching problems
SO INTERNATIONAL JOURNAL OF ECONOMIC THEORY
LA English
DT Article
DE two-sided matching; non-bossiness; (in)compatibility; stability;
   unanimity
ID HIGH-SCHOOL MATCH; STRATEGY-PROOFNESS; COLLEGE ADMISSIONS; GAME-THEORY;
   DESIGN; MECHANISMS; STABILITY; MARRIAGE; ECONOMICS; MARKET
AB It is well known that in two-sided matching problems, stability is incompatible with non-bossiness. We extensively study whether there exists a non-bossy matching rule that satisfies certain properties weaker than stability. Results demonstrate that weak stability and respect for recursive unanimity are incompatible with non-bossiness; however, paired individual rationality and efficiency, and respect for 2-unanimity, are compatible with non-bossiness. Thus, a clear contrast exists between strategy-proofness, which is incompatible with all three aforementioned properties and the paired properties, and non-bossiness, which is incompatible with only two of them.
C1 Fukuoka Univ, Fac Econ, Jonan Ku, Fukuoka 81401, Japan.
RP Kongo, T (reprint author), Fukuoka Univ, Fac Econ, Jonan Ku, Fukuoka 81401, Japan.
EM kongo@adm.fukuoka-u.ac.jp
NR 33
TC 0
Z9 0
PU WILEY-BLACKWELL
PI HOBOKEN
PA 111 RIVER ST, HOBOKEN 07030-5774, NJ USA
SN 1742-7355
EI 1742-7363
J9 INT J ECON THEORY
JI Int. J. Econ. Theory
PD DEC
PY 2013
VL 9
IS 4
DI 10.1111/j.1742-7363.2013.12021.x
PG 10
WC Economics
SC Business & Economics
GA 252QP
UT WOS:000327024100003
ER

PT J
AU Leland, JW
AF Leland, Jonathan W.
TI Equilibrium Selection, Similarity Judgments, and the "Nothing to
   Gain/Nothing to Lose" Effect
SO JOURNAL OF BEHAVIORAL DECISION MAKING
LA English
DT Article
DE similarity judgments; equilibrium selection; coordination games; focal
   point; behavioral game theory
ID COORDINATION FAILURE; INTERTEMPORAL CHOICE; UTILITY-THEORY; GAMES;
   ANOMALIES; DECISION; RISK; COMPETITION; MODEL; HUNT
AB Rubinstein and Leland have both demonstrated that many observed violations of expected and discounted utility can be explained if people employ similarity judgments to make choices. In this paper, I show that this decision process also explains which equilibria will be selected in single-shot games with multiple equilibria and implies that play in games will be associated with anomalies in risky choice. Data supporting these predictions are presented. Copyright (c) 2012 John Wiley & Sons, Ltd.
C1 [Leland, Jonathan W.] Natl Sci Fdn, Decis Risk & Management Sci Program, Arlington, VA 22230 USA.
RP Leland, JW (reprint author), Natl Sci Fdn, 4201 Wilson Blvd, Arlington, VA 22230 USA.
EM jleland@nsf.gov
NR 25
TC 0
Z9 0
PU WILEY-BLACKWELL
PI HOBOKEN
PA 111 RIVER ST, HOBOKEN 07030-5774, NJ USA
SN 0894-3257
EI 1099-0771
J9 J BEHAV DECIS MAKING
JI J. Behav. Decis. Mak.
PD DEC
PY 2013
VL 26
IS 5
BP 418
EP 428
DI 10.1002/bdm.1772
PG 11
WC Psychology, Applied
SC Psychology
GA 246IC
UT WOS:000326530400002
ER

PT J
AU Fischbacher, U
   Hertwig, R
   Bruhin, A
AF Fischbacher, Urs
   Hertwig, Ralph
   Bruhin, Adrian
TI How to Model Heterogeneity in Costly Punishment: Insights from
   Responders' Response Times
SO JOURNAL OF BEHAVIORAL DECISION MAKING
LA English
DT Article
DE ultimatum game; response time; finite mixture model; heterogeneity;
   altruistic punishment; response time; heuristics
ID DECISION-MAKING; PROSPECT-THEORY; RISKY CHOICE; HERTWIG 2006;
   TRADE-OFFS; RECIPROCITY; FAIRNESS; PREFERENCES; BEHAVIOR; CATEGORIZATION
AB We investigate what processes may underlie heterogeneity in social preferences. We address this question by examining participants' decisions and associated response times across 12 mini-ultimatum games. Using a finite mixture model and cross-validating its classification with a response time analysis, we identified four groups of responders: one group takes little to no account of the proposed split or the foregone allocation and swiftly accepts any positive offer; two groups process primarily the objective properties of the allocations (fairness and kindness) and need more time the more properties need to be examined; and a fourth group, which takes more time than the others, appears to take into account what they would have proposed had they been put in the role of the proposer. We discuss implications of this joint decision-response time analysis. Copyright (c) 2013 John Wiley & Sons, Ltd.
C1 [Fischbacher, Urs] Thurgau Inst Econ, Kreuzlingen, Switzerland.
   [Fischbacher, Urs] Univ Konstanz, Constance, Germany.
   [Hertwig, Ralph] Max Planck Inst Human Dev & Educ, Ctr Adapt Rational, D-14195 Berlin, Germany.
   [Bruhin, Adrian] Univ Lausanne, Lausanne, Switzerland.
RP Hertwig, R (reprint author), Max Planck Inst Human Dev & Educ, Lentzeallee 94, D-14195 Berlin, Germany.
EM hertwig@mpib-berlin.mpg.de
RI Fischbacher, Urs/H-2693-2014
OI Fischbacher, Urs/0000-0002-5115-8815
NR 62
TC 0
Z9 0
PU WILEY-BLACKWELL
PI HOBOKEN
PA 111 RIVER ST, HOBOKEN 07030-5774, NJ USA
SN 0894-3257
EI 1099-0771
J9 J BEHAV DECIS MAKING
JI J. Behav. Decis. Mak.
PD DEC
PY 2013
VL 26
IS 5
BP 462
EP 476
DI 10.1002/bdm.1779
PG 15
WC Psychology, Applied
SC Psychology
GA 246IC
UT WOS:000326530400006
ER

PT J
AU Lai, XC
   Liu, QL
   Wang, W
   Li, LK
   Lu, SM
   Zhao, Y
AF Lai, Xiaochen
   Liu, Quanli
   Wang, Wei
   Li, Likun
   Lu, Simin
   Zhao, Ying
TI Dynamic game with perfect and complete information based dynamic channel
   assignment
SO APPLIED INTELLIGENCE
LA English
DT Article
DE Ad Hoc network; Channel assignment; Dynamic game with perfect and
   complete information; Backward induction; Nash equilibrium
ID AD-HOC NETWORKS; MAC PROTOCOL; MULTIPLE-ACCESS
AB The nodes in Ad Hoc networks compete for channels when communicating, with the features of no center and self-organization. In traditional channel assignment strategy of MAC layer, nodes do not consider the demands to channel resources of other nodes, which hinders improving the network performance. Practically, in the network based on competitive MAC protocol, each node tries to maximize its payoff, while this interferes with the behavior of other nodes at the same time. Game theory is an effective tool to solve problems of distributed resources, which can be used effectively in channel assignment. In this paper, we propose a new protocol, namely, DGPCI-DCA (Dynamic Game with Perfect and Complete Information based Dynamic Channel Assignment). When all the nodes are rational and greedy, each node selects channels dynamically by backward induction according to strategies of other nodes, thus Nash equilibrium can finally be achieved. Experiments show that the network performance is effectively improved, i.e., the throughput and saturation throughput can be increased, and the packet loss rate and network delay can be reduced.
C1 [Lai, Xiaochen; Liu, Quanli; Wang, Wei] Dalian Univ Technol, Fac Elect Informat & Elect Engn, Dalian, Peoples R China.
   [Lai, Xiaochen; Li, Likun; Lu, Simin; Zhao, Ying] Dalian Univ Technol, Sch Software, Dalian, Peoples R China.
RP Liu, QL (reprint author), Dalian Univ Technol, Fac Elect Informat & Elect Engn, Dalian, Peoples R China.
EM laixiaochen@dlut.edu.cn; liuql@dlut.edu.cn; wangwei@dlut.edu.cn;
   lilikun@mail.dlut.edu.cn; Simin.Lu@mail.dlut.edu.cn;
   zhaoying@mail.dlut.edu.cn
FU Fundamental Research Funds for the Central Universities [DUT12JR03];
   Innovative Experiment Project for College Students [20120141033,
   201210141116]; Liaoning Provincial Education Department [LT2010017]
FX We greatly thank our anonymous reviewers for their insightful comments.
   We thank Lemin Tang for her English polishing. This research is
   partially supported by "the Fundamental Research Funds for the Central
   Universities" under Grant DUT12JR03 and "the Innovative Experiment
   Project for College Students" under Grant 20120141033 and 201210141116.
   And, it is also supported by 2010 Year Innovation Team Plan of Liaoning
   Provincial Education Department under Grant LT2010017.
NR 27
TC 0
Z9 0
PU SPRINGER
PI DORDRECHT
PA VAN GODEWIJCKSTRAAT 30, 3311 GZ DORDRECHT, NETHERLANDS
SN 0924-669X
EI 1573-7497
J9 APPL INTELL
JI Appl. Intell.
PD DEC
PY 2013
VL 39
IS 4
SI SI
BP 692
EP 704
DI 10.1007/s10489-012-0402-8
PG 13
WC Computer Science, Artificial Intelligence
SC Computer Science
GA 244KO
UT WOS:000326387300003
ER

PT J
AU Nicoll, F
AF Nicoll, Fiona
TI Finopower: Governing Intersections Between Gambling and Finance
SO COMMUNICATION AND CRITICAL-CULTURAL STUDIES
LA English
DT Article
DE Cultural Studies; Gambling; Finance; Governmentality; Everyday Life
AB Regulatory distinctions between problem and recreational gambling have contributed to the neglect of important discursive and cultural practices at the intersection of finance and gambling. This intersection is now sufficiently formative of everyday life and popular culture to warrant closer scrutiny within cultural studies research. Through a range of examples, I elaborate the concept of finopower as a specific kind of governmentality through which individuals negotiate the mutual imbrications of gambling and finance. The final part of the article draws on theories of post-disciplinary societies to explore social and political implications of cultural distinctions between skill and chance-based games.
C1 Univ Queensland, Sch English Media Studies & Art Hist, St Lucia, Qld 4072, Australia.
RP Nicoll, F (reprint author), Univ Queensland, Sch English Media Studies & Art Hist, 510 Michie Bldg, St Lucia, Qld 4072, Australia.
EM f.nicoll@uq.edu.au
NR 59
TC 0
Z9 0
PU ROUTLEDGE JOURNALS, TAYLOR & FRANCIS LTD
PI ABINGDON
PA 4 PARK SQUARE, MILTON PARK, ABINGDON OX14 4RN, OXFORDSHIRE, ENGLAND
SN 1479-1420
EI 1479-4233
J9 COMMUN CRIT-CULT STU
JI Commun. Crit.-Cult. Stud.
PD DEC 1
PY 2013
VL 10
IS 4
BP 385
EP 405
DI 10.1080/14791420.2013.839883
PG 21
WC Cultural Studies; Communication
SC Cultural Studies; Communication
GA 241HG
UT WOS:000326156400003
ER

PT J
AU Bressler, DM
   Bodzin, AM
AF Bressler, D. M.
   Bodzin, A. M.
TI A mixed methods assessment of students' flow experiences during a mobile
   augmented reality science game
SO JOURNAL OF COMPUTER ASSISTED LEARNING
LA English
DT Article
DE augmented reality; engagement; flow; game-based learning; mobile
   technology; Quick Response codes
ID ENVIRONMENTS; COMPUTERS
AB Current studies have reported that secondary students are highly engaged while playing mobile augmented reality (AR) learning games. Some researchers have posited that players' engagement may indicate a flow experience, but no research results have confirmed this hypothesis with vision-based AR learning games. This study investigated factors related to students' engagement - as characterized by flow theory - during a collaborative AR, forensic science mystery game using mobile devices. School Scene Investigators: The Case of the Stolen Score Sheets is a vision-based AR game played inside the school environment with Quick Response codes. A mixed methods approach was employed with 68 urban middle school students. Data sources included pre- and post-surveys, field observations and group interviews. Results showed that neither gender nor interest in science was an important predictor of variability in flow experience. Gaming attitude uniquely predicted 23% of the variance in flow experience. Student flow experience features included a flash of intensity, a sense of discovery and the desire for higher performance. The findings demonstrated a potential for mobile AR science games to increase science interest and help students learn collaboration skills. Implications for future research concerning mobile AR science games are discussed.
C1 [Bressler, D. M.; Bodzin, A. M.] Lehigh Univ, Bethlehem, PA 18015 USA.
RP Bressler, DM (reprint author), Lehigh Univ, Coll Educ, Mountaintop Campus,111 Res Dr, Bethlehem, PA 18015 USA.
EM dmb309@lehigh.edu
NR 42
TC 0
Z9 0
PU WILEY-BLACKWELL
PI HOBOKEN
PA 111 RIVER ST, HOBOKEN 07030-5774, NJ USA
SN 0266-4909
EI 1365-2729
J9 J COMPUT ASSIST LEAR
JI J. Comput. Assist. Learn.
PD DEC
PY 2013
VL 29
IS 6
BP 505
EP 517
DI 10.1111/jcal.12008
PG 13
WC Education & Educational Research
SC Education & Educational Research
GA 244MS
UT WOS:000326393900002
ER

PT J
AU Moloney, PD
   Hearne, JW
AF Moloney, Paul D.
   Hearne, John W.
TI Harvesting Freely Roaming Public Resources: Can Property Owners Harvest
   Kangaroos Utilizing Their Land Without Impacting Neighbors?
SO ENVIRONMENTAL MODELING & ASSESSMENT
LA English
DT Article
DE Animal migration; Mobile resource; Ideal free distribution; Semiarid
   rangelands; Wildlife harvesting; Game theory
ID RANGELANDS; AUSTRALIA; RED
AB In Australian semiarid rangelands, there have been suggestions that kangaroo harvesting should be given much more serious consideration as a supplement or even replacement to income from domestic stock like cattle and sheep. The possibility of kangaroo harvesting ever being economically viable, however, is often dismissed due to the impossibility of constraining these freely roaming animals to a particular property. In this paper, we explore the extent to which landholders do have control of their harvests regardless of the activities on neighboring land. Three scenarios are investigated: a property with a porous border that is surrounded by a reserve, like a national park, that is much larger and where harvesting is prohibited; a pair of properties with porous borders where harvesting is permitted and landholders act cooperatively; and finally two properties with porous borders where harvesting is permitted and landholders act competitively. The results indicate that despite the freely roaming nature of kangaroos, private property owners can obtain harvests proportional to the extent to which their land and grazing resources are utilized.
C1 [Moloney, Paul D.; Hearne, John W.] RMIT Univ, Sch Math & Geospatial Sci, Melbourne, Vic 3001, Australia.
RP Moloney, PD (reprint author), RMIT Univ, Sch Math & Geospatial Sci, 124 La Trobe St, Melbourne, Vic 3001, Australia.
EM paul.moloney@rmit.edu.au
FU Rural Industry Research and Development Corporation
FX We would like to thank the Rural Industry Research and Development
   Corporation for funding the research on which this paper is based.
NR 22
TC 0
Z9 0
PU SPRINGER
PI DORDRECHT
PA VAN GODEWIJCKSTRAAT 30, 3311 GZ DORDRECHT, NETHERLANDS
SN 1420-2026
EI 1573-2967
J9 ENVIRON MODEL ASSESS
JI Environ. Model. Assess.
PD DEC
PY 2013
VL 18
IS 6
BP 639
EP 646
DI 10.1007/s10666-013-9374-2
PG 8
WC Environmental Sciences
SC Environmental Sciences & Ecology
GA 244NY
UT WOS:000326397400003
ER

PT J
AU Goeschl, T
   Jarke, J
AF Goeschl, Timo
   Jarke, Johannes
TI The warnings puzzle: an upstream explanation
SO JOURNAL OF REGULATORY ECONOMICS
LA English
DT Article
DE Warnings; Enforcement; Information asymmetry; Signaling
ID POLITICAL CONTROL; ANTITRUST ENFORCEMENT; CONGRESSIONAL CONTROL;
   REGULATORY ACTIVITY; ECONOMIC-THEORY; BUSINESS-CYCLE; INFORMATION;
   DETERMINANTS; DISCRETION; POLLUTION
AB Enforcement agencies issuing warnings are an empirical regularity in the enforcement of laws and regulations, but a challenge to the standard economic theory of public enforcement. A number of recent contributions explain the popularity of warnings as a response to information asymmetries between regulator and regulatee. We offer a distinct, but complementary explanation: Warnings can serve as a signaling device in the interaction between the enforcement agency and its budget-setting authority. By using costly warnings for minor offenses that would otherwise not be pursued, the agency can generate observable activity to escape budget cuts in subsequent periods. We show in a stylized model that warnings may indeed occur in an equilibrium of a game in which warnings are entirely unproductive in the agency-regulatee interaction, and thereby derive a testable hypothesis on regulatory agency behavior.
C1 [Goeschl, Timo] Heidelberg Univ, Alfred Weber Inst Econ, D-69115 Heidelberg, Germany.
   [Jarke, Johannes] Univ Hamburg, Sch Business Econ & Social Sci, D-20354 Hamburg, Germany.
RP Goeschl, T (reprint author), Heidelberg Univ, Alfred Weber Inst Econ, Bergheimer Str 20, D-69115 Heidelberg, Germany.
EM goeschl@eco.uni-heidelberg.de; johannes.jarke@wiso.uni-hamburg.de
NR 65
TC 0
Z9 0
PU SPRINGER
PI DORDRECHT
PA VAN GODEWIJCKSTRAAT 30, 3311 GZ DORDRECHT, NETHERLANDS
SN 0922-680X
EI 1573-0468
J9 J REGUL ECON
JI J. Regul. Econ.
PD DEC
PY 2013
VL 44
IS 3
BP 339
EP 360
DI 10.1007/s11149-013-9223-x
PG 22
WC Economics
SC Business & Economics
GA 242ST
UT WOS:000326263000005
ER

PT J
AU Hoffmann, R
AF Hoffmann, Robert
TI THE EXPERIMENTAL ECONOMICS OF RELIGION
SO JOURNAL OF ECONOMIC SURVEYS
LA English
DT Article
DE Experiments; Religion; Religiosity
ID SOCIAL PREFERENCES; HELPING-BEHAVIOR; GAME-THEORY; TRUST; PEOPLE;
   COOPERATION; COUNTRIES; FAIRNESS; VALUES; WORLD
AB This paper surveys the experimental economics approach to the study of religion. The field has a place in the context of the scientific study of religion generally and the social psychology of religion in particular, but employs distinct economic methods which promise new and different insights. In particular, certain features of the experimental approach as used by economists such as incentive compatibility are particularly appropriate for studying the effect of religion on individual behaviour. The paper discusses results obtained so far in terms of two roles of religion in shaping individual behaviour, that is, as a social group identifier and as a set of values.
C1 Univ Nottingham, Sch Business, Nottingham NG7 2RD, England.
RP Hoffmann, R (reprint author), Univ Nottingham, Sch Business, Nottingham NG7 2RD, England.
NR 102
TC 1
Z9 1
PU WILEY-BLACKWELL
PI HOBOKEN
PA 111 RIVER ST, HOBOKEN 07030-5774, NJ USA
SN 0950-0804
EI 1467-6419
J9 J ECON SURV
JI J. Econ. Surv.
PD DEC
PY 2013
VL 27
IS 5
BP 813
EP 845
DI 10.1111/j.1467-6419.2011.00716.x
PG 33
WC Economics
SC Business & Economics
GA 227XG
UT WOS:000325148400001
ER

PT J
AU Perez, L
   Humphreys, B
AF Perez, Levi
   Humphreys, Brad
TI THE 'WHO AND WHY' OF LOTTERY: EMPIRICAL HIGHLIGHTS FROM THE SEMINAL
   ECONOMIC LITERATURE
SO JOURNAL OF ECONOMIC SURVEYS
LA English
DT Article
DE Effective price; Jackpot; Bettors' preferences; Lottery; Regressive tax
ID UK NATIONAL LOTTERY; STATE LOTTERIES; BETTING MARKETS; GAMBLERS FALLACY;
   DEMAND; GAMES; TAX; ADOPTION; REVENUE; SALES
AB Lotteries operate today in many countries around the world. This type of gambling is usually run by governments and is sometimes described as regressive. Lottery is an unfair bet, so explaining the purchase of lottery tickets by risk-averse consumers has been a challenge for economic theory. Lotteries can be analysed from either of two economic perspectives: as a source of public revenue or as a consumer commodity. In this paper the state of economic research on lotteries is reviewed, focusing on its main empirical findings.
C1 [Perez, Levi] Univ Oviedo, Dept Econ, Oviedo, Spain.
   [Humphreys, Brad] Univ Alberta, Dept Econ, Edmonton, AB T6G 2M7, Canada.
RP Perez, L (reprint author), Univ Oviedo, Dept Econ, Oviedo, Spain.
NR 103
TC 0
Z9 0
PU WILEY-BLACKWELL
PI HOBOKEN
PA 111 RIVER ST, HOBOKEN 07030-5774, NJ USA
SN 0950-0804
EI 1467-6419
J9 J ECON SURV
JI J. Econ. Surv.
PD DEC
PY 2013
VL 27
IS 5
BP 915
EP 940
DI 10.1111/j.1467-6419.2012.00732.x
PG 26
WC Economics
SC Business & Economics
GA 227XG
UT WOS:000325148400004
ER

PT J
AU Reynolds, R
   Chiu, MM
AF Reynolds, Rebecca
   Chiu, Ming Ming
TI Formal and informal context factors as contributors to student
   engagement in a guided discovery-based program of game design learning
SO LEARNING MEDIA AND TECHNOLOGY
LA English
DT Article
DE game design; constructionism; design-based research; motivation;
   self-efficacy; digital divide; wiki; Globaloria; informal learning;
   educational technology; evidence-based practice; digital literacy
ID SELF-DETERMINATION THEORY; MOTIVATION; INTERNET
AB This paper explored informal (after-school) and formal (elective course in-school) learning contexts as contributors to middle-school student attitudinal changes in a guided discovery-based and blended e-learning program in which students designed web games and used social media and information resources for a full school year. Formality of the program context did not substantially influence attitude changes but did appear to influence learning outcomes. While intrinsic motivation did not change in the aggregate from pre- to post-program among students, positive changes in intrinsic motivation were found to be associated with engagement in almost all areas of student engagement in Globaloria, with several at-home engagement changes measured. This finding challenges critiques of discovery-based learning as being de-motivating. Lower parent education among students was associated with positive changes in self-efficacy for online research indicating that disadvantaged students may stand to benefit from programs like this one. The study offers support for the need to more definitively explicate instructional design and context factors in educational technology research when investigating influences upon learning outcomes. The study holds implications for designing effective digital literacy interventions, and contributes to theory in the learning sciences and socio-technical systems research.
C1 [Reynolds, Rebecca] Rutgers State Univ, Sch Commun & Informat, Lib & Informat Sci Dept, New Brunswick, NJ 08901 USA.
   [Chiu, Ming Ming] SUNY Buffalo, Grad Sch Educ, Dept Instruct & Learning, Buffalo, NY 14260 USA.
RP Reynolds, R (reprint author), Rutgers State Univ, Sch Commun & Informat, Lib & Informat Sci Dept, New Brunswick, NJ 08901 USA.
EM rebecca.reynolds@gmail.com
RI boran, gul hanim/C-5889-2014
NR 34
TC 0
Z9 0
PU ROUTLEDGE JOURNALS, TAYLOR & FRANCIS LTD
PI ABINGDON
PA 4 PARK SQUARE, MILTON PARK, ABINGDON OX14 4RN, OXFORDSHIRE, ENGLAND
SN 1743-9884
EI 1743-9892
J9 LEARN MEDIA TECHNOL
JI Learn. Media Technol.
PD DEC 1
PY 2013
VL 38
IS 4
SI SI
BP 429
EP 462
DI 10.1080/17439884.2013.779585
PG 34
WC Education & Educational Research
SC Education & Educational Research
GA 233XF
UT WOS:000325602100005
ER

PT J
AU Dobos, I
   Gobsch, B
   Pakhomova, N
   Pishchulov, G
   Richter, K
AF Dobos, Imre
   Gobsch, Barbara
   Pakhomova, Nadezhda
   Pishchulov, Grigory
   Richter, Knut
TI Design of contract parameters in a closed-loop supply chain
SO CENTRAL EUROPEAN JOURNAL OF OPERATIONS RESEARCH
LA English
DT Article; Proceedings Paper
CT 29th Hungarian Operations Research Conference
CY SEP 28-30, 2011
CL Balatonoszod, HUNGARY
SP Janos Bolyai Math Soc, Hungarian Operat Res Soc, Hungarian Soc Econ Modeling
DE Joint economic lot size; Reverse logistics; Collection; Remanufacturing;
   EOQ; Closed-loop supply chain; Coordination; Game theory
ID QUANTITATIVE MODELS; INVENTORY; PRODUCTS; DISCOUNTS
AB We study an extended joint economic lot size problem which incorporates the return flow of remanufacturable used products. The supply chain under consideration consists of a single supplier and a single buyer. The buyer orders a single product from the supplier, uses it for her own needs, and collects the remanufacturable items after use. The ordered items are shipped from the supplier to the buyer in the lot-for-lot fashion by a vehicle which also returns the collected used items from the buyer to the supplier for remanufacturing and subsequent service of the buyer's demand in the next order cycle. For satisfying the total demand, the supplier manufactures new items or remanufactures used ones received from the buyer. For given demand, productivity, collection rate, disposal cost, setup cost, order cost, holding cost for serviceable and nonserviceable products at the supplier as well as the buyer the lot size (order size) for the supplier (buyer) has to be found which minimizes the total cost. Furthermore, we address a decentralised decision making of the parties under a two-part tariff and determine their equilibrium strategies within the Nash framework.
C1 [Dobos, Imre] Corvinus Univ Budapest, Inst Business Econ, H-1093 Budapest, Hungary.
   [Gobsch, Barbara; Richter, Knut] European Univ Viadrina, Fac Business Adm & Econ, Frankfurt, Oder, Germany.
   [Pakhomova, Nadezhda; Richter, Knut] St Petersburg State Univ, Fac Econ, St Petersburg 199034, Russia.
   [Pishchulov, Grigory] TU Dortmund Univ, Fac Business Econ & Social Sci, Dortmund, Germany.
RP Dobos, I (reprint author), Corvinus Univ Budapest, Inst Business Econ, Fovam Ter 8, H-1093 Budapest, Hungary.
EM imre.dobos@uni-corvinus.hu; bgobsch1@googlemail.com;
   n.pakhomova@econ.pu.ru; grigory.pishchulov@tu-dortmund.de;
   richter@europa-uni.de
RI Richter, Knut/J-7984-2013
OI Richter, Knut/0000-0001-6794-037X
NR 29
TC 0
Z9 0
PU SPRINGER
PI NEW YORK
PA 233 SPRING ST, NEW YORK, NY 10013 USA
SN 1435-246X
J9 CENT EUR J OPER RES
JI Cent. Europ. J. Oper. Res.
PD DEC
PY 2013
VL 21
IS 4
SI SI
BP 713
EP 727
DI 10.1007/s10100-013-0308-5
PG 15
WC Operations Research & Management Science
SC Operations Research & Management Science
GA 221BW
UT WOS:000324633300005
ER

PT J
AU Pinter, M
   Radvanyi, A
AF Pinter, Miklos
   Radvanyi, Anna
TI The Shapley value for shortest path games: a non-graph-based approach
SO CENTRAL EUROPEAN JOURNAL OF OPERATIONS RESEARCH
LA English
DT Article; Proceedings Paper
CT 29th Hungarian Operations Research Conference
CY SEP 28-30, 2011
CL Balatonoszod, HUNGARY
SP Janos Bolyai Math Soc, Hungarian Operat Res Soc, Hungarian Soc Econ Modeling
DE TU games; Shapley value; Shortest path games; Axiomatizations of the
   Shapley value; Monotone games
AB The shortest path games are considered in this paper. The transportation of a good in a network has costs and benefits. The problem is to divide the profit of the transportation among the players. Fragnelli et al. (Math Methods Oper Res 52: 251-264, 2000) introduce the class of shortest path games and show it coincides with the class of monotone games. They also give a characterization of the Shapley value on this class of games. In this paper we consider further five characterizations of the Shapley value (Hart and Mas-Colell's in Econometrica 57:589-614, 1989; Shapley's in Contributions to the theory of games II, annals of mathematics studies, vol 28. Princeton University Press, Princeton, pp 307-317, 1953; Young's in Int J Game Theory 14:65-72, 1985, Chun's in Games Econ Behav 45:119-130, 1989; van den Brink's in Int J Game Theory 30:309-319, 2001 axiomatizations), and conclude that all the mentioned axiomatizations are valid for the shortest path games. Fragnelli et al. (Math Methods Oper Res 52:251-264, 2000)'s axioms are based on the graph behind the problem, in this paper we do not consider graph specific axioms, we take axioms only, that is we consider all shortest path problems and we take the viewpoint of an abstract decision maker who focuses rather on the abstract problem than on the concrete situations.
C1 [Pinter, Miklos] Corvinus Univ Budapest, MTA BCE Lendulet Strateg Interact Res Grp, Dept Math, H-1093 Budapest, Hungary.
   [Radvanyi, Anna] Hungarian Acad Sci, Inst Econ, Budapest, Hungary.
   [Radvanyi, Anna] Corvinus Univ Budapest, Dept Math, H-1093 Budapest, Hungary.
RP Pinter, M (reprint author), Corvinus Univ Budapest, MTA BCE Lendulet Strateg Interact Res Grp, Dept Math, Fovamter 13-15, H-1093 Budapest, Hungary.
EM miklos.pinter@uni-corvinus.hu; anna.radvanyi@uni-corvinus.hu
NR 14
TC 0
Z9 0
PU SPRINGER
PI NEW YORK
PA 233 SPRING ST, NEW YORK, NY 10013 USA
SN 1435-246X
J9 CENT EUR J OPER RES
JI Cent. Europ. J. Oper. Res.
PD DEC
PY 2013
VL 21
IS 4
SI SI
BP 769
EP 781
DI 10.1007/s10100-012-0272-5
PG 13
WC Operations Research & Management Science
SC Operations Research & Management Science
GA 221BW
UT WOS:000324633300009
ER

PT J
AU Kardes, I
   Ozturk, A
   Cavusgil, ST
   Cavusgil, E
AF Kardes, Ilke
   Ozturk, Ayse
   Cavusgil, S. Tamer
   Cavusgil, Erin
TI Managing global megaprojects: Complexity and risk management
SO INTERNATIONAL BUSINESS REVIEW
LA English
DT Article
DE Megaprojects; Global collaborative projects; Complexity; Illusion of
   control; Sunk cost effect; Prospect theory; Risk management
ID INTERNATIONAL-BUSINESS; PARTNER SELECTION; PROSPECT-THEORY; MORAL
   HAZARD; SUNK COSTS; PROJECTS; ESCALATION; INFRASTRUCTURE; UNCERTAINTY;
   COOPERATION
AB "Megaproject," a concept of growing importance in today's globally connected business environment, requires a closer examination as a result of the expansion of global networks, increasing collaborations among numerous partners, and the complexity of managing such projects. Yet, given their high rate of failure, it is critical to examine the factors that contribute to success of megaprojects. In such a high-pressure, competitive, and complex environment, it is inevitable that companies will engage in complex, global, collaborative projects in order to reap the rewards of these significant, large-scale initiatives and ultimately become major players in the game. Despite the considerable scale of megaprojects, the international business literature has largely neglected to examine this topic. This paper takes an exploratory approach to identify key characteristics of global megaprojects, factors contributing to disappointing outcomes, and offers a risk management framework and managerial prescriptions for enhancing success. Building on the prospect theory, self-justification theory, and sunk cost effect, we examine the behavior of decision making under risk in megaprojects. We conclude that by adopting a successful risk management approach and following best practice, success rate and the productivity of global collaborative projects can be enhanced. Published by Elsevier Ltd.
C1 [Kardes, Ilke] Univ Appl Sci, Dusseldorf, Germany.
   [Ozturk, Ayse; Cavusgil, S. Tamer] Georgia State Univ, Atlanta, GA 30303 USA.
   [Cavusgil, Erin] Univ Michigan Flint, Flint, MI USA.
RP Cavusgil, ST (reprint author), Georgia State Univ, CIBER, J Mack Robinson Coll Business, Suite 1424,35 Broad St, Atlanta, GA 30303 USA.
EM cavusgil@gsu.edu
NR 71
TC 0
Z9 0
PU ELSEVIER SCIENCE BV
PI AMSTERDAM
PA PO BOX 211, 1000 AE AMSTERDAM, NETHERLANDS
SN 0969-5931
J9 INT BUS REV
JI Int. Bus. Rev.
PD DEC
PY 2013
VL 22
IS 6
BP 905
EP 917
DI 10.1016/j.ibusrev.2013.01.003
PG 13
WC Business
SC Business & Economics
GA 217GH
UT WOS:000324347000001
ER

PT J
AU Parks, CD
   Joireman, J
   Van Lange, PAM
AF Parks, Craig D.
   Joireman, Jeff
   Van Lange, Paul A. M.
TI Cooperation, Trust, and Antagonism: How Public Goods Are Promoted
SO PSYCHOLOGICAL SCIENCE IN THE PUBLIC INTEREST
LA English
DT Article
DE cooperation; public goods; hostility; distrust; interdependence
ID SOCIAL VALUE ORIENTATION; PRISONERS-DILEMMA GAME; BETWEEN-GROUP
   COMMUNICATION; UNIQUELY HUMAN EMOTIONS; SEA-LEVEL RISE; RESOURCE
   DILEMMAS; GROUP-SIZE; STEP-LEVEL; N-PERSON; DECISION-MAKING
AB One of the most continually vexing problems in society is the variability with which citizens support endeavors that are designed to help a great number of people. In this article, we examine the twin roles of cooperative and antagonistic behavior in this variability. We find that each plays an important role, though their contributions are, understandably, at odds. It is this opposition that produces seeming unpredictability in citizen response to collective need. In fact, we suggest that careful consideration of the research allows one to often predict when efforts to provide a collectively beneficial good will succeed and when they will fail.
   To understand the dynamics of participation in response to collective need, it is necessary to distinguish between the primary types of need situations. A public good is an entity that relies in whole or in part on contributions to be provided. Examples of public goods are charities and public broadcasting. Public goods require that citizens experience a short-term loss (of their contribution) in order to realize a long-term gain (of the good). However, because everyone can use the good once it is provided, there is also an incentive to not contribute, let others give, and then take advantage of their efforts. This state of affairs introduces a conflict between doing what is best for oneself and what is best for the group. In a public goods situation, cooperation and antagonism impact how one resolves this conflict.
   The other major type of need situation is a common-pool resource problem. Here, a good is fully provided at the outset, and citizens may sample from it. The resource is usually, but not necessarily, partially replenished. Examples of replenished resources are drinking water and trees; examples of resources that are functionally not replenished are oil and minerals. Common-pool resources allow citizens to experience a short-term gain (by getting what they want in the early life of the resource) but also present the possibility of a long-term loss (if the resource dries up). As with public goods, there is thus a conflict between, on the one hand, acting in one's best interest and taking as much as one wants all the time and, on the other, acting for the good of the group, which requires taking a lesser amount so that the replenishment rate can keep up with the rate of use. As with public goods, both cooperation and antagonism affect this decision.
   With these situations in mind, we can now dig deeply into the dynamics of both cooperation and antagonism. Cooperation is one of the most heavily studied aspects of human behavior, yet despite this attention, there is much that is not understood about it, including its fundamental base. There are a number of different perspectives on the base. Interdependence theory argues that cooperation is driven by how one interprets the subjective value of the outcomes that will result from various combinations of behaviors. A person who sees a potential result of "50 to you, 50 to me" as "We both would do well" is more likely to cooperate than the person who sees it as "I would not outgain the other person." Self-control theory suggests that cooperation is a function of how well a person can resist the impulse to benefit now and delay gratification. Evolutionary theory takes many forms but revolves around the extent to which cooperation is adaptive. Finally, the appropriateness framework takes a cognitive approach and assumes that cooperation is determined by a combination of social-cognitive (interpretation of self and the situation) and decision-heuristic factors. We propose that it is possible to integrate across these approaches and understand cooperation as a behavior that is influenced by all of these factors as well as other dynamics, such as cultural mores and personality traits.
   Antagonism, as it relates to the collective welfare, is a phenomenon with a lesser history but one that is clearly influential. A number of facets of antagonism are relevant. Power, and its abuse, is a major factor, and a specific application to collective goods is the notion of a "gatekeeper," or a person who can completely determine whether a public good exists or a common-pool resource can be used. Gatekeepers tend to demand ample compensation from others in order for the good or resource to go forward. If this demand is resisted, as it often is, the end result is that the good is not provided or the resource not accessed. Another facet is the desire to see an out-group be harmed. Sometimes, this motivation is so strong that people will deny themselves a good outcome in order to see the harm occur. Why someone would want to see an out-group be harmed is debatable, but it may be attributable to a desire to be seen as a winner, or it may be a strategy designed to produce a net benefit for one's in-group. Emotions also play a role, with people tending to assume that out-group members have just basic emotions such as happiness and sadness and not secondary emotions such as guilt and shame. Because out-group members are emotionally simple, it is seen as acceptable to treat them badly. Complicating matters even further is that antagonism can sometimes be seen against in-group members who deviate, in either direction, from the group norm and against individuals who are behaving in a clearly selfless manner, like volunteers.
   A number of approaches have been proposed to the resolution of public goods problems. Structural solutions act to alter the basic dynamic of the dilemma by means of interventions such as rewards for cooperation, punishment for noncooperation, and selection of a single group member to chart a course of action for everyone. Third-party solutions involve the bringing in of an external agent to help determine how group members should behave. These agents may be more passive and merely suggest solutions, or they may be more active and dictate how decisions will be made, what decision will be made, or both. Finally, psychological solutions involve changing how people view the situation.
   We finish by discussing how policy makers can improve the chances of a publicly valuable good being supported. We particularly emphasize creation of a felt connection with future generations; clear demonstration of immediate and concrete consequences as a result of failure to provide the good; instillation of a sense of community; and isolation of the good from other, related issues. We also take up the general problem of distrust of those who establish policy and discuss some methods for helping minimize distrust.
C1 [Parks, Craig D.] Washington State Univ, Dept Psychol, Pullman, WA 99164 USA.
   [Joireman, Jeff] Washington State Univ, Dept Mkt, Pullman, WA 99164 USA.
   [Van Lange, Paul A. M.] Vrije Univ Amsterdam, Dept Social & Org Psychol, Amsterdam, Netherlands.
RP Parks, CD (reprint author), Washington State Univ, Dept Psychol, POB 644820, Pullman, WA 99164 USA.
EM parkscd@wsu.edu
NR 332
TC 4
Z9 4
PU SAGE PUBLICATIONS LTD
PI LONDON
PA 1 OLIVERS YARD, 55 CITY ROAD, LONDON EC1Y 1SP, ENGLAND
SN 1529-1006
EI 1539-6053
J9 PSYCHOL SCI PUBL INT
JI Psychol. Sci. Public Interest
PD DEC
PY 2013
VL 14
IS 3
BP 119
EP 165
DI 10.1177/1529100612474436
PG 47
WC Psychology, Multidisciplinary
SC Psychology
GA 217ZT
UT WOS:000324402900002
ER

PT J
AU Yue, JF
   Austin, J
   Huang, ZM
   Chen, BT
AF Yue, Jinfeng
   Austin, Jill
   Huang, Zhimin
   Chen, Bintong
TI Pricing and advertisement in a manufacturer-retailer supply chain
SO EUROPEAN JOURNAL OF OPERATIONAL RESEARCH
LA English
DT Article
DE Supply chain; Advertising; Price discount; Game theory; Contract
ID CHANNEL COORDINATION; POWER; DISCOUNT
AB We use a game theoretical approach to study pricing and advertisement decisions in a manufacturer-retailer supply chain when price discounts are offered by both the manufacturer and retailer. When the manufacturer is the leader of the game, we obtained Stackelberg equilibrium with manufacturer's local allowance, national brand name investment, manufacturer's preferred price discount, retailer's price discount, and local advertising expense. For the special case of two-stage equilibrium when the manufacturer's price discount is exogenous, we found that the retailer is willing to increase local advertising expense if the manufacturer increases local advertising allowance and provides deeper price discount, or if the manufacturer decreases its brand name investment. When both the manufacturer and retailer have power, Nash equilibrium in a competition game is obtained. The comparison between the Nash equilibrium and Stackelberg equilibrium shows that the manufacturer always prefers Stackelberg equilibrium, but there is no definitive conclusion for the retailer. The bargaining power can be used to determine the profit sharing between the manufacturer and the retailer. Once the profit sharing is determined, we suggest a simple contract to help the manufacturer and retailer obtain their desired profit sharing. (C) 2013 Elsevier B.V. All rights reserved.
C1 [Yue, Jinfeng] Shanghai Univ Finance & Econ, Sch Informat Management & Engn, Shanghai, Peoples R China.
   [Yue, Jinfeng; Austin, Jill] Middle Tennessee State Univ, Dept Management & Mkt, Jennings A Jones Coll Business, Murfreesboro, TN 37132 USA.
   [Huang, Zhimin] Adelphi Univ, Sch Business, Garden City, NY 11530 USA.
   [Chen, Bintong] Univ Delaware, Coll Business Adm, Newark, DE 19716 USA.
RP Yue, JF (reprint author), Shanghai Univ Finance & Econ, Sch Informat Management & Engn, Shanghai, Peoples R China.
EM jinfeng.yue@mtsu.edu; jaustin@mtsu.edu; huang@adelphi.edu;
   bchen@udel.edu
FU MTSU FRCAC; NSFC [71110107024, 71171165]
FX Jinfeng Yue's work is partially supported by the MTSU FRCAC research
   grant.Jinfeng Yue and Zhimin Huang's work is partially supported by the
   NSFC Projects No. 71110107024.Bintong Chen's work is partially supported
   by the NSFC Projects No. 71171165.
NR 18
TC 1
Z9 1
PU ELSEVIER SCIENCE BV
PI AMSTERDAM
PA PO BOX 211, 1000 AE AMSTERDAM, NETHERLANDS
SN 0377-2217
EI 1872-6860
J9 EUR J OPER RES
JI Eur. J. Oper. Res.
PD DEC 1
PY 2013
VL 231
IS 2
BP 492
EP 502
DI 10.1016/j.ejor.2013.06.007
PG 11
WC Management; Operations Research & Management Science
SC Business & Economics; Operations Research & Management Science
GA 197KY
UT WOS:000322851300024
ER

PT J
AU Szolnoki, A
   Perc, M
AF Szolnoki, Attila
   Perc, Matjaz
TI Correlation of Positive and Negative Reciprocity Fails to Confer an
   Evolutionary Advantage: Phase Transitions to Elementary Strategies
SO PHYSICAL REVIEW X
LA English
DT Article
ID PUBLIC-GOODS GAMES; HUMAN COOPERATION; SOCIAL NETWORKS; ANTISOCIAL
   PUNISHMENT; PROMOTE COOPERATION; PRISONERS-DILEMMA; COSTLY PUNISHMENT;
   ULTIMATUM GAME; HUMAN-BEHAVIOR; HUMANS
AB Economic experiments reveal that humans value cooperation and fairness. Punishing unfair behavior is therefore common, and according to the theory of strong reciprocity, it is also directly related to rewarding cooperative behavior. However, empirical data fail to confirm that positive and negative reciprocity are correlated. Inspired by this disagreement, we determine whether the combined application of reward and punishment is evolutionarily advantageous. We study a spatial public goods game, where in addition to the three elementary strategies of defection, rewarding, and punishment, a fourth strategy that combines the latter two competes for space. We find rich dynamical behavior that gives rise to intricate phase diagrams where continuous and discontinuous phase transitions occur in succession. Indirect territorial competition, spontaneous emergence of cyclic dominance, as well as divergent fluctuations of oscillations that terminate in an absorbing phase are observed. Yet, despite the high complexity of solutions, the combined strategy can survive only in very narrow and unrealistic parameter regions. Elementary strategies, either in pure or mixed phases, are much more common and likely to prevail. Our results highlight the importance of patterns and structure in human cooperation, which should be considered in future experiments.
C1 [Szolnoki, Attila] Hungarian Acad Sci, Res Ctr Nat Sci, Inst Tech Phys & Mat Sci, H-1525 Budapest, Hungary.
   [Perc, Matjaz] Univ Maribor, Fac Nat Sci & Math, SI-2000 Maribor, Slovenia.
RP Szolnoki, A (reprint author), Hungarian Acad Sci, Res Ctr Nat Sci, Inst Tech Phys & Mat Sci, POB 49, H-1525 Budapest, Hungary.
RI Szolnoki, Attila/A-6714-2010; Perc, Matjaz/A-5148-2009
OI Szolnoki, Attila/0000-0002-0907-0406; Perc, Matjaz/0000-0002-3087-541X
FU Hungarian National Research Fund [K-101490]; Slovenian Research Agency
   [J1-4055]
FX This research was supported by the Hungarian National Research Fund
   (Grant No. K-101490) and the Slovenian Research Agency (Grant No.
   J1-4055).
NR 67
TC 8
Z9 8
PU AMER PHYSICAL SOC
PI COLLEGE PK
PA ONE PHYSICS ELLIPSE, COLLEGE PK, MD 20740-3844 USA
SN 2160-3308
J9 PHYS REV X
JI Phys. Rev. X
PD NOV 27
PY 2013
VL 3
IS 4
AR 041021
DI 10.1103/PhysRevX.3.041021
PG 11
WC Physics, Multidisciplinary
SC Physics
GA 278AW
UT WOS:000328861400001
ER

PT J
AU Pinho, AJ
   Garcia, SP
   Pratas, D
   Ferreira, PJSG
AF Pinho, Armando J.
   Garcia, Sara P.
   Pratas, Diogo
   Ferreira, Paulo J. S. G.
TI DNA Sequences at a Glance
SO PLOS ONE
LA English
DT Article
ID CHAOS GAME REPRESENTATION; DIPLOID GENOME SEQUENCE;
   SCHIZOSACCHAROMYCES-POMBE; LINGUISTIC COMPLEXITY; INDUCTIVE INFERENCE;
   FORMAL THEORY; COMPRESSION; ALGORITHM; CLASSIFICATION; SIGNATURE
AB Data summarization and triage is one of the current top challenges in visual analytics. The goal is to let users visually inspect large data sets and examine or request data with particular characteristics. The need for summarization and visual analytics is also felt when dealing with digital representations of DNA sequences. Genomic data sets are growing rapidly, making their analysis increasingly more difficult, and raising the need for new, scalable tools. For example, being able to look at very large DNA sequences while immediately identifying potentially interesting regions would provide the biologist with a flexible exploratory and analytical tool. In this paper we present a new concept, the "information profile", which provides a quantitative measure of the local complexity of a DNA sequence, independently of the direction of processing. The computation of the information profiles is computationally tractable: we show that it can be done in time proportional to the length of the sequence. We also describe a tool to compute the information profiles of a given DNA sequence, and use the genome of the fission yeast Schizosaccharomyces pombe strain 972 h 2 and five human chromosomes 22 for illustration. We show that information profiles are useful for detecting large-scale genomic regularities by visual inspection. Several discovery strategies are possible, including the standalone analysis of single sequences, the comparative analysis of sequences from individuals from the same species, and the comparative analysis of sequences from different organisms. The comparison scale can be varied, allowing the users to zoom-in on specific details, or obtain a broad overview of a long segment. Software applications have been made available for non-commercial use at http://bioinformatics.ua.pt/software/dna-at-glance.
C1 [Pinho, Armando J.; Garcia, Sara P.; Pratas, Diogo; Ferreira, Paulo J. S. G.] Univ Aveiro, IEETA DETI, Signal Proc Lab, P-3800 Aveiro, Portugal.
RP Pinho, AJ (reprint author), Univ Aveiro, IEETA DETI, Signal Proc Lab, P-3800 Aveiro, Portugal.
EM ap@ua.pt
FU European Fund for Regional Development (FEDER) through the Operational
   Program Competitiveness Factors (COMPETE); Portuguese Foundation for
   Science and Technology (FCT) [FCOMP-01-0124-FEDER-010099,
   PTDC/EIA-EIA/103099/2008, FCOMP-01-0124-FEDER-022682,
   PEst-C/EEI/UI0127/2011]; European Social Fund; Portuguese Ministry of
   Education and Science
FX Supported by the European Fund for Regional Development (FEDER) through
   the Operational Program Competitiveness Factors (COMPETE) and by the
   Portuguese Foundation for Science and Technology (FCT) in the context of
   projects FCOMP-01-0124-FEDER-010099 (FCT reference
   PTDC/EIA-EIA/103099/2008) and FCOMP-01-0124-FEDER-022682 (FCT reference
   PEst-C/EEI/UI0127/2011). SPG acknowledges funding from the European
   Social Fund and the Portuguese Ministry of Education and Science. The
   funders had no role in study design, data collection and analysis,
   decision to publish, or preparation of the manuscript.
NR 55
TC 0
Z9 0
PU PUBLIC LIBRARY SCIENCE
PI SAN FRANCISCO
PA 1160 BATTERY STREET, STE 100, SAN FRANCISCO, CA 94111 USA
SN 1932-6203
J9 PLOS ONE
JI PLoS One
PD NOV 21
PY 2013
VL 8
IS 11
AR e79922
DI 10.1371/journal.pone.0079922
PG 11
WC Multidisciplinary Sciences
SC Science & Technology - Other Topics
GA 259PW
UT WOS:000327539800035
ER

PT J
AU Tully, S
   Cojocaru, M
   Bauch, CT
AF Tully, Stephen
   Cojocaru, Monica
   Bauch, Chris T.
TI Coevolution of risk perception, sexual behaviour, and HIV transmission
   in an agent-based model
SO JOURNAL OF THEORETICAL BIOLOGY
LA English
DT Article
DE Game theory; Behaviour-prevalence model; HIV transmission model;
   Agent-based model; Epidemiology
ID PROBABILITY; VACCINES; DYNAMICS; SPREAD; VIRUS; AIDS
AB Risk perception shapes individual behaviour, and is in turn shaped by the consequences of that behaviour. Here we explore this dynamics in the context of human immunodeficiency virus (HIV) spread. We construct a simplified agent-based model based on a partner selection game, where individuals are paired with others in the population, and through a decision tree, agree on unprotected sex, protected sex, or no sex. An individual's choice is conditioned on their HIV status, their perceived population-level HIV prevalence, and the preferences expressed by the individual with whom they are paired. HIV is transmitted during unprotected sex with a certain probability As expected, in model simulations, the perceived population-level HIV prevalence climbs along with actual HIV prevalence. During this time, HIV individuals increasingly switch from unprotected sex to protected sex, HIV+ individuals continue practicing unprotected sex whenever possible, and unprotected sex between HIV+ and HIV individuals eventually becomes rare. We also find that the perceived population-level HIV prevalence diverges according to HIV status: HIV individuals develop a higher perceived HIV prevalence than HIV+ individuals, although this result is sensitive to how much information is derived from global versus local sources. This research illustrates a potential mechanism by which distinct groups, as defined by their sexual behaviour, HIV status, and risk perceptions, can emerge through coevolution of HIV transmission and risk perception dynamics. (C) 2013 Elsevier Ltd. All rights reserved.
C1 [Tully, Stephen; Cojocaru, Monica; Bauch, Chris T.] Univ Guelph, Dept Math & Stat, Guelph, ON N1G 2W1, Canada.
RP Tully, S (reprint author), Univ Guelph, Dept Math & Stat, 50 Stone Rd East, Guelph, ON N1G 2W1, Canada.
EM stully@uoguelph.ca; mcojocar@uoguelph.ca; cbauch@uoguelph.ca
FU CIHR Operating Grant; NSERC Discovery Grant
FX This work was supported by a CIHR Operating Grant and an NSERC Discovery
   Grant to C.T. Bauch, and an NSERC Discovery Grant to Monica Cojocaru.
NR 32
TC 0
Z9 0
PU ACADEMIC PRESS LTD- ELSEVIER SCIENCE LTD
PI LONDON
PA 24-28 OVAL RD, LONDON NW1 7DX, ENGLAND
SN 0022-5193
EI 1095-8541
J9 J THEOR BIOL
JI J. Theor. Biol.
PD NOV 21
PY 2013
VL 337
BP 125
EP 132
DI 10.1016/j.jtbi.2013.08.014
PG 8
WC Biology; Mathematical & Computational Biology
SC Life Sciences & Biomedicine - Other Topics; Mathematical & Computational
   Biology
GA 238NP
UT WOS:000325955000013
ER

PT J
AU Tian, YL
   Ma, JF
   Peng, CG
   Wang, YC
   Zhang, LM
AF Tian, Youliang
   Ma, Jianfeng
   Peng, Changgen
   Wang, Yichuan
   Zhang, Liumei
TI A rational framework for secure communication
SO INFORMATION SCIENCES
LA English
DT Article
DE Game theory; Cryptographic protocol; Formal method; Fairness;
   Approximation fairness
ID DIGITAL-SIGNATURES; INSECURE CHANNELS; EXCHANGE
AB In this paper, we review the classical secure communication issues, which is always described as a set of interactive rules following a specified sequence, in the perspective of game theory. By introducing rational communication participants, we model the secure communication process in the manner of game theory to capture the interactions of distrusted communication parties. More specifically, we propose a formal framework to provide a precise description of the computation and communication rules in a secure communication game. Each player tends to behave in a way that maximizes their profits in this framework. Following the framework, the fairness of a protocol is presented according to Nash equilibrium of the communication game, as well as the equivalence condition towards a fair protocol. To verify the effectiveness of this framework, we design and implement a series of experiments. The experimental results show that our rational framework is more secure and closer to the practice compared with traditional cryptographic models, which can be a promising analysis solution for future cryptographic protocols. (C) 2013 Elsevier Inc. All rights reserved.
C1 [Tian, Youliang; Ma, Jianfeng; Wang, Yichuan; Zhang, Liumei] Xidian Univ, Sch Comp Sci & Technol, Xian 710071, Peoples R China.
   [Tian, Youliang] Chinese Acad Sci, Inst Informat Engn, SKLOIS, Beijing 100095, Peoples R China.
   [Tian, Youliang; Peng, Changgen] Guizhou Univ, Coll Sci, Guiyang 550025, Peoples R China.
RP Peng, CG (reprint author), Guizhou Univ, Coll Sci, Guiyang 550025, Peoples R China.
EM tianyouliang@iie.ac.an; sci.cgpeng@gzu.edu.cn
FU Program for Changjiang Scholars and Innovative Research Team in
   University [IRT1078]; Major national S&T program of China
   [2011ZX03005-002]; National Natural Science Foundation of China
   [61170280, 61272398, 61262073]; China Postdoctoral Science Foundation
   [2013M530705]; Natural Science Foundation of Guizhou of China
   [20132112]; Doctor Foundation of the Guizhou University [2012-024]
FX We would like to thank the anonymous reviewers for their valuable
   suggestions. This work is supported by Program for Changjiang Scholars
   and Innovative Research Team in University under Grant No. IRT1078; the
   Major national S&T program of China under Grant No. 2011ZX03005-002; The
   National Natural Science Foundation of China under Grant Nos. 61170280,
   61272398, and 61262073; China Postdoctoral Science Foundation under
   Grant No. 2013M530705; The Natural Science Foundation of Guizhou of
   China under Grant No. 20132112; the Doctor Foundation of the Guizhou
   University under Grant No. 2012-024.
NR 32
TC 0
Z9 0
PU ELSEVIER SCIENCE INC
PI NEW YORK
PA 360 PARK AVE SOUTH, NEW YORK, NY 10010-1710 USA
SN 0020-0255
J9 INFORM SCIENCES
JI Inf. Sci.
PD NOV 20
PY 2013
VL 250
BP 215
EP 226
DI 10.1016/j.ins.2013.06.027
PG 12
WC Computer Science, Information Systems
SC Computer Science
GA 226MV
UT WOS:000325041400012
ER

PT J
AU Hetzer, M
   Sornette, D
AF Hetzer, Moritz
   Sornette, Didier
TI An Evolutionary Model of Cooperation, Fairness and Altruistic Punishment
   in Public Good Games
SO PLOS ONE
LA English
DT Article
ID INDIRECT RECIPROCITY; COSTLY PUNISHMENT; DECISION-MAKING; EXPERIMENTAL
   ECONOMICS; PREFERENCES; DYNAMICS; NASH; POPULATIONS; COMPETITION;
   CONFORMITY
AB We identify and explain the mechanisms that account for the emergence of fairness preferences and altruistic punishment in voluntary contribution mechanisms by combining an evolutionary perspective together with an expected utility model. We aim at filling a gap between the literature on the theory of evolution applied to cooperation and punishment, and the empirical findings from experimental economics. The approach is motivated by previous findings on other-regarding behavior, the co-evolution of culture, genes and social norms, as well as bounded rationality. Our first result reveals the emergence of two distinct evolutionary regimes that force agents to converge either to a defection state or to a state of coordination, depending on the predominant set of self-or other-regarding preferences. Our second result indicates that subjects in laboratory experiments of public goods games with punishment coordinate and punish defectors as a result of an aversion against disadvantageous inequitable outcomes. Our third finding identifies disadvantageous inequity aversion as evolutionary dominant and stable in a heterogeneous population of agents endowed initially only with purely selfregarding preferences. We validate our model using previously obtained results from three independently conducted experiments of public goods games with punishment.
C1 [Hetzer, Moritz; Sornette, Didier] ETH, Dept Management Technol & Econ, Chair Entrepreneurial Risks, Zurich, Switzerland.
   [Sornette, Didier] Univ Geneva, Swiss Finance Inst, Geneva, Switzerland.
RP Hetzer, M (reprint author), ETH, Dept Management Technol & Econ, Chair Entrepreneurial Risks, Zurich, Switzerland.
EM moritz.hetzer@gmail.com
NR 74
TC 0
Z9 0
PU PUBLIC LIBRARY SCIENCE
PI SAN FRANCISCO
PA 1160 BATTERY STREET, STE 100, SAN FRANCISCO, CA 94111 USA
SN 1932-6203
J9 PLOS ONE
JI PLoS One
PD NOV 19
PY 2013
VL 8
IS 11
AR e77041
DI 10.1371/journal.pone.0077041
PG 13
WC Multidisciplinary Sciences
SC Science & Technology - Other Topics
GA 256LO
UT WOS:000327311900004
ER

PT J
AU Monti, A
AF Monti, Angelo
TI Deciding the winner in k rounds for DISJOINT ARROWS, a new combinatorial
   partizan game
SO THEORETICAL COMPUTER SCIENCE
LA English
DT Article
DE Algorithmic combinatorial game theory; Completeness in polynomial space;
   Hardness in fixed parameter computation
AB We consider DISJOINT ARROWS, a new bounded-length two-player partizan combinatorial game. In this game the two players, Alice and Bob, alternate in choosing vertices on a directed graph and no player is allowed to select a vertex previously selected. At each round Alice selects a vertex u and Bob has to reply choosing a new vertex in the out-neighborhood of u. The first player who cannot move loses. We prove that deciding whether Bob can endure k rounds when k is part of the input is a PSPACE-complete problem. Moreover we prove that the parameterized version of the problem is AW[*]-complete. Thus we provide a new member for the small set of problems known complete for the class AM. (C) 2013 Elsevier B.V. All rights reserved.
C1 Univ Roma La Sapienza, Dept Comp Sci, I-00198 Rome, Italy.
RP Monti, A (reprint author), Univ Roma La Sapienza, Dept Comp Sci, Via Salaria 113, I-00198 Rome, Italy.
EM monti@di.uniroma1.it
NR 13
TC 0
Z9 0
PU ELSEVIER SCIENCE BV
PI AMSTERDAM
PA PO BOX 211, 1000 AE AMSTERDAM, NETHERLANDS
SN 0304-3975
EI 1879-2294
J9 THEOR COMPUT SCI
JI Theor. Comput. Sci.
PD NOV 18
PY 2013
VL 513
BP 96
EP 108
DI 10.1016/j.tcs.2013.10.004
PG 13
WC Computer Science, Theory & Methods
SC Computer Science
GA 263SB
UT WOS:000327827200008
ER

PT J
AU Liao, YH
AF Liao, Yu-Hsien
TI The equal allocation of nonseparable costs: An extension under fuzzy
   behavior
SO FUZZY SETS AND SYSTEMS
LA English
DT Article
DE Fuzzy games; The equal allocation of nonseparable costs; Reduced game;
   Axiomatization; Dynamic process
ID N-PERSON GAMES; SHAPLEY FUNCTION; COALITIONS; SCHEMES; CORE
AB By considering the players and the activity levels simultaneously, we propose a consistent solution which is a generalization of the equal allocation of nonseparable costs (EANSC) on fuzzy games. We also adopt two pre-existing concepts from traditional game theory and reinterpret them in the framework of fuzzy games. First, based on the consistency which related to an extended reduced game, we offer two axiomatizations of the extended EANSC. Second, by applying the excess function, we propose a dynamic process to illustrate that the extended EANSC can be reached by players who start from an arbitrary efficient solution and make consecutive amendments. (C) 2013 Elsevier B.V. All rights reserved.
C1 Natl Pingtung Univ Educ, Dept Appl Math, Pingtung 900, Taiwan.
RP Liao, YH (reprint author), Natl Pingtung Univ Educ, Dept Appl Math, Pingtung 900, Taiwan.
EM twincos@ms25.hinet.net
NR 31
TC 0
Z9 0
PU ELSEVIER SCIENCE BV
PI AMSTERDAM
PA PO BOX 211, 1000 AE AMSTERDAM, NETHERLANDS
SN 0165-0114
EI 1872-6801
J9 FUZZY SET SYST
JI Fuzzy Sets Syst.
PD NOV 16
PY 2013
VL 231
BP 84
EP 94
DI 10.1016/j.fss.2013.01.009
PG 11
WC Computer Science, Theory & Methods; Mathematics, Applied; Statistics &
   Probability
SC Computer Science; Mathematics
GA 248AE
UT WOS:000326665300006
ER

PT J
AU Kuo, CW
   Yang, SJS
AF Kuo, Chia-Wei
   Yang, Shu-Jung Sunny
TI The role of store brand positioning for appropriating supply chain
   profit under shelf space allocation
SO EUROPEAN JOURNAL OF OPERATIONAL RESEARCH
LA English
DT Article
DE Private label positioning; Shelf space management; Supply chain
   management; Marketing-operations interface; Competitive strategy; Game
   theory
ID PRIVATE LABELS; CATEGORY MANAGEMENT; PRICE-COMPETITION; WHOLESALE PRICE;
   COMMON RETAILER; NATIONAL BRANDS; COORDINATION; CHANNEL; DUOPOLY; MODEL
AB We consider a retailer's decision of developing a store brand (SB) version of a national brand (NB) and the role that its positioning strategy plays in appropriating the supply chain profit. Since the business of the retailer can be regarded as selling to NB manufacturers the shelf space at its disposal, we formulate a game-theoretical model of a single-retailer, single-manufacturer supply chain, where the retailer can decide whether to launch its own SB product and sells scarce shelf-space to a competing NB in a consumer good category. As a result, the most likely equilibrium outcome is that the available selling amount of each brand is constrained by the shelf-space available for its products and both brands coexist in the category. In this paper, we conceptualize the SB positioning that involves both product quality and product features. Our analysis shows that when the NB cross-price effect is not too large, the retailer should position its SB's quality closer to the NB, more emphasize its SB's differences in features facing a weaker NB, and less emphasize its SB's differences in features facing a stronger NB. Our results stress the importance of SB positioning under the shelf-space allocation, in order to maximize the retailer's value appropriation across the supply chain. (C) 2013 Elsevier B.V. All rights reserved.
C1 [Kuo, Chia-Wei] Natl Taiwan Univ, Dept Business Adm, Taipei, Taiwan.
   [Yang, Shu-Jung Sunny] Univ Essex, Essex Business Sch, Colchester CO4 3SQ, Essex, England.
RP Yang, SJS (reprint author), Univ Essex, Essex Business Sch, Colchester CO4 3SQ, Essex, England.
EM cwkuo@ntu.edu.tw; sunnyy@essex.ac.uk
FU National Science Council of Taiwan [NSC 98-2410-H-002-007]; Essex
   Business School Research Committee Award; University of Melbourne
   Faculty Research Grant
FX The authors are grateful to Robert Dyson (editor) and three anonymous
   referees for helpful comments that improved the paper. This research was
   supported by National Science Council of Taiwan (NSC 98-2410-H-002-007),
   Essex Business School Research Committee Award, and University of
   Melbourne Faculty Research Grant.
NR 44
TC 0
Z9 0
PU ELSEVIER SCIENCE BV
PI AMSTERDAM
PA PO BOX 211, 1000 AE AMSTERDAM, NETHERLANDS
SN 0377-2217
J9 EUR J OPER RES
JI Eur. J. Oper. Res.
PD NOV 16
PY 2013
VL 231
IS 1
BP 88
EP 97
DI 10.1016/j.ejor.2013.05.018
PG 10
WC Management; Operations Research & Management Science
SC Business & Economics; Operations Research & Management Science
GA 186PB
UT WOS:000322055500008
ER

PT J
AU Randic, M
   Novic, M
   Plavsic, D
AF Randic, Milan
   Novic, Marjana
   Plavsic, Dejan
TI Milestones in Graphical Bioinformatics
SO INTERNATIONAL JOURNAL OF QUANTUM CHEMISTRY
LA English
DT Review
DE graphical bioinformatics; chaos game; spectral representation of DNA;
   graphical alignment of DNA; graphical alignment of proteins; hormesis at
   cell level; exact solution of protein alignment; exact solution of DNA
   alignment
ID CHAOS-GAME REPRESENTATION; VARIABLE CONNECTIVITY INDEX; LONG
   DNA-SEQUENCES; CHARACTERISTIC POLYNOMIAL ACMCP; RNA SECONDARY STRUCTURE;
   AMINO-ACID SEQUENCE; NUMERICAL CHARACTERIZATION; PROTEOMICS MAPS;
   MOLECULAR DESCRIPTORS; PROTEIN SEQUENCES
AB After reviewing the field of graphical bioinformatics, we have selected two dozen of the most significant publications that represent milestones of graphical bioinformatics. These publications can be viewed as forming the backbone of graphical bioinformatics, the branch of bioinformatics that initiates analysis of DNA, RNA, and proteins by considering various graphical representations of these sequences. Graphical bioinformatics, a division of bioinformatics that analyzes sequences of DNA, RNA, proteins, and proteomics maps by developing and using tools of discrete mathematics and graph theory in particular, has expanded since the year 2000, although pioneering contributions date back to Hamory (1983) and Jeffrey (1990). We chronologically follow the development of graphical bioinformatics, without assuming that readers are familiar with discrete mathematics or graph theory. Readers unfamiliar with graph theory may even have some advantage over those who have been only superficially exposed to graph theory, inview of wide misconceptions and misinformation about chemical graph theory among quantum chemists, physical chemists, and medicinal chemists in past decades. (c) 2013 Wiley Periodicals, Inc.
C1 [Randic, Milan; Novic, Marjana] Natl Inst Chem, Ljubljana, Slovenia.
   [Plavsic, Dejan] Rudjer Boskovic Inst, NMR Ctr, Zagreb, Croatia.
RP Randic, M (reprint author), Natl Inst Chem, Hajdrihova 19, Ljubljana, Slovenia.
EM mrandic@msn.com
FU Ministry of Science and Higher Education of the Republic of Slovenia
   [P1-0017]; Ministry of Science, Education and Sports of the Republic of
   Croatia [098-0982929-2917]
FX Contract grant sponsor: The Ministry of Science and Higher Education of
   the Republic of Slovenia; contract grant number: P1-0017.Contract grant
   sponsor: The Ministry of Science, Education and Sports of the Republic
   of Croatia; contract grant number: 098-0982929-2917.
NR 180
TC 5
Z9 5
PU WILEY-BLACKWELL
PI HOBOKEN
PA 111 RIVER ST, HOBOKEN 07030-5774, NJ USA
SN 0020-7608
EI 1097-461X
J9 INT J QUANTUM CHEM
JI Int. J. Quantum Chem.
PD NOV 15
PY 2013
VL 113
IS 22
BP 2413
EP 2446
DI 10.1002/qua.24479
PG 34
WC Chemistry, Physical; Mathematics, Interdisciplinary Applications;
   Physics, Atomic, Molecular & Chemical
SC Chemistry; Mathematics; Physics
GA 232DP
UT WOS:000325470600001
ER

PT J
AU Mafakheri, F
   Nasiri, F
AF Mafakheri, Fereshteh
   Nasiri, Fuzhan
TI Revenue sharing coordination in reverse logistics
SO JOURNAL OF CLEANER PRODUCTION
LA English
DT Article
DE Reverse logistics; Coordination; Revenue sharing; System dynamics;
   Game-theory; Supply chain management
ID SUPPLY-CHAIN MANAGEMENT; LIFE-CYCLE ASSESSMENT; ZERO-SUM GAMES;
   STACKELBERG STRATEGY; FRAMEWORK; DESIGN; CONTRACTS; POLICIES; WASTE
AB A reverse supply chain, as a post-consumption activity, aims at extracting value from products at the end of their life cycle. It could be comprised of reusing, refurbishing, remanufacturing, and recycling activities. In this paper, we revisit the issue of revenue sharing in reverse supply chains to formulate the decision problems of coordinating parties, manufacturer and retailer. The coordination is formed in a dynamic setting, where a feedback relationship exists between the return incentive policy of the retailer, and the revenue sharing incentive strategy of the manufacturer. To model this process, we have adopted the use of a system dynamics (SD) approach. SD is well suited for studying the behavior of complex systems over time, and where internal feedbacks and delays exist. We first identify Pareto-optimal solutions, for individual players, and from environmental perspectives of landfill diversion and carbon offset. We then focus on revenue sharing, as a widely practiced coordination scheme in reverse supply chains. It resembles a leader follower (Stackelberg) strategic decision-making game, with an equilibrium solution that yields lower performance for environmental criteria. In this context, we investigate if/how a revenue sharing mechanism can be coordinated to achieve a higher environmental performance. (C) 2013 Elsevier Ltd. All rights reserved.
C1 [Mafakheri, Fereshteh] Univ Greenwich, Dept Syst Management & Strategy, London SE10 9LS, England.
   [Nasiri, Fuzhan] UCL, Bartlett Sch Grad Studies, London WC1H 0NN, England.
RP Nasiri, F (reprint author), UCL, Bartlett Sch Grad Studies, London WC1H 0NN, England.
EM f.nasiri@ucl.ac.uk
NR 54
TC 2
Z9 2
PU ELSEVIER SCI LTD
PI OXFORD
PA THE BOULEVARD, LANGFORD LANE, KIDLINGTON, OXFORD OX5 1GB, OXON, ENGLAND
SN 0959-6526
EI 1879-1786
J9 J CLEAN PROD
JI J. Clean Prod.
PD NOV 15
PY 2013
VL 59
BP 185
EP 196
DI 10.1016/j.jclepro.2013.06.031
PG 12
WC Engineering, Environmental; Environmental Sciences
SC Engineering; Environmental Sciences & Ecology
GA 237YI
UT WOS:000325907200019
ER

PT J
AU McNamara, JM
AF McNamara, John M.
TI Towards a richer evolutionary game theory
SO JOURNAL OF THE ROYAL SOCIETY INTERFACE
LA English
DT Article
DE strategy; variation; decision process; mechanism; flexibility
ID HAWK-DOVE GAME; PARENTAL INVESTMENT; STABLE STRATEGIES; DECISION RULES;
   COOPERATION; PENDULINUS; DESERTION; SELECTION; BEHAVIOR; COYNESS
AB Most examples of the application of evolutionary game theory to problems in biology involve highly simplified models. I contend that it is time to move on and include much more richness in models. In particular, more thought needs to be given to the importance of (i) between-individual variation; (ii) the interaction between individuals, and hence the process by which decisions are reached; (iii) the ecological and life-history context of the situation; (iv) the traits that are under selection, and (v) the underlying psychological mechanisms that lead to behaviour. I give examples where including variation between individuals fundamentally changes predicted outcomes of a game. Variation also selects for real-time responses, again resulting in changed outcomes. Variation can select for other traits, such as choosiness and social sensitivity. More generally, many problems involve coevolution of more than one trait. I identify situations where a reductionist approach, in which a game is isolated from is ecological setting, can be misleading. I also highlight the need to consider flexibility of behaviour, mental states and other issues concerned with the evolution of mechanism.
C1 Univ Bristol, Sch Math, Bristol BS8 1TW, Avon, England.
RP McNamara, JM (reprint author), Univ Bristol, Sch Math, Bristol BS8 1TW, Avon, England.
EM john.mcnamara@bristol.ac.uk
NR 58
TC 4
Z9 4
PU ROYAL SOC
PI LONDON
PA 6-9 CARLTON HOUSE TERRACE, LONDON SW1Y 5AG, ENGLAND
SN 1742-5689
EI 1742-5662
J9 J R SOC INTERFACE
JI J. R. Soc. Interface
PD NOV 6
PY 2013
VL 10
IS 88
AR 20130544
DI 10.1098/rsif.2013.0544
PG 9
WC Multidisciplinary Sciences
SC Science & Technology - Other Topics
GA 298CK
UT WOS:000330301300004
ER

PT J
AU Liu, C
AF Liu, Chun
TI RAISING THE GOLDEN GOOSE: A RETROSPECTIVE ANALYSIS OF THE STATE'S ROLE
   IN CHINA'S ONLINE GAME INDUSTRY
SO MEDIA INTERNATIONAL AUSTRALIA
LA English
DT Article
ID POLICY PROCESS; COORDINATION; MEDIA
AB Through a retrospective account of the evolution of China's online game industry, this article examines the political, economic and cultural factors that have shaped the industry, with an emphasis on formal policy-making. Drawing on the theory of fragmented authoritarianism, this study finds that Chinese online games are deeply shaped by the political environment of the autocratic Chinese system, which features inter-ministerial competition, and intertwined state control and commercial interests. The current Chinese online market is combined with a strong private sector presence and a considerable government role. The Chinese government seems to have achieved its policy goal of helping Chinese companies to dominate the domestic market. However to some extent the extensive and ambiguous government policy and regulations have restrained innovation. To that end, whether China can accomplish its three-stepped importation substitution creation strategy in this highly creative industry remains to be seen and warrants future investigation.
C1 Southwest Jiaotong Univ, Sch Econ & Management, Int Masters Program, Leshan, Peoples R China.
RP Liu, C (reprint author), Southwest Jiaotong Univ, Sch Econ & Management, Int Masters Program, Leshan, Peoples R China.
RI liu, chun/C-4466-2014
NR 49
TC 0
Z9 0
PU UNIV QUEENSLAND PRESS
PI ST LUCIA
PA PO BOX 42, ST LUCIA, QUEENSLAND 4067, AUSTRALIA
SN 1329-878X
J9 MEDIA INT AUST
JI Media Int. Aust.
PD NOV
PY 2013
IS 149
BP 41
EP 54
PG 14
WC Communication
SC Communication
GA AF7KY
UT WOS:000334895200005
ER

PT J
AU Sparvero, ES
   Warner, S
AF Sparvero, Emily S.
   Warner, Stacy
TI 'What about the community impact?': The Corpus Christi 'hook'
SO SPORT MANAGEMENT REVIEW
LA English
DT Article
DE Community benefits; Public financing of sport facilities; Sport
   economics; Sport leveraging
ID OLYMPIC-GAMES; SPORTS; FACILITIES; SUBSIDIES; VALUES; CITY
AB This case study draws on theory in the following areas (1) public financing of sport facilities and in particular, the method of bonds and the impact on and involvement of local taxpayers, (2) community impact of minor league sport teams, and (3) leveraging of sport teams and facilities. This case is centered on Justin Drew, the president of the Corpus Christi Hooks, who must work with city officials to ensure that his minor league baseball team does not lose local support. The city of Corpus Christi helped finance the Hooks' stadium a few years prior, and now with new members on City Council, tough economic times, and a history of folded professional sports teams in the city, Drew must be proactive in seeing that the Hooks do not meet a similar fate.
   The case presents a common challenge confronted by communities that host professional sport teams. In many cases, cities must provide some level of public financing for sport facilities in order to attract or retain a team. To gain public support, various promises are made about the potential for the team to transform the community. However, once public funding is secured and a team and facility is in place, it is unclear who has the responsibility for delivering on these promises. The situation presented in this case is not unique. In fact, similar claims are made about the impact of a sports team, regardless of the size of the host community or the type of team. This case gives students the opportunity to measure impact and also think critically about how to leverage a sports team to create value for the community. Although the characters in the case are fictitious the case draws upon actual facts and data from public records regarding Corpus Christi and their minor league baseball team, the Hooks; thus, providing students with a realistic dilemma to consider. The case is intended for use in Sport Finance/Economics and Sport Policy courses, but could also be adapted for other courses such as Sport Marketing, Sport Communication, Facilities and Event Management or even Research Methods. (C) 2012 Sport Management Association of Australia and New Zealand. Published by Elsevier Ltd. All rights reserved.
C1 [Sparvero, Emily S.] Univ Texas Austin, Dept Kinesiol & Hlth Educ, Austin, TX 78712 USA.
   [Sparvero, Emily S.; Warner, Stacy] E Carolina Univ, Dept Kinesiol, Greenville, NC 27858 USA.
RP Warner, S (reprint author), E Carolina Univ, Dept Kinesiol, 173 Minges Coliseum,MS 559, Greenville, NC 27858 USA.
EM stacymwarner@gmail.com
NR 26
TC 0
Z9 0
PU ELSEVIER SCI LTD
PI OXFORD
PA THE BOULEVARD, LANGFORD LANE, KIDLINGTON, OXFORD OX5 1GB, OXON, ENGLAND
SN 1441-3523
J9 SPORT MANAG REV
JI Sport Manag. Rev.
PD NOV
PY 2013
VL 16
IS 4
BP 524
EP 532
DI 10.1016/j.smr.2012.11.003
PG 9
WC Hospitality, Leisure, Sport & Tourism; Management
SC Social Sciences - Other Topics; Business & Economics
GA AF8LW
UT WOS:000334968700010
ER

PT J
AU Mestiri, S
AF Mestiri, Soumaya
TI Religion, community and person On the "metaphysical commitment" of the
   (very) young Rawls
SO REVUE PHILOSOPHIQUE DE LOUVAIN
LA French
DT Article
AB On the occasion of the posthumous publication of Rawl's master's thesis, the reader discovers with a degree of astonishment a relatively striking "metaphysical tendency" in this author who, some thirty years later, would become of the champions of procedural liberalism. Thus the young student at Princeton manifestly defended a relatively strong conception of the community, refusing the very principle of political theory in the sense he defended in Political Liberalism and insisting with conviction on the need to base any ethics on an anthropology as its foundation. But that which appears at first sight to be a hiatus in the thought of the American philosopher, a game, or even a youthful error, turns out to be in full harmony with the mature Rawls, provided one agrees to revise a certain number of presuppositions considered established nowadays which confuse Rawl's vision and project
C1 Univ Tunis, Fac Sci Econ & Sociales, Dept Philosophie, Tunis 1004, Tunisia.
RP Mestiri, S (reprint author), Univ Tunis, Fac Sci Econ & Sociales, Dept Philosophie, 97,Blvd 9 Avril 1938, Tunis 1004, Tunisia.
EM mestiri.soumaya@yahoo.fr
NR 15
TC 0
Z9 0
PU INST SUPERIEUR PHILOSOPHIE
PI LOUVAIN LA NEUVE
PA COLLEGE THOMAS MORE (SH3), B-1348 LOUVAIN LA NEUVE, BELGIUM
SN 0035-3841
J9 REV PHILOS LOUVAIN
JI Rev. Philos. Louvain
PD NOV
PY 2013
VL 111
IS 4
BP 723
EP 740
DI 10.2143/RPL.111.4.3009267
PG 18
WC Philosophy
SC Philosophy
GA AB4ST
UT WOS:000331780900004
ER

PT J
AU Lim, Y
   Park, J
   Kim, HM
   Kinoshita, T
AF Lim, Yujin
   Park, Jaesung
   Kim, Hak-Man
   Kinoshita, Tetsuo
TI A Bargaining approach to optimizing load shedding in islanded microgrid
   operation
SO IETE TECHNICAL REVIEW
LA English
DT Article
DE Cooperative systems; Game theory; Load shedding; Microgrid
ID MAX-MIN FAIRNESS; SYSTEM; NETWORKS
AB A microgrid is an emerging frontier in meeting the challenges in providing reliable power supply to a small community. Microgrid operation is one of the important topics on microgrid. The goal of microgrid operation is to maintain power balance. In an islanded operation mode of a microgrid, when power imbalance occurs by supply shortage, load shedding is generally used. For an efficient and fair load shedding, some game theoretic approaches have been proposed. The load-shedding schemes consider that a power consumer uses a continuous range of values to present its power demand. However, in reality, some consumers use integer and discrete values and it limits power utilization. In this paper, we define a load-shedding problem with consideration of the discrete characteristic of power demands. To solve the load-shedding problem, we employ a game theoretic approach. In order to show the functionality and performance of our load-shedding scheme, we implement a microgrid operation system by using our scheme.
C1 [Lim, Yujin] Univ Suwon, Dept Informat Media, Hwaseong 445743, South Korea.
   [Park, Jaesung] Univ Suwon, Dept Informat Secur, Hwaseong 445743, South Korea.
   [Kim, Hak-Man] Incheon Natl Univ, Dept Elect Engn, Inchon 406772, South Korea.
   [Kinoshita, Tetsuo] Tohoku Univ, Dept Comp & Math Sci, Sendai, Miyagi 9808579, Japan.
RP Lim, Y (reprint author), Univ Suwon, Dept Informat Media, Hwaseong 445743, South Korea.
EM yujin@suwon.ac.kr; jaesungpark@suwon.ac.kr; hmkim@incheon.ac.kr;
   kin@riec.tohoku.ac.jp
FU Basic Science Research Program through the National Research Foundation
   of Korea (NRF); Ministry of Education, Science and Technology
   [2013053435]; Power Generation and Electricity Delivery of the Korea
   Institute of Energy Technology Evaluation and Planning(KETEP); Korea
   government Ministry of Knowledge Economy [20111020400220]
FX "This research was supported by Basic Science Research Program through
   the National Research Foundation of Korea (NRF) funded by the Ministry
   of Education, Science and Technology (2013053435).This work was
   supported by the Power Generation and Electricity Delivery of the Korea
   Institute of Energy Technology Evaluation and Planning(KETEP) grant
   funded by the Korea government Ministry of Knowledge Economy. (No.
   20111020400220)."
NR 14
TC 0
Z9 0
PU MEDKNOW PUBLICATIONS & MEDIA PVT LTD
PI MUMBAI
PA B-9, KANARA BUSINESS CENTRE, OFF LINK RD, GHAKTOPAR-E, MUMBAI, 400075,
   INDIA
SN 0256-4602
EI 0974-5971
J9 IETE TECH REV
JI IETE Tech. Rev.
PD NOV-DEC
PY 2013
VL 30
IS 6
BP 483
EP 489
DI 10.4103/0256-4602.125669
PG 7
WC Engineering, Electrical & Electronic; Telecommunications
SC Engineering; Telecommunications
GA AA8ZV
UT WOS:000331384400006
ER

PT J
AU Li, F
   Wang, L
AF Li, Feng
   Wang, Li
TI A Dynamic Game Algorithm for Power Allocation in Cognitive Relay
   Transmission
SO IEEE TRANSACTIONS ON COMMUNICATIONS
LA English
DT Article
DE Cognitive radio (CR); game theory; relay transmission; power allocation
ID NETWORKS; SYSTEMS
AB In cognitive networks, the cooperative transmission between primary user and secondary user has been regarded as an effective method to promote harmonious coexistence between themselves where how to balance user's benefits and improve the system throughput is a key issue. In this paper, we study the joint pricing and power allocation strategy for the cognitive relay transmission by using the Stackelberg model which is a classical dynamic game model. We first give presentations of a cognitive relay model over Rayleigh fading channels and then investigate the primary benefits in power saving during this cooperation. According to the profits of primary user (as a game leader) and secondary user (as a follower), corresponding utility functions which describe their overall profits in the cognitive relay transmission are derived one by one. Then, optimal strategies for interference pricing and power allocation are fixed by resolving the objective functions. The existence of the Nash equilibrium and the sufficient conditions for the positive equilibrium are further discussed. Numerical results are presented to show that the algorithm can achieve encouraging outcomes with low-complexity.
C1 [Li, Feng; Wang, Li] Zhejiang Univ Technol, Coll Informat Engn, Hangzhou, Zhejiang, Peoples R China.
RP Li, F (reprint author), Zhejiang Univ Technol, Coll Informat Engn, Hangzhou, Zhejiang, Peoples R China.
EM barackli@126.com; lili20021207@126.com
NR 24
TC 0
Z9 0
PU IEEE-INST ELECTRICAL ELECTRONICS ENGINEERS INC
PI PISCATAWAY
PA 445 HOES LANE, PISCATAWAY, NJ 08855-4141 USA
SN 0090-6778
EI 1558-0857
J9 IEEE T COMMUN
JI IEEE Trans. Commun.
PD NOV
PY 2013
VL 61
IS 11
BP 4440
EP 4447
DI 10.1109/TCOMM.2013.101113.130034
PG 8
WC Engineering, Electrical & Electronic; Telecommunications
SC Engineering; Telecommunications
GA 296ZA
UT WOS:000330223000003
ER

PT J
AU Baghayipour, M
   Foroud, AA
AF Baghayipour, Mohammadreza
   Foroud, Asghar Akbari
TI A new market clearing mechanism, based on comprehensive welfare
   allocation, considering participants' optimality, efficiency, and extent
   of transmission use
SO INTERNATIONAL TRANSACTIONS ON ELECTRICAL ENERGY SYSTEMS
LA English
DT Article
DE market clearing mechanism; social welfare allocation; revenue
   assessment; reference transmission network; nodal prices
ID NETWORK COST ALLOCATION; OPEN ACCESS; GAME-THEORY; EXPANSION; SERVICES
AB This paper develops a new approach to fairly clear the market and assess the amount of each participant's revenue in a deregulated power system, through modifying the system nodal prices. This approach equalizes the economic profit of each participant group to its fair and rational value. Transco behavior is modeled as an independent entity without direct supervision of an independent system operator, causing the possibility of either making profit or incurring a loss for it. With this method applied, three main results for better system design and operation are produced: <list list-type="1"> The rational and acceptable profit/loss values for all participant groups (producers, customers, and Transco) are determined through fair apportionment of total system profit among them based on their optimality and contribution of profitability to the whole system. The profit/loss value for each of producers and consumers in the system is allocated according to their proportional efficiency and extent of transmission use. Transmission revenue assessment is performed through defining a criterion for evaluating the transmission network optimality. So this approach can correct wrong and unfair economic signals in the previous electricity pricing and participants' revenue assessment methods, presenting such a fairer mechanism for it that each participant's action will be oriented in maximizing the system's total economic efficiency. Copyright (c) 2012 John Wiley & Sons, Ltd.
C1 [Baghayipour, Mohammadreza; Foroud, Asghar Akbari] Semnan Univ, Semnan, Iran.
RP Foroud, AA (reprint author), Semnan Univ, Semnan, Iran.
EM aakbari@semnan.ac.ir
NR 24
TC 0
Z9 0
PU WILEY-BLACKWELL
PI HOBOKEN
PA 111 RIVER ST, HOBOKEN 07030-5774, NJ USA
SN 2050-7038
J9 INT T ELECTR ENERGY
JI Int. Trans. Electr. Energy Syst.
PD NOV
PY 2013
VL 23
IS 8
BP 1335
EP 1364
DI 10.1002/etep.1661
PG 30
WC Engineering, Electrical & Electronic
SC Engineering
GA 295RA
UT WOS:000330132000007
ER

PT J
AU Zhao, L
   Lascoux, M
   Overall, ADJ
   Waxman, D
AF Zhao, Lei
   Lascoux, Martin
   Overall, Andrew D. J.
   Waxman, David
TI The Characteristic Trajectory of a Fixing Allele: A Consequence of
   Fictitious Selection That Arises from Conditioning
SO GENETICS
LA English
DT Article
DE allele fixation; random genetic drift; diffusion analysis; genetic
   disease progression; population genetics theory; stochastic population
   dynamics
ID POPULATION-GENETICS; NATURAL-SELECTION; FIXATION; PROBABILITY;
   EVOLUTION; MUTATION; TIME; GENOTYPE; MOTHS; DRIFT
AB This work is concerned with the historical progression, to fixation, of an allele in a finite population. This progression is characterized by the average frequency trajectory of alleles that achieve fixation before a given time, T. Under a diffusion analysis, the average trajectory, conditional on fixation by time T, is shown to be equivalent to the average trajectory in an unconditioned problem involving additional selection. We call this additional selection fictitious selection; it plays the role of a selective force in the unconditioned problem but does not exist in reality. It is a consequence of conditioning on fixation. The fictitious selection is frequency dependent and can be very large compared with any real selection that is acting. We derive an approximation for the characteristic trajectory of a fixing allele, when subject to real additive selection, from an unconditioned problem, where the total selection is a combination of real and fictitious selection. Trying to reproduce the characteristic trajectory from the action of additive selection, in an infinite population, can lead to estimates of the strength of the selection that deviate from the real selection by >1000% or have the opposite sign. Strong evolutionary forces may be invoked in problems where conditioning has been carried out, but these forces may largely be an outcome of the conditioning and hence may not have a real existence. The work presented here clarifies these issues and provides two useful tools for future analyses: the characteristic trajectory of a fixing allele and the force that primarily drives this, namely fictitious selection. These should prove useful in a number of areas of interest including coalescence with selection, experimental evolution, time series analyses of ancient DNA, game theory in finite populations, and the historical dynamics of selected alleles in wild populations.
C1 [Zhao, Lei; Lascoux, Martin; Waxman, David] Fudan Univ, Ctr Computat Syst Biol, Shanghai 200433, Peoples R China.
   [Lascoux, Martin] Uppsala Univ, Evolutionary Biol Ctr, S-75236 Uppsala, Sweden.
   [Overall, Andrew D. J.] Univ Brighton, Sch Pharm & Biomed Sci, Brighton BN2 4GJ, E Sussex, England.
RP Waxman, D (reprint author), Fudan Univ, Ctr Computat Syst Biol, 220 Handan Rd, Shanghai 200433, Peoples R China.
EM davidwaxman@fudan.edu.cn
FU European Community Seventh Framework Programme (EU-FP7: Advanced
   Biomaterials for Regenerative Medicine)
FX We thank Jianfeng Feng, Joel Peck, Wenbo Sheng, and John Welch for
   helpful discussions. We are grateful to the handling editor, Lindi Wahl,
   and two anonymous reviewers for comments and suggestions that have
   helped us to improve this work. M. L. acknowledges the Centre for
   Computational Systems Biology and the School of Biological Sciences of
   Fudan University, particularly Ji Yang, for support during his stay at
   Fudan University. A.D.J.O. acknowledges the Centre for Computational
   Systems Biology of Fudan University for hospitality and the European
   Community Seventh Framework Programme (EU-FP7: Advanced Biomaterials for
   Regenerative Medicine) for support.
NR 45
TC 0
Z9 0
PU GENETICS SOC AM
PI BETHESDA
PA 9650 ROCKVILLE AVE, BETHESDA, MD 20814 USA
SN 1943-2631
J9 GENETICS
JI Genetics
PD NOV
PY 2013
VL 195
IS 3
BP 993
EP 1006
DI 10.1534/genetics.113.156059
PG 14
WC Genetics & Heredity
SC Genetics & Heredity
GA 292AN
UT WOS:000329874100027
ER

PT J
AU Derakhshandeh, SY
   Golshan, MEH
   Masoum, MAS
AF Derakhshandeh, Sayed Yaser
   Golshan, Mohammad Esmail Hamedani
   Masoum, Mohammad A. S.
TI Profit-based unit commitment with security constraints and fair
   allocation of cost saving in industrial microgrids
SO IET SCIENCE MEASUREMENT & TECHNOLOGY
LA English
DT Article
DE distributed power generation; game theory; industrial power systems;
   power system economics; power system measurement; power system
   simulation; profitability; profit-based unit commitment; security
   constraints; fair allocation; cost saving; industrial microgrids;
   distributed energy resources; electric loads; security constrained UC
   problem; game theory
ID DISTRIBUTED GENERATION; DISTRIBUTION COMPANY; INTERRUPTIBLE LOAD; PRICE
   UNCERTAINTY; THERMAL UNIT; OPERATION; SYSTEMS; MARKET; MODEL
AB Unit commitment (UC) in industrial microgrids (IMGs) is an important issue which has not received much attention in the literature. IMGs consist of many factories with distributed energy resources (DERs) and electric loads that heavily rely on combined heat and power systems. This study illustrates that UC in an IMG is not solely a profit-based UC or a security constrained UC (SCUC) problem. Therefore a new profit-based SCUC (PB-SCUC) formulation is proposed for IMGs that includes both microgrid (MG) security and factories constraints while utilising the generators waste heat to fulfill thermal requirements. The MG controller will solve the PB-SCUC problem to minimise the final production cost through maximisation of the profit by selling electricity to the upstream network. As each DER and boiler may have an individual owner, an approach based on game theory is also implemented to fairly allocate cost saving among factories participating in the generation process. Detailed simulation results are presented for an IMG consisting of 12 factories and analysed to show the effectiveness of the proposed approaches.
C1 [Derakhshandeh, Sayed Yaser; Golshan, Mohammad Esmail Hamedani] Isfahan Univ Technol, Dept Elect & Comp Engn, Esfahan, Iran.
   [Masoum, Mohammad A. S.] Curtin Univ Technol, Dept Elect & Comp Engn, Perth, WA 6845, Australia.
RP Derakhshandeh, SY (reprint author), Isfahan Univ Technol, Dept Elect & Comp Engn, Esfahan, Iran.
EM m.masoum@curtin.edu.au
NR 29
TC 0
Z9 0
PU INST ENGINEERING TECHNOLOGY-IET
PI HERTFORD
PA MICHAEL FARADAY HOUSE SIX HILLS WAY STEVENAGE, HERTFORD SG1 2AY, ENGLAND
SN 1751-8822
EI 1751-8830
J9 IET SCI MEAS TECHNOL
JI IET Sci. Meas. Technol.
PD NOV
PY 2013
VL 7
IS 6
BP 315
EP 325
DI 10.1049/iet-smt.2013.0044
PG 11
WC Engineering, Electrical & Electronic
SC Engineering
GA 290EP
UT WOS:000329736800003
ER

PT J
AU Eraslan, H
   McLennan, A
AF Eraslan, Huelya
   McLennan, Andrew
TI Uniqueness of stationary equilibrium payoffs in coalitional bargaining
SO JOURNAL OF ECONOMIC THEORY
LA English
DT Article
DE Noncooperative bargaining; Multilateral bargaining; TU games; Simple
   games; Coalitions; Legislative bargaining; Fixed points; Fixed point
   index
ID LEGISLATIVE POLICY-MAKING; VARIATIONAL-INEQUALITIES; GOVERNMENT
   FORMATION; NASH EQUILIBRIA; DISTRIBUTIVE POLITICS; NONCOOPERATIVE
   THEORY; STOCHASTIC-MODEL; PROPOSAL RIGHTS; BIMATRIX GAMES; DYNAMIC
   THEORY
AB We study a model of sequential bargaining in which, in each period before an agreement is reached, the proposer's identity is randomly determined, the proposer suggests a division of a pie of size one, each other agent either approves or rejects the proposal, and the proposal is implemented if the set of approving agents is a winning coalition for the proposer. The theory of the fixed point index is used to show that stationary equilibrium expected payoffs of this coalitional bargaining game are unique. This generalizes Eraslan [34] insofar as: (a) there are no restrictions on the structure of sets of winning coalitions; (b) different proposers may have different sets of winning coalitions; (c) there may be a positive probability that no proposer is selected. (C) 2013 Published by Elsevier Inc.
C1 [Eraslan, Huelya] Johns Hopkins Univ, Dept Econ, Baltimore, MD 21218 USA.
   [McLennan, Andrew] Univ Queensland, Sch Econ, Brisbane, Qld 4072, Australia.
RP McLennan, A (reprint author), Univ Queensland, Sch Econ, Level 6 Colin Clark Bldg, Brisbane, Qld 4072, Australia.
EM eraslan@jhu.edu; a.mclennan@economics.uq.edu.au
NR 97
TC 1
Z9 1
PU ACADEMIC PRESS INC ELSEVIER SCIENCE
PI SAN DIEGO
PA 525 B ST, STE 1900, SAN DIEGO, CA 92101-4495 USA
SN 0022-0531
EI 1095-7235
J9 J ECON THEORY
JI J. Econ. Theory
PD NOV
PY 2013
VL 148
IS 6
BP 2195
EP 2222
DI 10.1016/j.jet.2013.09.007
PG 28
WC Economics
SC Business & Economics
GA 292FD
UT WOS:000329886700001
ER

PT J
AU Oury, M
AF Oury, Marion
TI Noise-independent selection in multidimensional global games
SO JOURNAL OF ECONOMIC THEORY
LA English
DT Article
DE Equilibrium selection; Global games; Strategic complementarities;
   Robustness
ID INCOMPLETE INFORMATION; EQUILIBRIUM SELECTION; ROBUSTNESS
AB This paper examines many-player many-action global games with multidimensional state parameters. It establishes that the notion of noise-independent selection introduced by Frankel, Morris and Pauzner [D. Frankel, S. Morris, A. Pauzner, Equilibrium selection in global games with strategic complementarities, J. Econ. Theory 108 (2003) 1-44] for one-dimensional global games is robust when the setting is extended to the one proposed by Carlsson and Van Damme [H. Carlsson, E. Van Damme, Global games and Equilibrium selection, Econometrica 61 (1993) 989-1018]. More precisely, our main result states that if an action profile of some complete information game is noise-independently selected in one-dimensional global games, then it is also noise-independently selected in all multidimensional global games. (C) 2013 Elsevier Inc. All rights reserved.
C1 Univ Paris 09, F-75016 Paris, France.
RP Oury, M (reprint author), Univ Paris 09, F-75016 Paris, France.
EM marion.oury@dauphine.fr
NR 14
TC 0
Z9 0
PU ACADEMIC PRESS INC ELSEVIER SCIENCE
PI SAN DIEGO
PA 525 B ST, STE 1900, SAN DIEGO, CA 92101-4495 USA
SN 0022-0531
EI 1095-7235
J9 J ECON THEORY
JI J. Econ. Theory
PD NOV
PY 2013
VL 148
IS 6
BP 2638
EP 2665
DI 10.1016/j.jet.2013.04.021
PG 28
WC Economics
SC Business & Economics
GA 292FD
UT WOS:000329886700015
ER

PT J
AU Laraki, R
   Mertikopoulos, P
AF Laraki, Rida
   Mertikopoulos, Panayotis
TI Higher order game dynamics
SO JOURNAL OF ECONOMIC THEORY
LA English
DT Article
DE Game dynamics; Higher order dynamical systems; (Weakly) dominated
   strategies; Learning; Replicator dynamics; Stability of equilibria
ID EVOLUTIONARY DYNAMICS; DOMINATED STRATEGIES; RATIONAL BEHAVIOR;
   STABILITY; SYSTEM; EQUILIBRIUM; REPLICATOR; SELECTION; TIME
AB Continuous-time game dynamics are typically first order systems where payoffs determine the growth rate of the players' strategy shares. In this paper, we investigate what happens beyond first order by viewing payoffs as higher order forces of change, specifying e.g. the acceleration of the players' evolution instead of its velocity (a viewpoint which emerges naturally when it comes to aggregating empirical data of past instances of play). To that end, we derive a wide class of higher order game dynamics, generalizing first order imitative dynamics, and, in particular, the replicator dynamics. We show that strictly dominated strategies become extinct in n-th order payoff-monotonic dynamics n orders as fast as in the corresponding first order dynamics; furthermore, in stark contrast to first order, weakly dominated strategies also become extinct for n >= 2. All in all, higher order payoff-monotonic dynamics lead to the elimination of weakly dominated strategies, followed by the iterated deletion of strictly dominated strategies, thus providing a dynamic justification of the well-known epistemic rationalizability process of Dekel and Fudenberg [7]. Finally, we also establish a higher order analogue of the folk theorem of evolutionary game theory, and we show that convergence to strict equilibria in n-th order dynamics is n orders as fast as in first order. (C) 2013 Elsevier Inc. All rights reserved.
C1 [Laraki, Rida; Mertikopoulos, Panayotis] French Natl Ctr Sci Res CNRS, Paris, France.
   [Laraki, Rida] Ecole Polytech, Dept Econ, F-91128 Palaiseau, France.
   [Mertikopoulos, Panayotis] Lab Informat Grenoble, Grenoble, France.
RP Mertikopoulos, P (reprint author), Inria Rhone Alpes, 655 Ave Europe, F-38334 Saint Ismier, France.
EM rida.laraki@polytechnique.edu; panayotis.mertikopoulos@imag.fr
NR 37
TC 0
Z9 0
PU ACADEMIC PRESS INC ELSEVIER SCIENCE
PI SAN DIEGO
PA 525 B ST, STE 1900, SAN DIEGO, CA 92101-4495 USA
SN 0022-0531
EI 1095-7235
J9 J ECON THEORY
JI J. Econ. Theory
PD NOV
PY 2013
VL 148
IS 6
BP 2666
EP 2695
DI 10.1016/j.jet.2013.08.002
PG 30
WC Economics
SC Business & Economics
GA 292FD
UT WOS:000329886700016
ER

PT J
AU Mu, YF
   Guo, L
AF Mu YiFen
   Guo Lei
TI How cooperation arises from rational players?
SO SCIENCE CHINA-INFORMATION SCIENCES
LA English
DT Article
DE cooperation; Prisoner's Dilemma; leader-follower game; finite-memory
   strategy; optimization
ID PRISONERS-DILEMMA; FINITE AUTOMATA; GAMES; EVOLUTION
AB In classical control systems, the plant to be controlled does not have intention to gain its payoff or benefit, which is obviously not the case in various aspects of social and economic systems(or subsystems). In the latter case, competition and cooperation between players who will optimize their own payoffs turn out to be an important feature, and a fundamental problem is how to achieve cooperation from these rational players. In this paper, we present a neat way to lead to cooperation in dynamical Prisoner's Dilemma game. In our scenario, the two players are heterogenous with hierarchical roles as the 'leader' and the 'follower' respectively. It is shown that the system will co-evolve into and stay at the cooperation state if and only if the leader is restricted not to take the dominating strategies. For the special case of 1-step-memory, the optimal strategies for the leader and follower are 'Tit for Tat' and 'ALL C' respectively. In this framework, both the heterogeneity of the players' roles and the multiplicity of time-scales are crucial for cooperation, which are quite natural settings from the view point of control theory. Besides, the boundary for cooperation also turns out to depend on the relative payoffs of the players.
C1 [Mu YiFen; Guo Lei] Chinese Acad Sci, Inst Syst Sci, Acad Math & Syst Sci, Beijing 100190, Peoples R China.
RP Mu, YF (reprint author), Chinese Acad Sci, Inst Syst Sci, Acad Math & Syst Sci, Beijing 100190, Peoples R China.
EM mu@amss.a.c.cn
FU National Natural Science Foundation of China [60821091]
FX The work was supported by National Natural Science Foundation of China
   (Grant No. 60821091).
NR 19
TC 0
Z9 0
PU SCIENCE PRESS
PI BEIJING
PA 16 DONGHUANGCHENGGEN NORTH ST, BEIJING 100717, PEOPLES R CHINA
SN 1674-733X
EI 1869-1919
J9 SCI CHINA INFORM SCI
JI Sci. China-Inf. Sci.
PD NOV
PY 2013
VL 56
IS 11
AR 112201
DI 10.1007/s11432-013-4857-y
PG 9
WC Computer Science, Information Systems
SC Computer Science
GA 287JJ
UT WOS:000329537800020
ER

PT J
AU D'Acci, L
AF D'Acci, Luca
TI Simulating future societies in Isobenefit Cities: Social isobenefit
   scenarios
SO FUTURES
LA English
DT Article
DE Spatial Equilibrium; Urban quality of life; Urban amenities and
   centralities; Ideal city; Systemic Retroactive Game; Psycho-Economical
   Distance
ID EQUILIBRIUM
AB Environment, history and chance, shape people and cultures, which shape cities, which shape people and cultures, and so forth, in a Systemic Retroactive Game. The quintessential essence of Isotropic (or Isobenefit) Urbanism is to solve Systemic Retroactive Game problems downstream rather than upstream and, also, to give a beautiful city to everyone, rather than just to the richer. Spatial Equilibrium assumptions, Underground Hedonic Theory and Isobenefit Lines, are shortly reminded in order to have a better vision of the Isotropic approach. The Isotropic City is the habitat of a virtual future society that aspires to live in a city where each individual can enjoy an equal level of wellbeing and advantage from the urban quality, services and job location. It is shown by a few visionary examples of virtual future societies habitats such as the Ring City (a city without the 'city centre', where the 'city centre' is all around the peripherical ring, or in a series of rings), the Homogeneous City (a city where the 'city centre' is everywhere), the Annulus City (a city without any geometrical centre in the city) and the Punctiform City (an interconnected net of urban hyperdense 'points' throughout nature, parks and lands). Finally I will show some simulations on more realistic cases which could be of interest as support to urban and public policies in respect to a social well-being point of view as well as to urban theory such as urban economy (i.e., by the relation between an Isobenefit scenario and Property value), urban morphology (influence of different urban forms), urban sociology (how a different location of centralities and amenities gives advantage for social life and wellbeing of citizens). (C) 2013 Elsevier Ltd. All rights reserved.
C1 Univ Strathclyde, Urban Design Studies Unit, Dept Architecture, Glasgow G1 1XQ, Lanark, Scotland.
RP D'Acci, L (reprint author), Univ Strathclyde, Urban Design Studies Unit, Dept Architecture, Glasgow G1 1XQ, Lanark, Scotland.
EM lucadacci@gmail.com
NR 53
TC 0
Z9 0
PU ELSEVIER SCI LTD
PI OXFORD
PA THE BOULEVARD, LANGFORD LANE, KIDLINGTON, OXFORD OX5 1GB, OXON, ENGLAND
SN 0016-3287
EI 1873-6378
J9 FUTURES
JI Futures
PD NOV
PY 2013
VL 54
BP 3
EP 18
DI 10.1016/j.futures.2013.09.004
PG 16
WC Economics; Planning & Development
SC Business & Economics; Public Administration
GA 285GG
UT WOS:000329381200002
ER

PT J
AU Khanekehdani, HK
   Tafreshi, MM
   Khosravi, M
AF Khanekehdani, Habibalah Kh
   Tafreshi, Masoud M.
   Khosravi, Marzieh
TI Modeling operation of electric vehicles aggregator in reserve services
   market by using game theory method
SO JOURNAL OF RENEWABLE AND SUSTAINABLE ENERGY
LA English
DT Article
AB Electric vehicles aggregator is in fact an intermediate between electric vehicle (EV) and operator of power grid. The EVs aggregator is responsible for the management of EVs in order to supply the owners with their orders and also for maximizing the profits of power grid in electricity market. In this study, a model was developed for the operation of EVs aggregator in the reserve services market of distribution network. In the proposed model, the reserve services market was formed after termination of the energy market. In this paper, the markets were created 24 h earlier. Pricing in the energy market and reserve services was implemented based on game theory according to the price in ISO market. Meanwhile, genetic algorithm was utilized for optimization of the proposed model. (C) 2013 AIP Publishing LLC.
C1 [Khanekehdani, Habibalah Kh; Tafreshi, Masoud M.; Khosravi, Marzieh] KN Toosi Univ Technol, Dept Elect Engn, Tehran, Iran.
RP Khanekehdani, HK (reprint author), KN Toosi Univ Technol, Dept Elect Engn, Dr Shariati Ave, Tehran, Iran.
NR 17
TC 0
Z9 0
PU AMER INST PHYSICS
PI MELVILLE
PA CIRCULATION & FULFILLMENT DIV, 2 HUNTINGTON QUADRANGLE, STE 1 N O 1,
   MELVILLE, NY 11747-4501 USA
SN 1941-7012
J9 J RENEW SUSTAIN ENER
JI J. Renew. Sustain. Energy
PD NOV
PY 2013
VL 5
IS 6
AR 063127
DI 10.1063/1.4850524
PG 14
WC Energy & Fuels
SC Energy & Fuels
GA 282MO
UT WOS:000329176100027
ER

PT J
AU Bennett, L
   Bennett, M
   Alexander, S
   Persky, J
AF Bennett, Larry
   Bennett, Michael
   Alexander, Stephen
   Persky, Joseph
TI The Political and Civic Implications of Chicago's Unsuccessful Bid to
   Host the 2016 Olympic Games
SO JOURNAL OF SPORT & SOCIAL ISSUES
LA English
DT Article
DE Chicago; Olympic Games; urban regime theory; neoliberalism
ID MEGA-EVENTS
AB Between 2006 and 2009, Chicago's political and civic leadership developed a bid to host the 2016 Olympic Games. The International Olympic Committee (IOC) ultimately selected Rio de Janeiro to host the 2016 Games, with Chicago finishing fourth among the finalist cities in the October, 2009, IOC voting. This article is based on 20 key informant interviews with members and staff of the Chicago 2016 Committee, neighborhood activists and organizational staff in projected Olympic venue neighborhoods, and three unaffiliated civic leaders. The aim of the interviews was to determinein light of the failed 2016 Olympic bidif Chicago's leadership had effected a process of what urban regime theorists term social learning, collective retrospection that can lead to the pursuit of more successful future civic ventures. The evidence provided by these interviews suggests that not only has there been little civic retrospection by Chicago's leadership, but also that processes put in place to promote the Chicago bid to international and local constituencies actually inhibited the ability of local elites to learn from past action.
C1 [Bennett, Larry; Bennett, Michael] Depaul Univ, Chicago, IL 60614 USA.
   [Alexander, Stephen] Depaul Univ, Egan Urban Ctr, Chicago, IL 60614 USA.
   [Persky, Joseph] Univ Illinois, Chicago, IL USA.
RP Bennett, L (reprint author), Depaul Univ, 990 W Fullerton Ave, Chicago, IL 60614 USA.
EM lbennett@depaul.edu
NR 50
TC 0
Z9 0
PU SAGE PUBLICATIONS INC
PI THOUSAND OAKS
PA 2455 TELLER RD, THOUSAND OAKS, CA 91320 USA
SN 0193-7235
EI 1552-7638
J9 J SPORT SOC ISSUES
JI J. Sport Soc. Issues
PD NOV
PY 2013
VL 37
IS 4
BP 364
EP 383
DI 10.1177/0193723513499921
PG 20
WC Hospitality, Leisure, Sport & Tourism; Sociology
SC Social Sciences - Other Topics; Sociology
GA 287ET
UT WOS:000329525100003
ER

PT J
AU Purdue, DEJ
AF Purdue, David E. J.
TI An (In)convenient Truce? Paralympic Stakeholders' Reflections on the
   Olympic-Paralympic Relationship
SO JOURNAL OF SPORT & SOCIAL ISSUES
LA English
DT Article
DE Bourdieu; Olympic; Paralympic; disability; sport
ID GAMES
AB Formal contractual agreements between the International Olympic Committee (IOC) and International Paralympic Committee (IPC) evince the closer relationship that has been negotiated in recent times between the governing bodies of the Olympic and Paralympic sporting movements. This article explores the IOC-IPC relationship using Paralympic stakeholder perspectives, gathered via semistructured interviews. Utilizing Bourdieusian theory, these insights are analyzed and highlight the complex contestation for multiple forms of capital that occurs at the intersection of Olympic and Paralympic sport. Discussion focuses on perceived similarities between the Olympic and Paralympic Movements, before considering IOC-IPC contractual and economic relationships. Finally, concerns are voiced that to market Paralympians as the same as Olympians risks marginalizing certain individuals with impairments, and alienating disabled people in general.
C1 Univ Loughborough, Peter Harrison Ctr Disabil Sport, Sch Sport Exercise & Hlth Sci, Loughborough LE11 3TU, Leics, England.
RP Purdue, DEJ (reprint author), Univ Loughborough, Peter Harrison Ctr Disabil Sport, Sch Sport Exercise & Hlth Sci, Ashby Rd, Loughborough LE11 3TU, Leics, England.
EM d.e.j.purdue@lboro.ac.uk
NR 32
TC 0
Z9 0
PU SAGE PUBLICATIONS INC
PI THOUSAND OAKS
PA 2455 TELLER RD, THOUSAND OAKS, CA 91320 USA
SN 0193-7235
EI 1552-7638
J9 J SPORT SOC ISSUES
JI J. Sport Soc. Issues
PD NOV
PY 2013
VL 37
IS 4
BP 384
EP 402
DI 10.1177/0193723513491751
PG 19
WC Hospitality, Leisure, Sport & Tourism; Sociology
SC Social Sciences - Other Topics; Sociology
GA 287ET
UT WOS:000329525100004
ER

PT J
AU Merikivi, J
   Verhagen, T
   Feldberg, F
AF Merikivi, Jani
   Verhagen, Tibert
   Feldberg, Frans
TI Having belief(s) in social virtual worlds: A decomposed approach
SO NEW MEDIA & SOCIETY
LA English
DT Article
DE Attitudinal beliefs; continual use; control beliefs; decomposed theory
   of planned behavior; normative beliefs; social virtual world
ID INFORMATION-TECHNOLOGY USAGE; PERCEIVED BEHAVIORAL-CONTROL; COMPUTER
   SELF-EFFICACY; ONLINE GAMER LOYALTY; PLANNED BEHAVIOR; INTRINSIC
   MOTIVATION; USER ACCEPTANCE; CRITICAL MASS; COMMUNICATION TECHNOLOGY;
   THEORETICAL-MODELS
AB The interest in social virtual worlds with multiple functions has mushroomed during the past few years. The key challenge social virtual worlds face while attempting to anchor and serve the masses is to reflect the core beliefs of their users. As existing research lacks insight into these core beliefs, this study aims to contribute to the existing knowledge base by proposing and testing a model grounded on the decomposed theory of planned behavior. Predicated on the multipurpose nature of social virtual worlds, the model proposes medium-specific attitudinal, normative and control beliefs as determinants of continual use intention. The model is tested with a sample of 2175 users who inhabit Habbo Hotel - one of the largest social virtual worlds in the industry. The results indicate significant though different influences of attitudinal and control beliefs. The most fundamental finding is the irrelevance of normative beliefs, which puts the social character of social virtual worlds into perspective.
C1 [Merikivi, Jani] Univ Turku, FIN-20500 Turku, Finland.
   [Verhagen, Tibert] Vrije Univ Amsterdam, Fac Econ & Business Adm, Amsterdam, Netherlands.
   [Feldberg, Frans] Vrije Univ Amsterdam, Fac Econ & Business Adm, Knowledge Informat & Networks Res Grp, Amsterdam, Netherlands.
RP Merikivi, J (reprint author), Univ Turku, Dept Informat Syst Sci, Rehtoripellonkatu 3, FIN-20500 Turku, Finland.
EM jjjmer@utu.fi
NR 79
TC 2
Z9 2
PU SAGE PUBLICATIONS LTD
PI LONDON
PA 1 OLIVERS YARD, 55 CITY ROAD, LONDON EC1Y 1SP, ENGLAND
SN 1461-4448
EI 1461-7315
J9 NEW MEDIA SOC
JI New Media Soc.
PD NOV
PY 2013
VL 15
IS 7
BP 1168
EP 1188
DI 10.1177/1461444812466719
PG 21
WC Communication
SC Communication
GA 285ZQ
UT WOS:000329434400010
ER

PT J
AU Wang, CY
AF Wang, Chunyang
TI Bailouts and bank runs: Theory and evidence from TARP
SO EUROPEAN ECONOMIC REVIEW
LA English
DT Article
DE Bailout; Bank run
AB During the recent financial crisis, there were bank runs right after government bailout announcements. This paper develops a global game model of information based bank runs to analyze how the announcement of bailouts affects investors' bank run incentives. The equilibrium probability of bank runs is uniquely determined. I conclude that before the announcement, the existence of such bailout policy reduces investors' bank run incentives, but after the announcement, investors may run on the bank, since such an announcement reflects the government's information about the bad bank asset. The empirical evidence from TARP is consistent with my theory. (C) 2013 Elsevier B.V. All rights reserved.
C1 Peking Univ, HSBC Business Sch, Shenzhen 518055, Peoples R China.
RP Wang, CY (reprint author), Peking Univ, HSBC Business Sch, Shenzhen 518055, Peoples R China.
EM cywang@phbs.pku.edu.cn
NR 10
TC 0
Z9 0
PU ELSEVIER SCIENCE BV
PI AMSTERDAM
PA PO BOX 211, 1000 AE AMSTERDAM, NETHERLANDS
SN 0014-2921
EI 1873-572X
J9 EUR ECON REV
JI Eur. Econ. Rev.
PD NOV
PY 2013
VL 64
BP 169
EP 180
DI 10.1016/j.euroecorev.2013.08.005
PG 12
WC Economics
SC Business & Economics
GA 278WB
UT WOS:000328919500010
ER

PT J
AU Sampson, RJ
   Winship, C
   Knight, C
AF Sampson, Robert J.
   Winship, Christopher
   Knight, Carly
TI Translating Causal Claims Principles and Strategies for Policy-Relevant
   Criminology
SO CRIMINOLOGY & PUBLIC POLICY
LA English
DT Article
DE causality; mechanisms; effect heterogeneity; policy graphs
ID BROKEN WINDOWS; DOMESTIC VIOLENCE; CRIME; DISORDER; ARREST;
   CONSEQUENCES; DETERRENCE; RECIDIVISM; STATISTICS; INFERENCE
AB Research Summary
   This article reviews the causal turn in the social sciences and accompanying efforts by criminologists to make policy claims more credible. Although there has been much progress in techniques for the estimation of causal effects, we find that the link between evidence and valid policy implications remains elusive. Drawing on criminological theory and research insights from disciplines such as sociology, economics, and statistics, we assess principles and strategies for informing policy in a causally uncertain world. We identify three distinct domains of inquiry that form a part of the translational process from evidence to policy and that complicate the straightforward exportation of causal effects to policy recommendations: (a) mechanisms and causal pathways, (b) effect heterogeneity, and (c) contextualization. We elaborate these three concepts by examining research on broken windows theory, policing, video games and violence, the Moving to Opportunity voucher experiment, incarceration, and especially the rich set of experimental studies on domestic violence that originated in Minneapolis, MN in the early 1980s. We also articulate a set of conceptual tools for advancing the goal of policy translation and offer recommendations for how what we call "policy graphs"- causal graphs used to analyze the policy implications of a system of causal relations- can potentially integrate the theoretical and policy arms of criminology.
   Policy Implications
   Evidence, even if causal, does not necessarily inform policy. In fact, the question of "what works," the focus of the growing evidence-based movement in criminology, turns out to be a different question than, "what will work?" Evidence-based policy research must therefore be concerned with much more than providing policy makers with research on causal effects, however precisely measured. The implication is that we must separate criminology's increasing focus on causality from its policy turn and formally recognize that the latter requires a different standard of theory and evidence than does the former. In particular, criminologists interested in making policy claims must ask hard questions about the potential mechanisms through which a treatment influences an outcome, heterogeneous effects across people and time, contextual variations, and all of the real-world phenomena to which these challenges give rise-such as unintended consequences, policies that change incentive and opportunity structures, and the scale at which policies change in meaning. Theoretically guided causal graphs enhance this goal and help inform policy in a causally uncertain world. Translational criminology is ultimately a process that entails the constant interplay of theory, research, and practice.
C1 [Sampson, Robert J.; Winship, Christopher; Knight, Carly] Harvard Univ, Cambridge, MA 02138 USA.
RP Sampson, RJ (reprint author), Harvard Univ, William James Hall,33 Kirkland St, Cambridge, MA 02138 USA.
EM rsampson@wjh.harvard.edu
NR 75
TC 5
Z9 5
PU WILEY-BLACKWELL
PI HOBOKEN
PA 111 RIVER ST, HOBOKEN 07030-5774, NJ USA
SN 1538-6473
EI 1745-9133
J9 CRIMINOL PUBLIC POL
JI Criminol. Public Policy
PD NOV
PY 2013
VL 12
IS 4
SI SI
BP 587
EP +
DI 10.1111/1745-9133.12027
PG 32
WC Criminology & Penology
SC Criminology & Penology
GA 275BG
UT WOS:000328649700003
ER

PT J
AU Duan, HB
   Wei, XX
   Dong, ZN
AF Duan, Haibin
   Wei, Xingxing
   Dong, Zhuoning
TI Multiple UCAVs Cooperative Air Combat Simulation Platform Based on PSO,
   ACO, and Game Theory
SO IEEE AEROSPACE AND ELECTRONIC SYSTEMS MAGAZINE
LA English
DT Article
DE Atmospheric modeling; Solid modeling; Game theory; Unmanned aerial
   vehicles; Military communication; Data models; US Department of Defense
C1 [Duan, Haibin; Wei, Xingxing; Dong, Zhuoning] Beihang Univ BUAA, State Key Lab Virtual Real Technol & Syst, Sch Automat Sci & Elect Engn, Beijing 100191, Peoples R China.
RP Duan, HB (reprint author), Beihang Univ BUAA, State Key Lab Virtual Real Technol & Syst, Sch Automat Sci & Elect Engn, Beijing 100191, Peoples R China.
EM hbduan@buaa.edu.cn
FU National Natural Science Foundation of China [61333004, 61273054];
   National Key Basic Research Program of China (973 Program)
   [2014CB046401, 2013CB035503]; Program for New Century Excellent Talents
   in University of China [NCET-10-0021]; Aeronautical Science Foundation
   of China [20135851042]; Fundamental Research Funds for the Central
   Universities [YWF-10-01-A18, YWF-10-02-098]; Beijing NOVA Program
   Foundation of China [2007A0017]
FX This work was partially supported by the National Natural Science
   Foundation of China (Grants No. 61333004 and No. 61273054), National Key
   Basic Research Program of China (973 Program) (Grants No. 2014CB046401
   and 2013CB035503), the Program for New Century Excellent Talents in
   University of China (Grant No. NCET-10-0021), the Aeronautical Science
   Foundation of China (Grant No, 20135851042), the Fundamental Research
   Funds for the Central Universities (Grants No. YWF-10-01-A18 and No.
   YWF-10-02-098), and the Beijing NOVA Program Foundation of China (Grant
   No. 2007A0017).
NR 11
TC 0
Z9 0
PU IEEE-INST ELECTRICAL ELECTRONICS ENGINEERS INC
PI PISCATAWAY
PA 445 HOES LANE, PISCATAWAY, NJ 08855-4141 USA
SN 0885-8985
EI 1557-959X
J9 IEEE AERO EL SYS MAG
JI IEEE Aerosp. Electron. Syst. Mag.
PD NOV
PY 2013
VL 28
IS 11
BP 12
EP 19
DI 10.1109/MAES.2013.6678487
PG 8
WC Engineering, Aerospace; Engineering, Electrical & Electronic
SC Engineering
GA 275LU
UT WOS:000328678800002
ER

PT J
AU Zeng, XD
   Luo, SZ
AF Zeng, Xudong
   Luo, Shangzhen
TI Stochastic Pareto-optimal reinsurance policies
SO INSURANCE MATHEMATICS & ECONOMICS
LA English
DT Article
DE Pareto-optimal; Cooperation game; Reinsurance; Stochastic optimal
   control
ID LARGE INSURANCE PORTFOLIOS
AB We model reinsurance as a stochastic cooperation game in a continuous-time framework. Employing stochastic control theory and dynamic programming techniques, we study Pareto-optimal solutions to the game and derive the corresponding Hamilton-Jacobi-Bellman (HJB) equation. After analyzing the HJB equation, we show that the Pareto-optimal policies may be classified into either unlimited excess of loss functions or proportional functions based on different premium share principles. To illustrate our results, we solve several examples for explicit solutions. (C) 2013 Elsevier B.V. All rights reserved.
C1 [Zeng, Xudong] Shanghai Univ Finance & Econ, Sch Finance, Shanghai 200433, Peoples R China.
   [Luo, Shangzhen] Univ No Iowa, Dept Math, Cedar Falls, IA 50614 USA.
RP Zeng, XD (reprint author), Shanghai Univ Finance & Econ, Sch Finance, Shanghai 200433, Peoples R China.
EM xudongzeng@gmail.com; shangzhen.luo@uni.edu
FU NSFC [71271127/G0115]
FX The first author is supported by NSFC grant 71271127/G0115.
NR 13
TC 0
Z9 0
PU ELSEVIER SCIENCE BV
PI AMSTERDAM
PA PO BOX 211, 1000 AE AMSTERDAM, NETHERLANDS
SN 0167-6687
EI 1873-5959
J9 INSUR MATH ECON
JI Insur. Math. Econ.
PD NOV
PY 2013
VL 53
IS 3
BP 671
EP 677
DI 10.1016/j.insmatheco.2013.09.006
PG 7
WC Economics; Mathematics, Interdisciplinary Applications; Social Sciences,
   Mathematical Methods; Statistics & Probability
SC Business & Economics; Mathematics; Mathematical Methods In Social
   Sciences
GA 275ES
UT WOS:000328659700018
ER

PT J
AU Matsui, M
AF Matsui, Masayuki
TI An enterprise-aided theory and logic for real-time management
SO INTERNATIONAL JOURNAL OF PRODUCTION RESEARCH
LA English
DT Article
DE enterprise modelling; sandwich theory; real-time management; Matsui's
   form; ellipse strategy; Nash's solution
AB The traditional static/statistic management would not be necessarily useful under flexible/agile speed and changeable market in this century. There is the stochastic/intelligent enterprise problem toward real-time (RT) and big-data (BD) environment. Our problems are then sketched as follows: The needs to RT management would be more promoted and the look-ahead balancing problem with delay (lead time) would become more important to enterprises. This problem would include longer delay (gain) and feed-forward treatment as the larger ship control, and would be a newer and forthcoming subject beyond the traditional control theory on feedback focus. Thus, the problem would probably view and discuss a world of post-Cybernetics in the future. This paper presents a sandwich theory and develops a RT theory and look-ahead logic with delay for the enterprise-organisational behaviour under BD. The sandwich theory for the enterprise is first proposed, and would be occurred by the matching problem of the respective ellipse shape in the lower level and upper level. This correspondence would be considered as a dual problem in Matsui's form (W=ZL), and its solution would be Nash's point in the equilibrium at a pair a game.
C1 Kanagawa Univ, Dept Ind Engn & Management, Yokohama, Kanagawa, Japan.
RP Matsui, M (reprint author), Kanagawa Univ, Dept Ind Engn & Management, Yokohama, Kanagawa, Japan.
EM matsui@kanagawa-u.ac.jp
FU Committee for Advanced Management, Transdisciplinary Federation of
   Science and Technology (Oukan), Japan
FX Finally, we would acknowledge the support of study by the Committee for
   Advanced Management, Transdisciplinary Federation of Science and
   Technology (Oukan), Japan.
NR 3
TC 0
Z9 0
PU TAYLOR & FRANCIS LTD
PI ABINGDON
PA 4 PARK SQUARE, MILTON PARK, ABINGDON OX14 4RN, OXON, ENGLAND
SN 0020-7543
EI 1366-588X
J9 INT J PROD RES
JI Int. J. Prod. Res.
PD NOV 1
PY 2013
VL 51
IS 23-24
BP 7308
EP 7312
DI 10.1080/00207543.2013.775527
PG 5
WC Engineering, Industrial; Engineering, Manufacturing; Operations Research
   & Management Science
SC Engineering; Operations Research & Management Science
GA 269MS
UT WOS:000328246000037
ER

PT J
AU La Torre, D
   Mendivil, F
AF La Torre, D.
   Mendivil, F.
TI A Chaos game algorithm for generalized iterated function systems
SO APPLIED MATHEMATICS AND COMPUTATION
LA English
DT Article
DE Iterated function systems; Chaos game; Generalized fractal transforms
ID MEASURE-VALUED IMAGES; SELF-SIMILARITY; FRACTAL TRANSFORMS; ERGODIC
   THEOREM; MAPS
AB In this paper we provide an extension of the classical Chaos game for IFSP. The paper is divided into two parts: in the first one, we discuss how to determine the integral with respect to a measure which is a combination of a self-similar measure from an IFSP along with a density given by an IFSM. In the second part, we prove a version of the Ergodic Theorem for the integration of a continuous multifunction with respect to the invariant measure of an IFSP. These results are in line with some recent extensions of IFS theory to multifunctions. (C) 2013 Elsevier Inc. All rights reserved.
C1 [La Torre, D.] Univ Milan, Dept Econ Management & Quantitat Methods, Milan, Italy.
   [Mendivil, F.] Acad Univ, Dept Math & Stat, Wolfville, NS, Canada.
   [La Torre, D.] Khalifa Univ, Dept Appl Math & Sci, Abu Dhabi, U Arab Emirates.
RP La Torre, D (reprint author), Univ Milan, Dept Econ Management & Quantitat Methods, Milan, Italy.
EM davide.latorre@unimi.it
FU Natural Sciences and Engineering Research Council of Canada (NSERC)
FX FM gratefully acknowledges support for this work from the Natural
   Sciences and Engineering Research Council of Canada (NSERC).
NR 28
TC 1
Z9 1
PU ELSEVIER SCIENCE INC
PI NEW YORK
PA 360 PARK AVE SOUTH, NEW YORK, NY 10010-1710 USA
SN 0096-3003
EI 1873-5649
J9 APPL MATH COMPUT
JI Appl. Math. Comput.
PD NOV 1
PY 2013
VL 224
BP 238
EP 249
DI 10.1016/j.amc.2013.08.049
PG 12
WC Mathematics, Applied
SC Mathematics
GA 262KU
UT WOS:000327734800022
ER

PT J
AU Kojima, K
AF Kojima, Kentaro
TI A new axiom and interrelationships among coalition values for games in
   characteristic function form
SO APPLIED MATHEMATICS AND COMPUTATION
LA English
DT Article
DE Game theory; Cooperative games; Influence; Coalitions
AB A new axiom which is called dummy coalitions axiom within games in characteristic function form is proposed in this paper. Propositions which show that existing coalition values satisfy the proposed axiom are given. This paper also provides some interrelationships among coalition values. It is shown that there exists complementary relationship between blockability value and viability value. The author also clarifies that blockability value corresponds with profitability value of every coalition in constant-sum game. (C) 2013 Elsevier Inc. All rights reserved.
C1 Aoyama Gakuin Univ, Dept Ind & Syst Engn, Chuo Ku, Tokyo, Kanagawa 2525258, Japan.
RP Kojima, K (reprint author), Aoyama Gakuin Univ, Dept Ind & Syst Engn, Chuo Ku, O-401B,5-10-1 Fuchinobe, Tokyo, Kanagawa 2525258, Japan.
EM kojima@ise.aoyama.ac.jp
NR 4
TC 2
Z9 2
PU ELSEVIER SCIENCE INC
PI NEW YORK
PA 360 PARK AVE SOUTH, NEW YORK, NY 10010-1710 USA
SN 0096-3003
EI 1873-5649
J9 APPL MATH COMPUT
JI Appl. Math. Comput.
PD NOV 1
PY 2013
VL 224
BP 705
EP 713
DI 10.1016/j.amc.2013.08.090
PG 9
WC Mathematics, Applied
SC Mathematics
GA 262KU
UT WOS:000327734800063
ER

PT J
AU Haddad, M
   Altman, E
   Fiems, D
   Gaillard, J
AF Haddad, Majed
   Altman, Eitan
   Fiems, Dieter
   Gaillard, Julien
TI Paradoxes in Semi-Dynamic Evolutionary Power Control Game: When
   Intuition Fools You!
SO IEEE TRANSACTIONS ON WIRELESS COMMUNICATIONS
LA English
DT Article
DE Energy saving; power control; bio-inspired networks; evolutionary game
   theory; dynamics; paradoxes
ID DEPENDENT POPULATION GAMES; STATE
AB This paper studies a power control game over a collision channel. Each player has an energy state and balances energy conservation and transmission success. When opting for higher transmission power, the chances of a successful transmission in the presence of interference increases at the cost of a larger drop in energy. We study this dynamic game when restricting to simple non-dynamic strategies: a power level is chosen at start-up and maintained during the lifetime of the battery. A thorough analysis of the existence and characterization of the equilibria of this evolutionary Hawk-Dove game is conducted. Moreover, we study the stability of our results under various classes of evolutionary dynamics, including replicator dynamics and Brown-von Neumann-Nash (BNN) dynamics and identify various surprising paradoxes. Simulation results validate our theoretical claims.
C1 [Haddad, Majed; Altman, Eitan; Gaillard, Julien] INRIA Sophia Antipolis, F-06902 Sophia Antipolis, France.
   [Fiems, Dieter] Univ Ghent, Dept TELIN, B-9000 Ghent, Belgium.
RP Haddad, M (reprint author), INRIA Sophia Antipolis, 10 Route Lucioles, F-06902 Sophia Antipolis, France.
EM majed.haddad@inria.fr; eitan.altman@inria.fr;
   Di-eter.Fiems@telin.UGent.be; julien.gaillard@inria.fr
FU European Commission [FP7-ICT-2011-8-317672]
FX This work has been partially supported by the European Commission within
   the framework of the CONGAS project FP7-ICT-2011-8-317672, see
   www.congas-project.eu.
NR 25
TC 0
Z9 0
PU IEEE-INST ELECTRICAL ELECTRONICS ENGINEERS INC
PI PISCATAWAY
PA 445 HOES LANE, PISCATAWAY, NJ 08855-4141 USA
SN 1536-1276
EI 1558-2248
J9 IEEE T WIREL COMMUN
JI IEEE Trans. Wirel. Commun.
PD NOV
PY 2013
VL 12
IS 11
BP 5728
EP 5739
DI 10.1109/TWC.2013.101613.122041
PG 12
WC Engineering, Electrical & Electronic; Telecommunications
SC Engineering; Telecommunications
GA 266XV
UT WOS:000328058400031
ER

PT J
AU Samarakoon, S
   Bennis, M
   Saad, W
   Latva-aho, M
AF Samarakoon, Sumudu
   Bennis, Mehdi
   Saad, Walid
   Latva-aho, Matti
TI Backhaul-Aware Interference Management in the Uplink of Wireless Small
   Cell Networks
SO IEEE TRANSACTIONS ON WIRELESS COMMUNICATIONS
LA English
DT Article
DE Heterogeneous networks; capacity-limited backhaul; wired and wireless
   backhaul; reinforcement learning; game theory
ID EQUILIBRIA; FEMTOCELLS
AB The design of distributed mechanisms for interference management is one of the key challenges in emerging wireless small cell networks whose backhaul is capacity limited and heterogeneous (wired, wireless and a mix thereof). In this paper, a novel, backhaul-aware approach to interference management in wireless small cell networks is proposed. The proposed approach enables macrocell user equipments (MUEs) to optimize their uplink performance, by exploiting the presence of neighboring small cell base stations. The problem is formulated as a noncooperative game among the MUEs that seek to optimize their delay-rate tradeoff, given the conditions of both the radio access network and the - possibly heterogeneous - backhaul. To solve this game, a novel, distributed learning algorithm is proposed using which the MUEs autonomously choose their optimal uplink transmission strategies, given a limited amount of available information. The convergence of the proposed algorithm is shown and its properties are studied. Simulation results show that, under various types of backhauls, the proposed approach yields significant performance gains, in terms of both average throughput and delay for the MUEs, when compared to existing benchmark algorithms.
C1 [Samarakoon, Sumudu; Bennis, Mehdi; Latva-aho, Matti] Univ Oulu, Ctr Wireless Commun, SF-90100 Oulu, Finland.
   [Saad, Walid] Univ Miami, Dept Elect & Comp Engn, Coral Gables, FL 33124 USA.
RP Samarakoon, S (reprint author), Univ Oulu, Ctr Wireless Commun, SF-90100 Oulu, Finland.
EM sumudu@ee.oulu.fi; bennis@ee.oulu.fi; walid@miami.edu;
   matti.latva-aho@ee.oulu.fi
FU SHARING project under the Finland [128010]; U.S. National Science
   Foundation (NSF) [CNS-1253731]; Elektrobit; Siemens Networks; LOCON
   Project, TEKES, Finland
FX The authors would like to thank the Finnish funding agency for
   technology and innovation, Elektrobit and Siemens Networks for
   supporting this work. This work has been performed in the framework of
   the LOCON Project, TEKES, Finland, the SHARING project under the Finland
   grant 128010, and supported by the U.S. National Science Foundation
   (NSF) under Grant CNS-1253731.
NR 39
TC 0
Z9 0
PU IEEE-INST ELECTRICAL ELECTRONICS ENGINEERS INC
PI PISCATAWAY
PA 445 HOES LANE, PISCATAWAY, NJ 08855-4141 USA
SN 1536-1276
EI 1558-2248
J9 IEEE T WIREL COMMUN
JI IEEE Trans. Wirel. Commun.
PD NOV
PY 2013
VL 12
IS 11
BP 5813
EP 5825
DI 10.1109/TWC.2013.092413.130221
PG 13
WC Engineering, Electrical & Electronic; Telecommunications
SC Engineering; Telecommunications
GA 266XV
UT WOS:000328058400038
ER

PT J
AU Chen, X
   Huang, JW
AF Chen, Xu
   Huang, Jianwei
TI Database-Assisted Distributed Spectrum Sharing
SO IEEE JOURNAL ON SELECTED AREAS IN COMMUNICATIONS
LA English
DT Article
DE Distributed spectrum sharing; geo-location database; game theory; Nash
   equilibrium
ID ACCESS POINT SELECTION; POWER ALLOCATION; NETWORKS
AB According to FCC's ruling for white-space spectrum access, white-space devices are required to query a database to determine the spectrum availability. In this paper, we study the database-assisted distributed white-space access point (AP) network design. We first model the cooperative and non-cooperative channel selection problems among the APs as the system-wide throughput optimization and non-cooperative AP channel selection games, respectively, and design distributed AP channel selection algorithms that achieve system optimal point and Nash equilibrium, respectively. We then propose a state-based game formulation for the distributed AP association problem of the secondary users by taking the cost of mobility into account. We show that the state-based distributed AP association game has the finite improvement property, and design a distributed AP association algorithm that can converge to a state-based Nash equilibrium. Numerical results show that the algorithm is robust to the perturbation by secondary users' dynamical leaving and entering the system.
C1 [Chen, Xu] Arizona State Univ, Sch Elect Comp & Energy Engn, Tempe, AZ USA.
   [Chen, Xu] Chinese Univ Hong Kong, Hong Kong, Hong Kong, Peoples R China.
[truncated: 28,414,801 more chars]
