# Supplementary material for: Invisible Brain: Knowledge in Research Works and Neuron Activity
Source: PLoS One. 2016 Jul 20;11(7):e0158590. doi: 10.1371/journal.pone.0158590 (PMC4954711; doi:10.1371/journal.pone.0158590)
Supplement: S1 File — (ZIP) [file pone.0158590.s001.zip › Angina_pubmed.txt]

1: Gaibazzi N, Pigazzani F, Reverberi C, Porter TR. Rest global longitudinal 2D
strain to detect coronary artery disease in patients undergoing stress
echocardiography: a comparison with wall-motion and coronary flow reserve
responses. Echo Res Pract. 2014 Dec 1;1(2):61-70. doi: 10.1530/ERP-14-0020. Epub 
2014 Nov 3. PubMed PMID: 26693302; PubMed Central PMCID: PMC4676453.


2: Zavalska TV. [ANTIPLATELET THERAPY INFLUENCE ON IMMUNOLOGICAL STATUS OF
PROGRESSIVE ANGINA PATIENTS]. Lik Sprava. 2014 Sep-Oct;(9-10):43-6. Ukrainian.
PubMed PMID: 26492774.


3: Nastina O. [CHANGES OF GLOBAL AND LOCAL MYOCARDIAL CONTRACTILITY OF CHERNOBYL 
ACCIDENT CLEAN-UP WORKERS WITH STABLE ANGINA]. Lik Sprava. 2014
Sep-Oct;(9-10):34-42. Ukrainian. PubMed PMID: 26492773.


4: Alphin S, Höfer S, Perk J, Slørdahl S, Zwisler AO, Oldridge N. The MacNew
Heart Disease Health-Related Quality of Life Questionnaire: A Scandinavian
Validation Study. Soc Indic Res. 2015;122(2):519-537. Epub 2014 Jul 24. PubMed
PMID: 26346324; PubMed Central PMCID: PMC4555195.


5: Batchvarov VN, Behr ER. QRS-ST-T triangulation with repolarization shortening 
as a precursor of sustained ventricular tachycardia during acute myocardial
ischemia. J Arrhythm. 2015 Apr;31(2):118-20. doi: 10.1016/j.joa.2014.08.006. Epub
2014 Sep 20. PubMed PMID: 26336543; PubMed Central PMCID: PMC4550118.


6: Yamada Y, Kamishima K, Kawarai H, Haruta S. Clinical course of a case of
variant angina treated with a pacemaker for cardiopulmonary arrest due to
complete atrioventricular block and pulseless electrical activity. J Arrhythm.
2015 Feb;31(1):66. doi: 10.1016/j.joa.2014.06.003. Epub 2014 Sep 11. PubMed PMID:
26336530; PubMed Central PMCID: PMC4550231.


7: Makino H, Miyamoto Y, Kikuchi-Taura A, Soma T, Taguchi A, Kishimoto I.
Decreased levels of circulating CD34(+) cells are associated with coronary heart 
disease in Japanese patients with type 2 diabetes. J Diabetes Investig. 2015
Jul;6(4):473-8. doi: 10.1111/jdi.12310. Epub 2014 Dec 13. PubMed PMID: 26221527; 
PubMed Central PMCID: PMC4511308.


8: Maeda O, Ando T, Ishiguro K, Watanabe O, Miyahara R, Nakamura M, Funasaka K,
Furukawa K, Ando Y, Kato K, Goto H. A patient with esophageal cancer with bone
metastasis who achieved pain relief with repetitive administration of
strontium-89 chloride. Clin J Gastroenterol. 2014 Oct;7(5):387-91. doi:
10.1007/s12328-014-0515-1. Epub 2014 Jul 10. PubMed PMID: 26184016.


9: Panahi Y, Pishgoo B, Dadjou Y, Mehdirad M, Soflaei SS, Sahebkar A. Efficacy
and Safety of Dorocontin(®) versus Sustac(®) in the Treatment of Stable Angina
Pectoris: A Randomized, Double-Blind Comparative Trial. Sci Pharm. 2014 Aug
16;82(4):815-24. doi: 10.3797/scipharm.1406-16. eCollection 2014 Dec. PubMed
PMID: 26171326; PubMed Central PMCID: PMC4475798.


10: Herych PR, Iatsyshyn RI. [TREATMENT AND PREVENTION OF COMBINED
CARDIO-RESPIRATORY PATHOLOGY IN EXACERBATION OF CHRONIC OBSTRUCTIVE-PULMONARY
DISEASE (new approach)]. Lik Sprava. 2014 Jul-Aug;(7-8):38-46. Ukrainian. PubMed 
PMID: 26118080.


11: Rodrigues-Bastos RM, Campos EM, Ribeiro LC, Bastos Filho MG,
Bustamante-Teixeira MT. Hospitalizations for ambulatory care-sensitive
conditions, Minas Gerais, Southeastern Brazil, 2000 and 2010. Rev Saude Publica. 
2014 Dec;48(6):958-67. doi: 10.1590/S0034-8910.2014048005232. English,
Portuguese. PubMed PMID: 26039399; PubMed Central PMCID: PMC4285832.


12: Sepahvand E, Jalali R, Mirzaei M, Kargar Jahromi M. Association between short
sleep and body mass index, hypertension among acute coronary syndrome patients in
coronary care unit. Glob J Health Sci. 2014 Nov 26;7(3):134-9. doi:
10.5539/gjhs.v7n3p134. PubMed PMID: 25948448.


13: La Manna A, Mangiameli A, Capodanno D, Longo G, Sgroi C, Tamburino C.
Managing bioabsorbable vascular scaffold failure: combined scaffold restenosis
and late-acquired coronary aneurysm treated with self-expandable stent. Can J
Cardiol. 2015 May;31(5):691.e1-3. doi: 10.1016/j.cjca.2014.12.021. Epub 2014 Dec 
19. PubMed PMID: 25936494.


14: Lam DW, LeRoith D. Metabolic Syndrome. 2015 May 19. In: De Groot LJ,
Beck-Peccoz P, Chrousos G, Dungan K, Grossman A, Hershman JM, Koch C, McLachlan
R, New M, Rebar R, Singer F, Vinik A, Weickert MO, editors. Endotext [Internet]. 
South Dartmouth (MA): MDText.com, Inc.; 2000-. Available from
http://www.ncbi.nlm.nih.gov/books/NBK278936/
PubMed PMID: 25905173.


15: Parveen N, Subhakumari KN, Krishnan S. Pregnancy Associated Plasma Protein-A 
(PAPP-A) Levels in Acute Coronary Syndrome: A Case Control Study in a Tertiary
Care Centre. Indian J Clin Biochem. 2015 Apr;30(2):150-4. doi:
10.1007/s12291-014-0421-9. Epub 2014 Feb 22. PubMed PMID: 25883421; PubMed
Central PMCID: PMC4393384.


16: Surhonne PS, Mahla H, Bhairappa S, Somanna S, Manjunath CN. Successful
retrieval of fractured pressure wire tip (FFR) by hybrid technique. J Saudi Heart
Assoc. 2015 Apr;27(2):118-22. doi: 10.1016/j.jsha.2014.09.001. Epub 2014 Sep 16. 
PubMed PMID: 25870505; PubMed Central PMCID: PMC4392348.


17: Suchkova IO, Pavlinova LI, Larionova EE, Alenina NV, Solov'ev KV, Baranova
TV, Belotserkovskaia EV, Sasina LK, Bader M, Denisenko AD, Mustafina OE,
Khusnutdinova EK, Patkin EL. [[Length polymorphism of minisatellite repeat
B2-VNTR of the bradykinin B2 receptor gene in healthy Russians and in patients
with coronary heart disease]. Mol Biol (Mosk). 2014 Sep-Oct;48(5):752-62.
Russian. PubMed PMID: 25842860.


18: Kamath AT, Bhagania MK, Balakrishna R, Sevagur GK, Amar R. Ludwig's Angina in
Pregnancy Necessitating Pre Mature Delivery. J Maxillofac Oral Surg. 2015
Mar;14(Suppl 1):186-9. doi: 10.1007/s12663-012-0410-6. Epub 2012 Aug 1. PubMed
PMID: 25838696; PubMed Central PMCID: PMC4379211.


19: Sedaghat A, Sadeghi M, Heidari R, Sistani E, Bayanfar Z. Rheumatoid factor,
anti-nuclear antibody in ischemic heart disease: Acute versus chronic patients.
ARYA Atheroscler. 2014 Nov;10(6):305-10. PubMed PMID: 25815020; PubMed Central
PMCID: PMC4354083.


20: Isbitan A, Shaaban H, Qaqa A, Joshi M, Shamoon F. Cavernous hemangioma of the
mitral valve in an adult male patient successfully treated with surgical
resection: a case report. J Heart Valve Dis. 2014 Sep;23(5):662-4. PubMed PMID:
25799719.


21: Gatti G, Dell'Angela L, Pinamonti B, Gon L, Benussi B, Sinagra G, Pappalardo 
A. Asymmetric ring annuloplasty for ischemic mitral regurgitation: early and
mid-term outcomes. J Heart Valve Dis. 2014 Nov;23(6):695-706. PubMed PMID:
25790616.


22: Mani KA, Hoo Sang M, Younger-Coleman NO, Ferguson TS. Ischaemic Heart Disease
at the University Hospital of the West Indies: Trends in Hospital Admissions and 
Inpatient Mortality Rates 2005-2010. West Indian Med J. 2014 Sep;63(5):424-30.
doi: 10.7727/wimj.2013.293. Epub 2014 May 8. PubMed PMID: 25781277; PubMed
Central PMCID: PMC4655684.


23: Gerasimov AM, Merkulov EV, Samko AN, Koshel' IIu. [Embolization of mammary
artery branches after mammary artery bypass surgery]. Vestn Rentgenol Radiol.
2014 Jul-Aug;(4):42-5. Russian. PubMed PMID: 25775887.


24: Moattari M, Adib F, Kojuri J, Tabatabaee SH. Angina self-management plan and 
quality of life, anxiety and depression in post coronary angioplasty patients.
Iran Red Crescent Med J. 2014 Nov 9;16(11):e16981. doi: 10.5812/ircmj.16981.
eCollection 2014 Nov. PubMed PMID: 25763214; PubMed Central PMCID: PMC4329936.


25: Dadonienė J, Stropuvienė S, Stukas R, Venalis A, Sokka-Isler T. Predictors of
mortality in patients with rheumatoid arthritis in Lithuania: Data from a cohort 
study over 10 years. Medicina (Kaunas). 2015;51(1):25-31. doi:
10.1016/j.medici.2014.11.001. Epub 2014 Nov 26. PubMed PMID: 25744772.


26: Ichikawa M, Takei Y, Hamasaki T, Kijima Y. Characterization of patients with 
angioscopically-detected in-stent mural thrombi – genetics of clopidogrel
responsiveness and generations of drug-eluting stents. Circ J. 2015;79(1):85-90. 
doi: 10.1253/circj.CJ-14-0639. Epub 2014 Oct 30. PubMed PMID: 25744629.


27: Lee SN, Shin DI, Jung MH, Choi IJ, Seo SM, Her SH, Kim PJ, Moon KW, Yoo KD,
Baek SH, Seung KB. Impact of cystatin-C level on the prevalence and angiographic 
characteristics of vasospastic angina in Korean patients. Int Heart J.
2015;56(1):49-55. doi: 10.1536/ihj.14-213. Epub 2014 Dec 24. PubMed PMID:
25742943.


28: Kniazeva TA, Nikitin MV, Otto MP, Trukhacheva NV, Cherkashina IV. [The
combined application of enhanced external counterpulsation for the rehabilitation
of the patients presenting with coronary heart disease]. Vopr Kurortol Fizioter
Lech Fiz Kult. 2014 Nov-Dec;(6):13-5. Russian. PubMed PMID: 25730928.


29: Roberts WC, Shafii AE, Grayburn PA, Ko JM, Weissenborn MR, Rosenblatt RL,
Guileyardo JM. Clinical and morphologic features of acute, subacute and chronic
cor pulmonale (pulmonary heart disease). Am J Cardiol. 2015 Mar 1;115(5):697-703.
doi: 10.1016/j.amjcard.2014.12.002. Epub 2014 Dec 18. PubMed PMID: 25727086.


30: Anghel L, Arsenescu Georgescu C. Particularities of coronary artery disease
in hypertensive patients with left bundle branch block. Maedica (Buchar). 2014
Dec;9(4):333-7. PubMed PMID: 25705301; PubMed Central PMCID: PMC4316876.


31: Kitagawa T, Sogabe H. [Imaging diagnosis: Q & A. Markedly dilated pulmonary
artery (trunk) in association with acute pulmonary hypertension, causing
extrusion of the left coronary artery and acute stenosis and unstable angina].
Kyobu Geka. 2014 Jun;67(6):477-82. Japanese. PubMed PMID: 25702329.


32: Špinar J, Špinarová L, Vítovec J. [IMProved Reduction of Outcomes: Vytorin
Efficacy International Trial (studie IMPROVE-IT)]. Vnitr Lek. 2014
Dec;60(12):1095-101. Czech. PubMed PMID: 25692840.


33: Furkalo SN, Khasianov IV, Vlasenko EA. [Biodegradable coronary stents:
history of application and own experience]. Klin Khir. 2014 Oct;(10):23-6.
Russian. PubMed PMID: 25675782.


34: Gaĭsenok OV, Martsevich SIu. [Determination of indications for coronary
angiography in asymptomatic patients and patients with stable angina].
Kardiologiia. 2014;54(10):57-62. Russian. PubMed PMID: 25675722.


35: Parisi V, Galasso G, Pastore F, De Luca S, Allocca E, Capuano E, Trimarco B, 
Ferrara N. Three dimensional myocardial deformation and diagnosis of stable
coronary artery disease. Transl Med UniSa. 2014 Dec 19;11:69-71. eCollection 2015
Jan-Apr. PubMed PMID: 25674554; PubMed Central PMCID: PMC4309660.


36: Prajapati J, Jain S, Virpariya K, Rawal J, Joshi H, Sharma K, Roy B, Thakkar 
A. Novel atherosclerotic risk factors and angiographic profile of young Gujarati 
patients with acute coronary syndrome. J Assoc Physicians India. 2014
Jul;62(7):584-8. PubMed PMID: 25672030.


37: Paras I, Bakhsh A, Hussain G, Khan Y, Moeen M. Early outcome of coronary
artery bypass grafting in patients with unstable angina. J Ayub Med Coll
Abbottabad. 2014 Jul-Sep;26(3):283-5. PubMed PMID: 25671927.


38: Xu RX, Li S, Li XL, Zhang Y, Guo YL, Zhu CG, Wu NQ, Qing P, Sun J, Dong Q, Li
JJ. High-density lipoprotein subfractions in relation with the severity of
coronary artery disease: A Gensini score assessment. J Clin Lipidol. 2015
Jan-Feb;9(1):26-34. doi: 10.1016/j.jacl.2014.11.003. Epub 2014 Nov 18. PubMed
PMID: 25670357.


39: Vašků A, Bienertová-Vašků J, Pařenica J, Pávková Goldbergová M, Novák J,
Chmelíková M, Honsová D, Lipkova J, Kala P, Spinar J. Central pulse pressure and 
variability in matrix metalloproteinases genes and their inhibitors in patients
with ischemic heart disease. Physiol Res. 2014;63 Suppl 4:S497-507. PubMed PMID: 
25669681.


40: Ul Haq E, Kleyn E, Omar B. Painful palpitations: chest pain associated with
postextrasystolic ST depression. Rev Cardiovasc Med. 2014;15(4):358-61. PubMed
PMID: 25662929.


41: Puaschitz NG, Strand E, Norekvål TM, Dierkes J, Dahl L, Svingen GF, Assmus J,
Schartum-Hansen H, Øyen J, Pedersen EK, Drevon CA, Tell GS, Nygård O. Dietary
intake of saturated fat is not associated with risk of coronary events or
mortality in patients with established coronary artery disease. J Nutr. 2015
Feb;145(2):299-305. doi: 10.3945/jn.114.203505. Epub 2014 Dec 10. PubMed PMID:
25644351.


42: Kostanjšek D, Benčić M, Keglević MV. Ambulatory care sensitive conditions at 
out-of-hospital emergence services in Croatia: a longitudinal study based on
routinely collected data. Coll Antropol. 2014 Dec;38 Suppl 2:143-8. PubMed PMID: 
25643542.


43: Kim JH, Kim C, Kim J, Park JS, Lee HW, Choi JH, Lee HC, Cha KS, Hong TJ, Oh
JH. The effect of intracoronary administration of ergonovine on the contralateral
coronary artery in a provocation test for the diagnosis of variant angina. Acta
Cardiol. 2014 Dec;69(6):628-34. PubMed PMID: 25643433.


44: Milner TD, Viner AC, MacKinnon AC, Sethi T, Flapan AD. Temporal expression of
galectin-3 following myocardial infarction. Acta Cardiol. 2014 Dec;69(6):595-602.
PubMed PMID: 25643429.


45: Putera M, Roark R, Lopes RD, Udayakumar K, Peterson ED, Califf RM, Shah BR.
Translation of acute coronary syndrome therapies: from evidence to routine
clinical practice. Am Heart J. 2015 Feb;169(2):266-73. doi:
10.1016/j.ahj.2014.09.015. Epub 2014 Nov 12. PubMed PMID: 25641536.


46: Sarma A, O'Donoghue ML. Surviving the gauntlet: modern challenges in
cardiovascular drug approval and implementation. Am Heart J. 2015
Feb;169(2):191-3. doi: 10.1016/j.ahj.2014.10.016. Epub 2014 Nov 12. PubMed PMID: 
25641526.


47: Zarisfi F, Hong QE, Seah PS, Li H, Yap S, Ong ME. Retrospective study of
elderly frequent attenders presenting with chest pain at emergency department.
Int J Emerg Med. 2014 Sep 12;7:35. doi: 10.1186/s12245-014-0035-2. eCollection
2014. PubMed PMID: 25635195; PubMed Central PMCID: PMC4306066.


48: Mittal SR. Etiopathogenesis of microvascular angina: caveats in our
knowledge. Indian Heart J. 2014 Nov-Dec;66(6):678-81. doi:
10.1016/j.ihj.2014.10.407. Epub 2014 Nov 4. PubMed PMID: 25634404; PubMed Central
PMCID: PMC4310995.


49: Bhakthavatsala Reddy C, Cyriac C, Desle HB. Role of "Ischemia Modified
Albumin" (IMA) in acute coronary syndromes. Indian Heart J. 2014
Nov-Dec;66(6):656-62. doi: 10.1016/j.ihj.2014.12.005. Epub 2014 Dec 22. PubMed
PMID: 25634401; PubMed Central PMCID: PMC4311005.


50: Dehghani MR, Taghipour-Sani L, Rezaei Y, Rostami R. Diagnostic importance of 
admission platelet volume indices in patients with acute chest pain suggesting
acute coronary syndrome. Indian Heart J. 2014 Nov-Dec;66(6):622-8. doi:
10.1016/j.ihj.2014.10.415. Epub 2014 Nov 10. PubMed PMID: 25634396; PubMed
Central PMCID: PMC4310955.


51: Sharma M, Sawhney JP, Panda S. Sleep quality and duration - potentially
modifiable risk factors for Coronary Artery Disease? Indian Heart J. 2014
Nov-Dec;66(6):565-8. doi: 10.1016/j.ihj.2014.10.412. Epub 2014 Nov 4. PubMed
PMID: 25634385; PubMed Central PMCID: PMC4310970.


52: Malčić I, Bertić M, Eicken A, Kniewald H, Kašnar-Samprec J, Šarić D,
Schreiber C, Bartoniček D, Dilber D. [Congenital coronary artery fistulas:
clinical and therapeutic consideration]. Lijec Vjesn. 2014
Sep-Oct;136(9-10):261-8. Croatian. PubMed PMID: 25632771.


53: Luo J, Xu H, Zhou XZ, Chen KJ, Gao R. [Combination rules of Chinese herbal
prescriptions for treating unstable angina based on complex network]. Zhongguo
Zhong Xi Yi Jie He Za Zhi. 2014 Dec;34(12):1420-4. Chinese. PubMed PMID:
25632738.


54: Nam KH, Lee JI, Choi BK, Han IH. Intracranial extension of spinal
subarachnoid hematoma causing severe cerebral vasospasm. J Korean Neurosurg Soc. 
2014 Dec;56(6):527-30. doi: 10.3340/jkns.2014.56.6.527. Epub 2014 Dec 31. PubMed 
PMID: 25628817; PubMed Central PMCID: PMC4303733.


55: Liszka J, Haberka M, Tabor Z, Finik M, Gąsior Z. Two-dimensional
speckle-tracking echocardiography assessment of left ventricular remodeling in
patients after myocardial infarction and primary reperfusion. Arch Med Sci. 2014 
Dec 22;10(6):1091-100. doi: 10.5114/aoms.2014.47821. PubMed PMID: 25624844;
PubMed Central PMCID: PMC4296067.


56: Barrabés JA, Bardají A, Jiménez-Candil J, del Nogal Sáez F, Bodí V, Basterra 
N, Marco E, Melgares R, Cuñat de la Hoz J, Fernández-Ortiz A; investigators of
DIOCLES study. Prognosis and management of acute coronary syndrome in Spain in
2012: the DIOCLES study. Rev Esp Cardiol (Engl Ed). 2015 Feb;68(2):98-106. doi:
10.1016/j.rec.2014.03.010. Epub 2014 Jun 11. PubMed PMID: 25623429.


57: Wan Y, Sun T, Liu Z, Zhang S, Yao R, Yao H, Kan Q. [Impact of percutaneous
coronary intervention versus medical therapy on mortality in stable coronary
artery disease: a meta-analysis]. Zhonghua Xin Xue Guan Bing Za Zhi. 2014
Dec;42(12):1048-53. Chinese. PubMed PMID: 25623353.


58: Akgüllü Ç, Eryılmaz U, Zencir C, Güngör H. Management of a subclavian artery 
thrombosis causing acute anterior wall infarction and concurrent left arm
ischemia in a patient with prior coronary bypass. Turk Kardiyol Dern Ars. 2014
Dec;42(8):751-5. doi: 10.5543/tkda.2014.80524. PubMed PMID: 25620337.


59: Straka M, Varga I, Erdelský I, Straka-Trapezanlidis M, Krňoulová J.
Drug-induced gingival enlargement. Neuro Endocrinol Lett. 2014;35(7):567-76.
Review. PubMed PMID: 25617879.


60: Pollack A, Mohanty BD, Handa R, Looser PM, Fuster V, King SB 3rd, Sharma SK. 
Preventive stenting in acute myocardial infarction. JACC Cardiovasc Interv. 2015 
Jan;8(1 Pt B):131-8. doi: 10.1016/j.jcin.2014.09.006. Epub 2014 Oct 31. Review.
PubMed PMID: 25616917.


61: Nikdoust F, Tabatabaei SA, Shafiee A, Mostafavi A, Mohamadi M, Mohammadi S.
The effect of elective percutaneous coronary intervention of the right coronary
artery on right ventricular function. Int Cardiovasc Res J. 2014 Dec;8(4):148-51.
Epub 2014 Dec 1. PubMed PMID: 25614857; PubMed Central PMCID: PMC4302501.


62: Cyrne Carvalho H. Comment on “Percutaneous coronary intervention with
everolimus-eluting bioabsorbable vascular scaffolds in routine clinical practice:
early and midterm outcomes from the European multicentre GHOST-EU registry”. Rev 
Port Cardiol. 2014 Nov;33(11):751-2. English, Portuguese. PubMed PMID: 25610928.


63: Shi Q, Gao K, Zhao H, Wang J, Zhai X, Lu P, Chen J, Wang W. Phenomics
research on coronary heart disease based on human phenotype ontology. Biomed Res 
Int. 2014;2014:240284. doi: 10.1155/2014/240284. Epub 2014 Dec 15. PubMed PMID:
25610858; PubMed Central PMCID: PMC4279366.


64: Kaur R, Matharoo K, Sharma R, Bhanwer AJ. C-reactive protein + 1059 G>C
polymorphism in type 2 diabetes and coronary artery disease patients. Meta Gene. 
2013 Nov 21;1:82-92. doi: 10.1016/j.mgene.2013.10.012. eCollection 2013 Dec.
PubMed PMID: 25606378; PubMed Central PMCID: PMC4205026.


65: Choi HY, Park HC, Ha SK. How do We Manage Coronary Artery Disease in Patients
with CKD and ESRD? Electrolyte Blood Press. 2014 Dec;12(2):41-54. doi:
10.5049/EBP.2014.12.2.41. Epub 2014 Dec 31. Review. PubMed PMID: 25606043; PubMed
Central PMCID: PMC4297703.


66: Kang HY, Seo DY, Chung JY, Park SW, Kang JM. Variant angina associated with
myocardial bridging and obstructive sleep apnea syndrome after lumbar spine
surgery. Korean J Anesthesiol. 2014 Dec;67(Suppl):S27-9. doi:
10.4097/kjae.2014.67.S.S27. PubMed PMID: 25598894; PubMed Central PMCID:
PMC4295968.


67: Moon HS, Lee JY, Chon JY, Lee H, Kim D. Air-Q®sp-assisted awake fiberoptic
bronchoscopic intubation in a patient with Ludwig's angina. Korean J Anesthesiol.
2014 Dec;67(Suppl):S23-4. doi: 10.4097/kjae.2014.67.S.S23. PubMed PMID: 25598892;
PubMed Central PMCID: PMC4295966.


68: Sin NL, Yaffe K, Whooley MA. Depressive symptoms, cardiovascular disease
severity, and functional status in older adults with coronary heart disease: the 
heart and soul study. J Am Geriatr Soc. 2015 Jan;63(1):8-15. doi:
10.1111/jgs.13188. Epub 2014 Dec 31. PubMed PMID: 25597554; PubMed Central PMCID:
PMC4299945.


69: Demerouti E, Petrou E, Karatasakis G, Mastorakou I, Athanassopoulos G. First 
application of coronary flow reserve measurement for the assessment of left main 
compression syndrome in pulmonary hypertension. Can J Cardiol. 2015
Apr;31(4):548.e9-548.e11. doi: 10.1016/j.cjca.2014.09.012. Epub 2014 Sep 20.
PubMed PMID: 25595033.


70: Koci F, Eltibi R, Hadley M, Kumar D. Necrotic bowel induces takotsubo-like
myocardial injury. Tex Heart Inst J. 2014 Dec 1;41(6):638-40. doi:
10.14503/THIJ-13-3500. eCollection 2014 Dec. PubMed PMID: 25593531; PubMed
Central PMCID: PMC4251338.


71: Crawley PD, Mahlow WJ, Huntsinger DR, Afiniwala S, Wortham DC. Giant coronary
artery aneurysms: review and update. Tex Heart Inst J. 2014 Dec 1;41(6):603-8.
doi: 10.14503/THIJ-13-3896. eCollection 2014 Dec. Review. PubMed PMID: 25593524; 
PubMed Central PMCID: PMC4251331.


72: Njeim M, Nasr Y, Younes M, Song TK, Koenig GC, Nour K. Single coronary ostium
in right coronary sinus: previously unreported "one for all" configuration. Tex
Heart Inst J. 2014 Dec 1;41(6):601-2. doi: 10.14503/THIJ-13-3806. eCollection
2014 Dec. PubMed PMID: 25593523; PubMed Central PMCID: PMC4251330.


73: Lin Y, Wang YF, Lin DQ, Chen JW, Li JZ, Lan TH, Ou AH, Ruan XM. Efficacy and 
safety of Huxin formula in patients after CABG: a multicenter, double-blind,
randomized clinical trial. Forsch Komplementmed. 2014;21(6):351-9. doi:
10.1159/000370010. Epub 2014 Dec 11. PubMed PMID: 25592946.


74: Lu HT, Nordin R, Wan Ahmad WA, Lee CY, Zambahari R, Ismail O, Liew HB, Sim
KH; NCVD Investigators. Sex differences in acute coronary syndrome in a
multiethnic asian population: results of the malaysian national cardiovascular
disease database-acute coronary syndrome (NCVD-ACS) registry. Glob Heart. 2014
Dec;9(4):381-90. doi: 10.1016/j.gheart.2014.06.001. PubMed PMID: 25592791.


75: Taştan A, Özel E, Öztürk A, Uyar S, Özcan EE, Şenarslan Ö, Tavlı T.
Comparison of floating wire and single wire techniques in right coronary ostial
lesions in terms of procedural features and one-year clinical follow-up results. 
Anatol J Cardiol. 2015 Oct;15(10):830-5. doi: 10.5152/akd.2014.5730. Epub 2014
Oct 31. PubMed PMID: 25592104.


76: Zhang H, Long M, Wu Z, Han X, Yu Y. Sodium tanshinone IIA silate as an add-on
therapy in patients with unstable angina pectoris. J Thorac Dis. 2014
Dec;6(12):1794-9. doi: 10.3978/j.issn.2072-1439.2014.12.37. PubMed PMID:
25589975; PubMed Central PMCID: PMC4283346.


77: Yao Y, Feng Y, Lin W. Systematic review and meta-analysis of randomized
controlled trials comparing compound danshen dripping pills and isosorbide
dinitrate in treating angina pectoris. Int J Cardiol. 2015 Mar 1;182:46-7. doi:
10.1016/j.ijcard.2014.12.112. Epub 2014 Dec 29. PubMed PMID: 25585358.


78: Muse ED, Feldman DI, Blaha MJ, Dardari ZA, Blumenthal RS, Budoff MJ, Nasir K,
Criqui MH, Cushman M, McClelland RL, Allison MA. The association of resistin with
cardiovascular disease in the Multi-Ethnic Study of Atherosclerosis.
Atherosclerosis. 2015 Mar;239(1):101-8. doi:
10.1016/j.atherosclerosis.2014.12.044. Epub 2014 Dec 23. PubMed PMID: 25585029;
PubMed Central PMCID: PMC4331252.


79: Kim YN, Kim YA, Yang AR, Lee BH. Relationship between Blood Mercury Level and
Risk of Cardiovascular Diseases: Results from the Fourth Korea National Health
and Nutrition Examination Survey (KNHANES IV) 2008-2009. Prev Nutr Food Sci. 2014
Dec;19(4):333-42. doi: 10.3746/pnf.2014.19.4.333. Epub 2014 Dec 31. PubMed PMID: 
25580399; PubMed Central PMCID: PMC4287327.


80: Campbell RL, Bellolio MF, Knutson BD, Bellamkonda VR, Fedko MG, Nestler DM,
Hess EP. Epinephrine in anaphylaxis: higher risk of cardiovascular complications 
and overdose after administration of intravenous bolus epinephrine compared with 
intramuscular epinephrine. J Allergy Clin Immunol Pract. 2015 Jan-Feb;3(1):76-80.
doi: 10.1016/j.jaip.2014.06.007. Epub 2014 Aug 29. PubMed PMID: 25577622.


81: Calabrò RS, Gervasi G, Bramanti P. L-Arginine and vascular diseases: lights
and pitfalls! Acta Biomed. 2014 Dec 17;85(3):222-8. PubMed PMID: 25567458.


82: Kindzelski BA, Zhou Y, Horvath KA. Transmyocardial revascularization devices:
technology update. Med Devices (Auckl). 2014 Dec 18;8:11-9. doi:
10.2147/MDER.S51591. eCollection 2015. Review. PubMed PMID: 25565905; PubMed
Central PMCID: PMC4274152.


83: Dudek D, Rzeszutko Ł, Zasada W, Depukat R, Siudak Z, Ochała A, Wojakowski W, 
Przewłocki T, Żmudka K, Kochman J, Lekston A, Gąsior M. Bioresorbable vascular
scaffolds in patients with acute coronary syndromes: the POLAR ACS study. Pol
Arch Med Wewn. 2014;124(12):669-77. PubMed PMID: 25563622.


84: Bozorgi A, Mehrabi Nasab E, Sardari A, Nejatian M, Nasirpour S, Sadeghi S.
Effect of Enhanced External Counterpulsation (EECP) on Exercise Time Duration and
Functional Capacity in Patients with Refractory Angina Pectoris. J Tehran Heart
Cent. 2014 Jan 12;9(1):33-7. PubMed PMID: 25561968; PubMed Central PMCID:
PMC4277789.


85: Skorić B, Čikeš M, Ljubas Maček J, Baričević Ž, Škorak I, Gašparović H,
Biočina B, Miličić D. Cardiac allograft vasculopathy: diagnosis, therapy, and
prognosis. Croat Med J. 2014 Dec;55(6):562-76. Review. PubMed PMID: 25559827;
PubMed Central PMCID: PMC4295072.


86: Yoon YS, Oh SW. Optimal waist circumference cutoff values for the diagnosis
of abdominal obesity in korean adults. Endocrinol Metab (Seoul). 2014 Dec
29;29(4):418-26. doi: 10.3803/EnM.2014.29.4.418. Review. PubMed PMID: 25559570;
PubMed Central PMCID: PMC4285028.


87: Achkasov EE, Mashkovskiĭ EV, Bogova OT, Vulkan Sh. [Morphological and
functional features of circulatory system in retired and active elite athletes]. 
Vestn Ross Akad Med Nauk. 2014;(5-6):34-9. Review. Russian. PubMed PMID:
25558678.


88: Yang N, Feng JP, Chen G, Kou L, Li Y, Ren P, Zhao LL, Qin Q. Variability in
lipid profile among patients presented with acute myocardial infarction, unstable
angina and stable angina pectoris. Eur Rev Med Pharmacol Sci. 2014;18(24):3761-6.
PubMed PMID: 25555864.


89: Alunni G, Marra S, Meynet I, D'amico M, Elisa P, Fanelli A, Molinaro S,
Garrone P, Deberardinis A, Campana M, Lerman A. The beneficial effect of
extracorporeal shockwave myocardial revascularization in patients with refractory
angina. Cardiovasc Revasc Med. 2015 Jan-Feb;16(1):6-11. doi:
10.1016/j.carrev.2014.10.011. Epub 2014 Nov 10. PubMed PMID: 25555620.


90: Jaffe AS. Vasospasm and type 2 AMI? Am J Med. 2015 Apr;128(4):329-30. doi:
10.1016/j.amjmed.2014.12.014. Epub 2014 Dec 30. PubMed PMID: 25555548.


91: Shi YN, Shi YM, Yang L, Li XC, Zhao JH, Qu Y, Zhu HT, Wang D, Cheng RR, Yang 
CR, Xu M, Zhang YJ. Lignans and aromatic glycosides from Piper wallichii and
their antithrombotic activities. J Ethnopharmacol. 2015 Mar 13;162:87-96. doi:
10.1016/j.jep.2014.12.038. Epub 2014 Dec 31. PubMed PMID: 25555357.


92: MacAlpin RN. Some observations on and controversies about coronary arterial
spasm. Int J Cardiol. 2015 Feb 15;181:389-98. doi: 10.1016/j.ijcard.2014.12.047. 
Epub 2014 Dec 23. Review. PubMed PMID: 25555285.


93: Cattaneo M, Porretta AP, Gallino A. Ranolazine: Drug overview and possible
role in primary microvascular angina management. Int J Cardiol. 2015 Feb
15;181:376-81. doi: 10.1016/j.ijcard.2014.12.055. Epub 2014 Dec 23. Review.
PubMed PMID: 25555283.


94: Ye Y, Yang X, Zhao X, Chen L, Xie H, Zeng Y, Shen Z, Fan Z, Liu Z, Zhang S.
Serum chemokine CCL17/thymus activation and regulated chemokine is correlated
with coronary artery diseases. Atherosclerosis. 2015 Feb;238(2):365-9. doi:
10.1016/j.atherosclerosis.2014.12.047. Epub 2014 Dec 23. PubMed PMID: 25555269.


95: Alnasser SM, Huang W, Gore JM, Steg PG, Eagle KA, Anderson FA Jr, Fox KA,
Gurfinkel E, Brieger D, Klein W, van de Werf F, Avezum Á, Montalescot G, Gulba
DC, Budaj A, Lopez-Sendon J, Granger CB, Kennelly BM, Goldberg RJ, Fleming E,
Goodman SG; GRACE Investigators. Late Consequences of Acute Coronary Syndromes:
Global Registry of Acute Coronary Events (GRACE) Follow-up. Am J Med. 2015
Jul;128(7):766-75. doi: 10.1016/j.amjmed.2014.12.007. Epub 2014 Dec 29. PubMed
PMID: 25554379.


96: Hicks KA, Tcheng JE, Bozkurt B, Chaitman BR, Cutlip DE, Farb A, Fonarow GC,
Jacobs JP, Jaff MR, Lichtman JH, Limacher MC, Mahaffey KW, Mehran R, Nissen SE,
Smith EE, Targum SL. 2014 ACC/AHA Key Data Elements and Definitions for
Cardiovascular Endpoint Events in Clinical Trials: A Report of the American
College of Cardiology/American Heart Association Task Force on Clinical Data
Standards (Writing Committee to Develop Cardiovascular Endpoints Data Standards).
J Am Coll Cardiol. 2015 Jul 28;66(4):403-69. doi: 10.1016/j.jacc.2014.12.018.
Epub 2014 Dec 29. Erratum in: J Am Coll Cardiol. 2015 Aug 25;66(8):982. PubMed
PMID: 25553722.


97: Whittaker P, Przyklenk K. From ischemic conditioning to 'hyperconditioning': 
clinical phenomenon and basic science opportunity. Dose Response. 2014 Oct
20;12(4):650-63. doi: 10.2203/dose-response.14-035.Whittaker. eCollection 2014
Dec. PubMed PMID: 25552962; PubMed Central PMCID: PMC4267454.


98: Bogdan AP, Belash SA, Barbukhatti KO. [Endarterectomy and reconstruction of
the left anterior descending artery: immediate and long-term results]. Vestn Khir
Im I I Grek. 2014;173(4):16-21. Russian. PubMed PMID: 25552099.


99: Perne A, Münzel T. [Non operative therapy of stable coronary artery disease].
MMW Fortschr Med. 2014 Nov 13;156 Spec no 2:52-6; quiz 57-8. Review. German.
PubMed PMID: 25552020.


100: Vellakkal S, Millett C, Basu S, Khan Z, Aitsi-Selmi A, Stuckler D, Ebrahim
S. Are estimates of socioeconomic inequalities in chronic disease artefactually
narrowed by self-reported measures of prevalence in low-income and middle-income 
countries? Findings from the WHO-SAGE survey. J Epidemiol Community Health. 2015 
Mar;69(3):218-25. doi: 10.1136/jech-2014-204621. Epub 2014 Dec 30. PubMed PMID:
25550454; PubMed Central PMCID: PMC4345525.


101: Paganini-Hill A, Kawas CH, Corrada MM. Antioxidant vitamin intake and
mortality: the Leisure World Cohort Study. Am J Epidemiol. 2015 Jan
15;181(2):120-6. doi: 10.1093/aje/kwu294. Epub 2014 Dec 29. PubMed PMID:
25550360; PubMed Central PMCID: PMC4351350.


102: Feng J, Wang A, Gao C, Zhang J, Chen Z, Hou L, Luo C, Jiang Y, Pan J.
Altered heart rate variability depend on the characteristics of coronary lesions 
in stable angina pectoris. Anatol J Cardiol. 2015 Jun;15(6):496-501. doi:
10.5152/akd.2014.5642. Epub 2014 Jul 17. PubMed PMID: 25550177.


103: Yamaguchi A. [Informed consent for patients undergoing surgery for ischemic 
cardiomyopathy]. Nihon Geka Gakkai Zasshi. 2014 Sep;115(5):253-8. Japanese.
PubMed PMID: 25549432.


104: Suzuki T, Asai T. [Informed consent: coronary artery bypass grafting]. Nihon
Geka Gakkai Zasshi. 2014 Sep;115(5):247-52. Japanese. PubMed PMID: 25549431.


105: Sarathy K, Nagaraja V, Kapur A, Szirt R, Raval J, Eslick GD, Burgess D,
Denniss AR. Target-vessel versus multivessel revascularisation in ST-elevation
myocardial infarction: a meta-analysis of randomised trials. Heart Lung Circ.
2015 Apr;24(4):327-34. doi: 10.1016/j.hlc.2014.10.013. Epub 2014 Dec 5. Review.
PubMed PMID: 25547531.


106: Scherbak D, Lazkani M, Sparacino N, Loli A. Kounis syndrome: a stinging case
of ST-elevation myocardial infarction. Heart Lung Circ. 2015 Apr;24(4):e48-50.
doi: 10.1016/j.hlc.2014.11.026. Epub 2014 Dec 16. PubMed PMID: 25547529.


107: Hicks KA, Tcheng JE, Bozkurt B, Chaitman BR, Cutlip DE, Farb A, Fonarow GC, 
Jacobs JP, Jaff MR, Lichtman JH, Limacher MC, Mahaffey KW, Mehran R, Nissen SE,
Smith EE, Targum SL; American College of Cardiology; American Heart Association. 
2014 ACC/AHA Key Data Elements and Definitions for Cardiovascular Endpoint Events
in Clinical Trials: A Report of the American College of Cardiology/American Heart
Association Task Force on Clinical Data Standards (Writing Committee to Develop
Cardiovascular Endpoints Data Standards). Circulation. 2015 Jul 28;132(4):302-61.
doi: 10.1161/CIR.0000000000000156. Epub 2014 Dec 29. Erratum in: Circulation.
2015 Aug 25;132(8):e129. PubMed PMID: 25547519.


108: Romagnoli A, Ricci A, Morosetti D, Fusco A, Citraro D, Simonetti G.
Congenital left ventricular diverticulum: Multimodality imaging evaluation and
literature review. J Saudi Heart Assoc. 2015 Jan;27(1):61-7. doi:
10.1016/j.jsha.2014.07.004. Epub 2014 Jul 24. PubMed PMID: 25544824; PubMed
Central PMCID: PMC4274311.


109: Eschwege E, Basdevant A, Crine A, Moisan C, Charles MA. Type 2 diabetes
mellitus in France in 2012: results from the ObEpi survey. Diabetes Metab. 2015
Feb;41(1):55-61. doi: 10.1016/j.diabet.2014.11.007. Epub 2014 Dec 24. PubMed
PMID: 25544682.


110: Das De S, Krishna S, Jethwa A. Iron status and its association with coronary
heart disease: systematic review and meta-analysis of prospective studies.
Atherosclerosis. 2015 Feb;238(2):296-303. doi:
10.1016/j.atherosclerosis.2014.12.018. Epub 2014 Dec 20. Review. PubMed PMID:
25544180.


111: Patzelt J, Mueller KA, Breuning S, Karathanos A, Schleicher R, Seizer P,
Gawaz M, Langer HF, Geisler T. Expression of anaphylatoxin receptors on platelets
in patients with coronary heart disease. Atherosclerosis. 2015 Feb;238(2):289-95.
doi: 10.1016/j.atherosclerosis.2014.12.002. Epub 2014 Dec 18. PubMed PMID:
25544179.


112: Hur J, Lee KH, Hong SR, Suh YJ, Hong YJ, Lee HJ, Kim YJ, Lee HS, Chang HJ,
Choi BW. Prognostic value of coronary computed tomography angiography in stroke
patients. Atherosclerosis. 2015 Feb;238(2):271-7. doi:
10.1016/j.atherosclerosis.2014.10.102. Epub 2014 Nov 4. PubMed PMID: 25544177.


113: [Symptomatic coronary heart diseases. Combination therapy is successful in
general practice]. MMW Fortschr Med. 2014 Nov 20;156(20):75. German. PubMed PMID:
25543378.


114: Bilyi DO, Nastina OM, Gabulavichene ZM, Sydorenko GV, Bazyka OD, Bilaya VV, 
Kovalyov OS. Radiation and non-radiation factors and their impact on the natural 
history of coronary heart disease in Chornobyl accident clean-up workers. Probl
Radiac Med Radiobiol. 2014 Sep;19:213-222. English, Ukrainian. PubMed PMID:
25536559.


115: Al Jaaly E, Chaudhry UA, Harling L, Athanasiou T. Should we consider
beating-heart on-pump coronary artery bypass grafting over conventional
cardioplegic arrest to improve postoperative outcomes in selected patients?
Interact Cardiovasc Thorac Surg. 2015 Apr;20(4):538-45. doi:
10.1093/icvts/ivu425. Epub 2014 Dec 21. Review. PubMed PMID: 25535178.


116: Sucato V, Evola S, Quagliana A, Novo G, Andolina G, Assennato P, Novo S.
Comparison of coronary artery flow impairment in diabetic and hypertensive
patients with stable microvascular angina. Eur Rev Med Pharmacol Sci.
2014;18(23):3687-9. PubMed PMID: 25535141.


117: García-Blas S, Núñez J, Mainar L, Miñana G, Bonanad C, Racugno P, Rodríguez 
JC, Moyano P, Sanchis J. Usefulness and safety of a guide catheter extension
system for the percutaneous treatment of complex coronary lesions by a
transradial approach. Med Princ Pract. 2015;24(2):171-7. doi: 10.1159/000369620. 
Epub 2014 Dec 20. PubMed PMID: 25531292.


118: Liu S, Qu X, Liu F, Wang C. Pentraxin 3 as a prognostic biomarker in
patients with systemic inflammation or infection. Mediators Inflamm.
2014;2014:421429. doi: 10.1155/2014/421429. Epub 2014 Nov 3. Review. PubMed PMID:
25530683; PubMed Central PMCID: PMC4235333.


119: Rovai D, Di Bella G, Pingitore A, Coceani M. Myocardial bridging: a review
with emphasis on electrocardiographic findings. Ann Noninvasive Electrocardiol.
2015 Mar;20(2):103-7. doi: 10.1111/anec.12242. Epub 2014 Dec 22. Review. PubMed
PMID: 25530097.


120: Gouveia M, Borges M, Trindade R, Rikner K. Economic evaluation of ticagrelor
for secondary prevention following acute coronary syndromes. Rev Port Cardiol.
2015 Jan;34(1):17-25. doi: 10.1016/j.repc.2014.08.004. Epub 2014 Dec 17. English,
Portuguese. PubMed PMID: 25528973.


121: Yamanaga K, Tsujita K, Komura N, Kaikita K, Sakamoto K, Miyazaki T, Saito M,
Ishii M, Tabata N, Akasaka T, Sato K, Horio E, Arima Y, Kojima S, Tayama S,
Nakamura S, Hokimoto S, Ogawa H. Single-wire pressure and flow velocity
measurement for quantifying microvascular dysfunction in patients with coronary
vasospastic angina. Am J Physiol Heart Circ Physiol. 2015 Mar 1;308(5):H478-84.
doi: 10.1152/ajpheart.00593.2014. Epub 2014 Dec 19. PubMed PMID: 25527779.


122: Burnstock G, Pelleg A. Cardiac purinergic signalling in health and disease. 
Purinergic Signal. 2015 Mar;11(1):1-46. doi: 10.1007/s11302-014-9436-1. Epub 2014
Dec 20. Review. PubMed PMID: 25527177; PubMed Central PMCID: PMC4336308.


123: Claussen PA, Abdelnoor M, Kvakkestad KM, Eritsland J, Halvorsen S.
Prevalence of risk factors at presentation and early mortality in patients aged
80 years or older with ST-segment elevation myocardial infarction. Vasc Health
Risk Manag. 2014 Dec 9;10:683-9. doi: 10.2147/VHRM.S72764. eCollection 2014.
PubMed PMID: 25525366; PubMed Central PMCID: PMC4266339.


124: Pedersen ER, Tuseth N, Eussen SJ, Ueland PM, Strand E, Svingen GF, Midttun
Ø, Meyer K, Mellgren G, Ulvik A, Nordrehaug JE, Nilsen DW, Nygård O. Associations
of plasma kynurenines with risk of acute myocardial infarction in patients with
stable angina pectoris. Arterioscler Thromb Vasc Biol. 2015 Feb;35(2):455-62.
doi: 10.1161/ATVBAHA.114.304674. Epub 2014 Dec 18. PubMed PMID: 25524770.


125: Hlatky MA, Andersson C, Chang TI, Kazi D, Solomon MD, Go AS. Reply:
Beta-blockers for angina: time to reassess the specific impact of drug therapy in
coronary heart disease patients. J Am Coll Cardiol. 2014 Dec 23;64(24):2712. doi:
10.1016/j.jacc.2014.10.003. PubMed PMID: 25524354.


126: Delgado-Almeida A. Beta-blockers for angina: time to reassess the specific
impact of drug therapy in coronary heart disease patients. J Am Coll Cardiol.
2014 Dec 23;64(24):2710-2. doi: 10.1016/j.jacc.2014.08.051. PubMed PMID:
25524353.


127: Kobayashi N, Muramatsu T, Tsukahara R, Ito Y, Ishimori H, Hirano K, Nakano
M, Yamawaki M, Araki M, Takimura H, Sakamoto Y. Influence of hemodialysis
duration on mid-term clinical outcomes in hemodialysis patients with coronary
artery disease after drug-eluting stent implantation. Heart Vessels. 2014 Dec 19.
[Epub ahead of print] PubMed PMID: 25523891.


128: Araki T, Ikeda N, Dey N, Chakraborty S, Saba L, Kumar D, Godia EC, Jiang X, 
Gupta A, Radeva P, Laird JR, Nicolaides A, Suri JS. A comparative approach of
four different image registration techniques for quantitative assessment of
coronary artery calcium lesions using intravascular ultrasound. Comput Methods
Programs Biomed. 2015 Feb;118(2):158-72. doi: 10.1016/j.cmpb.2014.11.006. Epub
2014 Dec 2. PubMed PMID: 25523233.


129: Belmont PJ Jr, Goodman GP, Kusnezov NA, Magee C, Bader JO, Waterman BR,
Schoenfeld AJ. Postoperative myocardial infarction and cardiac arrest following
primary total knee and hip arthroplasty: rates, risk factors, and time of
occurrence. J Bone Joint Surg Am. 2014 Dec 17;96(24):2025-31. doi:
10.2106/JBJS.N.00153. PubMed PMID: 25520335.


130: Agrawal V, Sihag BK. Extensive xanthomas with severe coronary artery disease
in a young patient with familial hypercholesterolemia. Eur Heart J. 2015 Apr
1;36(13):828. doi: 10.1093/eurheartj/ehu468. Epub 2014 Dec 17. PubMed PMID:
25519746.


131: Soeki T, Yamaguchi K, Niki T, Uematsu E, Bando S, Matsuura T, Ise T,
Kusunose K, Hotchi J, Tobiume T, Yagi S, Fukuda D, Taketani Y, Iwase T, Yamada H,
Wakatsuki T, Shimabukuro M, Sata M. Plasma microRNA-100 is associated with
coronary plaque vulnerability. Circ J. 2015;79(2):413-8. doi:
10.1253/circj.CJ-14-0958. Epub 2014 Dec 17. PubMed PMID: 25519160.


132: Hamid T, Malik N. Saphenous vein graft pseudoaneurysm: a case for medical
management. J Coll Physicians Surg Pak. 2014 Nov;24 Suppl 3:S169-70. doi:
11.2014/JCPSP.S169S170. PubMed PMID: 25518760.


133: Gabbasov ZA, Kozlov SG, Imaeva AÉ, Saburova OS, Masenko VP. [Role of
eosinophil granulocytes in the occurrence of restenosis in patients after
coronary stenting with drug-eluting stents]. Ter Arkh. 2014;86(9):90-6. Russian. 
PubMed PMID: 25518512.


134: Galeeva ZM, Galiavich AS. [A fixed-dose lisinopril and amlodipine
combination in conjunction with rosuvastatin in patients with hypertensive
disease and coronary heart disease]. Ter Arkh. 2014;86(9):71-6. Russian. PubMed
PMID: 25518509.


135: Melo MD, Egry EY. Social determinants of hospitalizations for ambulatory
care sensitive conditions in Guarulhos, São Paulo. Rev Esc Enferm USP. 2014
Aug;48 Spec No:129-36. doi: 10.1590/S0080-623420140000600019. Epub 2014 Aug 1.
English, Portuguese. PubMed PMID: 25517846.


136: Becker DE. Emergency drug kits: pharmacological and technical
considerations. Anesth Prog. 2014 Winter;61(4):171-9. doi:
10.2344/0003-3006-61.4.171. PubMed PMID: 25517555; PubMed Central PMCID:
PMC4269359.


137: Osborn EA, Cutlip DE. Do you see what I see? Time for a standardized
approach to angiography-based decision making. Circ Cardiovasc Interv. 2014
Dec;7(6):736-8. doi: 10.1161/CIRCINTERVENTIONS.114.002082. PubMed PMID: 25516757.


138: Li JJ, Chen H, Ren JY. [Targeted effect of microRNA on nerve growth factor
pathway and its functional network in patients with unstable angina]. Beijing Da 
Xue Xue Bao. 2014 Dec 18;46(6):868-74. Chinese. PubMed PMID: 25512274.


139: Skaggs BG, Yates BC. Functional Status and Search for Meaning After
Percutaneous Coronary Intervention. West J Nurs Res. 2016 Feb;38(2):248-61. doi: 
10.1177/0193945914561129. Epub 2014 Dec 15. PubMed PMID: 25512267.


140: Wada N, Okazaki S, Kobayashi S, Hashizume K, Hori J, Azumi M, Kita M, Iwata 
T, Matsumoto S, Kakizaki H. [Perioperative complications of transurethral
resection of bladder tumor in patients receiving antithrombotic therapy].
Hinyokika Kiyo. 2014 Nov;60(11):531-5. Japanese. PubMed PMID: 25511938.


141: Gribaa R, Slim M, Ouali S, Neffati E, Boughzela E. Transcatheter closure of 
a congenital coronary artery to right ventricle fistula: a case report. J Med
Case Rep. 2014 Dec 16;8:432. doi: 10.1186/1752-1947-8-432. PubMed PMID: 25511876;
PubMed Central PMCID: PMC4301068.


142: Yang L, Tian X, Guo R, Liu H, Qi F, Ye J. [Relationship between
atherosclerotic plaque characteristics and extracellular matrix metalloproteinase
inducer and urokinase-type plasminogen activator in patients with coronary artery
disease]. Zhonghua Xin Xue Guan Bing Za Zhi. 2014 Sep;42(9):740-3. Chinese.
PubMed PMID: 25511093.


143: Wu TY, Akopian G, Katz SG. Patients at elevated risk of major adverse events
following endarterectomy for asymptomatic carotid stenosis. Am J Surg. 2015
Jun;209(6):1069-73. doi: 10.1016/j.amjsurg.2014.07.011. Epub 2014 Oct 22. PubMed 
PMID: 25510477.


144: Bi YF, Mao JY, Wang XL, Li B, Hou YZ, Zhao ZQ, Ge YB, Zhao GF. [Expert
survey for Chinese medicine syndrome characteristics of different clinical types 
of coronary artery disease based on the Delphi method]. Zhongguo Zhong Xi Yi Jie 
He Za Zhi. 2014 Oct;34(10):1192-6. Chinese. PubMed PMID: 25509260.


145: Wang Y, Chen ZH, Liu GH, Zhang F, Zhang Z, Guan XF, Luo ZB, Yang GL.
[Adjunctive therapy of xuezhikang capsule for coronary heart disease: a
systematic review and meta-analysis of randomized controlled trials]. Zhongguo
Zhong Xi Yi Jie He Za Zhi. 2014 Oct;34(10):1182-91. Review. Chinese. PubMed PMID:
25509259.


146: Zhu H, Lu S, Su W, Gong S, Zhang Z, Li P. Effect of liandouqingmai recipe on
quality of life and inflammatory reactions of patients with coronary heart
disease. J Tradit Chin Med. 2014 Oct;34(5):539-43. PubMed PMID: 25507130.


147: Zhang GY, Chen M, Yu ZM, Wang XD, Wang ZQ. Relation between
neutrophil-to-lymphocyte ratio and severity of coronary artery stenosis. Genet
Mol Res. 2014 Nov 11;13(4):9382-9. doi: 10.4238/2014.November.11.4. PubMed PMID: 
25501149.


148: Oemrawsingh RM, Cheng JM, García-García HM, van Geuns RJ, de Boer SP, Simsek
C, Kardys I, Lenzen MJ, van Domburg RT, Regar E, Serruys PW, Akkerhuis KM,
Boersma E; ATHEROREMO-NIRS Investigators. Near-infrared spectroscopy predicts
cardiovascular outcome in patients with coronary artery disease. J Am Coll
Cardiol. 2014 Dec 16;64(23):2510-8. doi: 10.1016/j.jacc.2014.07.998. PubMed PMID:
25500237.


149: Arbel Y, Havakuk O, Halkin A, Revivo M, Berliner S, Herz I, Weiss-Meilik A, 
Sagy Y, Keren G, Finkelstein A, Banai S. Relation of metabolic syndrome with
long-term mortality in acute and stable coronary disease. Am J Cardiol. 2015 Feb 
1;115(3):283-7. doi: 10.1016/j.amjcard.2014.10.037. Epub 2014 Nov 15. PubMed
PMID: 25499926.


150: Hayman KG, Sharma D, Wardlow RD, Singh S. Burden of cardiovascular morbidity
and mortality following humanitarian emergencies: a systematic literature review.
Prehosp Disaster Med. 2015 Feb;30(1):80-8. doi: 10.1017/S1049023X14001356. Epub
2014 Dec 15. Review. PubMed PMID: 25499440; PubMed Central PMCID: PMC4736140.


151: Blazek S, Rossbach C, Borger MA, Fuernau G, Desch S, Eitel I, Stiermaier T, 
Lurz P, Holzhey D, Schuler G, Mohr FW, Thiele H. Comparison of sirolimus-eluting 
stenting with minimally invasive bypass surgery for stenosis of the left anterior
descending coronary artery: 7-year follow-up of a randomized trial. JACC
Cardiovasc Interv. 2015 Jan;8(1 Pt A):30-8. doi: 10.1016/j.jcin.2014.08.006. Epub
2014 Dec 10. PubMed PMID: 25499302.


152: Tin SS, Wiwanitkit V. Coronary vasospasm in CT angiography procedure. J
Cardiovasc Comput Tomogr. 2015 Jan-Feb;9(1):e1. doi: 10.1016/j.jcct.2014.11.004. 
Epub 2014 Nov 14. PubMed PMID: 25499202.


153: Vogel S, Rath D, Lu J, Chatterjee M, Geisler T, Gawaz M. Elevated
mitochondrial membrane potential of circulating monocyte-platelet aggregates in
patients with coronary heart disease. Int J Cardiol. 2015 Feb 15;181:135-7. doi: 
10.1016/j.ijcard.2014.11.116. Epub 2014 Nov 25. PubMed PMID: 25497537.


154: Saunders LL, Clarke A, Tate DG, Forchheimer M, Krause JS. Lifetime
prevalence of chronic health conditions among persons with spinal cord injury.
Arch Phys Med Rehabil. 2015 Apr;96(4):673-9. doi: 10.1016/j.apmr.2014.11.019.
Epub 2014 Dec 9. PubMed PMID: 25497516.


155: Breuckmann F, Hochadel M, Darius H, Giannitsis E, Münzel T, Maier LS,
Schmitt C, Schumacher B, Heusch G, Voigtländer T, Mudra H, Senges J.
Guideline-adherence and perspectives in the acute management of unstable angina -
Initial results from the German chest pain unit registry. J Cardiol. 2015
Aug;66(2):108-13. doi: 10.1016/j.jjcc.2014.11.003. Epub 2014 Dec 12. PubMed PMID:
25497278.


156: Leung KC, Quinn RR, Ravani P, MacRae JM. Ultrafiltration biofeedback guided 
by blood volume monitoring to reduce intradialytic hypotensive episodes in
hemodialysis: study protocol for a randomized controlled trial. Trials. 2014 Dec 
10;15:483. doi: 10.1186/1745-6215-15-483. PubMed PMID: 25496294; PubMed Central
PMCID: PMC4295273.


157: Leite WF, Ramires JA, Moreira LF, Strunz CM, Mangione JA. Correlation
between C-reactive protein in peripheral vein and coronary sinus in stable and
unstable angina. Arq Bras Cardiol. 2015 Mar;104(3):202-8. doi:
10.5935/abc.20140188. Epub 2014 Dec 9. English, Portuguese. PubMed PMID:
25494014; PubMed Central PMCID: PMC4386848.


158: Lever M, George PM, Slow S, Bellamy D, Young JM, Ho M, McEntyre CJ, Elmslie 
JL, Atkinson W, Molyneux SL, Troughton RW, Frampton CM, Richards AM, Chambers ST.
Betaine and Trimethylamine-N-Oxide as Predictors of Cardiovascular Outcomes Show 
Different Patterns in Diabetes Mellitus: An Observational Study. PLoS One. 2014
Dec 10;9(12):e114969. doi: 10.1371/journal.pone.0114969. eCollection 2014. PubMed
PMID: 25493436; PubMed Central PMCID: PMC4262445.


159: Shakhov BE, Ivanov LN, Kuz'menko EA, Katynov VV. [Revascularization of the
myocardium and kidneys in patients with combined atherosclerotic lesions of
coronary and renal arteries]. Angiol Sosud Khir. 2014;20(4):118-27. Russian.
PubMed PMID: 25490366.


160: Bolorunduro O, Khouzam RN, Dishmon D. Resolution of complete heart block
after revascularization of acute marginal branch of the right coronary artery.
Turk Kardiyol Dern Ars. 2014 Oct;42(7):667-70. doi: 10.5543/tkda.2014.91074.
PubMed PMID: 25490304.


161: Razavi M, Fournier S, Shepard DS, Ritter G, Strickler GK, Stason WB. Effects
of lifestyle modification programs on cardiac risk factors. PLoS One. 2014 Dec
9;9(12):e114772. doi: 10.1371/journal.pone.0114772. eCollection 2014. PubMed
PMID: 25490202; PubMed Central PMCID: PMC4260956.


162: Wang Z, Wang D, Li Y, Zhang X. Protective Effects of Verapamil against
H2O2-Induced Apoptosis in Human Lens Epithelial Cells. Biomol Ther (Seoul). 2014 
Nov;22(6):553-7. doi: 10.4062/biomolther.2014.033. Epub 2014 Nov 30. PubMed PMID:
25489424; PubMed Central PMCID: PMC4256036.


163: Honda T, Fujimoto K, Miyao Y. Feasibility of virtual 3-Fr percutaneous
coronary intervention using standard guiding catheters. Postepy Kardiol
Interwencyjnej. 2014;10(4):231-7. doi: 10.5114/pwki.2014.46763. Epub 2014 Nov 17.
PubMed PMID: 25489315; PubMed Central PMCID: PMC4252319.


164: Macovei LG, Presura RM, Anghel L, Stanciu B, Lovin N, Haret R,
Arsenescu-Georgescu C. Coronary stent entrapment. Postepy Kardiol Interwencyjnej.
2014;10(3):216-8. doi: 10.5114/pwki.2014.45154. Epub 2014 Sep 11. PubMed PMID:
25489311; PubMed Central PMCID: PMC4252316.


165: Ozyurtlu F, Yavuz V, Cetin N, Acet H, Ayhan E, Isik T. The association
between coronary slow flow and platelet distribution width among patients with
stable angina pectoris. Postepy Kardiol Interwencyjnej. 2014;10(3):161-5. doi:
10.5114/pwki.2014.45142. Epub 2014 Sep 11. PubMed PMID: 25489301; PubMed Central 
PMCID: PMC4252306.


166: Garatti A, Castelvecchio S, Bandera F, Guazzi M, Menicanti L. Surgical
ventricular restoration: is there any difference in outcome between anterior and 
posterior remodeling? Ann Thorac Surg. 2015 Feb;99(2):552-9. doi:
10.1016/j.athoracsur.2014.07.076. Epub 2014 Dec 6. PubMed PMID: 25488622.


167: Balode I, Mintāle I, Latkovskis G, Jēgere S, Narbute I, Bajāre I, Greenlaw
N, Steg PG, Ferrari R, Ērglis A; CLARIFY Registry Investigators. Insufficient
control of heart rate in stable coronary artery disease patients in Latvia.
Medicina (Kaunas). 2014;50(5):295-302. doi: 10.1016/j.medici.2014.10.005. Epub
2014 Nov 4. PubMed PMID: 25488166.


168: Yunyun W, Tong L, Yingwu L, Bojiang L, Yu W, Xiaomin H, Xin L, Wenjin P, Li 
J. Analysis of risk factors of ST-segment elevation myocardial infarction in
young patients. BMC Cardiovasc Disord. 2014 Dec 9;14:179. doi:
10.1186/1471-2261-14-179. PubMed PMID: 25487289; PubMed Central PMCID:
PMC4271480.


169: Greenslade JH, Kavsak P, Parsonage W, Shortt C, Than M, Pickering JW, Aldous
S, Cullen L. Combining presentation high-sensitivity cardiac troponin I and
glucose measurements to rule-out an acute myocardial infarction in patients
presenting to emergency department with chest pain. Clin Biochem. 2015
Mar;48(4-5):288-91. doi: 10.1016/j.clinbiochem.2014.11.019. Epub 2014 Dec 5.
PubMed PMID: 25485933.


170: Grundeken MJ, Kraak RP, Baan J Jr, Arkenbout EK, Piek JJ, Vis MM, Henriques 
JP, Koch KT, Tijssen JG, de Winter RJ, Wykrzykowska JJ. First report on long-term
clinical results after treatment of coronary bifurcation lesions with the Tryton 
dedicated bifurcation stent. Catheter Cardiovasc Interv. 2014 Nov 1;84(5):759-65.
PubMed PMID: 25485348.


171: Izgi C, Feray H, Erdem G, Kaya Z. Anomalous origin and interarterial course 
of right coronary artery associated with angina and proven ischemia. Int J
Angiol. 2014 Dec;23(4):271-4. doi: 10.1055/s-0033-1349165. PubMed PMID: 25484559;
PubMed Central PMCID: PMC4244247.


172: Feldman A, Suleiman K, Bushari L, Yahalom M, Rozner E, Freedberg NA,
Turgeman Y. Bivalirudin versus Unfractionated Heparin during Percutaneous
Coronary Intervention in Patients at High Risk for Bleeding. Int J Angiol. 2014
Dec;23(4):227-32. doi: 10.1055/s-0034-1372244. PubMed PMID: 25484553; PubMed
Central PMCID: PMC4244240.


173: Abbate A, Kontos MC, Abouzaki NA, Melchior RD, Thomas C, Van Tassell BW,
Oddi C, Carbone S, Trankle CR, Roberts CS, Mueller GH, Gambill ML, Christopher S,
Markley R, Vetrovec GW, Dinarello CA, Biondi-Zoccai G. Comparative safety of
interleukin-1 blockade with anakinra in patients with ST-segment elevation acute 
myocardial infarction (from the VCU-ART and VCU-ART2 pilot studies). Am J
Cardiol. 2015 Feb 1;115(3):288-92. doi: 10.1016/j.amjcard.2014.11.003. Epub 2014 
Nov 13. PubMed PMID: 25482680.


174: Núñez-Gil IJ, Echavarría M, Escaned J, Biagioni C, Feltes G, Fernández-Ortiz
A. Bioresorbable stent restenosis: new devices, novel situations. J Invasive
Cardiol. 2014 Dec;26(12):E164-6. PubMed PMID: 25480999.


175: Lyu Y, Jiang X, Dai W. The roles of a novel inflammatory neopterin in
subjects with coronary atherosclerotic heart disease. Int Immunopharmacol. 2015
Feb;24(2):169-72. doi: 10.1016/j.intimp.2014.11.013. Epub 2014 Nov 25. PubMed
PMID: 25479720.


176: Koyanagi A, Garin N, Olaya B, Ayuso-Mateos JL, Chatterji S, Leonardi M,
Koskinen S, Tobiasz-Adamczyk B, Haro JM. Chronic conditions and sleep problems
among adults aged 50 years or over in nine countries: a multi-country study. PLoS
One. 2014 Dec 5;9(12):e114742. doi: 10.1371/journal.pone.0114742. eCollection
2014. Erratum in: PLoS One. 2015;10(9):e0138261. PubMed PMID: 25478876; PubMed
Central PMCID: PMC4257709.


177: Abdolrahimi S, Sanati H, Fatahian A. Evaluation of Percutaneous Coronary
Intervention and stenting of Left Main Coronary Artery Stenosis in Tehran's
Rajaie and Lavasani Hospitals from 2010 to 2011. Res Cardiovasc Med. 2013
Nov;2(4):181-4. doi: 10.5812/cardiovascmed.12594. Epub 2013 Oct 28. PubMed PMID: 
25478520; PubMed Central PMCID: PMC4253777.


178: Nomikos M, Barmpoutis P, Papakonstantinou E, Chousianitis Z, Ouzounoglou P, 
Efstathiadou P, Katsifotis C. A giant verrucous carcinoma of the penis presenting
with urinary sepsis and angina. Case Rep Med. 2014;2014:207026. doi:
10.1155/2014/207026. Epub 2014 Nov 12. PubMed PMID: 25477967; PubMed Central
PMCID: PMC4244974.


179: Mancano MA. Metformin-induced hepatitis; paliperidone-related peripheral
edema; vasospastic angina induced by oral capecitabine; skin hyperpigmentation
due to long-term voriconazole therapy; vaccine-associated measles. Hosp Pharm.
2014 Sep;49(8):692-6. doi: 10.1310/hpj4908-692. PubMed PMID: 25477592; PubMed
Central PMCID: PMC4252195.


180: Alkindi F, El-Menyar A, Al-Suwaidi J, Patel A, Gehani AA, Singh R, Albinali 
H, Arabi A. Left Bundle Branch Block in Acute Cardiac Events: Insights From a
23-Year Registry. Angiology. 2015 Oct;66(9):811-7. doi: 10.1177/0003319714560223.
Epub 2014 Dec 3. PubMed PMID: 25477500.


181: Cai A, Li G, Chen J, Li X, Wei X, Li L, Zhou Y. Glycated hemoglobin level is
significantly associated with the severity of coronary artery disease in
non-diabetic adults. Lipids Health Dis. 2014 Dec 4;13:181. doi:
10.1186/1476-511X-13-181. PubMed PMID: 25477191; PubMed Central PMCID:
PMC4271481.


182: Meesa IR, Srinivasan A. Imaging of the oral cavity. Radiol Clin North Am.
2015 Jan;53(1):99-114. doi: 10.1016/j.rcl.2014.09.003. Epub 2014 Oct 7. PubMed
PMID: 25476175.


183: Gandhi S, Zile B, Tan MK, Saranu J, Bucci C, Yan AT, Robertson P, Quantz MA,
Letovsky E, Tanguay JF, Dery JP, Fitchett D, Madan M, Cantor WJ, Heffernan M,
Natarajan MK, Wong GC, Welsh RC, Goodman SG; Canadian ACS Reflective Group.
Increased uptake of guideline-recommended oral antiplatelet therapy: insights
from the Canadian acute coronary syndrome reflective. Can J Cardiol. 2014
Dec;30(12):1725-31. doi: 10.1016/j.cjca.2014.09.011. Epub 2014 Sep 20. PubMed
PMID: 25475475.


184: Krone RJ, Althouse AD, Tamis-Holland J, Venkitachalam L, Campos A, Forker A,
Jacobs AK, Ocampo S, Steiner G, Fuentes F, Pena Sing IR, Brooks MM; BARI 2D Study
Group. Appropriate revascularization in stable angina: lessons from the BARI 2D
trial. Can J Cardiol. 2014 Dec;30(12):1595-601. doi: 10.1016/j.cjca.2014.07.748. 
Epub 2014 Aug 20. PubMed PMID: 25475464; PubMed Central PMCID: PMC4265566.


185: Li Y, Wang Y, Jia D, Lv Y, Zhang Y, Guan Z, Ma C. Assessment of risk factors
and left ventricular function in patients with slow coronary flow. Heart Vessels.
2014 Dec 5. [Epub ahead of print] PubMed PMID: 25475386.


186: Wang L, Peng P, Zhang O, Xu X, Yang S, Zhao Y, Zhou Y. High-dose statin
pretreatment decreases periprocedural myocardial infarction and cardiovascular
events in patients undergoing elective percutaneous coronary intervention: a
meta-analysis of twenty-four randomized controlled trials. PLoS One. 2014 Dec
4;9(12):e113352. doi: 10.1371/journal.pone.0113352. eCollection 2014. PubMed
PMID: 25473831; PubMed Central PMCID: PMC4256370.


187: McKavanagh P, Lusk L, Ball PA, Verghis RM, Agus AM, Trinick TR, Duly E,
Walls GM, Stevenson M, James B, Hamilton A, Harbinson MT, Donnelly PM. A
comparison of cardiac computerized tomography and exercise stress
electrocardiogram test for the investigation of stable chest pain: the clinical
results of the CAPP randomized prospective trial. Eur Heart J Cardiovasc Imaging.
2015 Apr;16(4):441-8. doi: 10.1093/ehjci/jeu284. Epub 2014 Dec 3. PubMed PMID:
25473041.


188: Schoepf D, Heun R. Anxiety disorders and physical comorbidity: increased
prevalence but reduced relevance of specific risk factors for hospital-based
mortality during a 12.5-year observation period in general hospital admissions.
Eur Arch Psychiatry Clin Neurosci. 2015 Aug;265(5):387-98. doi:
10.1007/s00406-014-0566-9. Epub 2014 Dec 4. PubMed PMID: 25472881.


189: Sonneveld MA, Cheng JM, Oemrawsingh RM, de Maat MP, Kardys I, Garcia-Garcia 
HM, van Geuns RJ, Regar E, Serruys PW, Boersma E, Akkerhuis KM, Leebeek FW. Von
Willebrand factor in relation to coronary plaque characteristics and
cardiovascular outcome. Results of the ATHEROREMO-IVUS study. Thromb Haemost.
2015 Mar;113(3):577-84. doi: 10.1160/TH14-07-0589. Epub 2014 Dec 4. PubMed PMID: 
25472874.


190: Qiu Z, Chen X, Jiang Y, Wang L, Xu M, Huang F, Shi H, Zhang C. Comparison of
off-pump and on-pump coronary endarterectomy for patients with diffusely diseased
coronary arteries: early and midterm outcome. J Cardiothorac Surg. 2014 Dec
4;9:186. doi: 10.1186/s13019-014-0186-5. PubMed PMID: 25471231; PubMed Central
PMCID: PMC4266222.


191: Karakyriou M, Hadjimiltiades S, Meditskou S, Nenopoulou E, Efthimiadis G,
Vogazianos P, Karvounis C, Styliadis I. Embolization after percutaneous coronary 
intervention in acute coronary syndrome. Saphenous vein grafts versus native
coronary arteries. Herz. 2015 Mar;40 Suppl 1:36-42. doi:
10.1007/s00059-014-4184-0. Epub 2014 Dec 5. PubMed PMID: 25471205.


192: Hailan A, Obaid D, Zaidi A, Smith D. Anomalous origin of left internal
mammary artery arising directly from the aortic arch. BMJ Case Rep. 2014 Dec
3;2014. pii: bcr2014206583. doi: 10.1136/bcr-2014-206583. PubMed PMID: 25471110.


193: Hong SP, Park YW, Lee CW, Park JW, Bae KR, Jun SW, Lee YS, Lee JB, Ryu JK,
Choi JY, Chang SG, Kim KS. Usefulness of the Doppler flow of the ophthalmic
artery in the evaluation of carotid and coronary atherosclerosis. Korean Circ J. 
2014 Nov;44(6):406-14. doi: 10.4070/kcj.2014.44.6.406. Epub 2014 Nov 25. PubMed
PMID: 25469143; PubMed Central PMCID: PMC4248613.


194: Saraste A, Ukkonen H, Varis A, Vasankari T, Tunturi S, Taittonen M,
Rautakorpi P, Luotolahti M, Airaksinen KE, Knuuti J. Effect of spinal cord
stimulation on myocardial perfusion reserve in patients with refractory angina
pectoris. Eur Heart J Cardiovasc Imaging. 2015 Apr;16(4):449-55. doi:
10.1093/ehjci/jeu276. Epub 2014 Dec 2. PubMed PMID: 25468958.


195: Htet S, Alam K, Mahal A. Economic burden of chronic conditions among
households in Myanmar: the case of angina and asthma. Health Policy Plan. 2015
Nov;30(9):1173-83. doi: 10.1093/heapol/czu125. Epub 2014 Dec 1. PubMed PMID:
25468454.


196: Ohlow MA, Wong V, Brunelli M, von Korn H, Farah A, Memisevic N, Richter S,
Tukhiashvili K, Lauer B. Acute coronary syndrome without critical epicardial
coronary disease: prevalence, characteristics, and outcome. Am J Emerg Med. 2015 
Feb;33(2):150-4. doi: 10.1016/j.ajem.2014.10.048. Epub 2014 Nov 8. PubMed PMID:
25468136.


197: Blankstein R, Rowin EJ. What is the best imaging test for patients with
hypertrophic cardiomyopathy? It depends on the clinical question! J Cardiovasc
Comput Tomogr. 2014 Nov-Dec;8(6):438-41. doi: 10.1016/j.jcct.2014.10.003. Epub
2014 Oct 16. PubMed PMID: 25467831.


198: Shariat M, Thavendiranathan P, Nguyen E, Wintersperger B, Paul N, Rakowski
H, Crean AM. Utility of coronary CT angiography in outpatients with hypertrophic 
cardiomyopathy presenting with angina symptoms. J Cardiovasc Comput Tomogr. 2014 
Nov-Dec;8(6):429-37. doi: 10.1016/j.jcct.2014.09.007. Epub 2014 Sep 19. PubMed
PMID: 25467830.


199: Kassardjian CD, Tian X, Vladutiu G, Wong LJ, Milone M. Myopathy during
treatment with the antianginal drug ranolazine. J Neurol Sci. 2014 Dec
15;347(1-2):380-2. doi: 10.1016/j.jns.2014.10.037. Epub 2014 Oct 31. PubMed PMID:
25466697.


200: Peng S, Zhao M, Wan J, Fang Q, Fang D, Li K. The efficacy of trimetazidine
on stable angina pectoris: a meta-analysis of randomized clinical trials. Int J
Cardiol. 2014 Dec 20;177(3):780-5. doi: 10.1016/j.ijcard.2014.10.149. Epub 2014
Oct 24. Review. PubMed PMID: 25466565.


201: Magalhaes MA, Minha S, Chen F, Torguson R, Omar AF, Loh JP, Escarcega RO,
Lipinski MJ, Baker NC, Kitabata H, Ota H, Suddath WO, Satler LF, Pichard AD,
Waksman R. Clinical presentation and outcomes of coronary in-stent restenosis
across 3-stent generations. Circ Cardiovasc Interv. 2014 Dec;7(6):768-76. doi:
10.1161/CIRCINTERVENTIONS.114.001341. Epub 2014 Dec 2. PubMed PMID: 25466551.


202: Shah AD, Langenberg C, Rapsomaniki E, Denaxas S, Pujades-Rodriguez M, Gale
CP, Deanfield J, Smeeth L, Timmis A, Hemingway H. Type 2 diabetes and incidence
of cardiovascular diseases: a cohort study in 1·9 million people. Lancet Diabetes
Endocrinol. 2015 Feb;3(2):105-13. doi: 10.1016/S2213-8587(14)70219-0. Epub 2014
Nov 11. PubMed PMID: 25466521; PubMed Central PMCID: PMC4303913.


203: Günaydın ZY, Bektaş O, Akgedik R, Kaya A, Acar T. Recurrent Kounis syndrome.
How should be the long-term treatment of Kounis syndrome? Int J Cardiol. 2014 Dec
20;177(3):1042-3. doi: 10.1016/j.ijcard.2014.11.048. Epub 2014 Nov 6. PubMed
PMID: 25465832.


204: Battes LC, Akkerhuis KM, Cheng JM, Garcia-Garcia HM, Oemrawsingh RM, de Boer
SP, Regar E, van Geuns RJ, Serruys PW, Boersma E, Kardys I. Circulating acute
phase proteins in relation to extent and composition of coronary atherosclerosis 
and cardiovascular outcome: results from the ATHEROREMO-IVUS study. Int J
Cardiol. 2014 Dec 20;177(3):847-53. doi: 10.1016/j.ijcard.2014.11.001. Epub 2014 
Nov 4. PubMed PMID: 25465831.


205: Synetos A, Toutouzas K, Latsios G, Papaioannou S, Oikonomou E, Tsiamis E,
Tousoulis D. An unusual case of a three coronary artery spasm. Int J Cardiol.
2015 Jan 20;179:29-30. doi: 10.1016/j.ijcard.2014.10.063. Epub 2014 Oct 22.
PubMed PMID: 25464401.


206: Niccoli G, Calvieri C, Minelli S, Copponi G, Montone RA, Imaeva A, Roberto
M, Cosentino N, Crea F. Permanent polymer of drug eluting stents increases
eosinophil cationic protein levels following percutaneous coronary intervention
independently of C-reactive protein. Atherosclerosis. 2014 Dec;237(2):816-20.
doi: 10.1016/j.atherosclerosis.2014.11.002. Epub 2014 Nov 6. Erratum in:
Atherosclerosis. 2015 Feb;238(2)239. Montone, Rocco [corrected to Montone, Rocco 
A]. PubMed PMID: 25463127.


207: Cheezum MK, Marzilli M. Microvascular ischemia and the stress of impaired
relaxation. Atherosclerosis. 2014 Dec;237(2):379-80. doi:
10.1016/j.atherosclerosis.2014.10.003. Epub 2014 Oct 5. PubMed PMID: 25463061.


208: Potekhina AV, Pylaeva E, Provatorov S, Ruleva N, Masenko V, Noeva E,
Krasnikova T, Arefieva T. Treg/Th17 balance in stable CAD patients with different
stages of coronary atherosclerosis. Atherosclerosis. 2015 Jan;238(1):17-21. doi: 
10.1016/j.atherosclerosis.2014.10.088. Epub 2014 Nov 20. PubMed PMID: 25461734.


209: Nooney VB, Hurst NL, Chirkov YY, De Caterina R, Horowitz JD. Post receptor
determinants of acute platelet response to clopidogrel in patients with
symptomatic myocardial ischemia. Vascul Pharmacol. 2015 Feb-Mar;65-66:17-22. doi:
10.1016/j.vph.2014.11.003. Epub 2014 Nov 20. PubMed PMID: 25460367.


210: Ibrahim H, Schutt RC, Hannawi B, DeLao T, Barker CM, Kleiman NS. Association
of immature platelets with adverse cardiovascular outcomes. J Am Coll Cardiol.
2014 Nov 18-25;64(20):2122-9. doi: 10.1016/j.jacc.2014.06.1210. Epub 2014 Nov 10.
PubMed PMID: 25457402.


211: Komukai K, Kubo T, Kitabata H, Matsuo Y, Ozaki Y, Takarada S, Okumoto Y,
Shiono Y, Orii M, Shimamura K, Ueno S, Yamano T, Tanimoto T, Ino Y, Yamaguchi T, 
Kumiko H, Tanaka A, Imanishi T, Akagi H, Akasaka T. Effect of atorvastatin
therapy on fibrous cap thickness in coronary atherosclerotic plaque as assessed
by optical coherence tomography: the EASY-FIT study. J Am Coll Cardiol. 2014 Dec 
2;64(21):2207-17. doi: 10.1016/j.jacc.2014.08.045. Epub 2014 Nov 24. PubMed PMID:
25456755.


212: Calderón-Santiago M, Priego-Capote F, Galache-Osuna JG, Luque de Castro MD. 
Analysis of serum phospholipid profiles by liquid chromatography-tandem mass
spectrometry in high resolution mode for evaluation of atherosclerotic patients. 
J Chromatogr A. 2014 Dec 5;1371:154-62. doi: 10.1016/j.chroma.2014.10.052. Epub
2014 Oct 24. PubMed PMID: 25456593.


213: Petersen JW, Pepine CJ. Microvascular coronary dysfunction and ischemic
heart disease: where are we in 2014? Trends Cardiovasc Med. 2015
Feb;25(2):98-103. doi: 10.1016/j.tcm.2014.09.013. Epub 2014 Nov 7. Review. PubMed
PMID: 25454903; PubMed Central PMCID: PMC4336803.


214: Pavy B, Iliou MC, Höfer S, Vergès-Patois B, Corone S, Aeberhard P, Curnier
D, Henry J, Ponchon-Weess A, Oldridge N. Validation of the French version of the 
MacNew heart disease health-related quality of life questionnaire. Arch
Cardiovasc Dis. 2015 Feb;108(2):107-17. doi: 10.1016/j.acvd.2014.09.006. Epub
2014 Nov 12. PubMed PMID: 25453715.


215: Greenberg BH, Chou W, Saikali KG, Escandón R, Lee JH, Chen MM, Treshkur T,
Megreladze I, Wasserman SM, Eisenberg P, Malik FI, Wolff AA, Shaburishvili T.
Safety and tolerability of omecamtiv mecarbil during exercise in patients with
ischemic cardiomyopathy and angina. JACC Heart Fail. 2015 Jan;3(1):22-9. doi:
10.1016/j.jchf.2014.07.009. Epub 2014 Nov 11. PubMed PMID: 25453536.


216: Kim TH, Lee HJ, Jang HJ, Kim JS, Park JS, Choi RK, Choi YJ, Shim WH, Ro YM, 
Yu CW, Kwon SW. Impact of final kissing balloon inflation after simple stent
implantation for the treatment of non-left main true coronary bifurcation lesions
in patients with acute coronary syndrome. Int J Cardiol. 2014 Dec
20;177(3):907-11. doi: 10.1016/j.ijcard.2014.10.029. Epub 2014 Oct 23. PubMed
PMID: 25453410.


217: Udeoji DU, Schwarz ER. Switching from nitrate therapy to ranolazine in
patients with coronary artery disease receiving phosphodiesterase type-5
inhibitors for erectile dysfunction. Clin Med Insights Case Rep. 2014 Nov
19;7:131-4. doi: 10.4137/CCRep.S16915. eCollection 2014. PubMed PMID: 25452706;
PubMed Central PMCID: PMC4238423.


218: Halna du Fretay X, Mohammed Saeed D, Benamer H. [Diagnosis and treatment of 
spastic angina revealed by cardiac arrest]. Ann Cardiol Angeiol (Paris). 2014
Dec;63(6):465-70. doi: 10.1016/j.ancard.2014.09.036. Epub 2014 Oct 13. French.
PubMed PMID: 25450997.


219: Xiong M, Jia C, Cui J, Wang P, Du X, Yang Q, Zhu Y, Wang W, Zhang T, Chen Y.
Shexiang Tongxin dropping pill attenuates atherosclerotic lesions in ApoE
deficient mouse model. J Ethnopharmacol. 2015 Jan 15;159:84-92. doi:
10.1016/j.jep.2014.11.013. Epub 2014 Nov 18. PubMed PMID: 25449459.


220: Fragoso JM, Zuñiga-Ramos J, Arellano-González M, Alvarez-León E,
Villegas-Torres BE, Cruz-Lagunas A, Delgadillo-Rodriguez H, Peña-Duque MA,
Martínez-Ríos MA, Vargas-Alarcón G. The T29C (rs1800470) polymorphism of the
transforming growth factor-β1 (TGF-β1) gene is associated with restenosis after
coronary stenting in Mexican patients. Exp Mol Pathol. 2015 Feb;98(1):13-7. doi: 
10.1016/j.yexmp.2014.11.007. Epub 2014 Nov 13. PubMed PMID: 25449332.


221: Shikada T, Washio M, Nishizaki A, Kakino T, Ooe K, Ishibashi Y, Sagara S,
Morishige K, Tashiro H. Risk factors for coronary artery calcification in
Japanese patients. J Cardiol. 2015 Jul;66(1):36-40. doi:
10.1016/j.jjcc.2014.09.005. Epub 2014 Oct 24. PubMed PMID: 25448727.


222: Morita K, Miyazaki H, Saruwatari J, Oniki K, Kumagae N, Tanaka T, Kajiwara
A, Otake K, Ogata Y, Arima Y, Hokimoto S, Ogawa H, Nakagawa K. Combined effects
of current-smoking and the aldehyde dehydrogenase 2*2 allele on the risk of
myocardial infarction in Japanese patients. Toxicol Lett. 2014 Nov
15;232(1):221-225. doi: 10.1016/j.toxlet.2014.11.014. [Epub ahead of print]
PubMed PMID: 25448285.


223: Morita S, Mizuno Y, Harada E, Nakagawa H, Morikawa Y, Saito Y, Katoh D,
Kashiwagi Y, Yoshimura M, Murohara T, Yasue H. Differences and interactions
between risk factors for coronary spasm and atherosclerosis--smoking, aging,
inflammation, and blood pressure. Intern Med. 2014;53(23):2663-70. Epub 2014 Dec 
1. PubMed PMID: 25447646.


224: Böhm M, Reil JC, Deedwania P, Kim JB, Borer JS. Resting heart rate: risk
indicator and emerging risk factor in cardiovascular disease. Am J Med. 2015
Mar;128(3):219-28. doi: 10.1016/j.amjmed.2014.09.016. Epub 2014 Oct 15. Review.
PubMed PMID: 25447617.


225: Bavry AA, Gong Y, Handberg EM, Cooper-DeHoff RM, Pepine CJ. Impact of
aspirin according to type of stable coronary artery disease: insights from a
large international cohort. Am J Med. 2015 Feb;128(2):137-43. doi:
10.1016/j.amjmed.2014.09.028. Epub 2014 Oct 15. PubMed PMID: 25447610.


226: Nomura E, Suzuki A, Inoue I, Nakagawara J, Takahashi K, Takahashi T, Manabe 
Y, Yokota C, Okada K, Nishihara T, Yamamoto Y, Noda K, Takahashi S, Ibayashi S,
Takagi M, Kitagawa K, Tanahashi N, Kuriyama M, Hirata K, Hosomi N, Minematsu K,
Kobayashi S, Matsumoto M; J-STARS-L Investigators. Subsequent vascular events
after ischemic stroke: the Japan Statin Treatment Against Recurrent
Stroke-Longitudinal. J Stroke Cerebrovasc Dis. 2015 Feb;24(2):473-9. doi:
10.1016/j.jstrokecerebrovasdis.2014.09.023. Epub 2014 Oct 14. PubMed PMID:
25447211.


227: Kershaw KN, Osypuk TL, Do DP, De Chavez PJ, Diez Roux AV. Neighborhood-level
racial/ethnic residential segregation and incident cardiovascular disease: the
multi-ethnic study of atherosclerosis. Circulation. 2015 Jan 13;131(2):141-8.
doi: 10.1161/CIRCULATIONAHA.114.011345. Epub 2014 Dec 1. PubMed PMID: 25447044;
PubMed Central PMCID: PMC4293329.


228: Bruning RS, Sturek M. Benefits of exercise training on coronary blood flow
in coronary artery disease patients. Prog Cardiovasc Dis. 2015
Mar-Apr;57(5):443-53. doi: 10.1016/j.pcad.2014.10.006. Epub 2014 Nov 6. Review.
PubMed PMID: 25446554; PubMed Central PMCID: PMC4366344.


229: Zakroysky P, Thai WE, Deaño RC, Basnet S, Onandia ZG, Gandhi S, Tawakol A,
Min JK, Truong QA. Steroid exposure, acute coronary syndrome, and inflammatory
bowel disease: insights into the inflammatory milieu. Am J Med. 2015
Mar;128(3):303-11. doi: 10.1016/j.amjmed.2014.10.033. Epub 2014 Nov 13. PubMed
PMID: 25446295; PubMed Central PMCID: PMC4339468.


230: Reichlin T, Cullen L, Parsonage WA, Greenslade J, Twerenbold R, Moehring B, 
Wildi K, Mueller S, Zellweger C, Mosimann T, Rubini Gimenez M, Rentsch K, Osswald
S, Müller C. Two-hour algorithm for triage toward rule-out and rule-in of acute
myocardial infarction using high-sensitivity cardiac troponin T. Am J Med. 2015
Apr;128(4):369-79.e4. doi: 10.1016/j.amjmed.2014.10.032. Epub 2014 Nov 13. PubMed
PMID: 25446294.


231: Kurita A, Takashima H, Ando H, Kumagai S, Waseda K, Gosho M, Amano T.
Effects of eicosapentaenoic acid on peri-procedural (type IVa) myocardial
infarction following elective coronary stenting. J Cardiol. 2015 Aug;66(2):114-9.
doi: 10.1016/j.jjcc.2014.09.004. Epub 2014 Oct 23. PubMed PMID: 25444760.


232: Ogita M, Miyauchi K, Jiang M, Kasai T, Tsuboi S, Naito R, Konishi H, Dohi T,
Yokoyama T, Okazaki S, Shimada K, Bujo H, Daida H. Circulating soluble LR11, a
novel marker of smooth muscle cell proliferation, is enhanced after coronary
stenting in response to vascular injury. Atherosclerosis. 2014 Nov;237(1):374-8. 
doi: 10.1016/j.atherosclerosis.2014.08.044. Epub 2014 Sep 16. PubMed PMID:
25443876.


233: Greaves K, Chen Y, Appadurai V, Hu Z, Schofield P, Chen R. The prevalence of
doctor-diagnosed angina in 4314 older adults in China and comparison with the
Rose angina questionnaire: the 4 province study. Int J Cardiol. 2014 Dec
15;177(2):627-8. doi: 10.1016/j.ijcard.2014.09.126. Epub 2014 Oct 2. PubMed PMID:
25443256.


234: Riaz IB, Asawaeer M, Riaz H, Gabriel WM, Tabash IK, Bilal J, Alpert JS.
Optimal anticoagulation duration of unfractionated and low molecular weight
heparin in non-ST elevation acute coronary syndrome: a systematic review of the
literature. Int J Cardiol. 2014 Dec 15;177(2):461-6. doi:
10.1016/j.ijcard.2014.09.105. Epub 2014 Sep 30. Review. PubMed PMID: 25443247.


235: Sturgess DJ, Fairless S, Palka P, Presneill J. Prolonged
echocardiography-guided resuscitation of pulseless electrical activity cardiac
arrest due to Prinzmetal angina. Intern Med J. 2014 Dec;44(12a):1257-8. doi:
10.1111/imj.12607. PubMed PMID: 25442762.


236: Cullinan MP, Palmer JE, Carle AD, West MJ, Westerman B, Seymour GJ. The
influence of a triclosan toothpaste on adverse events in patients with
cardiovascular disease over 5-years. Sci Total Environ. 2015 Mar 1;508:546-52.
doi: 10.1016/j.scitotenv.2014.11.052. Epub 2014 Nov 28. PubMed PMID: 25442641.


237: Jeger RV, Pfisterer ME, Sørensen R, von Felten S, Alber H, Bonetti PO,
Eberli F, Erne P, Pedrazzini G, Rickli H, Galatius S, Kaiser CA; BASKET and
BASKET-PROVE investigators. Tradeoff between bleeding and stent thrombosis in
different dual antiplatelet therapy regimes: Importance of case fatality rates
and effective treatment durations. Am Heart J. 2014 Nov;168(5):698-705. doi:
10.1016/j.ahj.2014.07.019. Epub 2014 Jul 30. PubMed PMID: 25440798.


238: Kamath DY, Xavier D, Gupta R, Devereaux PJ, Sigamani A, Hussain T, Umesh S, 
Xavier F, Girish P, George N, Thomas T, Chidambaram N, Joshi R, Pais P, Yusuf S. 
Rationale and design of a randomized controlled trial evaluating community health
worker-based interventions for the secondary prevention of acute coronary
syndromes in India (SPREAD). Am Heart J. 2014 Nov;168(5):690-7. doi:
10.1016/j.ahj.2014.07.029. Epub 2014 Aug 10. PubMed PMID: 25440797; PubMed
Central PMCID: PMC4254408.


239: Schwartz GG, Bessac L, Berdan LG, Bhatt DL, Bittner V, Diaz R, Goodman SG,
Hanotin C, Harrington RA, Jukema JW, Mahaffey KW, Moryusef A, Pordy R, Roe MT,
Rorick T, Sasiela WJ, Shirodaria C, Szarek M, Tamby JF, Tricoci P, White H,
Zeiher A, Steg PG. Effect of alirocumab, a monoclonal antibody to PCSK9, on
long-term cardiovascular outcomes following acute coronary syndromes: rationale
and design of the ODYSSEY outcomes trial. Am Heart J. 2014 Nov;168(5):682-9. doi:
10.1016/j.ahj.2014.07.028. Epub 2014 Aug 7. PubMed PMID: 25440796.


240: Rymer J, McCoy LA, Thomas L, Peterson ED, Wang TY. Persistence of
evidence-based medication use after discharge from academic versus nonacademic
hospitals among patients with non-ST-segment elevation myocardial infarction. Am 
J Cardiol. 2014 Nov 15;114(10):1479-84. doi: 10.1016/j.amjcard.2014.08.010. Epub 
2014 Aug 27. PubMed PMID: 25440500; PubMed Central PMCID: PMC4691245.


241: Kunadian V, Mehran R, Lincoff AM, Feit F, Manoukian SV, Hamon M, Cox DA,
Dangas GD, Stone GW. Effect of anemia on frequency of short- and long-term
clinical events in acute coronary syndromes (from the Acute Catheterization and
Urgent Intervention Triage Strategy Trial). Am J Cardiol. 2014 Dec
15;114(12):1823-9. doi: 10.1016/j.amjcard.2014.09.023. Epub 2014 Sep 28. PubMed
PMID: 25438908.


242: Mittal SR. Slow junctional rhythm, QTc prolongation and transient torsades
de-pointes following combined use of Ivabradine, Diltiazem and Ranolazine. J
Assoc Physicians India. 2014 May;62(5):426-7. PubMed PMID: 25438492.


243: Guo DQ, Zhang H, Tan SJ, Gu YC. Nifedipine promotes the proliferation and
migration of breast cancer cells. PLoS One. 2014 Dec 1;9(12):e113649. doi:
10.1371/journal.pone.0113649. eCollection 2014. PubMed PMID: 25436889; PubMed
Central PMCID: PMC4249963.


244: Canpolat U. Reply: To PMID 23903366. Herz. 2014 Sep;39(6):719. PubMed PMID: 
25436243.


245: Nilsson S, Andersson A, Janzon M, Karlsson JE, Levin LÅ. Cost consequences
of point-of-care troponin T testing in a Swedish primary health care setting.
Scand J Prim Health Care. 2014 Dec;32(4):241-7. doi:
10.3109/02813432.2014.984901. Epub 2014 Dec 1. PubMed PMID: 25434410; PubMed
Central PMCID: PMC4278399.


246: Nilsson G, Mooe T, Söderström L, Samuelsson E. Use of exercise tests in
primary care: importance for referral decisions and possible bias in the decision
process; a prospective observational study. BMC Fam Pract. 2014 Nov 30;15:182.
doi: 10.1186/s12875-014-0182-9. PubMed PMID: 25433410; PubMed Central PMCID:
PMC4276015.


247: Matsue Y, Yoshida K, Hoshino M, Yonetsu T, Suzuki M, Matsumura A, Hashimoto 
Y, Yoshida M. Clinical features and prognosis of type 2 myocardial infarction in 
vasospastic angina. Am J Med. 2015 Apr;128(4):389-95. doi:
10.1016/j.amjmed.2014.10.055. Epub 2014 Nov 26. PubMed PMID: 25433303.


248: Wagner M, Krämer J, Blohm E, Vergho D, Weidemann F, Breunig F, Wanner C.
Kidney function as an underestimated factor for reduced health related quality of
life in patients with Fabry disease. BMC Nephrol. 2014 Nov 29;15:188. doi:
10.1186/1471-2369-15-188. PubMed PMID: 25432518; PubMed Central PMCID:
PMC4280765.


249: Cao H, Zhai J, Li N, Cao H, Lei X, Mu W, Liu Z, Wang H, Shang H. CUPID: a
protocol of a randomised controlled trial to identify characteristics of similar 
Chinese patent medicines. BMJ Open. 2014 Nov 27;4(11):e006753. doi:
10.1136/bmjopen-2014-006753. PubMed PMID: 25431225; PubMed Central PMCID:
PMC4248088.


250: Tanındı A, Erkan AF, Alhan A, Töre HF. Arterial stiffness and central
arterial wave reflection are associated with serum uric acid, total bilirubin,
and neutrophil-to-lymphocyte ratio in patients with coronary artery disease.
Anatol J Cardiol. 2015 May;15(5):396-403. doi: 10.5152/akd.2014.5447. Epub 2014
Jun 3. PubMed PMID: 25430407.


251: Abu-Assi E, Raposeiras-Roubín S, García-Acuña JM, González-Juanatey JR.
Bleeding risk stratification in an era of aggressive management of acute coronary
syndromes. World J Cardiol. 2014 Nov 26;6(11):1140-8. doi:
10.4330/wjc.v6.i11.1140. Review. PubMed PMID: 25429326; PubMed Central PMCID:
PMC4244611.


252: Kochman J, Tomaniak M, Pietrasik A, Kołtowski L, Rdzanek A, Huczek Z,
Mazurek T, Jąkała J, Ząbek A, Legutko J, Kochman W, Filipiak KJ. Bioresorbable
everolimus-eluting vascular scaffold in patients with ST-segment elevation
myocardial infarction: Optical coherence tomography evaluation and clinical
outcomes. Cardiol J. 2014 Nov 27. doi: 10.5603/CJ.a2014.0090. [Epub ahead of
print] PubMed PMID: 25428734.


253: Okano M, Kato T, Inoko M. Effort angina with an anomalous origin of the left
circumflex coronary artery. BMJ Case Rep. 2014 Nov 26;2014. pii: bcr2014208392.
doi: 10.1136/bcr-2014-208392. PubMed PMID: 25427937.


254: Zhang Y, Zhu CG, Guo YL, Xu RX, Li S, Dong Q, Li JJ. Higher fibrinogen level
is independently linked with the presence and severity of new-onset coronary
atherosclerosis among Han Chinese population. PLoS One. 2014 Nov
26;9(11):e113460. doi: 10.1371/journal.pone.0113460. eCollection 2014. PubMed
PMID: 25426943; PubMed Central PMCID: PMC4245131.


255: Spyridopoulos I, Noman A, Ahmed JM, Das R, Edwards R, Purcell I, Bagnall A, 
Zaman A, Egred M. Shock-index as a novel predictor of long-term outcome following
primary percutaneous coronary intervention. Eur Heart J Acute Cardiovasc Care.
2015 Jun;4(3):270-7. doi: 10.1177/2048872614561480. Epub 2014 Nov 25. PubMed
PMID: 25425723.


256: Kurano M, Suzuki A, Inoue A, Tokuhara Y, Kano K, Matsumoto H, Igarashi K,
Ohkawa R, Nakamura K, Dohi T, Miyauchi K, Daida H, Tsukamoto K, Ikeda H, Aoki J, 
Yatomi Y. Possible involvement of minor lysophospholipids in the increase in
plasma lysophosphatidic acid in acute coronary syndrome. Arterioscler Thromb Vasc
Biol. 2015 Feb;35(2):463-70. doi: 10.1161/ATVBAHA.114.304748. Epub 2014 Nov 25.
PubMed PMID: 25425621.


257: Vepsäläinen T, Laakso M, Lehto S, Juutilainen A, Airaksinen J, Rönnemaa T.
Prolonged P wave duration predicts stroke mortality among type 2 diabetic
patients with prevalent non-major macrovascular disease. BMC Cardiovasc Disord.
2014 Nov 25;14:168. doi: 10.1186/1471-2261-14-168. PubMed PMID: 25425321; PubMed 
Central PMCID: PMC4280689.


258: Ong KL, Januszewski AS, O'Connell R, Jenkins AJ, Xu A, Sullivan DR, Barter
PJ, Hung WT, Scott RS, Taskinen MR, Keech AC, Rye KA. The relationship of
fibroblast growth factor 21 with cardiovascular outcome events in the Fenofibrate
Intervention and Event Lowering in Diabetes study. Diabetologia. 2015
Mar;58(3):464-73. doi: 10.1007/s00125-014-3458-7. Epub 2014 Nov 26. PubMed PMID: 
25425220.


259: Han YJ, Ock SY, Kim EJ, Shin HS, Jung YS, Rim H. Thunderclap-like headache
triggered by micturition and angina as an initial manifestation of bladder
pheochromocytoma. A case report. Sao Paulo Med J. 2015 Mar-Apr;133(2):154-9. doi:
10.1590/1516-3180.2013.6890002. Epub 2014 Nov 28. PubMed PMID: 25424777.


260: Zhong ZX, Li B, Li CR, Zhang QF, Liu ZD, Zhang PF, Gu XF, Luo H, Li MJ, Luo 
HS, Ye GH, Wen FL. Role of chemokines in promoting instability of coronary
atherosclerotic plaques and the underlying molecular mechanism. Braz J Med Biol
Res. 2015 Feb;48(2):161-6. doi: 10.1590/1414-431X20144195. Epub 2014 Nov 21.
PubMed PMID: 25424368; PubMed Central PMCID: PMC4321222.


261: Yoshimoto H, Asakuno K, Matsuo S, Ishida A, Shiramizu H, Niimura K, Yuzawa
M, Yamagishi Y, Munakata T, Moriyama T, Hori T. Idiopathic carotid and coronary
vasospasm: A case treated by carotid artery stenting. Surg Neurol Int. 2014 Oct
30;5(Suppl 12):S461-4. doi: 10.4103/2152-7806.143721. eCollection 2014. PubMed
PMID: 25422789; PubMed Central PMCID: PMC4235116.


262: Cho EJ, Park SJ, Chang SA, Jeong DS, Lee SC, Park SW, Park PW. Incidence of 
coronary artery disease before valvular surgery in isolated severe aortic
stenosis. Chin Med J (Engl). 2014;127(22):3963-9. PubMed PMID: 25421198.


263: Adriaenssens T, Ughi GJ, Dubois C, De Cock D, Onsea K, Bennett J, Wiyono S, 
Sinnaeve P, Coosemans M, Ferdinande B, Belmans A, D'hooge J, Desmet W. STACCATO
(Assessment of Stent sTrut Apposition and Coverage in Coronary ArTeries with
Optical coherence tomography in patients with STEMI, NSTEMI and stable/unstable
angina undergoing everolimus vs. biolimus A9-eluting stent implantation): a
randomised controlled trial. EuroIntervention. 2014 Nov 25. pii: 20130911-03.
doi: 10.4244/EIJY14M11_11. [Epub ahead of print] PubMed PMID: 25420791.


264: Madder RD, Husaini M, Davis AT, VanOosterhout S, Harnek J, Götberg M,
Erlinge D. Detection by near-infrared spectroscopy of large lipid cores at
culprit sites in patients with non-ST-segment elevation myocardial infarction and
unstable angina. Catheter Cardiovasc Interv. 2015 Nov 15;86(6):1014-21. doi:
10.1002/ccd.25754. Epub 2014 Dec 5. PubMed PMID: 25418711.


265: Liu JM, Xie YN, Gao ZH, Zu XG, Li YJ, Hao YM, Chang L. Brain natriuretic
peptide for prevention of contrast-induced nephropathy after percutaneous
coronary intervention or coronary angiography. Can J Cardiol. 2014
Dec;30(12):1607-12. doi: 10.1016/j.cjca.2014.08.012. Epub 2014 Aug 23. PubMed
PMID: 25418218.


266: Zhu H, Lu S, Su W, Gong S, Zhang Z, Li P. Effect of liandouqingmai recipe on
quality of life and inflammatory reactions of patients with coronary heart
disease. J Tradit Chin Med. 2014 Oct;34(5):539-43. PubMed PMID: 25417402.


267: Pujades-Rodriguez M, George J, Shah AD, Rapsomaniki E, Denaxas S, West R,
Smeeth L, Timmis A, Hemingway H. Heterogeneous associations between smoking and a
wide range of initial presentations of cardiovascular disease in 1937360 people
in England: lifetime risks and implications for risk prediction. Int J Epidemiol.
2015 Feb;44(1):129-41. doi: 10.1093/ije/dyu218. Epub 2014 Nov 20. PubMed PMID:
25416721; PubMed Central PMCID: PMC4339760.


268: Shurlock B. New directions for warm-up angina? Eur Heart J. 2014 Nov
21;35(44):3077-8. doi: 10.1093/eurheartj/ehu390. PubMed PMID: 25416693.


269: Ischeykin K, Potyazhenko M, Lyulka N, Sokolyuk N, Khaymenova G. [Modern
tendencies in co-morbid conditions]. Georgian Med News. 2014 Oct;(235):49-53.
Russian. PubMed PMID: 25416217.


270: Amabile N, Agostini H, Gilard M, Eltchaninoff H, Iung B, Donzeau-Gouge P,
Chevreul K, Fajadet J, Leprince P, Leguerrier A, Lievre M, Prat A, Teiger E,
Laskar M, Caussin C. Impact of low preprocedural transvalvular gradient on
cardiovascular mortality following TAVI: an analysis from the FRANCE 2 registry. 
EuroIntervention. 2014 Nov;10(7):842-9. doi: 10.4244/EIJV10I7A144. PubMed PMID:
25415151.


271: Suzuki A, Ando H, Takashima H, Kumagai S, Kurita A, Waseda K, Suzuki Y,
Mizuno T, Harada K, Uetani T, Takahashi H, Yoshikawa D, Ishii H, Murohara T,
Amano T. Effects of polyunsaturated fatty acids on periprocedural myocardial
infarction after elective percutaneous coronary intervention. EuroIntervention.
2014 Nov;10(7):792-8. doi: 10.4244/EIJV10I7A138. PubMed PMID: 25415148.


272: Yılmaz S, Sen F, Ünal S, Yayla C, Özeke Ö, Aras D, Topaloglu S, Aydogdu S.
Usefulness of the platelet-to-lymphocyte ratio in predicting bare-metal stent
restenosis. Scand Cardiovasc J. 2015 Feb;49(1):39-44. doi:
10.3109/14017431.2014.989537. Epub 2014 Dec 26. PubMed PMID: 25414124.


273: Sözmen K, Pekel Ö, Yılmaz TS, Şahan C, Ceylan A, Güler E, Korkmaz E, Ünal B.
Determinants of inpatient costs of angina pectoris, myocardial infarction, and
heart failure in a university hospital setting in Turkey. Anatol J Cardiol. 2015 
Apr;15(4):325-33. doi: 10.5152/akd.2014.5320. Epub 2014 Apr 16. PubMed PMID:
25413230.


274: Torio CM, Andrews RM. Geographic Variation in Potentially Preventable
Hospitalizations for Acute and Chronic Conditions, 2005–2011: Statistical Brief
#178. 2014 Sep. Healthcare Cost and Utilization Project (HCUP) Statistical Briefs
[Internet]. Rockville (MD): Agency for Health Care Policy and Research (US); 2006
Feb-. Available from http://www.ncbi.nlm.nih.gov/books/NBK253887/
PubMed PMID: 25411684.


275: Cesar LA, Ferreira JF, Armaganijan D, Gowdak LH, Mansur AP, Bodanese LC,
Sposito A, Sousa AC, Chaves AJ, Markman B, Caramelli B, Vianna CB, Oliveira CC,
Meneghetti C, Albuquerque DC, Stefanini E, Nagib E, Pinto IM, Castro I, Saad JA, 
Schneider JC, Tsutsui JM, Carneiro JK, Torres K, Piegas LS, Dallan LA, Lisboa LA,
Sampaio MF, Moretti MA, Lopes NH, Coelho OR, Lemos P, Santos RD, Botelho R,
Staico R, Meneghello R, Montenegro ST, Vaz VD; Sociedade Brasileira de
Cardiologia. Guideline for stable coronary artery disease. Arq Bras Cardiol. 2014
Aug;103(2 Suppl 2):1-56. English, Portuguese. PubMed PMID: 25410086.


276: Kristensen SL, Galløe AM, Thuesen L, Kelbæk H, Thayssen P, Havndrup O,
Hansen PR, Bligaard N, Saunamäki K, Junker A, Aarøe J, Abildgaard U, Jeppesen JL.
Stent thrombosis is the primary cause of ST-segment elevation myocardial
infarction following coronary stent implantation: a five year follow-up of the
SORT OUT II study. PLoS One. 2014 Nov 19;9(11):e113399. doi:
10.1371/journal.pone.0113399. eCollection 2014. PubMed PMID: 25409336; PubMed
Central PMCID: PMC4237454.


277: Ma Y, Li L, Geng XB, Hong Y, Shang XM, Tan Z, Song YX, Zhao GY, Zhao BQ,
Tian MR. Correlation Between Hyperhomocysteinemia and Outcomes of Patients With
Acute Myocardial Infarction. Am J Ther. 2014 Nov 17. [Epub ahead of print] PubMed
PMID: 25405897.


278: Tanabe Y, Yoneyama K, Izumo M, Kongoji K, Harada T, Akashi YJ. A case of
coronary microvascular spasm with slow flow induced by the intracoronary
acetylcholine provocation test. Cardiovasc Interv Ther. 2015 Oct;30(4):372-6.
doi: 10.1007/s12928-014-0308-y. Epub 2014 Nov 18. PubMed PMID: 25403747.


279: Muhlestein JB, Lappé DL, Lima JA, Rosen BD, May HT, Knight S, Bluemke DA,
Towner SR, Le V, Bair TL, Vavere AL, Anderson JL. Effect of screening for
coronary artery disease using CT angiography on mortality and cardiac events in
high-risk patients with diabetes: the FACTOR-64 randomized clinical trial. JAMA. 
2014 Dec 3;312(21):2234-43. doi: 10.1001/jama.2014.15825. PubMed PMID: 25402757.


280: Dong J, Chen Y, Zhi G, Liu H, Wang J, Tian F, Zhou Y, Chen J. [Myocardial
protective effect of Danhong Injection evaluated by velocity vector imaging in
patients undergoing percutaneous coronary intervention]. Zhonghua Yi Xue Za Zhi. 
2014 Aug 13;94(30):2346-9. Chinese. PubMed PMID: 25399975.


281: Hansen VB, Maindal HT. Cardiac rehabilitation with a nurse case manager
(GoHeart) across local and regional health authorities improves risk factors,
self-care and psychosocial outcomes. A one-year follow-up study. JRSM Cardiovasc 
Dis. 2014 Oct 22;3:2048004014555922. doi: 10.1177/2048004014555922. eCollection
2014 Jan. PubMed PMID: 25396055; PubMed Central PMCID: PMC4229057.


282: Jeng JS, Sun Y, Lee JT, Lin RT, Chen CH, Po HL, Lin HJ, Liu CH, Sun MH, Sun 
MC, Chern CM, Lien LM, Chiu HC, Hu HH, Chiou HY, Chen ST, Ma H, Hsu CY; SPAD
Study Investigators. The efficacy and safety of cilostazol in ischemic stroke
patients with peripheral arterial disease (SPAD): protocol of a randomized,
double-blind, placebo-controlled multicenter trial. Int J Stroke. 2015
Jan;10(1):123-7. doi: 10.1111/ijs.12384. Epub 2014 Nov 14. PubMed PMID: 25394855.


283: Yu Y, Hu S, Li G, Xue J, Li Z, Liu X, Yang X, Dong B, Wang D, Wang X, Liu S,
Liu J, Chen B, Wang L, Liu S, Chen Q, Shen C, Wang Z, Wang Y. Comparative
effectiveness of Di'ao Xin Xue Kang capsule and Compound Danshen tablet in
patients with symptomatic chronic stable angina. Sci Rep. 2014 Nov 14;4:7058.
doi: 10.1038/srep07058. PubMed PMID: 25394847; PubMed Central PMCID: PMC4231340.


284: Tada H, Nohara A, Kawashiri MA, Inazu A, Mabuchi H, Yamagishi M. Marked
transient hypercholesterolemia caused by low-dose mitotane as adjuvant
chemotherapy for adrenocortical carcinoma. J Atheroscler Thromb.
2014;21(12):1326-9. Epub 2014 Nov 12. PubMed PMID: 25392159.


285: Izawa A, Kashima Y, Miura T, Ebisawa S, Kitabayashi H, Yamamoto H, Sakurai
S, Kagoshima M, Tomita T, Miyashita Y, Koyama J, Ikeda U; ALPS-AMI Investigators.
Assessment of lipophilic vs. hydrophilic statin therapy in acute myocardial
infarction – ALPS-AMI study. Circ J. 2015;79(1):161-8. doi:
10.1253/circj.CJ-14-0877. Epub 2014 Nov 12. PubMed PMID: 25392071.


286: Okazaki Y, Kobayashi T, Yagi T, Jimbou M, Saitou S, Takahashi T, Gohra H,
Shibasaki S, Kudo Y, Yamauchi N, Tamura T, Shigedomi M. [Stuck valve detected
during aortic valve replacement; report of a case]. Kyobu Geka. 2014
Nov;67(12):1099-102. Japanese. PubMed PMID: 25391474.


287: Park S, Ham JO, Lee BK. A positive association between stroke risk and
sarcopenia in men aged ≥ 50 years, but not women: results from the Korean
National Health and Nutrition Examination Survey 2008-2010. J Nutr Health Aging. 
2014 Nov;18(9):806-12. doi: 10.1007/s12603-014-0516-2. PubMed PMID: 25389958.


288: Sun T, Wan Y, Liu Z, Zhang S, Guan F, Yao R, Zhang L, Li L, Zhang J, Kan Q. 
[Meta-analysis of long-term outcomes of percutaneous coronary intervention or
coronary artery bypass graft surgery in coronary artery disease patients with
multi-vessel and/or left main stem disease]. Zhonghua Xin Xue Guan Bing Za Zhi.
2014 Aug;42(8):693-8. Chinese. PubMed PMID: 25388345.


289: Bai Y, Liang Y, Tan H, Qiao S, Zhang J, Yang Y, Zhang Y, Zhu J; China OASIS 
and TIMACS Investigators; China OASIS and TIMACS Investigators. [Clinical
characteristics and prognosis comparison of Chinese non ST-segment elevation
acute coronary syndrome patients in two different time periods]. Zhonghua Xin Xue
Guan Bing Za Zhi. 2014 Aug;42(8):655-60. Chinese. PubMed PMID: 25388338.


290: Vigen R, Spertus JA, Maddox TM, Ho PM, Jones PG, Arnold SV, Masoudi FA,
Bradley SM. Hospital-level variation in angina and mortality at 1 year after
myocardial infarction: insights from the Translational Research Investigating
Underlying Disparities in Acute Myocardial Infarction Patients' Health Status
(TRIUMPH) Registry. Circ Cardiovasc Qual Outcomes. 2014 Nov;7(6):851-6. doi:
10.1161/CIRCOUTCOMES.114.001063. Epub 2014 Nov 11. PubMed PMID: 25387783; PubMed 
Central PMCID: PMC4492517.


291: Beguerie JR, Gonzalez S. Angina bullosa hemorrhagica: report of 11 cases.
Dermatol Reports. 2014 May 12;6(1):5282. doi: 10.4081/dr.2014.5282. eCollection
2014 Feb 17. PubMed PMID: 25386327; PubMed Central PMCID: PMC4224003.


292: Narendra PL, Vishal NS, Jenkins B. Ludwig's angina: need for including
airways and larynx in ultrasound evaluation. BMJ Case Rep. 2014 Nov 9;2014. pii: 
bcr2014206506. doi: 10.1136/bcr-2014-206506. PubMed PMID: 25385564.


293: Guo L, Sun G, Wang G, Ning W, Zhao K. Soluble P-selectin promotes acute
myocardial infarction onset but not severity. Mol Med Rep. 2015
Mar;11(3):2027-33. doi: 10.3892/mmr.2014.2917. Epub 2014 Nov 10. PubMed PMID:
25384966.


294: Athanasiadis A, Sechtem U; European Society of Cardiology. [Diagnostics and 
therapy of chronic stable coronary artery disease : new guidelines of the
European Society of Cardiology]. Herz. 2014 Dec;39(8):902-12. doi:
10.1007/s00059-014-4159-1. German. PubMed PMID: 25384852.


295: Sun F, Yin Z, Shi Q, Zhao B, Wang S. Effect of short-term high-dose
atorvastatin on systemic inflammatory response and myocardial ischemic injury in 
patients with unstable angina pectoris undergoing percutaneous coronary
intervention. Chin Med J (Engl). 2014;127(21):3732-7. PubMed PMID: 25382328.


296: Kono Y, Kawajiri H, Kamisaka K, Kamiya K, Akao K, Asai C, Inuzuka K, Yamada 
S. Predictive impact of daily physical activity on new vascular events in
patients with mild ischemic stroke. Int J Stroke. 2015 Feb;10(2):219-23. doi:
10.1111/ijs.12392. Epub 2014 Nov 9. PubMed PMID: 25381835.


297: Sato K. Helper T cell diversity and plasticity. Circ J. 2014;78(12):2843-4. 
Epub 2014 Nov 8. PubMed PMID: 25381803.


298: Sarfati D, Gurney J, Stanley J, Koea J. A retrospective cohort study of
patients with stomach and liver cancers: the impact of comorbidity and ethnicity 
on cancer care and outcomes. BMC Cancer. 2014 Nov 7;14:821. doi:
10.1186/1471-2407-14-821. PubMed PMID: 25380581; PubMed Central PMCID:
PMC4233029.


299: Dwivedi S, Chopra D. Revisiting Terminalia arjuna - An Ancient
Cardiovascular Drug. J Tradit Complement Med. 2014 Oct;4(4):224-31. doi:
10.4103/2225-4110.139103. Review. PubMed PMID: 25379463; PubMed Central PMCID:
PMC4220499.


300: Swamy AJ, Kumar A, Keshavamurthy G, Chadha DS. Drug-eluting balloon: Initial
experience in patients with in-stent restenosis (ISR). Med J Armed Forces India. 
2014 Jul;70(3):243-6. doi: 10.1016/j.mjafi.2014.01.001. Epub 2014 Apr 26. PubMed 
PMID: 25378777; PubMed Central PMCID: PMC4213889.


301: Premer C, Hare JM. Can endothelial progenitor cells treat patients with
refractory angina? Circ Res. 2014 Nov 7;115(11):904-7. doi:
10.1161/CIRCRESAHA.114.305284. PubMed PMID: 25378530; PubMed Central PMCID:
PMC4284967.


302: D'Ascenzo F, Barbero U, Bisi M, Moretti C, Omedè P, Cerrato E, Quadri G,
Conrotto F, Zoccai GB, DiNicolantonio JJ, Gasparini M, Bangalore S, Gaita F. The 
prognostic impact of high on-treatment platelet reactivity with aspirin or ADP
receptor antagonists: systematic review and meta-analysis. Biomed Res Int.
2014;2014:610296. doi: 10.1155/2014/610296. Epub 2014 Oct 13. Review. PubMed
PMID: 25374889; PubMed Central PMCID: PMC4211328.


303: Al-Shehri AM. Prevalence and pattern of lipid disorders in Saudi patients
with angiographically documented coronary artery disease. J Family Community Med.
2014 Sep;21(3):166-9. doi: 10.4103/2230-8229.142970. PubMed PMID: 25374467;
PubMed Central PMCID: PMC4214005.


304: Zeymer U, Heuer H, Schwimmbeck P, Genth-Zotz S, Wolff K, Nienaber CA; EPICOR
Investigators. Guideline-adherent therapy in patients with acute coronary
syndromes. The EPICOR registry in Germany. Herz. 2015 Mar;40 Suppl 1:27-35. doi: 
10.1007/s00059-014-4161-7. Epub 2014 Nov 7. PubMed PMID: 25374386.


305: Liting P, Guoping L, Zhenyue C. Apolipoprotein B/apolipoprotein A1 ratio and
non-high-density lipoprotein cholesterol. Predictive value for CHD severity and
prognostic utility in CHD patients. Herz. 2015 Mar;40 Suppl 1:1-7. doi:
10.1007/s00059-014-4147-5. Epub 2014 Nov 7. PubMed PMID: 25374385.


306: Widder JD, Bauersachs J. [Therapy of aortic valve stenosis]. Internist
(Berl). 2014 Dec;55(12):1391-2, 1394-6, 1398-9. doi: 10.1007/s00108-014-3555-1.
German. PubMed PMID: 25373710.


307: Gierlotka M, Zdrojewski T, Wojtyniak B, Poloński L, Stokwiszewski J, Gąsior 
M, Kozierkiewicz A, Kalarus Z, Wierucki Ł, Chlebus K, Zembala M, Wysocki M,
Opolski G. Incidence, treatment, in-hospital mortality and one-year outcomes of
acute myocardial infarction in Poland in 2009-2012--nationwide AMI-PL database.
Kardiol Pol. 2015;73(3):142-58. doi: 10.5603/KP.a2014.0213. Epub 2014 Nov 5.
PubMed PMID: 25371307.


308: Bekler A, Barutçu A, Tenekecioglu E, Altun B, Gazi E, Temiz A, Kırılmaz B,
Ozkan MT, Yener AU. The relationship between fragmented QRS complexes and SYNTAX 
and Gensini scores in patients with acute coronary syndrome. Kardiol Pol.
2015;73(4):246-54. doi: 10.5603/KP.a2014.0208. Epub 2014 Nov 5. PubMed PMID:
25371305.


309: Kulkarni RS, Shinde RL. Depression and Its Associated Factors in Older
Indians: A Study Based on Study of Global Aging and Adult Health (SAGE)-2007. J
Aging Health. 2015 Jun;27(4):622-49. doi: 10.1177/0898264314556617. Epub 2014 Nov
3. PubMed PMID: 25370713.


310: Czarny MJ, Resar JR. Diagnosis and management of valvular aortic stenosis.
Clin Med Insights Cardiol. 2014 Oct 19;8(Suppl 1):15-24. doi: 10.4137/CMC.S15716.
eCollection 2014. Review. PubMed PMID: 25368539; PubMed Central PMCID:
PMC4213201.


311: Park KH, Han SJ, Kim HS, Kim MK, Jo SH, Kim SA, Park WJ. Impact of
Framingham risk score, flow-mediated dilation, pulse wave velocity, and
biomarkers for cardiovascular events in stable angina. J Korean Med Sci. 2014
Oct;29(10):1391-7. doi: 10.3346/jkms.2014.29.10.1391. Epub 2014 Oct 8. PubMed
PMID: 25368493; PubMed Central PMCID: PMC4214940.


312: Ji Q, Lin Y, Liang Z, Yu K, Liu Y, Fang Z, Liu L, Shi Y, Zeng Q, Chang C,
Chai M, Zhou Y. Chemerin is a novel biomarker of acute coronary syndrome but not 
of stable angina pectoris. Cardiovasc Diabetol. 2014 Nov 1;13:145. doi:
10.1186/s12933-014-0145-4. PubMed PMID: 25367628; PubMed Central PMCID:
PMC4229596.


313: Sasaki S, Tomita H, Shibutani S, Izumiyama K, Higuma T, Itoh T, Sasaki K,
Horiuchi D, Kimura M, Okumura K. Usefulness of the wearable
cardioverter-defibrillator in patients at high risk for sudden cardiac death.
Circ J. 2014;78(12):2987-9. Epub 2014 Oct 31. PubMed PMID: 25366562.


314: Esteves FP, Travin MI. The role of nuclear cardiology in the diagnosis and
risk stratification of women with ischemic heart disease. Semin Nucl Med.
2014;44(6):423-38. doi: 10.1053/j.semnuclmed.2014.06.002. Review. PubMed PMID:
25362233.


315: Gitt AK, Zahn R. [Antithrombotic treatment in patients with stable coronary 
artery disease. Which drugs and for how long?]. Herz. 2014 Nov;39(7):798-802.
doi: 10.1007/s00059-014-4171-5. German. PubMed PMID: 25361793.


316: Feng T, Yundai C, Ying Z, Jing W, Tao Z. Atherosclerotic plaque morphology
indicates clinical symptoms of plaque progression. Cardiology.
2014;129(4):207-12. doi: 10.1159/000365185. Epub 2014 Oct 18. PubMed PMID:
25359501.


317: Zhang Z, Zhang F, Wang Y, Du Y, Zhang H, Kong D, Liu Y, Yang G. Traditional 
Chinese medicine for stable angina pectoris via TCM pattern differentiation and
TCM mechanism: study protocol of a randomized controlled trial. Trials. 2014 Oct 
30;15:422. doi: 10.1186/1745-6215-15-422. PubMed PMID: 25359307; PubMed Central
PMCID: PMC4233055.


318: Lin YH, Tsai CL, Chien LN, Chiou HY, Jeng C. Newly diagnosed
gastroesophageal reflux disease increased the risk of acute exacerbation of
chronic obstructive pulmonary disease during the first year following
diagnosis--a nationwide population-based cohort study. Int J Clin Pract. 2015
Mar;69(3):350-7. doi: 10.1111/ijcp.12501. Epub 2014 Oct 31. PubMed PMID:
25359162.


319: Kassam K, Rope T. In which clinical scenario would awake fibreoptic nasal
intubation be employed? Clin Case Rep. 2014 Feb;2(1):21. doi: 10.1002/ccr3.37.
Epub 2014 Jan 13. PubMed PMID: 25356235; PubMed Central PMCID: PMC4184772.


320: Alhejily WA, Kong DF, Magnus Ohman E. Retrograde approach to coronary
chronic total occlusion via an occluded saphenous bypass graft: a case report.
Clin Case Rep. 2013 Dec;1(2):54-8. doi: 10.1002/ccr3.23. Epub 2013 Nov 6. PubMed 
PMID: 25356212; PubMed Central PMCID: PMC4184749.


321: Wang Y, Li G, Su YM, Pan HY, Geng HH, Fan MK, Pan M. Interleukin-6 promotor 
polymorphisms and coronary vasospastic angina in Han Chinese. Int J Clin Exp Med.
2014 Sep 15;7(9):2858-64. eCollection 2014. PubMed PMID: 25356149; PubMed Central
PMCID: PMC4211799.


322: Ichikawa M, Takei Y, Hamasaki T, Kijima Y. Characterization of Patients With
Angioscopically-Detected In-Stent Mural Thrombi. Circ J. 2014 Oct 30. [Epub ahead
of print] PubMed PMID: 25354550.


323: Shimokawa H. 2014 Williams Harvey Lecture: importance of coronary vasomotion
abnormalities-from bench to bedside. Eur Heart J. 2014 Dec 1;35(45):3180-93. doi:
10.1093/eurheartj/ehu427. Epub 2014 Oct 29. PubMed PMID: 25354517.


324: Rao SR. A tale of 2 countries: the cost of my mother's cardiac care in the
United States and India. Ann Fam Med. 2014 Sep-Oct;12(5):470-2. doi:
10.1370/afm.1676. PubMed PMID: 25354412; PubMed Central PMCID: PMC4157985.


325: Romero-Farina G, Candell-Riera J, Ferreira-González I, Aguadé-Bruix S, Pizzi
N, García-Dorado D. Normal Myocardial Perfusion Gated SPECT and Positive Stress
Test: Different Prognoses in Women and Men. J Nucl Cardiol. 2015
Jun;22(3):453-65. doi: 10.1007/s12350-014-0009-z. Epub 2014 Oct 29. PubMed PMID: 
25352529.


326: Kashiyama N, Toda K, Miyagawa S, Nishi H, Yoshikawa Y, Fukushima S, Yoshioka
D, Masashi K, Saito T, Sawa Y. Off-pump coronary artery bypass grafting via
median sternotomy in a patient with a history of esophagectomy with substernal
gastric tube reconstruction: report of a case. Surg Today. 2015 Sep;45(9):1190-3.
doi: 10.1007/s00595-014-1057-3. Epub 2014 Oct 29. PubMed PMID: 25352011.


327: Kreiner M, Alvarez R, Waldenström A, Michelis V, Muñiz R, Isberg A.
Craniofacial pain of cardiac origin is associated with inferior wall ischemia. J 
Oral Facial Pain Headache. 2014 Fall;28(4):317-21. doi: 10.11607/ofph.1257.
PubMed PMID: 25347166.


328: Kim ER, Oh SJ, Kang HJ, Kim KB. Post-coronary artery bypass grafting
myocardial ischemia caused by an overgrown left internal thoracic artery side
branch. Korean J Thorac Cardiovasc Surg. 2014 Oct;47(5):465-7. doi:
10.5090/kjtcs.2014.47.5.465. Epub 2014 Oct 5. PubMed PMID: 25346902; PubMed
Central PMCID: PMC4207109.


329: Rostoff P, Szczeklik W, Piwowarska W, Konduracka E, Sanak M, Nessler J.
[Association of common cyclooxygenase-2 (COX-2) gene polymorphisms with clinical 
and angiographic characteristics of patients with coronary artery disease].
Przegl Lek. 2014;71(6):314-8. Polish. PubMed PMID: 25344971.


330: Flego D, Severino A, Trotta F, Previtero M, Ucci S, Zara C, Pedicino D,
Massaro G, Biasucci LM, Liuzzo G, Crea F. Altered CD31 expression and activity in
helper T cells of acute coronary syndrome patients. Basic Res Cardiol.
2014;109(6):448. doi: 10.1007/s00395-014-0448-3. Epub 2014 Oct 26. PubMed PMID:
25344833.


331: Gardner LS, Nguyen-Pham S, Greenslade JH, Parsonage W, D'Emden M, Than M,
Aldous S, Brown A, Cullen L. Admission glycaemia and its association with acute
coronary syndrome in Emergency Department patients with chest pain. Emerg Med J. 
2015 Aug;32(8):608-12. doi: 10.1136/emermed-2014-204046. Epub 2014 Oct 24. PubMed
PMID: 25344576.


332: Steel N, Hardcastle AC, Bachmann MO, Richards SH, Mounce LT, Clark A, Lang
I, Melzer D, Campbell J. Economic inequalities in burden of illness, diagnosis
and treatment of five long-term conditions in England: panel study. BMJ Open.
2014 Oct 24;4(10):e005530. doi: 10.1136/bmjopen-2014-005530. PubMed PMID:
25344482; PubMed Central PMCID: PMC4212182.


333: Wu J, Han Y, Zhao FL, Zhou J, Chen Z, Sun H. Validation and comparison of
EuroQoL-5 dimension (EQ-5D) and Short Form-6 dimension (SF-6D) among stable
angina patients. Health Qual Life Outcomes. 2014 Oct 25;12:156. doi:
10.1186/s12955-014-0156-6. PubMed PMID: 25343944; PubMed Central PMCID:
PMC4213514.


334: Hu Y, Wang L, Chen S, Liu X, Li H, Lu X, Yang X, Huang J, Gu D. Association 
between the SIRT1 mRNA expression and acute coronary syndrome. J Atheroscler
Thromb. 2015;22(2):165-82. doi: 10.5551/jat.24844. Epub 2014 Oct 23. PubMed PMID:
25342474.


335: Chen YL, Chen CH, Wallace CG, Wang HT, Yang CC, Yip HK. Levels of
circulating microparticles in patients with chronic cardiorenal disease. J
Atheroscler Thromb. 2015;22(3):247-56. doi: 10.5551/jat.26658. Epub 2014 Oct 22. 
PubMed PMID: 25342381.


336: Garea Garcia-Malvar MJ, Gonzalez-Silva Y, Epureanu-Epureanu V. [Epileptic
seizures complicated by Takotsubo syndrome]. Rev Neurol. 2014 Nov 1;59(9):407-10.
Spanish. PubMed PMID: 25342054.


337: Bhatt K, Odeh W, Rinehart S, Lee J, Qian Z, Reddy B, Kalynych A.
Gastroepiploic graft dysfunction caused by celiac artery stenosis: diagnostic
approach for an unusual cause of angina. JACC Cardiovasc Interv. 2014
Oct;7(10):e153-5. doi: 10.1016/j.jcin.2014.03.011. PubMed PMID: 25341718.


338: Orac A, Artenie A, Toader MP, Harnagea R, Dinu-Mitrofan D, Grigorovici M,
Ungureanu G. Sneddon syndrome: rare disease or under diagnosed clinical entity?
Review of the literature related to a clinical case. Rev Med Chir Soc Med Nat
Iasi. 2014 Jul-Sep;118(3):654-60. Review. PubMed PMID: 25341280.


339: National Clinical Guideline Centre (UK). Myocardial Infarction with
ST-Segment Elevation: The Acute Management of Myocardial Infarction with
ST-Segment Elevation [Internet]. London: Royal College of Physicians (UK); 2013
Jul. Available from http://www.ncbi.nlm.nih.gov/books/NBK247623/
PubMed PMID: 25340241.


340: Kounis NG, Soufras GD, Tsigkas G, Hahalis G. Adverse cardiac events to
monoclonal antibodies used for cancer therapy: The risk of Kounis syndrome.
Oncoimmunology. 2014 Feb 14;3:e27987. eCollection 2014. PubMed PMID: 25340003;
PubMed Central PMCID: PMC4203633.


341: van Houwelingen KG, Sen H, Lam MK, Tandjung K, Löwik MM, de Man FH,
Louwerenburg JH, Stoel MG, Hartmann M, Linssen GC, Doggen CJ, von Birgelen C.
Three-year clinical outcome after treatment of chronic total occlusions with
second-generation drug-eluting stents in the TWENTE trial. Catheter Cardiovasc
Interv. 2015 Feb 15;85(3):E76-82. doi: 10.1002/ccd.25713. Epub 2014 Nov 1. PubMed
PMID: 25339110.


342: Mishlanov VY, Sukhanov SG, Sandakov PY, Ronzin AV, Vladimirskiy VE,
Syromiyatnikova LI, Polovinkina TA, Seredenko NN, Kharuzina OV. [The
alpha-defensins, peptides and proteins synthesized and liberated by neutrophils
under atherosclerosis of different localization]. Klin Lab Diagn. 2014
May;(5):13-7. Russian. PubMed PMID: 25338457.


343: Skrzypek A, Nessler J. [Asymptomatic ischemic heart dysfunction,
echocardiographic changes and NT-proBNP during 2-years observation]. Przegl Lek. 
2014;71(7):378-83. Polish. PubMed PMID: 25338333.


344: Toth GG, Toth B, Johnson NP, De Vroey F, Di Serafino L, Pyxaras S, Rusinaru 
D, Di Gioia G, Pellicano M, Barbato E, Van Mieghem C, Heyndrickx GR, De Bruyne B,
Wijns W. Revascularization decisions in patients with stable angina and
intermediate lesions: results of the international survey on interventional
strategy. Circ Cardiovasc Interv. 2014 Dec;7(6):751-9. doi:
10.1161/CIRCINTERVENTIONS.114.001608. Epub 2014 Oct 21. PubMed PMID: 25336468.


345: DeVore AD, Hernandez AF. Chest pain in patients with heart failure: why
history may matter. Eur Heart J. 2014 Dec 21;35(48):3408-9. doi:
10.1093/eurheartj/ehu408. Epub 2014 Oct 21. PubMed PMID: 25336214.


346: Williams RP, Manou-Stathopoulou V, Redwood SR, Marber MS. Republished:
'Warm-Up Angina': harnessing the benefits of exercise and myocardial ischaemia.
Postgrad Med J. 2014 Nov;90(1069):648-56. doi:
10.1136/postgradmedj-2013-304187rep. PubMed PMID: 25335796.


347: Asrar Ul Haq M, Rudd N, Mian M, Castles A, Mogilevski T, Mutha V, Van Gaal
WJ. Predictors and outcomes of early coronary angiography in patients with prior 
coronary artery bypass surgery presenting with non-ST elevation myocardial
infarction. Open Heart. 2014 Jun 13;1(1):e000059. doi:
10.1136/openhrt-2014-000059. eCollection 2014. PubMed PMID: 25332800; PubMed
Central PMCID: PMC4195928.


348: Shrestha R, Xu J, Xie D, Liu Z, Xu T, Ye F, Din S, Qian X, Yang S, Liu Y, Li
F, Zhang A, Chen S. Comparison of clinical outcomes of Chinese men and women
after coronary stenting for coronary artery disease: a multi-center retrospective
analysis of 4,334 patients. J Biomed Res. 2014 Sep;28(5):368-75. doi:
10.7555/JBR.28.20120127. Epub 2013 Dec 29. PubMed PMID: 25332708; PubMed Central 
PMCID: PMC4197387.


349: Cao XS, Chen J, Zou JZ, Zhong YH, Teng J, Ji J, Chen ZW, Liu ZH, Shen B, Nie
YX, Lv WL, Xiang FF, Tan X, Ding XQ. Association of indoxyl sulfate with heart
failure among patients on hemodialysis. Clin J Am Soc Nephrol. 2015 Jan
7;10(1):111-9. doi: 10.2215/CJN.04730514. Epub 2014 Oct 20. PubMed PMID:
25332316; PubMed Central PMCID: PMC4284412.


350: Frustaci A, Russo MA, Francone M, Chimenti C. Microvascular angina as
prehypertrophic presentation of Fabry disease cardiomyopathy. Circulation. 2014
Oct 21;130(17):1530-1. doi: 10.1161/CIRCULATIONAHA.114.012178. PubMed PMID:
25332282.


351: Jansen S, Kenny RA, de Rooij SE, van der Velde N. Self-reported
cardiovascular conditions are associated with falls and syncope in
community-dwelling older adults. Age Ageing. 2015 May;44(3):525-9. doi:
10.1093/ageing/afu164. Epub 2014 Oct 20. PubMed PMID: 25331976.


352: Lee WC, Tsai TH, Chen YL, Yang CH, Chen SM, Chen CJ, Lin CJ, Cheng CI, Hang 
CL, Wu CJ, Yip HK. Safety and feasibility of coronary stenting in unprotected
left main coronary artery disease in the real world clinical practice--a single
center experience. PLoS One. 2014 Oct 20;9(10):e109281. doi:
10.1371/journal.pone.0109281. eCollection 2014. PubMed PMID: 25329166; PubMed
Central PMCID: PMC4203693.


353: Zubaid M, Thani KB, Rashed W, Alsheikh-Ali A, Alrawahi N, Ridha M, Akbar M, 
Alenezi F, Alhamdan R, Almahmeed W, Ouda H, Al-Mulla A, Baslaib F, Shehab A,
Alnuaimi A, Amin H, Krumholz HM; Gulf COAST investigators. Design and Rationale
of Gulf locals with Acute Coronary Syndrome Events (Gulf Coast) Registry. Open
Cardiovasc Med J. 2014 Sep 25;8:88-93. doi: 10.2174/1874192401408010088.
eCollection 2014. PubMed PMID: 25328551; PubMed Central PMCID: PMC4197526.


354: Emoto T, Sasaki N, Yamashita T, Kasahara K, Yodoi K, Sasaki Y, Matsumoto T, 
Mizoguchi T, Hirata K. Regulatory/effector T-cell ratio is reduced in coronary
artery disease. Circ J. 2014;78(12):2935-41. Epub 2014 Oct 18. PubMed PMID:
25327882.


355: Barrie ES, Weinshenker D, Verma A, Pendergrass SA, Lange LA, Ritchie MD,
Wilson JG, Kuivaniemi H, Tromp G, Carey DJ, Gerhard GS, Brilliant MH, Hebbring
SJ, Cubells JF, Pinsonneault JK, Norman GJ, Sadee W. Regulatory polymorphisms in 
human DBH affect peripheral gene expression and sympathetic activity. Circ Res.
2014 Dec 5;115(12):1017-25. doi: 10.1161/CIRCRESAHA.116.304398. Epub 2014 Oct 17.
PubMed PMID: 25326128; PubMed Central PMCID: PMC4258174.


356: Granath C, Roll M. [Prinzmetal's variant angina. Rare disease caused by
coronary artery spasms]. Lakartidningen. 2014 Sep;111(37):1514-6. Swedish. PubMed
PMID: 25325104.


357: Krstic S, Resanovic V, Alempijevic T, Resanovic A, Sijacki A, Djukic V,
Loncar Z, Karamarkovic A. Hartmann's procedure vs loop colostomy in the treatment
of obstructive rectosigmoid cancer. World J Emerg Surg. 2014 Oct 4;9(1):52. doi: 
10.1186/1749-7922-9-52. eCollection 2014. PubMed PMID: 25324896; PubMed Central
PMCID: PMC4198663.


358: Womack JA, Chang CC, So-Armah KA, Alcorn C, Baker JV, Brown ST, Budoff M,
Butt AA, Gibert C, Goetz MB, Gottdiener J, Gottlieb S, Justice AC, Leaf D,
McGinnis K, Rimland D, Rodriguez-Barradas MC, Sico J, Skanderson M, Tindle H,
Tracy RP, Warner A, Freiberg MS. HIV infection and cardiovascular disease in
women. J Am Heart Assoc. 2014 Oct 16;3(5):e001035. doi: 10.1161/JAHA.114.001035. 
PubMed PMID: 25324353; PubMed Central PMCID: PMC4323817.


359: Chung H, Kwon HM, Kim JY, Yoon YW, Rhee J, Choi EY, Min PK, Hong BK, Rim SJ,
Yoon JH, Lee SJ, Park JK, Kim MH, Jo M, Yang JH, Lee BK. Lipoprotein-associated
phospholipase A₂ is related to plaque stability and is a potential biomarker for 
acute coronary syndrome. Yonsei Med J. 2014 Nov;55(6):1507-15. doi:
10.3349/ymj.2014.55.6.1507. PubMed PMID: 25323886; PubMed Central PMCID:
PMC4205689.


360: Johnson NP, Tóth GG, Lai D, Zhu H, Açar G, Agostoni P, Appelman Y, Arslan F,
Barbato E, Chen SL, Di Serafino L, Domínguez-Franco AJ, Dupouy P, Esen AM, Esen
OB, Hamilos M, Iwasaki K, Jensen LO, Jiménez-Navarro MF, Katritsis DG, Kocaman
SA, Koo BK, López-Palop R, Lorin JD, Miller LH, Muller O, Nam CW, Oud N, Puymirat
E, Rieber J, Rioufol G, Rodés-Cabau J, Sedlis SP, Takeishi Y, Tonino PA, Van
Belle E, Verna E, Werner GS, Fearon WF, Pijls NH, De Bruyne B, Gould KL.
Prognostic value of fractional flow reserve: linking physiologic severity to
clinical outcomes. J Am Coll Cardiol. 2014 Oct 21;64(16):1641-54. doi:
10.1016/j.jacc.2014.07.973. PubMed PMID: 25323250.


361: Katoh M, Sugimura Y. Embolic complications induced by a vascular closure
device. Intern Med. 2014;53(20):2405. Epub 2014 Oct 15. PubMed PMID: 25318813.


362: Franeková J, Kettner J, Kubíček Z, Jabor A. The importance of age and statin
therapy in the interpretation of Lp-PLA(2) in ACS patients, and relation to CRP. 
Physiol Res. 2015;64(2):229-36. Epub 2014 Oct 15. PubMed PMID: 25317678.


363: Garcia NA, Khan AN, Boppana RC, Smith HL. Spontaneous coronary artery
dissection: a case series and literature review. J Community Hosp Intern Med
Perspect. 2014 Sep 29;4(4). doi: 10.3402/jchimp.v4.25261. eCollection 2014.
PubMed PMID: 25317273; PubMed Central PMCID: PMC4185157.


364: Murray GL. Angina Relief by Ranolazine Identifies False-Negative SPECT
Myocardial Perfusion Scans in Patients with Coronary Disease Demonstrated by
Coronary Angiography. Int J Angiol. 2014 Sep;23(3):165-70. doi:
10.1055/s-0034-1382290. PubMed PMID: 25317027; PubMed Central PMCID: PMC4169097.


365: Camici PG, d'Amati G, Rimoldi O. Coronary microvascular dysfunction:
mechanisms and functional assessment. Nat Rev Cardiol. 2015 Jan;12(1):48-62. doi:
10.1038/nrcardio.2014.160. Epub 2014 Oct 14. Review. PubMed PMID: 25311229.


366: Butterfield M, Riguzzi C, Frenkel O, Nagdev A. Stimulant-related Takotsubo
cardiomyopathy. Am J Emerg Med. 2015 Mar;33(3):476.e1-3. doi:
10.1016/j.ajem.2014.08.058. Epub 2014 Sep 6. PubMed PMID: 25308824.


367: Thalji NM, Suri RM, Daly RC, Greason KL, Dearani JA, Stulak JM, Joyce LD,
Burkhart HM, Pochettino A, Li Z, Frye RL, Schaff HV. The prognostic impact of
concomitant coronary artery bypass grafting during aortic valve surgery:
implications for revascularization in the transcatheter era. J Thorac Cardiovasc 
Surg. 2015 Feb;149(2):451-60. doi: 10.1016/j.jtcvs.2014.08.073. Epub 2014 Sep 17.
PubMed PMID: 25308117.


368: Mitchell RJ, Lord SR, Harvey LA, Close JC. Obesity and falls in older
people: mediating effects of disease, sedentary behavior, mood, pain and
medication use. Arch Gerontol Geriatr. 2015 Jan-Feb;60(1):52-8. doi:
10.1016/j.archger.2014.09.006. Epub 2014 Sep 22. PubMed PMID: 25307955.


369: Solov'eva IN, Mikhaĭlov IuE, Andrianova MIu. [Discrete plasmapheresis for
coronary heart disease]. Ter Arkh. 2014;86(8):13-7. Russian. PubMed PMID:
25306738.


370: Ashrafpoor G, Danchin N, Houyel L, Ramadan R, Belli E, Paul JF. Anatomical
criteria of malignancy by computed tomography angiography in patients with
anomalous coronary arteries with an interarterial course. Eur Radiol. 2015
Mar;25(3):760-6. doi: 10.1007/s00330-014-3454-9. Epub 2014 Oct 11. PubMed PMID:
25304820.


371: Seabra Gomes R, de Araújo Gonçalves P, Campante Teles R, de Sousa Almeida M.
Late results (>10 years) of intracoronary beta brachytherapy for diffuse in-stent
restenosis. Rev Port Cardiol. 2014 Oct;33(10):609-16. doi:
10.1016/j.repc.2014.02.027. Epub 2014 Oct 8. English, Portuguese. PubMed PMID:
25304770.


372: Martínez-Quintana E, Rodríguez-González F. [Single coronary artery and right
aortic arch]. Clin Investig Arterioscler. 2015 Mar-Apr;27(2):107-9. doi:
10.1016/j.arteri.2014.07.004. Epub 2014 Oct 7. Spanish. PubMed PMID: 25304052.


373: García-González I, Solís-Cárdenas Ade J, Flores-Ocampo JA, Alejos-Mex R,
Herrera-Sánchez LF, González-Herrera LJ. [G894T (NOS3) and G1958A (MTHFD1) gene
polymorphisms and risk of ischemic heart disease in Yucatan, Mexico]. Clin
Investig Arterioscler. 2015 Mar-Apr;27(2):64-73. doi:
10.1016/j.arteri.2014.07.002. Epub 2014 Oct 7. Spanish. PubMed PMID: 25304051.


374: Shivkar RR, Abhang SA. Ratio Of Serum Asymmetric Dimethyl Arginine (ADMA)/
Nitric Oxide in Coronary Artery Disease patients. J Clin Diagn Res. 2014
Aug;8(8):CC04-6. doi: 10.7860/JCDR/2014/7849.4665. Epub 2014 Aug 20. PubMed PMID:
25302189; PubMed Central PMCID: PMC4190709.


375: Pathak R, Supplee S, Aryal MR, Karmacharya P. Warfarin induced sublingual
hematoma: a Ludwig angina mimic. Am J Otolaryngol. 2015 Jan-Feb;36(1):84-6. doi: 
10.1016/j.amjoto.2014.08.008. Epub 2014 Aug 20. PubMed PMID: 25301667.


376: Costa C, Severino D, Pitta ML, Leal M. A systemic disease un…suspected by
physical examination. BMJ Case Rep. 2014 Oct 9;2014. pii: bcr2014205919. doi:
10.1136/bcr-2014-205919. PubMed PMID: 25301421.


377: Dey D, Achenbach S, Schuhbaeck A, Pflederer T, Nakazato R, Slomka PJ, Berman
DS, Marwan M. Comparison of quantitative atherosclerotic plaque burden from
coronary CT angiography in patients with first acute coronary syndrome and stable
coronary artery disease. J Cardiovasc Comput Tomogr. 2014 Sep-Oct;8(5):368-74.
doi: 10.1016/j.jcct.2014.07.007. Epub 2014 Aug 23. PubMed PMID: 25301042.


378: Butler A. Nitrites and nitrates in the human diet: Carcinogens or beneficial
hypotensive agents? J Ethnopharmacol. 2015 Jun 5;167:105-7. doi:
10.1016/j.jep.2014.09.040. Epub 2014 Oct 6. PubMed PMID: 25300670.


379: Makarovic Z, Makarovic S, Bilic-Curcic I. Sex-dependent association between 
coronary vessel dominance and cardiac syndrome X: a case-control study. BMC
Cardiovasc Disord. 2014 Oct 9;14:142. doi: 10.1186/1471-2261-14-142. PubMed PMID:
25300376; PubMed Central PMCID: PMC4197336.


380: Brunori EH, Lopes CT, Cavalcante AM, Santos VB, Lopes Jde L, de Barros AL.
Association of cardiovascular risk factors with the different presentations of
acute coronary syndrome. Rev Lat Am Enfermagem. 2014 Jul-Aug;22(4):538-46.
English, Portuguese, Spanish. PubMed PMID: 25296136; PubMed Central PMCID:
PMC4292641.


381: Park HC, Shin JH, Jeong WK, Choi SI, Kim SG. Comparison of morphologic
findings obtained by optical coherence tomography in acute coronary syndrome
caused by vasospasm and chronic stable variant angina. Int J Cardiovasc Imaging. 
2015 Feb;31(2):229-37. doi: 10.1007/s10554-014-0543-4. Epub 2014 Oct 8. PubMed
PMID: 25293371.


382: Umeda Y, Imaizumi M, Okada W, Yokoya H, Tanaka T. [Emergency coronary artery
bypass grafting for acute myocardial infarction presenting as cardio-pulmonary
arrest during a marathon race; report of a case]. Kyobu Geka. 2014
Oct;67(11):1029-32. Japanese. PubMed PMID: 25292383.


383: Jepsen R, Dogisso TW, Dysvik E, Andersen JR, Natvig GK. A cross-sectional
study of self-reported general health, lifestyle factors, and disease: the
Hordaland Health Study. PeerJ. 2014 Oct 2;2:e609. doi: 10.7717/peerj.609.
eCollection 2014. PubMed PMID: 25289193; PubMed Central PMCID: PMC4185289.


384: Bozcali E, Polat V, Aciksari G, Opan S, Bayrak IH, Paker N, Karakaya O.
Serum concentrations of galectin-3 in patients with cardiac syndrome X.
Atherosclerosis. 2014 Nov;237(1):259-63. doi:
10.1016/j.atherosclerosis.2014.09.014. Epub 2014 Sep 28. PubMed PMID: 25282685.


385: Hounkpatin B, Hamani Saibou I, Oloudé N, Tixier V, Ferrier N, Marcaggi X.
[Interest of emergency coronary computed tomography for exclusion of coronary
artery disease in patients with acute chest pain and low to intermediate risk].
Ann Cardiol Angeiol (Paris). 2014 Nov;63(5):279-83. doi:
10.1016/j.ancard.2014.08.003. Epub 2014 Sep 16. French. PubMed PMID: 25281997.


386: Cavalcante BR, Farah BQ, dos A Barbosa JP, Cucato GG, da Rocha Chehuen M, da
Silva Santana F, Wolosker N, de Moraes Forjaz CL, Ritti-Dias RM. Are the barriers
for physical activity practice equal for all peripheral artery disease patients? 
Arch Phys Med Rehabil. 2015 Feb;96(2):248-52. doi: 10.1016/j.apmr.2014.09.009.
Epub 2014 Oct 2. PubMed PMID: 25281872.


387: Hicks K, Cocks K, Corbacho Martin B, Elton P, MacNab A, Colecliffe W, Furze 
G. An intervention to reassure patients about test results in rapid access chest 
pain clinic: a pilot randomised controlled trial. BMC Cardiovasc Disord. 2014 Oct
4;14:138. doi: 10.1186/1471-2261-14-138. PubMed PMID: 25280578; PubMed Central
PMCID: PMC4197216.


388: Wijeysundera HC, Qiu F, Fefer P, Bennell MC, Austin PC, Ko DT. Association
between appropriateness of coronary revascularization and quality of life in
patients with stable ischemic heart disease. BMC Cardiovasc Disord. 2014 Oct
4;14:137. doi: 10.1186/1471-2261-14-137. PubMed PMID: 25280534; PubMed Central
PMCID: PMC4195906.


389: Dhakam S, Rahman N. A journey from CABG to drug-eluting balloon. Catheter
Cardiovasc Interv. 2014 Sep 1;84(3):E21-5. PubMed PMID: 25279403.


390: Wang G, Han YL, Jing QM, Wang XZ, Ma YY, Wang B. Long-term follow-up study
of elderly patients with covered stent implantation after coronary perforation. J
Geriatr Cardiol. 2014 Sep;11(3):218-21. doi:
10.11909/j.issn.1671-5411.2014.03.009. PubMed PMID: 25278970; PubMed Central
PMCID: PMC4178513.


391: Yang LX, Zhou YJ, Wang ZJ, Li YP, Chai M. Impact of invasive treatment
strategy on health-related quality of life six months after non-ST-elevation
acute coronary syndrome. J Geriatr Cardiol. 2014 Sep;11(3):206-11. doi:
10.11909/j.issn.1671-5411.2014.03.003. PubMed PMID: 25278968; PubMed Central
PMCID: PMC4178511.


392: Chamsi-Pasha H, Ahmed WH, Al-Shaibi KF. The cardiac patient during Ramadan
and Hajj. J Saudi Heart Assoc. 2014 Oct;26(4):212-5. doi:
10.1016/j.jsha.2014.04.002. Epub 2014 Apr 20. Review. PubMed PMID: 25278723;
PubMed Central PMCID: PMC4179898.


393: Radwan H, Selem A, Ghazal K. Value of N-terminal pro brain natriuretic
peptide in predicting prognosis and severity of coronary artery disease in acute 
coronary syndrome. J Saudi Heart Assoc. 2014 Oct;26(4):192-8. doi:
10.1016/j.jsha.2014.04.004. Epub 2014 May 5. PubMed PMID: 25278720; PubMed
Central PMCID: PMC4179900.


394: Ritch R. Ocular and systemic manifestations of exfoliation syndrome. J
Glaucoma. 2014 Oct-Nov;23(8 Suppl 1):S1-8. doi: 10.1097/IJG.0000000000000119.
Review. PubMed PMID: 25275896.


395: Rossini R, Musumeci G, Capodanno D, Lettieri C, Limbruno U, Tarantini G,
Russo N, Calabria P, Romano M, Inashvili A, Sirbu V, Guagliumi G, Valsecchi O,
Senni M, Gavazzi A, Angiolillo DJ. Perioperative management of oral antiplatelet 
therapy and clinical outcomes in coronary stent patients undergoing surgery.
Results of a multicentre registry. Thromb Haemost. 2015 Feb;113(2):272-82. doi:
10.1160/TH14-05-0436. Epub 2014 Oct 2. PubMed PMID: 25274620.


396: JCS Joint Working Group. Guidelines for diagnosis and treatment of patients 
with vasospastic angina (Coronary Spastic Angina) (JCS 2013). Circ J.
2014;78(11):2779-801. Epub 2014 Sep 30. PubMed PMID: 25273915.


397: [Update on current care guideline: acute coronary syndrome--unstable angina 
and myocardial infarction without ST elevation]. Duodecim. 2014;130(17):1764-6.
Finnish. PubMed PMID: 25272789.


398: Bawany FI, Khan MS, Khan A, Kazi AN, Naeem M. Using skeletonised grafts for 
coronary artery bypass grafting. J Pak Med Assoc. 2014 May;64(5):606-10. Review. 
PubMed PMID: 25272561.


399: Bucholz EM, Strait KM, Dreyer RP, Geda M, Spatz ES, Bueno H, Lichtman JH,
D'Onofrio G, Spertus JA, Krumholz HM. Effect of low perceived social support on
health outcomes in young patients with acute myocardial infarction: results from 
the VIRGO (Variation in Recovery: Role of Gender on Outcomes of Young AMI
Patients) study. J Am Heart Assoc. 2014 Sep 30;3(5):e001252. doi:
10.1161/JAHA.114.001252. PubMed PMID: 25271209; PubMed Central PMCID: PMC4323798.


400: Paz Y, Shinfeld A. Letter to the editor. Re: "Interventional treatment of
pain in refractory angina. A review" by Milos Dobias et al. Biomed Pap Med Fac
Univ Palacky Olomouc Czech Repub 2014 Jun 19. doi: 10.5507/bp.2014.028. [Epub
ahead of print]. Biomed Pap Med Fac Univ Palacky Olomouc Czech Repub. 2014
Sep;158(3):486-7. doi: 10.5507/bp.2014.047. Epub 2014 Sep 26. PubMed PMID:
25270109.


401: Fang H, Xie N, Qin L, Xia K, Fang F, Yang T. [Correlation of serum
calprotectin level with the range of coronary lesion in patients with acute
coronary syndrome]. Zhong Nan Da Xue Xue Bao Yi Xue Ban. 2014 Sep;39(9):912-6.
doi: 10.11817/j.issn.1672-7347.2014.09.008. Chinese. PubMed PMID: 25269499.


402: Menzorov MV, Shutov AM. [Neutrophil gelatinase-associated lipocain as a
predictor of acute renal lesion in patients with acute coronary syndrome]. Klin
Med (Mosk). 2014;92(3):54-8. Russian. PubMed PMID: 25269198.


403: Nilsson L, Wieringa WG, Pundziute G, Gjerde M, Engvall J, Swahn E, Jonasson 
L. Neutrophil/Lymphocyte ratio is associated with non-calcified plaque burden in 
patients with coronary artery disease. PLoS One. 2014 Sep 30;9(9):e108183. doi:
10.1371/journal.pone.0108183. eCollection 2014. PubMed PMID: 25268632; PubMed
Central PMCID: PMC4182451.


404: Kim MH, Guo L, Kim HS, Kim SW. Characteristics of circulating CD31(+) cells 
from patients with coronary artery disease. J Cell Mol Med. 2014
Nov;18(11):2321-30. doi: 10.1111/jcmm.12370. Epub 2014 Sep 30. PubMed PMID:
25267411; PubMed Central PMCID: PMC4224564.


405: Karaman K, Altunkaş F, Çetin M, Karayakali M, Arısoy A, Akar I, Zencir C,
Aygüç B, Çelik A. New markers for ventricular repolarization in coronary slow
flow: Tp-e interval, Tp-e/QT ratio, and Tp-e/QTc ratio. Ann Noninvasive
Electrocardiol. 2015 Jul;20(4):338-44. doi: 10.1111/anec.12203. Epub 2014 Sep 30.
PubMed PMID: 25267306.


406: Xie SL, Chen YY, Zhang HF, Deng BQ, Shu XR, Su ZZ, Lin YQ, Nie RQ, Wang JF. 
Interleukin 18 and extracellular matrix metalloproteinase inducer
cross-regulation: implications in acute myocardial infarction. Transl Res. 2015
Mar;165(3):387-95. doi: 10.1016/j.trsl.2014.09.001. Epub 2014 Sep 11. PubMed
PMID: 25267095.


407: Yu L, Gu T, Shi E, Wang C, Fang Q, Yu Y, Zhao X, Qian C. Off-pump versus
on-pump coronary artery bypass surgery in patients with triple-vessel disease and
enlarged ventricles. Ann Saudi Med. 2014 May-Jun;34(3):222-8. doi:
10.5144/0256-4947.2014.222. PubMed PMID: 25266182.


408: Badar AA, Perez-Moreno AC, Jhund PS, Wong CM, Hawkins NM, Cleland JG, van
Veldhuisen DJ, Wikstrand J, Kjekshus J, Wedel H, Watkins S, Gardner RS, Petrie
MC, McMurray JJ. Relationship between angina pectoris and outcomes in patients
with heart failure and reduced ejection fraction: an analysis of the Controlled
Rosuvastatin Multinational Trial in Heart Failure (CORONA). Eur Heart J. 2014 Dec
21;35(48):3426-33. doi: 10.1093/eurheartj/ehu342. Epub 2014 Sep 28. PubMed PMID: 
25265976.


409: La Sala R, Foà C, Artioli G, Mancini T, Sarli L. Therapeutic adherence and
health outcomes in acute coronary syndrome (SCA) patient: the role of nursing.
Acta Biomed. 2014 Jun 24;85(3):14-27. PubMed PMID: 25265440.


410: de Luna AB, Cygankiewicz I, Baranchuk A, Fiol M, Birnbaum Y, Nikus K,
Goldwasser D, Garcia-Niebla J, Sclarovsky S, Wellens H, Breithardt G. Prinzmetal 
angina: ECG changes and clinical considerations: a consensus paper. Ann
Noninvasive Electrocardiol. 2014 Sep;19(5):442-53. doi: 10.1111/anec.12194.
Review. PubMed PMID: 25262663.


411: Sun K, Fu C, Nie S, You Y. The index and improvement effect of using Danhong
injection to patients with atherosclerosis symptoms of coronary heart disease
(CHD). Pak J Pharm Sci. 2014 Sep;27(5 Suppl):1699-704. PubMed PMID: 25262522.


412: Lemesle G, Lamblin N, Meurice T, Tricot O, Lallemant R, Nugue O, Delomez M, 
Equine O, Tondeux S, Bauters C. Dual antiplatelet therapy in patients with stable
coronary artery disease in modern practice: prevalence, correlates, and impact on
prognosis (from the Suivi d'une cohorte de patients COROnariens stables en region
NORd-Pas-de-Calais study). Am Heart J. 2014 Oct;168(4):479-86. doi:
10.1016/j.ahj.2014.06.012. Epub 2014 Jun 19. PubMed PMID: 25262257.


413: Arnold SV, McGuire DK, Spertus JA, Li Y, Yue P, Ben-Yehuda O, Belardinelli
L, Jones PG, Olmsted A, Chaitman BR, Kosiborod M. Effectiveness of ranolazine in 
patients with type 2 diabetes mellitus and chronic stable angina according to
baseline hemoglobin A1c. Am Heart J. 2014 Oct;168(4):457-465.e2. doi:
10.1016/j.ahj.2014.06.020. Epub 2014 Jul 3. PubMed PMID: 25262254.


414: Kostić J, Orlić D, Borović ML, Beleslin B, Milašinović D, Dobrić M, Tešić M,
Ostojić M. Coronary thrombi neovascularization in patients with ST-elevation
myocardial infarction - clinical and angiographic implications. Thromb Res. 2014 
Nov;134(5):1038-45. doi: 10.1016/j.thromres.2014.09.012. Epub 2014 Sep 21. PubMed
PMID: 25262107.


415: Hamid T, Macdonald JE, Balachandran KP, Mudawi T. Re: Preprocedural fasting 
for coronary interventions: is it time to change practice? The authors' reply.
Heart. 2014 Dec;100(24):1988. doi: 10.1136/heartjnl-2014-306780. Epub 2014 Sep
26. PubMed PMID: 25261363.


416: Amsterdam EA, Wenger NK, Brindis RG, Casey DE Jr, Ganiats TG, Holmes DR Jr, 
Jaffe AS, Jneid H, Kelly RF, Kontos MC, Levine GN, Liebson PR, Mukherjee D,
Peterson ED, Sabatine MS, Smalling RW, Zieman SJ; American College of Cardiology;
American Heart Association Task Force on Practice Guidelines; Society for
Cardiovascular Angiography and Interventions; Society of Thoracic Surgeons;
American Association for Clinical Chemistry. 2014 AHA/ACC Guideline for the
Management of Patients with Non-ST-Elevation Acute Coronary Syndromes: a report
of the American College of Cardiology/American Heart Association Task Force on
Practice Guidelines. J Am Coll Cardiol. 2014 Dec 23;64(24):e139-228. doi:
10.1016/j.jacc.2014.09.017. Epub 2014 Sep 23. Erratum in: J Am Coll Cardiol. 2014
Dec 23;64(24):2713-4. Dosage error in article text. PubMed PMID: 25260718.


417: Pesenti-Rossi D, Baron N, Georges JL, Augusto S, Gibault-Genty G, Livarek B.
Assessment of coronary bypass graft patency by first-line multi-detector computed
tomography. Ann Cardiol Angeiol (Paris). 2014 Nov;63(5):284-92. doi:
10.1016/j.ancard.2014.08.011. Epub 2014 Sep 6. PubMed PMID: 25258019.


418: Bonaros N, Schachner T, Kofler M, Lehr E, Lee J, Vesely M, Zimrin D,
Feuchtner G, Friedrich G, Bonatti J. Advanced hybrid closed chest
revascularization: an innovative strategy for the treatment of multivessel
coronary artery disease†. Eur J Cardiothorac Surg. 2014 Dec;46(6):e94-102;
discussion e102. doi: 10.1093/ejcts/ezu357. Epub 2014 Sep 25. PubMed PMID:
25256825.


419: Shaikh MK, Hanif B, Shaikh K, Khan W, Parkash J. Validation of Grace Risk
Score in predicting in-hospital mortality in patients with non ST-elevation
myocardial infarction and unstable angina. J Pak Med Assoc. 2014
Jul;64(7):807-11. PubMed PMID: 25255591.


420: Vengoechea F. Management of acute coronary syndrome in the hospital: a focus
on ACCF/AHA guideline updates to oral antiplatelet therapy. Hosp Pract (1995).
2014 Aug;42(3):33-47. doi: 10.3810/hp.2014.08.1116. Review. PubMed PMID:
25255405.


421: Yi GZ, Qiu YQ, Xiao Y, Yuan LX. The usefulness of xuefu zhuyu tang for
patients with angina pectoris: a meta-analysis and systematic review. Evid Based 
Complement Alternat Med. 2014;2014:521602. doi: 10.1155/2014/521602. Epub 2014
Aug 31. Review. PubMed PMID: 25254054; PubMed Central PMCID: PMC4164128.


422: Madrid-Miller A, Chávez-Sánchez L, Careaga-Reyna G, Borrayo-Sánchez G,
Chávez-Rueda K, Montoya-Guerrero SA, Abundes Velazco A, Ledesma-Velasco M,
Legorreta-Haquet MV, Blanco-Favela F. Clinical outcome in patients with acute
coronary syndrome and outward remodeling is associated with a predominant
inflammatory response. BMC Res Notes. 2014 Sep 24;7:669. doi:
10.1186/1756-0500-7-669. PubMed PMID: 25253465; PubMed Central PMCID: PMC4192764.


423: Irzmański R, Kapusta J, Kowalski J. [Role of controlled physical activity as
a method of therapy in patients with heart failure after invasive treatment of
angina pectoris]. Pol Merkur Lekarski. 2014 Aug;37(218):77-81. Polish. PubMed
PMID: 25252439.


424: Yang J, Zhang J, Cui W, Liu F, Xie R, Yang X, Gu G, Zheng H, Lu J, Yang X,
Zhang G, Wang Q, Geng X. Cardioprotective effects of single oral dose of
nicorandil before selective percutaneous coronary intervention. Anatol J Cardiol.
2015 Feb;15(2):125-31. doi: 10.5152/akd.2014.5207. Epub 2014 Apr 16. PubMed PMID:
25252296.


425: Rubattu S, De Giusti M, Farcomeni A, Abbolito S, Comito F, Cangianiello S,
Greco ES, Dito E, Pagliaro B, Cotugno M, Stanzione R, Marchitti S, Bianchi F, Di 
Castro S, Battistoni A, Burocchi S, Caprinozzi M, Pierelli G, Sciarretta S, Volpe
M. T2238C ANP gene variant and risk of recurrent acute coronary syndromes in an
Italian cohort of ischemic heart disease patients. J Cardiovasc Med (Hagerstown).
2014 Sep 23. [Epub ahead of print] PubMed PMID: 25252038.


426: Ren Y, Li D, Zheng H, Lv J, Leng J, Zhang L, Zhang J, Fan H, Liang F.
Acupoint application in patients with chronic stable angina pectoris: study
protocol of a randomized, double-blind, controlled trial. Evid Based Complement
Alternat Med. 2014;2014:619706. doi: 10.1155/2014/619706. Epub 2014 Aug 27.
PubMed PMID: 25250055; PubMed Central PMCID: PMC4163288.


427: Hung MJ, Hu P, Hung MY. Coronary artery spasm: review and update. Int J Med 
Sci. 2014 Aug 28;11(11):1161-71. doi: 10.7150/ijms.9623. eCollection 2014.
Review. PubMed PMID: 25249785; PubMed Central PMCID: PMC4166862.


428: Amsterdam EA, Wenger NK, Brindis RG, Casey DE Jr, Ganiats TG, Holmes DR Jr, 
Jaffe AS, Jneid H, Kelly RF, Kontos MC, Levine GN, Liebson PR, Mukherjee D,
Peterson ED, Sabatine MS, Smalling RW, Zieman SJ; ACC/AHA Task Force Members;
Society for Cardiovascular Angiography and Interventions and the Society of
Thoracic Surgeons. 2014 AHA/ACC guideline for the management of patients with
non-ST-elevation acute coronary syndromes: executive summary: a report of the
American College of Cardiology/American Heart Association Task Force on Practice 
Guidelines. Circulation. 2014 Dec 23;130(25):2354-94. doi:
10.1161/CIR.0000000000000133. Epub 2014 Sep 23. Erratum in: Circulation. 2014 Dec
23;130(25):e431-2. Dosage error in article text. PubMed PMID: 25249586.


429: Amsterdam EA, Wenger NK, Brindis RG, Casey DE Jr, Ganiats TG, Holmes DR Jr, 
Jaffe AS, Jneid H, Kelly RF, Kontos MC, Levine GN, Liebson PR, Mukherjee D,
Peterson ED, Sabatine MS, Smalling RW, Zieman SJ; ACC/AHA Task Force Members.
2014 AHA/ACC guideline for the management of patients with non-ST-elevation acute
coronary syndromes: a report of the American College of Cardiology/American Heart
Association Task Force on Practice Guidelines. Circulation. 2014 Dec
23;130(25):e344-426. doi: 10.1161/CIR.0000000000000134. Epub 2014 Sep 23. Erratum
in: Circulation. 2014 Dec 23;130(25):e433-4. Dosage error in article text. PubMed
PMID: 25249585.


430: Arnold SV, Kosiborod M, Li Y, Jones PG, Yue P, Belardinelli L, Spertus JA.
Comparison of the Seattle Angina Questionnaire With Daily Angina Diary in the
TERISA Clinical Trial. Circ Cardiovasc Qual Outcomes. 2014 Nov;7(6):844-50. doi: 
10.1161/CIRCOUTCOMES.113.000752. Epub 2014 Sep 23. PubMed PMID: 25249560.


431: Burgmaier M, Hellmich M, Marx N, Reith S. A score to quantify coronary
plaque vulnerability in high-risk patients with type 2 diabetes: an optical
coherence tomography study. Cardiovasc Diabetol. 2014 Aug 21;13:117. doi:
10.1186/s12933-014-0117-8. PubMed PMID: 25248966; PubMed Central PMCID:
PMC4148556.


432: Cheng JM, Oemrawsingh RM, Garcia-Garcia HM, Akkerhuis KM, Kardys I, de Boer 
SP, Langstraat JS, Regar E, van Geuns RJ, Serruys PW, Boersma E. Relation of
C-reactive protein to coronary plaque characteristics on grayscale,
radiofrequency intravascular ultrasound, and cardiovascular outcome in patients
with acute coronary syndrome or stable angina pectoris (from the ATHEROREMO-IVUS 
study). Am J Cardiol. 2014 Nov 15;114(10):1497-503. doi:
10.1016/j.amjcard.2014.08.013. Epub 2014 Aug 27. PubMed PMID: 25248815.


433: Isayeva GS. The state of coronary arteries in perimenopausal women with
chest pain. J Clin Med Res. 2014 Dec;6(6):451-5. doi: 10.14740/jocmr1915w. Epub
2014 Sep 9. PubMed PMID: 25247019; PubMed Central PMCID: PMC4169087.


434: Sundermeyer A, Zapenko A, Moysidis T, Luther B, Kröger K. Endovascular
treatment of chronic mesenteric ischemia. Interv Med Appl Sci. 2014
Sep;6(3):118-24. doi: 10.1556/IMAS.6.2014.3.4. Epub 2014 Sep 18. PubMed PMID:
25243077; PubMed Central PMCID: PMC4168733.


435: Engel J, Heeren MJ, van der Wulp I, de Bruijne MC, Wagner C. Understanding
factors that influence the use of risk scoring instruments in the management of
patients with unstable angina or non-ST-elevation myocardial infarction in the
Netherlands: a qualitative study of health care practitioners' perceptions. BMC
Health Serv Res. 2014 Sep 22;14:418. doi: 10.1186/1472-6963-14-418. PubMed PMID: 
25242347; PubMed Central PMCID: PMC4263206.


436: Uemura H, Katsuura-Kamano S, Yamaguchi M, Nakamoto M, Hiyoshi M, Arisawa K. 
Family history of stroke is potentially associated with arterial stiffness in the
Japanese population. Arch Cardiovasc Dis. 2014 Dec;107(12):654-63. doi:
10.1016/j.acvd.2014.07.047. Epub 2014 Sep 16. PubMed PMID: 25241219.


437: Cao J, Han Z, Tian L, Chen K, Fan Y, Ye B, Huang W, Wang C, Huang Z.
Curcumin inhibits EMMPRIN and MMP-9 expression through AMPK-MAPK and PKC
signaling in PMA induced macrophages. J Transl Med. 2014 Sep 21;12:266. doi:
10.1186/s12967-014-0266-2. PubMed PMID: 25241044; PubMed Central PMCID:
PMC4205290.


438: Levy F, Fayad N, Jeu A, Choquet D, Szymanski C, Malaquin D, Peltier M,
Tribouilloy C. The value of cardiopulmonary exercise testing in individuals with 
apparently asymptomatic severe aortic stenosis: a pilot study. Arch Cardiovasc
Dis. 2014 Oct;107(10):519-28. doi: 10.1016/j.acvd.2014.06.003. Epub 2014 Sep 17. 
PubMed PMID: 25240605.


439: Maejima N, Hibi K, Saka K, Nakayama N, Matsuzawa Y, Endo M, Iwahashi N,
Okuda J, Tsukahara K, Tahara Y, Kosuge M, Ebina T, Umemura S, Kimura K.
Morphological features of non-culprit plaques on optical coherence tomography and
integrated backscatter intravascular ultrasound in patients with acute coronary
syndromes. Eur Heart J Cardiovasc Imaging. 2015 Feb;16(2):190-7. doi:
10.1093/ehjci/jeu173. Epub 2014 Sep 19. PubMed PMID: 25240169.


440: Narayan P, Bandyopadhyay M, Khan MW, Sarkar K. Angiography for management of
perioperative myocardial ischemia: does it have any role? Innovations (Phila).
2014 Sep-Oct;9(5):375-8; discussion 378. doi: 10.1097/IMI.0000000000000089.
PubMed PMID: 25238425.


441: Brunsting LA 3rd, Snyder AB, Espinal EA, Srivastava SP. Robotically
assisted, completely endoscopic transmyocardial revascularization is feasible.
Innovations (Phila). 2014 Sep-Oct;9(5):379-82; discussion 382. doi:
10.1097/IMI.0000000000000094. PubMed PMID: 25238424.


442: Tota-Maharaj R, Blaha MJ, Blankstein R, Silverman MG, Eng J, Shaw LJ,
Blumenthal RS, Budoff MJ, Nasir K. Association of coronary artery calcium and
coronary heart disease events in young and elderly participants in the
multi-ethnic study of atherosclerosis: a secondary analysis of a prospective,
population-based cohort. Mayo Clin Proc. 2014 Oct;89(10):1350-9. doi:
10.1016/j.mayocp.2014.05.017. Epub 2014 Sep 15. PubMed PMID: 25236430; PubMed
Central PMCID: PMC4424047.


443: Colombo A, Chieffo A, Frasheri A, Garbo R, Masotti-Centol M, Salvatella N,
Oteo Dominguez JF, Steffanon L, Tarantini G, Presbitero P, Menozzi A, Pucci E,
Mauri J, Cesana BM, Giustino G, Sardella G. Second-generation drug-eluting stent 
implantation followed by 6- versus 12-month dual antiplatelet therapy: the
SECURITY randomized clinical trial. J Am Coll Cardiol. 2014 Nov
18-25;64(20):2086-97. doi: 10.1016/j.jacc.2014.09.008. Epub 2014 Sep 15. PubMed
PMID: 25236346.


444: Whittle J, Fyfe R, Iles RD, Wildfong J. Patients are overoptimistic about
PCI. BMJ. 2014 Sep 18;348:g5613. doi: 10.1136/bmj.g5613. PubMed PMID: 25234050.


445: Haberal I, Ozsoy D, Sipahi E, Mert M. Coronary artery bypass graft surgery
in a patient with ureterosigmoidostomy. World J Clin Cases. 2014 Sep
16;2(9):466-8. doi: 10.12998/wjcc.v2.i9.466. PubMed PMID: 25232552; PubMed
Central PMCID: PMC4163771.


446: Kłaczynski M, Głuchowska K, Nowicka A, Szyszka A, Baszko A. [Unstable angina
caused by left subclavian artery stenosis in patient after coronary artery bypass
grafting]. Kardiol Pol. 2014;72(9):842. doi: 10.5603/KP.2014.0175. Polish. PubMed
PMID: 25231420.


447: Jimenez-Quevedo P, Gonzalez-Ferrer JJ, Sabate M, Garcia-Moll X,
Delgado-Bolton R, Llorente L, Bernardo E, Ortega-Pozzi A, Hernandez-Antolin R,
Alfonso F, Gonzalo N, Escaned J, Bañuelos C, Regueiro A, Marin P, Fernandez-Ortiz
A, Neves BD, Del Trigo M, Fernandez C, Tejerina T, Redondo S, Garcia E, Macaya C.
Selected CD133⁺ progenitor cells to promote angiogenesis in patients with
refractory angina: final results of the PROGENITOR randomized trial. Circ Res.
2014 Nov 7;115(11):950-60. doi: 10.1161/CIRCRESAHA.115.303463. Epub 2014 Sep 17. 
PubMed PMID: 25231095.


448: Ostovaneh MR, Poustchi H, Hemming K, Marjani H, Pourshams A, Nateghi A,
Majed M, Navabakhsh B, Khoshnia M, Jaafari E, Mohammadifard N, Malekzadeh F,
Merat S, Sadeghi M, Naemi M, Etemadi A, Thomas GN, Sarrafzadegan N, Cheng KK,
Marshall T, Malekzadeh R. Polypill for the prevention of cardiovascular disease
(PolyIran): study design and rationale for a pragmatic cluster randomized
controlled trial. Eur J Prev Cardiol. 2015 Dec;22(12):1609-17. doi:
10.1177/2047487314550803. Epub 2014 Sep 17. PubMed PMID: 25230980.


449: Serruys PW, Chevalier B, Dudek D, Cequier A, Carrié D, Iniguez A, Dominici
M, van der Schaaf RJ, Haude M, Wasungu L, Veldhof S, Peng L, Staehr P, Grundeken 
MJ, Ishibashi Y, Garcia-Garcia HM, Onuma Y. A bioresorbable everolimus-eluting
scaffold versus a metallic everolimus-eluting stent for ischaemic heart disease
caused by de-novo native coronary artery lesions (ABSORB II): an interim 1-year
analysis of clinical and procedural secondary outcomes from a randomised
controlled trial. Lancet. 2015 Jan 3;385(9962):43-54. doi:
10.1016/S0140-6736(14)61455-0. Epub 2014 Sep 14. PubMed PMID: 25230593.


450: Yang J, Yang X, Liu W, Cao T. Effects of percutaneous coronary intervention 
on the ambulatory blood pressure of patients with hypertension and coronary heart
disease. Ir J Med Sci. 2015 Dec;184(4):845-50. doi: 10.1007/s11845-014-1198-9.
Epub 2014 Sep 17. PubMed PMID: 25228072.


451: Iliodromitis EK, Andreadou I, Iliodromitis K, Dagres N. Ischemic and
postischemic conditioning of the myocardium in clinical practice: challenges,
expectations and obstacles. Cardiology. 2014;129(2):117-25. doi:
10.1159/000362499. Epub 2014 Sep 10. PubMed PMID: 25227478.


452: Li RJ, Yang M, Li JF, Xue L, Chen YG, Chen WQ. Circulating CD36 and
fractalkine levels are associated with vulnerable plaque progression in patients 
with unstable angina pectoris. Clin Exp Pharmacol Physiol. 2014 Nov;41(11):863-9.
doi: 10.1111/1440-1681.12302. PubMed PMID: 25224515.


453: Kusunose K, Tomita N, Nishio S, Bando M, Hayashi S, Hotchi J, Iwase T,
Yamada H, Sata M. Left main coronary artery compression syndrome with an
incomplete atrioventricular septal defect presenting as angina induced by
hyperthyroidism. Intern Med. 2014;53(18):2083-5. Epub 2014 Sep 15. PubMed PMID:
25224192.


454: Chu JF, Wu GW, Zheng GH, Zheng F, Xu JF, Peng J, Hong ZF. [A system review
of randomized controlled trials on treating chronic stable angina by rhodiola].
Zhongguo Zhong Xi Yi Jie He Za Zhi. 2014 Aug;34(8):940-6. Review. Chinese. PubMed
PMID: 25223177.


455: Summaries for patients. Quality of life after bypass surgery in patients
with chest pain and heart failure. Ann Intern Med. 2014 Sep 16;161(6):I-26. doi: 
10.7326/P14-9032. PubMed PMID: 25222406.


456: Mark DB, Knight JD, Velazquez EJ, Wasilewski J, Howlett JG, Smith PK,
Spertus JA, Rajda M, Yadav R, Hamman BL, Malinowski M, Naik A, Rankin G, Harding 
TM, Drew LA, Desvigne-Nickens P, Anstrom KJ. Quality-of-life outcomes with
coronary artery bypass graft surgery in ischemic left ventricular dysfunction: a 
randomized trial. Ann Intern Med. 2014 Sep 16;161(6):392-9. doi:
10.7326/M13-1380. PubMed PMID: 25222386; PubMed Central PMCID: PMC4182862.


457: Li ZJ, Zeng F, Lan L, Yang J, Zhang D, Liang FR. [Using functional brain
imaging technique to study central mechanism of acupuncture therapy for chronic
stable angina pectoris in view of heart-brain correlation]. Zhen Ci Yan Jiu. 2014
Aug;39(4):337-40. Chinese. PubMed PMID: 25219133.


458: Seo KW, Tahk SJ, Yang HM, Yoon MH, Shin JH, Choi SY, Lim HS, Hwang GS, Choi 
BJ, Park JS, Shin JS, Lee YH, Choi YW, Park SJ, Jin XJ. Point-of-care
measurements of platelet inhibition after clopidogrel loading in patients with
acute coronary syndrome: comparison of generic and branded clopidogrel bisulfate.
Clin Ther. 2014 Nov 1;36(11):1588-94. doi: 10.1016/j.clinthera.2014.07.018. Epub 
2014 Sep 15. PubMed PMID: 25218311.


459: Devi R, Powell J, Singh S. A web-based program improves physical activity
outcomes in a primary care angina population: randomized controlled trial. J Med 
Internet Res. 2014 Sep 12;16(9):e186. doi: 10.2196/jmir.3340. PubMed PMID:
25217464; PubMed Central PMCID: PMC4180351.


460: Takahashi S, Kawasaki M, Miyata S, Suzuki K, Yamaura M, Ido T, Aoyama T,
Fujiwara H, Minatoguchi S. Feasibility of tissue characterization of coronary
plaques using 320-detector row computed tomography: comparison with integrated
backscatter intravascular ultrasound. Heart Vessels. 2016 Jan;31(1):29-37. doi:
10.1007/s00380-014-0577-5. Epub 2014 Sep 13. PubMed PMID: 25217036.


461: Allareddy V, Rampa S, Nalliah RP, Allareddy V. Longitudinal discharge trends
and outcomes after hospitalization for mouth cellulitis and Ludwig angina. Oral
Surg Oral Med Oral Pathol Oral Radiol. 2014 Nov;118(5):524-31. doi:
10.1016/j.oooo.2014.06.003. Epub 2014 Jun 14. PubMed PMID: 25216950.


462: Borren I, Tambs K, Gustavson K, Sundet JM. Psychological distress in spouses
of somatically Ill: longitudinal findings from the Nord-Trøndelag Health Study
(HUNT). Health Qual Life Outcomes. 2014 Sep 9;12:139. doi:
10.1186/s12955-014-0139-7. PubMed PMID: 25214043; PubMed Central PMCID:
PMC4173137.


463: Mas-Stachurska A, Miró O, Sitges M, de Caralt TM, Perea RJ, López B, Sánchez
M, Paré C, Bosch X, Ortiz-Pérez JT. Exercise echocardiography and multidetector
computed tomography for the evaluation of acute chest pain. Rev Esp Cardiol (Engl
Ed). 2015 Jan;68(1):17-24. doi: 10.1016/j.rec.2014.05.009. Epub 2014 Sep 8.
PubMed PMID: 25212286.


464: Anderson DR, Duryee MJ, Shurmur SW, Um JY, Bussey WD, Hunter CD, Garvin RP, 
Sayles HR, Mikuls TR, Klassen LW, Thiele GM. Unique antibody responses to
malondialdehyde-acetaldehyde (MAA)-protein adducts predict coronary artery
disease. PLoS One. 2014 Sep 11;9(9):e107440. doi: 10.1371/journal.pone.0107440.
eCollection 2014. PubMed PMID: 25210746; PubMed Central PMCID: PMC4161424.


465: Tejnani A, Gandevivala A, Bhanushali D, Gourkhede S. Combined treatment for 
a combined enlargement. J Indian Soc Periodontol. 2014 Jul;18(4):516-9. doi:
10.4103/0972-124X.138747. PubMed PMID: 25210271; PubMed Central PMCID:
PMC4158598.


466: Singh SM, FitzGerald G, Yan AT, Brieger D, Fox KA, López-Sendón J, Yan RT,
Eagle KA, Steg PG, Budaj A, Goodman SG. High-grade atrioventricular block in
acute coronary syndromes: insights from the Global Registry of Acute Coronary
Events. Eur Heart J. 2015 Apr 21;36(16):976-83. doi: 10.1093/eurheartj/ehu357.
Epub 2014 Sep 8. PubMed PMID: 25205530.


467: Sadeghi M, Talaei M, Zand I, Oveisgharan S, Iranipour R, Esteki Ghashghaei
F, Sarrafzadegan N. Heart rate and cardiovascular events: a nested case-control
in Isfahan Cohort Study. Arch Iran Med. 2014 Sep;17(9):633-7. doi:
0141709/AIM.0010. PubMed PMID: 25204481.


468: Pastormerlo LE, Ciardetti M, Trianni G, Ravani M, Shlueter M, Vaghetti M,
Coceani M, Rizza A, Berti S, Palmieri C. Drug eluting balloon: a multipurpose
tool for coronary revascularization with optimal long-term follow-up results. J
Interv Cardiol. 2014 Dec;27(6):574-9. doi: 10.1111/joic.12154. Epub 2014 Sep 9.
PubMed PMID: 25203296.


469: Ishak M, Ali D, Fokkert MJ, Slingerland RJ, Dikkeschei B, Tolsma RT,
Lichtveld RA, Bruins W, Boomars R, Bruheim K, van Eenennaam F, Timmers L, Voskuil
M, Doevendans PA, Mosterd A, Hoes AW, ten Berg JM, van 't Hof AW; FAMOUS TRIAGE
Study Group. Fast assessment and management of chest pain without ST-elevation in
the pre-hospital gateway: rationale and design. Eur Heart J Acute Cardiovasc
Care. 2015 Apr;4(2):129-36. doi: 10.1177/2048872614549738. Epub 2014 Sep 8.
PubMed PMID: 25202026.


470: IJkema BB, Bonnier JJ, Schoors D, Schalij MJ, Swenne CA. Role of the ECG in 
initial acute coronary syndrome triage: primary PCI regardless presence of ST
elevation or of non-ST elevation. Neth Heart J. 2014 Nov;22(11):484-90. doi:
10.1007/s12471-014-0598-9. PubMed PMID: 25200324; PubMed Central PMCID:
PMC4391175.


471: Califf RM. Patient-centered outcomes composites: a glimpse of the future.
Circulation. 2014 Oct 7;130(15):1223-4. doi: 10.1161/CIRCULATIONAHA.114.013135.
Epub 2014 Sep 8. PubMed PMID: 25200211.


472: Stolker JM, Spertus JA, Cohen DJ, Jones PG, Jain KK, Bamberger E, Lonergan
BB, Chan PS. Rethinking composite end points in clinical trials: insights from
patients and trialists. Circulation. 2014 Oct 7;130(15):1254-61. doi:
10.1161/CIRCULATIONAHA.113.006588. Epub 2014 Sep 8. PubMed PMID: 25200210; PubMed
Central PMCID: PMC4275445.


473: Wang J, Pei Y, Zhong Y, Jiang S, Shao J, Gong J. Altered serum microRNAs as 
novel diagnostic biomarkers for atypical coronary artery disease. PLoS One. 2014 
Sep 8;9(9):e107012. doi: 10.1371/journal.pone.0107012. eCollection 2014. PubMed
PMID: 25198728; PubMed Central PMCID: PMC4157840.


474: Redžek A, Mironicki M, Gvozdenović A, Petrović M, Čemerlić-Ađić N, Ilić A,
Velicki L. Predictors for hospital readmission after cardiac surgery. J Card
Surg. 2015 Jan;30(1):1-6. doi: 10.1111/jocs.12441. Epub 2014 Sep 5. PubMed PMID: 
25196941.


475: Huang H, Yang Y, Lv C, Chang W, Peng C, Wang S, Ge G, Han L, Zhang W, Liu R.
Pharmacokinetics and tissue distribution of five bufadienolides from the Shexiang
Baoxin Pill following oral administration to mice. J Ethnopharmacol. 2015 Feb
23;161:175-85. doi: 10.1016/j.jep.2014.07.056. Epub 2014 Sep 6. PubMed PMID:
25196822.


476: Yang TH, Tsai WC. Recurrence and metastasis of pheochromocytoma mimic acute 
ST-segment elevation myocardial infarction: a case report. Am J Emerg Med. 2015
Feb;33(2):311.e3-5. doi: 10.1016/j.ajem.2014.08.010. Epub 2014 Aug 8. PubMed
PMID: 25195042.


477: Liu A, Ji J. Omega-3 essential fatty acids therapy for dry eye syndrome: a
meta-analysis of randomized controlled studies. Med Sci Monit. 2014 Sep
6;20:1583-9. doi: 10.12659/MSM.891364. PubMed PMID: 25193932; PubMed Central
PMCID: PMC4165511.


478: Müller-Werdan U, Stöckl G, Ebelt H, Nuding S, Höpfner F, Werdan K; ADDITIONS
Study Investigators. Ivabradine in combination with beta-blocker reduces symptoms
and improves quality of life in elderly patients with stable angina pectoris:
age-related results from the ADDITIONS study. Exp Gerontol. 2014 Nov;59:34-41.
PubMed PMID: 25193811.


479: Sarkhail P. Traditional uses, phytochemistry and pharmacological properties 
of the genus Peucedanum: a review. J Ethnopharmacol. 2014 Oct 28;156:235-70. doi:
10.1016/j.jep.2014.08.034. Epub 2014 Sep 3. Review. PubMed PMID: 25193684.


480: Taniguchi T, Nakamura T, Sawada T. Arterial stiffness, endothelial
dysfunction and recurrent angina post-chemotherapy. QJM. 2015 Aug;108(8):653-5.
doi: 10.1093/qjmed/hcu184. Epub 2014 Sep 4. PubMed PMID: 25193541.


481: Ahmadi ZH, Rahnemai-Azar AA, Shadmehr MB, Parsa T, Behzadnia N, Aval ZA,
Mokri B, Gholamhoseini H. Application of intra-aortic balloon pump in resection
and anastomosis of trachea. Tanaffos. 2014;13(1):48-51. PubMed PMID: 25191494;
PubMed Central PMCID: PMC4153278.


482: Conti A, Mariannini Y, Canuti E, Petrova T, Innocenti F, Zanobetti M,
Gallini C, Costanzo E. Nuclear scan strategy and outcomes in chest pain patients 
value of stress testing with dipyridamole or adenosine. World J Nucl Med. 2014
May;13(2):94-101. doi: 10.4103/1450-1147.139138. PubMed PMID: 25191123; PubMed
Central PMCID: PMC4150166.


483: Libungan B, Hirlekar G, Albertsson P. Coronary angioplasty in octogenarians 
with emergent coronary syndromes: study protocol for a randomized controlled
trial. Trials. 2014 Sep 4;15:349. doi: 10.1186/1745-6215-15-349. PubMed PMID:
25189626; PubMed Central PMCID: PMC4164795.


484: Takahashi J, Nihei T, Takagi Y, Miyata S, Odaka Y, Tsunoda R, Seki A,
Sumiyoshi T, Matsui M, Goto T, Tanabe Y, Sueda S, Momomura S, Yasuda S, Ogawa H, 
Shimokawa H; Japanese Coronary Spasm Association. Prognostic impact of chronic
nitrate therapy in patients with vasospastic angina: multicentre registry study
of the Japanese coronary spasm association. Eur Heart J. 2015 Jan
21;36(4):228-37. doi: 10.1093/eurheartj/ehu313. Epub 2014 Sep 4. PubMed PMID:
25189599.


485: Cottens D, Corteville B, Vanvinckenroye A, Schepens M, Missault L,
Debonnaire P. Moderate gradient with disproportional dyspnoea: multimodality
imaging of funnel-shaped subaortic membrane. Eur Heart J. 2015 Mar 7;36(10):583. 
doi: 10.1093/eurheartj/ehu334. Epub 2014 Sep 4. PubMed PMID: 25189596.


486: Libungan B, Karlsson T, Hirlekar G, Albertsson P, Herlitz J, Ravn-Fischer A.
Delay and inequality in treatment of the elderly with suspected acute coronary
syndrome. Int J Cardiol. 2014 Oct 20;176(3):946-50. doi:
10.1016/j.ijcard.2014.08.109. Epub 2014 Aug 26. PubMed PMID: 25189499.


487: Maddox TM, Stanislawski MA, O'Donnell C, Plomondon ME, Bradley SM, Ho PM,
Tsai TT, Shroff AR, Speiser B, Jesse RJ, Rumsfeld JS. Patient access and 1-year
outcomes of percutaneous coronary intervention facilities with and without
on-site cardiothoracic surgery: insights from the Veterans Affairs (VA) Clinical 
Assessment, Reporting, and Tracking (CART) program. Circulation. 2014 Oct
14;130(16):1383-91. doi: 10.1161/CIRCULATIONAHA.114.009713. Epub 2014 Sep 4.
PubMed PMID: 25189215.


488: Katsikis A, Theodorakos A, Papaioannou S, Tsapaki V, Kolovou G, Drosatos A, 
Koutelou M. Long-term prognostic value of myocardial perfusion imaging in
octogenarians able to undergo treadmill exercise stress testing. J Nucl Cardiol. 
2014 Dec;21(6):1213-22. doi: 10.1007/s12350-014-9991-4. Epub 2014 Sep 5. PubMed
PMID: 25189145.


489: Yi SW, Ryu SY, Ohrr H, Hong JS. Agent Orange exposure and risk of death in
Korean Vietnam veterans: Korean Veterans Health Study. Int J Epidemiol. 2014
Dec;43(6):1825-34. doi: 10.1093/ije/dyu183. Epub 2014 Sep 2. PubMed PMID:
25186308.


490: Chan PS, Jones PG, Arnold SA, Spertus JA. Development and validation of a
short version of the Seattle angina questionnaire. Circ Cardiovasc Qual Outcomes.
2014 Sep;7(5):640-7. doi: 10.1161/CIRCOUTCOMES.114.000967. Epub 2014 Sep 2.
PubMed PMID: 25185249; PubMed Central PMCID: PMC4282595.


491: Bradley SM. The routine clinical capture of patient-reported outcomes: how
competition on value will lead to change. Circ Cardiovasc Qual Outcomes. 2014
Sep;7(5):635-6. doi: 10.1161/CIRCOUTCOMES.114.001287. Epub 2014 Sep 2. PubMed
PMID: 25185247.


492: Mansur Ade P, Hueb WA, Takada JY, Avakian SD, Soares PR, Garzilo CL, Kalil
Filho R, Ramires JA. Long-term follow-up of a randomized, controlled clinical
trial of three therapeutic strategies for multivessel stable coronary artery
disease in women. Interact Cardiovasc Thorac Surg. 2014 Dec;19(6):997-1001. doi: 
10.1093/icvts/ivu288. Epub 2014 Sep 2. PubMed PMID: 25183741.


493: Eide PK, Pripp AH. Increased prevalence of cardiovascular disease in
idiopathic normal pressure hydrocephalus patients compared to a population-based 
cohort from the HUNT3 survey. Fluids Barriers CNS. 2014 Aug 19;11:19. doi:
10.1186/2045-8118-11-19. eCollection 2014. PubMed PMID: 25180074; PubMed Central 
PMCID: PMC4150119.


494: Pearce E, Haffner F, Brady LB, Sochor M, Duchateau FX, O'Connor RE, Verner
L, Brady WJ. Nonurgent commercial air travel after acute coronary syndrome: a
review of 288 patient events. Air Med J. 2014 Sep-Oct;33(5):222-30. doi:
10.1016/j.amj.2014.04.013. PubMed PMID: 25179956.


495: Kaya Z, Günebakmaz Ö, Yıldız A, Sezen Y, Biçer Yeşilay A, Erkuş E,
Altıparmak Hİ, Demirbağ R. Mean platelet volume is not associated with coronary
slow flow: a retrospective cohort study. Anatol J Cardiol. 2015 Jan;15(1):18-24. 
doi: 10.5152/akd.2014.5142. Epub 2014 Apr 2. PubMed PMID: 25179881.


496: Satoh S, Yada R, Inoue H, Omura S, Ejima E, Mori T, Takenaka K, Kawamura N, 
Numaguchi K, Mori E, Asoh A, Nakamura T, Hiyamuta K. Toll-like receptor-4 is
upregulated in plaque debris of patients with acute coronary syndrome more than
Toll-like receptor-2. Heart Vessels. 2016 Jan;31(1):1-5. doi:
10.1007/s00380-014-0565-9. Epub 2014 Sep 2. PubMed PMID: 25179298; PubMed Central
PMCID: PMC4698373.


497: Sueda S, Kohno H, Miyoshi T, Sakaue T, Sasaki Y, Habara H. Maximal
acetylcholine dose of 200 μg into the left coronary artery as a spasm provocation
test: comparison with 100 μg of acetylcholine. Heart Vessels. 2015
Nov;30(6):771-8. doi: 10.1007/s00380-014-0563-y. Epub 2014 Sep 2. PubMed PMID:
25179297.


498: Galon MZ, Wang Z, Bezerra HG, Lemos PA, Schnell A, Wilson DL, Rollins AM,
Costa MA, Attizzani GF. Differences determined by optical coherence tomography
volumetric analysis in non-culprit lesion morphology and inflammation in
ST-segment elevation myocardial infarction and stable angina pectoris patients.
Catheter Cardiovasc Interv. 2015 Mar;85(4):E108-15. doi: 10.1002/ccd.25660. Epub 
2014 Oct 4. PubMed PMID: 25178981; PubMed Central PMCID: PMC4484583.


499: Ren-an Q, Juan L, Chuyuan L, Wenjuan F, Chunyan H, Xuemei Y, Lin H, Hong N. 
Study of the protective mechanisms of Compound Danshen Tablet (Fufang Danshen
Pian) against myocardial ischemia/reperfusion injury via the Akt-eNOS signaling
pathway in rats. J Ethnopharmacol. 2014 Oct 28;156:190-8. doi:
10.1016/j.jep.2014.08.023. Epub 2014 Aug 30. PubMed PMID: 25178948.


500: Romel SM, Faruque M, Bari MA, Bari MS, Aditya GP, Choudhury AK,
Khalequzzaman M, Alam MM, Razzaque MA, Rahman MA, Kabir MS, Ahmed KU, Alam MA.
Association between elevated B-type Natriuretic Peptide levels with extent of
coronary artery disease in patients with unstable angina and NSTEMI. Mymensingh
Med J. 2014 Jul;23(3):544-51. PubMed PMID: 25178608.


501: Vale N, Nordmann AJ, Schwartz GG, de Lemos J, Colivicchi F, den Hartog F,
Ostadal P, Macin SM, Liem AH, Mills EJ, Bhatnagar N, Bucher HC, Briel M. Statins 
for acute coronary syndrome. Cochrane Database Syst Rev. 2014 Sep 1;9:CD006870.
doi: 10.1002/14651858.CD006870.pub3. Review. PubMed PMID: 25178118.


502: Agmadova ZM, Kallaeva AN. [Special characteristics of progression of
myocardial remodeling in patients with various forms of unstable angina].
Kardiologiia. 2014;54(7):9-16. Russian. PubMed PMID: 25177808.


503: Karpova IE, Samoĭlenko LE, Soboleva GN, Sergienko VB, Karpov IuA,
Chernysheva IE, Ioseliani DG. [Adenosine triphosphate stress (99m)Tc-MIBI
single-photon emission computed tomography in the diagnosis Miocardial Iscemia in
patients with Microvascular Angina]. Kardiologiia. 2014;54(7):4-8. Russian.
PubMed PMID: 25177807.


504: Iusupova AO, Shchendrygina AA, Privalova EV, Belenkov IuN. [Microvascular
angina]. Kardiologiia. 2014;54(4):51-9. Review. Russian. PubMed PMID: 25177786.


505: Abbas M, Khan AM, Riffat S, Tipu MY, Nawaz HA, Usman M. Assessment of sex
differences in Pharmacokinetics of carvedilol in human. Pak J Pharm Sci. 2014
Sep;27(5):1265-9. PubMed PMID: 25176381.


506: Ohman EM, Alexander KP. The challenges with chronic angina. N Engl J Med.
2014 Sep 18;371(12):1152-3. doi: 10.1056/NEJMe1409369. Epub 2014 Aug 31. PubMed
PMID: 25176137.


507: Fox K, Ford I, Steg PG, Tardif JC, Tendera M, Ferrari R; SIGNIFY
Investigators. Ivabradine in stable coronary artery disease without clinical
heart failure. N Engl J Med. 2014 Sep 18;371(12):1091-9. doi:
10.1056/NEJMoa1406430. Epub 2014 Aug 31. PubMed PMID: 25176136.


508: Shehata M. Cardioprotective effects of oral nicorandil use in diabetic
patients undergoing elective percutaneous coronary intervention. J Interv
Cardiol. 2014 Oct;27(5):472-81. doi: 10.1111/joic.12142. Epub 2014 Aug 30. PubMed
PMID: 25174952.


509: Siasos G, Tsigkou V, Kokkou E, Oikonomou E, Vavuranakis M, Vlachopoulos C,
Verveniotis A, Limperi M, Genimata V, Papavassiliou AG, Stefanadis C, Tousoulis
D. Smoking and atherosclerosis: mechanisms of disease and new therapeutic
approaches. Curr Med Chem. 2014;21(34):3936-48. Review. PubMed PMID: 25174928.


510: Brajon D, Bagnères D, Berbis P, Rossi P. Angina bullosa haemorragica. J Eur 
Acad Dermatol Venereol. 2016 Jan;30(1):190-1. doi: 10.1111/jdv.12705. Epub 2014
Aug 29. PubMed PMID: 25174662.


511: Rubin J, Kirtane AJ. Are the current American College of Cardiology/American
Heart Association stable ischemic heart disease guidelines too conservative?
Expert Rev Cardiovasc Ther. 2014 Oct;12(10):1125-8. doi:
10.1586/14779072.2014.954552. Epub 2014 Aug 31. PubMed PMID: 25174357.


512: Elgendy IY, Mahmoud A, Conti CR. Beta-blockers in the management of coronary
artery disease: are we on the verge of a new paradigm shift? Recent Pat
Cardiovasc Drug Discov. 2014;9(1):11-21. Review. PubMed PMID: 25174339.


513: Kolh P, Windecker S, Alfonso F, Collet JP, Cremer J, Falk V, Filippatos G,
Hamm C, Head SJ, Jüni P, Kappetein AP, Kastrati A, Knuuti J, Landmesser U, Laufer
G, Neumann FJ, Richter DJ, Schauerte P, Sousa Uva M, Stefanini GG, Taggart DP,
Torracca L, Valgimigli M, Wijns W, Witkowski A; European Society of Cardiology
Committee for Practice Guidelines, Zamorano JL, Achenbach S, Baumgartner H, Bax
JJ, Bueno H, Dean V, Deaton C, Erol Ç, Fagard R, Ferrari R, Hasdai D, Hoes AW,
Kirchhof P, Knuuti J, Kolh P, Lancellotti P, Linhart A, Nihoyannopoulos P,
Piepoli MF, Ponikowski P, Sirnes PA, Tamargo JL, Tendera M, Torbicki A, Wijns W, 
Windecker S; EACTS Clinical Guidelines Committee, Sousa Uva M, Achenbach S,
Pepper J, Anyanwu A, Badimon L, Bauersachs J, Baumbach A, Beygui F, Bonaros N, De
Carlo M, Deaton C, Dobrev D, Dunning J, Eeckhout E, Gielen S, Hasdai D, Kirchhof 
P, Luckraz H, Mahrholdt H, Montalescot G, Paparella D, Rastan AJ, Sanmartin M,
Sergeant P, Silber S, Tamargo J, ten Berg J, Thiele H, van Geuns RJ, Wagner HO,
Wassmann S, Wendler O, Zamorano JL; Task Force on Myocardial Revascularization of
the European Society of Cardiology and the European Association for
Cardio-Thoracic Surgery; European Association of Percutaneous Cardiovascular
Interventions. 2014 ESC/EACTS Guidelines on myocardial revascularization: the
Task Force on Myocardial Revascularization of the European Society of Cardiology 
(ESC) and the European Association for Cardio-Thoracic Surgery (EACTS). Developed
with the special contribution of the European Association of Percutaneous
Cardiovascular Interventions (EAPCI). Eur J Cardiothorac Surg. 2014
Oct;46(4):517-92. doi: 10.1093/ejcts/ezu366. Epub 2014 Aug 29. PubMed PMID:
25173601.


514: Bradley SM, Stanislawski MA, Bekelman DB, Monteith LL, Cohen BE, Schilling
JH, Hunt SC, Milek D, Maddox TM, Ho PM, Shore S, Varosy PD, Matthieu MM, Rumsfeld
JS. Invasive coronary procedure use and outcomes among veterans with
posttraumatic stress disorder: insights from the Veterans Affairs Clinical
Assessment, Reporting, and Tracking Program. Am Heart J. 2014
Sep;168(3):381-390.e6. doi: 10.1016/j.ahj.2014.05.015. Epub 2014 Jun 9. PubMed
PMID: 25173551.


515: Loh JP, Pendyala LK, Torguson R, Chen F, Satler LF, Pichard AA, Waksman R.
Incidence and correlates of major bleeding after percutaneous coronary
intervention across different clinical presentations. Am Heart J. 2014
Sep;168(3):248-55. doi: 10.1016/j.ahj.2014.05.018. Epub 2014 Jun 11. Review.
PubMed PMID: 25173534.


516: Authors/Task Force members, Windecker S, Kolh P, Alfonso F, Collet JP,
Cremer J, Falk V, Filippatos G, Hamm C, Head SJ, Jüni P, Kappetein AP, Kastrati
A, Knuuti J, Landmesser U, Laufer G, Neumann FJ, Richter DJ, Schauerte P, Sousa
Uva M, Stefanini GG, Taggart DP, Torracca L, Valgimigli M, Wijns W, Witkowski A. 
2014 ESC/EACTS Guidelines on myocardial revascularization: The Task Force on
Myocardial Revascularization of the European Society of Cardiology (ESC) and the 
European Association for Cardio-Thoracic Surgery (EACTS)Developed with the
special contribution of the European Association of Percutaneous Cardiovascular
Interventions (EAPCI). Eur Heart J. 2014 Oct 1;35(37):2541-619. doi:
10.1093/eurheartj/ehu278. Epub 2014 Aug 29. PubMed PMID: 25173339.


517: Authors/Task Force members, Elliott PM, Anastasakis A, Borger MA, Borggrefe 
M, Cecchi F, Charron P, Hagege AA, Lafont A, Limongelli G, Mahrholdt H, McKenna
WJ, Mogensen J, Nihoyannopoulos P, Nistri S, Pieper PG, Pieske B, Rapezzi C,
Rutten FH, Tillmanns C, Watkins H. 2014 ESC Guidelines on diagnosis and
management of hypertrophic cardiomyopathy: the Task Force for the Diagnosis and
Management of Hypertrophic Cardiomyopathy of the European Society of Cardiology
(ESC). Eur Heart J. 2014 Oct 14;35(39):2733-79. doi: 10.1093/eurheartj/ehu284.
Epub 2014 Aug 29. PubMed PMID: 25173338.


518: Donataccio MP, Reverberi C, Gaibazzi N. The dilemma of ischemia testing with
different methods. Echo Res Pract. 2014 Sep 1;1(1):K1-4. doi:
10.1530/ERP-14-0013. Epub 2014 May 29. PubMed PMID: 26693297; PubMed Central
PMCID: PMC4676490.


519: Patel PA, Ravi KA, Ripley DP, Kane J, Wass E, Carr A, Wilson D, Watchorn N, 
Hobman RK, Gill D, Brooksby WP, Kilcullen N, Artis N. Clinician referrals for
stress echocardiography: are we compliant with the NICE guidelines? Echo Res
Pract. 2014 Sep 1;1(1):17-21. doi: 10.1530/ERP-14-0028. Epub 2014 Jul 9. PubMed
PMID: 26693288; PubMed Central PMCID: PMC4676440.


520: Xia Y, Xia Y, Xu K, Ma Y, Pan D, Xu T, Lu L, Li D. Predictive value of the
novel risk score BETTER (BiomarkErs and compuTed Tomography scorE on Risk
stratification) for patients with unstable angina. Herz. 2015 Mar;40 Suppl
1:43-50. doi: 10.1007/s00059-014-4141-y. Epub 2014 Aug 31. PubMed PMID: 25171840.


521: Mamas MA, Anderson SG, O'Kane PD, Keavney B, Nolan J, Oldroyd KG, Perera D, 
Redwood S, Zaman A, Ludman PF, de Belder MA; British Cardiovascular Intervention 
Society and the National Institute for Cardiovascular Outcomes Research. Impact
of left ventricular function in relation to procedural outcomes following
percutaneous coronary intervention: insights from the British Cardiovascular
Intervention Society. Eur Heart J. 2014 Nov 14;35(43):3004-12a. doi:
10.1093/eurheartj/ehu303. Epub 2014 Aug 28. PubMed PMID: 25168601.


522: Moscicki R, Di Mario C. Looking beyond angioplasty: the importance of left
ventricular dysfunction. Eur Heart J. 2014 Nov 14;35(43):2998-3000. doi:
10.1093/eurheartj/ehu351. Epub 2014 Aug 28. PubMed PMID: 25168600.


523: Nguyen SV, Nakamura T, Kugiyama K. High remnant lipoprotein predicts
recurrent cardiovascular events on statin treatment after acute coronary
syndrome. Circ J. 2014;78(10):2492-500. Epub 2014 Aug 26. PubMed PMID: 25168189.


524: Paarup Dridi N, Johansson PI, Lønborg JT, Clemmensen P, Radu MD, Qayyum A,
Pedersen F, Kollslid R, Helqvist S, Saunamäki K, Kelbæk H, Jørgensen E, Engstrøm 
T, Holmvang L. Tailored antiplatelet therapy to improve prognosis in patients
exhibiting clopidogrel low-response prior to percutaneous coronary intervention
for stable angina or non-ST elevation acute coronary syndrome. Platelets.
2015;26(6):521-9. doi: 10.3109/09537104.2014.948837. Epub 2014 Aug 28. PubMed
PMID: 25166751.


525: Okamura K, Suematsu Y, Morizumi S, Kawata M. Coronary artery aneurysm
occurring very late after drug-eluting stent implantation. Interact Cardiovasc
Thorac Surg. 2014 Dec;19(6):1068-70. doi: 10.1093/icvts/ivu286. Epub 2014 Aug 27.
PubMed PMID: 25164132.


526: Aguilar-Nascimento JE, Feguri GR. Fasting may not be required before
percutaneous coronary intervention. Evid Based Nurs. 2015 Apr;18(2):41. doi:
10.1136/eb-2014-101904. Epub 2014 Aug 27. PubMed PMID: 25163472.


527: Baseri M, Heidari R, Mahaki B, Hajizadeh Y, Momenizadeh A, Sadeghi M.
Myeloperoxidase levels predicts angiographic severity of coronary artery disease 
in patients with chronic stable angina. Adv Biomed Res. 2014 Jun 25;3:139. doi:
10.4103/2277-9175.135155. eCollection 2014. PubMed PMID: 25161986; PubMed Central
PMCID: PMC4139978.


528: Haghjooy-Javanmard S, Sadeghi M, Safavi S, Gheraati M, Dana N. Prognostic
value of the high-mobility group box-1 in young patients with chest pain. ARYA
Atheroscler. 2014 May;10(3):154-8. PubMed PMID: 25161686; PubMed Central PMCID:
PMC4144380.


529: Orsborne C, Schmitt M. Isolated left ventricular apical hypoplasia,
characterized by cardiac magnetic resonance imaging. Eur Heart J. 2014 Dec
7;35(46):3303. doi: 10.1093/eurheartj/ehu316. Epub 2014 Aug 26. PubMed PMID:
25161180.


530: Rognoni A, Cavallino C, Lupi A, Secco GG, Veia A, Bacchini S, Rosso R,
Rametta F, Bongo AS. Novel biomarkers in the diagnosis of acute coronary
syndromes: the role of circulating miRNAs. Expert Rev Cardiovasc Ther. 2014
Sep;12(9):1119-24. doi: 10.1586/14779072.2014.953483. Review. PubMed PMID:
25160996.


531: Sintek M, Coverstone E, Singh J. Coronary subclavian steal syndrome. Curr
Opin Cardiol. 2014 Nov;29(6):506-13. doi: 10.1097/HCO.0000000000000109. Review.
PubMed PMID: 25159280.


532: Taniguchi T, Shiomi H, Toyota T, Morimoto T, Akao M, Nakatsuma K, Ono K,
Makiyama T, Shizuta S, Furukawa Y, Nakagawa Y, Ando K, Kadota K, Horie M, Kimura 
T. Effect of preinfarction angina pectoris on long-term survival in patients with
ST-segment elevation myocardial infarction who underwent primary percutaneous
coronary intervention. Am J Cardiol. 2014 Oct 15;114(8):1179-86. doi:
10.1016/j.amjcard.2014.07.038. Epub 2014 Jul 29. PubMed PMID: 25159235.


533: Bradley SM, Spertus JA, Kennedy KF, Nallamothu BK, Chan PS, Patel MR, Bryson
CL, Malenka DJ, Rumsfeld JS. Patient selection for diagnostic coronary
angiography and hospital-level percutaneous coronary intervention
appropriateness: insights from the National Cardiovascular Data Registry. JAMA
Intern Med. 2014 Oct;174(10):1630-9. doi: 10.1001/jamainternmed.2014.3904. PubMed
PMID: 25156821; PubMed Central PMCID: PMC4276416.


534: Rothberg MB, Scherer L, Kashef MA, Coylewright M, Ting HH, Hu B,
Zikmund-Fisher BJ. The effect of information presentation on beliefs about the
benefits of elective percutaneous coronary intervention. JAMA Intern Med. 2014
Oct;174(10):1623-9. doi: 10.1001/jamainternmed.2014.3331. PubMed PMID: 25156687.


535: Goff SL, Mazor KM, Ting HH, Kleppel R, Rothberg MB. How cardiologists
present the benefits of percutaneous coronary interventions to patients with
stable angina: a qualitative analysis. JAMA Intern Med. 2014 Oct;174(10):1614-21.
doi: 10.1001/jamainternmed.2014.3328. PubMed PMID: 25156523; PubMed Central
PMCID: PMC4553927.


536: Arima Y, Hokimoto S, Akasaka T, Mizobe K, Kaikita K, Oniki K, Nakagawa K,
Ogawa H. Comparison of the effect of CYP2C19 polymorphism on clinical outcome
between acute coronary syndrome and stable angina. J Cardiol. 2015
Jun;65(6):494-500. doi: 10.1016/j.jjcc.2014.07.016. Epub 2014 Aug 22. PubMed
PMID: 25156215.


537: Lin GA, Dudley RA. Fighting the "oculostenotic reflex". JAMA Intern Med.
2014 Oct;174(10):1621-2. doi: 10.1001/jamainternmed.2014.164. PubMed PMID:
25156005.


538: Girolami A, Ferrari S, Sambado L, Peroni E, Cosi E. Myocardial infarctions
and other acute coronary syndromes in rare congenital bleeding disorders: a
critical analysis of all reported cases. Clin Appl Thromb Hemost. 2015
May;21(4):359-64. doi: 10.1177/1076029614548056. Epub 2014 Aug 25. Review. PubMed
PMID: 25155499.


539: Yang M, Zeng Y, Shen Z, Fang Q. [Clinical characteristics and efficiency of 
interventional therapy for coronary artery involvement in Takayasu's arteritis]. 
Zhonghua Yi Xue Za Zhi. 2014 Jun 24;94(24):1874-7. Chinese. PubMed PMID:
25154992.


540: Park SJ, Park JJ, Choi DJ, Chun EJ, Choi SI, Kim SM, Jang SY, Ahn S, Choe
YH. Understanding of chest pain in microvascular disease proved by cardiac
magnetic resonance image (UMPIRE): study protocol for a randomized controlled
trial. Trials. 2014 Aug 26;15:333. doi: 10.1186/1745-6215-15-333. PubMed PMID:
25154607; PubMed Central PMCID: PMC4155115.


541: Gao X, Wang HS. Impact of bisphenol a on the cardiovascular system -
epidemiological and experimental evidence and molecular mechanisms. Int J Environ
Res Public Health. 2014 Aug 15;11(8):8399-413. doi: 10.3390/ijerph110808399.
Review. PubMed PMID: 25153468; PubMed Central PMCID: PMC4143868.


542: Raff GL, Chinnaiyan KM, Cury RC, Garcia MT, Hecht HS, Hollander JE, O'Neil
B, Taylor AJ, Hoffmann U; Society of Cardiovascular Computed Tomography
Guidelines Committee. SCCT guidelines on the use of coronary computed tomographic
angiography for patients presenting with acute chest pain to the emergency
department: a report of the Society of Cardiovascular Computed Tomography
Guidelines Committee. J Cardiovasc Comput Tomogr. 2014 Jul-Aug;8(4):254-71. doi: 
10.1016/j.jcct.2014.06.002. Epub 2014 Jun 12. Review. PubMed PMID: 25151918.


543: Labbé V, Ederhy S, Szymkiewicz O, Cohen A. [Management of aortic stenosis in
patients undergoing non-cardiac surgery]. Presse Med. 2015 Jan;44(1):11-9. doi:
10.1016/j.lpm.2014.02.028. Epub 2014 Aug 21. Review. French. PubMed PMID:
25150777.


544: Hajsadeghi S, Oraii S, Riahi H, Sezavar SH, Ghanooni AH, Jafarian Kerman SR,
Ahmahi R. Atrial dissociation in a middle aged patient: a case report. Acta Med
Iran. 2014;52(8):641-3. PubMed PMID: 25149890.


545: Huang Z, Bao Y, Dong W, Lu X, Duan H. Online treatment compliance checking
for clinical pathways. J Med Syst. 2014 Oct;38(10):123. doi:
10.1007/s10916-014-0123-0. Epub 2014 Aug 23. PubMed PMID: 25149871.


546: Dai J, Katoh O, Zhou H, Kyo E. First reported revascularization of complex
occlusion of the right coronary artery using the IVUS-guided reverse CART
technique via a gastroepiploic artery graft. Heart Vessels. 2016 Feb;31(2):251-5.
doi: 10.1007/s00380-014-0568-6. Epub 2014 Aug 23. PubMed PMID: 25148795.


547: Ferrari R, Ford I, Greenlaw N, Tardif JC, Tendera M, Abergel H, Fox K, Hu D,
Shalnova S, Steg PG; CLARIFY Registry Investigators. Geographical variations in
the prevalence and management of cardiovascular risk factors in outpatients with 
CAD: Data from the contemporary CLARIFY registry. Eur J Prev Cardiol. 2015
Aug;22(8):1056-65. doi: 10.1177/2047487314547652. Epub 2014 Aug 21. PubMed PMID: 
25147344.


548: Esponda OL, Hunter R, Del Río JR, Washington AV. Levels of soluble TREM-like
transcript 1 in patients presenting to the emergency department with chest pain. 
Clin Appl Thromb Hemost. 2015 Jan;21(1):30-4. doi: 10.1177/1076029614547298. Epub
2014 Aug 21. PubMed PMID: 25147325; PubMed Central PMCID: PMC4356632.


549: Lio A, Murzi M, Di Stefano G, Miceli A, Kallushi E, Ferrarini M, Solinas M, 
Glauber M. Triple valve surgery in the modern era: short- and long-term results
from a single centre. Interact Cardiovasc Thorac Surg. 2014 Dec;19(6):978-84.
doi: 10.1093/icvts/ivu273. Epub 2014 Aug 21. PubMed PMID: 25146323.


550: Yu L, Qin Y, Wang Q, Zhang L, Liu Y, Wang T, Huang L, Wu L, Xiong H. The
efficacy and safety of Chinese herbal medicine, Rhodiola formulation in treating 
ischemic heart disease: a systematic review and meta-analysis of randomized
controlled trials. Complement Ther Med. 2014 Aug;22(4):814-25. doi:
10.1016/j.ctim.2014.05.001. Epub 2014 Jun 9. Review. PubMed PMID: 25146085.


551: Kong D, Wang Y, Liu Y, Zhang Z, Liu G, Qi W, Xiao L, Yuan D, Yang G. The
association between blood lipid and phlegm turbidity syndrome of angina pectoris:
a systematic review and meta-analysis. Complement Ther Med. 2014
Aug;22(4):801-13. doi: 10.1016/j.ctim.2014.05.008. Epub 2014 May 27. Review.
PubMed PMID: 25146084.


552: Luo J, Xu H, Yang G, Qiu Y, Liu J, Chen K. Oral Chinese proprietary medicine
for angina pectoris: an overview of systematic reviews/meta-analyses. Complement 
Ther Med. 2014 Aug;22(4):787-800. doi: 10.1016/j.ctim.2014.05.011. Epub 2014 Jun 
14. PubMed PMID: 25146083.


553: Pujades-Rodriguez M, Timmis A, Stogiannis D, Rapsomaniki E, Denaxas S, Shah 
A, Feder G, Kivimaki M, Hemingway H. Socioeconomic deprivation and the incidence 
of 12 cardiovascular diseases in 1.9 million women and men: implications for risk
prediction and prevention. PLoS One. 2014 Aug 21;9(8):e104671. doi:
10.1371/journal.pone.0104671. eCollection 2014. PubMed PMID: 25144739; PubMed
Central PMCID: PMC4140710.


554: Jaguszewski M, Ghadri JR, Diekmann J, Bataiosu RD, Hellermann JP, Sarcon A, 
Siddique A, Baumann L, Stähli BE, Lüscher TF, Maier W, Templin C. Acute coronary 
syndromes in octogenarians referred for invasive evaluation: treatment profile
and outcomes. Clin Res Cardiol. 2015 Jan;104(1):51-8. doi:
10.1007/s00392-014-0756-5. Epub 2014 Aug 21. PubMed PMID: 25142902.


555: Lambadiari V, Kadoglou NP, Stasinos V, Maratou E, Antoniadis A, Kolokathis
F, Parissis J, Hatziagelaki E, Iliodromitis EK, Dimitriadis G. Serum levels of
retinol-binding protein-4 are associated with the presence and severity of
coronary artery disease. Cardiovasc Diabetol. 2014 Aug 21;13:121. doi:
10.1186/s12933-014-0121-z. PubMed PMID: 25142320; PubMed Central PMCID:
PMC4156962.


556: Feng L, Li P, Wang X, Hu Z, Ma Y, Tang W, Ben Y, Mahapatra T, Cao X,
Mahapatra S, Ling M, Gou A, Wang Y, Xiao J, Hou M, Wang X, Lin B, Wang F.
Distribution and determinants of non communicable diseases among elderly Uyghur
ethnic group in Xinjiang, China. PLoS One. 2014 Aug 20;9(8):e105536. doi:
10.1371/journal.pone.0105536. eCollection 2014. PubMed PMID: 25141133; PubMed
Central PMCID: PMC4139371.


557: Patient education. Angina. Nursing. 2014 Sep;44(9):48. doi:
10.1097/01.NURSE.0000452992.33912.c7. PubMed PMID: 25140942.


558: Almeida BL, Kambara AM, Rossi FH, Moreira SM, Oliveira ES, Linhares Filho
FA, Metzger PB, Passalacqua AZ. Left subclavian artery stenting: an option for
the treatment of the coronary-subclavian steal syndrome. Rev Bras Cir Cardiovasc.
2014 Apr-Jun;29(2):236-40. PubMed PMID: 25140474; PubMed Central PMCID:
PMC4389454.


559: Paula JG, Godoy MF, Santos MA, Pivatelli FC, Osti AV, Trindade LF, Novelli
D, Nakazone MA. Management of multivessel coronary disease after primary
angioplasty: staged reintervention versus optimized clinical treatment and
two-year follow-up. Rev Bras Cir Cardiovasc. 2014 Apr-Jun;29(2):177-85. PubMed
PMID: 25140467; PubMed Central PMCID: PMC4389456.


560: Forood A, Malekpour-Afshar R, Sarnevesht J. Effect of opium addiction on
aspirin resistance in stable angina pectoris. Addict Health. 2014
Winter;6(1-2):7-13. PubMed PMID: 25140212; PubMed Central PMCID: PMC4137439.


561: Krumholz HM, Normand SL, Wang Y. Trends in hospitalizations and outcomes for
acute cardiovascular disease and stroke, 1999-2011. Circulation. 2014 Sep
16;130(12):966-75. doi: 10.1161/CIRCULATIONAHA.113.007787. Epub 2014 Aug 18.
PubMed PMID: 25135276; PubMed Central PMCID: PMC4171056.


562: Tsibouris P, Hendrickse MT, Mavrogianni P, Isaacs PE. Ischemic heart
disease, factor predisposing to Barrett's adenocarcinoma: A case control study.
World J Gastrointest Pharmacol Ther. 2014 Aug 6;5(3):183-90. doi:
10.4292/wjgpt.v5.i3.183. PubMed PMID: 25133047; PubMed Central PMCID: PMC4133444.


563: Gould HJ 3rd, Soignier RD, Cho SR, Hernandez C, Diamond I, Taylor BK, Paul
D. Ranolazine attenuates mechanical allodynia associated with demyelination
injury. Pain Med. 2014 Oct;15(10):1771-80. doi: 10.1111/pme.12516. Epub 2014 Aug 
4. PubMed PMID: 25132522.


564: Ferrando B, Olaso-Gonzalez G, Sebastia V, Viosca E, Gomez-Cabrera MC, Viña
J. [Allopurinol and its role in the treatment of sarcopenia]. Rev Esp Geriatr
Gerontol. 2014 Nov-Dec;49(6):292-8. doi: 10.1016/j.regg.2014.05.001. Epub 2014
Aug 15. Spanish. PubMed PMID: 25131431.


565: Sueda S, Kohno H, Miyoshi T, Sasaki Y, Sakaue T, Habara H. Spasm provocation
tests performed under medical therapy: a new approach for treating patients with 
refractory coronary spastic angina on emergency admission. Intern Med.
2014;53(16):1739-47. Epub 2014 Aug 15. PubMed PMID: 25130103.


566: Smolensky MH, Portaluppi F, Manfredini R, Hermida RC, Tiseo R,
Sackett-Lundeen LL, Haus EL. Diurnal and twenty-four hour patterning of human
diseases: cardiac, vascular, and respiratory diseases, conditions, and syndromes.
Sleep Med Rev. 2015 Jun;21:3-11. doi: 10.1016/j.smrv.2014.07.001. Epub 2014 Jul
18. Review. PubMed PMID: 25129838.


567: Ezekowitz JA, Welsh RC, Gubbels C, Brass N, Chan M, Keeble W, Khadour F,
Koshy TL, Knapp D, Sharma S, Sookram S, Tymchak W, Weiss D, Westerhout CM,
Armstrong PW. Providing Rapid Out of Hospital Acute Cardiovascular Treatment 3
(PROACT-3). Can J Cardiol. 2014 Oct;30(10):1208-15. doi:
10.1016/j.cjca.2014.04.012. Epub 2014 Apr 18. PubMed PMID: 25129333.


568: Karabela G, Karavolias G, Chaidaroglou A, Theleritis C, Degiannis D,
Kremastinos D, Adamopoulos S. Is IL-10 a predictor of in-stent restenosis in
stable and unstable angina patients undergoing coronary interventions? Int J
Cardiol. 2014 Oct 20;176(3):1156-7. doi: 10.1016/j.ijcard.2014.07.258. Epub 2014 
Aug 3. PubMed PMID: 25129273.


569: Danchin N, Ferrieres J, Guenoun M, Cattan S, Rushton-Smith SK, Greenlaw N,
Ferrari R, Steg PG; CLARIFY Investigators. Management of outpatients in France
with stable coronary artery disease. Findings from the prospeCtive observational 
LongitudinAl RegIstry oF patients with stable coronary arterY disease (CLARIFY)
registry. Arch Cardiovasc Dis. 2014 Aug-Sep;107(8-9):452-61. doi:
10.1016/j.acvd.2014.06.001. Epub 2014 Aug 13. PubMed PMID: 25128934.


570: Goto K, Kurabayashi M, Nakamura T, Asano M, Suzuki H, Shimura T, Sasano T,
Hirao K, Isobe M, Okishige K. Aborted sudden cardiac death due to intractable
ventricular fibrillation caused by coronary spasm refractory to implantable
cardioverter defibrillator therapy. Int J Cardiol. 2014 Oct 20;176(3):e133-4.
doi: 10.1016/j.ijcard.2014.07.209. Epub 2014 Aug 4. PubMed PMID: 25127979.


571: de Boer SP, Roos-Hesselink JW, van Leeuwen MA, Lenzen MJ, van Geuns RJ,
Regar E, van Mieghem NM, van Domburg R, Zijlstra F, Serruys PW, Boersma E. Excess
mortality in women compared to men after PCI in STEMI: an analysis of 11,931
patients during 2000-2009. Int J Cardiol. 2014 Sep 20;176(2):456-63. doi:
10.1016/j.ijcard.2014.07.091. Epub 2014 Aug 1. PubMed PMID: 25127966.


572: Bestetti RB, Restini CB. Precordial chest pain in patients with chronic
Chagas disease. Int J Cardiol. 2014 Sep 20;176(2):309-14. doi:
10.1016/j.ijcard.2014.07.112. Epub 2014 Aug 2. Review. PubMed PMID: 25127335.


573: Puchner SB, Liu T, Mayrhofer T, Truong QA, Lee H, Fleg JL, Nagurney JT,
Udelson JE, Hoffmann U, Ferencik M. High-risk plaque detected on coronary CT
angiography predicts acute coronary syndromes independent of significant stenosis
in acute chest pain: results from the ROMICAT-II trial. J Am Coll Cardiol. 2014
Aug 19;64(7):684-92. doi: 10.1016/j.jacc.2014.05.039. PubMed PMID: 25125300;
PubMed Central PMCID: PMC4135448.


574: Buszman PE, Buszman PP, Bochenek A, Gierlotka M, Gąsior M, Milewski K, Orlik
B, Janas A, Wojakowski W, Kiesz RS, Zembala M, Poloński L. Comparison of stenting
and surgical revascularization strategy in non-ST elevation acute coronary
syndromes and complex coronary artery disease (from the Milestone Registry). Am J
Cardiol. 2014 Oct 1;114(7):979-87. doi: 10.1016/j.amjcard.2014.07.008. Epub 2014 
Jul 16. PubMed PMID: 25124186.


575: Li Q, Yu X, He J, Gao Y, Zhang X, Wu C, Luo Y, Zhang Y, Ren X, Lv S, Chen F.
The relationship between revascularization extent and the long-term prognosis of 
patients with stable angina pectoris and three-vessel disease treated by
percutaneous coronary intervention in the era of drug-eluting stents. Clin
Cardiol. 2014 Sep;37(9):566-75. doi: 10.1002/clc.22309. Epub 2014 Aug 14. PubMed 
PMID: 25123798.


576: Nunes CN, Minicucci MF, Farah E, Fusco D, Azevedo PS, Paiva SA, Zornoff LA. 
Impact of different obesity assessment methods after acute coronary syndromes.
Arq Bras Cardiol. 2014 Jul;103(1):19-24. English, Portuguese. PubMed PMID:
25120081; PubMed Central PMCID: PMC4126757.


577: Harada K, Harada K, Uetani T, Kataoka T, Takeshita M, Kunimura A, Takayama
Y, Shinoda N, Kato B, Kato M, Marui N, Ishii H, Matsubara T, Amano T, Murohara T.
The different association of epicardial fat with coronary plaque in patients with
acute coronary syndrome and patients with stable angina pectoris: analysis using 
integrated backscatter intravascular ultrasound. Atherosclerosis. 2014
Oct;236(2):301-6. doi: 10.1016/j.atherosclerosis.2014.07.007. Epub 2014 Jul 28.
PubMed PMID: 25117765.


578: Kawashima S, Shiraishi J, Hyogo M, Shima T, Sawada T, Kohno Y. Main trunk
crossover stenting in a patient with left internal thoracic artery--protected
single coronary artery. Cardiovasc Interv Ther. 2015 Jul;30(3):307-10. doi:
10.1007/s12928-014-0293-1. Epub 2014 Aug 13. PubMed PMID: 25117026.


579: Giannarelli C, Alique M, Rodriguez DT, Yang DK, Jeong D, Calcagno C, Hutter 
R, Millon A, Kovacic JC, Weber T, Faries PL, Soff GA, Fayad ZA, Hajjar RJ, Fuster
V, Badimon JJ. Alternatively spliced tissue factor promotes plaque angiogenesis
through the activation of hypoxia-inducible factor-1α and vascular endothelial
growth factor signaling. Circulation. 2014 Oct 7;130(15):1274-86. doi:
10.1161/CIRCULATIONAHA.114.006614. Epub 2014 Aug 12. PubMed PMID: 25116956;
PubMed Central PMCID: PMC4190117.


580: Bartorelli AL, Trabattoni D, Almonacid A, Fabbiocchi F, Montorsi P, Galli S,
Grancini L, Ravagnani P, Mintz GS, Kaplan AV, Popma JJ, Maehara A. Serial
intravascular ultrasound analysis of complex bifurcation coronary lesions treated
with the Tryton Bifurcation Stent in conjunction with an everolimus-eluting
stent: IUVANT (Intravascular Ultrasound Evaluation of Tryton Stent) study.
Catheter Cardiovasc Interv. 2015 Mar;85(4):544-53. doi: 10.1002/ccd.25629. Epub
2014 Aug 28. PubMed PMID: 25115944.


581: Chaikriangkrai K, Kassi M, Polsani V, Chang SM. Case report: single coronary
artery with ischemia and sudden cardiac arrest. Methodist Debakey Cardiovasc J.
2014 Apr-Jun;10(2):121-3. Review. PubMed PMID: 25114765; PubMed Central PMCID:
PMC4117331.


582: Davies O, Ajayeoba O, Kurian D. Coronary artery spasm: An often overlooked
diagnosis. Niger Med J. 2014 Jul;55(4):356-8. doi: 10.4103/0300-1652.137231.
PubMed PMID: 25114375; PubMed Central PMCID: PMC4124553.


583: Akhundova A, Sunbul M, Bozbay M, Paudel A, Yesildag O. A rare cause of
cardiogenic shock: variant angina. Ther Adv Cardiovasc Dis. 2014 Dec;8(6):242-5. 
doi: 10.1177/1753944714546483. Epub 2014 Aug 10. PubMed PMID: 25114095.


584: Yao HM, Wan YD, Zhang XJ, Shen DL, Zhang JY, Li L, Zhao LS, Sun TW.
Long-term follow-up results in patients undergoing percutaneous coronary
intervention (PCI) with drug-eluting stents: results from a single high-volume
PCI centre. BMJ Open. 2014 Aug 11;4(8):e004892. doi: 10.1136/bmjopen-2014-004892.
PubMed PMID: 25113554; PubMed Central PMCID: PMC4127920.


585: Deer TR, Mekhail N, Provenzano D, Pope J, Krames E, Leong M, Levy RM, Abejon
D, Buchser E, Burton A, Buvanendran A, Candido K, Caraway D, Cousins M, DeJongste
M, Diwan S, Eldabe S, Gatzinsky K, Foreman RD, Hayek S, Kim P, Kinfe T, Kloth D, 
Kumar K, Rizvi S, Lad SP, Liem L, Linderoth B, Mackey S, McDowell G, McRoberts P,
Poree L, Prager J, Raso L, Rauck R, Russo M, Simpson B, Slavin K, Staats P,
Stanton-Hicks M, Verrills P, Wellington J, Williams K, North R; Neuromodulation
Appropriateness Consensus Committee. The appropriate use of neurostimulation of
the spinal cord and peripheral nervous system for the treatment of chronic pain
and ischemic diseases: the Neuromodulation Appropriateness Consensus Committee.
Neuromodulation. 2014 Aug;17(6):515-50; discussion 550. doi: 10.1111/ner.12208.
PubMed PMID: 25112889.


586: Korley FK, Schulman SP, Sokoll LJ, DeFilippis AP, Stolbach AI, Bayram JD,
Saheed MO, Omron R, Fernandez C, Lwin A, Cai SS, Post WS, Jaffe AS. Troponin
elevations only detected with a high-sensitivity assay: clinical correlations and
prognostic significance. Acad Emerg Med. 2014 Jul;21(7):727-35. doi:
10.1111/acem.12417. Epub 2014 Aug 11. PubMed PMID: 25112512.


587: Hale SL, Kloner RA. Ranolazine treatment for myocardial infarction? Effects 
on the development of necrosis, left ventricular function and arrhythmias in
experimental models. Cardiovasc Drugs Ther. 2014 Oct;28(5):469-75. doi:
10.1007/s10557-014-6548-3. Review. PubMed PMID: 25112450.


588: Shroff GR, Heubner BM, Herzog CA. Incidence of acute coronary syndrome in
the general Medicare population, 1992 to 2009: a real-world perspective. JAMA
Intern Med. 2014 Oct;174(10):1689-90. doi: 10.1001/jamainternmed.2014.3446.
PubMed PMID: 25111573.


589: Steg PG, Greenlaw N, Tendera M, Tardif JC, Ferrari R, Al-Zaibag M, Dorian P,
Hu D, Shalnova S, Sokn FJ, Ford I, Fox KM; Prospective Observational Longitudinal
Registry of Patients With Stable Coronary Artery Disease (CLARIFY) Investigators.
Prevalence of anginal symptoms and myocardial ischemia and their effect on
clinical outcomes in outpatients with stable coronary artery disease: data from
the International Observational CLARIFY Registry. JAMA Intern Med. 2014
Oct;174(10):1651-9. doi: 10.1001/jamainternmed.2014.3773. PubMed PMID: 25110899.


590: Beatty AL, Spertus JA, Whooley MA. Frequency of angina pectoris and
secondary events in patients with stable coronary heart disease (from the Heart
and Soul Study). Am J Cardiol. 2014 Oct 1;114(7):997-1002. doi:
10.1016/j.amjcard.2014.07.009. Epub 2014 Jul 16. PubMed PMID: 25110069; PubMed
Central PMCID: PMC4163066.


591: Lisowska A, Lisowski P, Knapp M, Tycinska A, Sawicki R, Malyszko J, Hirnle
T, Musial WJ. Serum adiponectin and markers of endothelial dysfunction in stable 
angina pectoris patients undergoing coronary artery bypass grafting (CABG). Adv
Med Sci. 2014 Sep;59(2):245-9. doi: 10.1016/j.advms.2014.05.001. Epub 2014 Jun
11. PubMed PMID: 25108276.


592: Peguero JG, Arenas I, Lamas GA. Chelation therapy and cardiovascular
disease: connecting scientific silos to benefit cardiac patients. Trends
Cardiovasc Med. 2014 Aug;24(6):232-40. doi: 10.1016/j.tcm.2014.06.002. Epub 2014 
Jun 12. PubMed PMID: 25106084; PubMed Central PMCID: PMC4152775.


593: Zalewska-Adamiec M, Bachorzewska-Gajewska H, Malyszko J, Tomaszuk-Kazberuk
A, Nowak K, Hirnle T, Dobrzycki S. Impact of diabetes on mortality and
complications after coronary artery by-pass graft operation in patients with left
main coronary artery disease. Adv Med Sci. 2014 Sep;59(2):250-5. doi:
10.1016/j.advms.2014.02.006. Epub 2014 Jun 9. PubMed PMID: 25105661.


594: Hosbond SE, Diederichsen AC, Saaby L, Rasmussen LM, Lambrechtsen J, Munkholm
H, Sand NP, Gerke O, Poulsen TS, Mickley H. Can osteoprotegerin be used to
identify the presence and severity of coronary artery disease in different
clinical settings? Atherosclerosis. 2014 Oct;236(2):230-6. doi:
10.1016/j.atherosclerosis.2014.07.013. Epub 2014 Jul 21. PubMed PMID: 25104079.


595: Kozhevnikova MV, Kaplunova VIu, Privalova EV, Khabarova NV, Belenkov IuN.
[Renin-angiotensin-aldosterone system in hypertrophic cardiomyopathy].
Kardiologiia. 2014;54(3):23-8. Russian. PubMed PMID: 25102745.


596: Glezer MG, Vygodin VA, Avakian AA, Prokof'eva EB. [Results of the Russian
EKSPERT program: post-marketing supervision over efficacy and influence of the
preparation Ekvator on quality of life at out-patients with arterial
hypertension]. Kardiologiia. 2014;54(3):15-22. Russian. PubMed PMID: 25102744.


597: Pedersen C, Thomsen CF, Hosbond SE, Thomassen A, Mickley H, Diederichsen AC.
Coronary computed tomography angiography - tolerability of β-blockers and
contrast media, and temporal changes in radiation dose. Scand Cardiovasc J. 2014 
Oct;48(5):271-7. doi: 10.3109/14017431.2014.951958. Epub 2014 Sep 17. PubMed
PMID: 25100617.


598: Matsunami S, Komasawa N, Kuzukawa Y, Fujitate Y, Minami T. [Awake insertion 
of i-gel under dexmedetomidine sedation in a patient with severe obstructive
sleep apnea syndrome]. Masui. 2014 Jul;63(7):807-9. Japanese. PubMed PMID:
25098143.


599: Dai J, Katoh O, Kyo E, Zhou XJ. Percutaneous intervention in a patient with 
a rare single coronary artery from the left coronary sinus of valsava. J Res Med 
Sci. 2014 Apr;19(4):375-7. PubMed PMID: 25097612; PubMed Central PMCID:
PMC4115355.


600: Qi X, Xu M, Yang H, Zhou L, Mao Y, Song H, Li Q, Yang C. Comparing mortality
and myocardial infarction between coronary artery bypass grafting and
drug-eluting stenting in patients with diabetes mellitus and multivessel coronary
artery disease: a meta-analysis. Arch Med Sci. 2014 Jun 29;10(3):411-8. doi:
10.5114/aoms.2014.43734. Epub 2014 Jun 27. Review. PubMed PMID: 25097568; PubMed 
Central PMCID: PMC4107246.


601: Ali L, Malik SN, Khalid AB, Sultan M, Sadiq N. Safety and technical success 
of percutaneous left main coronary artery stenting. Pak J Med Sci. 2014
Jul;30(4):735-8. PubMed PMID: 25097507; PubMed Central PMCID: PMC4121688.


602: Kounis NG, Mazarakis A, Almpanis G, Gkouias K, Kounis GN, Tsigkas G. The
more allergens an atopic patient is exposed to, the easier and quicker
anaphylactic shock and Kounis syndrome appear: Clinical and therapeutic
paradoxes. J Nat Sci Biol Med. 2014 Jul;5(2):240-4. doi:
10.4103/0976-9668.136145. PubMed PMID: 25097390; PubMed Central PMCID:
PMC4121890.


603: Holfeld J, Tepeköylü C, Blunder S, Lobenwein D, Kirchmair E, Dietl M,
Kozaryn R, Lener D, Theurl M, Paulus P, Kirchmair R, Grimm M. Low energy shock
wave therapy induces angiogenesis in acute hind-limb ischemia via VEGF receptor 2
phosphorylation. PLoS One. 2014 Aug 5;9(8):e103982. doi:
10.1371/journal.pone.0103982. eCollection 2014. PubMed PMID: 25093816; PubMed
Central PMCID: PMC4122398.


604: Kara H, Avcı A, Akinci M, Degirmenci S, Bayir A, Ak A. Blunt chest trauma as
a cause of acute myocardial infarction. Acta Clin Belg. 2014 Oct;69(5):367-70.
doi: 10.1179/2295333714Y.0000000047. Epub 2014 Aug 4. PubMed PMID: 25092198.


605: Agrawal S, Mehta PK, Bairey Merz CN. Cardiac Syndrome X: update 2014.
Cardiol Clin. 2014 Aug;32(3):463-78. doi: 10.1016/j.ccl.2014.04.006. Epub 2014
Jun 2. Review. PubMed PMID: 25091971; PubMed Central PMCID: PMC4122947.


606: Kappetein AP, van Mieghem NM, Head SJ. Revascularization options: coronary
artery bypass surgery and percutaneous coronary intervention. Cardiol Clin. 2014 
Aug;32(3):457-61. doi: 10.1016/j.ccl.2014.04.011. Review. PubMed PMID: 25091970.


607: Soran O. Alternative therapy for medically refractory angina: enhanced
external counterpulsation and transmyocardial laser revascularization. Cardiol
Clin. 2014 Aug;32(3):429-38. doi: 10.1016/j.ccl.2014.04.009. Review. PubMed PMID:
25091968.


608: Basra SS, Virani SS, Paniagua D, Kar B, Jneid H. Acute coronary syndromes:
unstable angina and non-ST elevation myocardial infarction. Cardiol Clin. 2014
Aug;32(3):353-70. doi: 10.1016/j.ccl.2014.04.010. Review. PubMed PMID: 25091963.


609: Kones R, Rumana U. Stable ischemic heart disease. Cardiol Clin. 2014
Aug;32(3):333-51. doi: 10.1016/j.ccl.2014.04.004. Review. PubMed PMID: 25091962.


610: Schwab P, Louder A, Li Y, Mallick R, Bays H. Cholesterol treatment patterns 
and cardiovascular clinical outcomes associated with colesevelam HCl and
ezetimibe. Drugs Aging. 2014 Sep;31(9):683-94. doi: 10.1007/s40266-014-0200-6.
PubMed PMID: 25091271.


611: Cho EH, Ligh C, Hodulik KL, Hollenbeck ST. Role of platelet inhibition in
microvascular surgery. J Reconstr Microsurg. 2014 Nov;30(9):589-98. doi:
10.1055/s-0034-1381955. Epub 2014 Aug 4. Review. PubMed PMID: 25089565.


612: Gerstein HC, Miller ME, Ismail-Beigi F, Largay J, McDonald C, Lochnan HA,
Booth GL; ACCORD Study Group. Effects of intensive glycaemic control on ischaemic
heart disease: analysis of data from the randomised, controlled ACCORD trial.
Lancet. 2014 Nov 29;384(9958):1936-41. doi: 10.1016/S0140-6736(14)60611-5. Epub
2014 Jul 31. PubMed PMID: 25088437; PubMed Central PMCID: PMC4397008.


613: Acute Cardiovascular Care Association. Pre-hospital care is critical for the
entire acute cardiovascular care management process. Eur Heart J. 2014 Aug
1;35(29):1907-8. doi: 10.1093/eurheartj/ehu246. PubMed PMID: 25086102.


614: Hausinger P, Ungi I, Szántó G, Hajtman L, Forster T, Regar E, Thury A.
Intracoronary thrombus on optical coherence tomography in a patient with variant 
angina: treatment and follow-up. Int J Cardiol. 2014 Sep;176(1):e32-5. doi:
10.1016/j.ijcard.2014.07.050. Epub 2014 Jul 22. PubMed PMID: 25085379.


615: Hori Y, Yoda S, Nakanishi K, Tano A, Suzuki Y, Matsumoto N, Hirayama A.
Myocardial ischemic reduction evidenced by gated myocardial perfusion imaging
after treatment results in good prognosis in patients with coronary artery
disease. J Cardiol. 2015 Apr;65(4):278-84. doi: 10.1016/j.jjcc.2014.06.015. Epub 
2014 Jul 28. PubMed PMID: 25082293.


616: Taguchi E, Nakao K, Sassa T, Kamio T, Sakanashi M, Miyamoto S, Sakamoto T,
Nishigami K, Uesugi H, Hirayama T. Resting angina due to papillary fibroelastoma 
of the right coronary cusp. Heart Vessels. 2016 Jan;31(1):114-7. doi:
10.1007/s00380-014-0561-0. Epub 2014 Aug 1. PubMed PMID: 25081095.


617: Tuncer C, Eryonucu B, Batyraliev T, Gökce M, Yılmaz R, Akkoyun M, Acar G.
Angiographic characteristics of coronary artery fistulas. Turk Kardiyol Dern Ars.
2014 Jul;42(5):456-60. doi: 10.5543/tkda.2014.66281. PubMed PMID: 25080952.


618: de Carvalho EE, Santi GL, Crescêncio JC, de Oliveira LF, dos Reis DC,
Figueiredo AB, Pintya AO, Lima-Filho MO, Gallo-Júnior L, Marin-Neto JA, Simões
MV. Pilot study testing the effect of physical training over the myocardial
perfusion and quality of life in patients with primary microvascular angina. J
Nucl Cardiol. 2015 Feb;22(1):130-7. doi: 10.1007/s12350-014-9949-6. Epub 2014 Aug
1. PubMed PMID: 25080872.


619: Gimelli A, Liga R, Giorgetti A, Casagranda M, Marzullo P. Relationship
between myocardial perfusion abnormalities and contractile impairment in anginal 
patients. J Nucl Cardiol. 2014 Dec;21(6):1181-90. doi: 10.1007/s12350-014-9950-0.
Epub 2014 Jul 31. PubMed PMID: 25080198.


620: Santoso T, Siu CW, Irawan C, Chan WS, Alwi I, Yiu KH, Aziz A, Kwong YL, Tse 
HF. Endomyocardial implantation of autologous bone marrow mononuclear cells in
advanced ischemic heart failure: a randomized placebo-controlled trial (END-HF). 
J Cardiovasc Transl Res. 2014 Aug;7(6):545-52. doi: 10.1007/s12265-014-9580-6.
Epub 2014 Jul 31. PubMed PMID: 25079593.


621: Koopman C, Bots ML, van Dis I, Vaartjes I. Shifts in the age distribution
and from acute to chronic coronary heart disease hospitalizations. Eur J Prev
Cardiol. 2016 Jan;23(2):170-7. doi: 10.1177/2047487314544975. Epub 2014 Jul 30.
PubMed PMID: 25079238.


622: Panainte AD, Bibire N, Tântaru G, Apostu M, Vieriu M, Dorneanu V.
Spectrophotometric method for estimation of bisoprolol fumarate in tablets. Rev
Med Chir Soc Med Nat Iasi. 2014 Apr-Jun;118(2):558-63. PubMed PMID: 25076731.


623: Nicolini F, Corradi D, Agostinelli A, Borrello B, Gherli T. Aortic valve
regurgitation secondary to ectopia and atresia of the left main coronary artery. 
J Heart Valve Dis. 2014 Mar;23(2):158-60. PubMed PMID: 25076544.


624: Arrebola-Moreno AL, Arrebola JP, Moral-Ruiz A, Ramirez-Hernandez JA,
Melgares-Moreno R, Kaski JC. Coronary microvascular spasm triggers transient
ischemic left ventricular diastolic abnormalities in patients with chest pain and
angiographically normal coronary arteries. Atherosclerosis. 2014
Sep;236(1):207-14. doi: 10.1016/j.atherosclerosis.2014.07.009. Epub 2014 Jul 18. 
PubMed PMID: 25075937.


625: Yang RH, Shen SH, Li WY, Chu YK. Bisphosphonate-related osteonecrosis of the
jaw complicated by Ludwig's angina. J Chin Med Assoc. 2015 Jan;78(1):76-9. doi:
10.1016/j.jcma.2013.08.013. Epub 2014 Jul 26. PubMed PMID: 25074798.


626: Leung Yinko SS, Pelletier R, Behlouli H, Norris CM, Humphries KH, Pilote L; 
GENESIS‐PRAXY investigators. Health-related quality of life in premature acute
coronary syndrome: does patient sex or gender really matter? J Am Heart Assoc.
2014 Jul 28;3(4). pii: e000901. doi: 10.1161/JAHA.114.000901. PubMed PMID:
25074696; PubMed Central PMCID: PMC4310372.


627: Schaap J, de Groot JA, Nieman K, Meijboom WB, Boekholdt SM, Kauling RM, Post
MC, Van der Heyden JA, de Kroon TL, Rensing BJ, Moons KG, Verzijlbergen JF. Added
value of hybrid myocardial perfusion SPECT and CT coronary angiography in the
diagnosis of coronary artery disease. Eur Heart J Cardiovasc Imaging. 2014
Nov;15(11):1281-8. doi: 10.1093/ehjci/jeu135. Epub 2014 Jul 29. PubMed PMID:
25073595.


628: Schwartz JG, Fearon WF. Functional assessment of multivessel coronary artery
disease: ischemia-guided percutaneous coronary intervention. Coron Artery Dis.
2014 Sep;25(6):521-8. doi: 10.1097/MCA.0000000000000153. Review. PubMed PMID:
25072658.


629: Violini R, Vigili de Kreutzenberg S. [The EXAMINE study]. G Ital Cardiol
(Rome). 2014 Jun;15(6):340-4. doi: 10.1714/1582.17272. Italian. PubMed PMID:
25072418.


630: Harris PR, Sommargren CE, Stein PK, Fung GL, Drew BJ. Heart rate variability
measurement and clinical depression in acute coronary syndrome patients:
narrative review of recent literature. Neuropsychiatr Dis Treat. 2014 Jul
18;10:1335-47. doi: 10.2147/NDT.S57523. eCollection 2014. Review. PubMed PMID:
25071372; PubMed Central PMCID: PMC4111661.


631: Kazmierczak E, Grajek S, Kowal J, Chmara E, Grygier M, Pyda M, Bogdanski P, 
Cieslewicz A, Jablecka A. Prognostic usefulness of IL-6 and VEGF for the
occurrence of changes in coronary arteries of patients with stable angina and
implanted stents. Eur Rev Med Pharmacol Sci. 2014;18(15):2169-75. PubMed PMID:
25070823.


632: Fihn SD, Blankenship JC, Alexander KP, Bittl JA, Byrne JG, Fletcher BJ,
Fonarow GC, Lange RA, Levine GN, Maddox TM, Naidu SS, Ohman EM, Smith PK. 2014
ACC/AHA/AATS/PCNA/SCAI/STS focused update of the guideline for the diagnosis and 
management of patients with stable ischemic heart disease: a report of the
American College of Cardiology/American Heart Association Task Force on Practice 
Guidelines, and the American Association for Thoracic Surgery, Preventive
Cardiovascular Nurses Association, Society for Cardiovascular Angiography and
Interventions, and Society of Thoracic Surgeons. Circulation. 2014 Nov
4;130(19):1749-67. doi: 10.1161/CIR.0000000000000095. Epub 2014 Jul 28. PubMed
PMID: 25070666.


633: Reinhold C, Lange T, Haake H, Weis-Müller BT. [Dyspnea on exertion, angina
pectoris and loud buzzing in the right groin in an 82-year-old man]. Internist
(Berl). 2014 Nov;55(11):1356-60. doi: 10.1007/s00108-014-3543-5. German. PubMed
PMID: 25070612.


634: Higuchi Y, Hiro T, Takayama T, Kanai T, Kawano T, Fukamachi D, Sudo M,
Nishida T, Iida K, Saito S, Hirayama A. Impact of coronary plaque burden and
composition on periprocedural myocardial infarction and coronary flow reserve
after percutaneous coronary intervention. Int Heart J. 2014;55(5):391-6. Epub
2014 Jul 28. PubMed PMID: 25070121.


635: Kubo T, Tanaka A, Ino Y, Kitabata H, Shiono Y, Akasaka T. Assessment of
coronary atherosclerosis using optical coherence tomography. J Atheroscler
Thromb. 2014;21(9):895-903. Epub 2014 Jul 29. Review. PubMed PMID: 25069815.


636: Yue-Chun L, Lin JF. Rare giant T-wave inversions associated with myocardial 
stunning: report of 2 cases. Medicine (Baltimore). 2014 Jun;93(4):e39. doi:
10.1097/MD.0000000000000039. PubMed PMID: 25068953; PubMed Central PMCID:
PMC4602420.


637: Evenson KR, Butler EN, Rosamond WD. Prevalence of physical activity and
sedentary behavior among adults with cardiovascular disease in the United States.
J Cardiopulm Rehabil Prev. 2014 Nov-Dec;34(6):406-19. doi:
10.1097/HCR.0000000000000064. PubMed PMID: 25068393; PubMed Central PMCID:
PMC4216242.


638: Teragawa H, Nishioka K, Fujii Y, Idei N, Hata T, Kurushima S, Shokawa T,
Kihara Y. Worsening of coronary spasm during the perioperative period: A case
report. World J Cardiol. 2014 Jul 26;6(7):685-8. doi: 10.4330/wjc.v6.i7.685.
PubMed PMID: 25068030; PubMed Central PMCID: PMC4110618.


639: Barsoum EA, Saiful FB, Asti D, Morcus R, Khoueiry G, Lafferty J, McCord DA. 
Rare case of coronary to pulmonary vein fistula with coronary steal phenomenon.
World J Cardiol. 2014 Jul 26;6(7):682-4. doi: 10.4330/wjc.v6.i7.682. PubMed PMID:
25068029; PubMed Central PMCID: PMC4110617.


640: Blazing MA, Giugliano RP, Cannon CP, Musliner TA, Tershakovec AM, White JA, 
Reist C, McCagg A, Braunwald E, Califf RM. Evaluating cardiovascular event
reduction with ezetimibe as an adjunct to simvastatin in 18,144 patients after
acute coronary syndromes: final baseline characteristics of the IMPROVE-IT study 
population. Am Heart J. 2014 Aug;168(2):205-12.e1. doi:
10.1016/j.ahj.2014.05.004. Epub 2014 May 15. PubMed PMID: 25066560.


641: Shenoy S, Lankala S, Adigopula S. Management of calcium channel blocker
overdoses. J Hosp Med. 2014 Oct;9(10):663-8. doi: 10.1002/jhm.2241. Epub 2014 Jul
28. Review. PubMed PMID: 25066023.


642: Nakahara T, Toyama T, Tsushima Y, Kurabayashi M. Coronary vasospasm during
CT angiography. J Cardiovasc Comput Tomogr. 2014 Jul-Aug;8(4):328-30. doi:
10.1016/j.jcct.2014.06.005. Epub 2014 Jun 17. PubMed PMID: 25065860.


643: DeAngelis AF, Barrowman RA, Harrod R, Nastri AL. Review article:
Maxillofacial emergencies: oral pain and odontogenic infections. Emerg Med
Australas. 2014 Aug;26(4):336-42. doi: 10.1111/1742-6723.12266. Review. PubMed
PMID: 25065769.


644: Bennett KM, Scarborough JE, Shortell CK. Predictors of 30-day postoperative 
stroke or death after carotid endarterectomy using the 2012 carotid
endarterectomy-targeted American College of Surgeons National Surgical Quality
Improvement Program database. J Vasc Surg. 2015 Jan;61(1):103-11. doi:
10.1016/j.jvs.2014.05.100. Epub 2014 Jul 24. PubMed PMID: 25065581.


645: Taniguchi Y, Funayama H, Matsuda J, Fujita K, Nakagawa T, Nakamura T,
Umemoto T, Mitsuhashi T, Ako J, Momomura S. Super-selective intracoronary
injection of Rho-kinase inhibitor relieves refractory coronary vasospasms: a case
report. Int J Cardiol. 2014 Sep;176(1):270-1. doi: 10.1016/j.ijcard.2014.06.096. 
Epub 2014 Jul 8. PubMed PMID: 25065335.


646: Alkamel A, Shafiee A, Jalali A, Boroumand M, Nozari Y. The association
between premature coronary artery disease and level of testosterone in young
adult males. Arch Iran Med. 2014 Aug;17(8):545-50. doi: 014178/AIM.005. PubMed
PMID: 25065277.


647: Tousoulis D, Tourikis P, Papageorgiou N, Siasos G, Papaioannou S, Hatzis G, 
Oikonomou E, Toutouzas K, Synetos A, Stefanadis C. Vascular effects of
circulating CD4-T cells in patients with unstable angina. Int J Cardiol. 2014 Sep
20;176(2):519-20. doi: 10.1016/j.ijcard.2014.07.044. Epub 2014 Jul 13. PubMed
PMID: 25064205.


648: Dollard J, Kearney P, Clarke G, Moloney G, Cryan JF, Dinan TG. A prospective
study of C-reactive protein as a state marker in Cardiac Syndrome X. Brain Behav 
Immun. 2015 Jan;43:27-32. doi: 10.1016/j.bbi.2014.07.011. Epub 2014 Jul 24.
PubMed PMID: 25064176.


649: Sabashnikov A, Patil NP, Weymann A, Mohite PN, Zych B, García Sáez D, Popov 
AF, Wahlers T, Wittwer T, Wippermann J, Amrani M, Trimlett R, Simon AR, Pepper J,
Bahrami T. Outcomes after different non-sternotomy approaches to left
single-vessel revascularization: a comparative study with up to 10-year
follow-up. Eur J Cardiothorac Surg. 2014 Oct;46(4):e48-55. doi:
10.1093/ejcts/ezu287. Epub 2014 Jul 26. PubMed PMID: 25064052.


650: Bennett NM, Iyer V, Arndt TL, Garberich RF, Traverse JH, Johnson RK, Poulose
AK, Lips A, Morgan JM, Henry TD. Ranolazine refractory angina registry: 1-year
results. Crit Pathw Cardiol. 2014 Sep;13(3):96-8. doi:
10.1097/HPC.0000000000000022. PubMed PMID: 25062392.


651: Kosiborod M, Arnold SV, Spertus JA, McGuire DK, Yue P, Ben-Yehuda O,
Belardinelli L, Chaitman BR. Reply: In regard to the TERISA trial. J Am Coll
Cardiol. 2014 Jul 29;64(4):420-1. doi: 10.1016/j.jacc.2013.07.122. PubMed PMID:
25060381.


652: Golwala H. In regard to the TERISA trial. J Am Coll Cardiol. 2014 Jul
29;64(4):420. doi: 10.1016/j.jacc.2013.05.108. PubMed PMID: 25060380.


653: Pereg D, Fefer P, Samuel M, Wolff R, Czarnecki A, Deb S, Sparkes JD, Fremes 
SE, Strauss BH. Native coronary artery patency after coronary artery bypass
surgery. JACC Cardiovasc Interv. 2014 Jul;7(7):761-7. doi:
10.1016/j.jcin.2014.01.164. PubMed PMID: 25060019.


654: Magalhaes MA, Minha S, Pichard AD. Should every drug-eluting stent be
deployed directly? JACC Cardiovasc Interv. 2014 Jul;7(7):759-60. doi:
10.1016/j.jcin.2014.04.003. PubMed PMID: 25060018.


655: Remkes WS, Somi S, Roolvink V, Rasoul S, Ottervanger JP, Gosselink AT,
Hoorntje JC, Dambrink JH, de Boer MJ, Suryapranata H, van 't Hof AW; Acute
Myocardial Infarction Study Group. Direct drug-eluting stenting to reduce stent
restenosis: a randomized comparison of direct stent implantation to conventional 
stenting with pre-dilation or provisional stenting in elective PCI patients. JACC
Cardiovasc Interv. 2014 Jul;7(7):751-8. doi: 10.1016/j.jcin.2014.02.012. PubMed
PMID: 25060017.


656: Park SJ, Ahn JM, Kim YH. How to optimize left main percutaneous coronary
intervention. JACC Cardiovasc Interv. 2014 Jul;7(7):731-2. doi:
10.1016/j.jcin.2014.05.005. PubMed PMID: 25060014.


657: Almudarra SS, Gale CP, Baxter PD, Fleming SJ, Brogan RA, Ludman PF, de
Belder MA, Curzen NP; National Institute for Cardiovascular Outcomes Research
(NICOR). Comparative outcomes after unprotected left main stem percutaneous
coronary intervention: a national linked cohort study of 5,065 acute and elective
cases from the BCIS Registry (British Cardiovascular Intervention Society). JACC 
Cardiovasc Interv. 2014 Jul;7(7):717-30. doi: 10.1016/j.jcin.2014.03.005. PubMed 
PMID: 25060013.


658: Khawaja MZ, Wang D, Pocock S, Redwood SR, Thomas MR. The percutaneous
coronary intervention prior to transcatheter aortic valve implantation
(ACTIVATION) trial: study protocol for a randomized controlled trial. Trials.
2014 Jul 24;15:300. doi: 10.1186/1745-6215-15-300. PubMed PMID: 25059340; PubMed 
Central PMCID: PMC4132914.


659: Fröhlich GM, Redwood S, Rakhit R, MacCarthy PA, Lim P, Crake T, White SK,
Knight CJ, Kustosz C, Knapp G, Dalby MC, Mali IS, Archbold A, Wragg A, Timmis AD,
Meier P. Long-term survival in patients undergoing percutaneous interventions
with or without intracoronary pressure wire guidance or intracoronary
ultrasonographic imaging: a large cohort study. JAMA Intern Med. 2014
Aug;174(8):1360-6. doi: 10.1001/jamainternmed.2014.1595. PubMed PMID: 25055138.


660: Effect of a transtheoretical model-based stage-matched exercise intervention
on exercise behavior and angina in patients with coronary heart disease: a
randomized controlled trial: Retraction. J Cardiovasc Nurs. 2014
Sep-Oct;29(5):471. doi: 10.1097/JCN.0000000000000192. PubMed PMID: 25055076.


661: Khan TZ, Pottle A, Pennell DJ, Barbir MS. The expanding role of lipoprotein 
apheresis in the treatment of raised lipoprotein(a) in ischaemic heart disease
and refractory angina. Glob Cardiol Sci Pract. 2014 Jan 29;2014(1):3-12. doi:
10.5339/gcsp.2014.3. eCollection 2014. Review. PubMed PMID: 25054114; PubMed
Central PMCID: PMC4104372.


662: Arso IA, Setianto BY, Taufiq N, Hartopo AB. In-hospital major cardiovascular
events between STEMI receiving thrombolysis therapy and primary PCI. Acta Med
Indones. 2014 Apr;46(2):124-30. PubMed PMID: 25053685.


663: Chikata A, Sakagami S, Kanamori N, Kato C, Omi W, Saeki T, Nagai H,
Kawashima A, Usui S, Takamura M. Coronary vessel floating sign and vasospastic
angina in a patient with cardiac lymphoma. Int J Cardiol. 2014 Sep;176(1):e20-5. 
doi: 10.1016/j.ijcard.2014.06.081. Epub 2014 Jul 8. PubMed PMID: 25049011.


664: Enger C, Forssen UM, Bennett D, Theodore D, Shantakumar S, McAfee A.
Thromboembolic events among patients with hepatitis C virus infection and
cirrhosis: a matched-cohort study. Adv Ther. 2014 Aug;31(8):891-903. doi:
10.1007/s12325-014-0138-4. Epub 2014 Jul 22. PubMed PMID: 25047758.


665: Tsaknis G, Tsangaris I, Ikonomidis I, Tsantes A. Clinical usefulness of
novel serum and imaging biomarkers in risk stratification of patients with stable
angina. Dis Markers. 2014;2014:831364. doi: 10.1155/2014/831364. Epub 2014 Jun
19. Review. PubMed PMID: 25045198; PubMed Central PMCID: PMC4087263.


666: Haddad LM, Magill HL, Sathanandam SK. Management of anomalous circumflex
coronary artery from the neo-pulmonary artery in an adolescent following neonatal
arterial switch operation. Catheter Cardiovasc Interv. 2015 Mar;85(4):625-8. doi:
10.1002/ccd.25599. Epub 2014 Aug 14. PubMed PMID: 25044498.


667: Graham DJ, By K, McKean S, Mosholder A, Kornegay C, Racoosin JA, Young J,
Levenson M, MaCurdy TE, Worrall C, Kelman JA. Cardiovascular and mortality risks 
in older Medicare patients treated with varenicline or bupropion for smoking
cessation: an observational cohort study. Pharmacoepidemiol Drug Saf. 2014
Nov;23(11):1205-12. doi: 10.1002/pds.3678. Epub 2014 Jul 5. PubMed PMID:
25044169.


668: Shang R, Sun Z, Li H. Effective dosing of L-carnitine in the secondary
prevention of cardiovascular disease: a systematic review and meta-analysis. BMC 
Cardiovasc Disord. 2014 Jul 21;14:88. doi: 10.1186/1471-2261-14-88. Review.
PubMed PMID: 25044037; PubMed Central PMCID: PMC4223629.


669: Xu Y, Guo Y, Wang W, Yuan X, Zhang K, Yang M, Yan H, Zhang S, Yang YJ, Tang 
Y. [Association between thyroid dysfunction and incidence of atrial fibrillation 
in patients with stable angina pectoris]. Zhonghua Xin Xue Guan Bing Za Zhi. 2014
May;42(5):374-8. Chinese. PubMed PMID: 25042913.


670: Sugiyama T, Kimura S, Akiyama D, Hishikari K, Kawaguchi N, Kamiishi T,
Hikita H, Takahashi A, Isobe M. Quantitative assessment of tissue prolapse on
optical coherence tomography and its relation to underlying plaque morphologies
and clinical outcome in patients with elective stent implantation. Int J Cardiol.
2014 Sep;176(1):182-90. doi: 10.1016/j.ijcard.2014.07.005. Epub 2014 Jul 11.
PubMed PMID: 25042663.


671: Tendera M, Fox K, Ferrari R, Ford I, Greenlaw N, Abergel H, Macarie C,
Tardif JC, Vardas P, Zamorano J, Gabriel Steg P; CLARIFY Registry Investigators. 
Inadequate heart rate control despite widespread use of beta-blockers in
outpatients with stable CAD: findings from the international prospective CLARIFY 
registry. Int J Cardiol. 2014 Sep;176(1):119-24. doi:
10.1016/j.ijcard.2014.06.052. Epub 2014 Jul 5. PubMed PMID: 25042656.


672: Roshanisefat H, Bahmanyar S, Hillert J, Olsson T, Montgomery S. Multiple
sclerosis clinical course and cardiovascular disease risk - Swedish cohort study.
Eur J Neurol. 2014 Nov;21(11):1353-e88. doi: 10.1111/ene.12518. Epub 2014 Jul 17.
PubMed PMID: 25041631.


673: Tagliamonte E, Rigo F, Cirillo T, Astarita C, Quaranta G, Marinelli U,
Caruso A, Romano C, Capuano N. Effects of ranolazine on noninvasive coronary flow
reserve in patients with myocardial ischemia but without obstructive coronary
artery disease. Echocardiography. 2015 Mar;32(3):516-21. doi: 10.1111/echo.12674.
Epub 2014 Jul 4. PubMed PMID: 25041234.


674: Yunaev M, Martin RJ. Late nipple necrosis after breast reduction and
microvascular angina in same patient: is there a link? Breast J. 2014
Sep-Oct;20(5):560-2. doi: 10.1111/tbj.12321. Epub 2014 Jul 8. PubMed PMID:
25040092.


675: Andrikopoulos G, Parissis J, Filippatos G, Nikolaou M, Pantos K, Voudris V, 
Karvounis H, Alexopoulos D, Goudevenos J. Medical management of stable angina.
Hellenic J Cardiol. 2014 Jul-Aug;55(4):272-80. Review. PubMed PMID: 25039022.


676: Herrett E, Bhaskaran K, Timmis A, Denaxas S, Hemingway H, Smeeth L.
Association between clinical presentations before myocardial infarction and
coronary mortality: a prospective population-based study using linked electronic 
records. Eur Heart J. 2014 Sep 14;35(35):2363-71. doi: 10.1093/eurheartj/ehu286. 
Epub 2014 Jul 19. PubMed PMID: 25038774; PubMed Central PMCID: PMC4163194.


677: Sharma V, Burkhart HM, Dearani JA, Suri RM, Daly RC, Park SJ, Horner JM,
Phillips SD, Schaff HV. Surgical unroofing of anomalous aortic origin of a
coronary artery: a single-center experience. Ann Thorac Surg. 2014
Sep;98(3):941-5. doi: 10.1016/j.athoracsur.2014.04.114. Epub 2014 Jul 16. PubMed 
PMID: 25038010.


678: Gamou T, Sakata K, Matsubara T, Yasuda T, Miwa K, Inoue M, Kanaya H, Konno
T, Hayashi K, Kawashiri M, Yamagishi M. Impact of thin-cap fibroatheroma on
predicting deteriorated coronary flow during interventional procedures in acute
as well as stable coronary syndromes: insights from optical coherence tomography 
analysis. Heart Vessels. 2015 Nov;30(6):719-27. doi: 10.1007/s00380-014-0542-3.
Epub 2014 Jul 19. PubMed PMID: 25037112.


679: Wang XH, Liu SQ, Wang YL, Jin Y. Correlation of serum high-sensitivity
C-reactive protein and interleukin-6 in patients with acute coronary syndrome.
Genet Mol Res. 2014 Jun 9;13(2):4260-6. doi: 10.4238/2014.June.9.11. PubMed PMID:
25036169.


680: Golledge J, Hankey GJ, Yeap BB, Almeida OP, Flicker L, Norman PE. Reported
high salt intake is associated with increased prevalence of abdominal aortic
aneurysm and larger aortic diameter in older men. PLoS One. 2014 Jul
18;9(7):e102578. doi: 10.1371/journal.pone.0102578. eCollection 2014. PubMed
PMID: 25036037; PubMed Central PMCID: PMC4103816.


681: LoCasale R, Kern DM, Chevalier P, Zhou S, Chavoshi S, Sostek M. Description 
of cardiovascular event rates in patients initiating chronic opioid therapy for
noncancer pain in observational cohort studies in the US, UK, and Germany. Adv
Ther. 2014 Jul;31(7):708-23. doi: 10.1007/s12325-014-0131-y. Epub 2014 Jul 18.
PubMed PMID: 25033926.


682: Mandić D, Nezić L, Skrbić R. Severe hyperkalemia induced by propranolol. Med
Pregl. 2014 May-Jun;67(5-6):181-4. PubMed PMID: 25033579.


683: Buko IV, Polonetskiĭ LZ, Mrochek AG, Moĭseenok AG. [Antioxidant status and
glutathione redox potential of erythrocytes in patients with acute coronary
syndrome]. Ukr Biochem J. 2014 May-Jun;86(3):114-24. Russian. PubMed PMID:
25033561.


684: Akyildiz ZI, Ergene O; PULSE Study Group. Frequency of angina and quality of
life in outpatients with stable coronary artery disease in Turkey: insights from 
the PULSE study. Acta Cardiol. 2014 Jun;69(3):253-9. PubMed PMID: 25029869.


685: Bhatt DL. Ask the doctor. What is Prinzmetal's angina? A doctor recently
told my wife that she might have Prinzmetal's angina. What is this condition, and
how is it treated? Harv Heart Lett. 2014 Jun;24(10):2. PubMed PMID: 25029716.


686: Wageh M, Abd Elghany M, Sabry N, Farid S. The Impact of 600 mg loading dose 
Clopidogrel Activity in diabetic and non-diabetic egyptian patients undergoing
elective PCI. Minerva Cardioangiol. 2014 Jul 16. [Epub ahead of print] PubMed
PMID: 25029567.


687: Tenekecioglu E, Yilmaz M, Demir S, Bekler A, Ozluk OA, Aydin U, Goncu T,
Yontar OC. HDL-cholesterol is associated with systemic inflammation in cardiac
syndrome X. Minerva Med. 2015 Jun;106(3):133-41. Epub 2014 Jul 16. PubMed PMID:
25028863.


688: Leipsic J, Taylor CM, Gransar H, Shaw LJ, Ahmadi A, Thompson A, Humphries K,
Berman DS, Hausleiter J, Achenbach S, Al-Mallah M, Budoff MJ, Cademartiri F,
Callister TQ, Chang HJ, Chow BJ, Cury RC, Delago AJ, Dunning AL, Feuchtner GM,
Hadamitzky M, Kaufmann PA, Lin FY, Chinnaiyan KM, Maffei E, Raff GL, Villines TC,
Gomez MJ, Min JK. Sex-based prognostic implications of nonobstructive coronary
artery disease: results from the international multicenter CONFIRM study.
Radiology. 2014 Nov;273(2):393-400. doi: 10.1148/radiol.14140269. Epub 2014 Jul
15. PubMed PMID: 25028784; PubMed Central PMCID: PMC4334228.


689: Codolosa JN, Acharjee S, Figueredo VM. Update on ranolazine in the
management of angina. Vasc Health Risk Manag. 2014 Jun 24;10:353-62. doi:
10.2147/VHRM.S40477. eCollection 2014. Review. PubMed PMID: 25028555; PubMed
Central PMCID: PMC4077852.


690: Martín-Merino E, Johansson S, Nagy P, García Rodríguez LA. Represcription of
low-dose acetylsalicylic acid after discontinuation in patients receiving
treatment for secondary cardiovascular disease prevention in the UK. Am J
Cardiovasc Drugs. 2014 Aug;14(4):319-26. doi: 10.1007/s40256-014-0079-y. PubMed
PMID: 25027353.


691: Gerasimova EV, Popkova TV, Novikova DS, Nasonov EL. [Cardiovascular diseases
in patients with rheumatoid arthritis during long-term methotrexate therapy]. Ter
Arkh. 2014;86(5):26-31. Russian. PubMed PMID: 25026799.


692: Tian M, Sheng L, Huang P, Li J, Zhang CH, Yang J, Liao YH, Li LD. Agonistic 
autoantibodies against the angiotensin AT1 receptor increase in unstable angina
patients after stent implantation. Coron Artery Dis. 2014 Dec;25(8):691-7. doi:
10.1097/MCA.0000000000000146. PubMed PMID: 25025993.


693: Morita S, Mizuno Y, Harada E, Kashiwagi Y, Yoshimura M, Murohara T, Yasue H.
Pioglitazone, a peroxisome proliferator-activated receptor γ activator,
suppresses coronary spasm. Coron Artery Dis. 2014 Dec;25(8):671-7. doi:
10.1097/MCA.0000000000000144. PubMed PMID: 25025992.


694: Wilcox R, Iqbal K, Costigan T, Lopez-Sendon J, Ramos Y, Widimsky P. An
analysis of TRITON-TIMI 38, based on the 12 month recommended length of therapy
in the European label for prasugrel. Curr Med Res Opin. 2014 Nov;30(11):2193-205.
doi: 10.1185/03007995.2014.944638. Epub 2014 Aug 6. PubMed PMID: 25025610.


695: Dorbala S, Vangala D, Bruyere J Jr, Quarta C, Kruger J, Padera R, Foster C, 
Hanley M, Di Carli MF, Falk R. Coronary microvascular dysfunction is related to
abnormalities in myocardial structure and function in cardiac amyloidosis. JACC
Heart Fail. 2014 Aug;2(4):358-67. doi: 10.1016/j.jchf.2014.03.009. Epub 2014 Jul 
9. PubMed PMID: 25023822; PubMed Central PMCID: PMC4127145.


696: Rodrigo SF, van Ramshorst J, Mann I, Leong DP, Cannegieter SC, Al Younis I, 
Dibbets-Schneider P, de Roos A, Fibbe WE, Zwaginga JJ, Bax JJ, Schalij MJ, Beeres
SL, Atsma DE. Predictors of response to intramyocardial bone marrow cell
treatment in patients with refractory angina and chronic myocardial ischemia. Int
J Cardiol. 2014 Aug 20;175(3):539-44. doi: 10.1016/j.ijcard.2014.06.039. Epub
2014 Jul 2. PubMed PMID: 25023791.


697: Rogers CA, Pike K, Campbell H, Reeves BC, Angelini GD, Gray A, Altman DG,
Miller H, Wells S, Taggart DP; CRISP investigators. Coronary artery bypass
grafting in high-RISk patients randomised to off- or on-Pump surgery: a
randomised controlled trial (the CRISP trial). Health Technol Assess. 2014
Jul;18(44):v-xx, 1-157. doi: 10.3310/hta18440. PubMed PMID: 25023641.


698: Soon K, Du HN, Klim S, Zakariyya A, Kelly AM. Non-ST elevation myocardial
infarction with occluded artery and its clinical implications. Heart Lung Circ.
2014 Dec;23(12):1132-40. doi: 10.1016/j.hlc.2014.05.014. Epub 2014 Jun 18. PubMed
PMID: 25023379.


699: Avila MD, Escolar E, Lamas GA. Chelation therapy after the trial to assess
chelation therapy: results of a unique trial. Curr Opin Cardiol. 2014
Sep;29(5):481-8. doi: 10.1097/HCO.0000000000000096. Review. PubMed PMID:
25023079; PubMed Central PMCID: PMC4162329.


700: Iles-Smith H, McGowan L, Campbell M, Mercer C, Deaton C. A prospective
cohort study investigating readmission, symptom attribution and psychological
health within six months of primary percutaneous coronary intervention. Eur J
Cardiovasc Nurs. 2015 Dec;14(6):506-15. doi: 10.1177/1474515114543227. Epub 2014 
Jul 14. PubMed PMID: 25022832.


701: [Symptomatic coronary heart disease. Therapy with a beta blocker and
ivabradine combination]. MMW Fortschr Med. 2014 Jun 12;156(11):58-9. German.
PubMed PMID: 25022105.


702: Rai R, Mohan B, Babbar V, Dang N. Practices and Perceptions of Doctors for
Patients on Anti-platelets During Dental Surgery: A National Survey. J Maxillofac
Oral Surg. 2014 Sep;13(3):249-52. doi: 10.1007/s12663-013-0523-6. Epub 2013 May
1. PubMed PMID: 25018596; PubMed Central PMCID: PMC4082559.


703: Sansanayudh N, Anothaisintawee T, Muntham D, McEvoy M, Attia J, Thakkinstian
A. Mean platelet volume and coronary artery disease: a systematic review and
meta-analysis. Int J Cardiol. 2014 Aug 20;175(3):433-40. doi:
10.1016/j.ijcard.2014.06.028. Epub 2014 Jun 28. Review. Erratum in: Int J
Cardiol. 2014 Dec 20;177(3):1145. AmmarinThakkinstian [corrected to Thakkinstian,
Ammarin]. PubMed PMID: 25017904.


704: van de Hoef TP, Echavarria-Pinto M. Physiological assessment of nonculprit
stenoses during acute coronary syndromes. Am J Cardiol. 2014 Aug 1;114(3):496.
doi: 10.1016/j.amjcard.2014.05.001. Epub 2014 May 14. PubMed PMID: 25017659.


705: Allal-Elasmi M, Zayani Y, Zidi W, Zaroui A, Feki M, Mourali S, Mechmeche R, 
Kaabachi N. The measurement of circulating matrix metalloproteinase-8 and its
tissue inhibitor and their association with inflammatory mediators in patients
with acute coronary syndrome. Clin Lab. 2014;60(6):951-6. PubMed PMID: 25016699.


706: Ivandic BT, Spanuth E, Giannitsis E. Performance of the AQT90 FLEX cTnI
point-of-care assay for the rapid diagnosis of acute myocardial infarction in the
emergency room. Clin Lab. 2014;60(6):903-8. PubMed PMID: 25016693.


707: Lian X, Lin M, Liu M, Huang J, He X. Complications and predictors associated
with persistent hemodynamic depression after carotid artery stenting. Clin Neurol
Neurosurg. 2014 Sep;124:81-4. doi: 10.1016/j.clineuro.2014.06.008. Epub 2014 Jun 
17. PubMed PMID: 25016335.


708: Bian K, Murad F. sGC-cGMP signaling: target for anticancer therapy. Adv Exp 
Med Biol. 2014;814:5-13. doi: 10.1007/978-1-4939-1031-1_2. Review. PubMed PMID:
25015797.


709: Madssen E, Jakala J, Proniewska K, Kulaga T, Hegbom K, Wiseth R.
Reproducibility of grayscale and radiofrequency IVUS data acquisition in stented 
coronary arteries. Scand Cardiovasc J. 2014 Oct;48(5):284-90. doi:
10.3109/14017431.2014.942873. Epub 2014 Aug 6. PubMed PMID: 25014156.


710: dos Santos AL, Weiss T, Duarte CK, Gross JL, de Azevedo MJ, Zelmanovitz T.
Dietary fat composition and cardiac events in patients with type 2 diabetes.
Atherosclerosis. 2014 Sep;236(1):31-8. doi:
10.1016/j.atherosclerosis.2014.06.014. Epub 2014 Jun 25. PubMed PMID: 25014032.


711: Matsubara J, Sugiyama S, Nozaki T, Akiyama E, Matsuzawa Y, Kurokawa H, Maeda
H, Fujisue K, Sugamura K, Yamamoto E, Matsui K, Jinnouchi H, Ogawa H. Incremental
prognostic significance of the elevated levels of pentraxin 3 in patients with
heart failure with normal left ventricular ejection fraction. J Am Heart Assoc.
2014 Jul 10;3(4). pii: e000928. doi: 10.1161/JAHA.114.000928. PubMed PMID:
25012287; PubMed Central PMCID: PMC4310378.


712: Toprak C, Avci A, Ozturkeri B, Tabakci MM, Kahveci G. PE with ST-segment
elevation in leads V1-3 and AVR treated successfully by catheter directed
high-dose bolus thrombolytic therapy during CPR. Am J Emerg Med. 2014
Dec;32(12):1557.e1-3. doi: 10.1016/j.ajem.2014.05.022. Epub 2014 May 21. PubMed
PMID: 25012225.


713: MacDonald TM, Ford I, Nuki G, Mackenzie IS, De Caterina R, Findlay E, Hallas
J, Hawkey CJ, Ralston S, Walters M, Webster J, McMurray J, Perez Ruiz F, Jennings
CG. Protocol of the Febuxostat versus Allopurinol Streamlined Trial (FAST): a
large prospective, randomised, open, blinded endpoint study comparing the
cardiovascular safety of allopurinol and febuxostat in the management of
symptomatic hyperuricaemia. BMJ Open. 2014 Jul 10;4(7):e005354. doi:
10.1136/bmjopen-2014-005354. PubMed PMID: 25011991; PubMed Central PMCID:
PMC4120410.


714: Tang WH, Wang CP, Yu TH, Hung WC, Chung FM, Lu YC, Hsu CC, Lu LF, Huang LL, 
Lee YJ, Lai WT. Serum total p-cresylsulfate level is associated with abnormal QTc
interval in stable angina patients with early stage of renal failure. Clin Chim
Acta. 2014 Nov 1;437:25-30. doi: 10.1016/j.cca.2014.07.002. Epub 2014 Jul 8.
PubMed PMID: 25011013.


715: Archambault C, Arel R, Filion KB. Gestational diabetes and risk of
cardiovascular disease: a scoping review. Open Med. 2014 Jan 7;8(1):e1-9.
eCollection 2014. Review. PubMed PMID: 25009679; PubMed Central PMCID:
PMC4085089.


716: Wang FF, Han JL, He R, Zeng XZ, Zhang FC, Guo LJ, Gao W. Prognostic value of
coronary artery calcium score in patients with stable angina pectoris after
percutaneous coronary intervention. J Geriatr Cardiol. 2014 Jun;11(2):113-9. doi:
10.3969/j.issn.1671-5411.2014.02.006. PubMed PMID: 25009560; PubMed Central
PMCID: PMC4076450.


717: Maricić L, Visević R, Vceva A, Vcev A, Labor S. [Risk assessment for sleep
apnea syndrome and excessive daytime sleepiness in patients with chronic
obstructive pulmonary disease]. Acta Med Croatica. 2013 Jun;67(3):219-24.
Croatian. PubMed PMID: 25007431.


718: Guarini G, Huqi A, Morrone D, Capozza P, Todiere G, Marzilli M.
Pharmacological approaches to coronary microvascular dysfunction. Pharmacol Ther.
2014 Dec;144(3):283-302. doi: 10.1016/j.pharmthera.2014.06.008. Epub 2014 Jul 6. 
Review. PubMed PMID: 25004087.


719: Battes LC, Cheng JM, Oemrawsingh RM, Boersma E, Garcia-Garcia HM, de Boer
SP, Buljubasic N, Mieghem NA, Regar E, Geuns RJ, Serruys PW, Akkerhuis KM, Kardys
I. Circulating cytokines in relation to the extent and composition of coronary
atherosclerosis: results from the ATHEROREMO-IVUS study. Atherosclerosis. 2014
Sep;236(1):18-24. doi: 10.1016/j.atherosclerosis.2014.06.010. Epub 2014 Jun 26.
PubMed PMID: 25003948.


720: Navarese EP, Kowalewski M, Suryapranata H. Percutaneous coronary
intervention vs medical treatment in stable angina: the never-ending story. JAMA 
Intern Med. 2014 Jul;174(7):1199-200. doi: 10.1001/jamainternmed.2014.1529.
PubMed PMID: 25003886.


721: Mathews R, Chen AY, Thomas L, Wang TY, Chin CT, Thomas KL, Roe MT, Peterson 
ED. Differences in short-term versus long-term outcomes of older black versus
white patients with myocardial infarction: findings from the Can Rapid Risk
Stratification of Unstable Angina Patients Suppress Adverse Outcomes with Early
Implementation of American College of Cardiology/American Heart Association
Guidelines (CRUSADE). Circulation. 2014 Aug 19;130(8):659-67. doi:
10.1161/CIRCULATIONAHA.113.008370. Epub 2014 Jul 7. PubMed PMID: 25002016.


722: Yancy CW. Disparate care for acute myocardial infarction: moving beyond
description and targeting interventions. Circulation. 2014 Aug 19;130(8):632-3.
doi: 10.1161/CIRCULATIONAHA.114.011482. Epub 2014 Jul 7. PubMed PMID: 25002015.


723: Rzeszutko Ł, Siudak Z, Włodarczak A, Lekston A, Depukat R, Ochała A, Gil RJ,
Balak W, Marć M, Kochman J, Zasada W, Dudek D. Use of bioresorbable vascular
scaffolds in patients with stable angina and acute coronary syndromes. Polish
National Registry. Kardiol Pol. 2014;72(12):1394-9. doi: 10.5603/KP.a2014.0147.
Epub 2014 Jul 8. PubMed PMID: 25001567.


724: Stępińska J, Marona M, Greenlaw N, Steg G; Polish Clarify Investigators.
Heart rate and the use of beta-blockers in stable outpatients with coronary
artery disease: Polish baseline results of the CLARIFY registry. Kardiol Pol.
2014;72(11):1156-64. doi: 10.5603/KP.a2014.0134. Epub 2014 Jul 8. PubMed PMID:
25001472.


725: Pop D, Dădârlat A, Zdrenghea D. Novel cardiovascular risk markers in women
with ischaemic heart disease. Cardiovasc J Afr. 2014 May-Jun;25(3):137-41. doi:
10.5830/CVJA-2014-014. Review. PubMed PMID: 25000444; PubMed Central PMCID:
PMC4120125.


726: Assmann A, Heke M, Kröpil P, Ptok L, Hafner D, Ohmann C, Martens A, Karluβ
A, Emmert MY, Kutschka I, Sievers HH, Klein HM. Laser-supported CD133+ cell
therapy in patients with ischemic cardiomyopathy: initial results from a
prospective phase I multicenter trial. PLoS One. 2014 Jul 7;9(7):e101449. doi:
10.1371/journal.pone.0101449. eCollection 2014. PubMed PMID: 25000346; PubMed
Central PMCID: PMC4084817.


727: Xie J, He M, Zhu W. Acute effects of outdoor air pollution on emergency
department visits due to five clinical subtypes of coronary heart diseases in
shanghai, china. J Epidemiol. 2014;24(6):452-9. Epub 2014 Jul 5. PubMed PMID:
24998952; PubMed Central PMCID: PMC4213219.


728: Li XJ, Chen XM. [Association between clopidogrel resistance and polymorphism
of platelet adenosine diphosphate receptor in patients with coronary
atherosclerotic disease]. Zhejiang Da Xue Xue Bao Yi Xue Ban. 2014
May;43(3):333-8. Chinese. PubMed PMID: 24998658.


729: Li S, Ren J, Xu N, Zhang J, Geng Q, Cao C, Lee C, Song J, Li J, Chen H.
MicroRNA-19b functions as potential anti-thrombotic protector in patients with
unstable angina by targeting tissue factor. J Mol Cell Cardiol. 2014
Oct;75:49-57. doi: 10.1016/j.yjmcc.2014.06.017. Epub 2014 Jul 3. PubMed PMID:
24998411.


730: Nishio M, Ueda Y, Matsuo K, Tsujimoto M, Hao H, Asai M, Nemoto T, Wada M,
Hirata A, Murakami A, Kashiwase K, Kodama K. Association of target lesion
characteristics evaluated by coronary computed tomography angiography and plaque 
debris distal embolization during percutaneous coronary intervention. Circ J.
2014;78(9):2203-8. Epub 2014 Jul 4. PubMed PMID: 24998191.


731: Ibrahim AW, Riddell TC, Devireddy CM. Acute myocardial infarction. Crit Care
Clin. 2014 Jul;30(3):341-64. doi: 10.1016/j.ccc.2014.03.010. Review. PubMed PMID:
24996601.


732: Kassimis G, Patel N, Banning AP. IVUS-guided high-pressure non-compliant
balloon dilation to treat in-DES restenosis. J Invasive Cardiol. 2014
Jul;26(7):348. PubMed PMID: 24993993.


733: Odeberg J, Freitag M, Forssell H, Vaara I, Persson ML, Odeberg H, Halling A,
Råstam L, Lindblad U. The influence of smoking and impaired glucose homoeostasis 
on the outcome in patients presenting with an acute coronary syndrome: a
cross-sectional study. BMJ Open. 2014 Jul 3;4(7):e005077. doi:
10.1136/bmjopen-2014-005077. PubMed PMID: 24993762; PubMed Central PMCID:
PMC4091510.


734: Dobias M, Michalek P, Neuzil P, Stritesky M, Johnston P. Interventional
treatment of pain in refractory angina. A review. Biomed Pap Med Fac Univ Palacky
Olomouc Czech Repub. 2014 Dec;158(4):518-27. doi: 10.5507/bp.2014.028. Epub 2014 
Jun 19. Review. PubMed PMID: 24993738.


735: Morales-Villegas E. Coronary Atherosclerosis The Implications of Being a
Woman. Curr Hypertens Rev. 2014 Jul 1. [Epub ahead of print] PubMed PMID:
24993280.


736: Mark DB, Anstrom KJ, Clapp-Channing NE, Knight JD, Boineau R, Goertz C,
Rozema TC, Liu DM, Nahin RL, Rosenberg Y, Drisko J, Lee KL, Lamas GA; TACT
Investigators. Quality-of-life outcomes with a disodium EDTA chelation regimen
for coronary disease: results from the trial to assess chelation therapy
randomized trial. Circ Cardiovasc Qual Outcomes. 2014 Jul;7(4):508-16. PubMed
PMID: 24987051; PubMed Central PMCID: PMC4146707.


737: Cowie MR. Ivabradine and atrial fibrillation: what should we tell our
patients? Heart. 2014 Oct;100(19):1487-8. doi: 10.1136/heartjnl-2014-306287. Epub
2014 Jul 1. PubMed PMID: 24986893.


738: Coufal Z, Gřiva M, Náplava R. [Unusual intervention of native vessel in
patient with coronary artery bypass]. Vnitr Lek. 2014 Apr;60(4):289-92. Czech.
PubMed PMID: 24985986.


739: Tanındı A, Kocaman SA, Erkan AF, Uğurlu M, Alhan A, Töre HF. Epicardial
adipose tissue thickness is associated with myocardial infarction and impaired
coronary perfusion. Anatol J Cardiol. 2015 Mar;15(3):224-31. doi:
10.5152/akd.2014.5277. Epub 2014 Feb 26. PubMed PMID: 24981296.


740: Prabhakar Shashikala R. Angina bullosa haemorrhagica rare cause of upper
airway obstruction. Emerg Med J. 2015 Mar;32(3):238. doi:
10.1136/emermed-2014-203848. Epub 2014 Jun 30. PubMed PMID: 24981011.


741: Vobornik M, Pojar M, Omran N, Bis J, Vojacek J. Relapse of a pseudoaneurysm 
of the ascending aorta after coronary artery bypass grafting. J Card Surg. 2014
Sep;29(5):663-4. doi: 10.1111/jocs.12389. Epub 2014 Jul 1. PubMed PMID: 24980788.


742: Vlachopoulos C, Ioakeimidis N, Aznaouridis K, Terentes-Printzios D, Rokkas
K, Aggelis A, Panagiotakos D, Stefanadis C. Prediction of cardiovascular events
with aortic stiffness in patients with erectile dysfunction. Hypertension. 2014
Sep;64(3):672-8. doi: 10.1161/HYPERTENSIONAHA.114.03369. Epub 2014 Jun 30. PubMed
PMID: 24980671.


743: Jackson G. Erectile dysfunction: a marker of increased cardiovascular risk. 
Hypertension. 2014 Sep;64(3):463-4. doi: 10.1161/HYPERTENSIONAHA.114.03505. Epub 
2014 Jun 30. PubMed PMID: 24980669.


744: Rohrer JE, Doganer YC, Agerter DC, Aydogan U, Barcin C. Simulated
application of US cardiology guidelines for statin use to hospital patients in
Turkey. Qual Manag Health Care. 2014 Jul-Sep;23(3):163-8. doi:
10.1097/QMH.0000000000000037. PubMed PMID: 24978165.


745: Moran AE, Tzong KY, Forouzanfar MH, Rothy GA, Mensah GA, Ezzati M, Murray
CJ, Naghavi M. Variations in ischemic heart disease burden by age, country, and
income: the Global Burden of Diseases, Injuries, and Risk Factors 2010 study.
Glob Heart. 2014 Mar;9(1):91-9. doi: 10.1016/j.gheart.2013.12.007. PubMed PMID:
24977114; PubMed Central PMCID: PMC4071302.


746: Asvestas D, Vlachos K, Salachas A, Letsas KP, Sideris A. Headache: An
unusual presentation of acute myocardial infraction. World J Cardiol. 2014 Jun
26;6(6):514-6. doi: 10.4330/wjc.v6.i6.514. PubMed PMID: 24976924; PubMed Central 
PMCID: PMC4072842.


747: Besic KM, Strozzi M, Margetic E, Bulum J, Kolaric B. Drug-eluting balloons
in patients with non-ST elevation acute coronary syndrome. J Cardiol. 2015
Mar;65(3):203-7. doi: 10.1016/j.jjcc.2014.05.007. Epub 2014 Jun 26. PubMed PMID: 
24976525.


748: Retraction: Effects of a transtheoretical model-based exercise stage-matched
intervention on exercise behaviour and quality of life in patients with coronary 
heart disease: a randomized controlled trial. J Adv Nurs. 2014 Oct;70(10):2414.
doi: 10.1111/jan.12469. Epub 2014 Jun 26. PubMed PMID: 24976395.


749: Rhee SJ, Kim EY, Kim SH, Lee HJ, Kim B, Ha K, Yoon DH, Ahn YM. Subjective
depressive symptoms and metabolic syndrome among the general population. Prog
Neuropsychopharmacol Biol Psychiatry. 2014 Oct 3;54:223-30. doi:
10.1016/j.pnpbp.2014.06.006. Epub 2014 Jun 27. PubMed PMID: 24975752.


750: Tedone E, Arosio B, Gussago C, Casati M, Ferri E, Ogliari G, Ronchetti F,
Porta A, Massariello F, Nicolini P, Mari D. Leukocyte telomere length and
prevalence of age-related diseases in semisupercentenarians, centenarians and
centenarians' offspring. Exp Gerontol. 2014 Oct;58:90-5. doi:
10.1016/j.exger.2014.06.018. Epub 2014 Jun 27. PubMed PMID: 24975295.


751: Mentz RJ, Broderick S, Shaw LK, Chiswell K, Fiuzat M, O'Connor CM.
Persistent angina pectoris in ischaemic cardiomyopathy: increased
rehospitalization and major adverse cardiac events. Eur J Heart Fail. 2014
Aug;16(8):854-60. doi: 10.1002/ejhf.130. Epub 2014 Jun 27. PubMed PMID: 24975128.


752: Bohara DA, Soni M, Kesavan S, Taksande A, Shah H, Mahajan AU, Nathani PJ.
Familial hypercholesterolaemia IIA with bicuspid aortic valve. J Assoc Physicians
India. 2013 Nov;61(11):827-9. PubMed PMID: 24974498.


753: Kaul U, Sethi KK, Dalal J, Parikh K, Hiremath MS, Mullasari AS, Nair T,
Sandhu PS, Kotak B. A multicentre retrospective study to understand anti-platelet
treatment patterns and outcomes of acute coronary syndrome patients in India
(TRACE). Indian Heart J. 2014 May-Jun;66(3):334-9. doi:
10.1016/j.ihj.2014.03.009. Epub 2014 Apr 16. PubMed PMID: 24973840; PubMed
Central PMCID: PMC4121748.


754: Yusuf J, Yadav N, Mukhopadhyay S, Goyal A, Mehta V, Trehan V, Tyagi S.
Relook at lipoprotein (A): independent risk factor of coronary artery disease in 
north Indian population. Indian Heart J. 2014 May-Jun;66(3):272-9. doi:
10.1016/j.ihj.2014.03.002. Epub 2014 Apr 21. PubMed PMID: 24973831; PubMed
Central PMCID: PMC4121757.


755: Lujan HL, DiCarlo SE. Reperfusion-induced sustained ventricular tachycardia,
leading to ventricular fibrillation, in chronically instrumented, intact,
conscious mice. Physiol Rep. 2014 Jun 27;2(6). pii: e12057. doi:
10.14814/phy2.12057. Print 2014 Jun 1. PubMed PMID: 24973331; PubMed Central
PMCID: PMC4208649.


756: Aboukhoudir F, Rekik S, Hirsch JL, Aboukhoudir I, Pansieri M. [Large
aneurysm of the left sinus of Valsalva in a 54-year-old man successfully treated 
with surgery]. Ann Cardiol Angeiol (Paris). 2014 Nov;63(5):376-80. doi:
10.1016/j.ancard.2014.05.014. Epub 2014 Jun 9. French. PubMed PMID: 24972985.


757: Andrade-Castellanos CA, Colunga-Lozano LE, Delgado-Figueroa N, Magee K.
Heparin versus placebo for non-ST elevation acute coronary syndromes. Cochrane
Database Syst Rev. 2014 Jun 27;6:CD003462. doi: 10.1002/14651858.CD003462.pub3.
Review. PubMed PMID: 24972265.


758: Kume S, Araki S, Ono N, Shinhara A, Muramatsu T, Araki H, Isshiki K,
Nakamura K, Miyano H, Koya D, Haneda M, Ugi S, Kawai H, Kashiwagi A, Uzu T,
Maegawa H. Predictive properties of plasma amino acid profile for cardiovascular 
disease in patients with type 2 diabetes. PLoS One. 2014 Jun 27;9(6):e101219.
doi: 10.1371/journal.pone.0101219. eCollection 2014. PubMed PMID: 24971671;
PubMed Central PMCID: PMC4074128.


759: Osunde O, Bassey G, Ver-Or N. Management of Ludwig's Angina in Pregnancy: A 
Review of 10 Cases. Ann Med Health Sci Res. 2014 May;4(3):361-4. doi:
10.4103/2141-9248.133460. PubMed PMID: 24971209; PubMed Central PMCID:
PMC4071734.


760: Wu HL, Wang YF, Li JZ, Zhang MZ, Sheng XG, Wang X, Li S, Chen QX, Li XQ, Ou 
AH, Ruan XM. A multicentre randomized clinical trial on efficacy and safety of
huxin formula in patients undergoing percutaneous coronary intervention. Evid
Based Complement Alternat Med. 2014;2014:143064. doi: 10.1155/2014/143064. Epub
2014 May 26. PubMed PMID: 24971144; PubMed Central PMCID: PMC4058264.


761: Gallwitz B, Nitschmann S. [New antihyperglycemic drugs. Examination of
cardiovascular outcomes with alogliptin versus standard of care (EXAMINE) and
saxagliptin assessment of vascular outcomes recorded in patients with diabetes
mellitus-thrombolysis in myocardial infarction (SAVOR-TIMI 53)]. Internist
(Berl). 2014 Jul;55(7):859-62. doi: 10.1007/s00108-014-3523-9. German. PubMed
PMID: 24969610.


762: Parrinello R, Sestito A, Di Franco A, Russo G, Villano A, Figliozzi S, Nerla
R, Tarzia P, Stazi A, Lanza GA, Crea F. Peripheral arterial function and coronary
microvascular function in patients with variant angina. Cardiology.
2014;129(1):20-4. doi: 10.1159/000362380. Epub 2014 Jun 20. PubMed PMID:
24968863.


763: Chaudhry UA, Harling L, Rao C, Ashrafian H, Ibrahim M, Kokotsakis J, Casula 
R, Athanasiou T. Off-pump versus on-pump coronary revascularization:
meta-analysis of mid- and long-term outcomes. Ann Thorac Surg. 2014
Aug;98(2):563-72. doi: 10.1016/j.athoracsur.2014.05.003. Epub 2014 Jun 24. PubMed
PMID: 24968764.


764: Pantos C, Mourouzis I. The vulnerable myocardium: need for a paradigm shift 
for the management of coronary artery disease? Cardiology. 2014;129(1):18-9. doi:
10.1159/000362866. Epub 2014 Jun 20. PubMed PMID: 24968721.


765: Gurumurthy P, Borra SK, Yeruva RK, Victor D, Babu S, Cherian KM. Estimation 
of Ischemia Modified Albumin (IMA) Levels in Patients with Acute Coronary
Syndrome. Indian J Clin Biochem. 2014 Jul;29(3):367-71. doi:
10.1007/s12291-013-0367-3. Epub 2013 Aug 10. PubMed PMID: 24966488; PubMed
Central PMCID: PMC4062667.


766: Marsico F, Giugliano G, Ruggiero D, Parente A, Paolillo S, Guercio LD,
Esposito G, Trimarco B, Filardi PP. Prevalence and severity of asymptomatic
coronary and carotid artery disease in patients with abdominal aortic aneurysm.
Angiology. 2015 Apr;66(4):360-4. doi: 10.1177/0003319714540319. Epub 2014 Jun 25.
PubMed PMID: 24965380.


767: Ribeiro DG, Silva RP, Barboza DR, Lima-Júnior RC, Ribeiro RA. Clinical
correlation between N-terminal pro-B-type natriuretic peptide and angiographic
coronary atherosclerosis. Clinics (Sao Paulo). 2014 Jun;69(6):405-12. PubMed
PMID: 24964305; PubMed Central PMCID: PMC4050322.


768: Li YQ, Liu N, Lu JH. Outcomes in patients with non-ST-elevation acute
coronary syndrome randomly assigned to invasive versus conservative treatment
strategies: a meta-analysis. Clinics (Sao Paulo). 2014 Jun;69(6):398-404. PubMed 
PMID: 24964304; PubMed Central PMCID: PMC4050985.


769: Karmali KN, Davies P, Taylor F, Beswick A, Martin N, Ebrahim S. Promoting
patient uptake and adherence in cardiac rehabilitation. Cochrane Database Syst
Rev. 2014 Jun 25;6:CD007131. doi: 10.1002/14651858.CD007131.pub3. Review. PubMed 
PMID: 24963623.


770: Fearon WF, Shilane D, Pijls NH, Boothroyd DB, Tonino PA, Barbato E, Juni P, 
De Bruyne B, Hlatky MA; FAME 2 Investigators. Response to letter regarding
article, "Cost-effectiveness of percutaneous coronary intervention in patients
with stable coronary artery disease and abnormal fractional flow reserve".
Circulation. 2014 Jun 24;129(25):e684. doi: 10.1161/CIRCULATIONAHA.114.009349.
PubMed PMID: 24958760.


771: Fan GX, Ge JB, He SS. Letter by Fan and He regarding article,
"Cost-effectiveness of percutaneous coronary intervention in patients with stable
coronary disease and abnormal fractional flow reserve". Circulation. 2014 Jun
24;129(25):e683. doi: 10.1161/CIRCULATIONAHA.113.005859. PubMed PMID: 24958759.


772: Malhotra A. The whole truth about coronary stents: the elephant in the room.
JAMA Intern Med. 2014 Aug;174(8):1367-8. doi: 10.1001/jamainternmed.2013.9190.
PubMed PMID: 24958204.


773: Yuceler Z, Kantarci M, Karabulut N, Ogul H, Bayraktutan U, Akman C.
Multidetector computed tomographic imaging of Erdheim-Chester disease. Tex Heart 
Inst J. 2014 Jun 1;41(3):338-40. doi: 10.14503/THIJ-13-3350. eCollection 2014
Jun. PubMed PMID: 24955059; PubMed Central PMCID: PMC4060329.


774: Li X, Li Y, Jin J, Jin D, Cui L, Li X, Rei Y, Jiang H, Zhao G, Yang G, Zhu
E, Nan Y, Cheng X. Increased serum cathepsin K in patients with coronary artery
disease. Yonsei Med J. 2014 Jul;55(4):912-9. doi: 10.3349/ymj.2014.55.4.912.
PubMed PMID: 24954318; PubMed Central PMCID: PMC4075394.


775: Lautamäki A, Airaksinen KE, Kiviniemi T, Vinco G, Ribichini F, Gunn J,
Anttila V, Heikkinen J, Korpilahti K, Karjalainen P, Kajander O, Eskola M,
Ilveskoski E, Axelsson T, Gudbjartsson T, Jeppsson A, Biancari F. Prognosis and
disease progression in patients under 50 years old undergoing PCI: the CRAGS
(Coronary aRtery diseAse in younG adultS) study. Atherosclerosis. 2014
Aug;235(2):483-7. doi: 10.1016/j.atherosclerosis.2014.05.953. Epub 2014 Jun 9.
PubMed PMID: 24953487.


776: Tashiro Y, Yogo K, Serizawa K, Endo K. Nicorandil suppresses urinary protein
excretion and activates eNOS in Dahl salt-sensitive hypertensive rats. Clin Exp
Nephrol. 2015 Jun;19(3):343-9. doi: 10.1007/s10157-014-0998-6. Epub 2014 Jun 22. 
PubMed PMID: 24952900.


777: Lamas GA, Boineau R, Goertz C, Mark DB, Rosenberg Y, Stylianou M, Rozema T, 
Nahin RL, Terry Chappell L, Lindblad L, Lewis EF, Drisko J, Lee KL. EDTA
chelation therapy alone and in combination with oral high-dose multivitamins and 
minerals for coronary disease: The factorial group results of the Trial to Assess
Chelation Therapy. Am Heart J. 2014 Jul;168(1):37-44.e5. doi:
10.1016/j.ahj.2014.02.012. Epub 2014 Apr 2. PubMed PMID: 24952858; PubMed Central
PMCID: PMC4069605.


778: Faggioli G, Pini R, Cremonesi A, Grattoni C, Longhi M, Mauro R, Castriota F,
Stella A. Endovascular treatment of late coronary-subclavian steal syndrome. J
Thorac Cardiovasc Surg. 2014 Nov;148(5):2112-6. doi: 10.1016/j.jtcvs.2014.05.036.
Epub 2014 May 21. PubMed PMID: 24952819.


779: Loerbroks A, Bosch JA, Mommersteeg PM, Herr RM, Angerer P, Li J. The
association of depression and angina pectoris across 47 countries: findings from 
the 2002 World Health Survey. Eur J Epidemiol. 2014 Jul;29(7):507-15. doi:
10.1007/s10654-014-9926-z. Epub 2014 Jun 22. PubMed PMID: 24952719.


780: Ezhov MV, Safarova MS, Afanasieva OI, Kukharchuk VV, Pokrovsky SN.
Lipoprotein(a) level and apolipoprotein(a) phenotype as predictors of long-term
cardiovascular outcomes after coronary artery bypass grafting. Atherosclerosis.
2014 Aug;235(2):477-82. doi: 10.1016/j.atherosclerosis.2014.05.944. Epub 2014 Jun
4. PubMed PMID: 24952151.


781: Legrand V, Cuisset T, Chenu P, Vrolix M, Martinez C, Dens J, Gach O, Boland 
J, Claeys MJ, Magne J, Barbato E, Wijns W. Platelet reactivity and cardiovascular
events after percutaneous coronary intervention in patients with stable coronary 
artery disease: the Stent Thrombosis In Belgium (STIB) trial. EuroIntervention.
2014 Jun;10(2):204-11. doi: 10.4244/EIJV10I2A34. PubMed PMID: 24952058.


782: Martin RI, Pogoryelova O, Koref MS, Bourke JP, Teare MD, Keavney BD. Atrial 
fibrillation associated with ivabradine treatment: meta-analysis of randomised
controlled trials. Heart. 2014 Oct;100(19):1506-10. doi:
10.1136/heartjnl-2014-305482. Epub 2014 Jun 20. PubMed PMID: 24951486; PubMed
Central PMCID: PMC4174120.


783: Jia Y, Leung SW. Drug efficacy in treating stable angina pectoris: a
protocol for network meta-analysis of randomised controlled trials. BMJ Open.
2014 Jun 19;4(6):e005453. doi: 10.1136/bmjopen-2014-005453. PubMed PMID:
24948751; PubMed Central PMCID: PMC4067836.


784: Yi GY, Zhang XG, Zhang J, Wang X. Factors related to the use of reperfusion 
strategies in elderly patients with acute myocardial infarction. J Cardiothorac
Surg. 2014 Jun 20;9:111. doi: 10.1186/1749-8090-9-111. PubMed PMID: 24947968;
PubMed Central PMCID: PMC4104739.


785: Adoni NA, Huang GW, Rangasetty UC, Gilani S, Fujise K. Identification of
fragmented balloon materials in coronary arteries by optical coherence
tomography. JACC Cardiovasc Interv. 2014 Jun;7(6):e65-6. doi:
10.1016/j.jcin.2013.10.026. PubMed PMID: 24947730.


786: Sanchis J, García-Blas S, Mainar L, Mollar A, Abellán L, Ventura S, Bonanad 
C, Consuegra-Sánchez L, Roqué M, Chorro FJ, Núñez E, Núñez J. High-sensitivity
versus conventional troponin for management and prognosis assessment of patients 
with acute chest pain. Heart. 2014 Oct;100(20):1591-6. PubMed PMID: 24947318.


787: Wang W, Chan S, He HG. Developing and testing a mobile application programme
to support self-management in patients with stable angina: a feasibility study
protocol. Stud Health Technol Inform. 2014;201:241-8. PubMed PMID: 24943550.


788: Zinman B, Inzucchi SE, Lachin JM, Wanner C, Ferrari R, Fitchett D, Bluhmki
E, Hantel S, Kempthorne-Rawson J, Newman J, Johansen OE, Woerle HJ, Broedl UC.
Rationale, design, and baseline characteristics of a randomized,
placebo-controlled cardiovascular outcome trial of empagliflozin (EMPA-REG
OUTCOME™). Cardiovasc Diabetol. 2014 Jun 19;13:102. doi:
10.1186/1475-2840-13-102. PubMed PMID: 24943000; PubMed Central PMCID:
PMC4072621.


789: Minoura A, Wang DH, Sato Y, Zou Y, Sakano N, Kubo M, Takemoto K, Masatomi C,
Ogino K. Association of dietary fat and carbohydrate consumption and predicted
ten-year risk for developing coronary heart disease in a general Japanese
population. Acta Med Okayama. 2014;68(3):129-35. PubMed PMID: 24942790.


790: Guo C, Zhang S, Zhang J, Liu H, Li P, Liu H, Wang Y. Correlation between the
severity of coronary artery lesions and levels of estrogen, hs-CRP and MMP-9. Exp
Ther Med. 2014 May;7(5):1177-1180. Epub 2014 Feb 20. PubMed PMID: 24940407;
PubMed Central PMCID: PMC3991495.


791: Perju-Dumbrava L, Muntean ML, Mureşanu DF. Cerebrovascular Profile
Assessment in Parkinson's Disease Patients. CNS Neurol Disord Drug Targets. 2014 
Jun 18. [Epub ahead of print] PubMed PMID: 24938774.


792: Salaffi F, Ciapetti A, Carotti M. The sources of pain in osteoarthritis: a
pathophysiological review. Reumatismo. 2014 Jun 6;66(1):57-71. doi:
10.4081/reumatismo.2014.766. Review. PubMed PMID: 24938198.


793: Foucrier A, Rodseth R, Aissaoui M, Ibanes C, Goarin JP, Landais P, Coriat P,
Le Manach Y. The long-term impact of early cardiovascular therapy intensification
for postoperative troponin elevation after major vascular surgery. Anesth Analg. 
2014 Nov;119(5):1053-63. doi: 10.1213/ANE.0000000000000302. PubMed PMID:
24937347.


794: Mullen KA, Coyle D, Manuel D, Nguyen HV, Pham B, Pipe AL, Reid RD. Economic 
evaluation of a hospital-initiated intervention for smokers with chronic disease,
in Ontario, Canada. Tob Control. 2015 Sep;24(5):489-96. doi:
10.1136/tobaccocontrol-2013-051483. Epub 2014 Jun 16. PubMed PMID: 24935442;
PubMed Central PMCID: PMC4552906.


795: Shin ES, Lee JH, Yoo SY, Park Y, Hong YJ, Kim MH, Lee JY, Nam CW, Tahk SJ,
Kim JS, Jeong YH, Lee CW, Shin HK, Kim JH. A randomised, multicentre, double
blind, placebo controlled trial to evaluate the efficacy and safety of cilostazol
in patients with vasospastic angina. Heart. 2014 Oct;100(19):1531-6. doi:
10.1136/heartjnl-2014-305986. Epub 2014 Jun 16. PubMed PMID: 24934484.


796: Turer AT, Lewis GD, O'Sullivan JF, Elmariah S, Mega JL, Addo TA, Sabatine
MS, de Lemos JA, Gerszten RE. Increases in myocardial workload induced by rapid
atrial pacing trigger alterations in global metabolism. PLoS One. 2014 Jun
16;9(6):e99058. doi: 10.1371/journal.pone.0099058. eCollection 2014. PubMed PMID:
24932507; PubMed Central PMCID: PMC4059652.


797: Trevino AR, Buergler J. The Brockenbrough-Braunwald-Morrow sign. Methodist
Debakey Cardiovasc J. 2014 Jan-Mar;10(1):34-7. PubMed PMID: 24932361; PubMed
Central PMCID: PMC4051332.


798: Koffeman AR, Valkhoff VE, Jong GW, Warlé-van Herwaarden MF, Bindels PJ,
Sturkenboom MC, Luijsterburg PA, Bierma-Zeinstra SM. Ischaemic cardiovascular
risk and prescription of non-steroidal anti-inflammatory drugs for
musculoskeletal complaints. Scand J Prim Health Care. 2014 Jun;32(2):90-8. doi:
10.3109/02813432.2014.929810. Epub 2014 Jun 15. PubMed PMID: 24931511; PubMed
Central PMCID: PMC4075023.


799: Jinatongthai P, Khaisombut N, Likittanasombat K, Chaiyakunapruk N,
Watcharathanakij S, Nathisuwan S. Use of the CRUSADE bleeding risk score in the
prediction of major bleeding for patients with acute coronary syndrome receiving 
enoxaparin in Thailand. Heart Lung Circ. 2014 Nov;23(11):1051-8. doi:
10.1016/j.hlc.2014.05.002. Epub 2014 May 24. PubMed PMID: 24931064.


800: Njerve IU, Solheim S, Lunde K, Hoffmann P, Arnesen H, Seljeflot I.
Fractalkine levels are elevated early after PCI-treated ST-elevation myocardial
infarction; no influence of autologous bone marrow derived stem cell injection.
Cytokine. 2014 Sep;69(1):131-5. doi: 10.1016/j.cyto.2014.05.022. Epub 2014 Jun
11. PubMed PMID: 24930044.


801: Ughi GJ, Adriaenssens T. Automated assessment and 3-dimensional
visualization of the pattern of neointimal tissue maturity in vivo following
drug-eluting stent implantation. Int J Cardiovasc Imaging. 2014 Oct;30(7):1235-6.
doi: 10.1007/s10554-014-0465-1. Epub 2014 Jun 14. PubMed PMID: 24928764.


802: Bangalore S, Makani H, Radford M, Thakur K, Toklu B, Katz SD, DiNicolantonio
JJ, Devereaux PJ, Alexander KP, Wetterslev J, Messerli FH. Clinical outcomes with
β-blockers for myocardial infarction: a meta-analysis of randomized trials. Am J 
Med. 2014 Oct;127(10):939-53. doi: 10.1016/j.amjmed.2014.05.032. Epub 2014 Jun
11. PubMed PMID: 24927909.


803: Khan RC, Halder D. Effect of seasonal variation on hospital admission due to
cardiovascular disease - findings from an observational study in a divisional
hospital in Bangladesh. BMC Cardiovasc Disord. 2014 Jun 13;14:76. doi:
10.1186/1471-2261-14-76. PubMed PMID: 24927754; PubMed Central PMCID: PMC4064511.


804: Khan R, Ly HQ. Transradial percutaneous coronary interventions in acute
coronary syndrome. Am J Cardiol. 2014 Jul 1;114(1):160-8. doi:
10.1016/j.amjcard.2014.04.017. Epub 2014 Apr 18. Review. PubMed PMID: 24925803.


805: Mushtaq S, Andreini D, Pontone G, Bertella E, Bartorelli AL, Conte E,
Baggiano A, Annoni A, Formenti A, Trabattoni D, Veglia F, Alamanni F, Fiorentini 
C, Pepi M. Prognostic value of coronary CTA in coronary bypass patients: a
long-term follow-up study. JACC Cardiovasc Imaging. 2014 Jun;7(6):580-9. doi:
10.1016/j.jcmg.2014.04.003. PubMed PMID: 24925326.


806: Weigand S, Fleck M. [Large vessel vasculitis]. Z Rheumatol. 2014
Jun;73(5):447-55; quiz 456-7. doi: 10.1007/s00393-014-1416-x. German. PubMed
PMID: 24924731.


807: Momiyama Y. Association between plasma apelin levels and coronary collateral
development in patients with stable angina pectoris. Atherosclerosis. 2014
Aug;235(2):349-50. doi: 10.1016/j.atherosclerosis.2014.05.930. Epub 2014 May 29. 
PubMed PMID: 24922407.


808: Walters P, Barley EA, Mann A, Phillips R, Tylee A. Depression in primary
care patients with coronary heart disease: baseline findings from the UPBEAT UK
study. PLoS One. 2014 Jun 12;9(6):e98342. doi: 10.1371/journal.pone.0098342.
eCollection 2014. PubMed PMID: 24922312; PubMed Central PMCID: PMC4055485.


809: McGillion MH, Carroll SL, Metcalfe K, Arthur HM, Victor JC, McKelvie R,
Jolicoeur EM, Lessard MG, Stone J, Svorkdal N, Hanlon JG, Andrade A, Niznick J,
Malysh L, McDonald W, Stevens B, Coyte P, Stacey D. Development of a patient
decision aid for people with refractory angina: protocol for a three-phase pilot 
study. Health Qual Life Outcomes. 2014 Jun 11;12:93. doi:
10.1186/1477-7525-12-93. PubMed PMID: 24920518; PubMed Central PMCID: PMC4065088.


810: Nakazato J, Hirata K, Wake M. Coronary spasm as the cause of myocardial
ischaemia in a patient with anomalous origin of the left anterior descending
artery from the proximal right coronary artery. BMJ Case Rep. 2014 Jun 11;2014.
pii: bcr2014204408. doi: 10.1136/bcr-2014-204408. PubMed PMID: 24920513.


811: Heusch G. Coronary microcirculation-a neglected target of cardioprotection. 
Circ J. 2014;78(8):1830-1. Epub 2014 Jun 10. PubMed PMID: 24920322.


812: Athanasiadis A, Sechtem U. [Medical therapy of coronary artery disease]. MMW
Fortschr Med. 2014 Apr 3;156(6):31-4. Review. German. PubMed PMID: 24919293.


813: Fourcade L, Camus O, Roche N, Chenilleau MC, Gil JM, Massoure PL.
[Exercise-induced left bundle branch block with chest pain related to
antimalarial prophylaxis with chloroquine]. Med Sante Trop. 2014
Jul-Sep;24(3):320-2. doi: 10.1684/mst.2014.0338. French. PubMed PMID: 24919211.


814: Bonini RC, Staico R, Issa M, Arnoni AS, Chaccur P, Abdulmassih Neto C,
Dinkhuysen JJ, Paulista PP, Souza LC, Moreira LF. Effects of skeletonized versus 
pedicled radial artery on postoperative graft patency and flow. Arq Bras Cardiol.
2014 May;102(5):441-8. English, Portuguese. PubMed PMID: 24918911; PubMed Central
PMCID: PMC4051446.


815: Gautier M, Boutemy J, Ivascau C, Galateau-Salle F, Labombarda F. Cardiac
involvement in relapsing polychondritis. Eur Heart J. 2014 Sep 1;35(33):2241.
doi: 10.1093/eurheartj/ehu238. Epub 2014 Jun 10. PubMed PMID: 24917640.


816: Oguma F, Sugawara M, Hirahara H. [Redo off-pump coronary artery grafting
through left thoracotomy]. Kyobu Geka. 2014 Jun;67(6):467-70. Japanese. PubMed
PMID: 24917403.


817: Aronis KN, Moreno M, Polyzos SA, Moreno-Navarrete JM, Ricart W, Delgado E,
de la Hera J, Sahin-Efe A, Chamberland JP, Berman R, Spiro A 3rd, Vokonas P,
Fernández-Real JM, Mantzoros CS. Circulating irisin levels and coronary heart
disease: association with future acute coronary syndrome and major adverse
cardiovascular events. Int J Obes (Lond). 2015 Jan;39(1):156-61. doi:
10.1038/ijo.2014.101. Epub 2013 Jun 11. PubMed PMID: 24916788.


818: Triggiani M, Montagni M, Parente R, Ridolo E. Anaphylaxis and cardiovascular
diseases: a dangerous liaison. Curr Opin Allergy Clin Immunol. 2014
Aug;14(4):309-15. doi: 10.1097/ACI.0000000000000071. Review. PubMed PMID:
24915548.


819: Redfern J, Hyun K, Chew DP, Astley C, Chow C, Aliprandi-Costa B, Howell T,
Carr B, Lintern K, Ranasinghe I, Nallaiah K, Turnbull F, Ferry C, Hammett C,
Ellis CJ, French J, Brieger D, Briffa T. Prescription of secondary prevention
medications, lifestyle advice, and referral to rehabilitation among acute
coronary syndrome inpatients: results from a large prospective audit in Australia
and New Zealand. Heart. 2014 Aug;100(16):1281-8. doi:
10.1136/heartjnl-2013-305296. Epub 2014 Jun 9. PubMed PMID: 24914060; PubMed
Central PMCID: PMC4112453.


820: Sigmund G, Koch A, Orlovius AK, Guddat S, Thomas A, Schänzer W, Thevis M.
Doping control analysis of trimetazidine and characterization of major
metabolites using mass spectrometric approaches. Drug Test Anal. 2014
Nov-Dec;6(11-12):1197-205. doi: 10.1002/dta.1680. Epub 2014 Jun 9. PubMed PMID:
24913825.


821: Schiele F, Chopard R. [Is coronary artery disease different in women?].
Presse Med. 2014 Jul-Aug;43(7-8):796-802. doi: 10.1016/j.lpm.2014.04.011. Epub
2014 Jun 6. French. PubMed PMID: 24913547.


822: Kobayashi N, Maehara A, Allocco D, Witzenbichler B, Ellis SG, Turco MA,
Ormiston JA, Guagliumi G, Jiang S, McAndrew TC, Dawkins KD, Stone GW, Mintz GS,
Weissman NJ. Stenting for ST-segment elevation myocardial infarction is
associated with less neointimal hyperplasia in the pooled IVUS analysis from
HORIZONS-AMI and the TAXUS IV and V and ATLAS workhorse, long lesion, and direct 
stent studies. Coron Artery Dis. 2014 Nov;25(7):575-81. doi:
10.1097/MCA.0000000000000131. PubMed PMID: 24911615.


823: Korytkowski MT. Lessons from the look action for health in diabetes study.
Indian J Endocrinol Metab. 2013 Dec;17(Suppl 3):S650-3. doi:
10.4103/2230-8210.123557. Review. PubMed PMID: 24910828; PubMed Central PMCID:
PMC4046617.


824: Dubey L. Anomalous origin of the coronary arteries: an account of six cases.
JNMA J Nepal Med Assoc. 2013 Jul-Sep;52(191):512-6. PubMed PMID: 24907962.


825: Abecasis J, Ribeiras R, Gabriel HM, Andrade MJ. Thrombus entrapment: the
clue for coronary embolism. Eur Heart J. 2014 Nov 7;35(42):2971. doi:
10.1093/eurheartj/ehu232. Epub 2014 Jun 6. PubMed PMID: 24906617.


826: Kwok T, Leung PC, Lam C, Ho S, Wong CK, Cheng KF, Chook P. A randomized
placebo controlled trial of an innovative herbal formula in the prevention of
atherosclerosis in postmenopausal women with borderline hypercholesterolemia.
Complement Ther Med. 2014 Jun;22(3):473-80. doi: 10.1016/j.ctim.2014.03.010. Epub
2014 Apr 6. PubMed PMID: 24906587.


827: Honda Y, Toyama T, Miyaishi Y, Kan H, Kawaguchi R, Adachi H, Hoshizaki H,
Oshima S. Coronary artery calcification as a new predictor of non-target lesion
revascularization during the chronic phase after successful percutaneous coronary
intervention. Cardiovasc Interv Ther. 2014 Oct;29(4):315-23. doi:
10.1007/s12928-014-0274-4. Epub 2014 Jun 7. PubMed PMID: 24906449.


828: Ichikawa M, Kijima Y. Spontaneous resolution of pseudoaneurysm after
zotarolimus-eluting stent implantation: imaging evidence at 13 months of
follow-up. Cardiovasc Interv Ther. 2015 Apr;30(2):168-70. doi:
10.1007/s12928-014-0268-2. Epub 2014 Jun 7. PubMed PMID: 24906448.


829: Sharif H, Hussain S. Accidental left ventricular perforation during coronary
angiogram. J Coll Physicians Surg Pak. 2014 May;24 Suppl 2:S74-5. doi:
05.2014/JCPSP.S74S75. PubMed PMID: 24906277.


830: Yi SW, Hong JS, Ohrr H, Yi JJ. Agent Orange exposure and disease prevalence 
in Korean Vietnam veterans: the Korean veterans health study. Environ Res. 2014
Aug;133:56-65. doi: 10.1016/j.envres.2014.04.027. Epub 2014 Jun 4. PubMed PMID:
24906069.


831: Akboga MK, Akyel A, Sahinarslan A, Demirtas CY, Yayla C, Boyaci B, Yalcin R.
Relationship between plasma apelin level and coronary collateral circulation.
Atherosclerosis. 2014 Aug;235(2):289-94. doi:
10.1016/j.atherosclerosis.2014.04.029. Epub 2014 May 10. PubMed PMID: 24905139.


832: Görge G, Grandt D, Häuser W. [Chronic chest pain]. Schmerz. 2014
Jun;28(3):282-8. doi: 10.1007/s00482-014-1405-7. Review. German. PubMed PMID:
24903041.


833: Soukoulis V, Boden WE, Smith SC Jr, O'Gara PT. Nonantithrombotic medical
options in acute coronary syndromes: old agents and new lines on the horizon.
Circ Res. 2014 Jun 6;114(12):1944-58. doi: 10.1161/CIRCRESAHA.114.302804. Review.
PubMed PMID: 24902977; PubMed Central PMCID: PMC4083844.


834: Bentzon JF, Otsuka F, Virmani R, Falk E. Mechanisms of plaque formation and 
rupture. Circ Res. 2014 Jun 6;114(12):1852-66. doi:
10.1161/CIRCRESAHA.114.302721. Review. PubMed PMID: 24902970.


835: An G, Du Z, Meng X, Guo T, Shang R, Li J, An F, Li W, Zhang C. Association
between low serum magnesium level and major adverse cardiac events in patients
treated with drug-eluting stents for acute myocardial infarction. PLoS One. 2014 
Jun 5;9(6):e98971. doi: 10.1371/journal.pone.0098971. eCollection 2014. PubMed
PMID: 24901943; PubMed Central PMCID: PMC4047047.


836: Tanındı A, Erkan AF, Ekici B, Alhan A, Töre HF. [ Authors' reply]. Turk
Kardiyol Dern Ars. 2014 Jun;42(4):416. doi: 10.5543/tkda.2014... Turkish. PubMed 
PMID: 24899495.


837: Sahan E, Polat S. [Neutrophil to lymphocyte ratio is associated with more
extensive, severe and complex coronary artery disease and impaired myocardial
perfusion]. Turk Kardiyol Dern Ars. 2014 Jun;42(4):415. doi:
10.5543/tkda.2014.87036. Turkish. PubMed PMID: 24899494.


838: Ibañez-Beroiz B, Librero J, Bernal-Delgado E, García-Armesto S,
Villanueva-Ferragud S, Peiró S. Joint spatial modeling to identify shared
patterns among chronic related potentially preventable hospitalizations. BMC Med 
Res Methodol. 2014 Jun 4;14:74. doi: 10.1186/1471-2288-14-74. PubMed PMID:
24899214; PubMed Central PMCID: PMC4053553.


839: Cho M, Shin S, Kwon HM, Chung H, Lee BK. Effect of clinical and RBC
hemorheological parameters on myocardial perfusion in patients with type 2
diabetes mellitus. Biorheology. 2014;51(2-3):215-26. doi: 10.3233/BIR-140659.
PubMed PMID: 24898337.


840: Molardi A, Nicolini F, Benassi F, Gallingani A, Gherli T, Spaggiari I.
Thirty-year patency of a coronary sequential venous bypass graft. Acta Biomed.
2014 May 9;85(1):57-9. PubMed PMID: 24897971.


841: Caruba T, Katsahian S, Schramm C, Charles Nelson A, Durieux P, Bégué D,
Juillière Y, Dubourg O, Danchin N, Sabatier B. Treatment for stable coronary
artery disease: a network meta-analysis of cost-effectiveness studies. PLoS One. 
2014 Jun 4;9(6):e98371. doi: 10.1371/journal.pone.0098371. eCollection 2014.
PubMed PMID: 24896266; PubMed Central PMCID: PMC4045726.


842: Misaka T, Suzuki S, Sakamoto N, Yamaki T, Sugimoto K, Kunii H, Nakazato K,
Saitoh S, Sawamura T, Ishibashi T, Takeishi Y. Significance of soluble
lectin-like oxidized LDL receptor-1 levels in systemic and coronary circulation
in acute coronary syndrome. Biomed Res Int. 2014;2014:649185. doi:
10.1155/2014/649185. Epub 2014 May 7. PubMed PMID: 24895597; PubMed Central
PMCID: PMC4033395.


843: Elias-Smale SE, de Boer MJ, Maas AH. [Microvascular angina in women: a
diagnostic and therapeutic challenge]. Ned Tijdschr Geneeskd. 2014;158:A7185.
Review. Dutch. PubMed PMID: 24893810.


844: Stähli BE, Yonekawa K, Altwegg LA, Wyss C, Hof D, Fischbacher P, Brauchlin
A, Schulthess G, Krayenbühl PA, von Eckardstein A, Hersberger M, Neidhart M, Gay 
S, Novopashenny I, Wolters R, Frank M, Wischnewsky MB, Lüscher TF, Maier W.
Clinical criteria replenish high-sensitive troponin and inflammatory markers in
the stratification of patients with suspected acute coronary syndrome. PLoS One. 
2014 Jun 3;9(6):e98626. doi: 10.1371/journal.pone.0098626. eCollection 2014.
PubMed PMID: 24892556; PubMed Central PMCID: PMC4043791.


845: Potter BJ, Pinto DS. Subclavian steal syndrome. Circulation. 2014 Jun
3;129(22):2320-3. doi: 10.1161/CIRCULATIONAHA.113.006653. PubMed PMID: 24891625.


846: Abdallah MS, Spertus JA, Nallamothu BK, Kennedy KF, Arnold SV, Chan PS.
Symptoms and angiographic findings of patients undergoing elective coronary
angiography without prior stress testing. Am J Cardiol. 2014 Aug 1;114(3):348-54.
doi: 10.1016/j.amjcard.2014.04.047. Epub 2014 May 16. PubMed PMID: 24890987;
PubMed Central PMCID: PMC4275109.


847: Parsons S, McBeth J, Macfarlane GJ, Hannaford PC, Symmons DP. Self-reported 
pain severity is associated with a history of coronary heart disease. Eur J Pain.
2015 Feb;19(2):167-75. doi: 10.1002/ejp.533. Epub 2014 May 28. PubMed PMID:
24890750; PubMed Central PMCID: PMC4322478.


848: Patel MR, Dai D, Hernandez AF, Douglas PS, Messenger J, Garratt KN, Maddox
TM, Peterson ED, Roe MT. Prevalence and predictors of nonobstructive coronary
artery disease identified with coronary angiography in contemporary clinical
practice. Am Heart J. 2014 Jun;167(6):846-52.e2. doi: 10.1016/j.ahj.2014.03.001. 
Epub 2014 Mar 14. PubMed PMID: 24890534.


849: Douglas PS, Hoffmann U, Lee KL, Mark DB, Al-Khalidi HR, Anstrom K, Dolor RJ,
Kosinski A, Krucoff MW, Mudrick DW, Patel MR, Picard MH, Udelson JE, Velazquez
EJ, Cooper L; PROMISE investigators. PROspective Multicenter Imaging Study for
Evaluation of chest pain: rationale and design of the PROMISE trial. Am Heart J. 
2014 Jun;167(6):796-803.e1. doi: 10.1016/j.ahj.2014.03.003. Epub 2014 Mar 18.
PubMed PMID: 24890527; PubMed Central PMCID: PMC4044617.


850: Grey C, Jackson R, Wells S, Marshall R, Riddell T, Kerr AJ. Twenty-eight day
and one-year case fatality after hospitalisation with an acute coronary syndrome:
a nationwide data linkage study. Aust N Z J Public Health. 2014 Jun;38(3):216-20.
doi: 10.1111/1753-6405.12241. PubMed PMID: 24890478.


851: Osada H, Fujino T, Nakajima H. Unstable angina due to protrusion of a left
main trunk stent. Asian Cardiovasc Thorac Ann. 2015 May;23(4):490. doi:
10.1177/0218492313516780. Epub 2013 Dec 6. PubMed PMID: 24887931.


852: Yamamura M, Miyamoto Y, Mitsuno M, Tanaka H, Ryomoto M, Fukui S, Tsujiya N, 
Kajiyama T, Nojima M. Open heart surgery after renal transplantation. Asian
Cardiovasc Thorac Ann. 2014 Sep;22(7):775-80. doi: 10.1177/0218492313507784. Epub
2013 Oct 3. PubMed PMID: 24887898.


853: Khanna SN, Paul M, Sharma KK, Karlekar A. Concomitant coronary bypass and
below knee amputation in a diabetic patient. Asian Cardiovasc Thorac Ann. 2014
Oct;22(8):960-1. doi: 10.1177/0218492313487916. Epub 2013 Oct 11. PubMed PMID:
24887827.


854: Than M, Aldous S, Young J. Low-risk chest pain in the emergency
department--reply. JAMA Intern Med. 2014 Jun;174(6):1010. doi:
10.1001/jamainternmed.2014.914. PubMed PMID: 24887770.


855: Mark DG, Vinson DR. Low-risk chest pain in the emergency department: should 
we be focusing on better follow-up instead of accelerated testing? JAMA Intern
Med. 2014 Jun;174(6):1009-10. doi: 10.1001/jamainternmed.2014.924. PubMed PMID:
24887767.


856: Arnold SV, Kosiborod M, McGuire DK, Li Y, Yue P, Ben-Yehuda O, Spertus JA.
Effects of ranolazine on quality of life among patients with diabetes mellitus
and stable angina. JAMA Intern Med. 2014 Aug;174(8):1403-5. doi:
10.1001/jamainternmed.2014.2120. PubMed PMID: 24887304.


857: Enns JE, Yeganeh A, Zarychanski R, Abou-Setta AM, Friesen C, Zahradka P,
Taylor CG. The impact of omega-3 polyunsaturated fatty acid supplementation on
the incidence of cardiovascular events and complications in peripheral arterial
disease: a systematic review and meta-analysis. BMC Cardiovasc Disord. 2014 May
31;14:70. doi: 10.1186/1471-2261-14-70. Review. PubMed PMID: 24885361; PubMed
Central PMCID: PMC4065588.


858: Xie D, Li W, Wang Y, Gu H, Teo K, Liu L, Yusuf S; INTERHEART China study
Investigators. Sleep duration, snoring habits and risk of acute myocardial
infarction in China population: results of the INTERHEART study. BMC Public
Health. 2014 May 29;14:531. doi: 10.1186/1471-2458-14-531. PubMed PMID: 24885282;
PubMed Central PMCID: PMC4054902.


859: Borgeraas H, Hertel JK, Svingen GF, Seifert R, Pedersen EK, Schartum-Hansen 
H, Hjelmesæth J, Nygård O. Association of body mass index with risk of acute
myocardial infarction and mortality in Norwegian male and female patients with
suspected stable angina pectoris: a prospective cohort study. BMC Cardiovasc
Disord. 2014 May 21;14:68. doi: 10.1186/1471-2261-14-68. PubMed PMID: 24885137;
PubMed Central PMCID: PMC4032453.


860: Anderson RT, Montori VM, Shah ND, Ting HH, Pencille LJ, Demers M, Kline JA, 
Diercks DB, Hollander JE, Torres CA, Schaffer JT, Herrin J, Branda M, Leblanc A, 
Hess EP. Effectiveness of the Chest Pain Choice decision aid in emergency
department patients with low-risk chest pain: study protocol for a multicenter
randomized trial. Trials. 2014 May 10;15:166. doi: 10.1186/1745-6215-15-166.
PubMed PMID: 24884807; PubMed Central PMCID: PMC4031497.


861: Hong LF, Li XL, Guo YL, Luo SH, Zhu CG, Qing P, Xu RX, Wu NQ, Li JJ.
Glycosylated hemoglobin A1c as a marker predicting the severity of coronary
artery disease and early outcome in patients with stable angina. Lipids Health
Dis. 2014 May 29;13:89. doi: 10.1186/1476-511X-13-89. PubMed PMID: 24884794;
PubMed Central PMCID: PMC4070346.


862: Jothidasan A, Attaran S, Hunter D, de Souza AC. Management of a left atrial 
intramural hematoma after percutaneous intervention. Ann Thorac Surg. 2014
Jun;97(6):2196-7. doi: 10.1016/j.athoracsur.2013.08.025. PubMed PMID: 24882308.


863: Rapsomaniki E, Timmis A, George J, Pujades-Rodriguez M, Shah AD, Denaxas S, 
White IR, Caulfield MJ, Deanfield JE, Smeeth L, Williams B, Hingorani A,
Hemingway H. Blood pressure and incidence of twelve cardiovascular diseases:
lifetime risks, healthy life-years lost, and age-specific associations in 1·25
million people. Lancet. 2014 May 31;383(9932):1899-911. doi:
10.1016/S0140-6736(14)60685-1. PubMed PMID: 24881994; PubMed Central PMCID:
PMC4042017.


864: Ren H, Hua Q, Quan M, Hou H. Response 2: relationship between the red cell
distribution width and one-year outcomes in patients with stable angina pectoris 
in a Chinese population. Intern Med. 2014;53(11):1241. Epub 2014 Jun 1. PubMed
PMID: 24881760.


865: Balta S, Demir M, Kucuk U, Demirkol S. Red cell distribution width in
patients with coronary artery disease. Intern Med. 2014;53(11):1239. Epub 2014
Jun 1. PubMed PMID: 24881759.


866: Ren H, Hua Q, Quan M, Hou H. Response 1: relationship between the red cell
distribution width and one-year outcomes in patients with stable angina pectoris 
in a Chinese population. Intern Med. 2014;53(11):1237. Epub 2014 Jun 1. PubMed
PMID: 24881758.


867: Shinohara K. Relationship between the red cell distribution width and
one-year outcomes in chinese patients with stable angina pectoris. Intern Med.
2014;53(11):1235. Epub 2014 Jun 1. PubMed PMID: 24881757.


868: Bershteĭn LL, Katamadze NO, Andreeva AE, Novikov VI, Grishkin IuN.
[Revascularization or conservative strategy in patients with stable coronary
heart disease: a contemporary view]. Kardiologiia. 2014;54(1):64-72. Russian.
PubMed PMID: 24881314.


869: Rosenblatt J, Mooney D, Dunn T, Cohen M. Asystole following regadenoson
infusion in stable outpatients. J Nucl Cardiol. 2014 Oct;21(5):862-8. doi:
10.1007/s12350-014-9898-0. Epub 2014 May 31. PubMed PMID: 24879452.


870: Chang SA, Kim SM, Choi SH, Choe YH, Kim YW, Kim DK. Clinical Utility of
Coronary CT Angiography with Stress Perfusion CT in Preoperative Cardiac Risk
Evaluation. Korean Circ J. 2014 May;44(3):170-6. doi: 10.4070/kcj.2014.44.3.170. 
Epub 2014 May 20. PubMed PMID: 24876858; PubMed Central PMCID: PMC4037639.


871: Wijeysundera HC, Farshchi-Zarabi S, Witteman W, Bennell MC. Conversion of
the Seattle Angina Questionnaire into EQ-5D utilities for ischemic heart disease:
a systematic review and catalog of the literature. Clinicoecon Outcomes Res. 2014
May 19;6:253-68. doi: 10.2147/CEOR.S63187. eCollection 2014. PubMed PMID:
24876788; PubMed Central PMCID: PMC4035107.


872: Armstrong EJ, Waltenberger J, Rogers JH. Percutaneous coronary intervention 
in patients with diabetes: current concepts and future directions. J Diabetes Sci
Technol. 2014 May;8(3):581-9. doi: 10.1177/1932296813517058. Epub 2014 Feb 5.
Review. PubMed PMID: 24876623; PubMed Central PMCID: PMC4455433.


873: Rashedi N, Popović ZB, Stewart WJ, Marwick T. Outcomes of asymptomatic
adults with combined aortic stenosis and regurgitation. J Am Soc Echocardiogr.
2014 Aug;27(8):829-37. doi: 10.1016/j.echo.2014.04.013. Epub 2014 May 27. PubMed 
PMID: 24874975.


874: Azhar A, El-Bassossy HM. Pentoxifylline alleviates cardiac ischemia and
dysfunction following experimental angina in insulin resistance. PLoS One. 2014
May 29;9(5):e98281. doi: 10.1371/journal.pone.0098281. eCollection 2014. PubMed
PMID: 24874295; PubMed Central PMCID: PMC4038549.


875: Zhong Y, Pei YH, Wang J, Chen J, Jiang SS, Gong JB. MicroRNA expression
profile in myocardial bridging patients. Scand J Clin Lab Invest. 2014
Oct;74(7):582-7. doi: 10.3109/00365513.2014.921324. Epub 2014 May 30. PubMed
PMID: 24874084.


876: Rossini R, D'Elia E, Ferrero P. [Stable angina: what the European guidelines
say or do not say]. G Ital Cardiol (Rome). 2014 Apr;15(4):209-14. doi:
10.1714/1497.16493. Italian. PubMed PMID: 24873808.


877: Tarantini G, Mojoli M, Capodanno D. [The PRAMI study]. G Ital Cardiol
(Rome). 2014 Apr;15(4):199-204. doi: 10.1714/1497.16489. Italian. PubMed PMID:
24873806.


878: Younus U, Abbott B, Narasimha D, Page BJ. Coronary Subclavian Steal
Syndrome: An Unusual Cause of Angina in a Post-CABG Patient. Case Rep Cardiol.
2014;2014:769273. doi: 10.1155/2014/769273. Epub 2014 Apr 29. PubMed PMID:
24872896; PubMed Central PMCID: PMC4020528.


879: Balcioğlu AS, Durakoğlugil ME, Ciçek D, Bal UA, Boyaci B, Müderrisoğlu H.
Epicardial adipose tissue thickness and plasma homocysteine in patients with
metabolic syndrome and normal coronary arteries. Diabetol Metab Syndr. 2014 May
26;6:62. doi: 10.1186/1758-5996-6-62. eCollection 2014. PubMed PMID: 24872849;
PubMed Central PMCID: PMC4035667.


880: Godfraind T. Calcium channel blockers in cardiovascular pharmacotherapy. J
Cardiovasc Pharmacol Ther. 2014 Nov;19(6):501-15. doi: 10.1177/1074248414530508. 
Epub 2014 May 28. Review. PubMed PMID: 24872348.


881: Lee G, Dix S, Mitra B, Coleridge J, Cameron P. The efficacy and safety of a 
chest pain protocol for short stay unit patients: A one year follow-up. Eur J
Cardiovasc Nurs. 2015 Oct;14(5):416-22. doi: 10.1177/1474515114537944. Epub 2014 
May 27. PubMed PMID: 24867877.


882: Pankert M, L'Allier PL, Tardif JC. Transient right internal thoracic
arterial graft kink related to respiratory movements: documentation of its
existence, relevance and proposed management. Catheter Cardiovasc Interv. 2014
May 1;83(6):924-8. doi: 10.1002/ccd.25220. Epub 2013 Nov 9. PubMed PMID:
24867627.


883: Francis N. The need for routine monitoring of cardiac function in patients
receiving 5-fluorouracil infusion. Clin J Oncol Nurs. 2014 Jun;18(3):360-2. doi: 
10.1188/14.CJON.360-362. PubMed PMID: 24867118.


884: Wang TK, Sathananthan J, Chieng N, Gamble GD, Haydock DA, Ruygrok PN. Aortic
valve replacement in over 70- and over 80-year olds: 5-year cohort study. Asian
Cardiovasc Thorac Ann. 2013 Oct 25;22(5):526-533. [Epub ahead of print] PubMed
PMID: 24867025.


885: Agewall S. [New guidelines for diagnosis and management of stable angina
pectoris. Recommendations from the European Society of Cardiology].
Lakartidningen. 2014 Apr 9-15;111(15):680-1. Swedish. PubMed PMID: 24864514.


886: Rykov SV, Lebedeva OD, L'vova NV, Tupitsina IuIu. [The effectiveness of
comprehensive rehabilitation of the patients presenting with coronary heart
disease with the application of underwater shower massage and electrical
stimulation]. Vopr Kurortol Fizioter Lech Fiz Kult. 2014 Mar-Apr;(2):3-7.
Russian. PubMed PMID: 24864481.


887: Statsenko ME, Shilina NN, Turkina SV. [Use of meldonium in the combination
treatment of patients with heart failure in the early postinfarction period]. Ter
Arkh. 2014;86(4):30-5. Russian. PubMed PMID: 24864465.


888: Porro B, Eligini S, Veglia F, Lualdi A, Squellerio I, Fiorelli S,
Giovannardi M, Chiorino E, Dalla Cia A, Crisci M, Werba JP, Tremoli E, Cavalca V.
Nitric oxide synthetic pathway in patients with microvascular angina and its
relations with oxidative stress. Oxid Med Cell Longev. 2014;2014:726539. doi:
10.1155/2014/726539. Epub 2014 Apr 22. PubMed PMID: 24864190; PubMed Central
PMCID: PMC4016928.


889: Elis A, Pereg D, Dicker D, Gevrielov-Yusim N, Goldenberg I, Matetzky S,
Kopel E, Klempfner R. Temporal trends in the use of high-dose potent statins
following acute coronary syndrome in Israel. Cardiology. 2014;128(3):266-72. doi:
10.1159/000358378. Epub 2014 May 24. PubMed PMID: 24863615.


890: Nicolau JC, Timerman A, Marin-Neto JA, Piegas LS, Barbosa CJ, Franci A,
Avezum A Jr, Carvalho AC, Markman Filho B, Polanczyk CA, Rochitte CE, Serrano
Júnior CV, Precoma DB, Silva Junior DG, Albuquerque DC, Stefanini E, Knobel E,
Jatene FB, Feres F, Morcerf FA, Ganem F, Lima Filho FA, Feitosa Filho GS,
Ferreira JF, Meneghetti JC, Saraiva JF, Silva LS, Maia LN, Baracioli LM, Lisboa
LA, Dallan LA, Bodanese LC, Andrade MD, Oliveira Júnior M, Dutra OP, Coelho OR,
Leães PE, Albuquerque PF, Lemos P, Kalil R, Costa RV, Esporcate R, Marino RL,
Botellho RV, Meneghelo RS, Sprovieri SR, Timerman S, Mathias Júnior W; Sociedade 
Brasileira de Cardiologia. [Guidelines of Sociedade Brasileira de Cardiologia for
Unstable Angina and Non-ST-Segment Elevation Myocardial Infarction (II Edition,
2007) 2013-2014 Update]. Arq Bras Cardiol. 2014 Mar;102(3 Suppl 1):1-61.
Portuguese. PubMed PMID: 24862929.


891: Papaioannou GI, Chatzis DG, Kotsanis A, Sionis DG, Pavlides G, Arampatzis
CA, Tziakas DN, Lees PJ, Mihalis L; Working Group of Hemodynamics and
Interventional Cardiology, Hellenic Society of Cardiology. Organization,
structure and data of the Hellenic Heart Registry on Percutaneous Coronary
Interventions: a step forward towards outcomes research. Hellenic J Cardiol. 2014
May-Jun;55(3):227-34. PubMed PMID: 24862615.


892: Anderson LL, Thompson CH, Hawkins NA, Nath RD, Petersohn AA, Rajamani S,
Bush WS, Frankel WN, Vanoye CG, Kearney JA, George AL Jr. Antiepileptic activity 
of preferential inhibitors of persistent sodium current. Epilepsia. 2014
Aug;55(8):1274-83. doi: 10.1111/epi.12657. Epub 2014 May 23. PubMed PMID:
24862204; PubMed Central PMCID: PMC4126848.


893: Beck DT, Martin JS, Casey DP, Avery JC, Sardina PD, Braith RW. Enhanced
external counterpulsation improves endothelial function and exercise capacity in 
patients with ischaemic left ventricular dysfunction. Clin Exp Pharmacol Physiol.
2014 Sep;41(9):628-36. doi: 10.1111/1440-1681.12263. PubMed PMID: 24862172;
PubMed Central PMCID: PMC4211945.


894: Nagayoshi Y, Yumoto S, Sakaguchi K, Shudo C, Takino S, Hashiyama M, Kai Y,
Kuroda Y, Kawano H, Ogawa H. Heart attacks triggered by huge mud slides in
mountain regions and severe flooding in inhabited areas. J Cardiol. 2015
Feb;65(2):117-20. doi: 10.1016/j.jjcc.2014.04.006. Epub 2014 May 23. PubMed PMID:
24861911.


895: Shuaib W, Arepalli C, Vijayasarathi A, Gunn ML, Nicolau S, Mehta AS, Johnson
JO, Khosa F. Coronary anomalies encountered in the acute setting: an imaging
review. Emerg Radiol. 2014 Dec;21(6):631-41. doi: 10.1007/s10140-014-1238-9. Epub
2014 May 27. Review. PubMed PMID: 24861184.


896: Clinical trial rigging: again! Prescrire Int. 2014 Apr;23(148):110. PubMed
PMID: 24860906.


897: Niccoli G, Scalone G, Cosentino N, Fabretti A, Mirizzi AM, Gramegna M,
Panebianco M, Roberto M, Crea F. Protective effect of pre-infarction angina on
microvascular obstruction after primary percutaneous coronary intervention is
blunted in humans by cardiovascular risk factors. Circ J. 2014;78(8):1935-41.
Epub 2014 May 26. PubMed PMID: 24859621.


898: Salaun E, Bartoli MA, Soler R, Khibri H, Ebbo M, Bernit E, Flavian A, Harlé 
JR, Magnan PE, Sarlon-Bartoli G. Severe symptomatic stenosis of visceral and
renal arteries leading primary antiphospholipid syndrome diagnosis. Ann Vasc
Surg. 2014 Oct;28(7):1796.e9-1796.e13. doi: 10.1016/j.avsg.2014.04.017. Epub 2014
May 21. PubMed PMID: 24858584.


899: Colombo F, Zuffi A, Lupi A. Left main dissection complicating blunt chest
trauma: case report and review of literature. Cardiovasc Revasc Med. 2014
Sep-Oct;15(6-7):354-6. doi: 10.1016/j.carrev.2014.04.004. Epub 2014 Apr 16.
Review. PubMed PMID: 24857266.


900: Rushton CA, Kadam UT. Impact of non-cardiovascular disease comorbidity on
cardiovascular disease symptom severity: a population-based study. Int J Cardiol.
2014 Jul 15;175(1):154-61. doi: 10.1016/j.ijcard.2014.05.001. Epub 2014 May 14.
PubMed PMID: 24856803; PubMed Central PMCID: PMC4078220.


901: Musallam A, Lev EI, Roguin A. Stent thrombosis in a patient with high
on-treatment platelet reactivity despite ticagrelor treatment. Eur Heart J Acute 
Cardiovasc Care. 2015 Feb;4(1):85-7. doi: 10.1177/2048872614534563. Epub 2014 May
22. PubMed PMID: 24855285.


902: Khera S, Kolte D, Aronow WS. Use of ranolazine in patients with stable
angina pectoris. Cardiology. 2014;128(3):251-8. doi: 10.1159/000358871. Epub 2014
May 16. PubMed PMID: 24852049.


903: Martin AC, Dumas F, Spaulding C, Manzo-Silberman S. Management and
decision-making process leading to coronary angiography and revascularization in 
octogenarians with coronary artery disease: Insights from a large single-center
registry. Geriatr Gerontol Int. 2015 May;15(5):544-52. doi: 10.1111/ggi.12308.
Epub 2014 May 23. PubMed PMID: 24852008.


904: [12Ala polymorphism of receptor gene, which activates proliferation by
peroxisome ά2, determines severity of bronchial asthma course associated with
coronary heart disease]. Georgian Med News. 2014 Apr;(229):40-7. Russian. PubMed 
PMID: 24850604.


905: Song JJ, Popescu A, Bell RL. Present and potential use of spinal cord
stimulation to control chronic pain. Pain Physician. 2014 May-Jun;17(3):235-46.
Review. PubMed PMID: 24850105.


906: Xiao C, Wang R, Li B, Wu Y, Wang G, Ren C, Ye W, Sheng W, Li J, Wang J, Chen
T, Zhou Q, Zhang T, Ma L, Gao C. [Emergency coronary artery bypass grafting for
acute coronary syndrome: mid-term follow-up results]. Nan Fang Yi Ke Da Xue Xue
Bao. 2014 May;34(5):679-82. Chinese. PubMed PMID: 24849435.


907: Belmar L, de Francisco AL, Bueno L, Piñera C, Monfá E, Kislikova M, Seras M,
Rodrigo E, Arias M. Strokes in patients on haemodialysis: incidence, onset time
and associated factors. Nefrologia. 2014 May 21;34(3):347-52. doi:
10.3265/Nefrologia.pre2014.Jan.12298. English, Spanish. PubMed PMID: 24849056.


908: Niu X, Yang C, Zhang Y, Zhang H, Yao Y. Mean platelet volume on admission
improves risk prediction in patients with acute coronary syndromes. Angiology.
2015 May;66(5):456-63. doi: 10.1177/0003319714536024. Epub 2014 May 21. PubMed
PMID: 24848783.


909: Furuhashi T, Moroi M, Awaya T, Minakawa M, Masai H, Kunimasa T, Fukuda H.
Usefulness of stress myocardial perfusion imaging and baseline clinical factors
for predicting cardiovascular events in patients with prior coronary artery
disease. Circ J. 2014;78(7):1676-83. Epub 2014 May 21. PubMed PMID: 24848778.


910: Will JC, Yuan K, Ford E. National trends in the prevalence and medical
history of angina: 1988 to 2012. Circ Cardiovasc Qual Outcomes. 2014
May;7(3):407-13. doi: 10.1161/CIRCOUTCOMES.113.000779. PubMed PMID: 24847083;
PubMed Central PMCID: PMC4366681.


911: Karabulut A, Sahin I, Avci II, Okuyan E, Dogan Z, Uzunlar B, Satilmis S.
Impact of serum alkaline phosphatase level on coronary collateral circulation.
Kardiol Pol. 2014;72(12):1388-93. doi: 10.5603/KP.a2014.0114. Epub 2014 May 20.
PubMed PMID: 24846368.


912: Pawęska J, Macioch T, Perkowski P, Budaj A, Niewada M. Direct healthcare
costs and cost-effectiveness of acute coronary syndrome secondary prevention with
ticagrelor compared to clopidogrel: economic evaluation from the public payer's
perspective in Poland based on the PLATO trial results. Kardiol Pol.
2014;72(9):823-30. doi: 10.5603/KP.a2014.0106. Epub 2014 May 20. PubMed PMID:
24846362.


913: Chung CM, Yang TY, Lin YS, Chang ST, Hsiao JF, Pan KL, Jang SJ, Hsu JT.
Relation of arterial stiffness assessed by brachial-ankle pulse wave velocity to 
complexity of coronary artery disease. Am J Med Sci. 2014 Oct;348(4):294-9. doi: 
10.1097/MAJ.0000000000000285. PubMed PMID: 24845468.


914: Zeng S, Zhou X, Ge L, Ji WJ, Shi R, Lu RY, Sun HY, Guo ZZ, Zhao JH, Jiang
TM, Li YM. Monocyte subsets and monocyte-platelet aggregates in patients with
unstable angina. J Thromb Thrombolysis. 2014 Nov;38(4):439-46. doi:
10.1007/s11239-014-1083-4. PubMed PMID: 24844803.


915: Wu J, Han Y, Xu J, Lu Y, Cong H, Zheng J, Sun H. Chronic stable angina is
associated with lower health-related quality of life: evidence from Chinese
patients. PLoS One. 2014 May 19;9(5):e97294. doi: 10.1371/journal.pone.0097294.
eCollection 2014. PubMed PMID: 24842793; PubMed Central PMCID: PMC4026133.


916: Caudron J, Dubourg B, Dacher JN. Unruptured aneurysm of the right sinus of
Valsalva associated with right coronary cusp thickening and left ventricular
non-compaction: insight from cardiac CT. Diagn Interv Imaging. 2014
Sep;95(9):881-3. doi: 10.1016/j.diii.2014.04.006. Epub 2014 May 17. PubMed PMID: 
24842161.


917: Valgimigli M, Biscaglia S. Stable angina pectoris. Curr Atheroscler Rep.
2014 Jul;16(7):422. doi: 10.1007/s11883-014-0422-4. Review. PubMed PMID:
24838374.


918: Schlett CL, Nance JW Jr, Schoepf UJ, O'Brien TX, Ebersberger U, Headden GF, 
Hoffmann U, Bamberg F. Differences in coronary artery disease by CT angiography
between patients developing unstable angina pectoris vs. major adverse cardiac
events. Eur J Radiol. 2014 Jul;83(7):1113-9. doi: 10.1016/j.ejrad.2014.04.005.
Epub 2014 Apr 18. PubMed PMID: 24838281.


919: Loh JP, Pendyala LK, Kitabata H, Torguson R, Omar A, Minha S, Chen F, Satler
LF, Pichard AD, Waksman R. Comparison of outcomes after percutaneous coronary
intervention among different coronary subsets (stable and unstable angina
pectoris and ST-segment and non-ST-segment myocardial infarction). Am J Cardiol. 
2014 Jun 1;113(11):1794-801. doi: 10.1016/j.amjcard.2014.03.007. Epub 2014 Mar
15. PubMed PMID: 24837256.


920: Prakash L, Malipeddi H, Subbaiah BV. Preparative isolation and
high-resolution mass identification of 10 stressed study degradants of nicorandil
tablets. J Chromatogr Sci. 2015 Jan;53(1):122-6. doi: 10.1093/chromsci/bmu028.
Epub 2014 May 15. PubMed PMID: 24837014.


921: Zellweger MJ, Fahrni G, Ritter M, Jeger RV, Wild D, Buser P, Kaiser C,
Osswald S, Pfisterer ME; BASKET Investigators. Prognostic value of "routine"
cardiac stress imaging 5 years after percutaneous coronary intervention: the
prospective long-term observational BASKET (Basel Stent Kosteneffektivitäts
Trial) LATE IMAGING study. JACC Cardiovasc Interv. 2014 Jun;7(6):615-21. doi:
10.1016/j.jcin.2014.01.161. Epub 2014 May 14. PubMed PMID: 24835324.


922: Ye S, Shaffer JA, Rieckmann N, Schwartz JE, Kronish IM, Ladapo JA, Whang W, 
Burg MM, Davidson KW. Long-term outcomes of enhanced depression treatment in
patients with acute coronary syndromes. Am J Med. 2014 Oct;127(10):1012-6. doi:
10.1016/j.amjmed.2014.05.004. Epub 2014 May 14. PubMed PMID: 24835038; PubMed
Central PMCID: PMC4198457.


923: Bercovich E, Keinan-Boker L, Shasha SM. Long-term health effects in adults
born during the Holocaust. Isr Med Assoc J. 2014 Apr;16(4):203-7. PubMed PMID:
24834754.


924: López Mínguez JR, Nogales Asensio JM, Doncel Vecino LJ, Sandoval J, Romany
S, Martínez Romero P, Fernández Díaz JA, Fernández Portales J, González Fernández
R, Martínez Cáceres G, Merchán Herrera A, Alfonso Manterola F; BABILON
Investigators. A prospective randomised study of the paclitaxel-coated balloon
catheter in bifurcated coronary lesions (BABILON trial): 24-month clinical and
angiographic results. EuroIntervention. 2014 May;10(1):50-7. doi:
10.4244/EIJV10I1A10. PubMed PMID: 24832638.


925: Zhu LX, Ho SC, Sit JW, He HG. Effect of a Transtheoretical Model-Based
Stage-Matched Exercise Intervention on Exercise Behavior and Angina in Patients
With Coronary Heart Disease: A Randomized Controlled Trial. J Cardiovasc Nurs.
2014 Jul 22. [Epub ahead of print] PubMed PMID: 24831731.


926: Correia LC, Vasconcelos I, Garcia G, Kalil F, Ferreira F, Silva A, Oliveira 
R, Carvalhal M, Freitas C, Noya-Rabelo MM. Does C-reactive protein add prognostic
value to GRACE score in acute coronary syndromes? Arq Bras Cardiol. 2014
May;102(5):449-55. Epub 2014 May 9. English, Portuguese. PubMed PMID: 24830388;
PubMed Central PMCID: PMC4051447.


927: Kawaji T, Shiomi H, Morimoto T, Tamura T, Nishikawa R, Yano M, Tazaki J,
Imai M, Saito N, Makiyama T, Shizuta S, Ono K, Kimura T. Long-term efficacy and
safety outcomes after unrestricted use of drug-eluting stents in patients with
acute coronary syndrome: mortality and major bleeding in a single-center
registry. Circ J. 2014;78(7):1628-35. Epub 2014 May 14. PubMed PMID: 24828916.


928: Bonadei I, Vizzardi E, Sciatti E, Carubelli V, Lombardi CM, D'Aloia A, Metra
M. Is there a role for ivabradine beyond its conventional use? Cardiovasc Ther.
2014 Aug;32(4):189-92. doi: 10.1111/1755-5922.12080. Review. PubMed PMID:
24828443.


929: Rujic D, Nielsen ML, Veien KT, Pareek M. Nitroglycerine induced acute
myocardial infarction in a patient with myocardial bridging. Case Rep Cardiol.
2014;2014:289879. doi: 10.1155/2014/289879. Epub 2014 Mar 4. PubMed PMID:
24826309; PubMed Central PMCID: PMC4006562.


930: Giannoglou GD, Chatzizisis YS. Heart rate lowering reduces cardiovascular
disease burden. Curr Med Res Opin. 2014 Sep;30(9):1757. doi:
10.1185/03007995.2014.922945. Epub 2014 May 29. PubMed PMID: 24824966.


931: Wang CY, Chen ZW, Zhang T, Liu J, Chen SH, Liu SY, Han LY, Hui ZH, Chen YM. 
Elevated plasma homocysteine level is associated with ischemic stroke in Chinese 
hypertensive patients. Eur J Intern Med. 2014 Jul;25(6):538-44. doi:
10.1016/j.ejim.2014.04.011. Epub 2014 May 11. PubMed PMID: 24824758.


932: Fuster V, Kovacic JC. Acute coronary syndromes: pathology, diagnosis,
genetics, prevention, and treatment. Circ Res. 2014 Jun 6;114(12):1847-51. doi:
10.1161/CIRCRESAHA.114.302806. Epub 2014 May 13. PubMed PMID: 24824094; PubMed
Central PMCID: PMC4076699.


933: Banu K, Srikanth G. Ludwig's Angina in Post Partum Patient. J Maxillofac
Oral Surg. 2014 Jun;13(2):208-10. doi: 10.1007/s12663-010-0104-x. Epub 2011 Mar
25. PubMed PMID: 24822014; PubMed Central PMCID: PMC4016403.


934: Hansen TB, Thygesen LC, Zwisler AD, Helmark L, Hoogwegt M, Versteeg H, Höfer
S, Oldridge N. Self-reported health-related quality of life predicts 5-year
mortality and hospital readmissions in patients with ischaemic heart disease. Eur
J Prev Cardiol. 2015 Jul;22(7):882-9. doi: 10.1177/2047487314535682. Epub 2014
May 12. PubMed PMID: 24821733.


935: Niccoli G, Milardi D, D'Amario D, Fracassi F, Grande G, Panico RA, Roberto
M, Mirizzi AM, Canu G, De Marinis L, Carrozza C, Pontecorvi A, Crea F.
Hypotestosteronemia is frequent in ST-elevation myocardial infarction patients
and is associated with coronary microvascular obstruction. Eur J Prev Cardiol.
2015 Jul;22(7):855-63. doi: 10.1177/2047487314533084. Epub 2014 May 12. PubMed
PMID: 24821730.


936: Banerjee D. Association between transportation noise and cardiovascular
disease: a meta-analysis of cross-sectional studies among adult populations from 
1980 to 2010. Indian J Public Health. 2014 Apr-Jun;58(2):84-91. doi:
10.4103/0019-557X.132279. PubMed PMID: 24820980.


937: Hossne NA, Cruz E, Buffolo E, Coimbra AC, Machado J, Goldenberg RC, Regazzi 
G, Azevedo S, Invitti AL, Rodrigues Branco JN, Rodrigues de Oliveira JS, Stolf
NA, Miller LW, Sanberg PR. Long-Term and Sustained Therapeutic Results of a
Specific Promonocyte Cell Formulation in Refractory Angina: ReACT(®) (Refractory 
Angina Cell Therapy) Clinical Update and Cost-Effective Analysis. Cell
Transplant. 2015;24(6):955-70. doi: 10.3727/096368914X681595. Epub 2014 May 6.
PubMed PMID: 24819720.


938: Lee MJ, Doh FM, Kim CH, Koo HM, Oh HJ, Park JT, Han SH, Yoo TH, Kim YL, Kim 
YS, Yang CW, Kim NH, Kang SW. Interdialytic weight gain and cardiovascular
outcome in incident hemodialysis patients. Am J Nephrol. 2014;39(5):427-35. doi: 
10.1159/000362743. Epub 2014 May 10. PubMed PMID: 24819227.


939: Aksu HU, Erkanli K, Uslu N, Bakir I. Cardiac mass of the right atrium: an
incidental finding. Anadolu Kardiyol Derg. 2014 Jun;14(4):404, 410. doi:
10.5152/akd.2014.5230. Epub 2014 Jan 1. PubMed PMID: 24818982.


940: Gülşen K, Cerit L, Sahin I, Ozkaynak B, Okuyan E. An interesting steal case.
Anadolu Kardiyol Derg. 2014 May 6;14(4):E9. doi: 10.5152/akd.2014.5315. PubMed
PMID: 24818980.


941: De Servi S, Goedicke J, Schirmer A, Widimsky P. Clinical outcomes for
prasugrel versus clopidogrel in patients with unstable angina or non-ST-elevation
myocardial infarction: an analysis from the TRITON-TIMI 38 trial. Eur Heart J
Acute Cardiovasc Care. 2014 Dec;3(4):363-72. doi: 10.1177/2048872614534078. Epub 
2014 May 12. PubMed PMID: 24818952.


942: Oğuz D, Atmaca Y, Ozdöl C, Ozdemir AO, Kaya CT, Erol C. The relationship
between coronary collateral artery development and inflammatory markers. Anadolu 
Kardiyol Derg. 2014 Jun;14(4):336-41. doi: 10.5152/akd.2014.4612. Epub 2014 Feb
26. PubMed PMID: 24818622.


943: Wu Z, Ye F, You W, Zhang J, Xie D, Chen S. Microcirculatory significance of 
periprocedural myocardial necrosis after percutaneous coronary intervention
assessed by the index of microcirculatory resistance. Int J Cardiovasc Imaging.
2014 Aug;30(6):995-1002. doi: 10.1007/s10554-014-0444-6. Epub 2014 May 11. PubMed
PMID: 24816909.


944: Nakamura M, Yamagishi M, Ueno T, Hara K, Ishiwata S, Itoh T, Hamanaka I,
Wakatsuki T, Sugano T, Kawai K, Akasaka T, Tanaka N, Kimura T. Modification of
treatment strategy after FFR measurement: CVIT-DEFER registry. Cardiovasc Interv 
Ther. 2015 Jan;30(1):12-21. doi: 10.1007/s12928-014-0266-4. Epub 2014 May 10.
PubMed PMID: 24816634.


945: Muller MD, Gao Z, McQuillan PM, Leuenberger UA, Sinoway LI. Coronary
responses to cold air inhalation following afferent and efferent blockade. Am J
Physiol Heart Circ Physiol. 2014 Jul 15;307(2):H228-35. doi:
10.1152/ajpheart.00174.2014. Epub 2014 May 9. PubMed PMID: 24816257; PubMed
Central PMCID: PMC4101647.


946: Kondo T, Uehara T, Ikegami A, Ikusaka M. Paroxysmal burning pain caused by
erythromelalgia. Lancet. 2014 May 10;383(9929):1692. doi:
10.1016/S0140-6736(14)60655-3. PubMed PMID: 24814455.


947: Goyal BM, Sharma SM, Walia M. B-type natriuretic peptide levels predict
extent and severity of coronary artery disease in non-ST elevation acute coronary
syndrome and normal left ventricular function. Indian Heart J. 2014
Mar-Apr;66(2):183-7. doi: 10.1016/j.ihj.2013.12.015. Epub 2013 Dec 26. PubMed
PMID: 24814112; PubMed Central PMCID: PMC4017577.


948: Isezuo S, Subban V, Krishnamoorthy J, Pandurangi UM, Janakiraman E, Kalidoss
L, Sankardas MA. Characteristics, treatment and one-year outcomes of patients
with acute coronary syndrome in a tertiary hospital in India. Indian Heart J.
2014 Mar-Apr;66(2):156-63. doi: 10.1016/j.ihj.2013.12.023. Epub 2013 Dec 22.
PubMed PMID: 24814108; PubMed Central PMCID: PMC4017571.


949: Wang CL, Shi DZ, Wang Q, Wang SL. [Assessing Chinese herbal medicines for
benefiting qi and activating blood circulation in treating unstable angina based 
on Markov model: a long-term clinical effectiveness exploration]. Zhongguo Zhong 
Xi Yi Jie He Za Zhi. 2014 Apr;34(4):406-11. Chinese. PubMed PMID: 24812893.


950: Li LZ, Dong GJ, Ge CJ, Zhou JM, Huang L, He Y, Wang J, Ren AH, Huang ZQ, Zhu
GL, Lu S, Xiong SQ, Xian SX, Zhu ZJ, Shi DZ, Lu S, Chen KJ. [Effect of Kuanxiong 
aerosol on coronary heart disease angina patients: a multicenter randomized
controlled clinical study]. Zhongguo Zhong Xi Yi Jie He Za Zhi. 2014
Apr;34(4):396-401. Chinese. PubMed PMID: 24812891.


951: Reddy D. Angina bullosa hemorrhagica--case report. J N J Dent Assoc. 2014
Winter;85(1):22-3. PubMed PMID: 24812730.


952: Dhalla AK, Yang M, Ning Y, Kahlig KM, Krause M, Rajamani S, Belardinelli L. 
Blockade of Na+ channels in pancreatic α-cells has antidiabetic effects.
Diabetes. 2014 Oct;63(10):3545-56. doi: 10.2337/db13-1562. Epub 2014 May 8.
PubMed PMID: 24812428.


953: Nakayama N, Kaikita K, Fukunaga T, Matsuzawa Y, Sato K, Horio E, Yoshimura
H, Mizobe M, Takashio S, Tsujita K, Kojima S, Tayama S, Hokimoto S, Sakamoto T,
Nakao K, Sugiyama S, Kimura K, Ogawa H. Clinical features and prognosis of
patients with coronary spasm-induced non-ST-segment elevation acute coronary
syndrome. J Am Heart Assoc. 2014 May 8;3(3):e000795. doi:
10.1161/JAHA.114.000795. PubMed PMID: 24811613; PubMed Central PMCID: PMC4309067.


954: Geovanini GR, Gowdak LH, Pereira AC, Danzi-Soares Nde J, Dourado LO, Poppi
NT, Cesar LA, Drager LF, Lorenzi-Filho G. OSA and depression are common and
independently associated with refractory angina in patients with coronary artery 
disease. Chest. 2014 Jul;146(1):73-80. doi: 10.1378/chest.13-2885. PubMed PMID:
24811214.


955: Vasavada A, Agrawal N, Parekh P. Giant coronaries: coronary ectasia as an
isolated cause of exertional angina and positive stress test. BMJ Case Rep. 2014 
May 7;2014. pii: bcr2014204743. doi: 10.1136/bcr-2014-204743. PubMed PMID:
24811109.


956: Mirra M, Di Maio M, Vitulano G, Prota C, Polito M, Poto S, Pierro L,
Piscione F. Management of atrial fibrillation in patients undergoing percutaneous
coronary intervention. Transl Med UniSa. 2014 Apr 24;9:33-7. eCollection 2014
Apr. Review. PubMed PMID: 24809033; PubMed Central PMCID: PMC4012373.


957: Jao GT, Knovich MA, Savage RW, Sane DC. ST-elevation myocardial infarction
and myelodysplastic syndrome with acute myeloid leukemia transformation. Tex
Heart Inst J. 2014 Apr 1;41(2):234-7. doi: 10.14503/THIJ-12-2905. eCollection
2014 Apr. PubMed PMID: 24808792; PubMed Central PMCID: PMC4004476.


958: Unai S, Cook G, Hirose H, Cavarocchi N, Entwistle J 3rd. Two-vessel off-pump
coronary artery bypass grafting by left thoracotomy in a complex reoperative
case. Heart Surg Forum. 2014 Apr;17(2):E77-9. doi: 10.1532/HSF98.2013308. PubMed 
PMID: 24808445.


959: Wang X, Meng H, Chen P, Yang N, Lu X, Wang ZM, Gao W, Zhou N, Zhang M, Xu Z,
Chen B, Tao Z, Wang L, Yang Z, Zhu T. Beneficial effects of muscone on cardiac
remodeling in a mouse model of myocardial infarction. Int J Mol Med. 2014
Jul;34(1):103-11. doi: 10.3892/ijmm.2014.1766. Epub 2014 May 2. PubMed PMID:
24807380; PubMed Central PMCID: PMC4072338.


960: Kawagoe J, Ishikawa T, Iwakiri H, Date H, Imamura T, Kitamura K. Association
between adiponectin production in coronary circulation and future cardiovascular 
events in patients with coronary artery disease. Int Heart J. 2014;55(3):239-43. 
Epub 2014 May 7. PubMed PMID: 24806386.


961: Hong LF, Li XL, Luo SH, Guo YL, Zhu CG, Qing P, Wu NQ, Li JJ. Association of
fibrinogen with severity of stable coronary artery disease in patients with type 
2 diabetic mellitus. Dis Markers. 2014;2014:485687. doi: 10.1155/2014/485687.
Epub 2014 Apr 6. PubMed PMID: 24803720; PubMed Central PMCID: PMC3997864.


962: Osugi N, Suzuki S, Ishii H, Yasuda Y, Shibata Y, Tatami Y, Ota T, Kawamura
Y, Okumura S, Tanaka A, Inoue Y, Matsuo S, Murohara T. Impact of albuminuria on
the incidence of periprocedural myocardial injury in patients undergoing elective
coronary stent implantation. Am J Cardiol. 2014 Jul 1;114(1):42-6. doi:
10.1016/j.amjcard.2014.03.058. Epub 2014 Apr 18. PubMed PMID: 24802297.


963: Gorenoi V, Hagen A. [Percutaneous coronary intervention in addition to
optimal medical therapy for stabile coronary artery disease - a systematic review
and meta-analysis]. Dtsch Med Wochenschr. 2014 May;139(20):1039-45. doi:
10.1055/s-0034-1369879. Epub 2014 May 6. Review. German. PubMed PMID: 24801298.


964: Schnorbus B, Daiber A, Jurk K, Warnke S, König J, Krahn U, Lackner K, Munzel
T, Gori T. Effects of clopidogrel, prasugrel and ticagrelor on endothelial
function, inflammatory and oxidative stress parameters and platelet function in
patients undergoing coronary artery stenting for an acute coronary syndrome. A
randomised, prospective, controlled study. BMJ Open. 2014 May 6;4(5):e005268.
doi: 10.1136/bmjopen-2014-005268. PubMed PMID: 24801283; PubMed Central PMCID:
PMC4025413.


965: González-de-Olano D, Gandolfo-Cano M, Mohedano-Vicente E, González-Mancebo
E, Matito A, Kounis NG, Escribano L. Kounis syndrome following the performance of
skin test to amoxicillin. Int J Cardiol. 2014 Jul 1;174(3):856-7. doi:
10.1016/j.ijcard.2014.04.191. Epub 2014 Apr 26. PubMed PMID: 24801079.


966: Petersen JW, Johnson BD, Kip KE, Anderson RD, Handberg EM, Sharaf B, Mehta
PK, Kelsey SF, Merz CN, Pepine CJ. TIMI frame count and adverse events in women
with no obstructive coronary disease: a pilot study from the NHLBI-sponsored
Women's Ischemia Syndrome Evaluation (WISE). PLoS One. 2014 May 6;9(5):e96630.
doi: 10.1371/journal.pone.0096630. eCollection 2014. PubMed PMID: 24800739;
PubMed Central PMCID: PMC4011756.


967: Shah BS, Deshpande SS. Assessment of demographics, treatment strategies, and
evidence-based medicine use among diabetic and non-diabetic patients with acute
coronary syndrome: A cohort study. J Pharmacol Pharmacother. 2014
Apr;5(2):139-44. doi: 10.4103/0976-500X.130058. PubMed PMID: 24799814; PubMed
Central PMCID: PMC4008909.


968: Li Q, Wang Y, Wang Y, Chen K, Zhou Q, Wei W, Wang Y. Treg/Th17 ratio acts as
a novel indicator for acute coronary syndrome. Cell Biochem Biophys. 2014
Nov;70(2):1489-98. doi: 10.1007/s12013-014-9993-5. PubMed PMID: 24798119.


969: Khalil A, Orellana MR, Fulop T, Turcotte EE, Bentourkia M. Positron emission
tomography imaging for vascular inflammation evaluation in elderly subjects with 
different risk factors for cardiovascular diseases. Am J Nucl Med Mol Imaging.
2014 Apr 25;4(3):283-92. eCollection 2014. PubMed PMID: 24795842; PubMed Central 
PMCID: PMC3999408.


970: Working Group of the SEC on the 2013 ESC Guidelines on the Management of
Stable Coronary Artery Disease; Reviewers for the 2013 ESC Guidelines on the
Management of Stable Coronary Artery Disease; SEC Guidelines Committee. Comments 
on the 2013 ESC guidelines on the management of stable coronary artery disease.
Rev Esp Cardiol (Engl Ed). 2014 Feb;67(2):80-6. doi: 10.1016/j.rec.2013.11.007.
Epub 2014 Jan 31. PubMed PMID: 24795113.


971: Sato K, Costopoulos C, Takebayashi H, Naganuma T, Miyazaki T, Goto K, Yamane
H, Hagikura A, Kikuta Y, Taniguchi M, Hiramatsu S, Ito H, Colombo A, Haruta S.
The role of integrated backscatter intravascular ultrasound in characterizing
bare metal and drug-eluting stent restenotic neointima as compared to optical
coherence tomography. J Cardiol. 2014 Dec;64(6):488-95. doi:
10.1016/j.jjcc.2014.03.007. Epub 2014 Apr 29. PubMed PMID: 24794757.


972: Araki T, Nakamura M, Sugi K. Characterization of in-stent neointimal tissue 
components following drug-eluting stent implantation according to the phase of
restenosis using a 40-MHz intravascular ultrasound imaging system. J Cardiol.
2014 Dec;64(6):423-9. doi: 10.1016/j.jjcc.2014.03.001. Epub 2014 Apr 29. PubMed
PMID: 24794755.


973: De Abreu M, Mariani JA, Silberstein A, Guridi C, Hecht G, Gagliardi JA,
Doval HC, Tajer CD. Analysis of the invasive strategy decision in patients with
acute coronary syndrome without ST-segment elevation in a real-world setting. Am 
J Cardiol. 2014 Jun 15;113(12):1956-61. doi: 10.1016/j.amjcard.2014.03.036. Epub 
2014 Apr 1. PubMed PMID: 24793674.


974: González-Pliego JA, Gutiérrez-Díaz GI, Celis A, Gudiño-Amezcua DA. [Registry
of non-ST elevation acute coronary syndromes in a tertiary hospital (RESCATA-SEST
registry)]. Arch Cardiol Mex. 2014 Apr-Jun;84(2):92-9. doi:
10.1016/j.acmx.2013.11.006. Epub 2014 May 1. Spanish. PubMed PMID: 24793555.


975: Schmidt M, Bøtker HE, Pedersen L, Sørensen HT. Young adulthood obesity and
risk of acute coronary syndromes, stable angina pectoris, and congestive heart
failure: a 36-year cohort study. Ann Epidemiol. 2014 May;24(5):356-361.e1. doi:
10.1016/j.annepidem.2014.01.011. Epub 2014 Feb 8. PubMed PMID: 24792586.


976: Hou X, Jiang J. Intravenous administration of anisodamine is effective on
variant angina. Chin Med J (Engl). 2014;127(9):1800. PubMed PMID: 24791900.


977: Deora S, Shah S, Patel T. Balloon-assisted tracking in dealing with radial
artery loop by transradial approach: a technical report. J Invasive Cardiol. 2014
May;26(5):E61-2. PubMed PMID: 24791729.


978: Jaguszewski M, Gilis-Siek N, Ciecwierz D, Strozyk A, Fijalkowski M,
Rynkiewicz A, Gruchala M. Early-generation versus new-generation drug-eluting
stents in isolated chronic total occlusion: on the road to extinction? J Invasive
Cardiol. 2014 May;26(5):209-14. PubMed PMID: 24791719.


979: Li SJ, Tang YP, Shen J, Li JP, Guo JM, Duan JA. [Research of Chinese
medicine pairs (VIII)--Salviae Miltiorrhizae Radix et Rhizoma-Carthami flos].
Zhongguo Zhong Yao Za Zhi. 2013 Dec;38(24):4227-31. Review. Chinese. PubMed PMID:
24791521.


980: Sheikh-Taha M, Hijazi Z. Evaluation of proper prescribing of cardiac
medications at hospital discharge for patients with acute coronary syndromes
(ACS) in two Lebanese hospitals. Springerplus. 2014 Mar 25;3:159. doi:
10.1186/2193-1801-3-159. eCollection 2014. PubMed PMID: 24790814; PubMed Central 
PMCID: PMC4000588.


981: Fan Q, Chen L, Cheng S, Li F, Lau WB, Wang le F, Liu JH. Aging aggravates
nitrate-mediated ROS/RNS changes. Oxid Med Cell Longev. 2014;2014:376515. doi:
10.1155/2014/376515. Epub 2014 Mar 23. PubMed PMID: 24790702; PubMed Central
PMCID: PMC3981534.


982: Prestipino F, Lusini M, Spadaccio C, Chello M. Severe stenosis of left
coronary artery originating from right sinus of Valsalva treated with off-pump
coronary artery bypass surgery. Interact Cardiovasc Thorac Surg. 2014
Aug;19(2):347-9. doi: 10.1093/icvts/ivu132. Epub 2014 Apr 30. PubMed PMID:
24786178.


983: Ozbudak E, Durmaz D, Arıkan AA, Halici U, Yavuz S, Emre E. Incidentally
detected cardiac cyst hydatid after blunt thoracic trauma. Korean J Thorac
Cardiovasc Surg. 2014 Apr;47(2):160-2. doi: 10.5090/kjtcs.2014.47.2.160. Epub
2014 Apr 10. PubMed PMID: 24782970; PubMed Central PMCID: PMC4000877.


984: Lovasi GS, Richardson JM, Rodriguez CJ, Kop WJ, Ahmed A, Brown AF, Greenlee 
H, Siscovick DS. Residential relocation by older adults in response to incident
cardiovascular health events: a case-crossover analysis. J Environ Public Health.
2014;2014:951971. doi: 10.1155/2014/951971. Epub 2014 Mar 23. PubMed PMID:
24782900; PubMed Central PMCID: PMC3981061.


985: Yoshimura H, Kaikita K, Ono T, Iwashita S, Nakayama N, Sato K, Horio E,
Tsujita K, Kojima S, Tayama S, Hokimoto S, Ogawa H. Lack of association between
peri-procedural myocardial damage and CYP2C19 gene variant in elective
percutaneous coronary intervention. Heart Vessels. 2015 Sep;30(5):572-9. doi:
10.1007/s00380-014-0516-5. Epub 2014 Apr 30. PubMed PMID: 24781308.


986: Body R, Carley S, McDowell G, Pemberton P, Burrows G, Cook G, Lewis PS,
Smith A, Mackway-Jones K. The Manchester Acute Coronary Syndromes (MACS) decision
rule for suspected cardiac chest pain: derivation and external validation. Heart.
2014 Sep 15;100(18):1462-8. doi: 10.1136/heartjnl-2014-305564. Epub 2014 Apr 29. 
PubMed PMID: 24780911; PubMed Central PMCID: PMC4174131.


987: Xing D, Sun Y, Zhu M, Zhang J. The status of IRBs/ECs, ICFs and trial
registration in clinical trials of traditional Chinese medicine for stable
angina. Int J Cardiol. 2014 Jun 15;174(2):396-7. doi:
10.1016/j.ijcard.2014.04.066. Epub 2014 Apr 15. PubMed PMID: 24780549.


988: Danad I, Raijmakers PG, Harms HJ, Heymans MW, van Royen N, Lubberink M,
Boellaard R, van Rossum AC, Lammertsma AA, Knaapen P. Impact of anatomical and
functional severity of coronary atherosclerotic plaques on the transmural
perfusion gradient: a [15O]H2O PET study. Eur Heart J. 2014 Aug
14;35(31):2094-105. doi: 10.1093/eurheartj/ehu170. Epub 2014 Apr 29. PubMed PMID:
24780500.


989: Soo Hoo SY, Gallagher R, Elliott D. Systematic review of health-related
quality of life in older people following percutaneous coronary intervention.
Nurs Health Sci. 2014 Dec;16(4):415-27. doi: 10.1111/nhs.12121. Epub 2014 Apr 30.
Review. PubMed PMID: 24779852.


990: Myles PS. Meaningful outcome measures in cardiac surgery. J Extra Corpor
Technol. 2014 Mar;46(1):23-7. Review. PubMed PMID: 24779115; PubMed Central
PMCID: PMC4557506.


991: Djurić P, Mladenović Z, Grdinić A, Tavčiovski D, Spasić M, Davičević-Elez Z.
Correlation between the Finnish Diabetes risk Score and the severity of coronary 
artery disease. Vojnosanit Pregl. 2014 May;71(5):474-80. PubMed PMID: 26137713.


992: Polikutina OM, Slepynina IuS, Bazdyrev ED, Karetnikova VN, Barbarash OL.
[New-onset chronic obstructive pulmonary disease and its clinical significance in
patients with ST-segment elevation myocardial infarction]. Ter Arkh.
2014;86(3):14-9. Russian. PubMed PMID: 24779064.


993: Malik S, Khurana S, Vasudevan V, Gupta N. A rare case of underlying
pulmonary sequestration in a patient with recently diagnosed medium and large
vessel vasculitis. Lung India. 2014 Apr;31(2):176-8. doi:
10.4103/0970-2113.129871. PubMed PMID: 24778487; PubMed Central PMCID:
PMC3999684.


994: Agarwal S, Prasad R, Devasia T, Kareem H. 'A rare cause of angina': multiple
coronary cameral fistulae simulating coronary artery disease in a 71-year-old
man. BMJ Case Rep. 2014 Apr 28;2014. pii: bcr2014204608. doi:
10.1136/bcr-2014-204608. PubMed PMID: 24776684.


995: Belsey J, Savelieva I, Mugelli A, Camm AJ. Relative efficacy of antianginal 
drugs used as add-on therapy in patients with stable angina: A systematic review 
and meta-analysis. Eur J Prev Cardiol. 2015 Jul;22(7):837-48. doi:
10.1177/2047487314533217. Epub 2014 Apr 28. PubMed PMID: 24776376.


996: Deo SV, Sharma V, Shah IK, Erwin PJ, Joyce LD, Park SJ. Minimally invasive
direct coronary artery bypass graft surgery or percutaneous coronary intervention
for proximal left anterior descending artery stenosis: a meta-analysis. Ann
Thorac Surg. 2014 Jun;97(6):2056-65. doi: 10.1016/j.athoracsur.2014.01.086. Epub 
2014 Apr 26. PubMed PMID: 24775802.


997: Farré N, Gómez M, Molina L, Cladellas M, Blé M, Roqueta C, Ascoeta MS,
Comin-Colet J, Vila J, Bruguera J. Prognostic value of NT-proBNP and an adapted
monin score in patients with asymptomatic aortic stenosis. Rev Esp Cardiol (Engl 
Ed). 2014 Jan;67(1):52-7. doi: 10.1016/j.rec.2013.06.020. Epub 2013 Oct 20.
PubMed PMID: 24774264.


998: Sánchez-Soriano RM, Chamorro-Fernández CI, Raso-Raso R, Valencia J, Mainar
V, Grau-Jornet G. Patient with angina and "congenital bypass". A new case of
aortocoronary fistula. Rev Esp Cardiol (Engl Ed). 2013 Oct;66(10):825-7. doi:
10.1016/j.rec.2013.04.017. Epub 2013 Jul 10. PubMed PMID: 24773868.


999: Schutt RC, Young SM, Liu L, Lipson LC, Keeley EC. The association of
angiographic collaterals with long-term clinical outcomes in patients with
chronic stable angina. J Interv Cardiol. 2014 Jun;27(3):225-32. doi:
10.1111/joic.12124. Epub 2014 Apr 29. PubMed PMID: 24773277.


1000: Gowani SA, Danielian A, Villaneuva J, Pickett C. Large pleural effusions
causing cardiac tamponade: a case report and review of the literature. Conn Med. 
2014 Mar;78(3):149-52. Review. PubMed PMID: 24772831.


1001: Maximova TM, Belov VB, Lushkina NP. [The prevalence of behavioral risk
factors and diseases of blood circulation system]. Probl Sotsialnoi Gig
Zdravookhranenniiai Istor Med. 2014 Jan-Feb;(1):3-7. Russian. PubMed PMID:
24772648.


1002: Osada H, Nakajima H. Effort angina with coronary-pulmonary and
bronchial-pulmonary artery fistulae. Asian Cardiovasc Thorac Ann. 2014
May;22(4):502. doi: 10.1177/0218492312475229. Epub 2013 Aug 27. PubMed PMID:
24771751.


1003: Moon MH, Kang JK, Song H. Acquired coronary-to-bronchial artery fistula
after two valve surgeries. Asian Cardiovasc Thorac Ann. 2014 May;22(4):478-80.
doi: 10.1177/0218492313475803. PubMed PMID: 24771740.


1004: Groebner M, Südhoff T, Doering M, Kirmayer M, Nitsch T, Prügl L, Römer W,
Wolf H, Tacke J, Massoudy P, Nüsse T, Elsner D. [Fever, atrial fibrillation, and 
angina pectoris in a 58-year-old man]. Internist (Berl). 2014 May;55(5):595-600. 
doi: 10.1007/s00108-014-3477-y. German. PubMed PMID: 24770978.


1005: Passaseo I, Cacciotti L, Camastra GS, Favoccia C, Pauselli L, Ansalone G.
[Anomalous origin of the right coronary artery from the left sinus of Valsalva:
essential role of computed tomography to clarify the coronary artery course and
literature review on diagnostic and therapeutic management in 215 cases]. G Ital 
Cardiol (Rome). 2014 Mar;15(3):189-95. doi: 10.1714/1463.16175. Review. Italian. 
PubMed PMID: 24770434.


1006: Dendramis G, Paleologo C, Lo Presti A, Piraino D, Lo Greco V, Grassedonio
E, La Grutta L, Midiri M, Assennato P, Novo S. [Coronary artery ectasia:
etiopathogenesis, diagnosis and treatment]. G Ital Cardiol (Rome). 2014
Mar;15(3):161-9. doi: 10.1714/1463.16165. Review. Italian. PubMed PMID: 24770429.


1007: Gülcan AR, Karakaş MS, Altekin RE. [Authors reply]. Turk Kardiyol Dern Ars.
2014 Apr;42(3):317-8. Turkish. PubMed PMID: 24769834.


1008: Sahin I, Karabulut A, Gungor B, Avci II, Okuyan E, Kizkapan F, Yildiz SS,
Can MM, Dinckal M. Correlation between the serum alkaline phosphatase level and
the severity of coronary artery disease. Coron Artery Dis. 2014 Jun;25(4):349-52.
doi: 10.1097/MCA.0000000000000080. PubMed PMID: 24769515.


1009: Zeb I, Abbas N, Nasir K, Budoff MJ. Coronary computed tomography as a
cost-effective test strategy for coronary artery disease assessment - a
systematic review. Atherosclerosis. 2014 Jun;234(2):426-35. doi:
10.1016/j.atherosclerosis.2014.02.011. Epub 2014 Feb 24. Review. PubMed PMID:
24769305.


1010: Hwang SJ, Melenovsky V, Borlaug BA. Implications of coronary artery disease
in heart failure with preserved ejection fraction. J Am Coll Cardiol. 2014 Jul
1;63(25 Pt A):2817-27. doi: 10.1016/j.jacc.2014.03.034. Epub 2014 Apr 23. PubMed 
PMID: 24768876.


1011: Egashira T, Yuasa S, Kimura M, Sawano M, Anzai A, Hayashida K, Kawamura A, 
Kimura T, Nishiyama N, Aizawa Y, Takatsuki S, Tsuruta H, Murata M, Yamada Y,
Kohno T, Maekawa Y, Sano M, Kosaki K, Fukuda K. Coexistence of two distinct
fascinating cardiovascular disorders: heterotaxy syndrome with left ventricular
non-compaction and vasospastic angina. Int J Cardiol. 2014 Jun 15;174(2):e54-6.
doi: 10.1016/j.ijcard.2014.04.032. Epub 2014 Apr 15. PubMed PMID: 24768391.


1012: Li XL, Hong LF, Luo SH, Guo YL, Zhu CG, Sun J, Dong Q, Qing P, Xu RX, Liu
J, Li S, Wu NQ, Liu G, Li JJ. Impact of admission triglyceride for early outcome 
in diabetic patients with stable coronary artery disease. Lipids Health Dis. 2014
Apr 27;13:73. doi: 10.1186/1476-511X-13-73. PubMed PMID: 24766776; PubMed Central
PMCID: PMC4013537.


1013: Hokimoto S, Chitose T, Mizobe M, Akasaka T, Arima Y, Kaikita K, Iwashita S,
Morita K, Miyazaki H, Oniki K, Matsui K, Nakagawa K, Ogawa H. Impact of CYP3A5
polymorphism on platelet reactivity at percutaneous coronary intervention and
after 9 months of aspirin and clopidogrel therapy in Japanese patients with
coronary artery disease. Eur J Clin Pharmacol. 2014 Jun;70(6):667-73. doi:
10.1007/s00228-014-1672-3. Epub 2014 Apr 26. PubMed PMID: 24763934.


1014: Xu R, Lu R, Jiang H, Li QF, Sun Y, Xu H, Huang Y. Meta-analysis of
protective effect of sevoflurane on myocardium during cardiac surgery. Eur Rev
Med Pharmacol Sci. 2014;18(7):1058-66. PubMed PMID: 24763887.


1015: Kunnoor NS, Devi P, Kamath DY, Anthony N, George J. Age- and gender-related
differences in drug utilisation and adverse drug reaction patterns among patients
in a coronary care unit. Singapore Med J. 2014 Apr;55(4):221-8. PubMed PMID:
24763839; PubMed Central PMCID: PMC4291951.


1016: Vezmar Kovačević S, Simišić M, Stojkov Rudinski S, Ćulafić M, Vučićević K, 
Prostran M, Miljković B. Potentially inappropriate prescribing in older primary
care patients. PLoS One. 2014 Apr 24;9(4):e95536. doi:
10.1371/journal.pone.0095536. eCollection 2014. PubMed PMID: 24763332; PubMed
Central PMCID: PMC3999035.


1017: Dong SY, Dong MS, Chen ZH, Sun J, Yang X, Zeng Q. Dynamic use of B-type
natriuretic peptide-guided acute coronary syndrome therapy. Am J Med Sci. 2014
Oct;348(4):283-7. doi: 10.1097/MAJ.0000000000000245. PubMed PMID: 24762749.


1018: Gennari M, Gambini E, Bassetti B, Capogrossi M, Pompilio G. Emerging
treatment options for refractory angina pectoris: ranolazine, shock wave
treatment, and cell-based therapies. Rev Cardiovasc Med. 2014;15(1):31-7. Review.
PubMed PMID: 24762464.


1019: Djokovic A, Stojanovich L, Kontic M, Stanisavljevic N, Radovanovic S,
Marisavljevic D. Association between cardiac manifestations and antiphospholipid 
antibody type and level in a cohort of Serbian patients with primary and
secondary antiphospholipid syndrome. Isr Med Assoc J. 2014 Mar;16(3):162-7.
PubMed PMID: 24761704.


1020: Sharma B, Gupta B, Sharma DK, Talib VH. Study of C-reactive protein and C3 
complement as acute phase reactants in unstable angina. J Indian Med Assoc. 2013 
Jun;111(6):388-90. PubMed PMID: 24761496.


1021: O'Driscoll JM, Marciniak A, Ray KK, Schmid K, Smith R, Sharma R. The safety
and clinical usefulness of dobutamine stress echocardiography among
octogenarians. Heart. 2014 Jul;100(13):1001-7. doi: 10.1136/heartjnl-2013-305229.
Epub 2014 Apr 23. PubMed PMID: 24760700.


1022: Li FD, Eagle S, Brophy C, Hocking KM, Osgood M, Komalavilas P, Cheung-Flynn
J. Pressure control during preparation of saphenous veins. JAMA Surg. 2014
Jul;149(7):655-62. doi: 10.1001/jamasurg.2013.5067. PubMed PMID: 24759942; PubMed
Central PMCID: PMC4102634.


1023: De Lorenzo A, Oliveira G, Naue VM, Lima RS. Influence of typical angina
versus inducible myocardial ischemia in the contemporary management of stable
coronary artery disease. Ther Adv Cardiovasc Dis. 2014 Apr 23;8(4):145-154. [Epub
ahead of print] PubMed PMID: 24759611.


1024: Burzotta F, Leone AM, De Maria GL, Niccoli G, Coluccia V, Pirozzolo G,
Saffioti S, Aurigemma C, Trani C, Crea F. Fractional flow reserve or optical
coherence tomography guidance to revascularize intermediate coronary stenosis
using angioplasty (FORZA) trial: study protocol for a randomized controlled
trial. Trials. 2014 Apr 23;15:140. doi: 10.1186/1745-6215-15-140. PubMed PMID:
24758510; PubMed Central PMCID: PMC4001354.


1025: Assari S, Ahmadi K, Kazemi Saleh D. Gender Differences in the Association
between Lipid Profile and Sexual Function among Patients with Coronary Artery
Disease. Int Cardiovasc Res J. 2014 Jan;8(1):9-14. Epub 2014 Jan 1. PubMed PMID: 
24757645; PubMed Central PMCID: PMC3987459.


1026: Tuncer E, Turk U, Alioglu E. Cardiac hydatid cyst: an unusual cause of
chest pain. Int Cardiovasc Res J. 2013 Dec;7(4):150-1. Epub 2013 Dec 1. PubMed
PMID: 24757641; PubMed Central PMCID: PMC3987446.


1027: Bagheri B, Shokrzadeh M, Mokhberi V, Azizi S, Khalilian A, Akbari N, Habibi
V, Yousefnejad K, Tabiban S, Nabati M. Association between Serum Iron and the
Severity of Coronary Artery Disease. Int Cardiovasc Res J. 2013 Sep;7(3):95-8.
Epub 2013 Sep 1. PubMed PMID: 24757630; PubMed Central PMCID: PMC3987436.


1028: Li Y, Jing L, Li Y, Jiang J, Wang Z, Wei J, Li X, Wang L, Xia H, Li T, Liu 
S, Xing B, Yang Z, Lu Q, Jiang R, Xie P, Shou X, Wang X, Jia Y. The efficacy and 
safety of ivabradine hydrochloride versus atenolol in Chinese patients with
chronic stable angina pectoris. Pharmacoepidemiol Drug Saf. 2014
Nov;23(11):1183-91. doi: 10.1002/pds.3628. Epub 2014 Apr 22. PubMed PMID:
24757084.


1029: Varho V, Karjalainen PP, Ylitalo A, Airaksinen JK, Mikkelsson J, Sia J,
Pietilä M, Kiviniemi TO. Transthoracic echocardiography for non-invasive
assessment of coronary vasodilator function after DES implantation. Eur Heart J
Cardiovasc Imaging. 2014 Sep;15(9):1029-34. doi: 10.1093/ehjci/jeu059. Epub 2014 
Apr 21. PubMed PMID: 24755162.


1030: Mohee K, Wheatcroft SB. Optimal medical therapy and percutaneous coronary
intervention for stable angina: why patients should 'be taking' and 'keep taking'
the tablets. J Clin Pharm Ther. 2014 Aug;39(4):331-3. doi: 10.1111/jcpt.12164.
Epub 2014 Apr 23. PubMed PMID: 24754310.


1031: Statsenko ME, Turkina SV, Shilina NN. [Role of pFox inhibitors in the
treatment of patients with acute myocardial ischemia]. Ter Arkh. 2014;86(1):54-9.
Russian. PubMed PMID: 24754070.


1032: Simonova ZhG, Martusevich AK, Tarlovaskaia EI. [The course of coronary
heart disease concurrent with peptic ulcer disease: clinical and pathogenetic
aspects]. Ter Arkh. 2014;86(1):33-6. Russian. PubMed PMID: 24754066.


1033: Bubnova MG, Aronov DM, Krasnitskiĭ VB, Ioseliani DG, Novikova NK,
Rodzinskaia EM. [A home exercise training program after acute coronary syndrome
and/or endovascular coronary intervention: efficiency and a patient motivation
problem]. Ter Arkh. 2014;86(1):23-32. Russian. PubMed PMID: 24754065.


1034: Korneva VA, Kyznetsova TIu, Mandel'shtam MIu, Konstantinov VO, Vasil'ev VB.
[The clinical manifestations of atherosclerosis in familial
hypercholesterolemia]. Ter Arkh. 2014;86(1):18-22. Russian. PubMed PMID:
24754064.


1035: Shams-Vahdati S, Vand-Rajavpour Z, Paknezhad SP, Piri R,
Moghaddasi-Ghezeljeh E, Mirabolfathi S, Naghavi-Behzad M. Cost-effectiveness of
cardiac biomarkers as screening test in acute chest pain. J Cardiovasc Thorac
Res. 2014;6(1):29-33. doi: 10.5681/jcvtr.2014.006. Epub 2014 Mar 21. PubMed PMID:
24753829; PubMed Central PMCID: PMC3992729.


1036: Demyanets S, Speidl WS, Tentzeris I, Jarai R, Katsaros KM, Farhan S,
Krychtiuk KA, Wonnerth A, Weiss TW, Huber K, Wojta J. Soluble ST2 and
interleukin-33 levels in coronary artery disease: relation to disease activity
and adverse outcome. PLoS One. 2014 Apr 21;9(4):e95055. doi:
10.1371/journal.pone.0095055. eCollection 2014. PubMed PMID: 24751794; PubMed
Central PMCID: PMC3994012.


1037: Alkhouli M, Huda N, Bashir R, Patil P, O'Murchu B. Left main coronary
artery compression syndrome and spontaneous coronary artery dissection:
coincidence or pathologic association? Heart Lung. 2014 Jul-Aug;43(4):284-5. doi:
10.1016/j.hrtlng.2014.03.008. Epub 2014 Apr 21. PubMed PMID: 24751338.


1038: Howlett JG. Nebivolol: vasodilator properties and evidence for relevance in
treatment of cardiovascular disease. Can J Cardiol. 2014 May;30(5 Suppl):S29-37. 
doi: 10.1016/j.cjca.2014.03.003. Epub 2014 Mar 5. Review. PubMed PMID: 24750980.


1039: Larochelle P, Tobe SW, Lacourcière Y. β-Blockers in hypertension: studies
and meta-analyses over the years. Can J Cardiol. 2014 May;30(5 Suppl):S16-22.
doi: 10.1016/j.cjca.2014.02.012. Epub 2014 Feb 25. Review. PubMed PMID: 24750978.


1040: Chen L, Zhao S, Cheng G, Shi R, Zhang G. Meta-analysis of myeloperoxidase
gene polymorphism and coronary artery disease susceptibility. Zhong Nan Da Xue
Xue Bao Yi Xue Ban. 2014 Mar;39(3):217-31. doi:
10.11817/j.issn.1672-7347.2014.03.001. PubMed PMID: 24748187.


1041: Radico F, Cicchitti V, Zimarino M, De Caterina R. Angina pectoris and
myocardial ischemia in the absence of obstructive coronary artery disease:
practical considerations for diagnostic tests. JACC Cardiovasc Interv. 2014
May;7(5):453-63. doi: 10.1016/j.jcin.2014.01.157. Epub 2014 Apr 16. Review.
PubMed PMID: 24746648.


1042: Shen Y, Lu L, Liu ZH, Wu F, Zhu JZ, Sun Z, Zhang RY, Zhang Q, Hu J, Chen
QJ, Wu ZG, Shen WF. Increased serum level of CTRP1 is associated with low
coronary collateralization in stable angina patients with chronic total
occlusion. Int J Cardiol. 2014 Jun 1;174(1):203-6. doi:
10.1016/j.ijcard.2014.03.205. Epub 2014 Apr 8. PubMed PMID: 24746545.


1043: Ostergaard L, Kristiansen SB, Angleys H, Frøkiær J, Michael Hasenkam J,
Jespersen SN, Bøtker HE. The role of capillary transit time heterogeneity in
myocardial oxygenation and ischemic heart disease. Basic Res Cardiol. 2014
May;109(3):409. doi: 10.1007/s00395-014-0409-x. Epub 2014 Apr 18. Review. PubMed 
PMID: 24743925; PubMed Central PMCID: PMC4013440.


1044: Yu Y, Sheng QH, Zhang BW, Ding WH. [Left atrial size predicts adverse
cardiac events in patients with non-obstruction hypertrophic cardiomyopathy].
Beijing Da Xue Xue Bao. 2014 Apr 18;46(2):207-10. Chinese. PubMed PMID: 24743807.


1045: Mori A, Yamaya K, Nitta Y, Yoshida S. [Coronary artery spasm induced by
neuroleptic malignant syndrome during off-pump coronary artery bypass grafting;
report of a case]. Kyobu Geka. 2014 Mar;67(3):247-50. Japanese. PubMed PMID:
24743539.


1046: Shomura S, Katayama Y, Kusagawa H, Komada T. [Effectiveness of
perioperative administration of eltrombopag in a patient with idiopathic
thrombocytopenic purpura undergoing cardiovascular surgery]. Kyobu Geka. 2014
Mar;67(3):203-6. Japanese. PubMed PMID: 24743530.


1047: Sawada T, Machino R, Takeji M, Kitou K. [Adenocarcinoma and basaloid
squamous cell carcinoma in the same lung lobe]. Kyobu Geka. 2014
Mar;67(3):198-201. Japanese. PubMed PMID: 24743529.


1048: Wijeyeratne YD, Wendler R, Spray D, Bunce N. Preprocedural fasting for
coronary interventions: is it time to change practice? Heart. 2014
Jul;100(13):1065. doi: 10.1136/heartjnl-2014-305911. Epub 2014 Apr 17. PubMed
PMID: 24743163.


1049: Jones DA, Gallagher S, Rathod KS, Redwood S, de Belder MA, Mathur A, Timmis
AD, Ludman PF, Townend JN, Wragg A; NICOR (National Institute for Cardiovascular 
Outcomes Research). Mortality in South Asians and Caucasians after percutaneous
coronary intervention in the United Kingdom: an observational cohort study of
279,256 patients from the BCIS (British Cardiovascular Intervention Society)
National Database. JACC Cardiovasc Interv. 2014 Apr;7(4):362-71. doi:
10.1016/j.jcin.2013.11.013. PubMed PMID: 24742942.


1050: Yang X, Gu J, Yan H, Xu Z, Ren B, Yang Y, Yang X, Chen Q, Tan S. The
highly-cited Electrocardiogram-related articles in science citation index
expanded: characteristics and hotspots. J Electrocardiol. 2014
Sep-Oct;47(5):738-44. doi: 10.1016/j.jelectrocard.2014.03.005. Epub 2014 Mar 26. 
Review. PubMed PMID: 24742585.


1051: Nilsson G, Mooe T, Stenlund H, Samuelsson E. Diagnostic characteristics and
prognoses of primary-care patients referred for clinical exercise testing: a
prospective observational study. BMC Fam Pract. 2014 Apr 18;15:71. doi:
10.1186/1471-2296-15-71. PubMed PMID: 24742057; PubMed Central PMCID: PMC4021414.


1052: Mitu O, Roca M, Leon MM, Mitu F. Predictive value of a positive exercise
stress testing and correlations with cardiovascular risk factors. Rev Med Chir
Soc Med Nat Iasi. 2014 Jan-Mar;118(1):57-62. PubMed PMID: 24741776.


1053: Arnold SV, Spertus JA, Lipska KJ, Tang F, Goyal A, McGuire DK, Cresci S,
Maddox TM, Kosiborod M. Association between diabetes mellitus and angina after
acute myocardial infarction: analysis of the TRIUMPH prospective cohort study.
Eur J Prev Cardiol. 2015 Jun;22(6):779-87. doi: 10.1177/2047487314533622. Epub
2014 Apr 16. PubMed PMID: 24740679; PubMed Central PMCID: PMC4199926.


1054: Burgdorf F, Sundmacher L. Potentially avoidable hospital admissions in
Germany: an analysis of factors influencing rates of ambulatory care sensitive
hospitalizations. Dtsch Arztebl Int. 2014 Mar 28;111(13):215-23. doi:
10.3238/arztebl.2014.0215. PubMed PMID: 24739884; PubMed Central PMCID:
PMC3991158.


1055: Ahmad M, Sultana S, Fazl-I-Hadi S, Ben Hadda T, Rashid S, Zafar M, Khan MA,
Khan MP, Yaseen G. An ethnobotanical study of medicinal plants in high
mountainous region of Chail valley (District Swat- Pakistan). J Ethnobiol
Ethnomed. 2014 Apr 16;10:36. doi: 10.1186/1746-4269-10-36. PubMed PMID: 24739524;
PubMed Central PMCID: PMC4022037.


1056: Hsu HJ, Yen CH, Hsu KH, Wu IW, Lee CC, Sun CY, Chou CC, Chen CY, Yang SY,
Tsai CJ, Wu MS, Hung MJ. Chronic kidney disease stage is a modulator on the
association between high-sensitivity C-reactive protein and coronary vasospastic 
angina. ScientificWorldJournal. 2014 Mar 5;2014:852507. doi: 10.1155/2014/852507.
eCollection 2014. PubMed PMID: 24737995; PubMed Central PMCID: PMC3967392.


1057: Helseth R, Solheim S, Opstad T, Hoffmann P, Arnesen H, Seljeflot I. The
time profile of Pentraxin 3 in patients with acute ST-elevation myocardial
infarction and stable angina pectoris undergoing percutaneous coronary
intervention. Mediators Inflamm. 2014;2014:608414. doi: 10.1155/2014/608414. Epub
2014 Mar 11. PubMed PMID: 24737925; PubMed Central PMCID: PMC3967811.


1058: Zhao Y, Li S, Ma L, Sun Y, Du X, Huo Y, Hu D, Gao R, Wu Y. [A
cross-sectional study of factors related to traditional Chinese medicine use for 
hospitalized acute coronary syndrome patients in China's level 2 hospitals].
Zhonghua Xin Xue Guan Bing Za Zhi. 2014 Feb;42(2):156-60. Chinese. PubMed PMID:
24735629.


1059: Ji Q, Zeng Q, Huang Y, Shi Y, Lin Y, Lu Z, Meng K, Wu B, Yu K, Chai M, Liu 
Y, Zhou Y. Elevated plasma IL-37, IL-18, and IL-18BP concentrations in patients
with acute coronary syndrome. Mediators Inflamm. 2014;2014:165742. doi:
10.1155/2014/165742. Epub 2014 Mar 6. PubMed PMID: 24733959; PubMed Central
PMCID: PMC3964842.


1060: Kiyooka T, Satoh Y. Mid-ventricular obstructive hypertrophic cardiomyopathy
with an apical aneurysm caused by vasospastic angina. Tokai J Exp Clin Med. 2014 
Mar 20;39(1):29-33. PubMed PMID: 24733595.


1061: Huang KL, Chang YJ, Chang CH, Chang TY, Liu CH, Hsieh IC, Wong HF, Wai YY, 
Chen YW, Yip BS, Lee TH. Impact of coexisting coronary artery disease on the
occurrence of cerebral ischemic lesions after carotid stenting. PLoS One. 2014
Apr 14;9(4):e94280. doi: 10.1371/journal.pone.0094280. eCollection 2014. PubMed
PMID: 24732408; PubMed Central PMCID: PMC3986076.


1062: Pak N, Devcich DA, Johnson MH, Merry AF. Is refractory angina pectoris a
form of chronic pain? A comparison of two patient groups receiving spinal cord
stimulation therapy. N Z Med J. 2014 Mar 28;127(1391):52-61. PubMed PMID:
24732252.


1063: Yu HY, Zhao P, Wu MC, Liu J, Yin W. Serum adropin levels are decreased in
patients with acute myocardial infarction. Regul Pept. 2014 May;190-191:46-9.
doi: 10.1016/j.regpep.2014.04.001. Epub 2014 Apr 13. PubMed PMID: 24731968.


1064: Yang X, Xiong X, Yang G, Wang J. Chinese patent medicine Xuefu Zhuyu
capsule for the treatment of unstable angina pectoris: A systematic review of
randomized controlled trials. Complement Ther Med. 2014 Apr;22(2):391-9. doi:
10.1016/j.ctim.2014.01.003. Epub 2014 Jan 10. Review. PubMed PMID: 24731911.


1065: Wang Q, Ljung R, Lagergren J, Lu Y. Prognosis of concomitant users of
clopidogrel and proton-pump inhibitors in a high-risk population for upper
gastrointestinal bleeding. BMC Pharmacol Toxicol. 2014 Apr 15;15:22. doi:
10.1186/2050-6511-15-22. PubMed PMID: 24731755; PubMed Central PMCID: PMC4002561.


1066: Niccoli G, Falcioni E, Cosentino N, Fracassi F, Roberto M, Fabretti A,
Panebianco M, Scalone G, Burzotta F, Trani C, Leone AM, Davies J, Crea F. Impact 
of accuracy of fractional flow reserve to reduction of microvascular resistance
after intracoronary adenosine in patients with angina pectoris or non-ST-segment 
elevation myocardial infarction. Am J Cardiol. 2014 May 1;113(9):1461-7. doi:
10.1016/j.amjcard.2014.01.422. Epub 2014 Feb 12. PubMed PMID: 24731651.


1067: Kaur N, Pandey A, Negi H, Shafiq N, Reddy S, Kaur H, Chadha N, Malhotra S. 
Effect of HDL-raising drugs on cardiovascular outcomes: a systematic review and
meta-regression. PLoS One. 2014 Apr 11;9(4):e94585. doi:
10.1371/journal.pone.0094585. eCollection 2014. Review. PubMed PMID: 24728455;
PubMed Central PMCID: PMC3984171.


1068: Zeller T, Keller T, Ojeda F, Reichlin T, Twerenbold R, Tzikas S, Wild PS,
Reiter M, Czyz E, Lackner KJ, Munzel T, Mueller C, Blankenberg S. Assessment of
microRNAs in patients with unstable angina pectoris. Eur Heart J. 2014 Aug
14;35(31):2106-14. doi: 10.1093/eurheartj/ehu151. Epub 2014 Apr 11. PubMed PMID: 
24727883.


1069: Mirjanic-Azaric B, Vekic J, Zeljkovic A, Jelic-Ivanovic Z, Djeric M,
Milivojac T, Pecar Fonovic U, Marc J, Kos J, Cerne D. Interrelated cathepsin
S-lowering and LDL subclass profile improvements induced by atorvastatin in the
plasma of stable angina patients. J Atheroscler Thromb. 2014;21(8):868-77. Epub
2014 Apr 14. PubMed PMID: 24727728.


1070: Yoda S, Nakanishi K, Tano A, Hori Y, Suzuki Y, Matsumoto N, Hirayama A.
Usefulness of automated assessment of nuclear cardiology for prediction of major 
cardiac events in Japanese patients with known or suspected coronary artery
disease: comparison with conventional visual assessment in a large-scale
prognostic study. J Cardiol. 2014 Nov;64(5):395-400. doi:
10.1016/j.jjcc.2014.02.025. Epub 2014 Apr 13. PubMed PMID: 24725761.


1071: Demyanets S, Tentzeris I, Jarai R, Katsaros KM, Farhan S, Wonnerth A, Weiss
TW, Wojta J, Speidl WS, Huber K. An increase of interleukin-33 serum levels after
coronary stent implantation is associated with coronary in-stent restenosis.
Cytokine. 2014 Jun;67(2):65-70. doi: 10.1016/j.cyto.2014.02.014. Epub 2014 Mar
27. PubMed PMID: 24725541; PubMed Central PMCID: PMC3996548.


1072: Peace AJ, Mangiacapra F, Bailleul E, Delrue L, Dierickx K, Conte M,
Puymirat E, Fraeymans AL, Meeus P, Bartunek J, Volpe M, Barbato E. α2A-Adrenergic
receptor polymorphism potentiates platelet reactivity in patients with stable
coronary artery disease carrying the cytochrome P450 2C19*2 genetic variant.
Arterioscler Thromb Vasc Biol. 2014 Jun;34(6):1314-9. doi:
10.1161/ATVBAHA.114.303275. Epub 2014 Apr 10. PubMed PMID: 24723553.


1073: Mitschke M, Gattenlöhner S, Achenbach S. [67-year-old woman with
exercise-induced angina pectoris]. Dtsch Med Wochenschr. 2014 Apr;139(16):839-40.
doi: 10.1055/s-0034-1369848. Epub 2014 Apr 10. German. PubMed PMID: 24722934.


1074: Andishmand A, Ansari Z, Soltani MH, Mirshamsi H, Raafat S. Vitamin D
replacement therapy in patients with cardiac syndrome X. Perfusion. 2015
Jan;30(1):60-3. doi: 10.1177/0267659114526629. Epub 2014 Apr 10. PubMed PMID:
24722851.


1075: Roleder T, Parma Z, Smolka G, Ochała A, Wojakowski W. Optical coherence
tomography imaging of everolimus-eluting bioresorbable vascular scaffold
implanted into coronary vein graft at 3-month follow-up. Eur Heart J. 2014 Sep
1;35(33):2207. doi: 10.1093/eurheartj/ehu140. Epub 2014 Apr 10. PubMed PMID:
24722807.


1076: Cetin E, Ozyuksel A, Dalbasi E. Single stage substernal thyroidectomy and
off-pump coronary artery bypass grafting: is it worth using cardiopulmonary
bypass unless absolutely necessary? BMJ Case Rep. 2014 Apr 10;2014. pii:
bcr2013201496. doi: 10.1136/bcr-2013-201496. PubMed PMID: 24722708.


1077: Liu Y, Liu P, Hou L, Li L, Zhang Y, Wu J, Xie J, Jin G, Yang X. Analysis of
the effects of electroacupuncture at the pericardium 6 acupoint on heart function
in patients with angina using equilibrium radionuclide angiocardiography quantity
analysis technique. J Altern Complement Med. 2014 Jun;20(6):466-71. doi:
10.1089/acm.2013.0433. Epub 2014 Apr 10. PubMed PMID: 24720785.


1078: Tanaka A, Sakakibara M, Asada H, Tanaka T, Ishii H, Murohara T. Practical
approach to evaluate asymptomatic coronary artery disease in end-stage renal
disease patients at the initiation of dialysis. Ther Apher Dial. 2014
Apr;18(2):167-73. doi: 10.1111/1744-9987.12098. PubMed PMID: 24720408.


1079: Ong P, Athanasiadis A, Hill S, Schäufele T, Mahrholdt H, Sechtem U.
Coronary microvascular dysfunction assessed by intracoronary acetylcholine
provocation testing is a frequent cause of ischemia and angina in patients with
exercise-induced electrocardiographic changes and unobstructed coronary arteries.
Clin Cardiol. 2014 Aug;37(8):462-7. doi: 10.1002/clc.22282. Epub 2014 Apr 9.
PubMed PMID: 24719338.


1080: Tsioufis K, Andrikopoulos G, Manolis A. Trimetazidine and cardioprotection:
facts and perspectives. Angiology. 2015 Mar;66(3):204-10. doi:
10.1177/0003319714530040. Epub 2014 Apr 8. Review. PubMed PMID: 24719262.


1081: Shukla A, Kumar K, Singh A. Association between obesity and selected
morbidities: a study of BRICS countries. PLoS One. 2014 Apr 9;9(4):e94433. doi:
10.1371/journal.pone.0094433. eCollection 2014. PubMed PMID: 24718033; PubMed
Central PMCID: PMC3981786.


1082: Kim JB, Rogers IS, Kwon SU. Presence of plaques predicts worse outcomes in 
multi-detector computed tomography in patients with stable chest pain syndrome.
Int J Cardiol. 2014 May 15;173(3):570-2. doi: 10.1016/j.ijcard.2014.03.118. Epub 
2014 Mar 21. PubMed PMID: 24717325.


1083: Feng W, Sun L, Song Y, Qu XF. Relationship between c-reactive protein and
the asymmetric dimethylarginine-induced endothelial dysfunction pathway in
vasospastic angina. Pharmazie. 2014 Mar;69(3):234-7. PubMed PMID: 24716416.


1084: Yuksel M, Yildiz A, Oylumlu M, Polat N, Acet H, Ozaydogdu N. Three vessel
coronary cameral fistulae associated with new onset atrial fibrillation and
angina pectoris. Case Rep Vasc Med. 2014;2014:475325. doi: 10.1155/2014/475325.
Epub 2014 Feb 19. PubMed PMID: 24716096; PubMed Central PMCID: PMC3971846.


1085: Mouridsen MR, Nielsen OW, Carlsen CM, Mattsson N, Ruwald MH, Binici Z,
Sajadieh A. High-sensitivity C-reactive protein and exercise-induced changes in
subjects suspected of coronary artery disease. J Inflamm Res. 2014 Mar
21;7:45-55. doi: 10.2147/JIR.S54360. eCollection 2014. PubMed PMID: 24715762;
PubMed Central PMCID: PMC3977554.


1086: Wolinsky FD, Jones MP, Ullrich F, Lou Y, Wehby GL. The concordance of
survey reports and Medicare claims in a nationally representative longitudinal
cohort of older adults. Med Care. 2014 May;52(5):462-8. doi:
10.1097/MLR.0000000000000120. PubMed PMID: 24714584.


1087: Chen ZW, Chen YH, Qian JY, Ma JY, Ge JB. Validation of a novel clinical
prediction score for severe coronary artery diseases before elective coronary
angiography. PLoS One. 2014 Apr 8;9(4):e94493. doi: 10.1371/journal.pone.0094493.
eCollection 2014. PubMed PMID: 24714416; PubMed Central PMCID: PMC3979855.


1088: Domoto S, Niinami H, Kimura F, Nasuno A. Clinical images of
radiation-induced heart disease. Eur Heart J. 2014 Aug 21;35(32):2196. doi:
10.1093/eurheartj/ehu145. Epub 2014 Apr 8. PubMed PMID: 24713643.


1089: Basati G, Razavi AE, Abdi S, Sarrafzedegan N. Association of plasma leptin,
homocysteine and nitric oxide levels with the presence and unstability of
coronary artery disease. Biomark Med. 2014;8(3):405-12. doi: 10.2217/bmm.13.131. 
Erratum in: Biomark Med. 2014;8(5):771. Sarrafzedegan, Nisal [corrected to
Sarrafzedegan, Nizal]. PubMed PMID: 24712432.


1090: Mathiaux F, Dulaurent S, Julia F, Gaulier JM. Case report of ivabradine
intoxication. J Anal Toxicol. 2014 May;38(4):231-2. doi: 10.1093/jat/bku015. Epub
2014 Mar 26. PubMed PMID: 24711296.


1091: Liu CL, Shen DL, Zhu K, Tang JN, Wang XF, Zhang L, Zhang JY.
Characterization of interleukin-33 and matrix metalloproteinase-28 in serum and
their association with disease severity in patients with coronary heart disease. 
Coron Artery Dis. 2014 Sep;25(6):498-504. doi: 10.1097/MCA.0000000000000117.
PubMed PMID: 24710352.


1092: Ma R, Zhang W, Wang T, He X, Huang Z, Zhu J, Yao Z. Pentraxin 3, long
expression in mononuclear cells of patients with acute coronary syndrome:
Correlation with C-reactive protein and matrix metalloproteinase-9 levels. J Int 
Med Res. 2014 Jun;42(3):677-83. doi: 10.1177/0300060513507387. Epub 2014 Apr 7.
PubMed PMID: 24709882.


1093: Eschalier R, Motreff P, Bordachar P. Risk of recurrence after
life-threatening ventricular arrhythmias in coronary spasm. Arch Cardiovasc Dis. 
2014 Mar;107(3):205-6. doi: 10.1016/j.acvd.2014.02.003. Epub 2014 Apr 4. PubMed
PMID: 24709284.


1094: Hong L, Luo S, Li J. Association of dyslipidemia with vasospastic angina.
Chin Med J (Engl). 2014;127(7):1370-6. PubMed PMID: 24709196.


1095: Bil J, Gil RJ, Vassilev D, Rzezak J, Kulawik T, Pawlowski T. Dedicated
bifurcation paclitaxel-eluting stent BiOSS Expert® in the treatment of distal
left main stem stenosis. J Interv Cardiol. 2014 Jun;27(3):242-51. doi:
10.1111/joic.12119. Epub 2014 Apr 7. PubMed PMID: 24708143.


1096: Scott AC, Bilesky J, Lamanna A, Cullen L, Brown AF, Denaro C, Parsonage W. 
Limited utility of exercise stress testing in the evaluation of suspected acute
coronary syndrome in patients aged less than 40 years with intermediate risk
features. Emerg Med Australas. 2014 Apr;26(2):170-6. doi:
10.1111/1742-6723.12222. PubMed PMID: 24708007.


1097: Handrinos A, Braitberg G, Mosley IT. Acute coronary syndrome diagnosis at
hospital discharge: how often do we get it right in the emergency department?
Emerg Med Australas. 2014 Apr;26(2):153-7. doi: 10.1111/1742-6723.12165. PubMed
PMID: 24708004.


1098: Essien OE, Andy J, Ansa V, Otu AA, Udoh A. Coronary artery disease and the 
profile of cardiovascular risk factors in South South Nigeria: a clinical and
autopsy study. Cardiol Res Pract. 2014;2014:804751. doi: 10.1155/2014/804751.
Epub 2014 Mar 10. PubMed PMID: 24707437; PubMed Central PMCID: PMC3966325.


1099: Iqbal J, Fay R, Adlam D, Squire I, Parviz Y, Gunn J, Pitt B, Zannad F.
Effect of eplerenone in percutaneous coronary intervention-treated
post-myocardial infarction patients with left ventricular systolic dysfunction: a
subanalysis of the EPHESUS trial. Eur J Heart Fail. 2014 Jun;16(6):685-91. doi:
10.1002/ejhf.88. Epub 2014 Apr 4. PubMed PMID: 24706498.


1100: Jespersen L, Abildstrom SZ, Hvelplund A, Madsen JK, Galatius S, Pedersen F,
Hojberg S, Prescott E. Burden of hospital admission and repeat angiography in
angina pectoris patients with and without coronary artery disease: a
registry-based cohort study. PLoS One. 2014 Apr 4;9(4):e93170. doi:
10.1371/journal.pone.0093170. eCollection 2014. PubMed PMID: 24705387; PubMed
Central PMCID: PMC3976412.


1101: Solomon MD, Go AS, Shilane D, Boothroyd DB, Leong TK, Kazi DS, Chang TI,
Hlatky MA. Comparative effectiveness of clopidogrel in medically managed patients
with unstable angina and non-ST-segment elevation myocardial infarction. J Am
Coll Cardiol. 2014 Jun 3;63(21):2249-57. doi: 10.1016/j.jacc.2014.02.586. Epub
2014 Apr 2. PubMed PMID: 24703914.


1102: Ohman EM, Harskamp RE. We need to do better for patients with
non-ST-segment elevation acute coronary syndrome who are managed without
revascularization. J Am Coll Cardiol. 2014 Jun 3;63(21):2258-60. doi:
10.1016/j.jacc.2014.03.009. Epub 2014 Apr 2. PubMed PMID: 24703912.


1103: Jerrold L. Litigation and legislation. Swell. Am J Orthod Dentofacial
Orthop. 2014 Apr;145(4):539-41. doi: 10.1016/j.ajodo.2014.01.007. PubMed PMID:
24703293.


1104: Uppal N, Uppal V, Uppal P. Progression of Coronary Artery Disease (CAD)
from Stable Angina (SA) Towards Myocardial Infarction (MI): Role of Oxidative
Stress. J Clin Diagn Res. 2014 Feb;8(2):40-3. doi: 10.7860/JCDR/2014/7966.4002.
Epub 2014 Feb 3. PubMed PMID: 24701477; PubMed Central PMCID: PMC3972593.


1105: Ussher JR, Keung W, Fillmore N, Koves TR, Mori J, Zhang L, Lopaschuk DG,
Ilkayeva OR, Wagg CS, Jaswal JS, Muoio DM, Lopaschuk GD. Treatment with the
3-ketoacyl-CoA thiolase inhibitor trimetazidine does not exacerbate whole-body
insulin resistance in obese mice. J Pharmacol Exp Ther. 2014 Jun;349(3):487-96.
doi: 10.1124/jpet.114.214197. Epub 2014 Apr 3. PubMed PMID: 24700885; PubMed
Central PMCID: PMC4019316.


1106: Yilmaz A, Sechtem U. Ischaemia testing in patients with stable angina:
which test for whom? Heart. 2014 Dec;100(23):1886-96. doi:
10.1136/heartjnl-2013-304255. Epub 2014 Apr 3. Review. PubMed PMID: 24700563.


1107: Shehata M. Cardioprotective effects of intracoronary adenosine in diabetic 
patients undergoing elective percutaneous coronary intervention. Minerva
Cardioangiol. 2014 Dec;62(6):461-71. Epub 2014 Apr 3. PubMed PMID: 24699551.


1108: Fleckenstein M, Schmitz-Valckenberg S, Lindner M, Bezatis A, Becker E,
Fimmers R, Holz FG; Fundus Autofluorescence in Age-Related Macular Degeneration
Study Group. The "diffuse-trickling" fundus autofluorescence phenotype in
geographic atrophy. Invest Ophthalmol Vis Sci. 2014 May 2;55(5):2911-20. doi:
10.1167/iovs.13-13409. PubMed PMID: 24699379.


1109: Ntaios G, Papavasileiou V, Makaritsis K, Milionis H, Michel P, Vemmos K.
Association of ischaemic stroke subtype with long-term cardiovascular events. Eur
J Neurol. 2014 Aug;21(8):1108-14. doi: 10.1111/ene.12438. Epub 2014 Apr 2. PubMed
PMID: 24698525.


1110: Mohammadpour A, Mohammadian B, Basiri Moghadam M, Nematollahi MR. The
effects of topical heat therapy on chest pain in patients with acute coronary
syndrome: a randomised double-blind placebo-controlled clinical trial. J Clin
Nurs. 2014 Dec;23(23-24):3460-7. doi: 10.1111/jocn.12595. Epub 2014 Apr 3. PubMed
PMID: 24698126.


1111: Putniković B, Ilić I, Panić M, Aleksić A, Vidaković R, Nesković AN.
Spontaneous coronary artery dissection- rare but challenging. Vojnosanit Pregl.
2014 Mar;71(3):311-6. PubMed PMID: 24697021.


1112: Marinković M, Ilić N, Djokić D, Andrejević V, Damjanović G, Samardzić G,
Tufegdzić S, Vucić-Janković M. Prevalence of hypertension in adults in the
Sumadija district, Serbia -a cross-sectional study. Vojnosanit Pregl. 2014
Mar;71(3):245-50. PubMed PMID: 24697010.


1113: Giday A, Weldeyes E, O'Mara J. Characteristics and management of patients
with acute coronary syndrome at Tikur Anbessa Specialized Hospital, Addis Ababab,
Ethiopia. Ethiop Med J. 2013 Oct;51(4):269-72. PubMed PMID: 24696977.


1114: Wen B, Roongta V, Liu L, Moore DJ. Metabolic activation of the
indoloquinazoline alkaloids evodiamine and rutaecarpine by human liver
microsomes: dehydrogenation and inactivation of cytochrome P450 3A4. Drug Metab
Dispos. 2014 Jun;42(6):1044-54. doi: 10.1124/dmd.114.057414. Epub 2014 Apr 2.
PubMed PMID: 24696463.


1115: Brenes Salazar JA. Recurrent transient apical cardiomyopathy
(tako-tsubo-like left ventricular dysfunction) in a postmenopausal female with
diffuse esophageal spasms. Heart Views. 2013 Oct;14(4):185-9. doi:
10.4103/1995-705X.126888. PubMed PMID: 24695751; PubMed Central PMCID:
PMC3970376.


1116: Ahmed AM, Abdulwahab AM, Hesham AF, Nawar W. Clinical Presentation,
Management and Outcome of Acute Coronary Syndrome in Yemen: Data from GULF RACE -
2 Registry. Heart Views. 2013 Oct;14(4):159-64. doi: 10.4103/1995-705X.126880.
PubMed PMID: 24695681; PubMed Central PMCID: PMC3970371.


1117: Nomura T, Keira N, Taminishi S, Kubota H, Higuchi Y, Ikegame S, Terada K,
Kato T, Urakabe Y, Tatsumi T. Corticosteroid therapy was effective in controlling
refractory coronary vasospasms complicated by hypereosinophilia. Intern Med.
2014;53(7):735-8. Epub 2012 Mar 1. PubMed PMID: 24694487.


1118: Bagnall A, Spyridopoulos I. The evidence base for revascularisation of
chronic total occlusions. Curr Cardiol Rev. 2014 May;10(2):88-98. Review. PubMed 
PMID: 24694105; PubMed Central PMCID: PMC4021288.


1119: Yang X, Xiong X, Wang J. Sanqi panax notoginseng injection for angina
pectoris. Evid Based Complement Alternat Med. 2014;2014:963208. doi:
10.1155/2014/963208. Epub 2014 Feb 16. PubMed PMID: 24693328; PubMed Central
PMCID: PMC3947822.


1120: Lavi S, D'Alfonso S, Diamantouros P, Camuglia A, Garg P, Teefy P, Jablonsky
G, Sridhar K, Lavi R. Remote ischemic postconditioning during percutaneous
coronary interventions: remote ischemic postconditioning-percutaneous coronary
intervention randomized trial. Circ Cardiovasc Interv. 2014 Apr;7(2):225-32. doi:
10.1161/CIRCINTERVENTIONS.113.000948. Epub 2014 Apr 1. PubMed PMID: 24692535.


1121: Wu CK, Hung HF, Leu JG, Tarng DC, Tsai MH, Chiang SS. The immediate and
one-year outcomes of dialysis patients with refractory angina treated by enhanced
external counterpulsation. Clin Nephrol. 2014 Jul;82(1):34-40. doi:
10.5414/CN108096. PubMed PMID: 24691011.


1122: Graff-Iversen S, Wilsgaard T, Mathiesen EB, Njølstad I, Løchen ML.
Long-term cardiovascular consequences of Rose angina at age 20-54 years:
29-years' follow-up of the Tromsø Study. J Epidemiol Community Health. 2014
Aug;68(8):754-9. doi: 10.1136/jech-2013-203642. Epub 2014 Mar 31. PubMed PMID:
24687910.


1123: Kim HR, Yoo SM, Rho JY, Lee HY, White CS. MDCT evaluation of
atherosclerotic coronary artery disease: what should radiologists know? Int J
Cardiovasc Imaging. 2014 Jun;30 Suppl 1:1-11. doi: 10.1007/s10554-014-0411-2.
Epub 2014 Apr 1. Review. PubMed PMID: 24687407.


1124: Sin HY. Hyperglycemia and survival rate in Asian patients with acute
coronary syndrome. Arch Pharm Res. 2014 Jun;37(6):738-45. doi:
10.1007/s12272-014-0354-0. Epub 2014 Apr 1. PubMed PMID: 24687257.


1125: Peterson T, Askew JW, Bell M, Crusan D, Hodge D, Gibbons RJ. Low yield of
stress imaging in a population-based study of asymptomatic patients after
percutaneous coronary intervention. Circ Cardiovasc Imaging. 2014
May;7(3):438-45. doi: 10.1161/CIRCIMAGING.113.000833. Epub 2014 Mar 31. PubMed
PMID: 24687040.


1126: DuttaRoy S, Nilsson J, Hammarsten O, Cider Å, Bäck M, Karlsson T,
Wennerblom B, Borjesson M. High frequency home-based exercise decreases levels of
vascular endothelial growth factor in patients with stable angina pectoris. Eur J
Prev Cardiol. 2015 May;22(5):575-81. doi: 10.1177/2047487314529349. Epub 2014 Mar
31. PubMed PMID: 24685604.


1127: El-Bagary R, Azzazy HM, ElKady EF, Farouk F. Simultaneous determination of 
sildenafil citrate and some nitric oxide releasing drugs in human plasma using
UPLC MS/MS. Clin Biochem. 2014 May;47(7-8):654-6. doi:
10.1016/j.clinbiochem.2014.03.009. Epub 2014 Mar 28. PubMed PMID: 24685593.


1128: Poirier L, Tobe SW. Contemporary use of β-blockers: clinical relevance of
subclassification. Can J Cardiol. 2014 May;30(5 Suppl):S9-S15. doi:
10.1016/j.cjca.2013.12.001. Epub 2013 Dec 4. Review. PubMed PMID: 24684855.


1129: Nozue T, Yamamoto S, Tohyama S, Fukui K, Umezawa S, Onishi Y, Kunishima T, 
Sato A, Nozato T, Miyake S, Takeyama Y, Morino Y, Yamauchi T, Muramatsu T, Hibi
K, Terashima M, Michishita I. Lipoprotein(a) is associated with necrotic core
progression of non-culprit coronary lesions in statin-treated patients with
angina pectoris. Lipids Health Dis. 2014 Apr 1;13:59. doi:
10.1186/1476-511X-13-59. PubMed PMID: 24684829; PubMed Central PMCID: PMC4230650.


1130: Doggrell SA, Dimmitt SB. Gliptins - do they increase cardiovascular risk or
benefit? Expert Opin Drug Saf. 2014 May;13(5):675-80. doi:
10.1517/14740338.2014.904284. Epub 2014 Apr 1. PubMed PMID: 24684173.


1131: Zhang M, He H, Wang ZM, Xu Z, Zhou N, Tao Z, Chen B, Li C, Zhu T, Yang D,
Wang L, Yang Z. Diagnostic and prognostic value of minor elevated cardiac
troponin levels for percutaneous coronary intervention-related myocardial injury:
a prospective, single-center and double-blind study. J Biomed Res. 2014
Mar;28(2):98-107. doi: 10.7555/JBR.28.20130124. Epub 2014 Feb 10. PubMed PMID:
24683407; PubMed Central PMCID: PMC3968280.


1132: Iketani Y, Hata Y, Yamamoto N, Oguri T. [Case of the abscess type cutaneous
nocardiosis]. Med Mycol J. 2014;55(1):J19-23. Japanese. PubMed PMID: 24682099.


1133: Lincoff AM, Tardif JC, Schwartz GG, Nicholls SJ, Rydén L, Neal B, Malmberg 
K, Wedel H, Buse JB, Henry RR, Weichert A, Cannata R, Svensson A, Volz D, Grobbee
DE; AleCardio Investigators. Effect of aleglitazar on cardiovascular outcomes
after acute coronary syndrome in patients with type 2 diabetes mellitus: the
AleCardio randomized clinical trial. JAMA. 2014 Apr 16;311(15):1515-25. doi:
10.1001/jama.2014.3321. PubMed PMID: 24682069.


1134: Antoniades L, Christodoulides T, Georgiou P, Hadjilouca C, Christodoulou E,
Papasavas E, Nicolaides E, Panagiotakos D, Pitsavos C. Epidemiology of acute
coronary syndromes in the Mediterranean island of Cyprus (CYPACS study, Cyprus
study of acute coronary syndromes). Hellenic J Cardiol. 2014
Mar-Apr;55(2):139-49. PubMed PMID: 24681792.


1135: Hamon M, Nienaber CA, Galli S, Huber K, Lipiecki J, Hill JM, Amabile N,
Bernstein D, Deliargyris E, Lafont A, Steg PG. Bivalirudin in percutaneous
coronary intervention: the EUROpean BiValIrudin UtiliSatION in Practice
(EUROVISION) Registry. Int J Cardiol. 2014 May 1;173(2):290-4. doi:
10.1016/j.ijcard.2014.03.003. Epub 2014 Mar 11. PubMed PMID: 24680250.


1136: Cortigiani L, Rigo F, Gherardi S, Galderisi M, Bovenzi F, Sicari R.
Prognostic meaning of coronary microvascular disease in type 2 diabetes mellitus:
a transthoracic Doppler echocardiographic study. J Am Soc Echocardiogr. 2014
Jul;27(7):742-8. doi: 10.1016/j.echo.2014.02.010. Epub 2014 Mar 26. PubMed PMID: 
24679741.


1137: Fragasso G, Lauretta L, Busnardo E, Cera M, Godino C, Colombo A, Calori G, 
Todeschini P, Spinapolice E, Cappelletti A, Gianolli L, Margonato A. Prognostic
role of stress/rest myocardial perfusion scintigraphy in patients with cardiac
syndrome x. Int J Cardiol. 2014 May 15;173(3):467-71. doi:
10.1016/j.ijcard.2014.03.007. Epub 2014 Mar 15. PubMed PMID: 24679684.


1138: STABILITY Investigators, White HD, Held C, Stewart R, Tarka E, Brown R,
Davies RY, Budaj A, Harrington RA, Steg PG, Ardissino D, Armstrong PW, Avezum A, 
Aylward PE, Bryce A, Chen H, Chen MF, Corbalan R, Dalby AJ, Danchin N, De Winter 
RJ, Denchev S, Diaz R, Elisaf M, Flather MD, Goudev AR, Granger CB, Grinfeld L,
Hochman JS, Husted S, Kim HS, Koenig W, Linhart A, Lonn E, López-Sendón J,
Manolis AJ, Mohler ER 3rd, Nicolau JC, Pais P, Parkhomenko A, Pedersen TR, Pella 
D, Ramos-Corrales MA, Ruda M, Sereg M, Siddique S, Sinnaeve P, Smith P, Sritara
P, Swart HP, Sy RG, Teramoto T, Tse HF, Watson D, Weaver WD, Weiss R, Viigimaa M,
Vinereanu D, Zhu J, Cannon CP, Wallentin L. Darapladib for preventing ischemic
events in stable coronary heart disease. N Engl J Med. 2014 May
1;370(18):1702-11. doi: 10.1056/NEJMoa1315878. Epub 2014 Mar 30. PubMed PMID:
24678955.


1139: Syed IA, Niveditha P, Ahmad I. Formulation and evaluation of
polyelectrolyte complex-based matrix tablet of Isosorbide Mononitrate. Int J
Pharm Investig. 2014 Jan;4(1):38-45. doi: 10.4103/2230-973X.127739. PubMed PMID: 
24678461; PubMed Central PMCID: PMC3944616.


1140: Niizeki T, Kaneko K, Sugawara S, Sasaki T, Tsunoda Y, Takeishi Y, Kubota I.
Successful revascularization to right coronary artery by percutaneous coronary
intervention after endovascular therapy for leriche syndrome. Clin Med Insights
Case Rep. 2014 Mar 17;7:33-6. doi: 10.4137/CCRep.S13551. eCollection 2014. PubMed
PMID: 24678244; PubMed Central PMCID: PMC3964203.


1141: Palevsky PM. Renal angina: right concept...Wrong name? Clin J Am Soc
Nephrol. 2014 Apr;9(4):633-4. doi: 10.2215/CJN.01520214. Epub 2014 Mar 27. PubMed
PMID: 24677556; PubMed Central PMCID: PMC3974345.


1142: Basu RK, Wang Y, Wong HR, Chawla LS, Wheeler DS, Goldstein SL.
Incorporation of biomarkers with the renal angina index for prediction of severe 
AKI in critically ill children. Clin J Am Soc Nephrol. 2014 Apr;9(4):654-62. doi:
10.2215/CJN.09720913. Epub 2014 Mar 27. PubMed PMID: 24677554; PubMed Central
PMCID: PMC3974366.


1143: Liu L, Liu Y, Qi B, Wu Q, Li Y, Wang Z. Nicorandil attenuates endothelial
VCAM-1 expression via thioredoxin production in diabetic rats induced by
streptozotocin. Mol Med Rep. 2014 Jun;9(6):2227-32. doi: 10.3892/mmr.2014.2066.
Epub 2014 Mar 24. PubMed PMID: 24676284.


1144: Auer R, Gencer B, Räber L, Klingenberg R, Carballo S, Carballo D, Nanchen
D, Cornuz J, Vader JP, Vogt P, Jüni P, Matter CM, Windecker S, Lüscher TF, Mach
F, Rodondi N. Quality of care after acute coronary syndromes in a prospective
cohort with reasons for non-prescription of recommended medications. PLoS One.
2014 Mar 27;9(3):e93147. doi: 10.1371/journal.pone.0093147. eCollection 2014.
PubMed PMID: 24676282; PubMed Central PMCID: PMC3968068.


1145: Puddu PE, Terradura Vagnarelli O, Mancini M, Zanchetti A, Menotti A.
Typical and atypical coronary heart disease deaths and their different
relationships with risk factors. The Gubbio residential cohort study. Int J
Cardiol. 2014 May 1;173(2):300-4. doi: 10.1016/j.ijcard.2014.03.021. Epub 2014
Mar 15. PubMed PMID: 24673970.


1146: Svingen GF, Schartum-Hansen H, Ueland PM, Pedersen ER, Seifert R, Ebbing M,
Bønaa KH, Mellgren G, Nilsen DW, Nordrehaug JE, Øyen J, Nygård O. Elevated plasma
dimethylglycine is a risk marker of mortality in patients with coronary heart
disease. Eur J Prev Cardiol. 2015 Jun;22(6):743-52. doi:
10.1177/2047487314529351. Epub 2014 Mar 26. PubMed PMID: 24671904.


1147: Hanefeld M, Ganz X, Nolte C. [Hypoglycemia and cardiac arrhythmia in
patients with diabetes mellitus type 2]. Herz. 2014 May;39(3):312-9. doi:
10.1007/s00059-014-4086-1. German. PubMed PMID: 24671665.


1148: Nihei T, Takahashi J, Tsuburaya R, Ito Y, Shiroto T, Hao K, Takagi Y,
Matsumoto Y, Nakayama M, Miyata S, Sakata Y, Ito K, Shimokawa H. Circadian
variation of Rho-kinase activity in circulating leukocytes of patients with
vasospastic angina. Circ J. 2014;78(5):1183-90. Epub 2014 Mar 27. PubMed PMID:
24670923.


1149: Liu D, Jia H, Liu W, Ma D, Tan G, He W, Fu Y, Wang LX. Value of
multi-detector computed tomography angiography in predicting acute cardiac events
in patients with type 2 diabetes. Exp Ther Med. 2014 Apr;7(4):917-922. Epub 2014 
Jan 27. PubMed PMID: 24669251; PubMed Central PMCID: PMC3965129.


1150: Joshi V, Prosser K, Richens D. Early prosthetic valve degeneration with
Mitroflow aortic valves: determination of incidence and risk factors†. Interact
Cardiovasc Thorac Surg. 2014 Jul;19(1):36-40. doi: 10.1093/icvts/ivu033. Epub
2014 Mar 25. PubMed PMID: 24667584.


1151: McGrogan D, Mark D, Lee B, O'Donnell ME. Implementation of best medical
therapy for cardiovascular risk factors in vascular surgery patients treated in a
tertiary referral regional unit. Int J Clin Pract. 2014 Sep;68(9):1100-9. doi:
10.1111/ijcp.12415. Epub 2014 Mar 25. PubMed PMID: 24666966.


1152: Rosen LE, Singh RI, Mahon B. Myocardial hydrophilic polymer emboli
following cardiac catheterization: a case report and literature review.
Cardiovasc Pathol. 2014 May-Jun;23(3):175-7. doi: 10.1016/j.carpath.2014.01.009. 
Epub 2014 Feb 4. Review. PubMed PMID: 24666841.


1153: Schlitt A, Jordan K, Vordermark D, Schwamborn J, Langer T, Thomssen C.
Cardiotoxicity and oncological treatments. Dtsch Arztebl Int. 2014 Mar
7;111(10):161-8. doi: 10.3238/arztebl.2014.0161. Review. PubMed PMID: 24666651;
PubMed Central PMCID: PMC3971565.


1154: Thadani U. Challenges with nitrate therapy and nitrate tolerance:
prevalence, prevention, and clinical relevance. Am J Cardiovasc Drugs. 2014
Aug;14(4):287-301. doi: 10.1007/s40256-014-0072-5. Review. PubMed PMID: 24664980.


1155: Dhoble A, Lahr BD, Allison TG, Kopecky SL. Cardiopulmonary fitness and
heart rate recovery as predictors of mortality in a referral population. J Am
Heart Assoc. 2014 Mar 24;3(2):e000559. doi: 10.1161/JAHA.113.000559. PubMed PMID:
24663334; PubMed Central PMCID: PMC4187478.


1156: Özcem B, Gülşen K, Cerit L. An excellent collateralization between left
internal mammary artery to left external iliac artery. Anadolu Kardiyol Derg.
2014 May 19;14(3):E7-8. doi: 10.5152/akd.2014.5299. PubMed PMID: 24662596.


1157: Duchenne J, Mestres S, Dublanchet N, Combaret N, Marceau G, Caumon L,
Dutoit L, Ughetto S, Motreff P, Sapin V, Schmidt J; NSTEMI Study. Diagnostic
accuracy of copeptin sensitivity and specificity in patients with suspected
non-ST-elevation myocardial infarction with troponin I below the 99th centile at 
presentation. BMJ Open. 2014 Mar 24;4(3):e004449. doi:
10.1136/bmjopen-2013-004449. PubMed PMID: 24662448; PubMed Central PMCID:
PMC3975746.


1158: Yamamoto H, Awai K, Kuribayashi S, Kihara Y; PREDICT Investigators.
Rationale and design of the PREDICT (Plaque Registration and Evaluation Detected 
In Computed Tomography) registry. J Cardiovasc Comput Tomogr. 2014
Mar-Apr;8(2):90-6. doi: 10.1016/j.jcct.2013.12.004. Epub 2014 Jan 8. PubMed PMID:
24661823.


1159: Kong D, Xia W, Zhang Z, Xiao L, Yuan D, Liu Y, Yang G. Safflower yellow
injection combined with conventional therapy in treating unstable angina
pectoris: a meta-analysis. J Tradit Chin Med. 2013 Oct;33(5):553-61. PubMed PMID:
24660575.


1160: Kumar Paswan A, Prakash S, Dubey RK. Cardiac tamponade by hydatid
pericardial cyst: a rare case report. Anesth Pain Med. 2013 Dec 18;4(1):e9137.
doi: 10.5812/aapm.9137. eCollection 2014 Feb. PubMed PMID: 24660148; PubMed
Central PMCID: PMC3961027.


1161: Chaudhry UA, Rao C, Harling L, Athanasiou T. Does off-pump coronary artery 
bypass graft surgery have a beneficial effect on long-term mortality and
morbidity compared with on-pump coronary artery bypass graft surgery? Interact
Cardiovasc Thorac Surg. 2014 Jul;19(1):149-59. doi: 10.1093/icvts/ivu075. Epub
2014 Mar 21. Review. PubMed PMID: 24659552.


1162: De Luca G, Verdoia M, Schaffer A, Suryapranata H, Parodi G, Antoniucci D,
Marino P. Switching from high-dose clopidogrel to prasugrel in ACS patients
undergoing PCI: a single-center experience. J Thromb Thrombolysis. 2014
Oct;38(3):388-94. PubMed PMID: 24659130.


1163: D'Ascenzo F, Barbero U, Moretti C, Palmerini T, Della Riva D, Mariani A,
Omedè P, DiNicolantonio JJ, Biondi-Zoccai G, Gaita F. Percutaneous coronary
intervention versus coronary artery bypass graft for stable angina:
meta-regression of randomized trials. Contemp Clin Trials. 2014 May;38(1):51-8.
doi: 10.1016/j.cct.2014.03.002. Epub 2014 Mar 21. PubMed PMID: 24657881.


1164: Chou AY, Saw J. Basis for sex-specific expression of Takotsubo
cardiomyopathy, cardiac syndrome X, and spontaneous coronary artery dissection.
Can J Cardiol. 2014 Jul;30(7):738-46. doi: 10.1016/j.cjca.2013.12.008. Epub 2013 
Dec 17. Review. PubMed PMID: 24656530.


1165: Prescott E, Abildstrøm SZ, Aziz A, Merz NB, Gustafsson I, Halcox J, Hansen 
HS, Hansen PR, Kastrup J, Michelsen M, Mygind ND, Ong P, Pena A, Rosengren A,
Sechtem U, Søgaard P. Improving diagnosis and treatment of women with angina
pectoris and microvascular disease: the iPOWER study design and rationale. Am
Heart J. 2014 Apr;167(4):452-8. doi: 10.1016/j.ahj.2014.01.003. Epub 2014 Jan 15.
Review. PubMed PMID: 24655692.


1166: Yuksel IO, Arslan S, Bayar N, Kucukseymen S, Koklu E, Erol B. An unusual
pattern of all three coronary arteries originating from a single coronary artery 
arising from the right sinus of valsalva. Korean Circ J. 2014 Mar;44(2):125-7.
doi: 10.4070/kcj.2014.44.2.125. Epub 2014 Mar 12. PubMed PMID: 24653744; PubMed
Central PMCID: PMC3958608.


1167: Rahman A, Islam AM. Unprotected left main percutaneous coronary
intervention in a 108-year-old patient. Korean Circ J. 2014 Mar;44(2):113-7. doi:
10.4070/kcj.2014.44.2.113. Epub 2014 Mar 12. PubMed PMID: 24653741; PubMed
Central PMCID: PMC3958605.


1168: Kim JW, Yun KH, Kim EK, Kim YC, Joe DY, Ko JS, Rhee SJ, Lee EM, Yoo NJ, Kim
NH, Oh SK, Jeong JW. Effect of High Dose Rosuvastatin Loading before Primary
Percutaneous Coronary Intervention on Infarct Size in Patients with ST-Segment
Elevation Myocardial Infarction. Korean Circ J. 2014 Mar;44(2):76-81. doi:
10.4070/kcj.2014.44.2.76. Epub 2014 Mar 12. Erratum in: Korean Circ J. 2014
May;44(3):203. PubMed PMID: 24653736; PubMed Central PMCID: PMC3958612.


1169: Srinivas SK, Patra S, Ramalingam R, Agrawal N, Syed T, Shankarappa RK,
Manjunath CN. Successful management of Ellis type III left anterior descending
artery perforation following percutaneous coronary intervention by a covered
stent: Successfully resolved the dramatic complication. J Cardiovasc Dis Res.
2013 Dec;4(4):245-7. doi: 10.1016/j.jcdr.2014.01.003. Epub 2014 Feb 18. PubMed
PMID: 24653590; PubMed Central PMCID: PMC3953685.


1170: Wang X, Zhang C, Yang R, Zhu H, Zhao H, Li X. Clinical study of the
hypothesis of endogenous collateral wind on acute coronary syndrome: a review.
Afr J Tradit Complement Altern Med. 2013 Nov 2;11(1):121-6. eCollection 2014.
Review. PubMed PMID: 24653564; PubMed Central PMCID: PMC3957252.


1171: Sylvia S, Shi Y, Xue H, Tian X, Wang H, Liu Q, Medina A, Rozelle S. Survey 
using incognito standardized patients shows poor quality care in China's rural
clinics. Health Policy Plan. 2015 Apr;30(3):322-33. doi: 10.1093/heapol/czu014.
Epub 2014 Mar 20. PubMed PMID: 24653216.


1172: Cheng JM, Akkerhuis KM, Meilhac O, Oemrawsingh RM, Garcia-Garcia HM, van
Geuns RJ, Piquer D, Merle D, du Paty E, Galéa P, Jaisser F, Rossignol P, Serruys 
PW, Boersma E, Fareh J, Kardys I. Circulating osteoglycin and NGAL/MMP9 complex
concentrations predict 1-year major adverse cardiovascular events after coronary 
angiography. Arterioscler Thromb Vasc Biol. 2014 May;34(5):1078-84. doi:
10.1161/ATVBAHA.114.303486. Epub 2014 Mar 20. PubMed PMID: 24651681.


1173: Svanström H, Pasternak B, Hviid A. Use of strontium ranelate and risk of
acute coronary syndrome: cohort study. Ann Rheum Dis. 2014 Jun;73(6):1037-43.
doi: 10.1136/annrheumdis-2014-205283. Epub 2014 Mar 20. PubMed PMID: 24651624.


1174: Mourouzis I, Mantzouratou P, Galanopoulos G, Kostakou E, Dhalla AK,
Belardinelli L, Pantos C. The beneficial effects of ranolazine on cardiac
function after myocardial infarction are greater in diabetic than in nondiabetic 
rats. J Cardiovasc Pharmacol Ther. 2014 Sep;19(5):457-69. doi:
10.1177/1074248414524481. Epub 2014 Mar 19. PubMed PMID: 24651516.


1175: Inaba S, Mintz GS, Yun KH, Yakushiji T, Shimizu T, Kang SJ, Généreux P,
Weisz G, Rabbani LE, Moses JW, Stone GW, Maehara A. Mechanical complications of
everolimus-eluting stents associated with adverse events: an intravascular
ultrasound study. EuroIntervention. 2014 Mar 20;9(11):1301-8. doi:
10.4244/EIJV9I11A220. PubMed PMID: 24650772.


1176: Viswanathan GN, Chowdhary S, Anderson RA. Optical coherence tomography
appearances in healed coronary artery aneurysms after stent implantation. JACC
Cardiovasc Interv. 2014 Mar;7(3):336-7. doi: 10.1016/j.jcin.2013.06.022. PubMed
PMID: 24650406.


1177: Whitman IR, Boyle AJ. Extreme brachial loop. JACC Cardiovasc Interv. 2014
Mar;7(3):334-5. doi: 10.1016/j.jcin.2013.06.021. PubMed PMID: 24650405.


1178: Yang JH, Ren F. Clinical implications of tenascin-C and OX40 ligand in
patients with acute coronary syndrome. Biomed Rep. 2014 Jan;2(1):132-136. Epub
2013 Nov 4. PubMed PMID: 24649084; PubMed Central PMCID: PMC3917010.


1179: Midttun O, Townsend MK, Nygård O, Tworoger SS, Brennan P, Johansson M,
Ueland PM. Most blood biomarkers related to vitamin status, one-carbon
metabolism, and the kynurenine pathway show adequate preanalytical stability and 
within-person reproducibility to allow assessment of exposure or nutritional
status in healthy women and cardiovascular patients. J Nutr. 2014
May;144(5):784-90. doi: 10.3945/jn.113.189738. Epub 2014 Mar 19. PubMed PMID:
24647388; PubMed Central PMCID: PMC3985833.


1180: Follis F, Murero M, D'Ancona G, Pieri E, Follis M. Sharing medical data
easily using interdigital mobile communication. J Telemed Telecare. 2014
Apr;20(3):157-8. doi: 10.1177/1357633X14529240. Epub 2014 Mar 19. PubMed PMID:
24647383.


1181: Singh S, Loke YK, Enright P, Furberg CD. Republished: pro-arrhythmic and
pro-ischaemic effects of inhaled anticholinergic medications. Postgrad Med J.
2014 Apr;90(1062):205-7. doi: 10.1136/postgradmedj-2011-201275rep. PubMed PMID:
24643260.


1182: Tanındı A, Erkan AF, Ekici B, Alhan A, Töre HF. Neutrophil to lymphocyte
ratio is associated with more extensive, severe and complex coronary artery
disease and impaired myocardial perfusion. Turk Kardiyol Dern Ars. 2014
Mar;42(2):125-30. doi: 10.5543/tkda.2014.18949. PubMed PMID: 24643143.


1183: Yurtdaş M, Yaylali YT, Aladağ N, Özdemir M, Ceylan Y, Gençaslan M, Akbulut 
T. Heart rate recovery after exercise and its relation with
neutrophil-to-lymphocyte ratio in patients with cardiac syndrome X. Coron Artery 
Dis. 2014 Sep;25(6):485-92. doi: 10.1097/MCA.0000000000000110. PubMed PMID:
24642808.


1184: Abe N, Kashima Y, Izawa A, Motoki H, Ebisawa S, Miyashita Y, Imamura H,
Ikeda U. A 2-year follow-up of oxidative stress levels in patients with
ST-segment elevation myocardial infarction: a subanalysis of the ALPS-AMI study. 
Angiology. 2015 Mar;66(3):271-7. doi: 10.1177/0003319714525656. Epub 2014 Mar 17.
PubMed PMID: 24642392.


1185: Cao H, Zhai J, Mu W, Lei X, Cao H, Liu C, Shang H. Use of comparative
effectiveness research for similar Chinese patent medicine for angina pectoris of
coronary heart disease: a new approach based on patient-important outcomes.
Trials. 2014 Mar 19;15:84. doi: 10.1186/1745-6215-15-84. PubMed PMID: 24641790;
PubMed Central PMCID: PMC4234736.


1186: Meier P, Lansky AJ, Baumbach A. Almanac 2013: Acute coronary syndromes.
Acta Cardiol. 2014 Feb;69(1):100-8. PubMed PMID: 24640527.


1187: Ejlersen JA, May O. Impact of microbubble contrast on 2D strain
quantification. Acta Cardiol. 2014 Feb;69(1):15-22. PubMed PMID: 24640517.


1188: Paterson P, Nichols EH, Watson K, Boyd D. The importance of early
intervention in the treatment of dental infection. Dent Update. 2014
Jan-Feb;41(1):68-70, 72. PubMed PMID: 24640480.


1189: Ray KK, Ditmarsch M, Kallend D, Niesor EJ, Suchankova G, Upmanyu R,
Anzures-Cabrera J, Lehnert V, Pauly-Evers M, Holme I, Štásek J, van Hessen MW,
Jones P; dal-ACUTE Investigators. The effect of cholesteryl ester transfer
protein inhibition on lipids, lipoproteins, and markers of HDL function after an 
acute coronary syndrome: the dal-ACUTE randomized trial. Eur Heart J. 2014 Jul
14;35(27):1792-800. doi: 10.1093/eurheartj/ehu105. Epub 2014 Mar 17. PubMed PMID:
24639426.


1190: Writing Group for the AREDS2 Research Group, Bonds DE, Harrington M,
Worrall BB, Bertoni AG, Eaton CB, Hsia J, Robinson J, Clemons TE, Fine LJ, Chew
EY. Effect of long-chain ω-3 fatty acids and lutein + zeaxanthin supplements on
cardiovascular outcomes: results of the Age-Related Eye Disease Study 2 (AREDS2) 
randomized clinical trial. JAMA Intern Med. 2014 May;174(5):763-71. doi:
10.1001/jamainternmed.2014.328. PubMed PMID: 24638908.


1191: Pelletier R, Humphries KH, Shimony A, Bacon SL, Lavoie KL, Rabi D, Karp I, 
Tsadok MA, Pilote L; GENESIS-PRAXY Investigators. Sex-related differences in
access to care among patients with premature acute coronary syndrome. CMAJ. 2014 
Apr 15;186(7):497-504. doi: 10.1503/cmaj.131450. Epub 2014 Mar 17. PubMed PMID:
24638026; PubMed Central PMCID: PMC3986312.


1192: Sivertsen B, Lallukka T, Salo P, Pallesen S, Hysing M, Krokstad S, Simon
Øverland. Insomnia as a risk factor for ill health: results from the large
population-based prospective HUNT Study in Norway. J Sleep Res. 2014
Apr;23(2):124-32. PubMed PMID: 24635564.


1193: Nelson MD, Szczepaniak LS, Wei J, Haftabaradaren A, Bharadwaj M, Sharif B, 
Mehta P, Zhang X, Thomson LE, Berman DS, Li D, Bairey Merz CN. Diastolic
dysfunction in women with signs and symptoms of ischemia in the absence of
obstructive coronary artery disease: a hypothesis-generating study. Circ
Cardiovasc Imaging. 2014 May;7(3):510-6. doi: 10.1161/CIRCIMAGING.114.001714.
Epub 2014 Mar 14. PubMed PMID: 24633782; PubMed Central PMCID: PMC4031259.


1194: Khouzam RN, Naidu SS. Current status and future perspectives on alcohol
septal ablation for hypertrophic obstructive cardiomyopathy. Curr Cardiol Rep.
2014 May;16(5):478. doi: 10.1007/s11886-014-0478-3. Review. PubMed PMID:
24633648.


1195: Shiue I. Modeling the effects of indoor passive smoking at home, work, or
other households on adult cardiovascular and mental health: the Scottish Health
Survey, 2008-2011. Int J Environ Res Public Health. 2014 Mar 13;11(3):3096-107.
doi: 10.3390/ijerph110303096. PubMed PMID: 24633145; PubMed Central PMCID:
PMC3987022.


1196: Yoneyama K, Akashi YJ, Kida K, Ashikaga K, Musha H, Suzuki K, Harada T,
Miyake F. Metabolic planar imaging using 123I-β-methyl-iodophenyl pentadecanoic
acid identifies myocardial ischemic memory after intracoronary acetylcholine
provocation tests in patients with vasospastic angina. Int Heart J.
2014;55(2):113-8. Epub 2014 Mar 14. PubMed PMID: 24632951.


1197: Gordina MA, Orlovskiĭ VF. [Effect of vitamin D correction on insulin
resistance in patients with coronary heart disease and metabolic syndrome].
Georgian Med News. 2014 Feb;(227):32-6. Russian. PubMed PMID: 24632644.


1198: Pei Z, Ma D, Ji L, Zhang J, Su J, Xue W, Chen X, Wang W. Usefulness of
catestatin to predict malignant arrhythmia in patients with acute myocardial
infarction. Peptides. 2014 May;55:131-5. doi: 10.1016/j.peptides.2014.02.016.
Epub 2014 Mar 11. PubMed PMID: 24631953.


1199: Kohn CG, Parker MW, Limone BL, Coleman CI. Impact of angina frequency on
health utility values of patients with chronic stable angina. Health Qual Life
Outcomes. 2014 Mar 14;12:39. doi: 10.1186/1477-7525-12-39. PubMed PMID: 24628859;
PubMed Central PMCID: PMC3995582.


1200: Sunbul M, Kepez A, Tigen K, Erdogan O, Mutlu B. Successful treatment of
myocardial bridge with alcohol septal ablation in hypertrophic obstructive
cardiomyopathy. Int J Angiol. 2014 Mar;23(1):69-70. doi: 10.1055/s-0033-1353241. 
PubMed PMID: 24627621; PubMed Central PMCID: PMC3933499.


1201: Garatti A, Castelvecchio S, Canziani A, Corain L, Generali T, Mossuto E,
Gagliardotto P, Anastasia L, Salmaso L, Giacomazzi F, Menicanti L. Long-term
results of sequential vein coronary artery bypass grafting compared with totally 
arterial myocardial revascularization: a propensity score-matched follow-up
study†. Eur J Cardiothorac Surg. 2014 Dec;46(6):1006-13; discussion 1013. doi:
10.1093/ejcts/ezu057. Epub 2014 Mar 13. PubMed PMID: 24627440.


1202: Pregowski J, Kepka C, Kruk M, Mintz GS, Kalinczuk L, Ciszewski M,
Kochanowski L, Wolny R, Chmielak Z, Jastrzębski J, Klopotowski M, Zalewska J,
Demkow M, Karcz M, Witkowski A. The clinical significance and management of
patients with incomplete coronary angiography and the value of additional
computed tomography coronary angiography. Int J Cardiovasc Imaging. 2014
Apr;30(4):825-32. doi: 10.1007/s10554-014-0397-9. Epub 2014 Mar 13. PubMed PMID: 
24623270.


1203: Meier P, Lansky AJ, Baumbach A. Almanac 2013: acute coronary syndromes.
Wien Klin Wochenschr. 2014 Mar;126(5-6):176-83. doi: 10.1007/s00508-014-0526-4.
PubMed PMID: 24622880.


1204: Agewall S. [New guidelines for angina pectoris]. Tidsskr Nor Laegeforen.
2014 Mar 11;134(5):510. doi: 10.4045/tidsskr.13.1552. eCollection 2014 Mar 11.
Norwegian. PubMed PMID: 24621907.


1205: Bekler A, Gazi E, Tenekecioglu E, Karaagac K, Altun B, Temiz A, Barutçu A, 
Peker T, Aslan B, Yılmaz M. Assessment of the relationship between red cell
distribution width and fragmented QRS in patients with non-ST elevated acute
coronary syndrome. Med Sci Monit. 2014 Mar 13;20:413-9. doi: 10.12659/MSM.890151.
PubMed PMID: 24621882; PubMed Central PMCID: PMC3958571.


1206: Zhang J, Zhuang P, Lu Z, Zhang M, Zhang T, Zhang Y, Wang J, Liu D, Tong Y. 
Suxiaojiuxin pill enhances atherosclerotic plaque stability by modulating the
MMPs/TIMPs balance in ApoE-deficient mice. J Cardiovasc Pharmacol. 2014
Aug;64(2):120-6. doi: 10.1097/FJC.0000000000000095. PubMed PMID: 24621651.


1207: Edmondson D, Green P, Ye S, Halazun HJ, Davidson KW. Psychological stress
and 30-day all-cause hospital readmission in acute coronary syndrome patients: an
observational cohort study. PLoS One. 2014 Mar 12;9(3):e91477. doi:
10.1371/journal.pone.0091477. eCollection 2014. PubMed PMID: 24621575; PubMed
Central PMCID: PMC3951368.


1208: Nielsen LH, Ortner N, Nørgaard BL, Achenbach S, Leipsic J, Abdulla J. The
diagnostic accuracy and outcomes after coronary computed tomography angiography
vs. conventional functional testing in patients with stable angina pectoris: a
systematic review and meta-analysis. Eur Heart J Cardiovasc Imaging. 2014
Sep;15(9):961-71. doi: 10.1093/ehjci/jeu027. Epub 2014 Mar 11. Review. PubMed
PMID: 24618659.


1209: Ezzeldin E, Abo-Talib NF, Tammam MH, Shahat AA. Development and validation 
of LC/MS/MS method for the simultaneous determination of montelukast, gliclazide,
and nifedipine and its application to a pharmacokinetic study. Chem Cent J. 2014 
Mar 11;8(1):17. doi: 10.1186/1752-153X-8-17. PubMed PMID: 24618480; PubMed
Central PMCID: PMC3984717.


1210: Deckers JW, Simoons ML. [Abandon LDL cholesterol target levels]. Ned
Tijdschr Geneeskd. 2014;158:A7385. Dutch. PubMed PMID: 24618241.


1211: Yildiz A, Tekiner F, Karakurt A, Sirin G, Duman D. Preprocedural red blood 
cell distribution width predicts bare metal stent restenosis. Coron Artery Dis.
2014 Sep;25(6):469-73. doi: 10.1097/MCA.0000000000000105. PubMed PMID: 24614629.


1212: Tinetti ME, Han L, McAvay GJ, Lee DS, Peduzzi P, Dodson JA, Gross CP, Zhou 
B, Lin H. Anti-hypertensive medications and cardiovascular events in older adults
with multiple chronic conditions. PLoS One. 2014 Mar 10;9(3):e90733. doi:
10.1371/journal.pone.0090733. eCollection 2014. PubMed PMID: 24614535; PubMed
Central PMCID: PMC3948696.


1213: Ahmed R, Dunford J, Mehran R, Robson S, Kunadian V. Pre-eclampsia and
future cardiovascular risk among women: a review. J Am Coll Cardiol. 2014 May
13;63(18):1815-22. doi: 10.1016/j.jacc.2014.02.529. Epub 2014 Mar 5. Review.
PubMed PMID: 24613324.


1214: Gaudino M, Massetti M, Farina P, Hanet C, Etienne PY, Mazza A, Glineur D.
Chronic competitive flow from a patent arterial or venous graft to the circumflex
system does not impair the long-term patency of internal thoracic artery to left 
anterior descending grafts in patients with isolated predivisional left main
disease: long-term angiographic results of 2 different revascularization
strategies. J Thorac Cardiovasc Surg. 2014 Nov;148(5):1856-9. doi:
10.1016/j.jtcvs.2014.02.009. Epub 2014 Feb 10. PubMed PMID: 24613168.


1215: Byrkjeland R, Edvardsen E, Njerve IU, Arnesen H, Seljeflot I, Solheim S.
Insulin levels and HOMA index are associated with exercise capacity in patients
with type 2 diabetes and coronary artery disease. Diabetol Metab Syndr. 2014 Mar 
10;6(1):36. doi: 10.1186/1758-5996-6-36. PubMed PMID: 24612649; PubMed Central
PMCID: PMC3984726.


1216: Vukovic O, Tosevski DL, Jasovic-Gasic M, Damjanovic A, Zebic M, Britvic D, 
Stepanovic J, Djordjevic-Dikic A, Beleslin B, Ostojic M. Type D personality in
patients with coronary artery disease. Psychiatr Danub. 2014 Mar;26(1):46-51.
PubMed PMID: 24608156.


1217: Zaval's'ka TV. [The effect of clopidogrel and aspigrel on myocardial
ischemia in patients with unstable angina pectoris]. Lik Sprava. 2013
Mar;(2):67-9. Ukrainian. PubMed PMID: 24605613.


1218: Chmurawa J, Filipecki A, Mizia-Stec K. CRT-P for ineffective RV pacing in
variant angina. Kardiol Pol. 2014;72(2):203. doi: 10.5603/KP.2014.0034. PubMed
PMID: 24604509.


1219: Campos MA, Junior Prota ML, Gomes CA, Amaral KP, Almeida DC. Ludwig's
angina after severe thrombocytopenic purpura associated with dengue fever. Rev
Soc Bras Med Trop. 2014 Jan-Feb;47(1):116-8. doi: 10.1590/0037-8682-0054-2013.
PubMed PMID: 24603747.


1220: Zhao SP, Yu BL, Peng DQ, Huo Y. The effect of moderate-dose versus
double-dose statins on patients with acute coronary syndrome in China: Results of
the CHILLAS trial. Atherosclerosis. 2014 Apr;233(2):707-12. doi:
10.1016/j.atherosclerosis.2013.12.003. Epub 2014 Jan 8. PubMed PMID: 24603217.


1221: Meng K, Zhang W, Zhong Y, Mao X, Lin Y, Huang Y, Lang M, Peng Y, Zhu Z, Liu
Y, Zhao X, Yu K, Wu B, Ji Q, Zeng Q. Impairment of Circulating CD4⁺CD25⁺GARP⁺
regulatory T cells in patients with acute coronary syndrome. Cell Physiol
Biochem. 2014;33(3):621-32. doi: 10.1159/000358639. Epub 2014 Feb 28. PubMed
PMID: 24603196.


1222: Tousek P, Tousek F, Horak D, Cervinka P, Rokyta R, Pesl L, Jarkovsky J,
Widimsky P; CZECH-2 Investigators. The incidence and outcomes of acute coronary
syndromes in a central European country: results of the CZECH-2 registry. Int J
Cardiol. 2014 May 1;173(2):204-8. doi: 10.1016/j.ijcard.2014.02.013. Epub 2014
Feb 22. PubMed PMID: 24602321.


1223: Yaghoubi A, Golmohamadi Z, Alizadehasl A, Azarfarin R. Role of platelet
parameters and haematological indices in myocardial infarction and unstable
angina. J Pak Med Assoc. 2013 Sep;63(9):1133-7. PubMed PMID: 24601192.


1224: Rayman S, Dincer E, Almas K. Managing dental fear and anxiety. N Y State
Dent J. 2013 Nov;79(6):25-9. PubMed PMID: 24600761.


1225: Kaur N, Shafiq N, Negi H, Pandey A, Reddy S, Kaur H, Chadha N, Malhotra S. 
Terminalia arjuna in Chronic Stable Angina: Systematic Review and Meta-Analysis. 
Cardiol Res Pract. 2014;2014:281483. doi: 10.1155/2014/281483. Epub 2014 Jan 30. 
Review. PubMed PMID: 24600529; PubMed Central PMCID: PMC3926224.


1226: Zhou S, Chen J, Xu RY, Wu HY. Factors associated with the use of
percutaneous coronary intervention in elderly Chinese patients with a first ST
elevated acute myocardial infarction. Patient Prefer Adherence. 2014 Feb
17;8:257-62. doi: 10.2147/PPA.S57776. eCollection 2014. PubMed PMID: 24600207;
PubMed Central PMCID: PMC3933465.


1227: Hong LF, Li XL, Luo SH, Guo YL, Liu J, Zhu CG, Qing P, Xu RX, Wu NQ, Jiang 
LX, Li JJ. Relation of leukocytes and its subsets counts with the severity of
stable coronary artery disease in patients with diabetic mellitus. PLoS One. 2014
Mar 5;9(3):e90663. doi: 10.1371/journal.pone.0090663. eCollection 2014. PubMed
PMID: 24599246; PubMed Central PMCID: PMC3944194.


1228: Mann S. Management of calcium channel blocker overdose. Emerg Nurse. 2014
Mar;21(10):36-9. doi: 10.7748/en2014.03.21.10.36.e1287. Review. PubMed PMID:
24597819.


1229: Shah S, Khajuria V, Tandon VR, Gillani ZH, Lal M. Comparative evaluation of
efficacy, safety and haemostatic parameters of enoxaparin and fondaparinux in
unstable coronary artery disease. J Clin Diagn Res. 2014 Jan;8(1):31-4. doi:
10.7860/JCDR/2014/6359.3908. Epub 2014 Jan 12. PubMed PMID: 24596717; PubMed
Central PMCID: PMC3939573.


1230: Schartum-Hansen H, Pedersen ER, Svingen GF, Ueland PM, Seifert R, Ebbing M,
Strand E, Bleie Ø, Nygård O. Plasma choline, smoking, and long-term prognosis in 
patients with stable angina pectoris. Eur J Prev Cardiol. 2015 May;22(5):606-14. 
doi: 10.1177/2047487314524867. Epub 2014 Mar 4. PubMed PMID: 24595862.


1231: Kapural L. Spinal cord stimulation for intractable chronic pain. Curr Pain 
Headache Rep. 2014 Apr;18(4):406. doi: 10.1007/s11916-014-0406-7. Review. PubMed 
PMID: 24595705.


1232: Zavodni AE, Wasserman BA, McClelland RL, Gomes AS, Folsom AR, Polak JF,
Lima JA, Bluemke DA. Carotid artery plaque morphology and composition in relation
to incident cardiovascular events: the Multi-Ethnic Study of Atherosclerosis
(MESA). Radiology. 2014 May;271(2):381-9. doi: 10.1148/radiol.14131020. Epub 2014
Mar 4. PubMed PMID: 24592924; PubMed Central PMCID: PMC4263652.


1233: Szymczyk K, Polguj M, Szymczyk E, Majos A, Grzelak P, Stefańczyk L.
Prevalence of congenital coronary artery anomalies and variants in 726
consecutive patients based on 64-slice coronary computed tomography angiography. 
Folia Morphol (Warsz). 2014 Feb;73(1):51-7. doi: 10.5603/FM.2014.0007. PubMed
PMID: 24590523.


1234: Shah AD, Bartlett JW, Carpenter J, Nicholas O, Hemingway H. Comparison of
random forest and parametric imputation models for imputing missing data using
MICE: a CALIBER study. Am J Epidemiol. 2014 Mar 15;179(6):764-74. doi:
10.1093/aje/kwt312. Epub 2014 Jan 12. PubMed PMID: 24589914; PubMed Central
PMCID: PMC3939843.


1235: Pan W, Yu J, Shi R, Yan L, Yang T, Li Y, Zhang Z, Yu G, Bai Y, Schuchman
EH, He X, Zhang G. Elevation of ceramide and activation of secretory acid
sphingomyelinase in patients with acute coronary syndromes. Coron Artery Dis.
2014 May;25(3):230-5. doi: 10.1097/MCA.0000000000000079. PubMed PMID: 24589572.


1236: Veloutsou S, Bizani E, Fytianos K. Photo-Fenton decomposition of β-blockers
atenolol and metoprolol; study and optimization of system parameters and
identification of intermediates. Chemosphere. 2014 Jul;107:180-6. doi:
10.1016/j.chemosphere.2013.12.031. Epub 2014 Feb 28. PubMed PMID: 24589299.


1237: Ozcan F, Turak O, Canpolat U, Kadife I, Avci S, Işleyen A, Cebeci M, Malçok
Gürel Ö, Başar FN, Tok D, Topaloğlu S, Aras D, Aydoğdu S. Myocardial tissue
perfusion predicts the evolution of fragmented QRS in patients with ST-segment
elevation myocardial infarction undergoing primary percutaneous coronary
intervention. Ann Noninvasive Electrocardiol. 2014 Sep;19(5):454-61. doi:
10.1111/anec.12146. Epub 2014 Mar 4. PubMed PMID: 24589234.


1238: Assari S. Intercourse avoidance among women with coronary artery disease. J
Sex Med. 2014 Jul;11(7):1709-16. doi: 10.1111/jsm.12459. Epub 2014 Mar 3. PubMed 
PMID: 24589191.


1239: Chen SL, Liu Y, Lin L, Ye F, Zhang JJ, Tian NL, Zhang JX, Hu ZY, Xu T, Li
L, Xu B, Latif F, Nguyen T. Interleukin-6, but not C-reactive protein, predicts
the occurrence of cardiovascular events after drug-eluting stent for unstable
angina. J Interv Cardiol. 2014 Apr;27(2):142-54. doi: 10.1111/joic.12103. Epub
2014 Mar 4. PubMed PMID: 24588086.


1240: Rylander C, Sandanger TM, Engeset D, Lund E. Consumption of lean fish
reduces the risk of type 2 diabetes mellitus: a prospective population based
cohort study of Norwegian women. PLoS One. 2014 Feb 24;9(2):e89845. doi:
10.1371/journal.pone.0089845. eCollection 2014. PubMed PMID: 24587071; PubMed
Central PMCID: PMC3933657.


1241: Connor H, Clark DM. Thomas Paytherus (1752-1828): Entrepreneurial
surgeon-apothecary and ardent Jennerian. J Med Biogr. 2013 Aug;21(3):169-79. doi:
10.1177/0967772013479285. Epub 2013 Jul 4. PubMed PMID: 24585765.


1242: Terrier B, Chironi G, Pagnoux C, Cohen P, Puéchal X, Simon A, Mouthon L,
Guillevin L; French Vasculitis Study Group. Factors associated with major
cardiovascular events in patients with systemic necrotizing vasculitides: results
of a longterm followup study. J Rheumatol. 2014 Apr;41(4):723-9. doi:
10.3899/jrheum.130882. Epub 2014 Mar 1. PubMed PMID: 24584925.


1243: Smith SM, Huo T, Delia Johnson B, Bittner V, Kelsey SF, Vido Thompson D,
Noel Bairey Merz C, Pepine CJ, Cooper-Dehoff RM. Cardiovascular and mortality
risk of apparent resistant hypertension in women with suspected myocardial
ischemia: a report from the NHLBI-sponsored WISE Study. J Am Heart Assoc. 2014
Feb 28;3(1):e000660. doi: 10.1161/JAHA.113.000660. PubMed PMID: 24584740; PubMed 
Central PMCID: PMC3959684.


1244: İşcanlı MD, Metin Aksu N, Evranos B, Aytemir K, Özmen MM. Comparison of
TIMI and Gensini score in patients admitted to the emergency department with
chest pain, who underwent coronary angiography. Med Sci Monit. 2014 Mar
1;20:343-9. doi: 10.12659/MSM.889600. PubMed PMID: 24584173; PubMed Central
PMCID: PMC3945008.


1245: Woo JS, Jang WS, Kim HS, Lee JH, Choi EY, Kim JB, Kim WS, Kim KS, Kim W.
Comparison of peripheral arterial tonometry and flow-mediated vasodilation for
assessment of the severity and complexity of coronary artery disease. Coron
Artery Dis. 2014 Aug;25(5):421-6. doi: 10.1097/MCA.0000000000000094. PubMed PMID:
24584030.


1246: Ozaki Y, Imanishi T, Teraguchi I, Nishiguchi T, Orii M, Shiono Y, Shimamura
K, Ishibashi K, Tanimoto T, Yamano T, Ino Y, Yamaguchi T, Kubo T, Akasaka T.
Association between P-selectin glycoprotein ligand-1 and pathogenesis in acute
coronary syndrome assessed by optical coherence tomography. Atherosclerosis. 2014
Apr;233(2):697-703. doi: 10.1016/j.atherosclerosis.2013.12.052. Epub 2014 Jan 28.
PubMed PMID: 24583418.


1247: Corban MT, Hung OY, Eshtehardi P, Rasoul-Arzrumly E, McDaniel M, Mekonnen
G, Timmins LH, Lutz J, Guyton RA, Samady H. Myocardial bridging: contemporary
understanding of pathophysiology with implications for diagnostic and therapeutic
strategies. J Am Coll Cardiol. 2014 Jun 10;63(22):2346-55. doi:
10.1016/j.jacc.2014.01.049. Epub 2014 Feb 26. Review. PubMed PMID: 24583304;
PubMed Central PMCID: PMC4065198.


1248: Sedlak T, Izadnegahdar M, Humphries KH, Bairey Merz CN. Sex-specific
factors in microvascular angina. Can J Cardiol. 2014 Jul;30(7):747-55. doi:
10.1016/j.cjca.2013.08.013. Epub 2014 Feb 27. Review. PubMed PMID: 24582724;
PubMed Central PMCID: PMC4074454.


1249: Hochgruber T, Reichlin T, Wasila M, Vogler E, Twerenbold R, Sou SM, Roost
K, Lee G, Fischer A, Freidank H, Osswald S, Zellweger MJ, Mueller C. Novel
insights into the pathophysiology of different forms of stress testing. Clin
Biochem. 2014 Apr;47(6):338-43. doi: 10.1016/j.clinbiochem.2014.02.018. Epub 2014
Feb 25. PubMed PMID: 24582696.


1250: Cassar A, Prasad M, Rodriguez-Porcel M, Reeder GS, Karia D, DeMaria AN,
Lerman A. Safety and efficacy of extracorporeal shock wave myocardial
revascularization therapy for refractory angina pectoris. Mayo Clin Proc. 2014
Mar;89(3):346-54. doi: 10.1016/j.mayocp.2013.11.017. PubMed PMID: 24582193.


1251: Colak S, Gunes H, Afacan MA, Kandis H, Erdogan MO, Ayranci M, Saritas A.
Anaphylaxis after intramuscular injection of diclofenac sodium. Am J Emerg Med.
2014 Jul;32(7):815.e1-2. doi: 10.1016/j.ajem.2013.12.049. Epub 2014 Jan 3. PubMed
PMID: 24581886.


1252: Cui Q, Chen Y, Zhang M, Shan L, Sun Y, Yu P, Zhang G, Wang D, Zhao Z, Xu Q,
Xu B, Wang Y. Design, synthesis, and preliminary cardioprotective effect
evaluation of danshensu derivatives. Chem Biol Drug Des. 2014 Sep;84(3):282-91.
doi: 10.1111/cbdd.12312. Epub 2014 Jul 1. PubMed PMID: 24581174.


1253: Manjunath CN, Agarwal A, Bhat P, Ravindranath KS, Ananthakrishna R,
Ravindran R, Agarwal N. Coronary artery disease in patients undergoing cardiac
surgery for non-coronary lesions in a tertiary care centre. Indian Heart J. 2014 
Jan-Feb;66(1):52-6. doi: 10.1016/j.ihj.2013.12.014. Epub 2013 Dec 28. PubMed
PMID: 24581096; PubMed Central PMCID: PMC3946445.


1254: Li R, Yang S, Tang L, Yang Y, Chen H, Guan S, Han W, Liu H, Dai J, Gan Q,
Fang W, Qu X. Meta-analysis of the effect of percutaneous coronary intervention
on chronic total coronary occlusions. J Cardiothorac Surg. 2014 Feb 28;9:41. doi:
10.1186/1749-8090-9-41. Retraction in: J Cardiothorac Surg. 2015;10:43. PubMed
PMID: 24580774; PubMed Central PMCID: PMC3974033.


1255: Srećković M, Jagić N, Miloradović V, Nikolić D, Pavlović M, Maksimović
Srećković A. Unusual suspect-coronary subclavian steal syndrome caused severe
myocardial ischemia. Bosn J Basic Med Sci. 2014 Feb;14(1):45-7. PubMed PMID:
24579971; PubMed Central PMCID: PMC4333941.


1256: Kuryshev YA, Brown AM, Duzic E, Kirsch GE. Evaluating state dependence and 
subtype selectivity of calcium channel modulators in automated electrophysiology 
assays. Assay Drug Dev Technol. 2014 Mar;12(2):110-9. doi: 10.1089/adt.2013.552. 
Epub 2014 Feb 28. PubMed PMID: 24579774; PubMed Central PMCID: PMC4657039.


1257: Pollack CE, Frick KD, Herbert RJ, Blackford AL, Neville BA, Wolff AC,
Carducci MA, Earle CC, Snyder CF. It's who you know: patient-sharing, quality,
and costs of cancer survivorship care. J Cancer Surviv. 2014 Jun;8(2):156-66.
doi: 10.1007/s11764-014-0349-3. Epub 2014 Feb 28. PubMed PMID: 24578154; PubMed
Central PMCID: PMC4064794.


1258: Arevalo JJ, Soto KA, Caamaño B. [Depression in Acute Coronary Syndromes:
Application of the Beck Depression Inventory]. Rev Colomb Psiquiatr. 2014
Mar;43(1):2-6. doi: 10.1016/S0034-7450(14)70036-8. Epub 2014 Apr 7. Spanish.
PubMed PMID: 26573250.


1259: Masters JC, Shah MM, Feist AA. Drug Interaction between Sirolimus and
Ranolazine in a Kidney Transplant Patient. Case Rep Transplant. 2014;2014:548243.
doi: 10.1155/2014/548243. Epub 2014 Jan 2. PubMed PMID: 24575309; PubMed Central 
PMCID: PMC3910260.


1260: Aldakkak M, Stowe DF, Camara AK. Safety and Efficacy of Ranolazine for the 
Treatment of Chronic Angina Pectoris. Clin Med Insights Ther. 2013 Jan
15;2013(5):1-14. PubMed PMID: 24574825; PubMed Central PMCID: PMC3932785.


1261: Wilson JF. In the clinic. Stable ischemic heart disease. Ann Intern Med.
2014 Jan 7;160(1):ITC1-1-16; quiz ITC1-16. doi:
10.7326/0003-4819-160-1-201401070-01001. Review. PubMed PMID: 24573669.


1262: Moran AE, Forouzanfar MH, Roth GA, Mensah GA, Ezzati M, Flaxman A, Murray
CJ, Naghavi M. The global burden of ischemic heart disease in 1990 and 2010: the 
Global Burden of Disease 2010 study. Circulation. 2014 Apr 8;129(14):1493-501.
doi: 10.1161/CIRCULATIONAHA.113.004046. Epub 2014 Feb 26. Review. PubMed PMID:
24573351; PubMed Central PMCID: PMC4181601.


1263: Kinlay S. Coronary artery spasm as a cause of angina. Circulation. 2014 Apr
29;129(17):1717-9. doi: 10.1161/CIRCULATIONAHA.114.009219. Epub 2014 Feb 26.
PubMed PMID: 24573350; PubMed Central PMCID: PMC4507517.


1264: Ong P, Athanasiadis A, Borgulya G, Vokshi I, Bastiaenen R, Kubik S, Hill S,
Schäufele T, Mahrholdt H, Kaski JC, Sechtem U. Clinical usefulness, angiographic 
characteristics, and safety evaluation of intracoronary acetylcholine provocation
testing among 921 consecutive white patients with unobstructed coronary arteries.
Circulation. 2014 Apr 29;129(17):1723-30. doi: 10.1161/CIRCULATIONAHA.113.004096.
Epub 2014 Feb 26. PubMed PMID: 24573349.


1265: Wejner-Mik P, Lipiec P, Peruga JZ, Jaszewski R, Pawłowski W, Kasprzak J.
Optimal treatment of coronary-to-pulmonary artery fistula: surgery, coil or stent
graft? Postepy Kardiol Interwencyjnej. 2013;9(3):282-5. doi:
10.5114/pwki.2013.37510. Epub 2013 Sep 16. PubMed PMID: 24570733; PubMed Central 
PMCID: PMC3915981.


1266: Demir S, Avsar MK, Karakaya Z, Selcuk M, Tosu AN, Abal G, Tokuccu E, Demir 
M. Increased mean platelet volume is associated with coronary artery ectasia.
Postepy Kardiol Interwencyjnej. 2013;9(3):241-5. doi: 10.5114/pwki.2013.37502.
Epub 2013 Sep 16. PubMed PMID: 24570725; PubMed Central PMCID: PMC3915984.


1267: Gunes H, Kucukdurmaz Z, Seker E, Kurt R, Salk I, Karapınar H. Spontaneous
coronary artery dissection diagnosed by multislice computed tomography. Postepy
Kardiol Interwencyjnej. 2013;9(1):111-3. doi: 10.5114/pwki.2013.34038. Epub 2013 
Mar 21. PubMed PMID: 24570701; PubMed Central PMCID: PMC3915952.


1268: Kręcki R, Kasprzak J. Left anterior descending artery percutaneous coronary
intervention via the left internal mammary artery in a 54-year-old type 1
diabetic woman: a case report. Postepy Kardiol Interwencyjnej. 2013;9(1):101-4.
doi: 10.5114/pwki.2013.34035. Epub 2013 Mar 21. PubMed PMID: 24570698; PubMed
Central PMCID: PMC3915955.


1269: Yam N, Au TW, Cheng LC. Post-infarction ventricular septal defect: surgical
outcomes in the last decade. Asian Cardiovasc Thorac Ann. 2013 Oct;21(5):539-45. 
doi: 10.1177/0218492312462041. Epub 2013 Jul 9. PubMed PMID: 24570555.


1270: Sismanoglu M, Sarikaya S, Onk OA, Adademir T, Aksoy E, Kirali K. Treatment 
of left anterior descending coronary artery stenosis: stent or surgery. Asian
Cardiovasc Thorac Ann. 2013 Oct;21(5):528-32. doi: 10.1177/0218492312461262. Epub
2013 Jul 9. PubMed PMID: 24570553.
[truncated: 13,325,807 more chars]
