# Supplementary material for: Invisible Brain: Knowledge in Research Works and Neuron Activity
Source: PLoS One. 2016 Jul 20;11(7):e0158590. doi: 10.1371/journal.pone.0158590 (PMC4954711; doi:10.1371/journal.pone.0158590)
Supplement: S1 File — (ZIP) [file pone.0158590.s001.zip › Nephrology_pubmed.txt]

1: Smith JA, Zagel AL, Sun YV, Dolinoy DC, Bielak LF, Peyser PA, Turner ST,
Mosley TH Jr, Kardia SL. Epigenomic Indicators of Age in African Americans.
Hereditary Genet. 2014 Dec;3(3). pii: 137. Epub 2014 Oct 1. PubMed PMID:
26807331; PubMed Central PMCID: PMC4721639.


2: Sasaki S, Watanabe T, Tamura H, Nishiyama S, Wanezaki M, Sato C, Yamaura G,
Ishino M, Arimoto T, Takahashi H, Shishido T, Miyamoto T, Kubota I. Left atrial
strain as evaluated by two-dimensional speckle tracking predicts left atrial
appendage dysfunction in patients with acute ischemic stroke. BBA Clin. 2014 Sep 
28;2:40-7. doi: 10.1016/j.bbacli.2014.09.004. eCollection 2014 Dec. PubMed PMID: 
26672873; PubMed Central PMCID: PMC4633975.


3: Matafora V, Zagato L, Ferrandi M, Molinari I, Zerbini G, Casamassima N,
Lanzani C, Delli Carpini S, Trepiccione F, Manunta P, Bachi A, Capasso G.
Quantitative proteomics reveals novel therapeutic and diagnostic markers in
hypertension. BBA Clin. 2014 Oct 22;2:79-87. doi: 10.1016/j.bbacli.2014.10.001.
eCollection 2014 Dec. PubMed PMID: 26672470; PubMed Central PMCID: PMC4633972.


4: Chang CF, Hsu SN, Chien ST, Wang CT, Ni YJ, Hsu CW, Mei JT. Urethral
Metastasis from Rectal Adenocarcinoma: A Case Report and Review of the
Literature. Low Urin Tract Symptoms. 2015 Sep;7(3):162-5. doi:
10.1111/luts.12069. Epub 2014 Jul 28. PubMed PMID: 26663732.


5: Hsu CK, Wu MY, Chiang IN, Yang SS, Chang SJ. Are Middle-Aged Men with Chronic 
Kidney Disease at Higher Risk of Having Nocturia than Age-Matched Controls. Low
Urin Tract Symptoms. 2015 Sep;7(3):133-7. doi: 10.1111/luts.12064. Epub 2014 Jul 
7. PubMed PMID: 26663727.


6: Zerradi M, Dereumetz J, Boulet MM, Tchernof A. Androgens, body fat
Distribution and Adipogenesis. Curr Obes Rep. 2014 Dec;3(4):396-403. doi:
10.1007/s13679-014-0119-6. PubMed PMID: 26626916.


7: Chotikanatis K, Suman N, Bäcker M, Paudyal B, Schoeneman M, Kohlhoff S,
Hammerschlag MR. Pediatric Fistula Initiative: Reducing Bloodstream Infections in
an Outpatient Pediatric Hemodialysis Center. J Pediatric Infect Dis Soc. 2015
Dec;4(4):363-6. doi: 10.1093/jpids/piu053. Epub 2014 Jun 10. PubMed PMID:
26582876.


8: Ó Broin P, Hayde N, Bao Y, Ye B, Calder RB, de Boccardo G, Lubetzky M, Ajaimy 
M, Pullman J, Colovai A, Akalin E, Golden A. A pathogenesis-based transcript
signature in donor-specific antibody-positive kidney transplant patients with
normal biopsies. Genom Data. 2014 Oct 12;2:357-60. doi:
10.1016/j.gdata.2014.10.005. eCollection 2014 Dec. PubMed PMID: 26484130; PubMed 
Central PMCID: PMC4536051.


9: Hwang MJ, Do JY, Choi EW, Seo JH, Nam YJ, Yoon KW, Park JW, Cho KH, Kang SH,
Jin HJ. Immunoglobulin E-mediated hypersensitivity reaction after intraperitoneal
administration of vancomycin. Kidney Res Clin Pract. 2015 Mar;34(1):57-9. doi:
10.1016/j.krcp.2014.09.005. Epub 2014 Dec 5. PubMed PMID: 26484021; PubMed
Central PMCID: PMC4570630.


10: Blanco DB, Luckey D, Smart M, Pittelkow M, Kumar R, David CS, Mangalam AK.
Modulation of Immune response by Ultra-violet light in HLA class-II transgenic
mice. Jacobs J Allergy Immunol. 2014 Dec;1(1). pii: 007. PubMed PMID: 26473171;
PubMed Central PMCID: PMC4603567.


11: Mitsides N, Keane DF, Lindley E, Mitra S. Technology innovation for patients 
with kidney disease. J Med Eng Technol. 2014;39(7):424-33. doi:
10.3109/03091902.2015.1088089. PubMed PMID: 26453039.


12: Cruz AT, Geer JJ, Sarasak GM, Swartz SJ. Interferon Gamma Release Assays to
Diagnose Latent Tuberculosis Infection in Pediatric Dialysis Patients. J
Pediatric Infect Dis Soc. 2015 Mar;4(1):84-6. doi: 10.1093/jpids/piu113. Epub
2014 Dec 1. PubMed PMID: 26407367.


13: Yavuz S, Karabay-Bayazıt A, Yılmaz M, Gönlüşen G, Anarat A. Crescentic
glomerulonephritis in a child with Heiner syndrome. Turk J Pediatr. 2014
Nov-Dec;56(6):661-4. PubMed PMID: 26388600.


14: Çomak E, Doğan ÇS, Uslu-Gökçeoğlu A, Akbaş H, Özdem S, Koyun M, Akman S.
Association between vitamin D deficiency and disease activity in juvenile
idiopathic arthritis. Turk J Pediatr. 2014 Nov-Dec;56(6):626-31. PubMed PMID:
26388593.


15: Yamashita T, Horinaka S, Matsuhashi N, Suzuki N, Suzuki S, Ohtsuka T, Sagara 
K. Relation between frequency of activated partial prothrombin time measurements 
and clinical outcomes in patients after initiation of dabigatran: A two-center
cooperative study. J Arrhythm. 2015 Feb;31(1):18-21. doi:
10.1016/j.joa.2014.05.001. Epub 2014 Jun 16. PubMed PMID: 26336518; PubMed
Central PMCID: PMC4550116.


16: Dede F, Ayli D, Gonul I, Yuksel O, Ozturk R, Yildiz A, Yenigun E, Piskinpasa 
S, Turgut D, Koc E, Odabas AR. The effect of Helicobacter pylori eradication on
proteinuria in patients with primary glomerulonephritis. Arch Med Sci. 2015 Aug
12;11(4):764-9. doi: 10.5114/aoms.2013.37013. Epub 2013 Aug 20. PubMed PMID:
26322088; PubMed Central PMCID: PMC4548018.


17: Cao W, Hou FF, Nie J. AOPPs and the progression of kidney disease. Kidney Int
Suppl (2011). 2014 Nov;4(1):102-106. Review. PubMed PMID: 26312159; PubMed
Central PMCID: PMC4536974.


18: Fan Y, Wang N, Chuang P, He JC. Role of HIPK2 in kidney fibrosis. Kidney Int 
Suppl (2011). 2014 Nov;4(1):97-101. Review. PubMed PMID: 26312158; PubMed Central
PMCID: PMC4536960.


19: Tan RJ, Zhou D, Zhou L, Liu Y. Wnt/β-catenin signaling and kidney fibrosis.
Kidney Int Suppl (2011). 2014 Nov;4(1):84-90. Review. PubMed PMID: 26312156;
PubMed Central PMCID: PMC4536962.


20: Zhuang S, Liu N. EGFR signaling in renal fibrosis. Kidney Int Suppl (2011).
2014 Nov;4(1):70-74. Review. PubMed PMID: 26312153; PubMed Central PMCID:
PMC4536964.


21: Ostendorf T, Boor P, van Roeyen CR, Floege J. Platelet-derived growth factors
(PDGFs) in glomerular and tubulointerstitial fibrosis. Kidney Int Suppl (2011).
2014 Nov;4(1):65-69. Review. PubMed PMID: 26312152; PubMed Central PMCID:
PMC4536969.


22: Macconi D, Remuzzi G, Benigni A. Key fibrogenic mediators: old players.
Renin-angiotensin system. Kidney Int Suppl (2011). 2014 Nov;4(1):58-64. Review.
PubMed PMID: 26312151; PubMed Central PMCID: PMC4536968.


23: Nikolic-Paterson DJ, Wang S, Lan HY. Macrophages promote renal fibrosis
through direct and indirect mechanisms. Kidney Int Suppl (2011). 2014
Nov;4(1):34-38. Review. PubMed PMID: 26312148; PubMed Central PMCID: PMC4536961.


24: Yiu WH, Lin M, Tang SC. Toll-like receptor activation: from renal
inflammation to fibrosis. Kidney Int Suppl (2011). 2014 Nov;4(1):20-25. Review.
PubMed PMID: 26312146; PubMed Central PMCID: PMC4536963.


25: Hou FF, Liu Y. New insights into the pathogenesis and therapeutics of kidney 
fibrosis. Kidney Int Suppl (2011). 2014 Nov;4(1):1. PubMed PMID: 26312143; PubMed
Central PMCID: PMC4536958.


26: Hutchings J, Sutherland L. Student Nurse Understanding Of the Psychosocial
Impact Of Urinary Incontinence. Urol Nurs. 2014 Nov-Dec;34(6):318-25. PubMed
PMID: 26298928.


27: Ward-Smith P. Title IX: Implications for Health Care Providers. Urol Nurs.
2014 Nov-Dec;34(6):269. PubMed PMID: 26298922.


28: Ulrich B, Kear T. Patient Safety Culture in Nephrology Nurse Practice
Settings: Initial Findings. Nephrol Nurs J. 2014 Sep-Oct;41(5):459-75. PubMed
PMID: 26295089.


29: Ulrick B. Patient Safety in Nephrology Nurse Practice Settings. Nephrol Nurs 
J. 2014 Sep-Oct;41(5):441. PubMed PMID: 26295086.


30: Soji K, Doi S, Nakashima A, Sasaki K, Kawai T, Aoki A, Kyuden Y, Fujiwara K, 
Yokoyama Y, Masaki T. Efficacy of add-on therapy of aliskiren to an angiotensin
II receptor blocker on renal outcomes in advanced-stage chronic kidney disease: a
prospective, randomized, open-label study. Clin Exp Nephrol. 2015
Aug;19(4):631-8. doi: 10.1007/s10157-014-1044-4. Epub 2014 Oct 22. PubMed PMID:
26293451.


31: Headley CM. Do You Know How to Respond to Questions Related to Kidney
Donation? Nephrol Nurs J. 2014 Nov-Dec;41(6):618-23. PubMed PMID: 26287061.


32: Hoffart N. The Development of Kidney Transplant Nursing. Nephrol Nurs J. 2014
Nov-Dec;41(6):575-86; quiz 587. PubMed PMID: 26287055.


33: Colaneri J. An Overview of Transplant Immunosuppression--History, Principles,
and Current Practices in Kidney Transplantation. Nephrol Nurs J. 2014
Nov-Dec;41(6):549-60; quiz 561. PubMed PMID: 26287052.


34: Colaneri J. Reflections on 24 Years of Kidney Transplant Nursing. Nephrol
Nurs J. 2014 Nov-Dec;41(6):545, 566. PubMed PMID: 26287051.


35: Ulrich B. Kidney Transplantation--Celebrating 60 Years of Success. Nephrol
Nurs J. 2014 Nov-Dec;41(6):541. PubMed PMID: 26287049.


36: Kudo M, Matsui O, Izumi N, Iijima H, Kadoya M, Imai Y, Okusaka T, Miyayama S,
Tsuchiya K, Ueshima K, Hiraoka A, Ikeda M, Ogasawara S, Yamashita T, Minami T,
Yamakado K; Liver Cancer Study Group of Japan. JSH Consensus-Based Clinical
Practice Guidelines for the Management of Hepatocellular Carcinoma: 2014 Update
by the Liver Cancer Study Group of Japan. Liver Cancer. 2014 Oct;3(3-4):458-68.
doi: 10.1159/000343875. Review. PubMed PMID: 26280007; PubMed Central PMCID:
PMC4531423.


37: Ndamase S, Freercks R. The utility of urine sulphosalicylic acid testing in
the detection of non-albumin proteinuria. S Afr Med J. 2014 Dec 16;105(2):153.
doi: 10.7196/samj.9270. PubMed PMID: 26242506.


38: Polinder-Bos HA, Emmelot-Vonk MH, Gansevoort RT, Diepenbroek A, Gaillard CA. 
High fall incidence and fracture rate in elderly dialysis patients. Neth J Med.
2014 Dec;72(10):509-15. PubMed PMID: 26219755.


39: Santucci L, Candiano G, Petretto A, Bruschi M, Lavarello C, Inglese E,
Giorgio Righetti P, Marco Ghiggeri G. From hundreds to thousands: Widening the
normal human Urinome. Data Brief. 2014 Aug 22;1:25-8. doi:
10.1016/j.dib.2014.08.006. eCollection 2014 Dec. PubMed PMID: 26217681; PubMed
Central PMCID: PMC4459867.


40: Sarin SK, Kedarisetty CK, Abbas Z, Amarapurkar D, Bihari C, Chan AC, Chawla
YK, Dokmeci AK, Garg H, Ghazinyan H, Hamid S, Kim DJ, Komolmit P, Lata S, Lee GH,
Lesmana LA, Mahtab M, Maiwall R, Moreau R, Ning Q, Pamecha V, Payawal DA, Rastogi
A, Rahman S, Rela M, Saraya A, Samuel D, Saraswat V, Shah S, Shiha G, Sharma BC, 
Sharma MK, Sharma K, Butt AS, Tan SS, Vashishtha C, Wani ZA, Yuen MF, Yokosuka O;
APASL ACLF Working Party. Acute-on-chronic liver failure: consensus
recommendations of the Asian Pacific Association for the Study of the Liver
(APASL) 2014. Hepatol Int. 2014 Oct;8(4):453-71. doi: 10.1007/s12072-014-9580-2. 
Epub 2014 Sep 26. PubMed PMID: 26202751.


41: Maiwall R, Maras JS, Nayak SL, Sarin SK. Liver dialysis in acute-on-chronic
liver failure: current and future perspectives. Hepatol Int. 2014 Sep;8 Suppl
2:505-13. doi: 10.1007/s12072-014-9534-8. Epub 2014 Apr 24. PubMed PMID:
26201332.


42: Granata A, Di Nicolò P, Scarfia VR, Insalaco M, Lentini P, Veroux M, Fatuzzo 
P, Fiorini F. Renal transplantation parenchymal complications: what Doppler
ultrasound can and cannot do. J Ultrasound. 2014 Jul 29;18(2):109-16. doi:
10.1007/s40477-014-0118-1. eCollection 2015 Jun. PubMed PMID: 26191098; PubMed
Central PMCID: PMC4504857.


43: Granata A, Clementi S, Londrino F, Romano G, Veroux M, Fiorini F, Fatuzzo P. 
Renal transplant vascular complications: the role of Doppler ultrasound. J
Ultrasound. 2014 Apr 11;18(2):101-7. doi: 10.1007/s40477-014-0085-6. eCollection 
2015 Jun. Review. PubMed PMID: 26191097; PubMed Central PMCID: PMC4504861.


44: Nasri H, Ardalan MR, Rafieian-Kopaei M. Mechanistic Impacts of Medicinal
Plants in Diabetic Kidney Disease. Iran J Public Health. 2014 Sep;43(9):1311-3.
PubMed PMID: 26175992; PubMed Central PMCID: PMC4500440.


45: Celebi S, Kuzdan Ö, Sander S, Gündüz N, Özaydın S, Yavuz S. Congenital
Prepubic Sinus with Remnant Tissue Mimics Corpus Spongiosum: A Rare Case.
European J Pediatr Surg Rep. 2015 Jun;3(1):43-5. doi: 10.1055/s-0034-1396787.
Epub 2014 Dec 12. PubMed PMID: 26171315; PubMed Central PMCID: PMC4487123.


46: Yapici AK, Fidanci MK, Kilic S, Balamtekin N, Mutluay Arslan M, Yavuz ST,
Kalman S. Stevens-Johnson Syndrome triggered by a combination of clobazam,
lamotrigine and valproic acid in a 7-year-old child. Ann Burns Fire Disasters.
2014 Sep 30;27(3):121-5. PubMed PMID: 26170788; PubMed Central PMCID: PMC4441308.


47: Jha V. Risk of pre-eclampsia after kidney donation: Primum non nocere. Natl
Med J India. 2014 Nov-Dec;27(6):324-5. PubMed PMID: 26133329.


48: Lemmens GM, Poppe C, Hendrickx H, Roche NA, Peeters PC, Vermeersch HF,
Rogiers X, Lierde KV, Blondeel PN. Facial transplantation in a blind patient:
psychologic, marital, and family outcomes at 15 months follow-up. Psychosomatics.
2015 Jul-Aug;56(4):362-70. doi: 10.1016/j.psym.2014.05.002. Epub 2014 May 14.
PubMed PMID: 26096323.


49: Sun H, Al-Romaih KI, MacRae CA, Pollak MR. Human Kidney Disease-causing INF2 
Mutations Perturb Rho/Dia Signaling in the Glomerulus. EBioMedicine. 2014 Nov
13;1(2-3):107-15. doi: 10.1016/j.ebiom.2014.11.009. eCollection 2014 Dec. PubMed 
PMID: 26086034; PubMed Central PMCID: PMC4457406.


50: Kasap B, Çarman KB, Yiş U. A case of acute post-streptococcal
glomerulonephritis that developed posterior reversible encephalopathy syndrome.
Turk Pediatri Ars. 2014 Dec 1;49(4):348-52. doi: 10.5152/tpa.2014.430.
eCollection 2014 Dec. PubMed PMID: 26078688; PubMed Central PMCID: PMC4462310.


51: Büyükkaragöz B, Koçak M, Erdeniz EH, Yılmaz AÇ, Işın UU, Takcı Z, Güreşci S, 
Günbey S. Eight-year old male patient with painful swelling and eruptions in the 
legs. Turk Pediatri Ars. 2014 Jun 1;49(2):171-4. doi: 10.5152/tpa.2014.1707.
eCollection 2014 Jun. PubMed PMID: 26078657; PubMed Central PMCID: PMC4462279.


52: Gidding SS, Keith SW, Falkner B. Adolescent and adult African Americans have 
similar metabolic dyslipidemia. J Clin Lipidol. 2015 May-Jun;9(3):368-76. doi:
10.1016/j.jacl.2014.11.010. Epub 2014 Nov 29. PubMed PMID: 26073396; PubMed
Central PMCID: PMC4468785.


53: Yang X, Sun B, Wang H, Yin C, Wang X, Ji X. Increased serum IL-10 in lupus
patients promotes apoptosis of T cell subsets via the caspase 8 pathway initiated
by Fas signaling. J Biomed Res. 2015 May;29(3):232-40. doi:
10.7555/JBR.29.20130037. Epub 2014 Jun 21. Review. PubMed PMID: 26060447; PubMed 
Central PMCID: PMC4449491.


54: Vega A, Abad S, Verdalles U, Aragoncillo I, Velazquez K, Quiroga B, Escudero 
V, López-Gómez JM. Dose equivalence between continuous erythropoietin receptor
activator (CERA), Darbepoetin and Epoetin in patients with advanced chronic
kidney disease. Hippokratia. 2014 Oct-Dec;18(4):315-8. PubMed PMID: 26052197;
PubMed Central PMCID: PMC4453804.


55: El-Nahas AR, Elsaadany MM, Tharwat M, Mosbah A, Metwally AH, Hawary A, Keeley
FX Jr, Sheir KZ. Validation of the Arabic linguistic version of the Ureteral
Stent Symptoms Questionnaire. Arab J Urol. 2014 Dec;12(4):290-3. doi:
10.1016/j.aju.2014.08.001. Epub 2014 Sep 10. PubMed PMID: 26019964; PubMed
Central PMCID: PMC4434880.


56: Ghafouri A, Alnaimi AR, Alhothi HM, Alroubi I, Alrayashi M, Molhim NA,
Shokeir AA. Urinary incontinence in Qatar: A study of the prevalence, risk
factors and impact on quality of life. Arab J Urol. 2014 Dec;12(4):269-74. doi:
10.1016/j.aju.2014.08.002. Epub 2014 Sep 10. PubMed PMID: 26019961; PubMed
Central PMCID: PMC4435520.


57: Elshal AM, Abdelhalim A, Barakat TS, Shaaban AA, Nabeeh A, Ibrahiem el-H.
Prostatic abscess: Objective assessment of the treatment approach in the absence 
of guidelines. Arab J Urol. 2014 Dec;12(4):262-8. doi: 10.1016/j.aju.2014.09.002.
Epub 2014 Oct 19. PubMed PMID: 26019960; PubMed Central PMCID: PMC4435626.


58: Harraz AM, El-Assmy A, Tharwat M, Elshal AM, El-Nahas AR, Barakat TS,
Elsaadany MM, El-Halwagy S, Ibrahiem el HI. Predicting the resected tissue weight
from a digital rectal examination and total prostate specific antigen level
before transurethral resection of the prostate. Arab J Urol. 2014
Dec;12(4):256-61. doi: 10.1016/j.aju.2014.09.006. Epub 2014 Nov 11. PubMed PMID: 
26019959; PubMed Central PMCID: PMC4434800.


59: Shalaby MM, Kurkar A, Zarzour MA, Faddan AA, Khalil M, Abdelhafez MF. The
management of the persistent Müllerian duct syndrome. Arab J Urol. 2014
Sep;12(3):239-44. doi: 10.1016/j.aju.2014.04.001. Epub 2014 Apr 26. PubMed PMID: 
26019957; PubMed Central PMCID: PMC4435512.


60: Zahran MH, Helmy TE, Hafez AT, Dawaba M. Prepubertal testicular tumours:
Should testicular-sparing surgery be considered? A single-institution experience 
and review of the literature. Arab J Urol. 2014 Jun;12(2):130-6. doi:
10.1016/j.aju.2013.11.003. Epub 2013 Dec 11. PubMed PMID: 26019937; PubMed
Central PMCID: PMC4434582.


61: Nasri H, Rafieian-Kopaei M. Kidney tubular cell protection; recent findings. 
Iran J Pediatr. 2014 Dec;24(6):781-3. Epub 2014 Dec 12. PubMed PMID: 26019788;
PubMed Central PMCID: PMC4442844.


62: Ma R, Xu Y, Jiang W, Zhang W. Combination of Tripterygium wilfordii Hook F
and angiotensin receptor blocker synergistically reduces excretion of urinary
podocytes in patients with type 2 diabetic kidney disease. Biotechnol Biotechnol 
Equip. 2015 Jan 2;29(1):139-146. Epub 2014 Dec 11. PubMed PMID: 26019627; PubMed 
Central PMCID: PMC4434037.


63: Neumann ME. The year in review. Nephrol News Issues. 2014 Dec;28(13):27-9.
PubMed PMID: 26016177.


64: Mesar I, Bašić-Jukić N. [Proteomics in nephrology]. Acta Med Croatica. 2014
Apr;68(2):233-7. Croatian. PubMed PMID: 26012165.


65: Kes VB, Cesarik M, Zavoreo I, Butković SS, Kes P, Bašić-Jukić N, Rački S,
Jakić M, Delić-Brkljačić D, Jukić Z, Trkanjec Z, Šerić V, Solter VV, Bielen I,
Bašić S, Demarin V; Croatian Society for Neurovascular Disorders of Croatian
Medical Association; Croatian Society of Neuroimmunology and Neurogenetics of
Croatian Medical Association; Croatian Society of Neurology of Croatian Medical
Association; Croatian Soceity of Nephrology, Dialysis and Transplantation of
Croatian Medical Association. [Guidelines for diagnosis, therapy and follow up of
Anderson-Fabry disease]. Acta Med Croatica. 2014 Apr;68(2):223-32. Croatian.
PubMed PMID: 26012164.


66: Rački S, Bašić-Jukić N, Kes P, Ljutić D, Lovčić V, Prkačin I, Radić J,
Vujičić B, Bubić I, Jakić M, Belavić Ž, Sefer S, Pehai M, Klarić D, Gulin M;
Croatian Society for Nephrology, Dialysis and Transplantation. [Treatment of
anemia in chronic kidney disease--position statement of the Croatian Society for 
Nephrology, Dialysis and Transplantation and review of the KDIGO and ERPB
guidelines]. Acta Med Croatica. 2014 Apr;68(2):215-21. Croatian. PubMed PMID:
26012163.


67: Bašić-Jukić N, Rački S, Knotek M, Bubić-Filipi L, Bubić I, Zibar L, Kes P;
Croatian Society for Nephrology, Dialysis and Transplantation. [Consensus
statement of the Croatian Society for Nephrology, Dialysis and Transplantation
regarding the use of generic immunosuppressive drugs]. Acta Med Croatica. 2014
Apr;68(2):211-4. Croatian. PubMed PMID: 26012162.


68: Bašić-Jukić N, Rački S, Kes P, Ljutić D, Vujičić B, Lovčić V, Orlić L,
Prkačin I, Radić J, Jakić M, Klarić D, Gulin M; Croatian Society of Nephrology,
Dialysis and Transplantation. [How to prevent protein-energy wasting in patients 
with chronic kidney disease--position statement of the Croatian Society of
Nephrology, Dialysis and Transplantation]. Acta Med Croatica. 2014
Apr;68(2):191-9. Croatian. PubMed PMID: 26012159.


69: Orlić L, Mikolaševic I, Mličević M, Mioč T, Golubić S, Lončarić K, Lanča N,
Rački S. [Analysis of patients with acute renal failure hospitalized at
department of nephrology and dialysis, Rijeka University Hospital, during the
five-year period]. Acta Med Croatica. 2014 Apr;68(2):103-9. Croatian. PubMed
PMID: 26012146.


70: Kes P. [What do we know about chronic kidney disease at the beginning of the 
21st century?]. Acta Med Croatica. 2014 Apr;68(2):75-7. Review. Croatian. PubMed 
PMID: 26012141.


71: Puzantian H, Zuber K, Davis J. The status of advanced practitioners in
nephrology: the 2014 report. Nephrol News Issues. 2014 Nov;28(12):20, 22-6.
PubMed PMID: 26012117.


72: Sanada F, Taniyama Y, Azuma J, Yuka II, Kanbara Y, Iwabayashi M, Rakugi H,
Morishita R. Therapeutic Angiogenesis by Gene Therapy for Critical Limb Ischemia:
Choice of Biological Agent. Immunol Endocr Metab Agents Med Chem. 2014
Apr;14(1):32-39. PubMed PMID: 26005508; PubMed Central PMCID: PMC4435566.


73: Zhao WY, Zhang L, Zhu YH, Zhu FY, Chen Y, Shen Q, Xu H, Zeng L. Single
kidneys transplanted from small pediatric donors less than 15 kilograms into
pediatric recipients. Transplantation. 2014 Dec 27;98(12):e97-100. doi:
10.1097/TP.0000000000000529. PubMed PMID: 25955345.


74: Touhami S, Arzouk N, Darugar A, Heron E, Clarençon F, Bodaghi B, LeHoang P,
Barrou B, Touitou V. Everolimus-induced posterior reversible encephalopathy
syndrome and bilateral optic neuropathy after kidney transplantation.
Transplantation. 2014 Dec 27;98(12):e102-4. doi: 10.1097/TP.0000000000000551.
PubMed PMID: 25955341.


75: Simmerling MC. Financial and social complications as barriers to satisfaction
with life among living kidney donors. Transplantation. 2014 Dec 27;98(12):1258-9.
doi: 10.1097/TP.0000000000000389. PubMed PMID: 25955339.


76: Nasri H. Know your blood pressure; the theme of world hypertension day 2014. 
Iran J Public Health. 2014 Aug;43(8):1154-6. PubMed PMID: 25927049; PubMed
Central PMCID: PMC4411916.


77: Neely BA, Ferrante JA, Chaves JM, Soper JL, Almeida JS, Arthur JM, Gulland
FM, Janech MG. Proteomic Analysis of Plasma from California Sea Lions (Zalophus
californianus) Reveals Apolipoprotein E as a Candidate Biomarker of Chronic
Domoic Acid Toxicosis. PLoS One. 2015 Apr 28;10(4):e0123295. doi:
10.1371/journal.pone.0123295. eCollection 2014. PubMed PMID: 25919366; PubMed
Central PMCID: PMC4412824.


78: Park CH, Jeong YH, Lee DK, Hwang JY, Uh KJ, Yeom SC, Ahn C, Lee CK.
Availability of empty zona pellucida for generating embryonic chimeras. PLoS One.
2015 Apr 28;10(4):e0123178. doi: 10.1371/journal.pone.0123178. eCollection 2014. 
PubMed PMID: 25919298; PubMed Central PMCID: PMC4412630.


79: Cândido C, Viegas M, Sobrinho G, Natário A, Barreto C, Felgueiras J, Vinhas
J. Transposition of the cephalic vein in therapeutic rescue of cephalic arch
stenosis. Clin Kidney J. 2014 Oct;7(5):501-3. doi: 10.1093/ckj/sfu089. Epub 2014 
Aug 30. PubMed PMID: 25878790; PubMed Central PMCID: PMC4379347.


80: Zhang G, Huang W, Shen C. Debakey III aortic dissection in a hemodialysis
patient. Clin Kidney J. 2014 Oct;7(5):491-2. doi: 10.1093/ckj/sfu084. Epub 2014
Aug 1. PubMed PMID: 25878785; PubMed Central PMCID: PMC4379342.


81: Muchayi T, Mathur D, Munoz Mendoza J. Can your hunch get this punch? Clin
Kidney J. 2014 Oct;7(5):486-7. doi: 10.1093/ckj/sfu076. Epub 2014 Jul 24. PubMed 
PMID: 25878782; PubMed Central PMCID: PMC4379335.


82: Wallace E, Maillard N, Ueda H, Hall S, Fatima H, Novak J, Julian BA. Immune
profile of IgA-dominant diffuse proliferative glomerulonephritis. Clin Kidney J. 
2014 Oct;7(5):479-83. doi: 10.1093/ckj/sfu090. PubMed PMID: 25878780; PubMed
Central PMCID: PMC4379348.


83: Omokawa A, Komatsuda A, Hirokawa M, Wakui H. Membranous nephropathy with
monoclonal IgG4 deposits and associated IgG4-related lung disease. Clin Kidney J.
2014 Oct;7(5):475-8. doi: 10.1093/ckj/sfu077. Epub 2014 Jul 25. PubMed PMID:
25878779; PubMed Central PMCID: PMC4379336.


84: Fukami K, Yamagishi S, Sakai K, Nasu M, Okuda S. Effects of switching from
oral administration to intravenous injection of l-carnitine on lipid metabolism
in hemodialysis patients. Clin Kidney J. 2014 Oct;7(5):470-4. doi:
10.1093/ckj/sfu082. Epub 2014 Jul 29. PubMed PMID: 25878778; PubMed Central
PMCID: PMC4379340.


85: Cano FJ, Freundlich M, Ceballos ML, Rojo AP, Azocar MA, Delgado IO, Ibacache 
MJ, Delucchi MA, Lillo AM, Irarrázabal CE, Ugarte MF. Longitudinal FGF23 and
Klotho axis characterization in children treated with chronic peritoneal
dialysis. Clin Kidney J. 2014 Oct;7(5):457-63. doi: 10.1093/ckj/sfu074. Epub 2014
Aug 8. PubMed PMID: 25878777; PubMed Central PMCID: PMC4379333.


86: Thomson B, Joseph G, Clark WF, Hladunewich M, Patel A, Blake P, Eastabrook G,
Matsui D, Sharma A, House A. Maternal, pregnancy and fetal outcomes in de novo
anti-glomerular basement membrane antibody disease in pregnancy: a systematic
review. Clin Kidney J. 2014 Oct;7(5):450-6. doi: 10.1093/ckj/sfu086. Epub 2014
Aug 14. PubMed PMID: 25878776; PubMed Central PMCID: PMC4379344.


87: Hughes S, Szeki I, Nash MJ, Thachil J. Anticoagulation in chronic kidney
disease patients-the practical aspects. Clin Kidney J. 2014 Oct;7(5):442-9. doi: 
10.1093/ckj/sfu080. Epub 2014 Aug 2. PubMed PMID: 25878775; PubMed Central PMCID:
PMC4379338.


88: Sanchez-Niño MD, Ortiz A. Differential effects of oral and intravenous
l-carnitine on serum lipids: is the microbiota the answer? Clin Kidney J. 2014
Oct;7(5):437-41. doi: 10.1093/ckj/sfu099. PubMed PMID: 25878774; PubMed Central
PMCID: PMC4379349.


89: Saleh F, Kim SJ, Okrainec A, Jackson TD. Bariatric surgery in patients with
reduced kidney function: an analysis of short-term outcomes. Surg Obes Relat Dis.
2015 Jul-Aug;11(4):828-35. doi: 10.1016/j.soard.2014.11.012. Epub 2014 Nov 20.
PubMed PMID: 25868831.


90: Caravaca-Fontán F, Jimenez S, Fernández-Rodríguez A, Marcén R, Quereda C.
Black esophagus in the early kidney post-transplant period. Clin Kidney J. 2014
Dec;7(6):613-4. doi: 10.1093/ckj/sfu094. Epub 2014 Sep 14. PubMed PMID: 25859384;
PubMed Central PMCID: PMC4389133.


91: Bell C, Skordilis K, Al-Baaj F, Bentall A. Imported bugs, not beasts:
extensively drug-resistant tuberculosis and acute kidney injury. Clin Kidney J.
2014 Dec;7(6):609-12. doi: 10.1093/ckj/sfu102. Epub 2014 Oct 4. PubMed PMID:
25859383; PubMed Central PMCID: PMC4389139.


92: Di Maso V, Carraro M, Bevilacqua E, Bucconi S, Artero ML, Boscutti G.
Warfarin-related nephropathy: possible role for the warfarin pharmacogenetic
profile. Clin Kidney J. 2014 Dec;7(6):605-8. doi: 10.1093/ckj/sfu112. Epub 2014
Oct 28. PubMed PMID: 25859382; PubMed Central PMCID: PMC4389147.


93: Anandagoda N, Jayawardene S, Macdougall IC, Shah S. Desmopressin use prior to
renal transplant biopsy-does it fit? Clin Kidney J. 2014 Dec;7(6):602-4. doi:
10.1093/ckj/sfu110. Epub 2014 Oct 29. PubMed PMID: 25859381; PubMed Central
PMCID: PMC4389145.


94: Hamilton P, Myers J, Gillham J, Ayers G, Brown N, Venning M. Urinary protein 
selectivity in nephrotic syndrome and pregnancy: resurrection of a biomarker when
renal biopsy is contraindicated. Clin Kidney J. 2014 Dec;7(6):595-8. doi:
10.1093/ckj/sfu103. Epub 2014 Oct 1. PubMed PMID: 25859379; PubMed Central PMCID:
PMC4389140.


95: Connors NJ, Sise ME, Nelson LS, Hoffman RS, Smith SW. Methotrexate toxicity
treated with continuous venovenous hemofiltration, leucovorin and glucarpidase.
Clin Kidney J. 2014 Dec;7(6):590-2. doi: 10.1093/ckj/sfu093. Epub 2014 Sep 16.
PubMed PMID: 25859377; PubMed Central PMCID: PMC4389132.


96: Harshman LA, Muff-Luett M, Neuberger ML, Dagle JM, Shilyansky J, Nester CM,
Brophy PD, Jetton JG. Peritoneal dialysis in an extremely low-birth-weight infant
with acute kidney injury. Clin Kidney J. 2014 Dec;7(6):582-5. doi:
10.1093/ckj/sfu095. Epub 2014 Sep 11. PubMed PMID: 25859376; PubMed Central
PMCID: PMC4389134.


97: Edwards-Richards A, DeFreitas M, Katsoufis CP, Seeherunvong W, Sasaki N,
Freundlich M, Zilleruelo G, Abitbol CL. Capillary rarefaction: an early marker of
microvascular disease in young hemodialysis patients. Clin Kidney J. 2014
Dec;7(6):569-74. doi: 10.1093/ckj/sfu106. Epub 2014 Oct 20. PubMed PMID:
25859374; PubMed Central PMCID: PMC4389142.


98: Parker K, Nikam M, Jayanti A, Mitra S. Medication burden in CKD-5D: impact of
dialysis modality and setting. Clin Kidney J. 2014 Dec;7(6):557-61. doi:
10.1093/ckj/sfu091. Epub 2014 Sep 11. PubMed PMID: 25859372; PubMed Central
PMCID: PMC4389130.


99: Sahota S, Rodby R. Inpatient hemodialysis without anticoagulation in adults. 
Clin Kidney J. 2014 Dec;7(6):552-6. doi: 10.1093/ckj/sfu114. Epub 2014 Oct 30.
PubMed PMID: 25859371; PubMed Central PMCID: PMC4389149.


100: Barbour S, Beaulieu M, Gill J, Espino-Hernandez G, Reich HN, Levin A. The
need for improved uptake of the KDIGO glomerulonephritis guidelines into clinical
practice in Canada: a survey of nephrologists. Clin Kidney J. 2014
Dec;7(6):538-45. doi: 10.1093/ckj/sfu104. Epub 2014 Oct 24. PubMed PMID:
25859369; PubMed Central PMCID: PMC4389141.


101: Goel N, Pullman JM, Coco M. Cocaine and kidney injury: a kaleidoscope of
pathology. Clin Kidney J. 2014 Dec;7(6):513-7. doi: 10.1093/ckj/sfu092. Epub 2014
Sep 12. Review. PubMed PMID: 25859366; PubMed Central PMCID: PMC4389131.


102: Pai-Dhungat JV, Parikh F. Josef Dietl (1804-1878)--medical reformer and "his
crisis". J Assoc Physicians India. 2014 Aug;62(8):763-4. PubMed PMID: 25856959.


103: Ghimire M, Pahari B, Das G, Sharma SK, Das GC. Prevalence of Peripheral
Arterial Disease (PAD) in End Stage Renal Disease (ESRD) Patients on
Hemodialysis: a study from central Nepal. Kathmandu Univ Med J (KUMJ). 2014
Jul-Sep;12(47):181-4. PubMed PMID: 25855108.


104: Borg JJ, Laslop A, Pani L, Maciulaitis R, Melchiorri D. Reflections on
Decisions Made on the Well-Established Use of Medicinal Products by EU Regulators
and the ECJ. Sci Pharm. 2014 Mar 24;82(3):541-54. doi: 10.3797/scipharm.1402-14. 
eCollection 2014 Sep. PubMed PMID: 25853067; PubMed Central PMCID: PMC4318218.


105: Kraut JA, Kurtz I. Treatment of acute non-anion gap metabolic acidosis. Clin
Kidney J. 2015 Feb;8(1):93-9. doi: 10.1093/ckj/sfu126. Epub 2014 Dec 1. PubMed
PMID: 25852932; PubMed Central PMCID: PMC4377741.


106: Seibt T, Fischereder M, Schönermarck U. Membrane and centrifugal therapeutic
plasma exchange: practical difficulties in anticoagulating the extracorporeal
circuit. Clin Kidney J. 2014 Aug;7(4):430. doi: 10.1093/ckj/sfu063. Epub 2014 Jul
8. PubMed PMID: 25852931; PubMed Central PMCID: PMC4377809.


107: Mavani G, Machnicki S, Lavie R. Combined pulmonary venous thromboembolism
and renal artery thrombosis in a patient with non-small cell lung cancer. Clin
Kidney J. 2014 Aug;7(4):428-9. doi: 10.1093/ckj/sfu072. Epub 2014 Jul 9. PubMed
PMID: 25852930; PubMed Central PMCID: PMC4377817.


108: Tandon T, Mujtaba M, Mishler D, Phillips C, Sharfuddin A. Early
Enterococcus-associated acute postinfectious glomerulonephritis after kidney
transplant. Clin Kidney J. 2014 Aug;7(4):426-7. doi: 10.1093/ckj/sfu069. Epub
2014 Jul 1. PubMed PMID: 25852929; PubMed Central PMCID: PMC4377814.


109: Moradveisi B, Rashidi A, Alavi S, Eskandarifar A. Nephrotic syndrome in
acute promyelocytic leukemia. Clin Kidney J. 2014 Aug;7(4):424-5. doi:
10.1093/ckj/sfu062. Epub 2014 Jun 23. PubMed PMID: 25852928; PubMed Central
PMCID: PMC4377808.


110: Mavani G, Wolf V, Orin G. Spontaneous tumor lysis syndrome in a case of
B-cell non-Hodgkin's lymphoma. Clin Kidney J. 2014 Aug;7(4):422-3. doi:
10.1093/ckj/sfu061. Epub 2014 Jun 17. PubMed PMID: 25852927; PubMed Central
PMCID: PMC4377807.


111: Abdelghany M, Nasser S, Frem G, Goldblatt C. Tubulointerstitial nephritis
and uveitis syndrome in an elderly woman. Clin Kidney J. 2014 Aug;7(4):420-1.
doi: 10.1093/ckj/sfu055. Epub 2014 Jun 9. PubMed PMID: 25852926; PubMed Central
PMCID: PMC4377801.


112: Mathur M, D'Souza AV, Malhotra V, Agarwal D, Beniwal P. Uremic frost. Clin
Kidney J. 2014 Aug;7(4):418-9. doi: 10.1093/ckj/sfu057. Epub 2014 Jun 17. PubMed 
PMID: 25852925; PubMed Central PMCID: PMC4377803.


113: Castro J, Sanchez de la Nieta MD, Relea F, Figueroa T. Mucormycosis with
diabetic and lupus nephropathy. Clin Kidney J. 2014 Aug;7(4):414-5. doi:
10.1093/ckj/sfu053. Epub 2014 Jun 11. PubMed PMID: 25852923; PubMed Central
PMCID: PMC4377799.


114: Ghonge N, Jasuja S. Polycystic horseshoe kidney: dealing with double
trouble. Clin Kidney J. 2014 Aug;7(4):413. doi: 10.1093/ckj/sfu052. Epub 2014 Jun
4. PubMed PMID: 25852922; PubMed Central PMCID: PMC4377798.


115: Rademacher S, Anagnostopoulos J, Luft FC, Kettritz R. Erdheim-Chester
disease and knee pain in a dialysis patient. Clin Kidney J. 2014 Aug;7(4):402-5. 
doi: 10.1093/ckj/sfu031. Epub 2014 Apr 4. PubMed PMID: 25852919; PubMed Central
PMCID: PMC4377794.


116: Mavani G, Kesar V, Devita MV, Rosenstock JL, Michelis MF, Schwimmer JA.
Neurofibromatosis type 1-associated hypertension secondary to coarctation of the 
thoracic aorta. Clin Kidney J. 2014 Aug;7(4):394-5. doi: 10.1093/ckj/sfu054. Epub
2014 Jun 5. PubMed PMID: 25852916; PubMed Central PMCID: PMC4377800.


117: Ram R, Sandeep P, Sridhar AV, Rukumangadha N, Sivakumar V.
Membranoproliferative glomerulonephritis and Pott's disease. Clin Kidney J. 2014 
Aug;7(4):391-3. doi: 10.1093/ckj/sfu051. Epub 2014 Jun 12. PubMed PMID: 25852915;
PubMed Central PMCID: PMC4377797.


118: Viecelli A, Jamboti J, Waring A, Banham N, Ferrari P. Acute kidney injury
due to decompression illness. Clin Kidney J. 2014 Aug;7(4):380-2. doi:
10.1093/ckj/sfu048. Epub 2014 May 27. PubMed PMID: 25852912; PubMed Central
PMCID: PMC4377796.


119: Upadhyay C, Cameron K, Murphy L, Battistella M. Measuring pain in patients
undergoing hemodialysis: a review of pain assessment tools. Clin Kidney J. 2014
Aug;7(4):367-72. doi: 10.1093/ckj/sfu067. Epub 2014 Jul 1. PubMed PMID: 25852910;
PubMed Central PMCID: PMC4377812.


120: Satirapoj B, Siritaweesuk N, Supasyndh O. Urinary angiotensinogen as a
potential biomarker of diabetic nephropathy. Clin Kidney J. 2014 Aug;7(4):354-60.
doi: 10.1093/ckj/sfu059. Epub 2014 Jul 15. PubMed PMID: 25852909; PubMed Central 
PMCID: PMC4377805.


121: Graziani G, Podestà MA, Cucchiari D, Reggiani F, Ponticelli C.
Erdheim-Chester disease: from palliative care to targeted treatment. Clin Kidney 
J. 2014 Aug;7(4):339-43. doi: 10.1093/ckj/sfu068. Epub 2014 Jul 15. PubMed PMID: 
25852907; PubMed Central PMCID: PMC4377813.


122: Bodaghi B, Massamba N, Izzedine H. The eye: a window on kidney diseases.
Clin Kidney J. 2014 Aug;7(4):337-8. doi: 10.1093/ckj/sfu073. PubMed PMID:
25852906; PubMed Central PMCID: PMC4377818.


123: Kolesnyk I, Noordzij M, Kolesnyk M, Kulyzky M, Jager KJ. Renal replacement
therapy in Ukraine: epidemiology and international comparisons. Clin Kidney J.
2014 Jun;7(3):330-5. doi: 10.1093/ckj/sfu037. Epub 2014 Apr 24. PubMed PMID:
25852905; PubMed Central PMCID: PMC4377756.


124: Uehara K, Tominaga N, Shibagaki Y. Adult orthostatic proteinuria. Clin
Kidney J. 2014 Jun;7(3):327-8. doi: 10.1093/ckj/sfu040. Epub 2014 May 25. PubMed 
PMID: 25852903; PubMed Central PMCID: PMC4377758.


125: Patel MP, Kute VB, Vanikar AV, Trivedi HL. Cyclophosphamide-induced toxic
epidermal necrolysis: vigilance needed. Clin Kidney J. 2014 Jun;7(3):323-4. doi: 
10.1093/ckj/sfu027. Epub 2014 Mar 26. PubMed PMID: 25852901; PubMed Central
PMCID: PMC4377749.


126: Schurmans W, Lemahieu W, Frans E. High anion gap metabolic acidosis: use the
proper acronym, discard the red herrings and thou shall find the culprit. Clin
Kidney J. 2014 Jun;7(3):320-2. doi: 10.1093/ckj/sfu043. Epub 2014 May 14. PubMed 
PMID: 25852900; PubMed Central PMCID: PMC4377761.


127: Pateinakis P, Katsaounou C, Meimaridou D, Manou E, Papadopoulou D, Tsakiris 
DJ. Fever of unknown origin in a haemodialysis patient: a late diagnosis
requiring a novel treatment. Clin Kidney J. 2014 Jun;7(3):314-7. doi:
10.1093/ckj/sfu044. Epub 2014 May 14. PubMed PMID: 25852898; PubMed Central
PMCID: PMC4377762.


128: Anjelo J, Rao N, David VG, Otto S, Russ G. Renal-limited thrombotic
microangiopathy and acute interstitial nephritis with a single dose of quinine.
Clin Kidney J. 2014 Jun;7(3):311-3. doi: 10.1093/ckj/sfu035. Epub 2014 May 7.
PubMed PMID: 25852897; PubMed Central PMCID: PMC4377755.


129: Larkins N, Wallis M, McGillivray B, Mammen C. A severe phenotype of Gitelman
syndrome with increased prostaglandin excretion and favorable response to
indomethacin. Clin Kidney J. 2014 Jun;7(3):306-10. doi: 10.1093/ckj/sfu029. Epub 
2014 Apr 4. PubMed PMID: 25852896; PubMed Central PMCID: PMC4377751.


130: Jain V, Feehally J, Jones G, Robertson L, Nair D, Vasudevan P.
Steroid-resistant nephrotic syndrome with mutations in NPHS2 (podocin): report
from a three-generation family. Clin Kidney J. 2014 Jun;7(3):303-5. doi:
10.1093/ckj/sfu028. Epub 2014 Apr 2. PubMed PMID: 25852895; PubMed Central PMCID:
PMC4377750.


131: Vankalakunti M, Bonu R, Shetty S, Siddini V, Babu K, Ballal SH. Crystalloid 
glomerulopathy in monoclonal gammopathy of renal significance (MGRS). Clin Kidney
J. 2014 Jun;7(3):296-8. doi: 10.1093/ckj/sfu025. Epub 2014 Mar 18. PubMed PMID:
25852893; PubMed Central PMCID: PMC4377747.


132: Rady K, Walters G, Brown M, Talaulikar G. Allograft adenovirus nephritis.
Clin Kidney J. 2014 Jun;7(3):289-92. doi: 10.1093/ckj/sfu020. Epub 2014 Mar 23.
PubMed PMID: 25852891; PubMed Central PMCID: PMC4377743.


133: Hanssen O, Castermans E, Bovy C, Weekers L, Erpicum P, Dubois B, Bours V,
Krzesinski JM, Jouret F. Two novel mutations of the CLDN16 gene cause familial
hypomagnesaemia with hypercalciuria and nephrocalcinosis. Clin Kidney J. 2014
Jun;7(3):282-5. doi: 10.1093/ckj/sfu019. Epub 2014 Mar 16. PubMed PMID: 25852890;
PubMed Central PMCID: PMC4377742.


134: Watanabe R, Yasuno T, Hisano S, Sasatomi Y, Nakashima H. Distinct cytokine
mRNA expression pattern in immunoglobulin G4-related kidney disease associated
with renal cell carcinoma. Clin Kidney J. 2014 Jun;7(3):269-74. doi:
10.1093/ckj/sfu024. Epub 2014 Mar 23. PubMed PMID: 25852888; PubMed Central
PMCID: PMC4377746.


135: Narayan R, Fried T, Chica G, Schaefer M, Mullins D. Minimally invasive
fluoroscopic percutaneous peritoneal dialysis catheter salvage. Clin Kidney J.
2014 Jun;7(3):264-8. doi: 10.1093/ckj/sfu042. PubMed PMID: 25852887; PubMed
Central PMCID: PMC4377760.


136: Kutner NG, Zhang R, Huang Y, Wasse H. Falls among hemodialysis patients:
potential opportunities for prevention? Clin Kidney J. 2014 Jun;7(3):257-63. doi:
10.1093/ckj/sfu034. Epub 2014 Apr 15. PubMed PMID: 25852886; PubMed Central
PMCID: PMC4377754.


137: Sevillano AM, Gutierrez E, Morales E, Hernandez E, Molina M, Gonzalez E,
Praga M. Multiple kidney cysts in thin basement membrane disease with proteinuria
and kidney function impairment. Clin Kidney J. 2014 Jun;7(3):251-6. doi:
10.1093/ckj/sfu033. Epub 2014 Apr 15. PubMed PMID: 25852885; PubMed Central
PMCID: PMC4377753.


138: Noordzij M, Kramer A, Abad Diez JM, Alonso de la Torre R, Arcos Fuster E,
Bikbov BT, Bonthuis M, Bouzas Caamaño E, Čala S, Caskey FJ, Castro de la Nuez P, 
Cernevskis H, Collart F, Díaz Tejeiro R, Djukanovic L, Ferrer-Alamar M, Finne P, 
García Bazaga Mde L, Garneata L, Golan E, Gonzalez Fernández R, Heaf JG, Hoitsma 
A, Ioannidis GA, Kolesnyk M, Kramar R, Lasalle M, Leivestad T, Lopot F, van de
Luijtgaarden MW, Macário F, Magaz Á, Martín Escobar E, de Meester J, Metcalfe W, 
Ots-Rosenberg M, Palsson R, Piñera C, Pippias M, Prütz KG, Ratkovic M, Resić H,
Rodríguez Hernández A, Rutkowski B, Spustová V, Stel VS, Stojceva-Taneva O,
Süleymanlar G, Wanner C, Jager KJ. Renal replacement therapy in Europe: a summary
of the 2011 ERA-EDTA Registry Annual Report. Clin Kidney J. 2014 Apr;7(2):227-38.
doi: 10.1093/ckj/sfu007. Epub 2014 Mar 2. PubMed PMID: 25852881; PubMed Central
PMCID: PMC4377783.


139: Polenakovic M, Spasovski G. The 20th anniversary of BANTAO (Balkan Cities
Association of Nephrology, Dialysis, Transplantation and Artificial Organs). Clin
Kidney J. 2014 Apr;7(2):224-6. doi: 10.1093/ckj/sft167. Epub 2014 Jan 19. PubMed 
PMID: 25852880; PubMed Central PMCID: PMC4377773.


140: Priyamvada PS, Jayasurya R, Srinivas BH, Parameswaran S. Acute interstitial 
nephritis following viper bite: a rare association. Clin Kidney J. 2014
Apr;7(2):221-2. doi: 10.1093/ckj/sfu009. Epub 2014 Feb 25. PubMed PMID: 25852878;
PubMed Central PMCID: PMC4377785.


141: Celebi ZK, Kucuksahin O, Sengul S, Tuzuner A, Keven K. Colchicine-resistant 
familial Mediterranean fever in a renal transplantation patient: successful
treatment with anakinra. Clin Kidney J. 2014 Apr;7(2):219-20. doi:
10.1093/ckj/sft164. Epub 2014 Jan 12. PubMed PMID: 25852877; PubMed Central
PMCID: PMC4377770.


142: Gharbi C, Rottembourg J, Izzedine H. Nephrocalcinosis in primary Sjögren's
syndrome. Clin Kidney J. 2014 Apr;7(2):217. doi: 10.1093/ckj/sfu002. Epub 2014
Mar 11. PubMed PMID: 25852876; PubMed Central PMCID: PMC4377778.


143: Naljayan M, Kumar S, Steinman T, Reisin E. Hypomagnesemia and hypokalemia: a
successful oral therapeutic approach after 16 years of potassium and magnesium
intravenous replacement therapy. Clin Kidney J. 2014 Apr;7(2):214-6. doi:
10.1093/ckj/sfu014. Epub 2014 Mar 5. PubMed PMID: 25852875; PubMed Central PMCID:
PMC4377789.


144: Vaz R, Barros F, Tavares I, Bustorff M, Ferreira I, Pestana M.
Ganciclovir-resistant cytomegalovirus infection in renal transplantation. Clin
Kidney J. 2014 Apr;7(2):210-3. doi: 10.1093/ckj/sfu005. Epub 2014 Feb 10. PubMed 
PMID: 25852874; PubMed Central PMCID: PMC4377781.


145: Ross EA, Paugh-Miller JL, Nappo RW. Hemodialysis-associated endovascular
device infection. Clin Kidney J. 2014 Apr;7(2):206-9. doi: 10.1093/ckj/sft166.
Epub 2014 Jan 22. PubMed PMID: 25852873; PubMed Central PMCID: PMC4377772.


146: Puppe B, Kingdon EJ. Membrane and centrifugal therapeutic plasma exchange:
practical difficulties in anticoagulating the extracorporeal circuit. Clin Kidney
J. 2014 Apr;7(2):201-5. doi: 10.1093/ckj/sft163. Epub 2014 Jan 23. PubMed PMID:
25852872; PubMed Central PMCID: PMC4377769.


147: Amblee A, Uy J, Senseng C, Hart P. Tumor-induced osteomalacia with normal
systemic fibroblast growth factor-23 level. Clin Kidney J. 2014 Apr;7(2):186-9.
doi: 10.1093/ckj/sfu004. Epub 2014 Feb 25. PubMed PMID: 25852869; PubMed Central 
PMCID: PMC4377780.


148: Bromfield M, McQuillan R, John R, Avila-Casado C. The significance of
tubuloreticular inclusions as a marker of systemic stimulation by interferons in 
a case of focal and segmental glomerulosclerosis associated with cytomegalovirus 
(CMV) infection. Clin Kidney J. 2014 Apr;7(2):174-8. doi: 10.1093/ckj/sft156.
Epub 2014 Feb 6. PubMed PMID: 25852866; PubMed Central PMCID: PMC4377766.


149: Fragoso A, Silva AP, Gundlach K, Büchel J, Neves PL. Magnesium and FGF-23
are independent predictors of pulse pressure in pre-dialysis diabetic chronic
kidney disease patients. Clin Kidney J. 2014 Apr;7(2):161-6. doi:
10.1093/ckj/sfu003. Epub 2014 Feb 13. PubMed PMID: 25852865; PubMed Central
PMCID: PMC4377779.


150: Meran S, Wonnacott A, Amphlett B, Phillips A. How good are we at managing
acute kidney injury in hospital? Clin Kidney J. 2014 Apr;7(2):144-50. doi:
10.1093/ckj/sfu010. Epub 2014 Feb 28. PubMed PMID: 25852863; PubMed Central
PMCID: PMC4377786.


151: Courivaud C, Roubiou C, Delabrousse E, Bresson-Vautrin C, Chalopin JM,
Ducloux D. Polycystic kidney size and outcomes on peritoneal dialysis: comparison
with haemodialysis. Clin Kidney J. 2014 Apr;7(2):138-43. doi: 10.1093/ckj/sft171.
Epub 2014 Feb 23. PubMed PMID: 25852862; PubMed Central PMCID: PMC4377775.


152: Phillips BM, Milner S, Zouwail S, Roberts G, Cowan M, Riley SG, Phillips AO.
Severe hyperkalaemia: demographics and outcome. Clin Kidney J. 2014
Apr;7(2):127-33. doi: 10.1093/ckj/sft158. Epub 2014 Jan 2. PubMed PMID: 25852860;
PubMed Central PMCID: PMC4377767.


153: Izzedine H, Lescure FX, Bonnet F. HIV medication-based urolithiasis. Clin
Kidney J. 2014 Apr;7(2):121-6. doi: 10.1093/ckj/sfu008. Epub 2014 Mar 11. Review.
PubMed PMID: 25852859; PubMed Central PMCID: PMC4377784.


154: Gharbi C, Gueutin V, Izzedine H. Oedema, solid organ transplantation and
mammalian target of rapamycin inhibitor/proliferation signal inhibitors
(mTOR-I/PSIs). Clin Kidney J. 2014 Apr;7(2):115-20. doi: 10.1093/ckj/sfu001. Epub
2014 Feb 24. Review. PubMed PMID: 25852858; PubMed Central PMCID: PMC4377777.


155: Tsuboi N, Kanzaki G, Koike K, Kawamura T, Ogura M, Yokoo T.
Clinicopathological assessment of the nephron number. Clin Kidney J. 2014
Apr;7(2):107-14. doi: 10.1093/ckj/sfu018. Epub 2014 Mar 11. PubMed PMID:
25852857; PubMed Central PMCID: PMC4377791.


156: Stylianou K, Maragkaki E, Tzanakakis M, Stratakis S, Gakiopoulou H, Daphnis 
E. Acute Interstitial Nephritis and Membranous Nephropathy in the Context of
IgG4-Related Disease. Case Rep Nephrol Dial. 2014 Dec 3;5(1):44-8. doi:
10.1159/000369924. eCollection 2015 Jan-Apr. PubMed PMID: 25849674; PubMed
Central PMCID: PMC4360725.


157: Manabe S, Banno M, Nakano M, Fujii T, Fujiwara M, Kita Y, Nitta K, Hatano M.
Bucillamine-induced membranous nephropathy with crescent formation in a patient
with rheumatoid arthritis: case report and literature review. Case Rep Nephrol
Dial. 2014 Oct 29;5(1):30-8. doi: 10.1159/000368826. eCollection 2015 Jan-Apr.
PubMed PMID: 25849672; PubMed Central PMCID: PMC4294451.


158: Cevher ŞK, Ozkayar N, Dede F. A case report on allergic rash caused by
icodextrin. Case Rep Nephrol Dial. 2014 Oct 1;5(1):26-9. doi: 10.1159/000368187. 
eCollection 2015 Jan-Apr. PubMed PMID: 25849671; PubMed Central PMCID:
PMC4294449.


159: Onishi A, Inoue M, Imai T, Takeda S, Kondo M, Shimada K, Nagata D. Nephrotic
syndrome complicated with deep venous thrombosis in the upper extremities. Case
Rep Nephrol Dial. 2014 Jul 30;5(1):1-5. doi: 10.1159/000365567. eCollection 2015 
Jan-Apr. PubMed PMID: 25849667; PubMed Central PMCID: PMC4294448.


160: Imani H, Tabibi H, Najafi I, Atabak S, Hedayati M, Rahmani L. Effects of
ginger on serum glucose, advanced glycation end products, and inflammation in
peritoneal dialysis patients. Nutrition. 2015 May;31(5):703-7. doi:
10.1016/j.nut.2014.11.020. Epub 2014 Dec 20. PubMed PMID: 25837216.


161: Haghighatdoost F, Najafabadi MM, Bellissimo N, Azadbakht L. Association of
dietary acid load with cardiovascular disease risk factors in patients with
diabetic nephropathy. Nutrition. 2015 May;31(5):697-702. doi:
10.1016/j.nut.2014.11.012. Epub 2014 Dec 19. PubMed PMID: 25837215.


162: Alaygut D, Torun-Bayram M, Ünlü M, Soylu A, Türkmen M, Kavukçu S. Reply: To 
PMID 24827955. Turk J Pediatr. 2014 Jul-Aug;56(4):465. PubMed PMID: 25818974.


163: Sakallıoğlu O. Controversy regarding paracetamol- and codeine
phosphate-induced acute tubulointerstitial nephritis-uveitis (TINU) syndrome.
Turk J Pediatr. 2014 Jul-Aug;56(4):464. PubMed PMID: 25818973.


164: Sönmez F, Güzünler-Şen M, Yılmaz D, Cömertpay G, Heise M, Çırak S, Uyanık G.
Development of end-stage renal disease at a young age in two cases with Joubert
syndrome. Turk J Pediatr. 2014 Jul-Aug;56(4):458-61. PubMed PMID: 25818971.


165: Bakkaloğlu SA, Kandur Y, Bedir-Demirdağ T, Işık-Gönül İ, Hildebrandt F.
Diverse phenotypic expression of NPHP4 mutations in four siblings. Turk J
Pediatr. 2014 Jul-Aug;56(4):423-6. PubMed PMID: 25818963.


166: Luciano RL, Perazella MA. Crystalline-induced kidney disease: a case for
urine microscopy. Clin Kidney J. 2015 Apr;8(2):131-6. doi: 10.1093/ckj/sfu105.
Epub 2014 Oct 20. PubMed PMID: 25815167; PubMed Central PMCID: PMC4370296.


167: Kawanishi H, Takahashi S. [Technical evaluation of medical
practice--conversion from things to skill and art. Topics: VI. Issues on fee for 
medical services in 20 internal medicine fields: 8. Nephrology and Blood
Purification Committee]. Nihon Naika Gakkai Zasshi. 2014 Dec 10;103(12):3036-8.
Review. Japanese. PubMed PMID: 25812327.


168: Harford R, Clark MJ, Norris KC, Yan G. Relationship Between Age and Timely
Placement of Vascular Access In Incident Patients on Hemodialysis. Nephrol Nurs
J. 2014 Sep-Oct;41(5):507-11, 518. PubMed PMID: 25802137; PubMed Central PMCID:
PMC4364540.


169: Nasri H, Rafieian-Kopaei M. Metformin and diabetic kidney disease: a
mini-review on recent findings. Iran J Pediatr. 2014 Oct;24(5):565-8. Epub 2014
Sep 12. Review. PubMed PMID: 25793062; PubMed Central PMCID: PMC4359408.


170: Amoozgar H, Basiratnia M, Ghasemi F. Renal function in children with
cyanotic congenital heart disease: pre- and post-cardiac surgery evaluation. Iran
J Pediatr. 2014 Feb;24(1):81-6. Epub 2014 Jan 25. PubMed PMID: 25793050; PubMed
Central PMCID: PMC4359609.


171: Abstracts of the 7th Croatian Congress of Nephrology, Dialysis and
Transplantation, October 10-12, 2014, Pula, Croatia. Acta Med Croatica. 2014
Nov;68 Suppl 2:213-348. English, Croatian. PubMed PMID: 25771562.


172: Tofangchiha S, Moazen Jamshidi SM, Emami H, Dormanesh B. Investigating
Antithyroid Effects of Propylthiouracil on the Ischemia and Reperfusion Injury in
Rat' Kidney and Determining the Role of Nitric Oxide in Mediating this Effect.
Iran Red Crescent Med J. 2014 Oct 5;16(10):e15605. doi: 10.5812/ircmj.15605.
eCollection 2014 Oct. PubMed PMID: 25763197; PubMed Central PMCID: PMC4329750.


173: Ajdadi E, Esteghamati M, Ghasemi K, Shahvari SZ. Comparison of urinary
sodium and potassium in children older than two with idiopathic hypercalciuria
and a healthy control group in Bandar-Abbas, Iran, in 2013. Electron Physician.
2014 Jul 1;6(3):872-6. doi: 10.14661/2014.872-876. eCollection 2014 Jul-Sep.
PubMed PMID: 25763161; PubMed Central PMCID: PMC4324298.


174: Zhang W, Wen D, Zou YF, Shen PY, Xu YW, Shi H, Xu J, Chen XN, Chen N.
One-year survival and renal function recovery of acute kidney injury patients
with chronic heart failure. Cardiorenal Med. 2015 Feb;5(1):40-7. doi:
10.1159/000369834. Epub 2014 Dec 24. PubMed PMID: 25759699; PubMed Central PMCID:
PMC4327335.


175: Lai S, Molfino A, Russo GE, Testorio M, Galani A, Innico G, Frassetti N,
Pistolesi V, Morabito S, Rossi Fanelli F. Cardiac, Inflammatory and Metabolic
Parameters: Hemodialysis versus Peritoneal Dialysis. Cardiorenal Med. 2015
Feb;5(1):20-30. doi: 10.1159/000369588. Epub 2014 Dec 13. PubMed PMID: 25759697; 
PubMed Central PMCID: PMC4327338.


176: Cheng H, Chen YP. Clinical prediction scores for type 1 cardiorenal syndrome
derived and validated in chinese cohorts. Cardiorenal Med. 2015 Feb;5(1):12-9.
doi: 10.1159/000369479. Epub 2014 Dec 13. PubMed PMID: 25759696; PubMed Central
PMCID: PMC4327337.


177: Ghavami-Adel M, Mollaeean M, Hooman N. The cosmetic results of a simple
method for repairing preputial skin defect in hypospadias. Iran J Pediatr. 2014
Aug;24(4):406-10. Epub 2014 Jul 4. PubMed PMID: 25755862; PubMed Central PMCID:
PMC4339564.


178: Emad-Eldin S, Abdelaziz O, El-Diasty TA. Diagnostic value of combined
static-excretory MR Urography in children with hydronephrosis. J Adv Res. 2015
Mar;6(2):145-53. doi: 10.1016/j.jare.2014.01.008. Epub 2014 Jan 25. PubMed PMID: 
25750748; PubMed Central PMCID: PMC4348446.


179: Grosman-Rimon L, Jacobs I, Tumiati LC, McDonald MA, Bar-Ziv SP, Fuks A,
Kawajiri H, Lazarte J, Ghashghai A, Shogilev DJ, Cherney DZ, Rao V. Longitudinal 
assessment of inflammation in recipients of continuous-flow left ventricular
assist devices. Can J Cardiol. 2015 Mar;31(3):348-56. doi:
10.1016/j.cjca.2014.12.006. Epub 2014 Dec 10. PubMed PMID: 25746024.


180: Karabacak M, Yigit M, Turkdogan KA, Sert M. The relationship between
vascular inflammation and target organ damage in hypertensive crises. Am J Emerg 
Med. 2015 Apr;33(4):497-500. doi: 10.1016/j.ajem.2014.11.014. Epub 2014 Nov 20.
PubMed PMID: 25745795.


181: De Waele K, Cools M, De Guchtenaere A, Van de Walle J, Raes A, Van Aken S,
De Coen K, Vanhaesebrouck P, De Schepper J. Desmopressin lyophilisate for the
treatment of central diabetes insipidus: first experience in very young infants. 
Int J Endocrinol Metab. 2014 Oct 1;12(4):e16120. doi: 10.5812/ijem.16120.
eCollection 2014 Oct. PubMed PMID: 25745483; PubMed Central PMCID: PMC4338649.


182: Cayir A, Kosan C. Growth hormone therapy in children with chronic renal
failure. Eurasian J Med. 2015 Feb;47(1):62-5. doi: 10.5152/eajm.2014.57. Epub
2014 Dec 5. Review. PubMed PMID: 25745347; PubMed Central PMCID: PMC4341930.


183: Mukoyama M, Nakayama Y, Adachi M. Renal angioplasty for atherosclerotic
renal artery stenosis revisited – efficacy and safety of renal artery stenting in
the J-RAS study. Circ J. 2015;79(2):295-6. doi: 10.1253/circj.CJ-14-1361. Epub
2014 Dec 27. PubMed PMID: 25744747.


184: Einollahi B, Motalebi M, Rostami Z, Nemati E, Salesi M. Sleep quality among 
Iranian hemodialysis patients: a multicenter study. Nephrourol Mon. 2014 Dec
19;7(1):e23849. doi: 10.5812/numonthly.23849. eCollection 2015 Jan. PubMed PMID: 
25738125; PubMed Central PMCID: PMC4330687.


185: Ramezani A, Aghasadeghi MR, Ahmadi F, Razeghi E, Eslamifar A, Banifazl M,
Sofian M, Bahramali G, Hekmat S, Aghakhani A. Isolated anti-hbc and occult HBV
infection in dialysis patients. Nephrourol Mon. 2014 Nov 30;7(1):e22674. doi:
10.5812/numonthly.22674. eCollection 2015 Jan. PubMed PMID: 25738121; PubMed
Central PMCID: PMC4330694.


186: Minoo F, Mahdavi Mazdeh M, Abasi MR. Association of micro albuminuria with
diastolic function in obese normotensive no diabetic individuals. Nephrourol Mon.
2014 Nov 9;6(6):e22386. doi: 10.5812/numonthly.22386. eCollection 2014 Nov.
PubMed PMID: 25738115; PubMed Central PMCID: PMC4330686.


187: Sathi S, Mahapatra H, Sunder S, Jayaraman R, Sharma N, Verma H,
Krishnamoorthy V, Gupta A, Kanchi P, Daksh S, Pursnani L, Shadab F, Singh M.
Nontraditional cardiovascular biomarkers and estimation of cardiovascular risk in
predialysis chronic kidney disease patients and their correlations with carotid
intima media thickness. Nephrourol Mon. 2014 Nov 11;6(6):e22112. doi:
10.5812/numonthly.22112. eCollection 2014 Nov. PubMed PMID: 25738114; PubMed
Central PMCID: PMC4330673.


188: Ka EF, Seck SM, Cisse MM, Lemraboot AT, Faye M, Niang A, Diouf B. Erectile
dysfunction in chronic hemodialysis patients in dakar: a cross-sectional study in
2012. Nephrourol Mon. 2014 Nov 26;6(6):e21138. doi: 10.5812/numonthly.21138.
eCollection 2014 Nov. PubMed PMID: 25738113; PubMed Central PMCID: PMC4330672.


189: Kanodia K, Vanikar A, Patel R, Suthar K, Nigam L, Kute V, Trivedi H.
Membranous Nephropathy With MPO-ANCA-Associated Crescentic GN. Nephrourol Mon.
2014 Nov 5;6(6):e20701. doi: 10.5812/numonthly.20701. eCollection 2014 Nov.
PubMed PMID: 25738112; PubMed Central PMCID: PMC4330666.


190: Kocyigit I, Taheri S, Sener EF, Unal A, Eroglu E, Öztürk F, Korkmaz K,
Zararsiz G, Imamoglu H, Sipahioglu MH, Tokgoz B, Oymak O. Endothelial nitric
oxide synthase gene expression is associated with hypertension in autosomal
dominant polycystic kidney disease. Cardiorenal Med. 2014 Dec;4(3-4):269-79. doi:
10.1159/000369105. Epub 2014 Dec 10. PubMed PMID: 25737691; PubMed Central PMCID:
PMC4299286.


191: Wu S, Wang J, Wang F, Wang L. Oral active vitamin d treatment and mortality 
in maintenance hemodialysis patients. Cardiorenal Med. 2014 Dec;4(3-4):217-24.
doi: 10.1159/000368203. Epub 2014 Oct 22. PubMed PMID: 25737686; PubMed Central
PMCID: PMC4299263.


192: Asakawa T, Joki N, Tanaka Y, Hayashi T, Hase H, Komatsu Y, Ando R, Ikeda M, 
Inaguma D, Sakaguchi T, Shinoda T, Koiwa F, Negi S, Yamaka T, Shigematsu T.
Association between the Hemoglobin Level and Cardiothoracic Ratio in Patients on 
Incident Dialysis. Cardiorenal Med. 2014 Dec;4(3-4):189-200. doi:
10.1159/000368200. Epub 2014 Oct 17. PubMed PMID: 25737683; PubMed Central PMCID:
PMC4345519.


193: Shikha D, Singla M, Walia R, Potter N, Mercado A, Winer N. Vascular
compliance in lean, obese, and diabetic children and adolescents: a
cross-sectional study in a minority population. Cardiorenal Med. 2014
Dec;4(3-4):161-7. doi: 10.1159/000365937. Epub 2014 Aug 21. PubMed PMID:
25737680; PubMed Central PMCID: PMC4299264.


194: Shacham Y, Rofe M, Leshem-Rubinow E, Gal-Oz A, Arbel Y, Keren G, Roth A,
Ben-Assa E, Halkin A, Finkelstein A, Banai S, Steinvil A. Usefulness of urine
output criteria for early detection of acute kidney injury after transcatheter
aortic valve implantation. Cardiorenal Med. 2014 Dec;4(3-4):155-60. doi:
10.1159/000365936. Epub 2014 Aug 14. PubMed PMID: 25737679; PubMed Central PMCID:
PMC4299170.


195: El-Sayed D, Grotts J, Golgert WA, Sugar AM. Sensitivity and specificity of
procalcitonin in predicting bacterial infections in patients with renal
impairment. Open Forum Infect Dis. 2014 Aug 21;1(2):ofu068. doi:
10.1093/ofid/ofu068. eCollection 2014 Sep. PubMed PMID: 25734138; PubMed Central 
PMCID: PMC4281808.


196: Tateishi Y, Osada-Oka M, Tanaka M, Shiota M, Izumi Y, Ishimura E, Motoyama
K, Inaba M, Miura K. Myeloid HIF-1 attenuates the progression of renal fibrosis
in murine obstructive nephropathy. J Pharmacol Sci. 2015 Feb;127(2):181-9. doi:
10.1016/j.jphs.2014.12.011. Epub 2014 Dec 27. PubMed PMID: 25727955.


197: Patel AD, Tan MK, Angaran P, Bell AD, Berall M, Bucci C, Demchuk AM, Essebag
V, Goldin L, Green MS, Gregoire JC, Gross PL, Heilbron B, Lin PJ, Ramanathan K,
Skanes A, Wheeler BH, Goodman SG. Risk stratification and stroke prevention
therapy care gaps in Canadian atrial fibrillation patients (from the Co-ordinated
National Network to Engage Physicians in the Care and Treatment of Patients With 
Atrial Fibrillation chart audit). Am J Cardiol. 2015 Mar 1;115(5):641-6. doi:
10.1016/j.amjcard.2014.12.022. Epub 2014 Dec 18. PubMed PMID: 25727083.


198: McGaha TL, Madaio MP. Lupus Nephritis: Animal Modeling of a Complex Disease 
Syndrome Pathology. Drug Discov Today Dis Models. 2014 Spring;11:13-18. PubMed
PMID: 25722732; PubMed Central PMCID: PMC4337231.


199: Suzuki H, Suzuki Y, Novak J, Tomino Y. Development of Animal Models of Human
IgA Nephropathy. Drug Discov Today Dis Models. 2014 Spring;11:5-11. PubMed PMID: 
25722731; PubMed Central PMCID: PMC4337240.


200: Sriram K, Perumal K, Alemzadeh G, Osei A, Voronov G. The relationship
between immediate preoperative serum 25-hydroxy-vitamin D₃ levels and cardiac
function, dysglycemia, length of stay, and 30-d readmissions in cardiac surgery
patients. Nutrition. 2015 Jun;31(6):820-6. doi: 10.1016/j.nut.2014.11.022. Epub
2014 Dec 30. PubMed PMID: 25721864.


201: Edwards N, Rice SJ, Raman S, Hynes AM, Srivastava S, Moore I, Al-Hamed M, Xu
Y, Santibanez-Koref M, Thwaites DT, Gale DP, Sayer JA. A novel LMX1B mutation in 
a family with end-stage renal disease of 'unknown cause'. Clin Kidney J. 2015
Feb;8(1):113-9. doi: 10.1093/ckj/sfu129. Epub 2014 Dec 5. PubMed PMID: 25713721; 
PubMed Central PMCID: PMC4310431.


202: Prins KW, Wille KM, Tallaj JA, Tolwani AJ. Assessing continuous renal
replacement therapy as a rescue strategy in cardiorenal syndrome 1. Clin Kidney
J. 2015 Feb;8(1):87-92. doi: 10.1093/ckj/sfu123. Epub 2014 Nov 17. PubMed PMID:
25713716; PubMed Central PMCID: PMC4310426.


203: Dobrowolski LC, Bemelman FJ, Ten Berge IJ, van den Born BJ, Reekers JA,
Krediet CT. Renal denervation of the native kidneys for drug-resistant
hypertension after kidney transplantation. Clin Kidney J. 2015 Feb;8(1):79-81.
doi: 10.1093/ckj/sfu134. Epub 2014 Dec 13. PubMed PMID: 25713714; PubMed Central 
PMCID: PMC4310436.


204: Piccoli GB, Vigotti FN, Leone F, Capizzi I, Daidola G, Cabiddu G, Avagnina
P. Low-protein diets in CKD: how can we achieve them? A narrative, pragmatic
review. Clin Kidney J. 2015 Feb;8(1):61-70. doi: 10.1093/ckj/sfu125. Epub 2014
Dec 2. Review. PubMed PMID: 25713712; PubMed Central PMCID: PMC4310428.


205: Fishbane S, Hazzan AD, Halinski C, Mathew AT. Challenges and opportunities
in late-stage chronic kidney disease. Clin Kidney J. 2015 Feb;8(1):54-60. doi:
10.1093/ckj/sfu128. Epub 2014 Dec 2. PubMed PMID: 25713711; PubMed Central PMCID:
PMC4310430.


206: Baxmann AC, Menon VB, Medina-Pestana JO, Carvalho AB, Heilberg IP.
Overweight and body fat are predictors of hypovitaminosis D in renal transplant
patients. Clin Kidney J. 2015 Feb;8(1):49-53. doi: 10.1093/ckj/sfu120. Epub 2014 
Nov 17. PubMed PMID: 25713710; PubMed Central PMCID: PMC4310423.


207: Mann MC, Hobbs AJ, Hemmelgarn BR, Roberts DJ, Ahmed SB, Rabi DM. Effect of
oral vitamin D analogs on mortality and cardiovascular outcomes among adults with
chronic kidney disease: a meta-analysis. Clin Kidney J. 2015 Feb;8(1):41-8. doi: 
10.1093/ckj/sfu122. Epub 2014 Dec 2. PubMed PMID: 25713709; PubMed Central PMCID:
PMC4310425.


208: Morrone LF, Cozzolino M. The beneficial impact of vitamin D treatment in CKD
patients: what's next? Clin Kidney J. 2015 Feb;8(1):38-40. doi:
10.1093/ckj/sfu135. Epub 2014 Dec 13. PubMed PMID: 25713708; PubMed Central
PMCID: PMC4310437.


209: Garcia-Garcia G, Jha V, Tao Li PK, Garcia-Garcia G, Couser WG, Erk T,
Zakharova E, Segantini L, Shay P, Riella MC, Osafo C, Dupuis S, Kernahan C.
Chronic kidney disease (CKD) in disadvantaged populations. Clin Kidney J. 2015
Feb;8(1):3-6. doi: 10.1093/ckj/sfu124. Epub 2014 Nov 26. PubMed PMID: 25713703;
PubMed Central PMCID: PMC4310427.


210: Cerón A, Fort MP, Morine CM, Lou-Meda R. Chronic kidney disease among
children in Guatemala. Rev Panam Salud Publica. 2014 Dec;36(6):376-82. PubMed
PMID: 25711748.


211: Spasovski G. Editorial policies and background in editing Macedonian Medical
Review and BANTAO journal. Prilozi. 2014;35(3):81-4. PubMed PMID: 25711225.


212: Nasri H, Baradaran A, Shirzad H, Rafieian-Kopaei M. New concepts in
nutraceuticals as alternative for pharmaceuticals. Int J Prev Med. 2014
Dec;5(12):1487-99. Review. PubMed PMID: 25709784; PubMed Central PMCID:
PMC4336979.


213: Nasri H, Rafieian-Kopaei M. Comment on: The effects of green tea consumption
on metabolic and anthropometric indices in patients with type 2 diabetes. J Res
Med Sci. 2014 Dec;19(12):1203-4. PubMed PMID: 25709665; PubMed Central PMCID:
PMC4333532.


214: Md I, Singh Dhull K, Nandlal B, Kumar Ps P, Singh Dhull R. Biological
restoration in pediatric dentistry: a brief insight. Int J Clin Pediatr Dent.
2014 Sep-Dec;7(3):197-201. doi: 10.5005/jp-journals-10005-1264. Epub 2015 Feb 9. 
Review. PubMed PMID: 25709301; PubMed Central PMCID: PMC4335112.


215: Antwi S, Aboah KE, Sarpong CK. The unacknowledged impact of urinary
schistosomiasis in children: 5 cases from Kumasi, Ghana. Ghana Med J. 2014
Dec;48(4):228-33. PubMed PMID: 25709140; PubMed Central PMCID: PMC4335430.


216: Moorthy LN, Roy E, Kurra V, Peterson MG, Hassett AL, Lehman TJ, Scott C,
El-Ghoneimy D, Saad S, El Feky R, Al-Mayouf S, Dolezalova P, Malcova H, Herlin T,
Nielsen S, Wulffraat N, van Royen A, Marks SD, Belot A, Brunner J, Huemer C,
Foeldvari I, Horneff G, Saurenman T, Schroeder S, Pratsidou-Gertsi P, Trachana M,
Uziel Y, Aggarwal A, Constantin T, Cimaz R, Giani T, Cantarini L, Falcini F,
Manzoni SM, Ravelli A, Rigante D, Zulian F, Miyamae T, Yokota S, Sato J,
Magalhaes CS, Len CA, Appenzeller S, Knupp SO, Rodrigues MC, Sztajnbok F, de
Almeida RG, de Jesus AA, de Arruda Campos LM, Silva C, Lazar C, Susic G, Avcin T,
Cuttica R, Burgos-Vargas R, Faugier E, Anton J, Modesto C, Vazquez L, Barillas L,
Barinstein L, Sterba G, Maldonado I, Ozen S, Kasapcopur O, Demirkaya E, Benseler 
S. Health related quality of life measure in systemic pediatric rheumatic
diseases and its translation to different languages: an international
collaboration. Pediatr Rheumatol Online J. 2014 Nov 25;12:49. doi:
10.1186/1546-0096-12-49. eCollection 2014. PubMed PMID: 25705138; PubMed Central 
PMCID: PMC4334772.


217: Kim HJ, Park DJ, Kim JH, Jeong EY, Jung MH, Kim TH, Yang JI, Lee GW, Chung
HJ, Chang SH. Glutamine protects against cisplatin-induced nephrotoxicity by
decreasing cisplatin accumulation. J Pharmacol Sci. 2015 Jan;127(1):117-26. doi: 
10.1016/j.jphs.2014.11.009. Epub 2014 Dec 4. PubMed PMID: 25704027.


218: Ushijima K, Nakashima H, Shiga T, Harada K, Ishikawa S, Ioka T, Ando H,
Fujimura A. Different chronotherapeutic effects of valsartan and olmesartan in
non-dipper hypertensive patients during valsartan treatment at morning. J
Pharmacol Sci. 2015 Jan;127(1):62-8. doi: 10.1016/j.jphs.2014.09.004. Epub 2014
Oct 2. PubMed PMID: 25704020.


219: Leite HP, Nogueira PC, Iglesias SB, de Oliveira SV, Sarni RO. Increased
plasma selenium is associated with better outcomes in children with systemic
inflammation. Nutrition. 2015 Mar;31(3):485-90. doi: 10.1016/j.nut.2014.09.008.
Epub 2014 Oct 12. PubMed PMID: 25701339.


220: Oshvandi K, Kavyannejad R, Borzuo SR, Gholyaf M. High-flux and low-flux
membranes: efficacy in hemodialysis. Nurs Midwifery Stud. 2014 Sep;3(3):e21764.
Epub 2014 Sep 20. PubMed PMID: 25699283; PubMed Central PMCID: PMC4332995.


221: Einollahi B, Izadianmehr N. Restless leg syndrome: a neglected diagnosis.
Nephrourol Mon. 2014 Sep 5;6(5):e22009. doi: 10.5812/numonthly.22009. eCollection
2014 Sep. Review. PubMed PMID: 25695039; PubMed Central PMCID: PMC4318015.


222: Sedighi O, Makhlough A, Shokrzadeh M, Hoorshad S. Association between plasma
selenium and glutathione peroxidase levels and severity of diabetic nephropathy
in patients with type two diabetes mellitus. Nephrourol Mon. 2014 Sep
5;6(5):e21355. doi: 10.5812/numonthly.21355. eCollection 2014 Sep. PubMed PMID:
25695036; PubMed Central PMCID: PMC4318010.


223: Shojamoradi MH, Saberi Isfeedvajani M, Mahdavi-Mazdeh M, Ahmadi F, Gatmiri
SM, Abbasi Larki R. Chronic kidney disease progression in elderly Iranian
patients: a cohort study. Nephrourol Mon. 2014 Sep 5;6(5):e20748. doi:
10.5812/numonthly.20748. eCollection 2014 Sep. PubMed PMID: 25695035; PubMed
Central PMCID: PMC4318018.


224: Karami H, Kosaryan M, Taghipour M, Sharifian R, Aliasgharian A, Motalebi M. 
Extramedullary hematopoiesis presenting as a right adrenal mass in a patient with
Beta thalassemia. Nephrourol Mon. 2014 Sep 5;6(5):e19465. doi:
10.5812/numonthly.19465. eCollection 2014 Sep. PubMed PMID: 25695031; PubMed
Central PMCID: PMC4318012.


225: Seck SM, Doupa D, Gueye L, Dia CA. Prevalence of chronic kidney disease and 
associated factors in senegalese populations: a community-based study in
saint-louis. Nephrourol Mon. 2014 Sep 5;6(5):e19085. doi:
10.5812/numonthly.19085. eCollection 2014 Sep. PubMed PMID: 25695030; PubMed
Central PMCID: PMC4318016.


226: Ozkayar N, Altun B, Halil M, Kuyumcu ME, Arik G, Yesil Y, Yildirim T, Yilmaz
R, Ariogul S, Turgan C. Evaluation of sarcopenia in renal transplant recipients. 
Nephrourol Mon. 2014 Jul 5;6(4):e20055. doi: 10.5812/numonthly.20055. eCollection
2014 Jul. PubMed PMID: 25695027; PubMed Central PMCID: PMC4317720.


227: Hosseini MS, Rostami Z, Saadat A, Saadatmand SM, Naeimi E. Anemia and
microvascular complications in patients with type 2 diabetes mellitus. Nephrourol
Mon. 2014 Jul 5;6(4):e19976. doi: 10.5812/numonthly.19976. eCollection 2014 Jul. 
PubMed PMID: 25695026; PubMed Central PMCID: PMC4317715.


228: Ghadian AR, Heidari F, Afkhami AR. The accuracy of transrectal
ultrasound-guided biopsy for decision making in prostate cancer. Nephrourol Mon. 
2014 Jul 5;6(4):e19476. doi: 10.5812/numonthly.19476. eCollection 2014 Jul.
PubMed PMID: 25695024; PubMed Central PMCID: PMC4317719.


229: Stamatiou K, Chelioti E, Tsavari A, Koulia K, Papalexandrou A, Efthymiou E, 
Tsilivigkou M, Vasilakaki T. Renal failure caused by malakoplakia lesions of the 
urinary bladder. Nephrourol Mon. 2014 Jul 5;6(4):e18522. doi:
10.5812/numonthly.18522. eCollection 2014 Jul. PubMed PMID: 25695020; PubMed
Central PMCID: PMC4317724.


230: Chelioti E, Efthimiou E, Sotiraki M, Papalexandrou A, Tsilivigkou M. Splenic
Marginal Zone Lymphoma and Concurrent Membranoproliferative Glomerulonephritis
With IgMKappa Deposits in a HCV-Seropositive Patient. Nephrourol Mon. 2014 Jul
5;6(4):e18391. doi: 10.5812/numonthly.18391. eCollection 2014 Jul. PubMed PMID:
25695019; PubMed Central PMCID: PMC4317725.


231: Motedayen Z, Nehrir B, Tayebi A, Ebadi A, Einollahi B. The effect of the
physical and mental exercises during hemodialysis on fatigue: a controlled
clinical trial. Nephrourol Mon. 2014 Jul 5;6(4):e14686. doi:
10.5812/numonthly.14686. eCollection 2014 Jul. PubMed PMID: 25695018; PubMed
Central PMCID: PMC4317722.


232: Nemati E, Einollahi B, Lesan Pezeshki M, Porfarziani V, Fattahi MR. Does
kidney transplantation with deceased or living donor affect graft survival?
Nephrourol Mon. 2014 Jul 5;6(4):e12182. doi: 10.5812/numonthly.12182. eCollection
2014 Jul. PubMed PMID: 25695017; PubMed Central PMCID: PMC4317718.


233: Terzi I, Papaioannou V, Papanas N, Dragoumanis C, Petala A, Theodorou V,
Gioka T, Vargemezis V, Maltezos E, Pneumatikos I. Alpha1-microglobulin as an
early biomarker of sepsis-associated acute kidney injury: a prospective cohort
study. Hippokratia. 2014 Jul-Sep;18(3):262-8. PubMed PMID: 25694763; PubMed
Central PMCID: PMC4309149.


234: Stojceva-Taneva O, Selim G. Vascular access in hemodialyis patients -
registry data. Hippokratia. 2014 Jul-Sep;18(3):209-11. PubMed PMID: 25694752;
PubMed Central PMCID: PMC4309138.


235: Wągrowska-Danilewicz M, Danilewicz M, Zbrog Z. Mercury-induced nephrotic
syndrome: a case report and review of the literature. Pol J Pathol. 2014
Dec;65(4):322-6. Review. PubMed PMID: 25693087.


236: Watanabe H, Miyamoto Y, Enoki Y, Ishima Y, Kadowaki D, Kotani S, Nakajima M,
Tanaka M, Matsushita K, Mori Y, Kakuta T, Fukagawa M, Otagiri M, Maruyama T.
p-Cresyl sulfate, a uremic toxin, causes vascular endothelial and smooth muscle
cell damages by inducing oxidative stress. Pharmacol Res Perspect. 2015
Feb;3(1):e00092. doi: 10.1002/prp2.92. Epub 2014 Nov 7. PubMed PMID: 25692011;
PubMed Central PMCID: PMC4317224.


237: Ungprasert P, Wijarnpreecha K, Ahuja W, Spanuchart I, Thongprayoon C.
Coronary artery disease in primary biliary cirrhosis: A systematic review and
meta-analysis of observational studies. Hepatol Res. 2015 Nov;45(11):1055-61.
doi: 10.1111/hepr.12452. Epub 2014 Dec 15. PubMed PMID: 25689394.


238: Dursun AB, Sahin OZ. Allopurinol desensitization with A 2 weeks modified
protocol in an elderly patients with multiple comorbidities: a case report.
Allergy Asthma Clin Immunol. 2014 Oct 22;10(1):52. doi: 10.1186/1710-1492-10-52. 
eCollection 2014. PubMed PMID: 25685161; PubMed Central PMCID: PMC4326512.


239: Kanogawa N, Chiba T, Ogasawara S, Ooka Y, Suzuki E, Motoyama T, Saito T,
Sekimoto T, Tawada A, Maruyama H, Yoshikawa M, Yokosuka O. Successful
interventional treatment for arterioportal fistula caused by radiofrequency
ablation for hepatocellular carcinoma. Case Rep Oncol. 2014 Dec 19;7(3):833-9.
doi: 10.1159/000370305. eCollection 2014 Sep-Dec. PubMed PMID: 25685134; PubMed
Central PMCID: PMC4307006.


240: Ronco C. Cell cycle arrest biomarkers: new weapons for a new battle. Blood
Purif. 2014;38(3-4):I-III. doi: 10.1159/000375470. Epub 2015 Feb 13. PubMed PMID:
25678359.


241: Büttner S, Koch B, Dolnik O, Eickmann M, Freiwald T, Rudolf S, Engel J,
Becker S, Ronco C, Geiger H. Extracorporeal virus elimination for the treatment
of severe Ebola virus disease--first experience with lectin affinity
plasmapheresis. Blood Purif. 2014;38(3-4):286-91. doi: 10.1159/000375229. Epub
2015 Feb 11. PubMed PMID: 25676045.


242: Ronco C. Ebola virus disease and blood purification techniques. Blood Purif.
2014;38(3-4):273-5. doi: 10.1159/000375257. Epub 2015 Feb 11. PubMed PMID:
25675876.


243: Babichenko II, Andriukhin MI, Pulbere S, Loktev A. Immunohistochemical
expression of matrix metalloproteinase-9 and inhibitor of matrix
metalloproteinase-1 in prostate adenocarcinoma. Int J Clin Exp Pathol. 2014 Dec
1;7(12):9090-8. eCollection 2014. PubMed PMID: 25674294; PubMed Central PMCID:
PMC4313967.


244: Zhao N, Xu Q, Wang M, Fei X, Pan Y, Chen X, Ma S. Mechanism of kidney injury
caused by bevacizumab in rats. Int J Clin Exp Pathol. 2014 Dec 1;7(12):8675-83.
eCollection 2014. PubMed PMID: 25674232; PubMed Central PMCID: PMC4314018.


245: Liu Y, Lu S, Zhang Y, Wang X, Kong F, Liu Y, Peng L, Fu Y. Role of caveolae 
in high glucose and TGF-β₁ induced fibronectin production in rat mesangial cells.
Int J Clin Exp Pathol. 2014 Dec 1;7(12):8381-90. eCollection 2014. PubMed PMID:
25674202; PubMed Central PMCID: PMC4314031.


246: Mukhtar KN, Mohkumuddin S, Mahmood SN. Frequency of pulmonary hypertension
in hemodialysis patients. Pak J Med Sci. 2014 Nov-Dec;30(6):1319-22. doi:
10.12669/pjms.306.5525. PubMed PMID: 25674131; PubMed Central PMCID: PMC4320723.


247: Haider I, Anees M, Shahid SA. Restless legs syndrome in end stage renal
disease patients on haemodialysis. Pak J Med Sci. 2014 Nov-Dec;30(6):1209-12.
doi: 10.12669/pjms.306.5691. PubMed PMID: 25674109; PubMed Central PMCID:
PMC4320701.


248: Lazrak MA, El Bardai G, Jaafour S, Kabbali N, Arrayhani M, Houssaini TS.
[Profile of nosocomial urinary tract infection in a nephrology ward]. Pan Afr Med
J. 2014 Sep 23;19:59. doi: 10.11604/pamj.2014.19.59.4835. eCollection 2014.
French. PubMed PMID: 25667721; PubMed Central PMCID: PMC4317079.


249: Stratta RJ, Rogers J, Farney AC, Orlando G, El-Hennawy H, Gautreaux MD,
Reeves-Daniel A, Palanisamy A, Iskandar SS, Bodner JK. Pancreas transplantation
in C-peptide positive patients: does "type" of diabetes really matter? J Am Coll 
Surg. 2015 Apr;220(4):716-27. doi: 10.1016/j.jamcollsurg.2014.12.020. Epub 2014
Dec 20. PubMed PMID: 25667140.


250: Zhu X, Shan C, Zhu Q, Song L, Zhou Y, Liu J, Zhang K. Clinical value of
calcium load test in differential diagnosis of different types of
hyperparathyroidism. Int J Clin Exp Med. 2014 Nov 25;7(12):5445-52. eCollection
2014. PubMed PMID: 25664054; PubMed Central PMCID: PMC4307501.


251: Xing LN, Wang H, Yin PH, Liu YJ, Chi YF, Wang YM, Peng W. Reduced mir-29b-3p
expression up-regulate CDK6 and contributes to IgA nephropathy. Int J Clin Exp
Med. 2014 Dec 15;7(12):5275-81. eCollection 2014. PubMed PMID: 25664031; PubMed
Central PMCID: PMC4307478.


252: Huang SM, Zhao X, Zhao XM, Wang XY, Li SS, Zhu YH. Biological mechanism
analysis of acute renal allograft rejection: integrated of mRNA and microRNA
expression profiles. Int J Clin Exp Med. 2014 Dec 15;7(12):5170-80. eCollection
2014. PubMed PMID: 25664019; PubMed Central PMCID: PMC4307466.


253: Kumar N, Khunger M, Gupta A, Garg N. A content analysis of smartphone-based 
applications for hypertension management. J Am Soc Hypertens. 2015
Feb;9(2):130-6. doi: 10.1016/j.jash.2014.12.001. Epub 2014 Dec 11. PubMed PMID:
25660364.


254: Kuntz JL, Johnson ES, Raebel MA, Platt RW, Petrik AF, Yang X, Thorp ML,
Spindel SJ, Neil N, Smith DH. Predicting the risk of Clostridium difficile
infection following an outpatient visit: development and external validation of a
pragmatic, prognostic risk score. Clin Microbiol Infect. 2015 Mar;21(3):256-62.
doi: 10.1016/j.cmi.2014.11.001. Epub 2014 Nov 11. PubMed PMID: 25658533.


255: Chirico V, Lacquaniti A, Leonardi S, Grasso L, Rotolo N, Romano C, Di Dio G,
Lionetti E, David A, Arrigo T, Salpietro C, La Rosa M. Acute pulmonary
exacerbation and lung function decline in patients with cystic fibrosis:
high-mobility group box 1 (HMGB1) between inflammation and infection. Clin
Microbiol Infect. 2015 Apr;21(4):368.e1-9. doi: 10.1016/j.cmi.2014.11.004. Epub
2014 Nov 15. PubMed PMID: 25658530.


256: Hemachandar R, Shanmugam L, Malepati B, Venugopal S. Hyper Vitaminosis D:
Are we Overprescribing Vitamin D? J Family Med Prim Care. 2014
Oct-Dec;3(4):464-6. doi: 10.4103/2249-4863.148153. PubMed PMID: 25657969; PubMed 
Central PMCID: PMC4311368.


257: Rahimi Z, Moradi M, Nasri H. A systematic review of the role of renin
angiotensin aldosterone system genes in diabetes mellitus, diabetic retinopathy
and diabetic neuropathy. J Res Med Sci. 2014 Nov;19(11):1090-8. Review. PubMed
PMID: 25657757; PubMed Central PMCID: PMC4310085.


258: İnal S, Altuntaş A, Kidir V, Özorak A, İlgin Y, Sezer MT. Utility of serum
creatinine/cystatin C ratio in diagnosis of postrenal acute kidney injury. J Res 
Med Sci. 2014 Nov;19(11):1086-9. PubMed PMID: 25657756; PubMed Central PMCID:
PMC4310084.


259: Tang Y, Brooks JM, Wetmore JB, Shireman TI. Association between higher rates
of cardioprotective drug use and survival in patients on dialysis. Res Social Adm
Pharm. 2015 Nov-Dec;11(6):824-43. doi: 10.1016/j.sapharm.2014.12.007. Epub 2014
Dec 31. PubMed PMID: 25657171; PubMed Central PMCID: PMC4490138.


260: Seethalakshmi C, Koteeswaran D, Chiranjeevi V. Correlation of Serum and
Salivary Biochemical Parameters in end Stage Renal Disease Patients Undergoing
Hemodialysis in Pre and Post-Dialysis State. J Clin Diagn Res. 2014
Dec;8(12):CC12-4. doi: 10.7860/JCDR/2014/10404.5306. Epub 2014 Dec 5. PubMed
PMID: 25653941; PubMed Central PMCID: PMC4316247.


261: Abu-Kishk I, Alumot-Yehoshua M, Reisler G, Efrati S, Kozer E, Doenyas-Barak 
K, Feldon M, Dagan Z, Reifen R, Berkovitch M. Lifestyle modifications in an
adolescent dormitory: a clinical trial. Korean J Pediatr. 2014 Dec;57(12):520-5. 
doi: 10.3345/kjp.2014.57.12.520. Epub 2014 Dec 31. PubMed PMID: 25653685; PubMed 
Central PMCID: PMC4316595.


262: Han SB, Cho B, Kang JH. BK virus-associated hemorrhagic cystitis after
pediatric stem cell transplantation. Korean J Pediatr. 2014 Dec;57(12):514-9.
doi: 10.3345/kjp.2014.57.12.514. Epub 2014 Dec 31. Review. PubMed PMID: 25653684;
PubMed Central PMCID: PMC4316594.


263: Seimiya M, Ohno S, Asano H, Fujiwara K, Yoshida T, Sawabe Y, Sogawa K, Ogawa
M, Matsushita K, Yokosuka O, Nomura F. Change in albumin measurement method
affects diagnosis of nephrotic syndrome. Clin Lab. 2014;60(10):1663-7. PubMed
PMID: 25651712.


264: Fontela PC, Winkelmann ER, Ott JN, Uggeri DP. Estimated glomerular
filtration rate in patients with type 2 diabetes mellitus. Rev Assoc Med Bras.
2014 Nov-Dec;60(6):531-7. doi: 10.1590/1806-9282.60.06.010. PubMed PMID:
25650852.


265: Epstein M, de Marchena E. Is the failure of SYMPLICITY HTN-3 trial to meet
its efficacy endpoint the "end of the road" for renal denervation? J Am Soc
Hypertens. 2015 Feb;9(2):140-9. doi: 10.1016/j.jash.2014.12.002. Epub 2014 Dec
11. Review. PubMed PMID: 25649995.


266: Yen CC, Hsieh MC, Tsai MJ, Chen HC. Human carbofuran intoxication with
myocardial injury mimicking acute myocardial infarction. Kaohsiung J Med Sci.
2015 Feb;31(2):112-3. doi: 10.1016/j.kjms.2014.11.006. Epub 2014 Dec 12. PubMed
PMID: 25645992.


267: Yang B, Xu J, Xue Q, Wei T, Xu J, Ye C, Mei C, Mao Z. Non-pharmacological
interventions for improving sleep quality in patients on dialysis: systematic
review and meta-analysis. Sleep Med Rev. 2015 Oct;23:68-82. doi:
10.1016/j.smrv.2014.11.005. Epub 2014 Dec 10. Review. PubMed PMID: 25645131.


268: Luis D, Huang X, Riserus U, Sjögren P, Lindholm B, Arnlöv J, Cederholm T,
Carrero JJ. Estimated dietary acid load is not associated with blood pressure or 
hypertension incidence in men who are approximately 70 years old. J Nutr. 2015
Feb;145(2):315-21. doi: 10.3945/jn.114.197020. Epub 2014 Dec 17. PubMed PMID:
25644353.


269: Mudoni A, Caccetta F, Caroppo M, Musio F, Accogli A, Zacheo MD, Burzo DM,
Carluccio G, Nuzzo V. Bladder neck disease and kidney damage. Arch Ital Urol
Androl. 2014 Dec 30;86(4):391-2. doi: 10.4081/aiua.2014.4.391. PubMed PMID:
25641480.


270: De Pascalis A, D'Amelio A. Enterovesical fistula and acute pyelonephritis in
renal transplantation. Role of ultrasound. Arch Ital Urol Androl. 2014 Dec
30;86(4):383-4. doi: 10.4081/aiua.2014.4.383. PubMed PMID: 25641476.


271: Zawadzka B, Byrczek M, Zawadzka S. [Temporal perspective and other
psychological factors making it difficult to adapt to requirements of treatment
in chronic dialysis patients]. Psychiatr Pol. 2014 Sep-Oct;48(5):961-74. Polish. 
PubMed PMID: 25639016.


272: Iyngkaran P, Majoni W, Cass A, Sanders P, Ronco C, Brady S, Kangaharan N,
Ilton M, Hare DL, Thomas MC. Northern Territory perspectives on heart failure
with comorbidities – understanding trial validity and exploring collaborative
opportunities to broaden the evidence base. Heart Lung Circ. 2015
Jun;24(6):536-43. doi: 10.1016/j.hlc.2014.12.007. Epub 2014 Dec 24. Review.
PubMed PMID: 25637942.


273: Ajmal MR, Yaccha M, Malik MA, Rabbani MU, Ahmad I, Isalm N, Abdali N.
Prevalence of nonalcoholic fatty liver disease (NAFLD) in patients of
cardiovascular diseases and its association with hs-CRP and TNF-α. Indian Heart
J. 2014 Nov-Dec;66(6):574-9. doi: 10.1016/j.ihj.2014.08.006. Epub 2014 Aug 28.
PubMed PMID: 25634387; PubMed Central PMCID: PMC4310973.


274: Siregar P. Plasma sodium in relation with the extracellular fluid volume in 
chronic hemodialysis patients. Acta Med Indones. 2014 Oct;46(4):320-4. PubMed
PMID: 25633549.


275: Kabedi NN, Mwanza JC, Lepira FB, Kayembe TK, Kayembe DL. Hypertensive
retinopathy and its association with cardiovascular, renal and cerebrovascular
morbidity in Congolese patients. Cardiovasc J Afr. 2014 Sep-Oct;25(5):228-32.
doi: 10.5830/CVJA-2014-045. PubMed PMID: 25629539; PubMed Central PMCID:
PMC4241591.


276: Shi H, Liu X, Tang G, Liu H, Zhang Y, Zhang B, Zhao X, Wang W. Ethanol
extract of Portulaca Oleracea L. reduced the carbon tetrachloride induced liver
injury in mice involving enhancement of NF-κB activity. Am J Transl Res. 2014 Nov
22;6(6):746-55. eCollection 2014. PubMed PMID: 25628785; PubMed Central PMCID:
PMC4297342.


277: Chen YT, Yang CC, Sun CK, Chiang HJ, Chen YL, Sung PH, Zhen YY, Huang TH,
Chang CL, Chen HH, Chang HW, Yip HK. Extracorporeal shock wave therapy
ameliorates cyclophosphamide-induced rat acute interstitial cystitis though
inhibiting inflammation and oxidative stress-in vitro and in vivo experiment
studies. Am J Transl Res. 2014 Nov 22;6(6):631-48. eCollection 2014. PubMed PMID:
25628776; PubMed Central PMCID: PMC4297333.


278: Pawar AS, Zhu XY, Eirin A, Tang H, Jordan KL, Woollard JR, Lerman A, Lerman 
LO. Adipose tissue remodeling in a novel domestic porcine model of diet-induced
obesity. Obesity (Silver Spring). 2015 Feb;23(2):399-407. doi: 10.1002/oby.20971.
Epub 2014 Dec 31. PubMed PMID: 25627626; PubMed Central PMCID: PMC4311573.


279: Seirafian S, Haghdarsaheli Y, Mortazavi M, Hosseini M, Moeinzadeh F. The
effect of oral vitamin D on serum level of N-terminal pro-B-type natriuretic
peptide. Adv Biomed Res. 2014 Dec 31;3:261. doi: 10.4103/2277-9175.148234.
eCollection 2014. PubMed PMID: 25625100; PubMed Central PMCID: PMC4298880.


280: Malyszko J, Koc-Zorawska E, Levin-Iaina N, Slotki I, Matuszkiewicz-Rowinska 
J, Glowinska I, Malyszko JS. Iron metabolism in hemodialyzed patients - a story
half told? Arch Med Sci. 2014 Dec 22;10(6):1117-22. doi: 10.5114/aoms.2014.47823.
PubMed PMID: 25624847; PubMed Central PMCID: PMC4296069.


281: Franczyk-Skóra B, Gluba A, Olszewski R, Banach M, Rysz J. Heart function
disturbances in chronic kidney disease - echocardiographic indices. Arch Med Sci.
2014 Dec 22;10(6):1109-16. doi: 10.5114/aoms.2014.47822. PubMed PMID: 25624846;
PubMed Central PMCID: PMC4296068.


282: Groesdonk HV, Raffel M, Speer T, Bomberg H, Schmied W, Klingele M, Schäfers 
HJ. Elevated endothelin-1 level is a risk factor for nonocclusive mesenteric
ischemia. J Thorac Cardiovasc Surg. 2015 May;149(5):1436-42.e2. doi:
10.1016/j.jtcvs.2014.12.019. Epub 2014 Dec 19. PubMed PMID: 25623906.


283: Wang T, Zhang L, Chen Z, Fu P. [Evaluation of the application of regional
citrate anticoagulation in sustained low efficiency hemodialysis]. Zhonghua Nei
Ke Za Zhi. 2014 Dec;53(12):953-6. Chinese. PubMed PMID: 25623561.


284: Jiang J, Ding X, Jiang W, Xu J, Fang Y, Teng J. [A long-term outcome study
of acute kidney injury after cardiac surgery]. Zhonghua Nei Ke Za Zhi. 2014
Dec;53(12):947-52. Chinese. PubMed PMID: 25623560.


285: Zhao J, Wen J, Liu Y, Liu S, Cheng Q. [Efficacy of statin on short-term
prognosis in elderly patients with acute kidney injury]. Zhonghua Yi Xue Za Zhi. 
2014 Dec 2;94(44):3519-21. Chinese. PubMed PMID: 25622746.


286: Tanaka K, Hara S, Hattori M, Sakai K, Onishi Y, Yoshida Y, Kawazu S,
Kushiyama A. Role of elevated serum uric acid levels at the onset of overt
nephropathy in the risk for renal function decline in patients with type 2
diabetes. J Diabetes Investig. 2015 Jan;6(1):98-104. doi: 10.1111/jdi.12243. Epub
2014 Jun 2. PubMed PMID: 25621139; PubMed Central PMCID: PMC4296709.


287: Hsu YC, Lee PH, Lei CC, Ho C, Shih YH, Lin CL. Nitric oxide donors rescue
diabetic nephropathy through oxidative-stress-and nitrosative-stress-mediated Wnt
signaling pathways. J Diabetes Investig. 2015 Jan;6(1):24-34. doi:
10.1111/jdi.12244. Epub 2014 Jul 25. PubMed PMID: 25621130; PubMed Central PMCID:
PMC4296700.


288: Masmoudi A, Hajjaji Darouiche M, Ben Salah H, Ben Hmida M, Turki H.
Cutaneous abnormalities in patients with end stage renal failure on chronic
hemodialysis. A study of 458 patients. J Dermatol Case Rep. 2014 Dec
31;8(4):86-94. doi: 10.3315/jdcr.2014.1182. eCollection 2014 Dec 31. PubMed PMID:
25621088; PubMed Central PMCID: PMC4299702.


289: Vaughn SE, Foley C, Lu X, Patel ZH, Zoller EE, Magnusen AF, Williams AH,
Ziegler JT, Comeau ME, Marion MC, Glenn SB, Adler A, Shen N, Nath S, Stevens AM, 
Freedman BI, Tsao BP, Jacob CO, Kamen DL, Brown EE, Gilkeson GS, Alarcón GS,
Reveille JD, Anaya JM, James JA, Moser KL, Criswell LA, Vilá LM, Alarcón-Riquelme
ME, Petri M, Scofield RH, Kimberly RP, Ramsey-Goldman R, Binjoo Y, Choi J, Bae
SC, Boackle SA, Vyse TJ, Guthridge JM, Namjou B, Gaffney PM, Langefeld CD,
Kaufman KM, Kelly JA, Harley IT, Harley JB, Kottyan LC. Lupus risk variants in
the PXK locus alter B-cell receptor internalization. Front Genet. 2015 Jan
8;5:450. doi: 10.3389/fgene.2014.00450. eCollection 2014. PubMed PMID: 25620976; 
PubMed Central PMCID: PMC4288052.


290: Akyüz A, Yıldız A, Akıl MA, Bilik MZ, İnci Ü, Kayan F, Yıldız İ, Yılmaz Z,
Yıldırım Y, Ülgen MS. [Assessment of right ventricular systolic function in
patients with chronic renal failure before and after hemodialysis by means of
various echocardiographic modalities]. Turk Kardiyol Dern Ars. 2014
Dec;42(8):717-25. doi: 10.5543/tkda.2014.57609. Turkish. PubMed PMID: 25620332.


291: Patschan D, Müller GA. Acute kidney injury. J Inj Violence Res. 2015
Jan;7(1):19-26. doi: 10.5249/jivr.v7i1.604. Epub 2014 Jul 14. PubMed PMID:
25618438; PubMed Central PMCID: PMC4288292.


292: Kwiatkowska E, Domański L, Bober J, Safranow K, Pawlik A, Kwiatkowski S,
Ciechanowski K. Gamma-glutamyl transpeptidase as the marker of kidney graft
function. Adv Clin Exp Med. 2014 Nov-Dec;23(6):947-52. doi: 10.17219/acem/37349. 
PubMed PMID: 25618122.


293: Beben T, Rifkin DE. Recognizing our limits: deficiencies in end-of-life
education for nephrology trainees. Am J Kidney Dis. 2015 Feb;65(2):209-10. doi:
10.1053/j.ajkd.2014.11.001. Epub 2014 Nov 4. PubMed PMID: 25616631.


294: Lytvyn Y, Wan J, Lai V, Cohen P, Cherney DZ. The effect of sex on humanin
levels in healthy adults and patients with uncomplicated type 1 diabetes
mellitus. Can J Physiol Pharmacol. 2015 Apr;93(4):239-43. doi:
10.1139/cjpp-2014-0401. Epub 2014 Dec 18. PubMed PMID: 25615723.


295: Zhang YL, Hu WP, Zhou LH, Wang Y, Cheng A, Shao SN, Hong LL, Chen QY.
Continuous renal replacement therapy in children with multiple organ dysfunction 
syndrome: a case series. Int Braz J Urol. 2014 Nov-Dec;40(6):846-52. doi:
10.1590/S1677-5538.IBJU.2014.06.18. PubMed PMID: 25615255.


296: Garcia-Garcia G, Jha V; World Kidney Day Steering Committee. Chronic kidney 
disease in disadvantaged populations. Nephron Clin Pract. 2014;128(3-4):292-6.
doi: 10.1159/000369148. Epub 2015 Jan 16. Review. PubMed PMID: 25614182.


297: Hafizi M, Mardani S, Borhani A, Ahmadi A, Nasri P, Nasri H. Association of
helicobacter pylori infection with serum magnesium in kidney transplant patients.
J Renal Inj Prev. 2014 Dec 1;3(4):101-5. doi: 10.12861/jrip.2014.29. eCollection 
2014. PubMed PMID: 25610889; PubMed Central PMCID: PMC4301387.


298: Nasri H. Consequences of hypomagnesemia in type 2 diabetes mellitus
patients. J Renal Inj Prev. 2014 Dec 1;3(4):99-100. doi: 10.12861/jrip.2014.28.
eCollection 2014. PubMed PMID: 25610888; PubMed Central PMCID: PMC4301394.


299: Assadi F. Renal dysfunction in fetal alcohol syndrome: a potential
contributor on developmental disabilities of offspring. J Renal Inj Prev. 2014
Dec 1;3(4):83-6. doi: 10.12861/jrip.2014.24. eCollection 2014. PubMed PMID:
25610884; PubMed Central PMCID: PMC4301390.


300: Tulpar S, Gunduz Z, Sahin U, Hakan Poyrazoglu M, Dursun I, Dusunsel R,
Bastug F. Trace elements in children suffering from idiopathic nephrotic
syndrome. Eurasian J Med. 2014 Oct;46(3):187-91. doi: 10.5152/eajm.2014.36. Epub 
2014 Jul 8. PubMed PMID: 25610323; PubMed Central PMCID: PMC4299852.


301: Bilen Y, Cankaya E, Bilen N, Keles M, Erdem F, Uyanik A, Hamidullah Uyanik
M. Peritonitis incidence was correlated with duration of peritoneal dialysis
rather than leptin or neutrophil to lymphocyte (n/l) ratio in peritoneal dialysis
patients. Eurasian J Med. 2014 Oct;46(3):145-50. doi: 10.5152/eajm.2014.45. Epub 
2014 Aug 26. PubMed PMID: 25610316; PubMed Central PMCID: PMC4299846.


302: Khan IA, Movva S, Shaik NA, Chava S, Jahan P, Mukkavali KK, Kamineni V,
Hasan Q, Rao P. Investigation of Calpain 10 (rs2975760) gene polymorphism in
Asian Indians with Gestational Diabetes Mellitus. Meta Gene. 2014 Apr
17;2:299-306. doi: 10.1016/j.mgene.2014.03.001. eCollection 2014 Dec. PubMed
PMID: 25606412.


303: Vázquez-Martínez ER, Varela-Fascinetto G, García-Delgado C, Rodríguez-Espino
BA, Sánchez-Boiso A, Valencia-Mayoral P, Heller-Rosseau S, Pelcastre-Luna EL,
Zenteno JC, Cerbón M, Morán-Barroso VF. Polymorphism analysis and new JAG1 gene
mutations of Alagille syndrome in Mexican population. Meta Gene. 2013 Dec
8;2:32-40. doi: 10.1016/j.mgene.2013.10.002. eCollection 2014 Dec. PubMed PMID:
25606387.


304: Jin H, Lee SY, Lee SN, Song JH, Kim MJ, Lee SW. Effect of dialysate sodium
concentration on sodium gradient and hemodialysis parameters. Electrolyte Blood
Press. 2014 Dec;12(2):66-73. doi: 10.5049/EBP.2014.12.2.66. Epub 2014 Dec 31.
PubMed PMID: 25606045; PubMed Central PMCID: PMC4297705.


305: Choi HY, Park HC, Ha SK. How do We Manage Coronary Artery Disease in
Patients with CKD and ESRD? Electrolyte Blood Press. 2014 Dec;12(2):41-54. doi:
10.5049/EBP.2014.12.2.41. Epub 2014 Dec 31. Review. PubMed PMID: 25606043; PubMed
Central PMCID: PMC4297703.


306: Ecder T. Renal and metabolic effects of valsartan. Anadolu Kardiyol Derg.
2014 Dec;14 Suppl 2:S14-9. doi: 10.5152/akd.2014.00003. Review. PubMed PMID:
25604203.


307: Wan QJ, Hu HF, He YC, Luan SD, Chen HT, Liu HP, Li T, Xu Y, Xu HL, Liao Y.
Severe pneumonia in mycophenolate mofetil combined with low-dose
corticosteroids-treated patients with immunoglobulin A nephropathy. Kaohsiung J
Med Sci. 2015 Jan;31(1):42-6. doi: 10.1016/j.kjms.2014.10.004. Epub 2014 Dec 2.
PubMed PMID: 25600919.


308: Berg EA, McGregor JG, Burkart ME, Poulton CJ, Hu Y, Falk RJ, Hogan SL. What 
Everybody is Doing but No One is Talking About: Use of Complementary and
Alternative Medicine in the ANCA Associated Vasculitis Population. J Autoimmune
Dis Rheumatol. 2014 Nov 1;2(3):74-91. PubMed PMID: 25599078; PubMed Central
PMCID: PMC4295716.


309: Demir ME, Ercan Z, Karakas EY, Ulas T, Buyukhatipoglu H. Crohnic kidney
disease: recurrent acute kidney failure in a patient with Crohn's disease. N Am J
Med Sci. 2014 Dec;6(12):648-9. doi: 10.4103/1947-2714.147983. PubMed PMID:
25599054; PubMed Central PMCID: PMC4290055.


310: Cheungpasitporn W, Thongprayoon C, Brabec BA, Edmonds PJ, O'Corragain OA,
Erickson SB. Oral hydration for prevention of contrast-induced acute kidney
injury in elective radiological procedures: a systematic review and meta-analysis
of randomized controlled trials. N Am J Med Sci. 2014 Dec;6(12):618-24. doi:
10.4103/1947-2714.147977. PubMed PMID: 25599049; PubMed Central PMCID:
PMC4290050.


311: Sahni S, Molmenti E, Bhaskaran MC, Ali N, Basu A, Talwar A. Presurgical
pulmonary evaluation in renal transplant patients. N Am J Med Sci. 2014
Dec;6(12):605-12. doi: 10.4103/1947-2714.147974. Review. PubMed PMID: 25599047;
PubMed Central PMCID: PMC4290048.


312: Ramezani-Binabaj M, Motalebi M, Karimi-Sari H, Rezaee-Zavareh MS, Alavian
SM. Are women with polycystic ovarian syndrome at a high risk of non-alcoholic
Fatty liver disease; a meta-analysis. Hepat Mon. 2014 Nov 1;14(11):e23235. doi:
10.5812/hepatmon.23235. eCollection 2014 Nov. Review. PubMed PMID: 25598791;
PubMed Central PMCID: PMC4286712.


313: Mathur M, Beniwal P, Prasad D, Malhotra V. Occupational kidney disease: Is
exposure to ammonium nitrate a risk factor? Indian J Occup Environ Med. 2014
Sep-Dec;18(3):164-5. doi: 10.4103/0019-5278.146920. PubMed PMID: 25598626; PubMed
Central PMCID: PMC4292206.


314: Varone V, Ciancia G, Bracale U, Merola G, Vetrani A, Pettinato G, Cozzolino 
I. Multidisciplinary diagnostic approach combining fine needle aspiration, core
needle biopsy and imaging features of a presacral myelolipoma in a patient with
concurrent breast cancer. Pathol Res Pract. 2015 Mar;211(3):261-3. doi:
10.1016/j.prp.2014.12.004. Epub 2014 Dec 23. PubMed PMID: 25596995.


315: Xie J, Wu X, Ren H, Wang W, Wang Z, Pan X, Hao X, Tong J, Ma J, Ye Z, Meng
G, Zhu Y, Kiryluk K, Kong X, Hu L, Chen N. COL4A3 mutations cause focal segmental
glomerulosclerosis. J Mol Cell Biol. 2014 Dec;6(6):498-505. doi:
10.1093/jmcb/mju040. Erratum in: J Mol Cell Biol. 2015 Apr;7(2):184. PubMed PMID:
25596306.


316: Lazaridis K, Evaggelakou P, Bentenidi E, Sideri A, Grapsa E, Tzartos SJ.
Specific adsorbents for myasthenia gravis autoantibodies using mutants of the
muscle nicotinic acetylcholine receptor extracellular domains. J Neuroimmunol.
2015 Jan 15;278:19-25. doi: 10.1016/j.jneuroim.2014.12.001. Epub 2014 Dec 3.
PubMed PMID: 25595248.


317: Zaravinos A, Pieri M, Mourmouras N, Anastasiadou N, Zouvani I, Delakas D,
Deltas C. Altered metabolic pathways in clear cell renal cell carcinoma: A
meta-analysis and validation study focused on the deregulated genes and their
associated networks. Oncoscience. 2014 Jan 3;1(2):117-31. eCollection 2014.
PubMed PMID: 25594006; PubMed Central PMCID: PMC4278286.


318: Meijers BK, Reiser J. Reassessing the Reassessment of suPAR in Glomerular
Disease. Front Med (Lausanne). 2015 Jan 14;1:59. doi: 10.3389/fmed.2014.00059.
eCollection 2014. PubMed PMID: 25593929; PubMed Central PMCID: PMC4294199.


319: Sigdel TK, Ng YW, Lee S, Nicora CD, Qian WJ, Smith RD, Camp DG 2nd, Sarwal
MM. Perturbations in the urinary exosome in transplant rejection. Front Med
(Lausanne). 2015 Jan 5;1:57. doi: 10.3389/fmed.2014.00057. eCollection 2014.
PubMed PMID: 25593928; PubMed Central PMCID: PMC4292055.


320: Alasfar S, Alachkar N. Atypical hemolytic uremic syndrome post-kidney
transplantation: two case reports and review of the literature. Front Med
(Lausanne). 2014 Dec 12;1:52. doi: 10.3389/fmed.2014.00052. eCollection 2014.
Review. PubMed PMID: 25593925; PubMed Central PMCID: PMC4292050.


321: Khan SQ, Guo L, Cimbaluk DJ, Elshabrawy H, Faridi MH, Jolly M, George JF,
Agarwal A, Gupta V. A Small Molecule β2 Integrin Agonist Improves Chronic Kidney 
Allograft Survival by Reducing Leukocyte Recruitment and Accompanying
Vasculopathy. Front Med (Lausanne). 2014 Nov 12;1:45. doi:
10.3389/fmed.2014.00045. eCollection 2014. PubMed PMID: 25593918; PubMed Central 
PMCID: PMC4291902.


322: Cheung V, Trachtman H. Hemolytic uremic syndrome: toxins, vessels, and
inflammation. Front Med (Lausanne). 2014 Nov 4;1:42. doi:
10.3389/fmed.2014.00042. eCollection 2014. Review. PubMed PMID: 25593915; PubMed 
Central PMCID: PMC4292208.


323: Trachtman H, Benzing T, Sever S, Harris RC, Reiser J. The grand challenge of
nephrology. Front Med (Lausanne). 2014 Sep 18;1:28. doi: 10.3389/fmed.2014.00028.
eCollection 2014. PubMed PMID: 25593903; PubMed Central PMCID: PMC4291843.


324: Liu KD, Wilson JG, Zhuo H, Caballero L, McMillan ML, Fang X, Cosgrove K,
Calfee CS, Lee JW, Kangelaris KN, Gotts JE, Rogers AJ, Levitt JE, Wiener-Kronish 
JP, Delucchi KL, Leavitt AD, McKenna DH, Thompson BT, Matthay MA. Design and
implementation of the START (STem cells for ARDS Treatment) trial, a phase 1/2
trial of human mesenchymal stem/stromal cells for the treatment of
moderate-severe acute respiratory distress syndrome. Ann Intensive Care. 2014 Jul
3;4:22. doi: 10.1186/s13613-014-0022-z. eCollection 2014. PubMed PMID: 25593740; 
PubMed Central PMCID: PMC4273700.


325: Sahasrabudhe P, Dighe T, Panse N, Deshpande S, Jadhav A, Londhe S.
Prospective long-term study of patency and outcomes of 505 arteriovenous fistulas
in patients with chronic renal failure: Authors experience and review of
literature. Indian J Plast Surg. 2014 Sep-Dec;47(3):362-9. doi:
10.4103/0970-0358.146592. PubMed PMID: 25593421; PubMed Central PMCID:
PMC4292113.


326: Zikou X, Tellis CC, Rousouli K, Dounousi E, Siamopoulos KC, Tselepis AD.
Differential membrane expression of Toll-like receptors and intracellular
cytokine induction in peripheral blood monocytes of patients with chronic kidney 
disease and diabetic nephropathy. Nephron Clin Pract. 2014;128(3-4):399-406. doi:
10.1159/000369815. Epub 2015 Jan 10. PubMed PMID: 25592836.


327: Ogawa C, Tsuchiya K, Kanda F, Maeda T. Low levels of serum ferritin lead to 
adequate hemoglobin levels and good survival in hemodialysis patients. Am J
Nephrol. 2014;40(6):561-70. doi: 10.1159/000370317. Epub 2015 Jan 10. PubMed
PMID: 25592750.


328: Neyra JA, Manllo J, Li X, Jacobsen G, Yee J, Yessayan L; AKICI Study Group. 
Association of de novo dipstick albuminuria with severe acute kidney injury in
critically ill septic patients. Nephron Clin Pract. 2014;128(3-4):373-80. doi:
10.1159/000368902. Epub 2015 Jan 13. PubMed PMID: 25591812; PubMed Central PMCID:
PMC4362533.


329: Makhlough A, Fakheri H, Farkhani AR, Seddighi O, Hossieni SV, Khademloo M,
Bari Z. A comparison between standard triple therapy and sequential therapy on
eradication of Helicobacter pylori in uremic patients: A randomized clinical
trial. Adv Biomed Res. 2014 Dec 6;3:248. doi: 10.4103/2277-9175.146372.
eCollection 2014. PubMed PMID: 25590026; PubMed Central PMCID: PMC4283243.


330: Mallappallil M, Friedman EA, Delano BG, McFarlane SI, Salifu MO. Chronic
kidney disease in the elderly: evaluation and management. Clin Pract (Lond).
2014;11(5):525-535. PubMed PMID: 25589951; PubMed Central PMCID: PMC4291282.


331: Jin DC. Major changes and improvements of dialysis therapy in Korea: review 
of end-stage renal disease registry. Korean J Intern Med. 2015 Jan;30(1):17-22.
doi: 10.3904/kjim.2015.30.1.17. Epub 2014 Dec 30. Review. PubMed PMID: 25589829; 
PubMed Central PMCID: PMC4293557.


332: Lampropoulou IT, Stangou M, Papagianni A, Didangelos T, Iliadis F,
Efstratiadis G. TNF-α and microalbuminuria in patients with type 2 diabetes
mellitus. J Diabetes Res. 2014;2014:394206. doi: 10.1155/2014/394206. Epub 2014
Dec 22. PubMed PMID: 25587544; PubMed Central PMCID: PMC4284977.


333: Grzegorzewska AE, Ostromecki G, Zielińska P, Mostowska A, Jagodziński PP.
T-cell cytokine gene polymorphisms and vitamin D pathway gene polymorphisms in
end-stage renal disease due to type 2 diabetes mellitus nephropathy: comparisons 
with health status and other main causes of end-stage renal disease. J Diabetes
Res. 2014;2014:120317. doi: 10.1155/2014/120317. Epub 2014 Dec 22. PubMed PMID:
25587543; PubMed Central PMCID: PMC4284966.


334: Beitland S, Os I, Sunde K. Primary injuries and secondary organ failures in 
trauma patients with acute kidney injury treated with continuous renal
replacement therapy. Scientifica (Cairo). 2014;2014:235215. doi:
10.1155/2014/235215. Epub 2014 Dec 23. PubMed PMID: 25587490; PubMed Central
PMCID: PMC4284970.


335: Nagai K, Ueda A, Saito C, Zempo-Miyaki A, Yamagata K. Annual decline in
pentraxin 3 is a risk of vascular access troubles in hemodialysis patients. Int J
Nephrol. 2014;2014:297954. doi: 10.1155/2014/297954. Epub 2014 Dec 22. PubMed
PMID: 25587447; PubMed Central PMCID: PMC4283416.


336: Brady JL, Harrison LC, Goodman DJ, Cowan PJ, Hawthorne WJ, O'Connell PJ,
Sutherland RM, Lew AM. Preclinical screening for acute toxicity of therapeutic
monoclonal antibodies in a hu-SCID model. Clin Transl Immunology. 2014 Dec
19;3(12):e29. doi: 10.1038/cti.2014.28. eCollection 2014 Dec. PubMed PMID:
25587392; PubMed Central PMCID: PMC4282178.


337: Van Craenenbroeck AH, Van Ackeren K, Hoymans VY, Roeykens J, Verpooten GA,
Vrints CJ, Couttenye MM, Van Craenenbroeck EM. Acute exercise-induced response of
monocyte subtypes in chronic heart and renal failure. Mediators Inflamm.
2014;2014:216534. doi: 10.1155/2014/216534. Epub 2014 Dec 22. PubMed PMID:
25587208; PubMed Central PMCID: PMC4283262.


338: R H. Senior- loken syndrome - a ciliopathy. J Clin Diagn Res. 2014
Nov;8(11):MD04-5. doi: 10.7860/JCDR/2014/9688.5120. Epub 2014 Nov 20. PubMed
PMID: 25584255; PubMed Central PMCID: PMC4290257.


339: Han J, Tan M, Sudheendra L, Weiss RH, Kennedy IM. On-chip detection of a
single nucleotide polymorphism without polymerase amplification. Nano Res. 2014
Sep 1;7(9):1302-1310. PubMed PMID: 25580203; PubMed Central PMCID: PMC4286159.


340: Fu CM, Chang CH, Fan PC, Tsai MH, Lin SM, Kao KC, Tian YC, Hung CC, Fang JT,
Yang CW, Chen YC. Prognosis of critically ill cirrhotic versus non-cirrhotic
patients: a comprehensive score-matched study. BMC Anesthesiol. 2014 Dec
17;14:123. doi: 10.1186/1471-2253-14-123. eCollection 2014. PubMed PMID:
25580088; PubMed Central PMCID: PMC4289577.


341: Thongprayoon C, Cheungpasitporn W, Srivali N, Kittanamongkolchai W,
Ungprasert P. Incidence of acute kidney injury in reported cases of lead related 
cardiac perforation. Int J Cardiol. 2015 Mar 1;182:65. doi:
10.1016/j.ijcard.2014.12.066. Epub 2014 Dec 23. PubMed PMID: 25576721.


342: Wedel J, Pallavi P, Stamellou E, Yard BA. N-acyl dopamine derivates as lead 
compound for implementation in transplantation medicine. Transplant Rev
(Orlando). 2015 Jul;29(3):109-13. doi: 10.1016/j.trre.2014.12.004. Epub 2014 Dec 
10. Review. PubMed PMID: 25576467.


343: Van Lierde KM, De Letter M, Vermeersch H, Roche N, Stillaert F, Lemmens G,
Peeters P, Rogiers X, Blondeel P, Corthals P. Longitudinal progress of overall
intelligibility, voice, resonance, articulation and oromyofunctional behavior
during the first 21 months after Belgian facial transplantation. J Commun Disord.
2015 Jan-Feb;53:42-56. doi: 10.1016/j.jcomdis.2014.09.001. Epub 2014 Oct 2.
PubMed PMID: 25576345.


344: Hajian-Tilaki A, Oliae F, Jenabian N, Hajian-Tilaki K, Motallebnejad M. Oral
health-related quality of life and periodontal and dental health status in
iranian hemodialysis patients. J Contemp Dent Pract. 2014 Jul 1;15(4):482-90.
PubMed PMID: 25576117.


345: Morrell ED, Kellum JA, Pastor-Soler NM, Hallows KR. Septic acute kidney
injury: molecular mechanisms and the importance of stratification and targeting
therapy. Crit Care. 2014 Sep 2;18(5):501. doi: 10.1186/s13054-014-0501-5. Review.
PubMed PMID: 25575158; PubMed Central PMCID: PMC4729166.


346: Ma HB, Wang R, Yu KZ, Yu C. Dynamic changes of early-stage aortic lipid
deposition in chronic renal failure rats and effects of decorin gene therapy. Exp
Ther Med. 2015 Feb;9(2):591-597. Epub 2014 Dec 4. PubMed PMID: 25574240; PubMed
Central PMCID: PMC4280988.


347: Yang SK, Duan SB, Pan P, Xu XQ, Liu N, Xu J. Preventive effect of
pentoxifylline on contrast-induced acute kidney injury in hypercholesterolemic
rats. Exp Ther Med. 2015 Feb;9(2):384-388. Epub 2014 Dec 15. PubMed PMID:
25574202; PubMed Central PMCID: PMC4280922.


348: Wang S, Chen Z, Fu P, Zang L, Wang L, Zhai X, Gao F, Huang A, Zhang Y. Use
of auricular acupressure to improve the quality of life in diabetic patients with
chronic kidney diseases: a prospective randomized controlled trial. Evid Based
Complement Alternat Med. 2014;2014:343608. doi: 10.1155/2014/343608. Epub 2014
Dec 10. PubMed PMID: 25574180; PubMed Central PMCID: PMC4276331.


349: Kohl M, Plischke M, Leffondré K, Heinze G. PSHREG: a SAS macro for
proportional and nonproportional subdistribution hazards regression. Comput
Methods Programs Biomed. 2015 Feb;118(2):218-33. doi: 10.1016/j.cmpb.2014.11.009.
Epub 2014 Dec 3. PubMed PMID: 25572709; PubMed Central PMCID: PMC4673318.


350: Bai X, Geng J, Li X, Yang F, Tian J. VEGF-A inhibition ameliorates podocyte 
apoptosis via repression of activating protein 1 in diabetes. Am J Nephrol.
2014;40(6):523-34. doi: 10.1159/000369942. Epub 2015 Jan 7. PubMed PMID:
25572464.


351: Pérez Fontán M, Remón Rodríguez C, Borràs Sans M, Sánchez Álvarez E, da
Cunha Naveira M, Quirós Ganga P, López-Calviño B, Rodríguez Suárez C,
Rodriguez-Carmona A. Compared decline of residual kidney function in patients
treated with automated peritoneal dialysis and continuous ambulatory peritoneal
dialysis: a multicenter study. Nephron Clin Pract. 2014;128(3-4):352-60. doi:
10.1159/000368933. Epub 2015 Jan 8. PubMed PMID: 25572110.


352: Huang SH, Eliasziw M, Spence JD, Filler G, Vezina WC, Churchill DN, Cattran 
DC, Richardson B, House AA. The (99m)Tc-DTPA urinary clearance method may be
preferable to the plasma disappearance method for assessing glomerular filtration
rate in diabetic nephropathy. Nephron Clin Pract. 2014;128(3-4):367-72. doi:
10.1159/000368901. Epub 2015 Jan 8. PubMed PMID: 25571980.


353: Komatsu M, Okazaki M, Tsuchiya K, Kawaguchi H, Nitta K. Aortic arch
calcification predicts cardiovascular and all-cause mortality in maintenance
hemodialysis patients. Kidney Blood Press Res. 2014;39(6):658-67. doi:
10.1159/000368476. Epub 2014 Dec 19. PubMed PMID: 25571879.


354: Yucel SK, Arikan H, Tugtepe H, Cakalagaoglu F, Tuglular S, Akoglu E, Ozener 
C. Cysteinyl 1 receptor antagonist montelukast, does not prevent peritoneal
membrane damage in experimental chronic peritoneal dialysis model in rats. Kidney
Blood Press Res. 2014;39(6):648-57. doi: 10.1159/000368477. Epub 2014 Dec 19.
PubMed PMID: 25571878.


355: Voroneanu L, Siriopol D, Nistor I, Apetrii M, Hogas S, Onofriescu M, Covic
A. Superior predictive value for NTproBNP compared with high sensitivity cTnT in 
dialysis patients: a pilot prospective observational study. Kidney Blood Press
Res. 2014;39(6):636-47. doi: 10.1159/000368452. Epub 2014 Dec 19. PubMed PMID:
25571877.


356: Ma Q, Wang HF, Xing CJ, Ma HC, Gong ML, Sun L, Liang HL. [Effects of tank
operation on renal function of crews]. Zhongguo Ying Yong Sheng Li Xue Za Zhi.
2014 Sep;30(5):475-7. Chinese. PubMed PMID: 25571647.


357: Bolleke E, Seferi S, Rroji M, Idrizi A, Barbullushi M, Thereska N.
Exhausting multiple hemodialysis access failures. Med Arch. 2014 Oct;68(5):361-3.
doi: 10.5455/medarh.2014.68.361-363. Epub 2014 Oct 15. PubMed PMID: 25568574;
PubMed Central PMCID: PMC4269535.


358: Brosnahan G. Treatment of hypertension in chronic kidney disease: does one
size fit all? A narrative review from a nephrologist's perspective. Curr
Hypertens Rev. 2014;10(3):155-65. Review. PubMed PMID: 25567505.


359: Quelhas-Santos J, Pestana M. Plasma renalase in chronic kidney disease:
differences and similarities between humans and rats. Curr Hypertens Rev.
2014;10(3):166-70. Review. PubMed PMID: 25567503.


360: Schuh E, Ertl-Wagner B, Lohse P, Wolf W, Mann JF, Lee-Kirsch MA, Hohlfeld R,
Kümpfel T. Multiple sclerosis-like lesions and type I interferon signature in a
patient with RVCL. Neurol Neuroimmunol Neuroinflamm. 2014 Dec 23;2(1):e55. doi:
10.1212/NXI.0000000000000055. eCollection 2015 Feb. PubMed PMID: 25566545; PubMed
Central PMCID: PMC4277301.


361: Müller-Deile J, Schiffer M. The podocyte power-plant disaster and its
contribution to glomerulopathy. Front Endocrinol (Lausanne). 2014 Dec 15;5:209.
doi: 10.3389/fendo.2014.00209. eCollection 2014. Review. PubMed PMID: 25566185;
PubMed Central PMCID: PMC4266017.


362: Roggeri DP, Cozzolino M, Mazzaferro S, Brancaccio D, Paoletti E, Roggeri A, 
Costanzo AM, di Luzio Paparatti U, Festa V, Messa P. Evaluating targets and costs
of treatment for secondary hyperparathyroidism in incident dialysis patients: the
FARO-2 study. Int J Nephrol Renovasc Dis. 2014 Dec 16;8:1-6. doi:
10.2147/IJNRD.S72011. eCollection 2015. PubMed PMID: 25565880; PubMed Central
PMCID: PMC4274130.


363: Rong S, Zhao X, Jin X, Zhang Z, Chen L, Zhu Y, Yuan W. Vascular
calcification in chronic kidney disease is induced by bone morphogenetic
protein-2 via a mechanism involving the Wnt/β-catenin pathway. Cell Physiol
Biochem. 2014;34(6):2049-60. doi: 10.1159/000366400. Epub 2014 Nov 28. PubMed
PMID: 25562153.


364: Roshanzamir F, Rouzrokh M, Mirshemirani A, Khaleghnejad A, Mohajerzadeh L,
Dalirani R. Treatment outcome of neurogenic bladder dysfunction in children; a
five-year experience. Iran J Pediatr. 2014 Jun;24(3):323-6. PubMed PMID:
25562028; PubMed Central PMCID: PMC4276589.


365: Chung CJ, Chang CH, Chuu CP, Yang CR, Chang YH, Huang CP, Chen WC, Chung MC,
Chang H. Reduced 5-methylcytosine level as a potential progression predictor in
patients with T1 or non-invasive urothelial carcinoma. Int J Mol Sci. 2014 Dec
30;16(1):677-90. doi: 10.3390/ijms16010677. PubMed PMID: 25561224; PubMed Central
PMCID: PMC4307268.


366: Kissling S, Fuchs A, Gobin N, Vogt B, Burnier M, Decosterd LA, Buclin T,
Livio F. Pharmacokinetic modelling of dialytic clearance in a case of acyclovir
intoxication. Int J Antimicrob Agents. 2015 Mar;45(3):325-7. doi:
10.1016/j.ijantimicag.2014.12.001. Epub 2014 Dec 17. PubMed PMID: 25561029.


367: Strózik A, Stęposz A, Basiak M, Drożdż M, Okopień B. Multifactorial effects 
of vildagliptin added to ongoing metformin therapy in patients with type 2
diabetes mellitus. Pharmacol Rep. 2015 Feb;67(1):24-31. doi:
10.1016/j.pharep.2014.07.016. Epub 2014 Aug 15. PubMed PMID: 25560571.


368: Stelmach MJ, Szczerbinski L, Wasilewska N, Protas P, Wasilewska A.
Hematological parameters in adolescents with hyperuricemia. Indian Pediatr. 2014 
Dec;51(12):1003-5. PubMed PMID: 25560160.


369: Shao XM, Kao L, Kurtz I. A novel delta current method for transport
stoichiometry estimation. BMC Biophys. 2014 Dec 11;7(1):14. doi:
10.1186/s13628-014-0014-2. eCollection 2014. PubMed PMID: 25558372; PubMed
Central PMCID: PMC4274721.


370: Schueler M, Braun DA, Chandrasekar G, Gee HY, Klasson TD, Halbritter J,
Bieder A, Porath JD, Airik R, Zhou W, LoTurco JJ, Che A, Otto EA, Böckenhauer D, 
Sebire NJ, Honzik T, Harris PC, Koon SJ, Gunay-Aygun M, Saunier S, Zerres K,
Bruechle NO, Drenth JP, Pelletier L, Tapia-Páez I, Lifton RP, Giles RH, Kere J,
Hildebrandt F. DCDC2 mutations cause a renal-hepatic ciliopathy by disrupting Wnt
signaling. Am J Hum Genet. 2015 Jan 8;96(1):81-92. doi:
10.1016/j.ajhg.2014.12.002. Epub 2014 Dec 31. PubMed PMID: 25557784; PubMed
Central PMCID: PMC4289677.


371: Ebarasi L, Ashraf S, Bierzynska A, Gee HY, McCarthy HJ, Lovric S, Sadowski
CE, Pabst W, Vega-Warner V, Fang H, Koziell A, Simpson MA, Dursun I, Serdaroglu
E, Levy S, Saleem MA, Hildebrandt F, Majumdar A. Defects of CRB2 cause
steroid-resistant nephrotic syndrome. Am J Hum Genet. 2015 Jan 8;96(1):153-61.
doi: 10.1016/j.ajhg.2014.11.014. Epub 2014 Dec 31. PubMed PMID: 25557779; PubMed 
Central PMCID: PMC4289689.


372: Kladnitsky O, Rozenfeld J, Azulay-Debby H, Efrati E, Zelikovic I. The
claudin-16 channel gene is transcriptionally inhibited by
1,25-dihydroxyvitamin D. Exp Physiol. 2015 Jan;100(1):79-94. doi:
10.1113/expphysiol.2014.083394. Epub 2014 Dec 2. PubMed PMID: 25557732.


373: Chen JY, Mao JH. Henoch-Schönlein purpura nephritis in children: incidence, 
pathogenesis and management. World J Pediatr. 2015 Feb;11(1):29-34. doi:
10.1007/s12519-014-0534-5. Epub 2014 Dec 29. PubMed PMID: 25557596.


374: Roberts DM, Jones RB, Smith RM, Alberici F, Kumaratne DS, Burns S, Jayne DR.
Rituximab-associated hypogammaglobulinemia: incidence, predictors and outcomes in
patients with multi-system autoimmune disease. J Autoimmun. 2015 Feb;57:60-5.
doi: 10.1016/j.jaut.2014.11.009. Epub 2014 Dec 31. PubMed PMID: 25556904.


375: Arce CM, Lenihan CR, Montez-Rath ME, Winkelmayer WC. Comparison of
longer-term outcomes after kidney transplantation between Hispanic and
non-Hispanic whites in the United States. Am J Transplant. 2015
Feb;15(2):499-507. doi: 10.1111/ajt.13043. Epub 2014 Dec 30. PubMed PMID:
25556854.


376: Shi XH, Ma J, Li C, Wen YB, Li H, Li MX, Li XW, Li XM. Clinical features of 
30 patients with cryoglobulinemia. Zhongguo Yi Xue Ke Xue Yuan Xue Bao. 2014
Dec;36(6):639-44. doi: 10.3881/j.issn.1000-503X.2014.06.015. PubMed PMID:
25556739.


377: Leurs P, Machowska A, Lindholm B. Timing of dialysis initiation: when to
start? Which treatment? J Ren Nutr. 2015 Mar;25(2):238-41. doi:
10.1053/j.jrn.2014.10.015. Epub 2014 Dec 31. Review. PubMed PMID: 25556306.


378: Saito S, Yisireyili M, Shimizu H, Ng HY, Niwa T. Indoxyl sulfate upregulates
prorenin expression via nuclear factor-κB p65, signal transducer and activator of
transcription 3, and reactive oxygen species in proximal tubular cells. J Ren
Nutr. 2015 Mar;25(2):145-8. doi: 10.1053/j.jrn.2014.10.008. Epub 2014 Dec 31.
PubMed PMID: 25556305.


379: Nangaku M, Mimura I, Yamaguchi J, Higashijima Y, Wada T, Tanaka T. Role of
uremic toxins in erythropoiesis-stimulating agent resistance in chronic kidney
disease and dialysis patients. J Ren Nutr. 2015 Mar;25(2):160-3. doi:
10.1053/j.jrn.2014.10.011. Epub 2014 Dec 30. Review. PubMed PMID: 25556149.


380: Inaba M, Okuno S, Nagayama H, Yamada S, Ishimura E, Imanishi Y, Shoji S.
Restoration of parathyroid function after change of phosphate binder from calcium
carbonate to lanthanum carbonate in hemodialysis patients with suppressed serum
parathyroid hormone. J Ren Nutr. 2015 Mar;25(2):242-6. doi:
10.1053/j.jrn.2014.10.013. Epub 2014 Dec 30. Review. PubMed PMID: 25556148.


381: Glaudemans AW, de Vries EF, Luurtsema G, Cornelissen EA, Feitz WF, Farinha
Antunes I, Slart RH, Bongaerts AH, Kömhoff M. Detection of intra-abdominal
testicles with 16β-[(18)F]-fluoro-5α-dihydrotestosterone positron emission
tomography/computed tomography in a pubertal boy. J Pediatr. 2015
Mar;166(3):774-4.e1. doi: 10.1016/j.jpeds.2014.11.017. Epub 2014 Dec 30. PubMed
PMID: 25556018.


382: Rong R, Ito O, Mori N, Muroya Y, Tamura Y, Mori T, Ito S, Takahashi K,
Totsune K, Kohzuki M. Expression of (pro)renin receptor and its upregulation by
high salt intake in the rat nephron. Peptides. 2015 Jan;63:156-62. doi:
10.1016/j.peptides.2014.12.007. Epub 2014 Dec 31. PubMed PMID: 25555681.


383: Türkoğlu O, Gürkan A, Emingil G, Afacan B, Töz H, Kütükçüler N, Atilla G.
Are antimicrobial peptides related to cyclosporine A-induced gingival overgrowth?
Arch Oral Biol. 2015 Mar;60(3):508-15. doi: 10.1016/j.archoralbio.2014.12.007.
Epub 2014 Dec 23. PubMed PMID: 25555253.


384: Sołtysiak J, Skowrońska B, Fichna P, Stankiewicz W, Lewandowska-Stachowiak
M, Ostalska-Nowicka D, Zachwieja J. Neutrophil gelatinase-associated lipocalin
and Cathepsin L as early predictors of kidney dysfunction in children with type 1
diabetes. Endokrynol Pol. 2014;65(6):479-84. doi: 10.5603/EP.2014.0067. PubMed
PMID: 25554617.


385: Pais R, Rusu E, Zilisteanu D, Circiumaru A, Micu L, Voiculescu M, Poynard T,
Ratziu V. Prevalence of steatosis and insulin resistance in patients with chronic
hepatitis B compared with chronic hepatitis C and non-alcoholic fatty liver
disease. Eur J Intern Med. 2015 Jan;26(1):30-6. doi: 10.1016/j.ejim.2014.12.001. 
Epub 2014 Dec 29. PubMed PMID: 25553983.


386: Mu N, Liu HB, Meng QH, Du DW, Jiang Y, Hu HZ. The differentiation of human
multipotent adult progenitor cells into hepatocyte-like cells induced by
coculture with human hepatocyte line L02. Ann Surg Treat Res. 2015 Jan;88(1):1-7.
doi: 10.4174/astr.2015.88.1.1. Epub 2014 Dec 26. PubMed PMID: 25553318; PubMed
Central PMCID: PMC4279986.


387: Shin SJ, Kim M, Chae H, Kwon A, Kim Y, Kim SJ, Yoon HE, Jekarl DW, Lee S.
Identification of compound heterozygous mutations in the BBS7 gene in a Korean
family with Bardet-Biedl syndrome. Ann Lab Med. 2015 Jan;35(1):181-4. doi:
10.3343/alm.2015.35.1.181. Epub 2014 Dec 8. PubMed PMID: 25553308; PubMed Central
PMCID: PMC4272959.


388: Fukuhara H, Yagi M, Ando K, Tomita Y. Long-term administration of
single-agent carboplatin (AUC 4) for advanced testicular seminoma safely achieved
complete response in an 80-year-old man with chronic heart failure: A case
report. Can Urol Assoc J. 2014 Nov;8(11-12):E931-3. doi: 10.5489/cuaj.2089.
PubMed PMID: 25553172; PubMed Central PMCID: PMC4277539.


389: El-Nahas AR, Shokeir AA, Shoma AM, Eraky I, Sarhan OM, Hafez AT, Dawaba MS, 
Elshal AM, Ghali AM, El-Kenawy MR. Percutaneous nephrolithotomy versus open
surgery for treatment of staghorn stones in pediatric patients. Can Urol Assoc J.
2014 Nov;8(11-12):E906-9. doi: 10.5489/cuaj.1994. PubMed PMID: 25553164; PubMed
Central PMCID: PMC4277531.


390: Kwon HJ, Yoo KH, Kim IY, Lee S, Jang HR, Kwon GY. Megalocytic interstitial
nephritis following acute pyelonephritis with Escherichia coli bacteremia: a case
report. J Korean Med Sci. 2015 Jan;30(1):110-4. doi: 10.3346/jkms.2015.30.1.110. 
Epub 2014 Dec 23. PubMed PMID: 25552891; PubMed Central PMCID: PMC4278017.


391: Martinez-Alonso M, Dusso A, Ariza G, Nabal M. The effect on quality of life 
of vitamin D administration for advanced cancer treatment (VIDAFACT study):
protocol of a randomised controlled trial. BMJ Open. 2014 Dec 31;4(12):e006128.
doi: 10.1136/bmjopen-2014-006128. PubMed PMID: 25552610; PubMed Central PMCID:
PMC4281528.


392: Mehta T, Nuccio E, McFann K, Madero M, Sarnak MJ, Jalal D. Association of
Uric Acid With Vascular Stiffness in the Framingham Heart Study. Am J Hypertens. 
2015 Jul;28(7):877-83. doi: 10.1093/ajh/hpu253. Epub 2014 Dec 31. PubMed PMID:
25552515; PubMed Central PMCID: PMC4542908.


393: Japanese Ministry of Health, Labour and Welfare; Japanese Society of
Nephrology. [JSN and MHLW Clinical Practice Guideline for PKD 2014]. Nihon Jinzo 
Gakkai Shi. 2014;56(8):1105-87. Japanese. PubMed PMID: 25551977.


394: Teng YK, Huang JL, Yeh KW, Fu LS, Lin CH, Ma WF, Lee SD, Chiang LC.
Influential factors of insufficient physical activity among adolescents with
asthma in Taiwan. PLoS One. 2014 Dec 31;9(12):e116417. doi:
10.1371/journal.pone.0116417. eCollection 2014. PubMed PMID: 25551759; PubMed
Central PMCID: PMC4281071.


395: Habuka M, Fagerberg L, Hallström BM, Kampf C, Edlund K, Sivertsson Å,
Yamamoto T, Pontén F, Uhlén M, Odeberg J. The kidney transcriptome and proteome
defined by transcriptomics and antibody-based profiling. PLoS One. 2014 Dec
31;9(12):e116125. doi: 10.1371/journal.pone.0116125. eCollection 2014. PubMed
PMID: 25551756; PubMed Central PMCID: PMC4281243.


396: Lin WR, Yen TH, Lim SN, Perng MD, Lin CY, Su MY, Yeh CT, Chiu CT.
Granulocyte colony-stimulating factor reduces fibrosis in a mouse model of
chronic pancreatitis. PLoS One. 2014 Dec 31;9(12):e116229. doi:
10.1371/journal.pone.0116229. eCollection 2014. PubMed PMID: 25551560; PubMed
Central PMCID: PMC4281240.


397: Zhao JR, Zhang DY, Sun DZ. Correlation research on ADMA plasma levels and
left ventricular function of peritoneal dialysis patients. Int J Clin Exp Med.
2014 Nov 15;7(11):4455-60. eCollection 2014. PubMed PMID: 25550968; PubMed
Central PMCID: PMC4276226.


398: Bi H, Wu Y, Zhao C, Long G. Association between the dietary factors and
metabolic syndrome with chronic kidney disease in Chinese adults. Int J Clin Exp 
Med. 2014 Nov 15;7(11):4448-54. eCollection 2014. PubMed PMID: 25550967; PubMed
Central PMCID: PMC4276225.


399: Tan Z, Fang J, Lu JH, Li WG. HBV serum and renal biopsy markers are
associated with the clinicopathological characteristics of HBV-associated
nephropathy. Int J Clin Exp Pathol. 2014 Oct 15;7(11):8150-4. eCollection 2014.
PubMed PMID: 25550864; PubMed Central PMCID: PMC4270632.


400: Miyazaki N, Murata I, Takemura G, Okada H, Kanamori H, Matsumoto-Miyazaki J,
Yoshida G, Izumi K, Kashi H, Niimi K, Nishiwaki A, Miyazaki T, Ohno M, Ohashi H, 
Suzuki F, Minatoguchi S. Expression of prorenin receptor in renal biopsies from
patients with IgA nephropathy. Int J Clin Exp Pathol. 2014 Oct 15;7(11):7485-96. 
eCollection 2014. PubMed PMID: 25550784; PubMed Central PMCID: PMC4270520.


401: Duerrschmid C, Trial J, Wang Y, Entman ML, Haudek SB. Tumor necrosis factor:
a mechanistic link between angiotensin-II-induced cardiac inflammation and
fibrosis. Circ Heart Fail. 2015 Mar;8(2):352-61. doi:
10.1161/CIRCHEARTFAILURE.114.001893. Epub 2014 Dec 30. PubMed PMID: 25550440;
PubMed Central PMCID: PMC4366299.


402: Irie F, Kamouchi M, Hata J, Matsuo R, Wakisaka Y, Kuroda J, Ago T, Kitazono 
T; FSR Investigators. Sex differences in short-term outcomes after acute ischemic
stroke: the fukuoka stroke registry. Stroke. 2015 Feb;46(2):471-6. doi:
10.1161/STROKEAHA.114.006739. Epub 2014 Dec 30. PubMed PMID: 25550372.


403: Mizerska-Wasiak M, Małdyk J, Rybi-Szumińska A, Wasilewska A, Miklaszewska M,
Pietrzyk J, Firszt-Adamczyk A, Stankiewicz R, Bieniaś B, Zajączkowska M,
Gadomska-Prokop K, Grenda R, Pukajło-Marczyk A, Zwolińska D, Szczepańska M,
Turczyn A, Roszkowska-Blaim M. Relationship between serum IgA/C3 ratio and
severity of histological lesions using the Oxford classification in children with
IgA nephropathy. Pediatr Nephrol. 2015 Jul;30(7):1113-20. doi:
10.1007/s00467-014-3024-z. Epub 2014 Dec 31. Erratum in: Pediatr Nephrol. 2015
Jul;30(7):1207. PubMed PMID: 25549975.


404: Pérez-Sáez MJ, Prieto-Alhambra D, Barrios C, Crespo M, Redondo D, Nogués X, 
Díez-Pérez A, Pascual J. Increased hip fracture and mortality in chronic kidney
disease individuals: the importance of competing risks. Bone. 2015 Apr;73:154-9. 
doi: 10.1016/j.bone.2014.12.020. Epub 2014 Dec 27. PubMed PMID: 25549867.


405: Gaggl M, Sliber C, Sunder-Plassmann G. Effect of oral alkali supplementation
on progression of chronic kidney disease. Curr Hypertens Rev. 2014;10(2):112-20. 
Review. PubMed PMID: 25549843.


406: De Santo NG. Reduction of sodium intake is a prerequisite for preventing and
curing high blood pressure in hypertensive patients - second part: guidelines.
Curr Hypertens Rev. 2014;10(2):77-80. Review. PubMed PMID: 25549842.


407: Sirico ML, Di Micco L, De Blasio A, Di Iorio B. Vascular calcification and
subendocardial ischemia in hemodialysis patients: a new morpho-functional score
to assess cardiovascular risk: the Solofra score. Curr Hypertens Rev.
2014;10(2):121-4. PubMed PMID: 25549840.


408: Karadsheh F, Weir MR. The use of thiazides in chronic kidney disease. Curr
Hypertens Rev. 2014;10(2):81-5. Review. PubMed PMID: 25549838.


409: Balat A. Children with chronic kidney disease and hypertension: could
hypertension footprints be early biomarkers? Curr Hypertens Rev.
2014;10(2):86-98. Review. PubMed PMID: 25549837.


410: Di Iorio BR. Editorial (thematic issue: all roads of renal hypertension lead
to or come from CKD). Curr Hypertens Rev. 2014;10(2):65-6. PubMed PMID: 25549836.


411: Wang Y, Wang B, Du F, Su X, Sun G, Zhou G, Bian X, Liu N.
Epigallocatechin-3-gallate attenuates unilateral ureteral obstruction-induced
renal interstitial fibrosis in mice. J Histochem Cytochem. 2015 Apr;63(4):270-9. 
doi: 10.1369/0022155414568019. Epub 2014 Dec 30. PubMed PMID: 25549657; PubMed
Central PMCID: PMC4374055.


412: Zanoli L, Romano G, Romano M, Rastelli S, Rapisarda F, Granata A, Fatuzzo P,
Malaguarnera M, Castellino P. Renal function and ultrasound imaging in elderly
subjects. ScientificWorldJournal. 2014;2014:830649. doi: 10.1155/2014/830649.
Epub 2014 Dec 4. PubMed PMID: 25548794; PubMed Central PMCID: PMC4274817.


413: Kiremitci S, Ensari A. Classifying lupus nephritis: an ongoing story.
ScientificWorldJournal. 2014;2014:580620. doi: 10.1155/2014/580620. Epub 2014 Dec
8. Review. PubMed PMID: 25548784; PubMed Central PMCID: PMC4274910.


414: Nebbioso M, Barbato A, Pescosolido N. Scotopic microperimetry in the early
diagnosis of age-related macular degeneration: preliminary study. Biomed Res Int.
2014;2014:671529. doi: 10.1155/2014/671529. Epub 2014 Dec 9. PubMed PMID:
25548774; PubMed Central PMCID: PMC4274674.


415: Miyamura T, Kanda T, Nakamoto S, Arai M, Nakamura M, Wu S, Jiang X, Sasaki
R, Haga Y, Yasui S, Ooka Y, Chiba T, Imazeki F, Mikami S, Yokosuka O. IFNL4
ss469415590 Variant Is Associated with Treatment Response in Japanese HCV
Genotype 1 Infected Individuals Treated with IFN-Including Regimens. Int J
Hepatol. 2014;2014:723868. doi: 10.1155/2014/723868. Epub 2014 Dec 8. PubMed
PMID: 25548683; PubMed Central PMCID: PMC4274707.


416: Kala Ahluwalia G, Dasouki M, Lennon A. Phenotypic variation of autosomal
recessive pseudohypoaldosteronism type I: a case in point. Clin Case Rep. 2014
Dec;2(6):326-30. doi: 10.1002/ccr3.129. Epub 2014 Sep 15. PubMed PMID: 25548639; 
PubMed Central PMCID: PMC4270719.


417: Schulman IH, Suncion V, Karantalis V, Balkan W, Hare JM; Cardiovascular Cell
Therapy Research Network. Clinical research skills development program in
cell-based regenerative medicine. Stem Cells Transl Med. 2015 Feb;4(2):118-22.
doi: 10.5966/sctm.2014-0144. Epub 2014 Dec 29. PubMed PMID: 25548389; PubMed
Central PMCID: PMC4303357.


418: Lan L, Jiang J, Wang P, Ren W, Hu Z. Peritoneal dialysis catheter placement 
in the right lower quadrant is associated with a lower risk of catheter tip
migration: a retrospective single-center study. Int Urol Nephrol. 2015
Mar;47(3):557-62. doi: 10.1007/s11255-014-0899-3. Epub 2014 Dec 30. PubMed PMID: 
25547920.


419: Shacham Y, Gal-Oz A, Leshem-Rubinow E, Arbel Y, Flint N, Keren G, Roth A,
Steinvil A. Association of admission hemoglobin levels and acute kidney injury
among myocardial infarction patients treated with primary percutaneous
intervention. Can J Cardiol. 2015 Jan;31(1):50-5. doi:
10.1016/j.cjca.2014.11.001. Epub 2014 Nov 6. PubMed PMID: 25547550.


420: Kopeć J, Sułowicz W. [Clinical usefulness of heparin-coated dialyzers].
Przegl Lek. 2014;71(8):430-2. Polish. PubMed PMID: 25546914.


421: Lefaucheur C. Complement activation in kidney transplantation: from risk
stratification to therapeutic strategies. Clin Exp Immunol. 2014 Dec;178 Suppl
1:57-8. doi: 10.1111/cei.12511. PubMed PMID: 25546762; PubMed Central PMCID:
PMC4285491.


422: Chung MC, Wu MJ, Chang CH, Muo CH, Yu TM, Ho HC, Shu KH, Chung CJ. Increased
risk of post-transplant malignancy and mortality in transplant tourists: a
nationwide population-based cohort study in Taiwan. Medicine (Baltimore). 2014
Dec;93(29):e344. doi: 10.1097/MD.0000000000000344. PubMed PMID: 25546686; PubMed 
Central PMCID: PMC4602598.


423: Shih CJ, Chen YT, Ou SM, Yang WC, Chen TJ, Tarng DC. Urinary calculi and
risk of cancer: a nationwide population-based study. Medicine (Baltimore). 2014
Dec;93(29):e342. doi: 10.1097/MD.0000000000000342. PubMed PMID: 25546684; PubMed 
Central PMCID: PMC4602593.


424: Zheng M, Xu X, Wang X, Huo Y, Xu X, Qin X, Tang G, Xing H, Fan F, Cui W,
Yang X. Age, arterial stiffness, and components of blood pressure in Chinese
adults. Medicine (Baltimore). 2014 Dec;93(29):e262. doi:
10.1097/MD.0000000000000262. PubMed PMID: 25546666; PubMed Central PMCID:
PMC4602627.


425: Wan Md Adnan WA, Zaharan NL, Wong MH, Lim SK. The effects of intermittent
fasting during the month of Ramadan in chronic haemodialysis patients in a
tropical climate country. PLoS One. 2014 Dec 29;9(12):e114262. doi:
10.1371/journal.pone.0114262. eCollection 2014. PubMed PMID: 25546434; PubMed
Central PMCID: PMC4278709.


426: Hu Q, Wang XY, He HG, Wei HM, Kang LK, Qin GC. Acoustic radiation force
impulse imaging for non-invasive assessment of renal histopathology in chronic
kidney disease. PLoS One. 2014 Dec 29;9(12):e115051. doi:
10.1371/journal.pone.0115051. eCollection 2014. PubMed PMID: 25546304; PubMed
Central PMCID: PMC4278890.


427: Tiranathanagul K, Tangvoraphonkchai K, Srisawat N, Susantitaphong P,
Tungsanga K, Praditpornsilpa K, Eiam-Ong S. Acute intradialytic cardiac function 
and inflammatory cytokine changes during high-efficiency online hemodiafiltration
with acetate-free and standard dialysis solutions. Ther Apher Dial. 2015
Jun;19(3):250-8. doi: 10.1111/1744-9987.12271. Epub 2014 Dec 29. PubMed PMID:
25545821.


428: Wakasugi M, Kazama JJ, Narita I. Anticipated increase in the number of
patients who require dialysis treatment among the aging population of Japan. Ther
Apher Dial. 2015 Jun;19(3):201-6. doi: 10.1111/1744-9987.12266. Epub 2014 Dec 29.
PubMed PMID: 25545737.


429: Hasegawa J, Wakai S, Shirakawa H. Juvenile slow progressive antineutrophil
cytoplasmic antibody-associated vasculitis diagnosed after kidney
transplantation: a case report. Ther Apher Dial. 2015 Jun;19(3):303-4. doi:
10.1111/1744-9987.12249. Epub 2014 Dec 29. PubMed PMID: 25545671.


430: Morley-Forster P, Karpinski J. Pain medicine--a new credential in Canada.
Pain Med. 2015 Jun;16(6):1038-44. doi: 10.1111/pme.12645. Epub 2014 Dec 28.
PubMed PMID: 25545560.


431: Sakaguchi Y, Fujii N, Shoji T, Hayashi T, Rakugi H, Iseki K, Tsubakihara Y, 
Isaka Y; Committee of Renal Data Registry of the Japanese Society for Dialysis
Therapy. Magnesium modifies the cardiovascular mortality risk associated with
hyperphosphatemia in patients undergoing hemodialysis: a cohort study. PLoS One. 
2014 Dec 29;9(12):e116273. doi: 10.1371/journal.pone.0116273. eCollection 2014.
PubMed PMID: 25545498; PubMed Central PMCID: PMC4278867.


432: Koppelstaetter C, Kerschbaum J, Lenzhofer M, Glodny B, Esterhammer R, Frick 
M, Alber H, Mayer G. Distal renal artery stenosis after percutaneous renal
denervation leading to renal impairment but normotension. J Clin Hypertens
(Greenwich). 2015 Feb;17(2):162-4. doi: 10.1111/jch.12456. Epub 2014 Dec 24.
PubMed PMID: 25545297.


433: Yj A. Digital infarction in a hemodialysis patient due to embolism from a
thrombosed brachial arteriovenous fistula. Hemodial Int. 2015 Oct;19(4):E6-9.
doi: 10.1111/hdi.12256. Epub 2014 Dec 29. PubMed PMID: 25545123.


434: Demir S, Tokmak N, Cengiz N, Noyan A. Value of sonographic
anterior-posterior renal pelvis measurements before and after voiding for
predicting vesicoureteral reflux in children. J Clin Ultrasound. 2015
Oct;43(8):490-4. doi: 10.1002/jcu.22260. Epub 2014 Dec 25. PubMed PMID: 25545034.


435: Safadi S, Mao M, Dillon JJ. Ceftriaxone-induced acute encephalopathy in a
peritoneal dialysis patient. Case Rep Nephrol. 2014;2014:108185. doi:
10.1155/2014/108185. Epub 2014 Dec 7. PubMed PMID: 25544915; PubMed Central
PMCID: PMC4273507.


436: Sinha AD, Agarwal R. Hypertension Treatment for Patients with Advanced
Chronic Kidney Disease. Curr Cardiovasc Risk Rep. 2014 Oct;8(10). pii: 400.
PubMed PMID: 25544866; PubMed Central PMCID: PMC4274947.


437: Lin JH, Tu KH, Chang CH, Chen YC, Tian YC, Yu CC, Hung CC, Fang JT, Yang CW,
Chang MY. Prognostic factors and complication rates for double-filtration
plasmapheresis in patients with Guillain-Barré syndrome. Transfus Apher Sci. 2015
Feb;52(1):78-83. doi: 10.1016/j.transci.2014.12.005. Epub 2014 Dec 17. PubMed
PMID: 25544386.


438: Shi XL, Yang J, Mao N, Wu JH, Ren LF, Yang Y, Yin XL, Wei L, Li MY, Wang BN.
Nutlin-3-induced redistribution of chromatin-bound IFI16 in human hepatocellular 
carcinoma cells in vitro is associated with p53 activation. Acta Pharmacol Sin.
2015 Feb;36(2):252-8. doi: 10.1038/aps.2014.106. Epub 2014 Dec 29. PubMed PMID:
25544361; PubMed Central PMCID: PMC4326783.


439: Yüksel S, Çağlar M, Evrengül H, Becerir T, Tepeli E, Ergin A, Çiçek EA,
Aybek H, Yalçın N, Demirkan NÇ. Could serum pentraxin 3 levels and IgM deposition
in skin biopsies predict subsequent renal involvement in children with
Henoch-Schönlein purpura? Pediatr Nephrol. 2015 Jun;30(6):969-74. doi:
10.1007/s00467-014-3026-x. Epub 2014 Dec 28. PubMed PMID: 25543194.


440: Rees L, Shroff R. The demise of calcium-based phosphate binders-is this
appropriate for children? Pediatr Nephrol. 2015 Dec;30(12):2061-71. doi:
10.1007/s00467-014-3017-y. Epub 2014 Dec 28. PubMed PMID: 25543193; PubMed
Central PMCID: PMC4623082.


441: Tsutsui H, Ohkubo T, Tsuruta Y, Kato S, Yasuda Y, Oshida Y. Development and 
validation of a short-version checklist for patients undergoing hemodialysis
based on the International Classification of Functioning, Disability and Health. 
Clin Exp Nephrol. 2015 Oct;19(5):953-60. doi: 10.1007/s10157-014-1075-x. Epub
2014 Dec 28. PubMed PMID: 25543186.


442: Cheng KW, Cheng SC, Chen WY, Lin MH, Chuang SJ, Cheng IH, Sun CY, Chou CY.
Thiopurine analogs and mycophenolic acid synergistically inhibit the papain-like 
protease of Middle East respiratory syndrome coronavirus. Antiviral Res. 2015
Mar;115:9-16. doi: 10.1016/j.antiviral.2014.12.011. Epub 2014 Dec 24. PubMed
PMID: 25542975.


443: Bazúa-Valenti S, Chávez-Canales M, Rojas-Vega L, González-Rodríguez X,
Vázquez N, Rodríguez-Gama A, Argaiz ER, Melo Z, Plata C, Ellison DH,
García-Valdés J, Hadchouel J, Gamba G. The Effect of WNK4 on the Na+-Cl-
Cotransporter Is Modulated by Intracellular Chloride. J Am Soc Nephrol. 2015
Aug;26(8):1781-6. doi: 10.1681/ASN.2014050470. Epub 2014 Dec 26. PubMed PMID:
25542968; PubMed Central PMCID: PMC4520168.


444: Charytan DM, Pai AB, Chan CT, Coyne DW, Hung AM, Kovesdy CP, Fishbane S;
Dialysis Advisory Group of the American Society of Nephrology. Considerations and
challenges in defining optimal iron utilization in hemodialysis. J Am Soc
Nephrol. 2015 Jun;26(6):1238-47. doi: 10.1681/ASN.2014090922. Epub 2014 Dec 26.
Review. PubMed PMID: 25542967; PubMed Central PMCID: PMC4446883.


445: Witzel SH, Huang SH, Braam B, Filler G. Estimation of GFR using β-trace
protein in children. Clin J Am Soc Nephrol. 2015 Mar 6;10(3):401-9. doi:
10.2215/CJN.04860514. Epub 2014 Dec 26. PubMed PMID: 25542909; PubMed Central
PMCID: PMC4348681.


446: Woo SH, Sigdel TK, Dinh VT, Vu MT, Sarwal MM, Lafayette RA. Mapping novel
immunogenic epitopes in IgA nephropathy. Clin J Am Soc Nephrol. 2015 Mar
6;10(3):372-81. doi: 10.2215/CJN.02390314. Epub 2014 Dec 26. PubMed PMID:
25542908; PubMed Central PMCID: PMC4348675.


447: Yilmaz MI, Sonmez A, Saglam M, Cayci T, Kilic S, Unal HU, Karaman M,
Cetinkaya H, Eyileten T, Gok M, Oguz Y, Vural A, Mallamaci F, Zoccali C. A
longitudinal study of inflammation, CKD-mineral bone disorder, and carotid
atherosclerosis after renal transplantation. Clin J Am Soc Nephrol. 2015 Mar
6;10(3):471-9. doi: 10.2215/CJN.07860814. Epub 2014 Dec 26. PubMed PMID:
25542907; PubMed Central PMCID: PMC4348690.


448: Park MY, Herrmann SM, Saad A, Eirin A, Tang H, Lerman A, Textor SC, Lerman
LO. Biomarkers of kidney injury and klotho in patients with atherosclerotic
renovascular disease. Clin J Am Soc Nephrol. 2015 Mar 6;10(3):443-51. doi:
10.2215/CJN.07290714. Epub 2014 Dec 26. PubMed PMID: 25542906; PubMed Central
PMCID: PMC4348686.


449: Kumar AB, Zimmerman MB, Suneja M. Obesity and cardiopulmonary
bypass-associated acute kidney injury: authors' reply. J Cardiothorac Vasc
Anesth. 2015 Apr;29(2):e12-3. doi: 10.1053/j.jvca.2014.08.016. Epub 2014 Dec 24. 
PubMed PMID: 25542848.


450: Morinelli TA, Walker LP, Velez JC, Ullian ME. Clathrin-dependent
internalization of the angiotensin II AT₁A receptor links receptor
internalization to COX-2 protein expression in rat aortic vascular smooth muscle 
cells. Eur J Pharmacol. 2015 Feb 5;748:143-8. doi: 10.1016/j.ejphar.2014.12.018. 
Epub 2014 Dec 24. PubMed PMID: 25542758.


451: Cuoghi A, Caiazzo M, Monari E, Bellei E, Bergamini S, Sereni L, Aucella F,
Loschiavo C, Atti M, Tomasi A. New horizon in dialysis depuration:
Characterization of a polysulfone membrane able to break the 'albumin wall'. J
Biomater Appl. 2015 May;29(10):1363-71. doi: 10.1177/0885328214565651. Epub 2014 
Dec 26. PubMed PMID: 25542733.


452: Kitrou PM, Spiliopoulos S, Katsanos K, Papachristou E, Siablis D,
Karnabatidis D. Paclitaxel-coated versus plain balloon angioplasty for
dysfunctional arteriovenous fistulae: one-year results of a prospective
randomized controlled trial. J Vasc Interv Radiol. 2015 Mar;26(3):348-54. doi:
10.1016/j.jvir.2014.11.003. Epub 2014 Dec 24. PubMed PMID: 25542635.


453: Tzamou V, Kyvelou SM, Karpanou E, Petras D, Vyssoulis G. Aldosterone Levels,
Aortic Stiffness, and Wave Reflection in Essential Hypertensive Patients. Am J
Hypertens. 2015 Jul;28(7):852-7. doi: 10.1093/ajh/hpu244. Epub 2014 Dec 26.
PubMed PMID: 25542624.


454: Ong S, Mannon RB. Genomic and proteomic fingerprints of acute rejection in
peripheral blood and urine. Transplant Rev (Orlando). 2015 Apr;29(2):60-7. doi:
10.1016/j.trre.2014.12.003. Epub 2014 Dec 10. Review. PubMed PMID: 25542607;
PubMed Central PMCID: PMC4397134.


455: Roshanravan B, Patel KV, Robinson-Cohen C, de Boer IH, O'Hare AM, Ferrucci
L, Himmelfarb J, Kestenbaum B. Creatinine clearance, walking speed, and muscle
atrophy: a cohort study. Am J Kidney Dis. 2015 May;65(5):737-47. doi:
10.1053/j.ajkd.2014.10.016. Epub 2014 Dec 24. PubMed PMID: 25542415; PubMed
Central PMCID: PMC4414665.


456: Rebholz CM, Grams ME, Matsushita K, Selvin E, Coresh J. Change in novel
filtration markers and risk of ESRD. Am J Kidney Dis. 2015 Jul;66(1):47-54. doi: 
10.1053/j.ajkd.2014.11.009. Epub 2014 Dec 24. PubMed PMID: 25542414; PubMed
Central PMCID: PMC4478244.


457: Ikizler TA, Lovett DH, Chertow GM, Mitch WE, Schiller B. Navigating toward
research success in times of uncertainty: funding opportunities for early career 
investigators in nephrology. Am J Kidney Dis. 2015 Mar;65(3):381-3. doi:
10.1053/j.ajkd.2014.11.008. Epub 2014 Dec 24. Review. PubMed PMID: 25542413.


458: Shiraishi N, Kitamura K, Hayata M, Ogata T, Tajiri-Okamura K, Nakayama Y,
Kohda Y, Tomita K, Mukoyama M. Low-density lipoprotein apheresis for proteinuria 
in lupus nephritis with intraglomerular foam cells containing cholesterol
crystals. Am J Kidney Dis. 2015 Mar;65(3):490-3. doi: 10.1053/j.ajkd.2014.09.028.
Epub 2014 Dec 24. PubMed PMID: 25542412.


459: Pazhayattil GS, Rastegar A, Brewster UC. Approach to the diagnosis and
treatment of hyponatremia in pregnancy. Am J Kidney Dis. 2015 Apr;65(4):623-7.
doi: 10.1053/j.ajkd.2014.09.027. Epub 2014 Dec 24. PubMed PMID: 25542410.


460: Greenberg JH, Tufro A, Marsenic O. Approach to the treatment of the infant
with hyponatremia. Am J Kidney Dis. 2015 Mar;65(3):513-7. doi:
10.1053/j.ajkd.2014.10.024. Epub 2014 Dec 24. PubMed PMID: 25542409.


461: Li Z, Cai L, Liang X, Du Z, Chen Y, An S, Tan N, Xu L, Li R, Li L, Shi W.
Identification and predicting short-term prognosis of early cardiorenal syndrome 
type 1: KDIGO is superior to RIFLE or AKIN. PLoS One. 2014 Dec 26;9(12):e114369. 
doi: 10.1371/journal.pone.0114369. eCollection 2014. PubMed PMID: 25542014;
PubMed Central PMCID: PMC4277271.


462: Bijkerk R, van Solingen C, de Boer HC, de Vries DK, Monge M, van
Oeveren-Rietdijk A, van der Veer EP, Schaapherder AF, Rabelink TJ, van Zonneveld 
AJ. Silencing of miRNA-126 in kidney ischemia reperfusion is associated with
elevated SDF-1 levels and mobilization of Sca-1+/Lin- progenitor cells. Microrna.
2014;3(3):144-9. PubMed PMID: 25541911.


463: Higo S, Shimizu A, Masuda Y, Nagasaka S, Kajimoto Y, Kanzaki G, Fukui M,
Nagahama K, Mii A, Kaneko T, Tsuruoka S. Acute graft-versus-host disease of the
kidney in allogeneic rat bone marrow transplantation. PLoS One. 2014 Dec
26;9(12):e115399. doi: 10.1371/journal.pone.0115399. eCollection 2014. PubMed
PMID: 25541735; PubMed Central PMCID: PMC4277361.


464: Joosten H, Visser ST, van Eersel ME, Gansevoort RT, Bilo HJ, Slaets JP,
Izaks GJ. Statin use and cognitive function: population-based observational study
with long-term follow-up. PLoS One. 2014 Dec 26;9(12):e115755. doi:
10.1371/journal.pone.0115755. eCollection 2014. Erratum in: PLoS One.
2015;10(2):e0118045. PubMed PMID: 25541708; PubMed Central PMCID: PMC4277319.


465: Tylicki L, Jakubowska A, Lizakowski S, Zakrzewska A, Weber E, Świetlik D,
Rutkowski B. Treatment of hypertension in chronic kidney disease patients under
specialized care: one-center cross-sectional analyses. Blood Press. 2015
Apr;24(2):79-85. doi: 10.3109/08037051.2014.986931. Epub 2014 Dec 26. PubMed
PMID: 25541646.


466: Gomez AD, Zou H, Shiu YT, Hsu EW. Characterization of regional deformation
and material properties of the intact explanted vein by microCT and computational
analysis. Cardiovasc Eng Technol. 2014 Dec;5(4):359-370. PubMed PMID: 25541587;
PubMed Central PMCID: PMC4273576.


467: Andrieu T, Mani O, Goepfert C, Bertolini R, Guettinger A, Setoud R, Uh KY,
Baker ME, Frey FJ, Frey BM. Detection and functional portrayal of a novel class
of dihydrotestosterone derived selective progesterone receptor modulators (SPRM).
J Steroid Biochem Mol Biol. 2015 Mar;147:111-23. doi:
10.1016/j.jsbmb.2014.12.009. Epub 2014 Dec 23. PubMed PMID: 25541437.


468: Acay A, Ulu MS, Ahsen A, Ozkececi G, Demir K, Ozuguz U, Yuksel S, Acarturk
G. Atherogenic index as a predictor of atherosclerosis in subjects with familial 
Mediterranean fever. Medicina (Kaunas). 2014;50(6):329-33. doi:
10.1016/j.medici.2014.11.009. Epub 2014 Nov 28. PubMed PMID: 25541265.


469: Basu RK, Wong HR, Krawczeski CD, Wheeler DS, Manning PB, Chawla LS,
Devarajan P, Goldstein SL. Combining functional and tubular damage biomarkers
improves diagnostic precision for acute kidney injury after cardiac surgery. J Am
Coll Cardiol. 2014 Dec 30;64(25):2753-62. doi: 10.1016/j.jacc.2014.09.066.
Erratum in: J Am Coll Cardiol. 2015 Mar 24;65(11):1158-9. PubMed PMID: 25541128; 
PubMed Central PMCID: PMC4310455.


470: He T, Guan X, Wang S, Xiao T, Yang K, Xu X, Wang J, Zhao J. Resveratrol
prevents high glucose-induced epithelial-mesenchymal transition in renal tubular 
epithelial cells by inhibiting NADPH oxidase/ROS/ERK pathway. Mol Cell
Endocrinol. 2015 Feb 15;402:13-20. doi: 10.1016/j.mce.2014.12.010. Epub 2014 Dec 
23. PubMed PMID: 25540919.


471: Beauger D, Gentile S, Jacquelinet C, Dussol B, Briançon S. [Comparison of
two national quality of life surveys for patients with end stage renal disease
between 2005-2007 and 2011: indicators slightly decreased]. Nephrol Ther. 2015
Apr;11(2):88-96. doi: 10.1016/j.nephro.2014.10.003. Epub 2014 Nov 4. French.
PubMed PMID: 25540878.


472: Deroux A, Chidlovskii E, Qin W, Couturier P, Gavazzi G. Primary
hyperparathyroidism and multiple myeloma complicated by Fanconi syndrome: a
fortuitous association? Presse Med. 2015 Mar;44(3):360-2. doi:
10.1016/j.lpm.2014.08.014. Epub 2014 Dec 22. PubMed PMID: 25540875.


473: Sun M, Zhang J, Zheng C, Liu Y, Lin F, Xu F, Chen C. Analysis of potential
risk factors for cancer incidence in patients with aristolochic acid nephropathy 
from Wenzhou, China. Ren Fail. 2015 Mar;37(2):209-13. doi:
10.3109/0886022X.2014.990347. Epub 2014 Dec 26. PubMed PMID: 25540870.


474: Peruzzi L, Amore A, Coppo R. Challenges in pediatric renal transplantation. 
World J Transplant. 2014 Dec 24;4(4):222-8. doi: 10.5500/wjt.v4.i4.222. Review.
PubMed PMID: 25540732; PubMed Central PMCID: PMC4274593.


475: Pithukpakorn M, Tiwawanwong T, Lalerd Y, Assawamakin A, Premasathian N,
Tasanarong A, Thongnoppakhun W, Vongwiwatana A. Mycophenolic acid AUC in Thai
kidney transplant recipients receiving low dose mycophenolate and its association
with UGT2B7 polymorphisms. Pharmgenomics Pers Med. 2014 Dec 5;7:379-85. doi:
10.2147/PGPM.S72760. eCollection 2014. PubMed PMID: 25540593; PubMed Central
PMCID: PMC4270037.


476: Pazhayattil GS, Shirali AC. Drug-induced impairment of renal function. Int J
Nephrol Renovasc Dis. 2014 Dec 12;7:457-68. doi: 10.2147/IJNRD.S39747.
eCollection 2014. Review. PubMed PMID: 25540591; PubMed Central PMCID:
PMC4270362.


477: Killian M, Bruel Tronchon N, Maillard N, Tardy B. A diagnosis of
haemolytic-uraemic syndrome blurred by alcohol abuse. BMJ Case Rep. 2014 Dec
24;2014. pii: bcr2014205940. doi: 10.1136/bcr-2014-205940. PubMed PMID: 25540209.


478: Messerli FH, Bangalore S, Schmieder RE. Wilder's principle: pre-treatment
value determines post-treatment response. Eur Heart J. 2015 Mar 1;36(9):576-9.
doi: 10.1093/eurheartj/ehu467. Epub 2014 Dec 23. Review. PubMed PMID: 25540187.


479: Mohammad AJ, Weiner M, Sjöwall C, Johansson ME, Bengtsson AA,
Ståhl-Hallengren C, Nived O, Eriksson P, Sturfelt G, Segelmark M. Incidence and
disease severity of anti-neutrophil cytoplasmic antibody-associated nephritis are
higher than in lupus nephritis in Sweden. Nephrol Dial Transplant. 2015 Apr;30
Suppl 1:i23-30. doi: 10.1093/ndt/gfu396. Epub 2014 Dec 23. PubMed PMID: 25540097.


480: Schönermarck U, Csernok E, Gross WL. Pathogenesis of anti-neutrophil
cytoplasmic antibody-associated vasculitis: challenges and solutions 2014.
Nephrol Dial Transplant. 2015 Apr;30 Suppl 1:i46-52. doi: 10.1093/ndt/gfu398.
Epub 2014 Dec 23. Review. PubMed PMID: 25540095.


481: Gan Y, Gong Y, Tong X, Sun H, Cong Y, Dong X, Wang Y, Xu X, Yin X, Deng J,
Li L, Cao S, Lu Z. Depression and the risk of coronary heart disease: a
meta-analysis of prospective cohort studies. BMC Psychiatry. 2014 Dec 24;14:371. 
doi: 10.1186/s12888-014-0371-z. Review. PubMed PMID: 25540022; PubMed Central
PMCID: PMC4336481.


482: Kreuzer M, Prüfe J, Bethe D, Vogel C, Großhennig A, Koch A, Oldhafer M,
Dierks ML, Albrecht UV, Müther S, Brunkhorst R, Pape L; Study group of the German
Society for Pediatric Nephrology. The TRANSNephro-study examining a new
transition model for post-kidney transplant adolescents and an analysis of the
present health care: study protocol for a randomized controlled trial. Trials.
2014 Dec 23;15:505. doi: 10.1186/1745-6215-15-505. PubMed PMID: 25539976; PubMed 
Central PMCID: PMC4355461.


483: Cernes R, Zimlichman R. RESPeRATE: the role of paced breathing in
hypertension treatment. J Am Soc Hypertens. 2015 Jan;9(1):38-47. doi:
10.1016/j.jash.2014.10.002. Epub 2014 Oct 16. PubMed PMID: 25539897.


484: Wallbach M, Lehnig LY, Helms HJ, Schroer C, Müller GA, Wachter R, Koziolek
MJ. Long-term effects of baroreflex activation therapy on glucose metabolism.
Acta Diabetol. 2015 Oct;52(5):829-35. doi: 10.1007/s00592-014-0679-7. Epub 2014
Dec 25. PubMed PMID: 25539879.


485: Madziarska K, Zmonarski S, Penar J, Krajewska M, Mazanowska O,
Augustyniak-Bartosik H, Gołebiowski T, Klak R, Weyde W, Klinger M. Glucose
challenge test (50-g GCT) in detection of glucose metabolism disorders in
peritoneal dialysis patients: preliminary study. Int Urol Nephrol. 2015
Apr;47(4):695-700. doi: 10.1007/s11255-014-0900-1. Epub 2014 Dec 25. PubMed PMID:
25539618; PubMed Central PMCID: PMC4375300.


486: Qureshi W, Alirhayim Z, Khalid F. Letter by Qureshi et al regarding article,
"Warfarin use and the risk for stroke and bleeding in patients with atrial
fibrillation undergoing dialysis". Circulation. 2014 Dec 23;130(25):e427. doi:
10.1161/CIRCULATIONAHA.114.010090. PubMed PMID: 25539526.


487: Zhu B, Zhu CF, Lin Y, Perkovic V, Li XF, Yang R, Tang XL, Zhu XL, Cheng XX, 
Li Q, Chen HY, Sun Y, Chen QW, Wang YJ. Clinical characteristics of IgA
nephropathy associated with low complement 4 levels. Ren Fail. 2015
Apr;37(3):424-32. doi: 10.3109/0886022X.2014.994408. Epub 2014 Dec 24. PubMed
PMID: 25539484.


488: Nasri H, Ardalan MR, Rafieian-Kopaei M. Comment on: Relationship of Serum
Magnesium and Vitamin D Levels in a Nationally-representative Sample of Iranian
Adolescents: The CASPIAN-III Study. Int J Prev Med. 2014 Nov;5(11):1482-3. PubMed
PMID: 25538847; PubMed Central PMCID: PMC4274558.


489: Ul Hassan M, Khan SH, Ashraf M, Najar S, Shaheen F. (99m)Tc
Diethylenetriaminepentacetic Acid Angiotension-coverting Enzyme Inhibitor
Renography as Screening Test for Renovascular Hypertension in Unilateral Small
Kidney: A Prospective Study. World J Nucl Med. 2014 Sep;13(3):159-62. doi:
10.4103/1450-1147.144815. PubMed PMID: 25538486; PubMed Central PMCID:
PMC4262873.


490: Nath JP, George J, Das M, Gracious N, Kumar S, Vineetha NS. Successful
management of acute kidney injury in severe acute pancreatitis with
intra-abdominal hypertension using peritoneal dialysis. Indian J Crit Care Med.
2014 Dec;18(12):834. doi: 10.4103/0972-5229.146344. PubMed PMID: 25538426; PubMed
Central PMCID: PMC4271291.


491: Demirjian S, Fissell WH. Staying on target with continuous dialysis. Clin J 
Am Soc Nephrol. 2015 Jan 7;10(1):7-8. doi: 10.2215/CJN.11251114. Epub 2014 Dec
23. PubMed PMID: 25538268; PubMed Central PMCID: PMC4284419.


492: Zoccali C, Dounousi E, Abd ElHafeez S, Tripepi G, Mallamaci F. Should we
extend the application of more frequent dialysis schedules? A 'yes' and a hopeful
'no'. Nephrol Dial Transplant. 2015 Jan;30(1):29-32. doi: 10.1093/ndt/gfu373.
Epub 2014 Dec 23. PubMed PMID: 25538160.


493: Labriola L, Morelle J, Jadoul M. Con: Frequent haemodialysis for all chronic
haemodialysis patients. Nephrol Dial Transplant. 2015 Jan;30(1):23-7. doi:
10.1093/ndt/gfu382. Epub 2014 Dec 23. PubMed PMID: 25538159.


494: Georgianos PI, Sarafidis PA. Pro: Should we move to more frequent
haemodialysis schedules? Nephrol Dial Transplant. 2015 Jan;30(1):18-22. doi:
10.1093/ndt/gfu381. Epub 2014 Dec 23. PubMed PMID: 25538158.


495: Genctoy G, Arikan S, Gedik O. Secondary hyperparathyroidism is associated
with pulmonary hypertension in older patients with chronic kidney disease and
proteinuria. Int Urol Nephrol. 2015 Feb;47(2):353-8. doi:
10.1007/s11255-014-0889-5. Epub 2014 Dec 24. PubMed PMID: 25537827.


496: Yuan A, Lee Y, Choi U, Moeckel G, Karihaloo A. Chemokine receptor Cxcr4
contributes to kidney fibrosis via multiple effectors. Am J Physiol Renal
Physiol. 2015 Mar 1;308(5):F459-72. doi: 10.1152/ajprenal.00146.2014. Epub 2014
Dec 23. Erratum in: Am J Physiol Renal Physiol. 2015 Jul 15;309(2):F183. PubMed
PMID: 25537742; PubMed Central PMCID: PMC4346747.


497: Kocelak P, Olszanecka-Glinianowicz M, Owczarek A, Bożentowicz-Wikarek M,
Brzozowska A, Mossakowska M, Zdrojewski T, Grodzicki T, Więcek A, Chudek J.
Plasma visfatin/nicotinamide phosphoribosyltransferase levels in hypertensive
elderly - results from the PolSenior substudy. J Am Soc Hypertens. 2015
Jan;9(1):1-8. doi: 10.1016/j.jash.2014.11.002. Epub 2014 Nov 12. PubMed PMID:
25537462.


498: Raff U, Walker S, Ott C, Schneider MP, Schmieder RE. Olmesartan improves
pulse wave velocity and lowers central systolic blood pressure and ambulatory
blood pressure in patients with metabolic syndrome. J Clin Hypertens (Greenwich).
2015 Feb;17(2):98-104. doi: 10.1111/jch.12458. Epub 2014 Dec 24. PubMed PMID:
25537177.


499: Kausman JY, Powell HR. Paediatric nephrology: the last 50 years. J Paediatr 
Child Health. 2015 Jan;51(1):94-7. doi: 10.1111/jpc.12812. Epub 2014 Dec 24.
PubMed PMID: 25537024.


500: Lien CT, Lin KC, Tsai YF, Yu LK, Huang LH, Chen CA. Serum ferritin is
associated with progression of peripheral arterial disease in hemodialysis
patients. Clin Exp Nephrol. 2015 Oct;19(5):947-52. doi:
10.1007/s10157-014-1074-y. Epub 2014 Dec 24. PubMed PMID: 25536924.


501: Sekioka R, Tanaka M, Nishimura T, Itoh H. Serum total bilirubin
concentration is negatively associated with increasing severity of retinopathy in
patients with type 2 diabetes mellitus. J Diabetes Complications. 2015
Mar;29(2):218-21. doi: 10.1016/j.jdiacomp.2014.12.002. Epub 2014 Dec 5. PubMed
PMID: 25536865.


502: Nehrke K. Membrane ion transport in non-excitable tissues. WormBook. 2014
Dec 23:1-22. doi: 10.1895/wormbook.1.174.1. Review. PubMed PMID: 25536490; PubMed
Central PMCID: PMC4620701.


503: Shokeir AA, Barakat N, Hussein AM, Awadalla A, Harraz AM, Khater S, Hemmaid 
K, Kamal AI. Activation of Nrf2 by ischemic preconditioning and sulforaphane in
renal ischemia/reperfusion injury: a comparative experimental study. Physiol Res.
2015;64(3):313-23. Epub 2014 Dec 22. PubMed PMID: 25536319.


504: Burkhalter F, Sannon H, Mayr M, Dickenmann M, Ernst S. Prevalence and risk
factors for chronic kidney disease in a rural region of Haiti. Swiss Med Wkly.
2014 Dec 23;144:w14067. doi: 10.4414/smw.2014.14067. eCollection 2014. PubMed
PMID: 25535765.


505: Dashti-Khavidaki S, Ghaffari S, Nassiri-Toossi M, Amini M, Edalatifard M.
Possible unaware intoxication by anticoagulant rodenticide. J Res Pharm Pract.
2014 Oct;3(4):142-4. doi: 10.4103/2279-042X.145394. PubMed PMID: 25535623; PubMed
Central PMCID: PMC4262861.


506: Cheungpasitporn W, Thongprayoon C, Mao MA, O'Corragain OA, Edmonds PJ,
Erickson SB. The Risk of Coronary Heart Disease in Patients with Kidney Stones: A
Systematic Review and Meta-analysis. N Am J Med Sci. 2014 Nov;6(11):580-5. doi:
10.4103/1947-2714.145477. PubMed PMID: 25535607; PubMed Central PMCID:
PMC4264294.


507: Nasri H, Ardalan MR, Rafieian-Kopaei M. On the occasion of world
hypertension day 2014: A nephrology point of view. J Res Med Sci. 2014
Sep;19(9):911-2. PubMed PMID: 25535509; PubMed Central PMCID: PMC4268203.


508: Alian S, Taghipour M, Sharifian R, Fereydouni MA. Cavernous sinus thrombosis
syndrome and brainstem involvement in patient with leptospirosis: Two rare
complications of leptospirosis. J Res Med Sci. 2014 Sep;19(9):907-10. PubMed
PMID: 25535508; PubMed Central PMCID: PMC4268202.


509: Das RC, Srivastava K, Tudu J, Hooda AK. Crosssectional study of quality of
life after renal transplant in end stage renal disease. Ind Psychiatry J. 2014
Jan;23(1):40-3. doi: 10.4103/0972-6748.144955. PubMed PMID: 25535444; PubMed
Central PMCID: PMC4261213.


510: Molitoris BA. Urinary Biomarkers: Alone Are They Enough? J Am Soc Nephrol.
2015 Jul;26(7):1485-8. doi: 10.1681/ASN.2014111145. Epub 2014 Dec 22. PubMed
PMID: 25535304; PubMed Central PMCID: PMC4483598.


511: Xavier S, Vasko R, Matsumoto K, Zullo JA, Chen R, Maizel J, Chander PN,
Goligorsky MS. Curtailing endothelial TGF-β signaling is sufficient to reduce
endothelial-mesenchymal transition and fibrosis in CKD. J Am Soc Nephrol. 2015
Apr;26(4):817-29. doi: 10.1681/ASN.2013101137. Epub 2014 Dec 22. PubMed PMID:
25535303; PubMed Central PMCID: PMC4378095.


512: Daehn I, Bottinger EP. Microvascular endothelial cells poised to take center
stage in experimental renal fibrosis. J Am Soc Nephrol. 2015 Apr;26(4):767-9.
doi: 10.1681/ASN.2014121170. Epub 2014 Dec 22. PubMed PMID: 25535302; PubMed
Central PMCID: PMC4378115.


513: Koyner JL, Shaw AD, Chawla LS, Hoste EA, Bihorac A, Kashani K, Haase M, Shi 
J, Kellum JA; Sapphire Investigators. Tissue Inhibitor Metalloproteinase-2
(TIMP-2)⋅IGF-Binding Protein-7 (IGFBP7) Levels Are Associated with Adverse
Long-Term Outcomes in Patients with AKI. J Am Soc Nephrol. 2015
Jul;26(7):1747-54. doi: 10.1681/ASN.2014060556. Epub 2014 Dec 22. PubMed PMID:
25535301; PubMed Central PMCID: PMC4483589.


514: Sinangil A, Celik V, Barlas S, Akin EB, Ecder T. Should transplant ureter be
stented routinely or not? Eur Rev Med Pharmacol Sci. 2014;18(23):3551-6. PubMed
PMID: 25535122.


515: Li DQ, Kim R, McArthur E, Fleet JL, Bailey DG, Juurlink D, Shariff SZ, Gomes
T, Mamdani M, Gandhi S, Dixon S, Garg AX. Risk of adverse events among older
adults following co-prescription of clarithromycin and statins not metabolized by
cytochrome P450 3A4. CMAJ. 2015 Feb 17;187(3):174-80. doi: 10.1503/cmaj.140950.
Epub 2014 Dec 22. PubMed PMID: 25534598; PubMed Central PMCID: PMC4330139.


516: Tellman MW, Bahler CD, Shumate AM, Bacallao RL, Sundaram CP. Management of
pain in autosomal dominant polycystic kidney disease and anatomy of renal
innervation. J Urol. 2015 May;193(5):1470-8. doi: 10.1016/j.juro.2014.10.124.
Epub 2014 Dec 19. Review. PubMed PMID: 25534330.


517: Wolf T, Kann G, Becker S, Stephan C, Brodt HR, de Leuw P, Grünewald T, Vogl 
T, Kempf VA, Keppler OT, Zacharowski K. Severe Ebola virus disease with vascular 
leakage and multiorgan failure: treatment of a patient in intensive care. Lancet.
2015 Apr 11;385(9976):1428-35. doi: 10.1016/S0140-6736(14)62384-9. Epub 2014 Dec 
19. PubMed PMID: 25534190.


518: Zamani P, Rawat D, Shiva-Kumar P, Geraci S, Bhuva R, Konda P, Doulias PT,
Ischiropoulos H, Townsend RR, Margulies KB, Cappola TP, Poole DC, Chirinos JA.
Effect of inorganic nitrate on exercise capacity in heart failure with preserved 
ejection fraction. Circulation. 2015 Jan 27;131(4):371-80; discussion 380. doi:
10.1161/CIRCULATIONAHA.114.012957. Epub 2014 Dec 22. PubMed PMID: 25533966.


519: van den Wildenberg MJ, Hoorn EJ, Mohebbi N, Wagner CA, Woittiez AJ, de Vries
PA, Laverman GD. Distal renal tubular acidosis with multiorgan autoimmunity: a
case report. Am J Kidney Dis. 2015 Apr;65(4):607-10. doi:
10.1053/j.ajkd.2014.09.026. Epub 2014 Dec 18. PubMed PMID: 25533600.


520: Wald R, McArthur E, Adhikari NK, Bagshaw SM, Burns KE, Garg AX, Harel Z,
Kitchlu A, Mazer CD, Nash DM, Scales DC, Silver SA, Ray JG, Friedrich JO.
Changing incidence and outcomes following dialysis-requiring acute kidney injury 
among critically ill adults: a population-based cohort study. Am J Kidney Dis.
2015 Jun;65(6):870-7. doi: 10.1053/j.ajkd.2014.10.017. Epub 2014 Dec 18. PubMed
PMID: 25533599.


521: Nassar GM, Rhee E, Khan AJ, Nguyen B, Achkar K, Beathard G. Percutaneous
thrombectomy of AVF: immediate success and long-term patency rates. Semin Dial.
2015 Mar-Apr;28(2):E15-22. doi: 10.1111/sdi.12336. Epub 2014 Dec 22. PubMed PMID:
25533577.


522: Pello AM, Cristóbal C, Tarín N, Huelmos A, Aceña Á, Carda R, González-Casaus
ML, Alonso J, Lorenzo Ó, Blanco-Colio L, Martín-Ventura JL, Franco Peláez JA,
Mahíllo-Fernández I, Farré J, López-Bescós L, Egido J, Tuñón J. Differential
profile in inflammatory and mineral metabolism biomarkers in patients with
ischemic heart disease without classical coronary risk factors. J Cardiol. 2015
Jul;66(1):22-7. doi: 10.1016/j.jjcc.2014.11.006. Epub 2014 Dec 19. PubMed PMID:
25533425.


523: Guo C, Wei Q, Su Y, Dong Z. SUMOylation occurs in acute kidney injury and
plays a cytoprotective role. Biochim Biophys Acta. 2015 Mar;1852(3):482-9. doi:
10.1016/j.bbadis.2014.12.013. Epub 2014 Dec 19. PubMed PMID: 25533125; PubMed
Central PMCID: PMC4386022.


524: Higuchi T, Abe M, Yamazaki T, Mizuno M, Okawa E, Ando H, Oikawa O, Okada K, 
Kikuchi F, Soma M. Effects of levocarnitine on brachial-ankle pulse wave velocity
in hemodialysis patients: a randomized controlled trial. Nutrients. 2014 Dec
22;6(12):5992-6004. doi: 10.3390/nu6125992. PubMed PMID: 25533009; PubMed Central
PMCID: PMC4277011.


525: Wan Y, Zeng ZC, Xi M, Wan S, Hua W, Liu YL, Zhou YL, Luo HW, Jiang FN, Zhong
WD. Dysregulated microRNA-224/apelin axis associated with aggressive progression 
and poor prognosis in patients with prostate cancer. Hum Pathol. 2015
Feb;46(2):295-303. doi: 10.1016/j.humpath.2014.10.027. Epub 2014 Nov 26. PubMed
PMID: 25532941.


526: Silva BC, Freitas GR, Silva VB, Abensur H, Luders C, Pereira BJ, de Oliveira
RB, Castro MC, Moysés RM, Elias RM. Hemodynamic behavior during hemodialysis:
effects of dialysate concentrations of bicarbonate and potassium. Kidney Blood
Press Res. 2014;39(5):490-6. doi: 10.1159/000368459. Epub 2014 Nov 23. PubMed
PMID: 25532082.


527: Eren Z, Günal MY, Bakir EA, Coban J, Çağlayan B, Ekimci N, Ethemoglu S,
Albayrak O, Akdeniz T, Demirel GY, Kiliç E, Kantarci G. Effects of paricalcitol
and aliskiren combination therapy on experimental diabetic nephropathy model in
rats. Kidney Blood Press Res. 2014;39(6):581-90. doi: 10.1159/000368471. Epub
2014 Dec 15. PubMed PMID: 25532067.


528: Voiculescu M, Nanau RM, Neuman MG. Non-invasive biomarkers in non-alcoholic 
steatohepatitis-induced hepatocellular carcinoma. J Gastrointestin Liver Dis.
2014 Dec;23(4):425-9. doi: 10.15403/jgld.2014.1121.234.bna. Review. PubMed PMID: 
25532002.


529: Latus J, Kitterer D, Dippon J, Müller S, Artunc F, Segerer S, Alscher MD,
Braun N. Polyuria in Hantavirus Infection Reflects Disease Severity and Is
Associated with Prolonged Hospital Stay: A Systematic Analysis of 335 Patients
from Southern Germany. Nephron Exp Nephrol. 2014 Dec 13. [Epub ahead of print]
PubMed PMID: 25531933.


530: Cornelis T, Broers NJ, Titulaer DC, Henskens YM, van Oerle R, van der Sande 
FM, Spronk HM, Vink H, Leunissen KM, ten Cate H, Kooman JP. Effects of ultrapure 
hemodialysis and low molecular weight heparin on the endothelial surface layer.
Blood Purif. 2014;38(3-4):203-10. doi: 10.1159/000369055. Epub 2014 Dec 16.
PubMed PMID: 25531879.


531: Artunc F, Nowak A, Müller C, Peter A, Heyne N, Häring HU, Friedrich B.
Mortality prediction using modern peptide biomarkers in hemodialysis patients--a 
comparative analysis. Kidney Blood Press Res. 2014;39(6):563-72. doi:
10.1159/000368468. Epub 2014 Dec 15. PubMed PMID: 25531828.


532: Cicognani E, Mazzoni D, Totti V, Roi GS, Mosconi G, Nanni Costa A.
Health-related quality of life after solid organ transplantation: the role of
sport activity. Psychol Health Med. 2015;20(8):997-1004. doi:
10.1080/13548506.2014.993404. Epub 2014 Dec 22. PubMed PMID: 25531821.


533: Donmez O, Akaci O, Albayrak N, Altas A. Safety and effectiveness of a 2009
H1N1 vaccine in chronic kidney disease children. Nephron Clin Pract.
2014;128(3-4):341-4. doi: 10.1159/000368410. Epub 2014 Dec 19. PubMed PMID:
25531752.


534: Maixnerova D, Neprasova M, Skibova J, Mokrisova J, Rysava R, Reiterova J,
Jancova E, Merta M, Zadrazil J, Honsova E, Tesar V. IgA nephropathy in Czech
patients--are we able reliably predict the outcome? Kidney Blood Press Res.
2014;39(6):555-62. doi: 10.1159/000368467. Epub 2014 Dec 14. PubMed PMID:
25531750.


535: Li H, Feng SJ, Zhang GZ, Wang SX. Correlation of lower concentrations of
hydrogen sulfide with atherosclerosis in chronic hemodialysis patients with
diabetic nephropathy. Blood Purif. 2014;38(3-4):188-94. doi: 10.1159/000368883.
Epub 2014 Dec 16. PubMed PMID: 25531647.


536: Esteve Simó V, Junqué A, Fulquet M, Duarte V, Saurina A, Pou M, Moreno F,
Carneiro J, Ramírez de Arellano M. Complete low-intensity endurance training
programme in haemodialysis patients: improving the care of renal patients.
Nephron Clin Pract. 2014;128(3-4):387-93. doi: 10.1159/000369253. Epub 2014 Dec
17. PubMed PMID: 25531587.


537: Anderberg RJ, Meek RL, Hudkins KL, Cooney SK, Alpers CE, Leboeuf RC, Tuttle 
KR. Serum amyloid A and inflammation in diabetic kidney disease and podocytes.
Lab Invest. 2015 Mar;95(3):250-62. doi: 10.1038/labinvest.2014.163. Epub 2014 Dec
22. Erratum in: Lab Invest. 2015 Jun;95(6):697. PubMed PMID: 25531567; PubMed
Central PMCID: PMC4346621.


538: Wu H, Liang Y, Zheng Y, Bai Q, Zhuang Z, A L, Zheng D, Wang Y. Up-regulation
of intrarenal renin-agiotensin system contributes to renal damage in high-salt
induced hypertension rats. Kidney Blood Press Res. 2014;39(6):526-35. doi:
10.1159/000368463. Epub 2014 Nov 29. PubMed PMID: 25531334.


539: Ullian ME, Luttrell LM, Lee MH, Morinelli TA. Stimulation of Cyclooxygenase 
2 Expression in Rat Peritoneal Mesothelial Cells. Nephron Exp Nephrol. 2014 Dec
17. [Epub ahead of print] PubMed PMID: 25531215.


540: Gonzalez-Parra E, Gonzalez-Casaus ML, Arenas MD, Sainz-Prestel V,
Gonzalez-Espinoza L, Muñoz-Rodriguez MA, Tabikh A, Egido J, Ortiz A.
Individualization of dialysate calcium concentration according to baseline
pre-dialysis serum calcium. Blood Purif. 2014;38(3-4):224-33. doi:
10.1159/000366126. Epub 2014 Dec 19. PubMed PMID: 25531119.


541: Argentino G, Russo R, Maresca ID, Strazzullo T, Memoli A, Sodo M, Celentano 
L, Memoli B. Imaging of the peritoneum evaluated by 99mTc-icodextrin scintigraphy
in peritoneal dialysis patients: preliminary data. Blood Purif.
2014;38(3-4):219-23. doi: 10.1159/000366553. Epub 2014 Dec 19. PubMed PMID:
25531054.


542: Zhang LD, Li HC, Chong T, Gao M, Yin J, Fu DL, Deng Q, Wang ZM. Prepubertal 
exposure to genistein alleviates di-(2-ethylhexyl) phthalate induced testicular
oxidative stress in adult rats. Biomed Res Int. 2014;2014:598630. doi:
10.1155/2014/598630. Epub 2014 Oct 29. PubMed PMID: 25530965; PubMed Central
PMCID: PMC4228721.


543: Flythe JE, Li NC, Lin SF, Brunelli SM, Hymes J, Lacson E Jr. Associates of
cardiopulmonary arrest in the perihemodialytic period. Int J Nephrol.
2014;2014:961978. doi: 10.1155/2014/961978. Epub 2014 Nov 4. PubMed PMID:
25530881; PubMed Central PMCID: PMC4235586.


544: Afshariani R, Roozbeh J, Sharifian M, Ghaedi M, Samsami Dehaghani A, Ghaderi
A. Association between Angiotensinogen M235T Polymorphism and Preeclampsia in
Iranian Pregnant Women. J Family Reprod Health. 2014 Dec;8(4):169-73. PubMed
PMID: 25530769; PubMed Central PMCID: PMC4266788.


545: Delesalle AS, Robin G, Provôt F, Dewailly D, Leroy-Billiard M, Peigné M.
[Impact of end-stage renal disease and kidney transplantation on the reproductive
system]. Gynecol Obstet Fertil. 2015 Jan;43(1):33-40. doi:
10.1016/j.gyobfe.2014.11.013. Epub 2014 Dec 17. French. PubMed PMID: 25530544.


546: Le Quintrec M, Lionet A, Kandel C, Bourdon F, Gnemmi V, Colombat M, Goujon
JM, Frémeaux-Bacchi V, Fakhouri F. Eculizumab for treatment of rapidly
progressive C3 glomerulopathy. Am J Kidney Dis. 2015 Mar;65(3):484-9. doi:
10.1053/j.ajkd.2014.09.025. Epub 2014 Dec 17. PubMed PMID: 25530108.


547: Inrig JK, Molina C, D'Silva K, Kim C, Van Buren P, Allen JD, Toto R. Effect 
of low versus high dialysate sodium concentration on blood pressure and
endothelial-derived vasoregulators during hemodialysis: a randomized crossover
study. Am J Kidney Dis. 2015 Mar;65(3):464-73. doi: 10.1053/j.ajkd.2014.10.021.
Epub 2014 Dec 17. PubMed PMID: 25530107.


548: Lopes Barreto D, Struijk DG, Krediet RT. Peritoneal effluent MMP-2 and PAI-1
in encapsulating peritoneal sclerosis. Am J Kidney Dis. 2015 May;65(5):748-53.
doi: 10.1053/j.ajkd.2014.10.022. Epub 2014 Dec 17. PubMed PMID: 25530106.


549: Anyaegbu EI, Shaw AS, Hruska KA, Jain S. Clinical phenotype of APOL1
nephropathy in young relatives of patients with end-stage renal disease. Pediatr 
Nephrol. 2015 Jun;30(6):983-9. doi: 10.1007/s00467-014-3031-0. Epub 2014 Dec 23. 
PubMed PMID: 25530085; PubMed Central PMCID: PMC4406792.


550: Ramessur Chandran S, Tesch GH, Han Y, Woodman N, Mulley WR, Kanellis J,
Blease K, Ma FY, Nikolic-Paterson DJ. Spleen tyrosine kinase contributes to acute
renal allograft rejection in the rat. Int J Exp Pathol. 2015 Feb;96(1):54-62.
doi: 10.1111/iep.12110. Epub 2014 Dec 22. PubMed PMID: 25529862; PubMed Central
PMCID: PMC4352352.


551: Allen AM, Kim WR, Heimbach JK, Rule AD. Reply to: "Chronic kidney disease
(CKD) and NAFLD: time for awareness and screening". J Hepatol. 2015
Apr;62(4):984-5. doi: 10.1016/j.jhep.2014.12.019. Epub 2014 Dec 18. PubMed PMID: 
25529624.


552: Bellinghieri G, Condemi CG, Saitta S, Trifirò G, Gangemi S, Savica V, Buemi 
M, Santoro D. Erythropoiesis-stimulating agents: dose and mortality risk. J Ren
Nutr. 2015 Mar;25(2):164-8. doi: 10.1053/j.jrn.2014.10.012. Epub 2014 Dec 16.
PubMed PMID: 25529282.


553: Bösche K, Weissenborn K, Christians U, Witzke O, Engler H, Schedlowski M,
Hadamitzky M. Neurobehavioral consequences of small molecule-drug
immunosuppression. Neuropharmacology. 2015 Sep;96(Pt A):83-93. doi:
10.1016/j.neuropharm.2014.12.008. Epub 2014 Dec 19. Review. PubMed PMID:
25529273.


554: Li Cavoli G, Schillaci O, Li Cavoli TV, Rotolo U. NT-proBNP: a useful marker
of cardiovascular function in patients on chronic haemodialysis treatment. Ann
Agric Environ Med. 2014;21(4):903. doi: 10.5604/12321966.1129956. PubMed PMID:
25528943.


555: Kiliś-Pstrusińska K, Medyńska A, Adamczyk P, Bałasz-Chmielewska I, Grenda R,
Kluska-Jóźwiak A, Leszczyńska B, Olszak-Szot I, Miklaszewska M, Szczepańska M,
Tkaczyk M, Wasilewska A, Zachwieja K, Zajączkowska M, Ziółkowska H, Zagożdżon I, 
Zwolińska D. Disease-related social situation in family of children with chronic 
kidney disease--parents` assessment. A multicentre study. Ann Agric Environ Med. 
2014;21(4):876-81. doi: 10.5604/12321966.1129951. PubMed PMID: 25528938.


556: Zdanowski R, Krzyżowska M, Lewicki S, Rutkowski P, Leśniak M, Saracyn M,
Niemcewicz M, Michalski A, Kowalczyk M. Effect of isopropyl
methylphosphonofluoridate (IMPF) poisoning on selected immunological parameters
of angiogenesis. Ann Agric Environ Med. 2014;21(4):733-8. doi:
10.5604/12321966.1129925. PubMed PMID: 25528912.


557: Xue L, Lou Y, Feng X, Wang C, Ran Z, Zhang X. Prevalence of chronic kidney
disease and associated factors among the Chinese population in Taian, China. BMC 
Nephrol. 2014 Dec 21;15:205. doi: 10.1186/1471-2369-15-205. PubMed PMID:
25528680; PubMed Central PMCID: PMC4382930.


558: Saner C, Simonetti GD, Wühl E, Mullis PE, Janner M. Increased ambulatory
arterial stiffness index in obese children. Atherosclerosis. 2015
Feb;238(2):185-9. doi: 10.1016/j.atherosclerosis.2014.12.009. Epub 2014 Dec 9.
PubMed PMID: 25528426.


559: Thongprayoon C, Cheungpasitporn W, Srivali N, Kittanamongkolchai W,
Ungprasert P. Renal involvements in reported cases of Streptococcus bovis
endocarditis. Int J Cardiol. 2015 Feb 15;181:179. doi:
10.1016/j.ijcard.2014.11.224. Epub 2014 Dec 13. Review. PubMed PMID: 25528307.


560: Shang J, Wan Q, Wang X, Duan Y, Wang Z, Wei X, Zhang Y, Wang H, Wang R, Yi
F. Identification of NOD2 as a novel target of RNA-binding protein HuR: evidence 
from NADPH oxidase-mediated HuR signaling in diabetic nephropathy. Free Radic
Biol Med. 2015 Feb;79:217-27. doi: 10.1016/j.freeradbiomed.2014.12.013. Epub 2014
Dec 18. PubMed PMID: 25528059.


561: Wu PC, Wu CJ, Lin CJ, Wu VC; National Taiwan University Study Group on Acute
Renal Failure Group. Long-term risk of upper gastrointestinal hemorrhage after
advanced AKI. Clin J Am Soc Nephrol. 2015 Mar 6;10(3):353-62. doi:
10.2215/CJN.01240214. Epub 2014 Dec 19. PubMed PMID: 25527706; PubMed Central
PMCID: PMC4348674.


562: Fan L, Levey AS, Gudnason V, Eiriksdottir G, Andresdottir MB, Gudmundsdottir
H, Indridason OS, Palsson R, Mitchell G, Inker LA. Comparing GFR Estimating
Equations Using Cystatin C and Creatinine in Elderly Individuals. J Am Soc
Nephrol. 2015 Aug;26(8):1982-9. doi: 10.1681/ASN.2014060607. Epub 2014 Dec 19.
PubMed PMID: 25527647; PubMed Central PMCID: PMC4520174.


563: Kari JA, Roebuck DJ, McLaren CA, Davis M, Dillon MJ, Hamilton G, Shroff R,
Marks SD, Tullus K. Angioplasty for renovascular hypertension in 78 children.
Arch Dis Child. 2015 May;100(5):474-8. doi: 10.1136/archdischild-2013-305886.
Epub 2014 Dec 19. PubMed PMID: 25527520.


564: Berger T, Kaiser T, Scholz M, Bachmann A, Ceglarek U, Hesse G, Hagemeyer B, 
Stumvoll M, Thiery J, Dietz A. Fibrinogen is not a prognostic factor for response
to HELP-apheresis in sudden sensorineural hearing loss (SSHL). Eur Arch
Otorhinolaryngol. 2015 Dec;272(12):3693-703. doi: 10.1007/s00405-014-3449-9. Epub
2014 Dec 20. PubMed PMID: 25527412.


565: Huang C, Zhang P, Liu H, Li Y, Yu Y, Du R, Wang H, Li R, Zhong Y, Li Y, Sun 
S. Treatment for acute arsine poisoning with blood purification. Intensive Care
Med. 2015 Mar;41(3):549-50. doi: 10.1007/s00134-014-3595-y. Epub 2014 Dec 20.
PubMed PMID: 25527372.


566: Schophuizen CM, De Napoli IE, Jansen J, Teixeira S, Wilmer MJ, Hoenderop JG,
Van den Heuvel LP, Masereeuw R, Stamatialis D. Development of a living membrane
comprising a functional human renal proximal tubule cell monolayer on
polyethersulfone polymeric membrane. Acta Biomater. 2015 Mar;14:22-32. doi:
10.1016/j.actbio.2014.12.002. Epub 2014 Dec 17. PubMed PMID: 25527093.


567: Pendergraft WF 3rd, Badhwar AK, Preston GA. Autoantigen complementarity and 
its contributions to hallmarks of autoimmune disease. J Theor Biol. 2015 Jun
21;375:88-94. doi: 10.1016/j.jtbi.2014.12.006. Epub 2014 Dec 17. PubMed PMID:
25526886.


568: Kiss I, Ambrus C, Kulcsár I, Szegedi J, Kerkovits L, Tislér A, Kiss Z;
BBAVHU-DIALGENE Workgroup. Interaction between angiotensin-converting enzyme gene
insertion/deletion polymorphism and angiotensin-converting enzyme inhibition on
survival in hemodialyzed patients. Medicine (Baltimore). 2014 Dec;93(28):e315.
doi: 10.1097/MD.0000000000000315. PubMed PMID: 25526485; PubMed Central PMCID:
PMC4603087.


569: Liu FX, Ghaffari A, Dhatt H, Kumar V, Balsera C, Wallace E, Khairullah Q,
Lesher B, Gao X, Henderson H, LaFleur P, Delgado EM, Alvarez MM, Hartley J,
McClernon M, Walton S, Guest S. Economic evaluation of urgent-start peritoneal
dialysis versus urgent-start hemodialysis in the United States. Medicine
(Baltimore). 2014 Dec;93(28):e293. doi: 10.1097/MD.0000000000000293. PubMed PMID:
25526471; PubMed Central PMCID: PMC4603112.


570: Lin WH, Li CY, Wang WM, Yang DC, Kuo TH, Wang MC. Incidence of end stage
renal disease among type 1 diabetes: a nationwide cohort study in Taiwan.
Medicine (Baltimore). 2014 Dec;93(28):e274. doi: 10.1097/MD.0000000000000274.
PubMed PMID: 25526457; PubMed Central PMCID: PMC4603135.


571: Wu X, Li G, Huang X, Wang L, Liu W, Zhao Y, Zheng W. Behçet's disease
complicated with thrombosis: a report of 93 Chinese cases. Medicine (Baltimore). 
2014 Dec;93(28):e263. doi: 10.1097/MD.0000000000000263. PubMed PMID: 25526452;
PubMed Central PMCID: PMC4603137.


572: Ivković V, Jelaković M, Laganović M, Pećin I, Vrdoljak A, Karanović S, Fuček
M, Božina T, Kos J, Željković Vrkić T, Premužić V, Živko M, Jelaković B.
Adiponectin is not associated with blood pressure in normotensives and untreated 
hypertensives with normal kidney function. Medicine (Baltimore). 2014
Dec;93(28):e250. doi: 10.1097/MD.0000000000000250. PubMed PMID: 25526448; PubMed 
Central PMCID: PMC4603123.


573: Zhu P, Zhou FD, Zhao MH. The renal histopathology spectrum of elderly
patients with kidney diseases: a study of 430 patients in a single Chinese
center. Medicine (Baltimore). 2014 Dec;93(28):e226. doi:
10.1097/MD.0000000000000226. PubMed PMID: 25526441; PubMed Central PMCID:
PMC4603081.


574: Hwang VJ, Ulu A, van Hoorebeke J, Weiss RH. Biomarkers in IgA nephropathy.
Biomark Med. 2014;8(10):1263-77. doi: 10.2217/bmm.14.92. Review. PubMed PMID:
25525986.


575: Fernando M, Peake PW, Endre ZH. Biomarkers of calcineurin inhibitor
nephrotoxicity in transplantation. Biomark Med. 2014;8(10):1247-62. doi:
10.2217/bmm.14.86. Review. PubMed PMID: 25525985.


576: Kellum JA, Devarajan P. What can we expect from biomarkers for acute kidney 
injury? Biomark Med. 2014;8(10):1239-45. doi: 10.2217/bmm.14.82. Review. PubMed
PMID: 25525984.


577: Albert C, Kube J, Haase-Fielitz A, Dittrich A, Schanze D, Zenker M, Kuppe H,
Hetzer R, Bellomo R, Mertens PR, Haase M. Pilot study of association of
catechol-O-methyl transferase rs4680 genotypes with acute kidney injury and
tubular stress after open heart surgery. Biomark Med. 2014;8(10):1227-38. doi:
10.2217/bmm.14.85. PubMed PMID: 25525983.


578: Che X, Xie Y, Wang C, Wang Q, Zhang M, Qi C, Ni Z, Mou S. Blood HCO3-
concentration predicts the long-term prognosis of acute kidney injury patients.
Biomark Med. 2014;8(10):1219-26. doi: 10.2217/bmm.14.91. PubMed PMID: 25525982.


579: Haase M, Bellomo R, Albert C, Vanpoucke G, Thomas G, Laroy W, Verleysen K,
Kropf S, Kuppe H, Hetzer R, Haase-Fielitz A. The identification of three novel
biomarkers of major adverse kidney events. Biomark Med. 2014;8(10):1207-17. doi: 
10.2217/bmm.14.90. PubMed PMID: 25525981.


580: Endre ZH. Novel biomarkers of acute kidney injury: time for implementation? 
Biomark Med. 2014;8(10):1185-8. doi: 10.2217/bmm.14.89. PubMed PMID: 25525979.


581: Li Z, Liang X, Liu S, Ye Z, Chen Y, Wang W, Li R, Xu L, Feng Z, Shi W.
Pulmonary hypertension: epidemiology in different CKD stages and its association 
with cardiovascular morbidity. PLoS One. 2014 Dec 19;9(12):e114392. doi:
10.1371/journal.pone.0114392. eCollection 2014. Erratum in: PLoS One.
2015;10(3):e0119787. PubMed PMID: 25525807; PubMed Central PMCID: PMC4272275.


582: Andreucci M, Faga T, Pisani A, Sabbatini M, Russo D, Michael A. Prevention
of contrast-induced nephropathy through a knowledge of its pathogenesis and risk 
factors. ScientificWorldJournal. 2014;2014:823169. doi: 10.1155/2014/823169. Epub
2014 Nov 30. Review. PubMed PMID: 25525625; PubMed Central PMCID: PMC4266998.


583: Petrova DT, Schultze FC, Brandhorst G, Luchs KD, Lenz C, Urlaub H, Rubel D, 
Gross O, Walson PD, Oellerich M. Effects of mycophenolate mofetil on kidney
function and phosphorylation status of renal proteins in Alport COL4A3-deficient 
mice. Proteome Sci. 2014 Dec 10;12(1):56. doi: 10.1186/s12953-014-0056-z.
eCollection 2014. PubMed PMID: 25525413; PubMed Central PMCID: PMC4269973.


584: Popoola J, Greene H, Kyegombe M, MacPhee IA. Patient involvement in
selection of immunosuppressive regimen following transplantation. Patient Prefer 
Adherence. 2014 Dec 12;8:1705-12. doi: 10.2147/PPA.S38987. eCollection 2014.
Review. PubMed PMID: 25525347; PubMed Central PMCID: PMC4270302.


585: Toblli JE, Angerosa M. Optimizing iron delivery in the management of anemia:
patient considerations and the role of ferric carboxymaltose. Drug Des Devel
Ther. 2014 Dec 11;8:2475-91. doi: 10.2147/DDDT.S55499. eCollection 2014. Review. 
PubMed PMID: 25525337; PubMed Central PMCID: PMC4266270.


586: Maggi P, Montinaro V, Leone A, Fasano M, Volpe A, Bellacosa C, Grattagliano 
V, Coladonato L, Lapadula G, Santantonio T, Angarano G. Bone and kidney toxicity 
induced by nucleotide analogues in patients affected by HBV-related chronic
hepatitis: a longitudinal study. J Antimicrob Chemother. 2015 Apr;70(4):1150-4.
doi: 10.1093/jac/dku502. Epub 2014 Dec 18. PubMed PMID: 25525197.


587: Mishima E, Fukuda S, Shima H, Hirayama A, Akiyama Y, Takeuchi Y, Fukuda NN, 
Suzuki T, Suzuki C, Yuri A, Kikuchi K, Tomioka Y, Ito S, Soga T, Abe T.
Alteration of the Intestinal Environment by Lubiprostone Is Associated with
Amelioration of Adenine-Induced CKD. J Am Soc Nephrol. 2015 Aug;26(8):1787-94.
doi: 10.1681/ASN.2014060530. Epub 2014 Dec 18. PubMed PMID: 25525179; PubMed
Central PMCID: PMC4520171.


588: Lenihan CR, Busque S, Derby G, Blouch K, Myers BD, Tan JC. The association
of predonation hypertension with glomerular function and number in older living
kidney donors. J Am Soc Nephrol. 2015 Jun;26(6):1261-7. doi:
10.1681/ASN.2014030304. Epub 2014 Dec 18. PubMed PMID: 25525178; PubMed Central
PMCID: PMC4446872.


589: Rickels MR, Fuller C, Dalton-Bakes C, Markmann E, Palanjian M, Cullison K,
Tiao J, Kapoor S, Liu C, Naji A, Teff KL. Restoration of Glucose
Counterregulation by Islet Transplantation in Long-standing Type 1 Diabetes.
Diabetes. 2015 May;64(5):1713-8. doi: 10.2337/db14-1620. Epub 2014 Dec 18. PubMed
PMID: 25524910; PubMed Central PMCID: PMC4407852.


590: Ferraro PM, Robertson WG, Johri N, Nair A, Gambaro G, Shavit L, Moochhala
SH, Unwin RJ. A London experience 1995-2012: demographic, dietary and biochemical
characteristics of a large adult cohort of patients with renal stone disease.
QJM. 2015 Jul;108(7):561-8. doi: 10.1093/qjmed/hcu251. Epub 2014 Dec 17. PubMed
PMID: 25524906.


591: Yamashita T, Doi K, Hamasaki Y, Matsubara T, Ishii T, Yahagi N, Nangaku M,
Noiri E. Evaluation of urinary tissue inhibitor of metalloproteinase-2 in acute
kidney injury: a prospective observational study. Crit Care. 2014 Dec
19;18(6):716. doi: 10.1186/s13054-014-0716-5. PubMed PMID: 25524453; PubMed
Central PMCID: PMC4300076.


592: Ren B, Li X, Zhang J, Fan J, Duan J, Chen Y. PDLIM5 mediates PKCε
translocation in PMA-induced growth cone collapse. Cell Signal. 2015
Mar;27(3):424-35. doi: 10.1016/j.cellsig.2014.12.005. Epub 2014 Dec 15. PubMed
PMID: 25524223.


593: Chen TT, Chiu CF, Yang TY, Lin CC, Sargeant AM, Yeh SP, Liao YM, Bai LY.
Hepatitis C infection is associated with hepatic toxicity but does not compromise
the survival of patients with diffuse large B cell lymphoma treated with
rituximab-based chemotherapy. Leuk Res. 2015 Feb;39(2):151-6. doi:
10.1016/j.leukres.2014.11.015. Epub 2014 Nov 29. PubMed PMID: 25524176.


594: Raffield LM, Cox AJ, Hugenschmidt CE, Freedman BI, Langefeld CD, Williamson 
JD, Hsu FC, Maldjian JA, Bowden DW. Heritability and genetic association analysis
of neuroimaging measures in the Diabetes Heart Study. Neurobiol Aging. 2015
Mar;36(3):1602.e7-15. doi: 10.1016/j.neurobiolaging.2014.11.008. Epub 2014 Nov
20. PubMed PMID: 25523635; PubMed Central PMCID: PMC4346514.


595: Piskunowicz M, Hofmann L, Zuercher E, Bassi I, Milani B, Stuber M,
Narkiewicz K, Vogt B, Burnier M, Pruijm M. A new technique with high
reproducibility to estimate renal oxygenation using BOLD-MRI in chronic kidney
disease. Magn Reson Imaging. 2015 Apr;33(3):253-61. doi:
10.1016/j.mri.2014.12.002. Epub 2014 Dec 15. PubMed PMID: 25523609.


596: Melhem NZ, Yadav P, Stronach L, Hothi DK. Intensified home haemodialysis for
managing severe cardiac failure. Pediatr Nephrol. 2015 Mar;30(3):533-6. doi:
10.1007/s00467-014-3032-z. Epub 2014 Dec 19. PubMed PMID: 25523478.


597: Dinour D, Ganon L. Evaluation of an infant with hypercalcemia. Pediatr
Nephrol. 2015 Mar;30(3):537. doi: 10.1007/s00467-014-2993-2. Epub 2014 Dec 19.
PubMed PMID: 25523476.


598: De Nicola L, Donfrancesco C, Minutolo R, Lo Noce C, Palmieri L, De Curtis A,
Iacoviello L, Zoccali C, Gesualdo L, Conte G, Vanuzzo D, Giampaoli S; ANMCO-SIN
Research Group. Prevalence and cardiovascular risk profile of chronic kidney
disease in Italy: results of the 2008-12 National Health Examination Survey.
Nephrol Dial Transplant. 2015 May;30(5):806-14. doi: 10.1093/ndt/gfu383. Epub
2014 Dec 18. PubMed PMID: 25523453.


599: Tong A, Jesudason S, Craig JC, Winkelmayer WC. Perspectives on pregnancy in 
women with chronic kidney disease: systematic review of qualitative studies.
Nephrol Dial Transplant. 2015 Apr;30(4):652-61. doi: 10.1093/ndt/gfu378. Epub
2014 Dec 18. PubMed PMID: 25523452.


600: Amparo FC, Kamimura MA, Molnar MZ, Cuppari L, Lindholm B, Amodeo C, Carrero 
JJ, Cordeiro AC. Diagnostic validation and prognostic significance of the
Malnutrition-Inflammation Score in nondialyzed chronic kidney disease patients.
Nephrol Dial Transplant. 2015 May;30(5):821-8. doi: 10.1093/ndt/gfu380. Epub 2014
Dec 18. PubMed PMID: 25523451.


601: Bürki R, Mohebbi N, Bettoni C, Wang X, Serra AL, Wagner CA. Impaired
expression of key molecules of ammoniagenesis underlies renal acidosis in a rat
model of chronic kidney disease. Nephrol Dial Transplant. 2015 May;30(5):770-81. 
doi: 10.1093/ndt/gfu384. Epub 2014 Dec 18. PubMed PMID: 25523450.


602: Alberici F, Martorana D, Vaglio A. Genetic aspects of anti-neutrophil
cytoplasmic antibody-associated vasculitis. Nephrol Dial Transplant. 2015 Apr;30 
Suppl 1:i37-45. doi: 10.1093/ndt/gfu386. Epub 2014 Dec 18. Review. PubMed PMID:
25523449.


603: Salmela A, Ekstrand A, Joutsi-Korhonen L, Räisänen-Sokolowski A, Lassila R. 
Activation of endothelium, coagulation and fibrinolysis is enhanced and
associates with renal anti-neutrophil cytoplasmic antibody-associated vasculitis.
Nephrol Dial Transplant. 2015 Apr;30 Suppl 1:i53-9. doi: 10.1093/ndt/gfu379. Epub
2014 Dec 18. PubMed PMID: 25523447.


604: Jang SM, Cerulli J, Grabe DW, Fox C, Vassalotti JA, Prokopienko AJ, Pai AB. 
NSAID-avoidance education in community pharmacies for patients at high risk for
acute kidney injury, upstate New York, 2011. Prev Chronic Dis. 2014 Dec
18;11:E220. doi: 10.5888/pcd11.140298. PubMed PMID: 25523351; PubMed Central
PMCID: PMC4273546.


605: Zhang J, Crowley SD. Role of T lymphocytes in hypertension. Curr Opin
Pharmacol. 2015 Apr;21:14-9. doi: 10.1016/j.coph.2014.12.003. Epub 2014 Dec 15.
Review. PubMed PMID: 25523165; PubMed Central PMCID: PMC4380788.


606: Tsirigoti L, Kontogianni MD, Darema M, Iatridi V, Altanis N, Poulia KA,
Zavos G, Boletis J. Exploring associations between anthropometric indices and
graft function in patients receiving renal transplant. J Hum Nutr Diet. 2016
Feb;29(1):52-8. doi: 10.1111/jhn.12289. Epub 2014 Dec 18. PubMed PMID: 25522813.


607: Patschan D, Heeg M, Brier M, Brandhorst G, Schneider S, Müller GA, Koziolek 
MJ. CD4+ lymphocyte adenosine triphosphate--a new marker in sepsis with acute
kidney injury? BMC Nephrol. 2014 Dec 18;15:203. doi: 10.1186/1471-2369-15-203.
PubMed PMID: 25522739; PubMed Central PMCID: PMC4320623.


608: Belaïch R, Boujraf S, Housni A, Maaroufi M, Batta F, Magoul R, Sqalli T,
Errasfa M, Tizniti S. Assessment of hemodialysis impact by Polysulfone membrane
on brain plasticity using BOLD-fMRI. Neuroscience. 2015 Mar 12;288:94-104. doi:
10.1016/j.neuroscience.2014.11.064. Epub 2014 Dec 15. PubMed PMID: 25522721.


609: Yanik EL, Gustafson SK, Kasiske BL, Israni AK, Snyder JJ, Hess GP, Engels
EA, Segev DL. Sirolimus use and cancer incidence among US kidney transplant
recipients. Am J Transplant. 2015 Jan;15(1):129-36. doi: 10.1111/ajt.12969. Epub 
2014 Dec 17. PubMed PMID: 25522018.


610: Corrêa RR, Pucci KR, Rocha LP, Pereira Júnior CD, Helmo FR, Machado JR,
Rocha LB, Rodrigues AR, Glória MA, Guimarães CS, Câmara NO, Reis MA. Acute kidney
injury and progression of renal failure after fetal programming in the offspring 
of diabetic rats. Pediatr Res. 2015 Mar;77(3):440-6. doi: 10.1038/pr.2014.205.
Epub 2014 Dec 18. PubMed PMID: 25521920.


611: Sapir-Pichhadze R, Tinckam K, Quach K, Logan AG, Laupacis A, John R, Beyene 
J, Kim SJ. HLA-DR and -DQ eplet mismatches and transplant glomerulopathy: a
nested case-control study. Am J Transplant. 2015 Jan;15(1):137-48. doi:
10.1111/ajt.12968. Epub 2014 Dec 17. PubMed PMID: 25521856.


612: Budde K, Lehner F, Sommerer C, Reinke P, Arns W, Eisenberger U, Wüthrich RP,
Mühlfeld A, Heller K, Porstner M, Veit J, Paulus EM, Witzke O; ZEUS Study
Investigators. Five-year outcomes in kidney transplant patients converted from
cyclosporine to everolimus: the randomized ZEUS study. Am J Transplant. 2015
Jan;15(1):119-28. doi: 10.1111/ajt.12952. Epub 2014 Dec 17. PubMed PMID:
25521535.


613: Cheng D, Fei Y, Liu Y, Li J, Xue Q, Wang X, Wang N. HbA1C variability and
the risk of renal status progression in Diabetes Mellitus: a meta-analysis. PLoS 
One. 2014 Dec 18;9(12):e115509. doi: 10.1371/journal.pone.0115509. eCollection
2014. PubMed PMID: 25521346; PubMed Central PMCID: PMC4270779.


614: Lin SY, Hsu WH, Lin CC, Chen CJ. Mass spectrometry-based proteomics in Chest
Medicine, Gerontology, and Nephrology: subgroups omics for personalized medicine.
Biomedicine (Taipei). 2014;4:25. Epub 2014 Nov 13. PubMed PMID: 25520938; PubMed 
Central PMCID: PMC4264973.


615: Chen SY, Chen CH, Huang YC, Chan CJ, Chen DC, Tsai FJ. Genetic
susceptibility to idiopathic membranous nephropathy in high-prevalence Area,
Taiwan. Biomedicine (Taipei). 2014;4:9. Epub 2014 Aug 6. PubMed PMID: 25520922;
PubMed Central PMCID: PMC4265015.


616: Zhang K, Lehner LJ, Praeger D, Baumann G, Knebel F, Quinkler M, Roepke TK.
Glucagonoma-induced acute heart failure. Endocrinol Diabetes Metab Case Rep.
2014;2014:140061. doi: 10.1530/EDM-14-0061. Epub 2014 Nov 1. PubMed PMID:
25520848; PubMed Central PMCID: PMC4219276.


617: Sunder S, Jayaraman R, Mahapatra HS, Sathi S, Ramanan V, Kanchi P, Gupta A, 
Daksh SK, Ram P. Estimation of renal function in the intensive care unit: the
covert concepts brought to light. J Intensive Care. 2014 May 7;2(1):31. doi:
10.1186/2052-0492-2-31. eCollection 2014. Review. PubMed PMID: 25520843; PubMed
Central PMCID: PMC4267588.


618: Brito TN, Vilar MJ, Almeida JB, Faria AL, Medeiros SD, Medeiros MC, Silva
EM, Silva VM, Souza LB, Arruda LK, Costa TX, Junior GB, Oliveira AG, Sales VS.
Measuring eosinophiluria, urinary eosinophil cationic protein and urinary
interleukin-5 in patients with Lupus Nephritis. Allergy Asthma Clin Immunol. 2014
Dec 12;10(1):61. doi: 10.1186/s13223-014-0061-x. eCollection 2014. PubMed PMID:
25520739; PubMed Central PMCID: PMC4268810.


619: De Jong OG, Van Balkom BW, Schiffelers RM, Bouten CV, Verhaar MC.
Extracellular vesicles: potential roles in regenerative medicine. Front Immunol. 
2014 Dec 3;5:608. doi: 10.3389/fimmu.2014.00608. eCollection 2014. Review. PubMed
PMID: 25520717; PubMed Central PMCID: PMC4253973.


620: Kocyigit I, Öztürk F, Kargi S, Uzun I, Unal A, Tokgoz B. Peritoneal
dialysis-related peritonitis due to Kingella denitrificans: the first case
report. Perit Dial Int. 2014 Nov-Dec;34(7):819-20. doi: 10.3747/pdi.2013.00149.
PubMed PMID: 25520495; PubMed Central PMCID: PMC4269517.


621: Chiang WF, Cheng CJ, Chau T, Hsiao PJ, Lin SH. A tale of two patients:
refractory peritonitis with umbilical hernias. Perit Dial Int. 2014
Nov-Dec;34(7):817-9. doi: 10.3747/pdi.2013.00184. PubMed PMID: 25520494; PubMed
Central PMCID: PMC4269516.


622: Lin M, Yang GK, Gao MZ, Hong FY. Peritoneal dialysis-related peritonitis
caused by Neisseria elongata subsp. nitroreducens, the first report. Perit Dial
Int. 2014 Nov-Dec;34(7):816-7. doi: 10.3747/pdi.2013.00114. PubMed PMID:
25520493; PubMed Central PMCID: PMC4269515.


623: Varughese S, Bargman J. Actinomyces neuii PD peritonitis--resolution of
infection without catheter removal. Perit Dial Int. 2014 Nov-Dec;34(7):815-6.
doi: 10.3747/pdi.2013.00146. PubMed PMID: 25520492; PubMed Central PMCID:
PMC4269514.


624: Badrising S, Bakker L, Lobatto S, van Es A. Peritonitis in a peritoneal
dialysis patient due to Rhizobium radiobacter and Moraxella osleonsis: case
report and literature review. Perit Dial Int. 2014 Nov-Dec;34(7):813-5. doi:
10.3747/pdi.2013.00238. Review. PubMed PMID: 25520491; PubMed Central PMCID:
PMC4269513.


625: Ramanarayanan S, Sarin SK. Continuous ambulatory peritoneal dialysis (CAPD) 
in the management of persistent hepatic encephalopathy - more studies needed.
Perit Dial Int. 2014 Nov-Dec;34(7):809-10. doi: 10.3747/pdi.2013.00107. PubMed
PMID: 25520489; PubMed Central PMCID: PMC4269511.


626: Geerse DA, Suijkerbuijk J, van Poppelen KM, Litjens EJ, Cornelis T.
New-onset psoriasis during peritoneal dialysis. Perit Dial Int. 2014
Nov-Dec;34(7):802-3. doi: 10.3747/pdi.2013.00249. PubMed PMID: 25520486; PubMed
Central PMCID: PMC4269508.


627: Tobudic S, Donath O, Vychytil A, Forstner C, Poeppl W, Burgmann H. Stability
of anidulafungin in two standard peritoneal dialysis fluids. Perit Dial Int. 2014
Nov-Dec;34(7):798-802. doi: 10.3747/pdi.2012.00326. PubMed PMID: 25520485; PubMed
Central PMCID: PMC4269507.


628: Neri L, Viglino G, Barbieri S, Bertinetto P, Cabiddu G. Effects of different
mixing methods on the concentration of sodium in "fresh" dialysate. Perit Dial
Int. 2014 Nov-Dec;34(7):795-8. doi: 10.3747/pdi.2012.00273. PubMed PMID:
25520484; PubMed Central PMCID: PMC4269506.


629: Shiff B, Pierrato A, Oliver MJ, Jain AK, McCormick B, Kandasamy G, Perl J.
Knowledge, attitudes, and practices with regard to PD access: a report from the
Peritoneal Dialysis Access Subcommittee of the Ontario Renal Network Committee on
Independent Dialysis. Perit Dial Int. 2014 Nov-Dec;34(7):791-5. doi:
10.3747/pdi.2013.00240. PubMed PMID: 25520483; PubMed Central PMCID: PMC4269505.


630: Krediet RT. Should peritoneal resting be advised in ultrafiltration failure 
associated with a fast peritoneal solute transport status? Perit Dial Int. 2014
Nov-Dec;34(7):695-7. doi: 10.3747/pdi.2014.00196. Review. PubMed PMID: 25520482; 
PubMed Central PMCID: PMC4269494.


631: Peng KP, Chen YT, Fuh JL, Tang CH, Wang SJ. Increased risk of Bell palsy in 
patients with migraine: a nationwide cohort study. Neurology. 2015 Jan
13;84(2):116-24. doi: 10.1212/WNL.0000000000001124. Epub 2014 Dec 17. PubMed
PMID: 25520313.


632: Takayanagi K, Shimizu T, Tayama Y, Ikari A, Anzai N, Iwashita T, Asakura J, 
Hayashi K, Mitarai T, Hasegawa H. Downregulation of transient receptor potential 
M6 channels as a cause of hypermagnesiuric hypomagnesemia in obese type 2
diabetic rats. Am J Physiol Renal Physiol. 2015 Jun 15;308(12):F1386-97. doi:
10.1152/ajprenal.00593.2013. Epub 2014 Dec 17. PubMed PMID: 25520013.


633: Bernardo AP, Oliveira JC, Santos O, Carvalho MJ, Cabrita A, Rodrigues A.
Hepatocyte growth factor signalizes peritoneal membrane failure in peritoneal
dialysis. BMC Nephrol. 2014 Dec 17;15:201. doi: 10.1186/1471-2369-15-201. PubMed 
PMID: 25519900; PubMed Central PMCID: PMC4277824.


634: Yang F, Lau T, Lee E, Vathsala A, Chia KS, Luo N. Comparison of the
preference-based EQ-5D-5L and SF-6D in patients with end-stage renal disease
(ESRD). Eur J Health Econ. 2015 Dec;16(9):1019-26. doi:
10.1007/s10198-014-0664-7. Epub 2014 Dec 18. PubMed PMID: 25519850.


635: Ben-Shalom E, Frishberg Y. Primary hyperoxalurias: diagnosis and treatment. 
Pediatr Nephrol. 2015 Oct;30(10):1781-91. doi: 10.1007/s00467-014-3030-1. Epub
2014 Dec 18. PubMed PMID: 25519509.


636: Cheungpasitporn W, Thongprayoon C, Kittanamongkolchai W, Brabec BA,
O'Corragain OA, Edmonds PJ, Erickson SB. High alcohol consumption and the risk of
renal damage: a systematic review and meta-analysis. QJM. 2015 Jul;108(7):539-48.
doi: 10.1093/qjmed/hcu247. Epub 2014 Dec 16. PubMed PMID: 25519235.


637: Esen B, Kahvecioglu S, Atay AE, Ozgen G, Okumus MM, Seyahi N, Sit D,
Kadioglu P. Evaluation of relationship between sexual functions, depression and
quality of life in patients with chronic kidney disease at predialysis stage. Ren
Fail. 2015 Mar;37(2):262-7. doi: 10.3109/0886022X.2014.990348. Epub 2014 Dec 18. 
PubMed PMID: 25519210.


638: Wu K, Li H, Tian J, Lei W. Protective effect of baicalein on renal
ischemia/reperfusion injury in the rat. Ren Fail. 2015 Mar;37(2):285-91. doi:
10.3109/0886022X.2014.991999. Epub 2014 Dec 18. PubMed PMID: 25519209.


639: Songin T, Pietrzak B, Brawura-Biskupski-Samaha R, Kociszewska-Najman B,
Jabiry-Zieniewicz Z, Cyganek A, Pazik J, Wielgos M. Pregnancy after kidney and
liver transplantation: its outcome and effect on the graft, mother, and neonate. 
Ann Transplant. 2014 Dec 18;19:660-6. doi: 10.12659/AOT.892232. PubMed PMID:
25519167.


640: Medrano AS, Escalante EJ, Cáceres CC, Pamplona IA, Allende MT, Terrades NR, 
Carmeno NV, Roldán EO, Agudelo KV, Vasquez JJ. Prognostic value of the dynamics
of M-type phospholipase A2 receptor antibody titers in patients with idiopathic
membranous nephropathy treated with two different immunosuppression regimens.
Biomarkers. 2015 Feb;20(1):77-83. doi: 10.3109/1354750X.2014.993708. Epub 2014
Dec 18. PubMed PMID: 25519165.


641: Butt G, Ullah K, Kanwal K, Mudassir. Acute renal failure following multiple 
wasp stings. J Coll Physicians Surg Pak. 2014 Nov;24 Suppl 3:S209-10. doi:
11.2014/JCPSP.S209S210. PubMed PMID: 25518776.


642: Janas M, Niemczyk S, Mazur S. [Carcinoembryonic antigen as a marker of
proliferative diseases of the lymphatic system in patients with chronic renal
failure--case report]. Pol Merkur Lekarski. 2014 Oct;37(220):237-9. Polish.
PubMed PMID: 25518581.


643: Kerlin BA, Stephens JA, Hogan MJ, Smoyer WE, O'Brien SH. Development of a
pediatric-specific clinical probability tool for diagnosis of venous
thromboembolism: a feasibility study. Pediatr Res. 2015 Mar;77(3):463-71. doi:
10.1038/pr.2014.198. Epub 2014 Dec 17. PubMed PMID: 25518012; PubMed Central
PMCID: PMC4346381.


644: Gao J, Chen M, Wang X, Wang H, Zhuo L. Risk factors and prognosis of acute
kidney injury in adult hospitalized patients: a two-year outcome. Minerva Urol
Nefrol. 2015 Sep;67(3):179-85. Epub 2014 Dec 17. PubMed PMID: 25517786.


645: Sesso RC, Lopes AA, Thomé FS, Lugon JR, Dos Santos DR. Brazilian Chronic
Dialysis Survey 2013 - trend analysis between 2011 and 2013. J Bras Nefrol. 2014 
Oct-Dec;36(4):476-81. doi: 10.5935/0101-2800.20140068. English, Portuguese.
PubMed PMID: 25517276.


646: de Souza SP, Matos RS, Barros LL, Rocha PN. Inverse association between
serum creatinine and mortality in acute kidney injury. J Bras Nefrol. 2014
Oct-Dec;36(4):469-75. doi: 10.5935/0101-2800.20140067. English, Portuguese.
PubMed PMID: 25517275.


647: Tain YL, Lee CT, Huang LT. Long-term effects of maternal citrulline
supplementation on renal transcriptome prevention of nitric oxide
depletion-related programmed hypertension: the impact of gene-nutrient
interactions. Int J Mol Sci. 2014 Dec 15;15(12):23255-68. doi:
10.3390/ijms151223255. PubMed PMID: 25517031; PubMed Central PMCID: PMC4284764.


648: Tentori F, Wang M, Bieber BA, Karaboyas A, Li Y, Jacobson SH, Andreucci VE, 
Fukagawa M, Frimat L, Mendelssohn DC, Port FK, Pisoni RL, Robinson BM. Recent
changes in therapeutic approaches and association with outcomes among patients
with secondary hyperparathyroidism on chronic hemodialysis: the DOPPS study. Clin
J Am Soc Nephrol. 2015 Jan 7;10(1):98-109. doi: 10.2215/CJN.12941213. Epub 2014
Dec 16. PubMed PMID: 25516917; PubMed Central PMCID: PMC4284424.


649: Ishani A, Liu J, Wetmore JB, Lowe KA, Do T, Bradbury BD, Block GA, Collins
AJ. Clinical outcomes after parathyroidectomy in a nationwide cohort of patients 
on hemodialysis. Clin J Am Soc Nephrol. 2015 Jan 7;10(1):90-7. doi:
10.2215/CJN.03520414. Epub 2014 Dec 16. PubMed PMID: 25516915; PubMed Central
PMCID: PMC4284409.


650: Soomro IH, Goldfarb DS. Dysphoria induced in dialysis providers by secondary
hyperparathyroidism. Clin J Am Soc Nephrol. 2015 Jan 7;10(1):9-11. doi:
10.2215/CJN.11551114. Epub 2014 Dec 16. PubMed PMID: 25516914; PubMed Central
PMCID: PMC4284422.


651: Saracyn M, Brytan M, Zdanowski R, Ząbkowski T, Dyrla P, Patera J, Wojtuń S, 
Kozłowski W, Wańkowicz Z. Hepatoprotective effect of nitric oxide in experimental
model of acute hepatic failure. World J Gastroenterol. 2014 Dec
14;20(46):17407-15. doi: 10.3748/wjg.v20.i46.17407. PubMed PMID: 25516652; PubMed
Central PMCID: PMC4265599.


652: Chang LC, Kuo CW, Chau T, Lin SH. Phenazopyridine-induced hemolytic anemia
in advanced kidney disease. J Am Geriatr Soc. 2014 Dec;62(12):2464-6. doi:
10.1111/jgs.13161. PubMed PMID: 25516057.


653: Liu X, Yang G, Fan Q, Wang L. Proteomic profile in glomeruli of type-2
diabetic KKAy mice using 2-dimensional differential gel electrophoresis. Med Sci 
Monit. 2014 Dec 17;20:2705-13. doi: 10.12659/MSM.893078. PubMed PMID: 25515740;
PubMed Central PMCID: PMC4278697.


654: Yuan Q, Sun L, Li JJ, An CH. Elevated VEGF levels contribute to the
pathogenesis of osteoarthritis. BMC Musculoskelet Disord. 2014 Dec 17;15:437.
doi: 10.1186/1471-2474-15-437. PubMed PMID: 25515407; PubMed Central PMCID:
PMC4391471.


655: Zhang QY, Jiang CM, Sun C, Tang TF, Jin B, Cao DW, He JS, Zhang M.
Hypovitaminosis D is associated with endothelial dysfunction in patients with
non-dialysis chronic kidney disease. J Nephrol. 2015 Aug;28(4):471-6. doi:
10.1007/s40620-014-0167-8. Epub 2014 Dec 17. PubMed PMID: 25515034.


656: Giordano M, Caloro G, Gaeta A, Vergori A, Santangelo L, Giordano P, Ruggieri
P. Aneurysmal bone cyst does not hinder the success of kidney transplantation. A 
case report. Pediatr Transplant. 2015 Mar;19(2):E33-6. doi: 10.1111/petr.12414.
Epub 2014 Dec 17. PubMed PMID: 25514989.


657: Papazachariou L, Demosthenous P, Pieri M, Papagregoriou G, Savva I, Stavrou 
C, Zavros M, Athanasiou Y, Ioannou K, Patsias C, Panagides A, Potamitis C,
Demetriou K, Prikis M, Hadjigavriel M, Kkolou M, Loukaidou P, Pastelli A, Michael
A, Lazarou A, Arsali M, Damianou L, Goutziamani I, Soloukides A, Yioukas L, Elia 
A, Zouvani I, Polycarpou P, Pierides A, Voskarides K, Deltas C. Frequency of
COL4A3/COL4A4 mutations amongst families segregating glomerular microscopic
hematuria and evidence for activation of the unfolded protein response. Focal and
segmental glomerulosclerosis is a frequent development during ageing. PLoS One.
2014 Dec 16;9(12):e115015. doi: 10.1371/journal.pone.0115015. eCollection 2014.
PubMed PMID: 25514610; PubMed Central PMCID: PMC4267773.


658: Thibodeau JF, Holterman CE, Burger D, Read NC, Reudelhuber TL, Kennedy CR. A
novel mouse model of advanced diabetic kidney disease. PLoS One. 2014 Dec
16;9(12):e113459. doi: 10.1371/journal.pone.0113459. eCollection 2014. PubMed
PMID: 25514595; PubMed Central PMCID: PMC4267730.


659: Lin L, Hu K. LRP-1: functions, signaling and implications in kidney and
other diseases. Int J Mol Sci. 2014 Dec 10;15(12):22887-901. doi:
10.3390/ijms151222887. Review. PubMed PMID: 25514242; PubMed Central PMCID:
PMC4284744.


660: Pan YX, Ye Q, Shao WX, Shang SQ, Mao JH, Zhang T, Shen HQ, Zhao N.
Relationship between immune parameters and organ involvement in children with
Henoch-Schonlein purpura. PLoS One. 2014 Dec 16;9(12):e115261. doi:
10.1371/journal.pone.0115261. eCollection 2014. PubMed PMID: 25514176; PubMed
Central PMCID: PMC4267823.


661: Sumin X, Devita MV. Novel use for aquapheresis in a patient with severe
volume overload post massive transfusion. Am Surg. 2014 Dec;80(12):E354-5. PubMed
PMID: 25513908.


662: Badve SV, Paul SK, Klein K, Clayton PA, Hawley CM, Brown FG, Boudville N,
Polkinghorne KR, McDonald SP, Johnson DW. The association between body mass index
and mortality in incident dialysis patients. PLoS One. 2014 Dec 16;9(12):e114897.
doi: 10.1371/journal.pone.0114897. eCollection 2014. PubMed PMID: 25513810;
PubMed Central PMCID: PMC4267775.


663: Turkmen K, Karagoz A, Kucuk A. Sirtuins as novel players in the pathogenesis
of diabetes mellitus. World J Diabetes. 2014 Dec 15;5(6):894-900. doi:
10.4239/wjd.v5.i6.894. Review. PubMed PMID: 25512793; PubMed Central PMCID:
PMC4265877.


664: Tsai YC, Chiu YW, Tsai JC, Kuo HT, Hung CC, Hwang SJ, Chen TH, Kuo MC, Chen 
HC. Association of fluid overload with cardiovascular morbidity and all-cause
mortality in stages 4 and 5 CKD. Clin J Am Soc Nephrol. 2015 Jan 7;10(1):39-46.
doi: 10.2215/CJN.03610414. Epub 2014 Dec 15. PubMed PMID: 25512646; PubMed
Central PMCID: PMC4284411.


665: Hebert LA, Parikh S. Is fluid overload as measured by bioimpedance
spectroscopy harmful in CKD-if so, why? Clin J Am Soc Nephrol. 2015 Jan
7;10(1):1-3. doi: 10.2215/CJN.11311114. Epub 2014 Dec 15. PubMed PMID: 25512645; 
PubMed Central PMCID: PMC4284420.


666: Li JZ, Wang SX, Qin XQ, Xu Y, Pang W, E J, Zheng X. [Correlation between
urinary sediment spectra and pathological patterns of renal biopsies]. Beijing Da
Xue Xue Bao. 2014 Dec 18;46(6):920-5. Chinese. PubMed PMID: 25512284.


667: Stępień A, Stępień M, Wlazeł RN, Paradowski M, Banach M, Rysz J. Assessment 
of the relationship between lipid parameters and obesity indices in non-diabetic 
obese patients: a preliminary report. Med Sci Monit. 2014 Dec 16;20:2683-8. doi: 
10.12659/MSM.890845. PubMed PMID: 25512170; PubMed Central PMCID: PMC4271804.


668: Petrica L, Vlad A, Gluhovschi G, Gadalean F, Dumitrascu V, Vlad D, Popescu
R, Velciov S, Gluhovschi C, Bob F, Ursoniu S, Petrica M, Jianu DC. Glycated
peptides are associated with the variability of endothelial dysfunction in the
cerebral vessels and the kidney in type 2 diabetes mellitus patients: a
cross-sectional study. J Diabetes Complications. 2015 Mar;29(2):230-7. doi:
10.1016/j.jdiacomp.2014.11.014. Epub 2014 Dec 3. PubMed PMID: 25511877.


669: Remillard BD, Buteau JH, Cléophat P. Kidney care in Haiti--the role of
partnerships. Nat Rev Nephrol. 2015 Mar;11(3):183-8. doi:
10.1038/nrneph.2014.239. Epub 2014 Dec 16. PubMed PMID: 25511761.


670: Hesselink DA, Weimar W. Renal transplantation in 2014: renal
transplantation-reducing risk and improving outcome. Nat Rev Nephrol. 2015
Feb;11(2):72-3. doi: 10.1038/nrneph.2014.240. Epub 2014 Dec 16. PubMed PMID:
25511759.


671: Sarafidis PA, Bakris GL. Cardiovascular disease in CKD in 2014: new insights
into cardiovascular risk factors and outcomes. Nat Rev Nephrol. 2015
Feb;11(2):70-2. doi: 10.1038/nrneph.2014.242. Epub 2014 Dec 16. PubMed PMID:
25511758.


672: Irifuku T, Naito T, Ogawa T, Shimizu Y, Maeoka Y, Masaki T. Hemodialysis
immediately after cardiac catheterization is a risk factor for intradialytic
hypotension. Ther Apher Dial. 2015 Jun;19(3):245-9. doi: 10.1111/1744-9987.12252.
Epub 2014 Dec 16. PubMed PMID: 25511526.


673: Teta D. Insulin resistance as a therapeutic target for chronic kidney
disease. J Ren Nutr. 2015 Mar;25(2):226-9. doi: 10.1053/j.jrn.2014.10.019. Epub
2014 Dec 12. Review. PubMed PMID: 25511524.


674: Nakatsuka M, Yoshida R, Ishibashi Y. New method of dialysate drainage flow
analysis: an implication for automated peritoneal dialysis prescription. Ther
Apher Dial. 2015 Jun;19(3):299. doi: 10.1111/1744-9987.12251. Epub 2014 Dec 16.
PubMed PMID: 25511429.


675: Zhou J, Chen XM, Liu SW, Fu B, Hong Q, Wang SJ. Effects of Biejia Ruangan
Tablet-containing serum on matrix metalloproteinase-9 and tissue inhibitor of
metalloproteinase-1 expression in cultured renal interstitial fibroblasts. Chin J
Integr Med. 2015 Feb;21(2):152-6. doi: 10.1007/s11655-014-1784-0. Epub 2014 Dec
16. PubMed PMID: 25511427.


676: Akbari A, Clase CM, Acott P, Battistella M, Bello A, Feltmate P, Grill A,
Karsanji M, Komenda P, Madore F, Manns BJ, Mahdavi S, Mustafa RA, Smyth A,
Welcher ES. Canadian Society of Nephrology commentary on the KDIGO clinical
practice guideline for CKD evaluation and management. Am J Kidney Dis. 2015
Feb;65(2):177-205. doi: 10.1053/j.ajkd.2014.10.013. Epub 2014 Nov 4. Review.
PubMed PMID: 25511161.


677: Sun S, Zhao A, Li R, Du R, He L, Sun W, Wang H, Huang C. CD147 renal
expression as a biomarker for progressive IgAN. J Nephrol. 2015 Jun;28(3):307-14.
doi: 10.1007/s40620-014-0161-1. Epub 2014 Dec 16. PubMed PMID: 25510296.


678: Adelowo OO, Umeizudike T, Olaosebikan H, Awobusuyi JO. Nephritis as an
initial diagnosis of lupus in Nigerian patients. Afr J Med Med Sci. 2014
Jun;43(2):99-105. PubMed PMID: 25508763.


679: Schirutschke H, Gladrow L, Norkus C, Parmentier SP, Hohenstein B, Hugo CP. A
new apparatus for standardized rat kidney biopsy. PLoS One. 2014 Dec
15;9(12):e115368. doi: 10.1371/journal.pone.0115368. eCollection 2014. PubMed
PMID: 25506931; PubMed Central PMCID: PMC4266664.


680: Rostoker G, Griuncelli M, Loridon C, Magna T, Janklewicz P, Drahi G, Dahan
H, Cohen Y. Maximal standard dose of parenteral iron for hemodialysis patients:
an MRI-based decision tree learning analysis. PLoS One. 2014 Dec
15;9(12):e115096. doi: 10.1371/journal.pone.0115096. eCollection 2014. PubMed
PMID: 25506921; PubMed Central PMCID: PMC4266677.


681: Ayaz T, Sahin SB, Sahin OZ, Cure MC, Sumer F, Ilkkilic K. Serum macrophage
migration inhibitory factor levels in Hashimoto's thyroiditis; a case control
study. Thyroid Res. 2014 Dec 5;7(1):11. doi: 10.1186/s13044-014-0011-1.
eCollection 2014. PubMed PMID: 25506398; PubMed Central PMCID: PMC4265349.


682: Brown TC, Healy JM, McDonald MJ, Hansson JH, Quinn CE. Heart block and acute
kidney injury due to hyperparathyroidism-induced hypercalcemic crisis. Yale J
Biol Med. 2014 Dec 12;87(4):563-7. eCollection 2014 Dec. PubMed PMID: 25506288;
PubMed Central PMCID: PMC4257040.


683: François K, Bargman JM. Evaluating the benefits of home-based peritoneal
dialysis. Int J Nephrol Renovasc Dis. 2014 Dec 4;7:447-55. doi:
10.2147/IJNRD.S50527. eCollection 2014. Review. PubMed PMID: 25506238; PubMed
Central PMCID: PMC4260684.


684: Rein JL, Miyata KN, Dadzie KA, Gruber SJ, Sulica R, Winchester JF.
Successfully treated calcific uremic arteriolopathy: two cases of a high anion
gap metabolic acidosis with intravenous sodium thiosulfate. Case Rep Nephrol.
2014;2014:765134. doi: 10.1155/2014/765134. Epub 2014 Nov 19. PubMed PMID:
25506005; PubMed Central PMCID: PMC4254074.


685: Kurano M, Tsukamoto K, Hara M, Ohkawa R, Ikeda H, Yatomi Y. LDL receptor and
ApoE are involved in the clearance of ApoM-associated sphingosine 1-phosphate. J 
Biol Chem. 2015 Jan 23;290(4):2477-88. doi: 10.1074/jbc.M114.596445. Epub 2014
Dec 12. PubMed PMID: 25505264; PubMed Central PMCID: PMC4303696.


686: Moe SM, Abdalla S, Chertow GM, Parfrey PS, Block GA, Correa-Rotter R, Floege
J, Herzog CA, London GM, Mahaffey KW, Wheeler DC, Dehmel B, Goodman WG, Drüeke
TB; Evaluation of Cinacalcet HCl Therapy to Lower Cardiovascular Events (EVOLVE) 
Trial Investigators. Effects of Cinacalcet on Fracture Events in Patients
Receiving Hemodialysis: The EVOLVE Trial. J Am Soc Nephrol. 2015
Jun;26(6):1466-75. doi: 10.1681/ASN.2014040414. Epub 2014 Dec 11. PubMed PMID:
25505257; PubMed Central PMCID: PMC4446874.


687: Cossette SM, Gastonguay AJ, Bao X, Lerch-Gaggl A, Zhong L, Harmann LM,
Koceja C, Miao RQ, Vakeel P, Chun C, Li K, Foeckler J, Bordas M, Weiler H,
Strande J, Palecek SP, Ramchandran R. Sucrose non-fermenting related kinase
enzyme is essential for cardiac metabolism. Biol Open. 2014 Dec 12;4(1):48-61.
doi: 10.1242/bio.20149811. PubMed PMID: 25505152; PubMed Central PMCID:
PMC4295165.


688: Yamada K, Doi S, Nakashima A, Kawaoka K, Ueno T, Doi T, Yokoyama Y, Arihiro 
K, Kohno N, Masaki T. Expression of age-related factors during the development of
renal damage in patients with IgA nephropathy. Clin Exp Nephrol. 2015
Oct;19(5):830-7. doi: 10.1007/s10157-014-1070-2. Epub 2014 Dec 11. PubMed PMID:
25504369.


689: Nagatoya K, Nishimoto K, Shibahara N, Takahashi T, Kanehara H, Ueno N,
Yasuda H, Okada S, Ueda H, Hirai K, Inoue T; Hokusetsu Renal Osteodystrophy Study
Group. Effects of raloxifene on bone metabolism in postmenopausal women on
chronic hemodialysis. Clin Exp Nephrol. 2015 Oct;19(5):939-46. doi:
10.1007/s10157-014-1065-z. Epub 2014 Dec 11. PubMed PMID: 25504368.


690: Arcidiacono T, Mingione A, Macrina L, Pivari F, Soldati L, Vezzoli G.
Idiopathic calcium nephrolithiasis: a review of pathogenic mechanisms in the
light of genetic studies. Am J Nephrol. 2014;40(6):499-506. doi:
10.1159/000369833. Epub 2014 Dec 11. Review. PubMed PMID: 25504362.


691: Janssen van Doorn K, Verbrugghe W, Wouters K, Jansens H, Jorens PG. The
duration of hypotension determines the evolution of bacteremia-induced acute
kidney injury in the intensive care unit. PLoS One. 2014 Dec 12;9(12):e114312.
doi: 10.1371/journal.pone.0114312. eCollection 2014. PubMed PMID: 25504214;
PubMed Central PMCID: PMC4264756.


692: Yasuda A, Seki T, Ito K, Takagi A, Watanabe D, Nakamura N, Hanai K, Terachi 
T, Maekawa T, Sasano H, Fukagawa M. A rare case of Cushing's syndrome due to
bilateral adrenocortical adenomas. Tokai J Exp Clin Med. 2014 Dec
20;39(4):158-65. PubMed PMID: 25504201.


693: Rollino C, Di Iorio BR. [Evaluation of Italian Journal of Nephrology (GIN)
in 2014. Healthcare cost and its future in Italy]. G Ital Nefrol. 2014
Nov-Dec;31(6). pii: gin/31.6.16. Italian. PubMed PMID: 25504174.


694: Van Herzeele C, De Bruyne P, Evans J, Eggert P, Lottmann H, Norgaard JP,
Vande Walle J. Safety profile of desmopressin tablet for enuresis in a
prospective study. Adv Ther. 2014 Dec;31(12):1306-16. doi:
10.1007/s12325-014-0173-1. Epub 2014 Dec 12. PubMed PMID: 25504157.


695: Duman N, Uyanik A, Unsal A, Sezer S, Camsari T, Cirit M, Yilmaz ME, Altun B,
Duranay M, Yildiz A, Sahin I, Dogukan A, Ustundag S, Karayaylali I, Kahveci A,
Sindel S, Kiykim AA, Yenicerioglu Y, Akbas E, Ozdener F. Once-monthly continuous 
erythropoietin receptor activator (CERA) for haemoglobin maintenance in
haemodialysis patients with chronic renal anaemia. Clin Kidney J. 2014
Oct;7(5):464-9. doi: 10.1093/ckj/sfu079. Epub 2014 Jul 29. PubMed PMID: 25504109;
PubMed Central PMCID: PMC4257910.


696: Duong HP, Piepsz A, Khelif K, Collier F, de Man K, Damry N, Janssen F, Hall 
M, Ismaili K. Transverse comparisons between ultrasound and radionuclide
parameters in children with presumed antenatally detected pelvi-ureteric junction
obstruction. Eur J Nucl Med Mol Imaging. 2015 May;42(6):940-6. doi:
10.1007/s00259-014-2965-6. Epub 2014 Dec 13. PubMed PMID: 25504023.


697: Wang YL, Yu QH, Chen SK, Wang YH. In-vitro Activity of Honey and Topical
Silver in Wound Care Management. Drug Res (Stuttg). 2015 Nov;65(11):592-6. doi:
10.1055/s-0034-1395580. Epub 2014 Dec 11. PubMed PMID: 25504003.


698: Egli A, Santer DM, O'Shea D, Barakat K, Syedbasha M, Vollmer M, Baluch A,
Bhat R, Groenendyk J, Joyce MA, Lisboa LF, Thomas BS, Battegay M, Khanna N,
Mueller T, Tyrrell DL, Houghton M, Humar A, Kumar D. IL-28B is a key regulator of
B- and T-cell vaccine responses against influenza. PLoS Pathog. 2014 Dec
11;10(12):e1004556. doi: 10.1371/journal.ppat.1004556. eCollection 2014 Dec.
PubMed PMID: 25503988; PubMed Central PMCID: PMC4263767.


699: Sethi S, Zand L, Nasr SH, Glassock RJ, Fervenza FC. Focal and segmental
glomerulosclerosis: clinical and kidney biopsy correlations. Clin Kidney J. 2014 
Dec;7(6):531-7. doi: 10.1093/ckj/sfu100. Epub 2014 Sep 28. PubMed PMID: 25503953;
PubMed Central PMCID: PMC4240407.


700: Kim J, Devalaraja-Narashimha K, Padanilam BJ. TIGAR regulates glycolysis in 
ischemic kidney proximal tubules. Am J Physiol Renal Physiol. 2015 Feb
15;308(4):F298-308. doi: 10.1152/ajprenal.00459.2014. Epub 2014 Dec 10. PubMed
PMID: 25503731; PubMed Central PMCID: PMC4329488.


701: Hopp K, Wang X, Ye H, Irazabal MV, Harris PC, Torres VE. Effects of
hydration in rats and mice with polycystic kidney disease. Am J Physiol Renal
Physiol. 2015 Feb 1;308(3):F261-6. doi: 10.1152/ajprenal.00345.2014. Epub 2014
Dec 10. PubMed PMID: 25503729; PubMed Central PMCID: PMC4312959.


702: Narumi K, Hirose T, Sato E, Mori T, Kisu K, Ishikawa M, Totsune K, Ishii T, 
Ichihara A, Nguyen G, Sato H, Ito S. A functional (pro)renin receptor is
expressed in human lymphocytes and monocytes. Am J Physiol Renal Physiol. 2015
Mar 1;308(5):F487-99. doi: 10.1152/ajprenal.00206.2014. Epub 2014 Dec 10. PubMed 
PMID: 25503726.


703: Declèves AE, Sharma K, Satriano J. Beneficial Effects of AMP-Activated
Protein Kinase Agonists in Kidney Ischemia-Reperfusion: Autophagy and Cellular
Stress Markers. Nephron Exp Nephrol. 2014 Dec 6. [Epub ahead of print] PubMed
PMID: 25503637; PubMed Central PMCID: PMC4458239.


704: Sumida K, Ubara Y, Hoshino J, Hayami N, Suwabe T, Hiramatsu R, Hasegawa E,
Yamanouchi M, Sawa N, Fujii T, Takaichi K. Bone histomorphometry in a long-term
hemodialysis patient with hypoparathyroidism and sarcoidosis. Osteoporos Int.
2015 Apr;26(4):1435-41. doi: 10.1007/s00198-014-2987-8. Epub 2014 Dec 13. PubMed 
PMID: 25503527.


705: Aoike DT, Baria F, Kamimura MA, Ammirati A, de Mello MT, Cuppari L. Impact
of home-based aerobic exercise on the physical capacity of overweight patients
with chronic kidney disease. Int Urol Nephrol. 2015 Feb;47(2):359-67. doi:
10.1007/s11255-014-0894-8. Epub 2014 Dec 11. PubMed PMID: 25503447.


706: Cara-Fuentes G, Gupta N, Garin EH. The RIVUR study: a review of its
findings. Pediatr Nephrol. 2015 May;30(5):703-6. doi: 10.1007/s00467-014-3021-2. 
Epub 2014 Dec 11. PubMed PMID: 25503325.


707: Bestard O, Sarwal MM. Antibody-mediated rejection in young kidney transplant
recipients: the dilemma of noncompliance and insufficient immunosuppression.
Pediatr Nephrol. 2015 Mar;30(3):397-403. doi: 10.1007/s00467-014-3020-3. Epub
2014 Dec 11. PubMed PMID: 25503324.


708: Gui D, Wei L, Jian G, Guo Y, Yang J, Wang N. Notoginsenoside R1 ameliorates 
podocyte adhesion under diabetic condition through α3β1 integrin upregulation in 
vitro and in vivo. Cell Physiol Biochem. 2014;34(6):1849-62. doi:
10.1159/000366384. Epub 2014 Nov 21. PubMed PMID: 25503068.


709: Pan Y, Qiao QY, Pan LH, Zhou DC, Hu C, Gu HF, Fu SK, Liu XL, Jin HM.
Losartan reduces insulin resistance by inhibiting oxidative stress and enhancing 
insulin signaling transduction. Exp Clin Endocrinol Diabetes. 2015
Mar;123(3):170-7. doi: 10.1055/s-0034-1395658. Epub 2014 Dec 11. PubMed PMID:
25502581.


710: Seki T, Asanuma K, Asao R, Nonaka K, Sasaki Y, Oliva Trejo JA, Kurosawa H,
Hirayama Y, Horikoshi S, Tomino Y, Saito A. Significance of urinary full-length
megalin in patients with IgA nephropathy. PLoS One. 2014 Dec 12;9(12):e114400.
doi: 10.1371/journal.pone.0114400. eCollection 2014. PubMed PMID: 25502002;
PubMed Central PMCID: PMC4264761.


711: Cobo G, Gallar P, Gama-Axelsson T, Di Gioia C, Qureshi AR, Camacho R, Vigil 
A, Heimbürger O, Ortega O, Rodriguez I, Herrero JC, Bárány P, Lindholm B,
Stenvinkel P, Carrero JJ. Clinical determinants of reduced physical activity in
hemodialysis and peritoneal dialysis patients. J Nephrol. 2015 Aug;28(4):503-10. 
doi: 10.1007/s40620-014-0164-y. Epub 2014 Dec 12. PubMed PMID: 25501981.


712: Zöllner S, Pablik E, Druml W, Derfler K, Rees A, Biesenbach P. Fibrinogen
reduction and bleeding complications in plasma exchange, immunoadsorption and a
combination of the two. Blood Purif. 2014;38(2):160-6. doi: 10.1159/000367682.
Epub 2014 Dec 4. PubMed PMID: 25501972.


713: Tomino Y. Pathogenesis and treatment of chronic kidney disease: a review of 
our recent basic and clinical data. Kidney Blood Press Res. 2014;39(5):450-89.
doi: 10.1159/000368458. Epub 2014 Nov 30. Review. PubMed PMID: 25501571.


714: Weiner ID, Leader JP, Bedford JJ, Verlander JW, Ellis G, Kalita P, Vos F, de
Jong S, Walker RJ. Effects of chronic lithium administration on renal acid
excretion in humans and rats. Physiol Rep. 2014 Dec 11;2(12). pii: e12242. doi:
10.14814/phy2.12242. Print 2014 Dec 1. PubMed PMID: 25501430; PubMed Central
PMCID: PMC4332220.


715: Zhang P, Yang LN, Wang G, Li FE, Tang F. Serum hepcidin level and its
clinical significance in maintenance hemodialysis patients. Genet Mol Res. 2014
Nov 27;13(4):9883-8. doi: 10.4238/2014.November.27.16. PubMed PMID: 25501198.


716: Xie Z, Zhang M, Zhao B, Wang Q, Li J, Liu YY, Chen YH. Advanced oxidation
protein products as a biomarker of cutaneous lupus erythematosus complicated by
nephritis: a case-control study. Genet Mol Res. 2014 Nov 7;13(4):9213-9. doi:
10.4238/2014.November.7.8. PubMed PMID: 25501143.


717: Henderson SR, Copley SJ, Pusey CD, Ind PW, Salama AD. Prolonged B cell
depletion with rituximab is effective in treating refractory pulmonary
granulomatous inflammation in granulomatosis with polyangiitis (GPA). Medicine
(Baltimore). 2014 Dec;93(27):e229. doi: 10.1097/MD.0000000000000229. PubMed PMID:
25501085; PubMed Central PMCID: PMC4602771.


718: Vavallo A, Simone S, Lucarelli G, Rutigliano M, Galleggiante V, Grandaliano 
G, Gesualdo L, Campagna M, Cariello M, Ranieri E, Pertosa G, Lastilla G, Selvaggi
FP, Ditonno P, Battaglia M. Pre-existing type 2 diabetes mellitus is an
independent risk factor for mortality and progression in patients with renal cell
carcinoma. Medicine (Baltimore). 2014 Dec;93(27):e183. doi:
10.1097/MD.0000000000000183. PubMed PMID: 25501064; PubMed Central PMCID:
PMC4602816.


719: Chou CY, Wang SM, Liang CC, Chang CT, Liu JH, Wang IK, Hsiao LC, Muo CH,
Huang CC, Wang RY. Risk of pneumonia among patients with chronic kidney disease
in outpatient and inpatient settings: a nationwide population-based study.
Medicine (Baltimore). 2014 Dec;93(27):e174. doi: 10.1097/MD.0000000000000174.
PubMed PMID: 25501062; PubMed Central PMCID: PMC4602797.


720: Ratzinger F, Haslacher H, Poeppl W, Hoermann G, Kovarik JJ, Jutz S,
Steinberger P, Burgmann H, Pickl WF, Schmetterer KG. Azithromycin suppresses
CD4(+) T-cell activation by direct modulation of mTOR activity. Sci Rep. 2014 Dec
11;4:7438. doi: 10.1038/srep07438. PubMed PMID: 25500904; PubMed Central PMCID:
PMC4262884.


721: Cottone S, Guarino L, Arsena R, Scazzone C, Tornese F, Guarneri M, Guglielmo
C, Bono A, Mulè G. Vitamin D receptor gene polymorphisms and plasma renin
activity in essential hypertensive individuals. J Hum Hypertens. 2015
Aug;29(8):483-7. doi: 10.1038/jhh.2014.113. Epub 2014 Dec 11. PubMed PMID:
25500899.


722: Chang MW, Chen CH, Chen YC, Wu YC, Zhen YY, Leu S, Tsai TH, Ko SF, Sung PH, 
Yang CC, Chiang HJ, Chang HW, Chen YT, Yip HK. Sitagliptin protects rat kidneys
from acute ischemia-reperfusion injury via upregulation of GLP-1 and GLP-1
receptors. Acta Pharmacol Sin. 2015 Jan;36(1):119-30. doi: 10.1038/aps.2014.98.
Epub 2014 Dec 15. Review. PubMed PMID: 25500876; PubMed Central PMCID:
PMC4571325.


723: Wong JL, Tie ST, Lee J, Kannan SK, Rashid Ali MR, Ibrahim A, Abdul Rahman
JA. A Case of Recurrent Respiratory Papillomatosis Successfully Removed Via
Endoscopic Argon Plasma Coagulation (APC) With No Evidence of Recurrence. Med J
Malaysia. 2014 Aug;69(4):195-6. PubMed PMID: 25500852.


724: Raaijmakers A, Corveleyn A, Devriendt K, van Tienoven TP, Allegaert K, Van
Dyck M, van den Heuvel L, Kuypers D, Claes K, Mekahli D, Levtchenko E. Criteria
for HNF1B analysis in patients with congenital abnormalities of kidney and
urinary tract. Nephrol Dial Transplant. 2015 May;30(5):835-42. doi:
10.1093/ndt/gfu370. Epub 2014 Dec 13. PubMed PMID: 25500806.


725: Basile C, Libutti P, Lisi P, Teutonico A, Vernaglione L, Casucci F, Lomonte 
C. Ranking of factors determining potassium mass balance in bicarbonate
haemodialysis. Nephrol Dial Transplant. 2015 Mar;30(3):505-13. doi:
10.1093/ndt/gfu376. Epub 2014 Dec 13. PubMed PMID: 25500805.


726: Sun QL, Li M, Rui HL, Chen YP. Inhibition of local aldosterone by eplerenone
reduces renal structural damage in a novel model of chronic cyclosporine A
nephrotoxicity. J Renin Angiotensin Aldosterone Syst. 2015 Jun;16(2):301-10. doi:
10.1177/1470320314561248. Epub 2014 Dec 10. PubMed PMID: 25500744.


727: Hagmann H, Taniguchi Y, Pippin JW, Kauerz HM, Benzing T, Shankland SJ,
Brinkkoetter PT. Cyclin I and p35 determine the subcellular distribution of Cdk5.
Am J Physiol Cell Physiol. 2015 Feb 15;308(4):C339-47. doi:
10.1152/ajpcell.00168.2014. Epub 2014 Dec 10. PubMed PMID: 25500740.


728: Fujimoto K, Imura J, Atsumi H, Matsui Y, Adachi H, Okuyama H, Yamaya H,
Yokoyama H. Clinical significance of serum and urinary soluble urokinase receptor
(suPAR) in primary nephrotic syndrome and MPO-ANCA-associated glomerulonephritis 
in Japanese. Clin Exp Nephrol. 2015 Oct;19(5):804-14. doi:
10.1007/s10157-014-1067-x. Epub 2014 Dec 13. PubMed PMID: 25500737.


729: González-Del Vecchio M, Vena A, Valerio M, Marin M, Verde E, Muñóz P, Bouza 
E. Coxiella burnetii infection in hemodialysis and other vascular grafts.
Medicine (Baltimore). 2014 Nov;93(24):364-71. doi: 10.1097/MD.0000000000000218.
Erratum in: Medicine (Baltimore). 2014 Nov;93(24):414. PubMed PMID: 25500706;
PubMed Central PMCID: PMC4602435.


730: Izzedine H, Escudier B, Lhomme C, Pautier P, Rouvier P, Gueutin V, Baumelou 
A, Derosa L, Bahleda R, Hollebecque A, Sahali D, Soria JC. Kidney diseases
associated with anti-vascular endothelial growth factor (VEGF): an 8-year
observational study at a single center. Medicine (Baltimore). 2014
Nov;93(24):333-9. doi: 10.1097/MD.0000000000000207. Erratum in: Medicine
(Baltimore). 2014 Nov;93(24):414. PubMed PMID: 25500702; PubMed Central PMCID:
PMC4602430.


731: Polenakovic M, Bogdanovska S, Cakalaroski K, Dzikova S, Masin G,
Masin-Spasovska J, Oncevski A, Gerasimovska V, Spasovski G, Grozdanovski R,
Stojceva-Taneva O, Grcevska L, Sikole A, Dejanov P, Tozija L, Zafirovska K,
Ivanovski N, Lozance Lj, Pusevski V. Protocol for performing nephrological
activity in the Republic of Macedonia. Prilozi. 2014;35(2):9-24. PubMed PMID:
25500671.


732: Hickson LJ, Chaudhary S, Williams AW, Dillon JJ, Norby SM, Gregoire JR,
Albright RC Jr, McCarthy JT, Thorsteinsdottir B, Rule AD. Predictors of
outpatient kidney function recovery among patients who initiate hemodialysis in
the hospital. Am J Kidney Dis. 2015 Apr;65(4):592-602. doi:
10.1053/j.ajkd.2014.10.015. Epub 2014 Nov 5. PubMed PMID: 25500361; PubMed
Central PMCID: PMC4630340.


733: Gesualdo L, Di Paolo S. Renal lesions in patients with type 2 diabetes: a
puzzle waiting to be solved. Nephrol Dial Transplant. 2015 Feb;30(2):155-7. doi: 
10.1093/ndt/gfu372. Epub 2014 Dec 10. PubMed PMID: 25500333.


734: Bonde AN, Lip GY, Kamper AL, Hansen PR, Lamberts M, Hommel K, Hansen ML,
Gislason GH, Torp-Pedersen C, Olesen JB. Net clinical benefit of antithrombotic
therapy in patients with atrial fibrillation and chronic kidney disease: a
nationwide observational cohort study. J Am Coll Cardiol. 2014 Dec
16;64(23):2471-82. doi: 10.1016/j.jacc.2014.09.051. PubMed PMID: 25500231.


735: Luo Y, Zhou Y, Xiao W, Liang Z, Dai J, Weng X, Wu X. Interleukin-33
ameliorates ischemic brain injury in experimental stroke through promoting Th2
response and suppressing Th17 response. Brain Res. 2015 Feb 9;1597:86-94. doi:
10.1016/j.brainres.2014.12.005. Epub 2014 Dec 10. PubMed PMID: 25500143.


736: van Gastel MD, Meijer E, Scheven LE, Struck J, Bakker SJ, Gansevoort RT.
Modifiable factors associated with copeptin concentration: a general population
cohort. Am J Kidney Dis. 2015 May;65(5):719-27. doi: 10.1053/j.ajkd.2014.10.009. 
Epub 2014 Oct 31. PubMed PMID: 25500109.


737: Bjornstad P, Maahs DM, Wadwa RP, Pyle L, Rewers M, Eckel RH, Snell-Bergeon
JK. Plasma triglycerides predict incident albuminuria and progression of coronary
artery calcification in adults with type 1 diabetes: the Coronary Artery
Calcification in Type 1 Diabetes Study. J Clin Lipidol. 2014 Nov-Dec;8(6):576-83.
doi: 10.1016/j.jacl.2014.08.008. Epub 2014 Aug 30. PubMed PMID: 25499940; PubMed 
Central PMCID: PMC4268486.


738: Al-Hussaini A, Latif F, Berry S. Ear pain, vesicular rash, and facial palsy.
BMJ. 2014 Dec 10;349:g7572. doi: 10.1136/bmj.g7572. PubMed PMID: 25499558.


739: Shih CJ, Chen YT, Ou SM, Li SY, Chen TJ, Wang SJ. Proton pump inhibitor use 
represents an independent risk factor for myocardial infarction. Int J Cardiol.
2014 Nov 15;177(1):292-7. doi: 10.1016/j.ijcard.2014.09.036. Epub 2014 Sep 28.
PubMed PMID: 25499395.


740: Kuo CC, Weaver V, Fadrowski JJ, Lin YS, Guallar E, Navas-Acien A. Arsenic
exposure, hyperuricemia, and gout in US adults. Environ Int. 2015 Mar;76:32-40.
doi: 10.1016/j.envint.2014.11.015. Epub 2014 Dec 11. PubMed PMID: 25499256.


741: Bennett BL, Hew-Butler T, Hoffman MD, Rogers IR, Rosner MH. Reply to: Is
drinking to thirst a prudent guideline to avoid hyponatremia? Wilderness Environ 
Med. 2014 Dec;25(4):493-4. doi: 10.1016/j.wem.2014.09.035. PubMed PMID: 25498754.


742: Gotoh Y, Kita S, Fujii M, Tagashira H, Horie I, Arai Y, Uchida S, Iwamoto T.
Genetic knockout and pharmacologic inhibition of NCX2 cause natriuresis and
hypercalciuria. Biochem Biophys Res Commun. 2015 Jan 9;456(2):670-5. doi:
10.1016/j.bbrc.2014.12.016. Epub 2014 Dec 11. PubMed PMID: 25498502.


743: Oliveira CM, Kubrusly M, Lima AT, Torres DM, Cavalcante NM, Jerônimo AL,
Oliveira TC. Correlation between nutritional markers and appetite
self-assessments in hemodialysis patients. J Ren Nutr. 2015 May;25(3):301-7. doi:
10.1053/j.jrn.2014.09.006. Epub 2014 Dec 10. PubMed PMID: 25498408.


744: Goldsmith DJ, Massy ZA, Brandenburg V. The uses and abuses of Vitamin D
compounds in chronic kidney disease-mineral bone disease (CKD-MBD). Semin
Nephrol. 2014 Nov;34(6):660-8. doi: 10.1016/j.semnephrol.2014.10.002. Review.
PubMed PMID: 25498384.


745: Massy ZA, Hénaut L, Larsson TE, Vervloet MG. Calcium-sensing receptor
activation in chronic kidney disease: effects beyond parathyroid hormone control.
Semin Nephrol. 2014 Nov;34(6):648-59. doi: 10.1016/j.semnephrol.2014.10.001.
Review. PubMed PMID: 25498383.


746: Brandenburg VM, Cozzolino M, Mazzaferro S. Calcific uremic arteriolopathy: a
call for action. Semin Nephrol. 2014 Nov;34(6):641-7. doi:
10.1016/j.semnephrol.2014.09.007. Review. PubMed PMID: 25498382.


747: Bover J, Ureña P, Brandenburg V, Goldsmith D, Ruiz C, DaSilva I, Bosch RJ.
Adynamic bone disease: from bone to vessels in chronic kidney disease. Semin
Nephrol. 2014 Nov;34(6):626-40. doi: 10.1016/j.semnephrol.2014.09.008. Review.
PubMed PMID: 25498381.


748: Torres PU, Bover J, Mazzaferro S, de Vernejoul MC, Cohen-Solal M. When, how,
and why a bone biopsy should be performed in patients with chronic kidney
disease. Semin Nephrol. 2014 Nov;34(6):612-25. doi:
10.1016/j.semnephrol.2014.09.004. Review. PubMed PMID: 25498380.


749: Mazzaferro S, Tartaglione L, Rotondi S, Bover J, Goldsmith D, Pasquali M.
News on biomarkers in CKD-MBD. Semin Nephrol. 2014 Nov;34(6):598-611. doi:
10.1016/j.semnephrol.2014.09.006. PubMed PMID: 25498379.


750: Olauson H, Vervloet MG, Cozzolino M, Massy ZA, Ureña Torres P, Larsson TE.
New insights into the FGF23-Klotho axis. Semin Nephrol. 2014 Nov;34(6):586-97.
doi: 10.1016/j.semnephrol.2014.09.005. Review. PubMed PMID: 25498378.


751: Vervloet MG, Adema AY, Larsson TE, Massy ZA. The role of klotho on vascular 
calcification and endothelial function in chronic kidney disease. Semin Nephrol. 
2014 Nov;34(6):578-85. doi: 10.1016/j.semnephrol.2014.09.003. Review. PubMed
PMID: 25498377.


752: Cozzolino M, Evenepoel P, Covic A. Introduction: Mineral bone disorder is a 
key player in chronic kidney disease. Semin Nephrol. 2014 Nov;34(6):577. doi:
10.1016/j.semnephrol.2014.09.002. PubMed PMID: 25498376.


753: Ho PL, Leung SM, Chow KH, Tse CW, Cheng VC, Tse H, Mak SK, Lo WK. Carriage
niches and molecular epidemiology of Staphylococcus lugdunensis and
methicillin-resistant S. lugdunensis among patients undergoing long-term renal
replacement therapy. Diagn Microbiol Infect Dis. 2015 Feb;81(2):141-4. doi:
10.1016/j.diagmicrobio.2014.10.004. Epub 2014 Nov 28. PubMed PMID: 25498337.


754: Bennett BL, Hew-Butler T, Hoffman MD, Rogers IR, Rosner MH; Wilderness
Medical Society. Wilderness Medical Society practice guidelines for treatment of 
exercise-associated hyponatremia: 2014 update. Wilderness Environ Med. 2014
Dec;25(4 Suppl):S30-42. doi: 10.1016/j.wem.2014.08.009. PubMed PMID: 25498260.


755: Zeinali F, Mohseni M, Fadaee M, Fattahi Z, Najmabadi H, Otukesh H, Kahrizi
K. Investigation of ATP6V1B1 and ATP6V0A4 genes causing hereditary hearing loss
associated with distal renal tubular acidosis in Iranian families. J Laryngol
Otol. 2014 Dec;128(12):1056-9. doi: 10.1017/S0022215114002540. PubMed PMID:
25498251.


756: William JH, Tapper EB, Yee EU, Robson SC. Secondary kwashiorkor: a rare
complication of gastric bypass surgery. Am J Med. 2015 May;128(5):e1-2. doi:
10.1016/j.amjmed.2014.12.002. Epub 2014 Dec 9. PubMed PMID: 25498166.


757: Hudson JQ, Siddiqui OA. Accuracy of urine collection methods compared to
measured GFR in adults with liver disease. Transplant Proc. 2014
Dec;46(10):3487-91. doi: 10.1016/j.transproceed.2014.06.073. PubMed PMID:
25498077.


758: Medani S, O'Kelly P, O'Brien KM, Mohan P, Magee C, Conlon P. Bladder cancer 
in renal allograft recipients: risk factors and outcomes. Transplant Proc. 2014
Dec;46(10):3466-73. doi: 10.1016/j.transproceed.2014.06.075. PubMed PMID:
25498074.


759: Harza M, Baston C, Preda A, Olaru V, Ismail G, Domnisor L, Daia D, Mitroi I,
Baston MO, Sinescu I. Impact of ureteral stenting on urological complications
after kidney transplantation surgery: a single-center experience. Transplant
Proc. 2014 Dec;46(10):3459-62. doi: 10.1016/j.transproceed.2014.08.051. PubMed
PMID: 25498072.


760: Lee MC, Lee CJ, Shih MH, Ho GJ, Chen YC, Hsu BG. N-terminal pro-B-type
natriuretic peptide is inversely related to bone mineral density in renal
transplant recipients. Transplant Proc. 2014 Dec;46(10):3443-7. doi:
10.1016/j.transproceed.2014.06.077. PubMed PMID: 25498069.


761: Boran M, Boran M, Boran E. HLA-identical sibling renal transplantation:
influence of donor and recipient gender mismatch on long-term outcomes.
Transplant Proc. 2014 Dec;46(10):3423-5. doi: 10.1016/j.transproceed.2014.06.076.
PubMed PMID: 25498065.


762: Bhargava A, Arora S, Marcus RJ, Sureshkumar KK. Outcomes of paired-exchange 
live-donor kidney transplantation: a single-center experience. Transplant Proc.
2014 Dec;46(10):3420-2. doi: 10.1016/j.transproceed.2014.06.070. PubMed PMID:
25498064.


763: Gusukuma LW, Harada KM, Baptista AP, Alencar MR, de Sandes-Freitas TV,
Tedesco-Silva H Jr, Medina-Pestana JO. Outcomes in obese kidney transplant
recipients. Transplant Proc. 2014 Dec;46(10):3416-9. doi:
10.1016/j.transproceed.2014.09.112. PubMed PMID: 25498063.


764: Medina-Polo J, Pamplona-Casamayor M, Miranda-Utrera N, González-Monte E,
Passas-Martínez JB, Andrés Belmonte A. Dual kidney transplantation involving
organs from expanded criteria donors: a review of our series and an update on
current indications. Transplant Proc. 2014 Dec;46(10):3412-5. doi:
10.1016/j.transproceed.2014.10.025. PubMed PMID: 25498062.


765: Noureldeen T, Albekioni Z, Machado L, Muddana N, Marcus RJ, Hussain SM,
Sureshkumar KK. Alemtuzumab induction and antibody-mediated rejection in kidney
transplantation. Transplant Proc. 2014 Dec;46(10):3405-7. doi:
10.1016/j.transproceed.2014.08.037. PubMed PMID: 25498060.


766: Furian L, Silvestre C, Vallese L, Baldan N, Donato P, Bonfante L, Cavallin
F, Marchini F, Rigotti P. Everolimus associated with low-dose calcineurin
inhibitors, an option in kidney transplant recipients of very old donors.
Transplant Proc. 2014 Dec;46(10):3390-5. doi: 10.1016/j.transproceed.2014.08.044.
PubMed PMID: 25498057.


767: Ponticelli C, Carmellini M, Tisone G, Sandrini S, Segoloni G, Rigotti P,
Colussi G, Stefoni S. A randomized trial of everolimus and low-dose cyclosporine 
in renal transplantation: with or without steroids? Transplant Proc. 2014
Dec;46(10):3375-82. doi: 10.1016/j.transproceed.2014.05.087. PubMed PMID:
25498055.


768: Sui W, Yang M, Li F, Chen H, Chen J, Ou M, Zhang Y, Lin H, Xue W, Dai Y.
Serum microRNAs as new diagnostic biomarkers for pre- and post-kidney
transplantation. Transplant Proc. 2014 Dec;46(10):3358-62. doi:
10.1016/j.transproceed.2014.08.050. PubMed PMID: 25498051.


769: Schwenger V, Hankel V, Seckinger J, Macher-Göppinger S, Morath C, Zeisbrich 
M, Zeier M, Kihm LP. Contrast-enhanced ultrasonography in the early period after 
kidney transplantation predicts long-term allograft function. Transplant Proc.
2014 Dec;46(10):3352-7. doi: 10.1016/j.transproceed.2014.04.013. PubMed PMID:
25498050.


770: Yu CC, Ho HC, Yu TM, Ou YC, Shu KH, Cheng CL, Su CK, Chen WM, Wang SS, Chen 
CS, Li JR, Yang CK. Kidneys from standard-criteria donors with different
severities of terminal acute kidney injury. Transplant Proc. 2014
Dec;46(10):3335-8. doi: 10.1016/j.transproceed.2014.11.002. PubMed PMID:
25498047.


771: Cavallo MC, Sepe V, Conte F, Abelli M, Ticozzelli E, Bottazzi A, Geraci PM. 
Cost-effectiveness of kidney transplantation from DCD in Italy. Transplant Proc. 
2014 Dec;46(10):3289-96. doi: 10.1016/j.transproceed.2014.09.146. PubMed PMID:
25498039.


772: Hellenkamp K, Darius H, Giannitsis E, Erbel R, Haude M, Hamm C, Hasenfuss G,
Heusch G, Mudra H, Münzel T, Schmitt C, Schumacher B, Senges J, Voigtländer T,
Maier LS. The German CPU Registry: Dyspnea independently predicts negative
short-term outcome in patients admitted to German Chest Pain Units. Int J
Cardiol. 2015 Feb 15;181:88-95. doi: 10.1016/j.ijcard.2014.11.199. Epub 2014 Nov 
28. PubMed PMID: 25497526.


773: Ma A, Wang Y, Zhang Q. Tormentic acid reduces inflammation in BV-2 microglia
by activating the liver X receptor alpha. Neuroscience. 2015 Feb 26;287:9-14.
doi: 10.1016/j.neuroscience.2014.12.005. Epub 2014 Dec 10. PubMed PMID: 25497374.


774: Yi B, Titze J, Rykova M, Feuerecker M, Vassilieva G, Nichiporuk I, Schelling
G, Morukov B, Choukèr A. Effects of dietary salt levels on monocytic cells and
immune responses in healthy human subjects: a longitudinal study. Transl Res.
2015 Jul;166(1):103-10. doi: 10.1016/j.trsl.2014.11.007. Epub 2014 Nov 22. PubMed
PMID: 25497276.


775: Klip IT, Postmus D, Voors AA, Brouwers FP, Gansevoort RT, Bakker SJ, Hillege
HL, de Boer RA, van der Harst P, van Gilst WH, van Veldhuisen DJ, van der Meer P.
Hemoglobin levels and new-onset heart failure in the community. Am Heart J. 2015 
Jan;169(1):94-101.e2. doi: 10.1016/j.ahj.2014.09.010. Epub 2014 Sep 28. PubMed
PMID: 25497253.


776: Szarvas N, Szilágyi Á, Tasic V, Nushi-Stavileci V, Sofijanova A, Gucev Z,
Szabó M, Szabó A, Szeifert L, Reusz G, Rusai K, Arbeiter K, Müller T, Prohászka
Z. First-line therapy in atypical hemolytic uremic syndrome: consideration on
infants with a poor prognosis. Ital J Pediatr. 2014 Dec 11;40:101. doi:
10.1186/s13052-014-0101-7. PubMed PMID: 25496981; PubMed Central PMCID:
PMC4295478.


777: Ohta Y, Ohta K, Ishizuka A, Hayashi S, Kishida M, Iwashima Y, Yoshihara F,
Nakamura S, Kawano Y. Awareness of salt restriction and actual salt intake in
hypertensive patients at a hypertension clinic and general clinic. Clin Exp
Hypertens. 2015;37(2):172-5. doi: 10.3109/10641963.2014.933965. Epub 2014 Dec 12.
PubMed PMID: 25496285.


778: Buiten MS, de Bie MK, Bouma-de Krijger A, van Dam B, Dekker FW, Jukema JW,
Rabelink TJ, Rotmans JI. Soluble Klotho is not independently associated with
cardiovascular disease in a population of dialysis patients. BMC Nephrol. 2014
Dec 11;15:197. doi: 10.1186/1471-2369-15-197. PubMed PMID: 25495997; PubMed
Central PMCID: PMC4293085.


779: Vigotti FN, Teta L, Pia A, Mirasole S, Guzzo G, Giuffrida D, Capizzi I,
Avagnina P, Ippolito D, Piccoli GB. Intensive weight loss combining flexible
dialysis with a personalized, ad libitum, coach-assisted diet program. A "pilot" 
case series. Hemodial Int. 2015 Jul;19(3):368-78. doi: 10.1111/hdi.12252. Epub
2014 Dec 12. PubMed PMID: 25495862.


780: Winkelmayer WC, Herzog CA, Montez-Rath ME, Chang TI, Chertow GM. Use of
novel oral anticoagulants in patients with end-stage renal disease. Hemodial Int.
2015 Jan;19(1):150-3. doi: 10.1111/hdi.12251. Epub 2014 Dec 12. PubMed PMID:
25495752.


781: Bunel V, Antoine MH, Nortier J, Duez P, Stévigny C. Potential
nephroprotective effects of the Chinese herb Angelica sinensis against cisplatin 
tubulotoxicity. Pharm Biol. 2015 Jul;53(7):985-94. doi:
10.3109/13880209.2014.951726. Epub 2014 Dec 11. PubMed PMID: 25495691.


782: Barbagallo CM, Noto D, Cefalù AB, Ganci A, Giammarresi C, Panno D, Cusumano 
G, Greco M, Di Gaudio F, Averna MR. Heparin induces an accumulation of
atherogenic lipoproteins during hemodialysis in normolipidemic end-stage renal
disease patients. Hemodial Int. 2015 Jul;19(3):360-7. doi: 10.1111/hdi.12250.
Epub 2014 Dec 12. PubMed PMID: 25495659.


783: Wei X, Wang Y, Tu L, Wan H, Chen Q. Acute kidney injury associated with
minimal change disease in systemic lupus erythematosus: a case report. J Med Case
Rep. 2014 Dec 13;8:422. doi: 10.1186/1752-1947-8-422. PubMed PMID: 25495593;
PubMed Central PMCID: PMC4301750.


784: Bozic M, Valdivielso JM. The potential of targeting NMDA receptors outside
the CNS. Expert Opin Ther Targets. 2015 Mar;19(3):399-413. doi:
10.1517/14728222.2014.983900. Epub 2014 Dec 13. Review. PubMed PMID: 25495517.


785: Kahvecioglu S, Yildiz D, Buyukkoyuncu N, Celik H, Tufan F, Kılıç AK, Gul B, 
Yildiz A. Effect of Renal Transplantation in Restless Legs Syndrome. Exp Clin
Transplant. 2014 Dec 11. doi: 10.6002/ect.2014.0163. [Epub ahead of print] PubMed
PMID: 25495363.


786: Kruger JF, Chen AH, Rybkin A, Leeds K, Frosch DL, Goldman E. Clinicians'
views on displaying cost information to increase clinician cost-consciousness. Am
J Manag Care. 2014;20(11):901-6. PubMed PMID: 25495110.


787: Sommerer C, Schaier M, Morath C, Schwenger V, Rauch G, Giese T, Zeier M. The
Calcineurin Inhibitor-Sparing (CIS) Trial - individualised calcineurin-inhibitor 
treatment by immunomonitoring in renal allograft recipients: protocol for a
randomised controlled trial. Trials. 2014 Dec 13;15:489. doi:
10.1186/1745-6215-15-489. PubMed PMID: 25494823; PubMed Central PMCID:
PMC4301857.


788: Tagawa M, Hamano T, Nishi H, Tsuchida K, Hanafusa N, Fukatsu A, Iseki K,
Tsubakihara Y. Mineral Metabolism Markers Are Associated with Myocardial
Infarction and Hemorrhagic Stroke but Not Ischemic Stroke in Hemodialysis
Patients: A Longitudinal Study. PLoS One. 2014 Dec 10;9(12):e114678. doi:
10.1371/journal.pone.0114678. eCollection 2014. PubMed PMID: 25494334; PubMed
Central PMCID: PMC4262415.


789: Gorski M, Tin A, Garnaas M, McMahon GM, Chu AY, Tayo BO, Pattaro C, Teumer
A, Chasman DI, Chalmers J, Hamet P, Tremblay J, Woodward M, Aspelund T,
Eiriksdottir G, Gudnason V, Harris TB, Launer LJ, Smith AV, Mitchell BD,
O'Connell JR, Shuldiner AR, Coresh J, Li M, Freudenberger P, Hofer E, Schmidt H, 
Schmidt R, Holliday EG, Mitchell P, Wang JJ, de Boer IH, Li G, Siscovick DS,
Kutalik Z, Corre T, Vollenweider P, Waeber G, Gupta J, Kanetsky PA, Hwang SJ,
Olden M, Yang Q, de Andrade M, Atkinson EJ, Kardia SL, Turner ST, Stafford JM,
Ding J, Liu Y, Barlassina C, Cusi D, Salvi E, Staessen JA, Ridker PM, Grallert H,
Meisinger C, Müller-Nurasyid M, Krämer BK, Kramer H, Rosas SE, Nolte IM, Penninx 
BW, Snieder H, Fabiola Del Greco M, Franke A, Nöthlings U, Lieb W, Bakker SJ,
Gansevoort RT, van der Harst P, Dehghan A, Franco OH, Hofman A, Rivadeneira F,
Sedaghat S, Uitterlinden AG, Coassin S, Haun M, Kollerits B, Kronenberg F,
Paulweber B, Aumann N, Endlich K, Pietzner M, Völker U, Rettig R, Chouraki V,
Helmer C, Lambert JC, Metzger M, Stengel B, Lehtimäki T, Lyytikäinen LP,
Raitakari O, Johnson A, Parsa A, Bochud M, Heid IM, Goessling W, Köttgen A, Kao
WH, Fox CS, Böger CA. Genome-wide association study of kidney function decline in
individuals of European descent. Kidney Int. 2015 May;87(5):1017-29. doi:
10.1038/ki.2014.361. Epub 2014 Dec 10. PubMed PMID: 25493955; PubMed Central
PMCID: PMC4425568.


790: Dunkler D, Kohl M, Heinze G, Teo KK, Rosengren A, Pogue J, Gao P, Gerstein
H, Yusuf S, Oberbauer R, Mann JF; ONTARGET Investigators. Modifiable lifestyle
and social factors affect chronic kidney disease in high-risk individuals with
type 2 diabetes mellitus. Kidney Int. 2015 Apr;87(4):784-91. doi:
10.1038/ki.2014.370. Epub 2014 Dec 10. PubMed PMID: 25493953.


791: Ku E, Glidden DV, Johansen KL, Sarnak M, Tighiouart H, Grimes B, Hsu CY.
Association between strict blood pressure control during chronic kidney disease
and lower mortality after onset of end-stage renal disease. Kidney Int. 2015
May;87(5):1055-60. doi: 10.1038/ki.2014.376. Epub 2014 Dec 10. PubMed PMID:
25493952; PubMed Central PMCID: PMC4425599.


792: de Oliveira RA, Barreto FC, Mendes M, dos Reis LM, Castro JH, Britto ZM,
Marques ID, Carvalho AB, Moysés RM, Jorgetti V. Peritoneal dialysis per se is a
risk factor for sclerostin-associated adynamic bone disease. Kidney Int. 2015
May;87(5):1039-45. doi: 10.1038/ki.2014.372. Epub 2014 Dec 10. PubMed PMID:
25493951.


793: Torres VE. Vasopressin receptor antagonists, heart failure, and polycystic
kidney disease. Annu Rev Med. 2015;66:195-210. doi:
10.1146/annurev-med-050913-022838. Epub 2014 Dec 1. Review. PubMed PMID:
25493947.


794: Cai XZ, Huang WY, Qiao Y, Chen Y, Du SY, Chen D, Yu S, Liu N, Dou LY, Jiang 
Y. Downregulation of TIM-3 mRNA expression in peripheral blood mononuclear cells 
from patients with systemic lupus erythematosus. Braz J Med Biol Res. 2015
Jan;48(1):77-82. Epub 2014 Oct 17. PubMed PMID: 25493386; PubMed Central PMCID:
PMC4288496.


795: Sakai Y, Tsuyuguchi T, Kawaguchi Y, Hirata N, Nakaji S, Kitamura K, Mikami
S, Fujimoto T, Ijima M, Kurihara E, Oana S, Nishino T, Tamura R, Sakamoto D,
Nakamura M, Nishikawa T, Sugiyama H, Yoshida H, Mine T, Yokosuka O. Endoscopic
papillary large balloon dilation for removal of bile duct stones. World J
Gastroenterol. 2014 Dec 7;20(45):17148-54. doi: 10.3748/wjg.v20.i45.17148. PubMed
PMID: 25493029; PubMed Central PMCID: PMC4258585.


796: Batinić D, Milošević D, Čorić M, Topalović-Grković M, Jelušić M, Turudić D. 
Lupus nephritis in Croatian children: clinicopathologic findings and outcome.
Lupus. 2015 Mar;24(3):307-14. doi: 10.1177/0961203314563133. Epub 2014 Dec 8.
PubMed PMID: 25492940.


797: Broers NJ, Usvyat LA, Marcelli D, Bayh I, Scatizzi L, Canaud B, van der
Sande FM, Kotanko P, Moissl U, Kooman JP; on behalf the MONitoring Dialysis
Outcomes (MONDO) Consortium. Season affects body composition and estimation of
fluid overload in haemodialysis patients: variations in body composition; a
survey from the European MONDO database. Nephrol Dial Transplant. 2015
Apr;30(4):676-81. doi: 10.1093/ndt/gfu367. Epub 2014 Dec 9. PubMed PMID:
25492895.


798: Klootwijk ED, Reichold M, Unwin RJ, Kleta R, Warth R, Bockenhauer D. Renal
Fanconi syndrome: taking a proximal look at the nephron. Nephrol Dial Transplant.
2015 Sep;30(9):1456-60. doi: 10.1093/ndt/gfu377. Epub 2014 Dec 9. PubMed PMID:
25492894.


799: Gois PH, Canale D, Luchi WM, Volpini RA, Veras MM, Costa Nde S, Shimizu MH, 
Seguro AC. Tenofovir during pregnancy in rats: a novel pathway for programmed
hypertension in the offspring. J Antimicrob Chemother. 2015 Apr;70(4):1094-105.
doi: 10.1093/jac/dku483. Epub 2014 Dec 9. PubMed PMID: 25492393.


800: Trulove WG. Legal Issues for the Medical Director. Clin J Am Soc Nephrol.
2015 Sep 4;10(9):1651-5. doi: 10.2215/CJN.06440614. Epub 2014 Dec 9. PubMed PMID:
25492255; PubMed Central PMCID: PMC4559512.


801: Spoto B, Mattace-Raso F, Sijbrands E, Leonardis D, Testa A, Pisano A,
Pizzini P, Cutrupi S, Parlongo RM, D'Arrigo G, Tripepi G, Mallamaci F, Zoccali C.
Association of IL-6 and a functional polymorphism in the IL-6 gene with
cardiovascular events in patients with CKD. Clin J Am Soc Nephrol. 2015 Feb
6;10(2):232-40. doi: 10.2215/CJN.07000714. Epub 2014 Dec 9. PubMed PMID:
25492254; PubMed Central PMCID: PMC4317745.


802: Misaki T, Naka S, Kuroda K, Nomura R, Shiooka T, Naito Y, Suzuki Y, Yasuda
H, Isozaki T, Nakano K. Distribution of Streptococcus mutans strains with
collagen-binding proteins in the oral cavity of IgA nephropathy patients. Clin
Exp Nephrol. 2015 Oct;19(5):844-50. doi: 10.1007/s10157-014-1072-0. Epub 2014 Dec
10. PubMed PMID: 25492252.


803: Hayashi N, Akiyama S, Okuyama H, Matsui Y, Adachi H, Yamaya H, Maruyama S,
Imai E, Matsuo S, Yokoyama H. Clinicopathological characteristics of M-type
phospholipase A2 receptor (PLA2R)-related membranous nephropathy in Japanese.
Clin Exp Nephrol. 2015 Oct;19(5):797-803. doi: 10.1007/s10157-014-1064-0. Epub
2014 Dec 10. PubMed PMID: 25492250.


804: Dashti-Khavidaki S, Dabardani F, Mahdavi-Mazdeh M, Ravanasa E, Hosseini SK. 
Efficacy of decontamination protocol by antimicrobial treatment in Iranian Tissue
Bank (ITB). Cell Tissue Bank. 2015 Sep;16(3):381-8. doi:
10.1007/s10561-014-9482-5. Epub 2014 Dec 10. PubMed PMID: 25492102.


805: Elmougy A, Sarhan A, Hammad A, El-Refaey A, Zedan M, Eid R, Limon W,
Elrahman AA, Elhussieni F, El-Sherbeny E, Bakr A. Lupus nephritis in Egyptian
children: a 16-year experience. J Nephrol. 2015 Oct;28(5):557-62. doi:
10.1007/s40620-014-0157-x. Epub 2014 Dec 10. PubMed PMID: 25491938.


806: Tkaczyk M, Jander A, Stempień JR. Social and professional determinants for
withdrawing and withholding chronic dialysis among polish pediatric
nephrologists, neonatologists and anesthesiologists. Adv Clin Exp Med. 2014
Sep-Oct;23(5):791-6. PubMed PMID: 25491695.


807: Kaysoydu E, Arslan S, Yıldız G, Candan F. Factors related to
microalbuminuria in patients with chronic obstructive pulmonary disease. Adv Clin
Exp Med. 2014 Sep-Oct;23(5):749-55. PubMed PMID: 25491689.


808: Chen YZ, Gong ZX, Cai GY, Gao Q, Chen XM, Tang L, Wei RB, Zhou JH. Efficacy 
and safety of Flos Abelmoschus manihot (Malvaceae) on type 2 diabetic
nephropathy: A systematic review. Chin J Integr Med. 2015 Jun;21(6):464-72. doi: 
10.1007/s11655-014-1891-6. Epub 2014 Dec 9. PubMed PMID: 25491537.


809: Mehta T, Bůžková P, Sarnak MJ, Chonchol M, Cauley JA, Wallace E, Fink HA,
Robbins J, Jalal D. Serum urate levels and the risk of hip fractures: data from
the Cardiovascular Health Study. Metabolism. 2015 Mar;64(3):438-46. doi:
10.1016/j.metabol.2014.11.006. Epub 2014 Nov 21. PubMed PMID: 25491429; PubMed
Central PMCID: PMC4312534.


810: Alharthi AA, Taha AA, Edrees AE, Elnawawy AN, Abdelrahman AH. Screening for 
urine abnormalities among preschool children in western Saudi Arabia. Saudi Med
J. 2014 Dec;35(12):1477-81. PubMed PMID: 25491212; PubMed Central PMCID:
PMC4362158.


811: Fortnum D, Smolonogov T, Walker R, Kairaitis L, Pugh D. 'My kidneys, my
choice, decision aid': supporting shared decision making. J Ren Care. 2015
Jun;41(2):81-7. doi: 10.1111/jorc.12100. Epub 2014 Dec 10. PubMed PMID: 25491064.


812: Zhang J, Zhao Z, Hu X. Effect of Rituximab on Serum Levels of Anti-C1q and
Antineutrophil Cytoplasmic Autoantibodies in Refractory Severe Lupus Nephritis.
Cell Biochem Biophys. 2014 Dec 10. [Epub ahead of print] PubMed PMID: 25490907.


813: Vaziri ND, Liu SM, Lau WL, Khazaeli M, Nazertehrani S, Farzaneh SH, Kieffer 
DA, Adams SH, Martin RJ. High amylose resistant starch diet ameliorates oxidative
stress, inflammation, and progression of chronic kidney disease. PLoS One. 2014
Dec 9;9(12):e114881. doi: 10.1371/journal.pone.0114881. eCollection 2014. PubMed 
PMID: 25490712; PubMed Central PMCID: PMC4260945.


814: Juhlin CC, Goh G, Healy JM, Fonseca AL, Scholl UI, Stenman A, Kunstman JW,
Brown TC, Overton JD, Mane SM, Nelson-Williams C, Bäckdahl M, Suttorp AC, Haase
M, Choi M, Schlessinger J, Rimm DL, Höög A, Prasad ML, Korah R, Larsson C, Lifton
RP, Carling T. Whole-exome sequencing characterizes the landscape of somatic
mutations and copy number alterations in adrenocortical carcinoma. J Clin
Endocrinol Metab. 2015 Mar;100(3):E493-502. doi: 10.1210/jc.2014-3282. Epub 2014 
Dec 9. PubMed PMID: 25490274.


815: Lin J, Reilly MP, Terembula K, Wilson FP. Plasma lipoprotein(a) levels are
associated with mild renal impairment in type 2 diabetics independent of
albuminuria. PLoS One. 2014 Dec 9;9(12):e114397. doi:
10.1371/journal.pone.0114397. eCollection 2014. PubMed PMID: 25490096; PubMed
Central PMCID: PMC4260843.


816: Abou-El-Enein M, Bauer G, Reinke P. The business case for cell and gene
therapies. Nat Biotechnol. 2014 Dec;32(12):1192-3. doi: 10.1038/nbt.3084. PubMed 
PMID: 25489833.


817: Guney M, Sahin G, Yilmaz B, Canbakan M, Gucun M, Kayatas K, Eren P, Titiz I.
Proteinuria associated with mTOR inhibitors after kidney transplant. Exp Clin
Transplant. 2014 Dec;12(6):539-42. PubMed PMID: 25489805.


818: Tsai MH, Fang YW, Leu JG. Tinzaparin provides lower lipid profiles in
maintenance hemodialysis patients: a cross-sectional observational study.
ScientificWorldJournal. 2014;2014:486781. doi: 10.1155/2014/486781. Epub 2014 Nov
13. PubMed PMID: 25489602; PubMed Central PMCID: PMC4247963.


819: Köhl-Hackert N, Krautter M, Andreesen S, Hoffmann K, Herzog W, Jünger J,
Nikendei C. Workplace learning: an analysis of students' expectations of learning
on the ward in the Department of Internal Medicine. GMS Z Med Ausbild. 2014 Nov
17;31(4):Doc43. doi: 10.3205/zma000935. eCollection 2014. PubMed PMID: 25489343; 
PubMed Central PMCID: PMC4259062.


820: Moszura T, Góreczny S, Dryżek P. Hypoplastic left heart syndrome - a review 
of supportive percutaneous treatment. Postepy Kardiol Interwencyjnej.
2014;10(3):201-8. doi: 10.5114/pwki.2014.45148. Epub 2014 Sep 11. Review. PubMed 
PMID: 25489307; PubMed Central PMCID: PMC4252312.


821: Jia G, Habibi J, Bostick BP, Ma L, DeMarco VG, Aroor AR, Hayden MR,
Whaley-Connell AT, Sowers JR. Uric acid promotes left ventricular diastolic
dysfunction in mice fed a Western diet. Hypertension. 2015 Mar;65(3):531-9. doi: 
10.1161/HYPERTENSIONAHA.114.04737. Epub 2014 Dec 8. PubMed PMID: 25489061; PubMed
Central PMCID: PMC4370431.


822: Guessous I, Pruijm M, Ponte B, Ackermann D, Ehret G, Ansermot N, Vuistiner
P, Staessen J, Gu Y, Paccaud F, Mohaupt M, Vogt B, Pechère-Berstchi A, Martin PY,
Burnier M, Eap CB, Bochud M. Associations of ambulatory blood pressure with
urinary caffeine and caffeine metabolite excretions. Hypertension. 2015
Mar;65(3):691-6. doi: 10.1161/HYPERTENSIONAHA.114.04512. Epub 2014 Dec 8. PubMed 
PMID: 25489060.


823: Cantaluppi V, Medica D, Mannari C, Stiaccini G, Figliolini F, Dellepiane S, 
Quercia AD, Migliori M, Panichi V, Giovannini L, Bruno S, Tetta C, Biancone L,
Camussi G. Endothelial progenitor cell-derived extracellular vesicles protect
from complement-mediated mesangial injury in experimental anti-Thy1.1
glomerulonephritis. Nephrol Dial Transplant. 2015 Mar;30(3):410-22. doi:
10.1093/ndt/gfu364. Epub 2014 Dec 8. PubMed PMID: 25488895.


824: Poirier N, Dilek N, Mary C, Ville S, Coulon F, Branchereau J, Tillou X,
Charpy V, Pengam S, Nerriere-Daguin V, Hervouet J, Minault D, Le Bas-Bernardet S,
Renaudin K, Vanhove B, Blancho G. FR104, an antagonist anti-CD28 monovalent fab' 
antibody, prevents alloimmunization and allows calcineurin inhibitor minimization
in nonhuman primate renal allograft. Am J Transplant. 2015 Jan;15(1):88-100. doi:
10.1111/ajt.12964. Epub 2014 Dec 8. PubMed PMID: 25488654.


825: Douglas AP, Vance DR, Kenny EM, Morris DW, Maxwell AP, McKnight AJ.
Next-generation sequencing of the mitochondrial genome and association with IgA
nephropathy in a renal transplant population. Sci Rep. 2014 Dec 9;4:7379. doi:
10.1038/srep07379. PubMed PMID: 25488329; PubMed Central PMCID: PMC4260226.


826: Roche NA, Vermeersch HF, Stillaert FB, Peters KT, De Cubber J, Van Lierde K,
Rogiers X, Colenbie L, Peeters PC, Lemmens GM, Blondeel PN. Complex facial
reconstruction by vascularized composite allotransplantation: the first Belgian
case. J Plast Reconstr Aesthet Surg. 2015 Mar;68(3):362-71. doi:
10.1016/j.bjps.2014.11.005. Epub 2014 Nov 20. PubMed PMID: 25488328.


827: Yılmaz Z, Yıldırım Y, Aydın FY, Aydın E, Kadiroğlu AK, Yılmaz ME, Acet H.
Evaluation of fluid status related parameters in hemodialysis and peritoneal
dialysis patients: Clinical usefulness of bioimpedance analysis. Medicina
(Kaunas). 2014;50(5):269-74. doi: 10.1016/j.medici.2014.10.007. Epub 2014 Nov 1. 
PubMed PMID: 25488162.


828: Zhao LJ, Huang SM, Liang T, Tang H. Pulmonary hypertension and right
ventricular dysfunction in hemodialysis patients. Eur Rev Med Pharmacol Sci.
2014;18(21):3267-73. PubMed PMID: 25487939.


829: Karashima T, Taniguchi Y, Shimamoto T, Nao T, Nishikawa H, Fukata S, Kamada 
M, Inoue K, Oko K, Nakajima H, Sano S, Matsumoto M, Kuroda N, Kamei Y, Shuin T.
IgG4-related disease of the paratestis in a patient with Wells syndrome: a case
report. Diagn Pathol. 2014 Dec 9;9:225. doi: 10.1186/s13000-014-0225-5. Review.
PubMed PMID: 25487870; PubMed Central PMCID: PMC4265405.


830: Bongiovanni M, Molinari F, Eszlinger M, Paschke R, Barizzi J, Merlo E,
Giovanella L, Fasolini F, Cattaneo F, Ramelli F, Mazzucchelli L, Frattini M.
Laser capture microdissection is a valuable tool in the preoperative molecular
screening of follicular lesions of the thyroid: an institutional experience.
Cytopathology. 2015 Oct;26(5):288-96. doi: 10.1111/cyt.12226. Epub 2014 Dec 8.
PubMed PMID: 25487739.


831: Kamei K, Nakanishi K, Ito S, Ishikura K, Hataya H, Honda M, Nozu K, Iijima
K, Shima Y, Yoshikawa N; Japanese Pediatric IgA Nephropathy Treatment Group. Risk
factors for persistent proteinuria after a 2-year combination therapy for severe 
childhood IgA nephropathy. Pediatr Nephrol. 2015 Jun;30(6):961-7. doi:
10.1007/s00467-014-3019-9. Epub 2014 Dec 10. PubMed PMID: 25487669.


832: Lee KH, Ueng YF, Wu CW, Chou YC, Ng YY, Yang WC. The recommended dose of
ertapenem poses a potential risk for central nervous system toxicity in
haemodialysis patients - case reports and literature reviews. J Clin Pharm Ther. 
2015 Apr;40(2):240-4. doi: 10.1111/jcpt.12239. Epub 2014 Dec 9. PubMed PMID:
25487647.


833: Chao CT, Lee SY, Yang WS, Yen CJ, Chiang CK, Huang JW, Hung KY. Serum
vitamin D levels are positively associated with varicella zoster immunity in
chronic dialysis patients. Sci Rep. 2014 Dec 9;4:7371. doi: 10.1038/srep07371.
PubMed PMID: 25487609.


834: Moroni G, Ponticelli C. The multifaceted aspects of refractory lupus
nephritis. Expert Rev Clin Immunol. 2015 Feb;11(2):281-8. doi:
10.1586/1744666X.2015.990883. Epub 2014 Dec 9. Review. PubMed PMID: 25487410.


835: Medow JE, Sanghvi SR, Hofmann RM. Use of High-Flow Continuous Renal
Replacement Therapy with Citrate Anticoagulation to Control Intracranial Pressure
by Maintaining Hypernatremia in a Patient with Acute Brain Injury and Renal
Failure. Clin Med Res. 2015 Jun;13(2):89-93. doi: 10.3121/cmr.2014.1238. Epub
2014 Dec 8. PubMed PMID: 25487240; PubMed Central PMCID: PMC4504660.


836: Lehtihet M, Hylander B. Semen quality in men with chronic kidney disease and
its correlation with chronic kidney disease stages. Andrologia. 2015
Dec;47(10):1103-8. doi: 10.1111/and.12388. Epub 2014 Dec 8. PubMed PMID:
25487067.


837: Gibson CC, Zhu W, Davis CT, Bowman-Kirigin JA, Chan AC, Ling J, Walker AE,
Goitre L, Delle Monache S, Retta SF, Shiu YT, Grossmann AH, Thomas KR, Donato AJ,
Lesniewski LA, Whitehead KJ, Li DY. Strategy for identifying repurposed drugs for
the treatment of cerebral cavernous malformation. Circulation. 2015 Jan
20;131(3):289-99. doi: 10.1161/CIRCULATIONAHA.114.010403. Epub 2014 Dec 8. PubMed
PMID: 25486933; PubMed Central PMCID: PMC4356181.


838: Thompson S, Tonelli M. Views, vision, and vistas: an introduction. Semin
Dial. 2015 Mar-Apr;28(2):105-6. doi: 10.1111/sdi.12339. Epub 2014 Dec 9. PubMed
PMID: 25486899.


839: Qiao X, Roth I, Féraille E, Hasler U. Different effects of ZO-1, ZO-2 and
ZO-3 silencing on kidney collecting duct principal cell proliferation and
adhesion. Cell Cycle. 2014;13(19):3059-75. doi: 10.4161/15384101.2014.949091.
PubMed PMID: 25486565; PubMed Central PMCID: PMC4612710.


840: Golden D, Cantley LG. Casein kinase 2 prevents mesenchymal transformation by
maintaining Foxc2 in the cytoplasm. Oncogene. 2015 Sep 3;34(36):4702-12. doi:
10.1038/onc.2014.395. Epub 2014 Dec 8. PubMed PMID: 25486430; PubMed Central
PMCID: PMC4459945.


841: Chen C, Wang X, Xiong X, Liu Q, Huang Y, Xu Q, Hu J, Ge G, Ling K. Targeting
type Iγ phosphatidylinositol phosphate kinase inhibits breast cancer metastasis. 
Oncogene. 2015 Aug 27;34(35):4635-46. doi: 10.1038/onc.2014.393. Epub 2014 Dec 8.
PubMed PMID: 25486426; PubMed Central PMCID: PMC4459944.


842: Fagundes C, Barreto R, Rodríguez E, Graupera I, Poch E, Solà E, Fernández J,
Ginès P. Reply to: "A cut-off serum creatinine value of 1.5 mg/dl for AKI--to be 
or not to be". J Hepatol. 2015 Mar;62(3):743-4. doi: 10.1016/j.jhep.2014.11.039. 
Epub 2014 Dec 5. PubMed PMID: 25485797.


843: Sun KT, Chen MY, Tu MG, Wang IK, Chang SS, Li CY. MicroRNA-20a regulates
autophagy related protein-ATG16L1 in hypoxia-induced osteoclast differentiation. 
Bone. 2015 Apr;73:145-53. doi: 10.1016/j.bone.2014.11.026. Epub 2014 Dec 5.
PubMed PMID: 25485521.


844: Miceli R, Kroeger P, Wingert R. Molecular Mechanisms of Podocyte Development
Revealed by Zebrafish Kidney Research. Cell Dev Biol. 2014;3. pii: 1000138.
PubMed PMID: 25485314; PubMed Central PMCID: PMC4254692.


845: Ozdoğan EB, Arslansoyu Çamlar S, Bilen S, Imamoğlu M, Tıraş S, Cansu A,
Ozoran Y. An unusual cause of terminal hematuria in a child: Eosinophilic
cystitis. Can Urol Assoc J. 2014 Nov;8(11-12):E867-71. doi: 10.5489/cuaj.2173.
PubMed PMID: 25485018; PubMed Central PMCID: PMC4250255.


846: Bhowmik D, Agrawal A, Panda S. Assessing the prevalence of chronic kidney
disease in the community: Estimating glomerular filtration rate is the Achilles
heel. Indian J Nephrol. 2014 Nov;24(6):411-2. PubMed PMID: 25484546; PubMed
Central PMCID: PMC4244732.


847: Jeloka TK, Pawar S, Pereira A, Sanwaria P. What could be the expected solute
clearance with single exchange of icodextrin? Indian J Nephrol. 2014
Nov;24(6):406-7. doi: 10.4103/0971-4065.139491. PubMed PMID: 25484543; PubMed
Central PMCID: PMC4244729.


848: Naidu GD, Deepthi P, Karthik KR, Das U, Swarnalatha G, Gangadhar T.
Nitrofurantoin induced interstitial lung disease. Indian J Nephrol. 2014
Nov;24(6):405. doi: 10.4103/0971-4065.143302. PubMed PMID: 25484542; PubMed
Central PMCID: PMC4244728.


849: Ram R, Swarnalatha G, Mahapatra S, Dakshinamurty KV. Embolic occlusion of
arteriovenous fistula due to infective endocarditis. Indian J Nephrol. 2014
Nov;24(6):400-1. doi: 10.4103/0971-4065.138705. PubMed PMID: 25484539; PubMed
Central PMCID: PMC4244725.


850: Kumar R, Bansal N, Jhorawat R, Kimmatkar PD, Malhotra V. Renal cortical
necrosis: A rare complication of Plasmodium vivax malaria. Indian J Nephrol. 2014
Nov;24(6):390-3. doi: 10.4103/0971-4065.133789. PubMed PMID: 25484536; PubMed
Central PMCID: PMC4244722.


851: Matthai TP, Zachariah UG, Matthai SM. Recurrent episodic acute kidney injury
as presenting manifestation of mitochondrial myopathy. Indian J Nephrol. 2014
Nov;24(6):387-9. doi: 10.4103/0971-4065.133027. PubMed PMID: 25484535; PubMed
Central PMCID: PMC4244721.


852: Rohan A, Ravishankar B, Vishwanath S, Vankalakunti M, Kishore B, Ballal HS. 
IgG4 related renal disease: A wolf in sheep's clothing. Indian J Nephrol. 2014
Nov;24(6):382-6. doi: 10.4103/0971-4065.133022. PubMed PMID: 25484534; PubMed
Central PMCID: PMC4244720.


853: Radhakrishnan H, Gopi M, Arumugam A. Ammonium dichromate poisoning: A rare
cause of acute kidney injury. Indian J Nephrol. 2014 Nov;24(6):380-1. doi:
10.4103/0971-4065.133781. PubMed PMID: 25484533; PubMed Central PMCID:
PMC4244719.


854: Fatima R, Jha R, Gowrishankar S, Narayen G, Rao BS. Proliferative
glomerulonephritis associated with monoclonal immune deposits: A case report and 
review of literature. Indian J Nephrol. 2014 Nov;24(6):376-9. doi:
10.4103/0971-4065.133012. PubMed PMID: 25484532; PubMed Central PMCID:
PMC4244718.


855: Kumar S, Ramachandran R, Mete U, Mittal T, Dutta P, Kumar V, Rathi M, Jha V,
Gupta KL, Sakhuja V, Kohli HS. Acute pyelonephritis in diabetes mellitus: Single 
center experience. Indian J Nephrol. 2014 Nov;24(6):367-71. doi:
10.4103/0971-4065.135347. PubMed PMID: 25484530; PubMed Central PMCID:
PMC4244716.


856: Kiran BV, Barman H, Iyengar A. Clinical profile and outcome of renal tubular
disorders in children: A single center experience. Indian J Nephrol. 2014
Nov;24(6):362-6. doi: 10.4103/0971-4065.133002. PubMed PMID: 25484529; PubMed
Central PMCID: PMC4244715.


857: Jaiswal A, Prasad N, Agarwal V, Yadav B, Tripathy D, Rai M, Nath M, Sharma
RK, Modi DR. Regulatory and effector T cells changes in remission and resistant
state of childhood nephrotic syndrome. Indian J Nephrol. 2014 Nov;24(6):349-55.
doi: 10.4103/0971-4065.132992. PubMed PMID: 25484527; PubMed Central PMCID:
PMC4244713.


858: Aksenova M, Tsetlina V, Gutovskaya E, Mitrofanova A, Balashov D, Maschan A. 
BK virus nephropathy in a pediatric patient after hematopoietic stem cell
transplantation. Pediatr Transplant. 2015 Feb;19(1):E29-32. doi:
10.1111/petr.12411. Epub 2014 Dec 7. PubMed PMID: 25484248.


859: Ziemiański P, Lisik W, Marszałek RJ, Cieciura T, Domienik-Karłowicz J,
Trzebicki J, Gryczewski T, Wierzbicki Z, Kosieradzki M, Durlik M, Pruszczyk P,
Chmura A. Improvement of graft function following Roux-en-Y gastric bypass
surgery in a morbidly obese kidney recipient: a case report and literature
review. Ann Transplant. 2014 Dec 8;19:639-42. doi: 10.12659/AOT.892954. Review.
PubMed PMID: 25483934.


860: Duffrin C, Carraway-Stage VG, Briley A, Christiano C. Validation of a
dietary intake tool for african-american dialysis patients with low literacy. J
Ren Care. 2015 Jun;41(2):126-33. doi: 10.1111/jorc.12104. Epub 2014 Dec 6. PubMed
PMID: 25483610.


861: Jodele S, Laskin BL, Dandoy CE, Myers KC, El-Bietar J, Davies SM, Goebel J, 
Dixon BP. A new paradigm: Diagnosis and management of HSCT-associated thrombotic 
microangiopathy as multi-system endothelial injury. Blood Rev. 2015
May;29(3):191-204. doi: 10.1016/j.blre.2014.11.001. Epub 2014 Nov 28. PubMed
PMID: 25483393; PubMed Central PMCID: PMC4659438.


862: Luni FK, Bawany MZ, Khan AR, Nawras A, Vetteth S. Haemoperitoneum post
colonoscopy in a continuous ambulatory peritoneal dialysis patient. Arab J
Gastroenterol. 2014 Sep-Dec;15(3-4):159-60. doi: 10.1016/j.ajg.2014.04.006. Epub 
2014 Jun 7. PubMed PMID: 25483306.


863: Collin J, Gössl M, Matsuo Y, Cilluffo RR, Flammer AJ, Loeffler D, Lennon RJ,
Simari RD, Spoon DB, Erbel R, Lerman LO, Khosla S, Lerman A. Osteogenic monocytes
within the coronary circulation and their association with plaque vulnerability
in patients with early atherosclerosis. Int J Cardiol. 2015 Feb 15;181:57-64.
doi: 10.1016/j.ijcard.2014.11.156. Epub 2014 Nov 26. PubMed PMID: 25482280;
PubMed Central PMCID: PMC4385405.


864: Thomson BK, Huang SH, Lindsay RM. The choice of dialysate sodium is
influenced by hemodialysis frequency and duration: what should it be and for what
modality? Semin Dial. 2015 Mar-Apr;28(2):180-5. doi: 10.1111/sdi.12330. Epub 2014
Dec 7. Review. PubMed PMID: 25482159.


865: Roy-Chaudhury P, Kruska L. Future directions for vascular access for
hemodialysis. Semin Dial. 2015 Mar-Apr;28(2):107-13. doi: 10.1111/sdi.12329. Epub
2014 Dec 7. Review. PubMed PMID: 25482103.


866: Lewicki MC, Polkinghorne KR, Kerr PG. Debate: Should dialysis at home be
mandatory for all suitable ESRD patients?: home-based dialysis therapies are the 
second choice after transplantation. Semin Dial. 2015 Mar-Apr;28(2):147-54. doi: 
10.1111/sdi.12322. Epub 2014 Dec 7. Review. PubMed PMID: 25481976.


867: Suzuki E, Ooka Y, Chiba T, Kobayashi K, Kanogawa N, Motoyama T, Saito T,
Ogasawara S, Tawada A, Yokosuka O. Incidental tumor necrosis caused by the
interventional alteration of hepatic arterial flow in patients with advanced
hepatocellular carcinoma. Clin J Gastroenterol. 2015 Feb;8(1):41-6. doi:
10.1007/s12328-014-0542-y. Epub 2014 Dec 7. PubMed PMID: 25481841; PubMed Central
PMCID: PMC4331596.


868: de Melo JO, Soto SF, Katayama IA, Wenceslau CF, Pires AG, Veras MM, Furukawa
LN, de Castro I, Saldiva PH, Heimann JC. Inhalation of fine particulate matter
during pregnancy increased IL-4 cytokine levels in the fetal portion of the
placenta. Toxicol Lett. 2015 Jan 22;232(2):475-80. doi:
10.1016/j.toxlet.2014.12.001. Epub 2014 Dec 3. PubMed PMID: 25481569.


869: Szabó A. [Change and stability in pediatrics]. Orv Hetil. 2014 Dec
14;155(50):2005-9. doi: 10.1556/OH.2014.HO2509. Hungarian. PubMed PMID: 25481503.


870: Amirzargar MA, Ilati AA, Drakhshanfar A, Poorolajal J, Eslami A. Internal
iliac artery aneurysm resection in transplanted kidney. Arch Iran Med. 2014
Dec;17(12):844-6. doi: 0141712/AIM.0011. PubMed PMID: 25481324.


871: Lu S, Liu D, Xiao J, Yuan W, Wang X, Zhang X, Zhang J, Liu Z, Zhao Z.
Comparison between adults and children with Henoch-Schönlein purpura nephritis.
Pediatr Nephrol. 2015 May;30(5):791-6. doi: 10.1007/s00467-014-3016-z. Epub 2014 
Dec 7. PubMed PMID: 25481021.


872: Kusumi K, Becknell B, Schwaderer A. Trends in pediatric urolithiasis:
patient characteristics, associated diagnoses, and financial burden. Pediatr
Nephrol. 2015 May;30(5):805-10. doi: 10.1007/s00467-014-3012-3. Epub 2014 Dec 7. 
PubMed PMID: 25481020.


873: Kou J, Wu J, Yang HT, He YN, Fang JA, Deng YY, Xie YS, Nie LF, Lin HL, Cai
GY, Chen XM. Efficacy and safety of Shenyankangfu tablets for primary
glomerulonephritis: study protocol for a randomized controlled trial. Trials.
2014 Dec 5;15:479. doi: 10.1186/1745-6215-15-479. PubMed PMID: 25480673; PubMed
Central PMCID: PMC4289030.


874: Huang JW, Guan BZ, Yin LH, Liu FN, Hu B, Zheng QY, Li FL, Zhong YX, Chen Y. 
Effects of estrogen-related receptor alpha (ERRα) on proliferation and metastasis
of human lung cancer A549 cells. J Huazhong Univ Sci Technolog Med Sci. 2014
Dec;34(6):875-81. doi: 10.1007/s11596-014-1367-0. Epub 2014 Dec 6. PubMed PMID:
25480584.


875: Caliskan B, Yazici H, Gulluoglu M, Caliskan Y, Turkmen A, Sever MS. Renal
transplantation in a patient with chronic granulomatous disease: case report.
Transplant Proc. 2015 Jan-Feb;47(1):158-60. doi:
10.1016/j.transproceed.2014.07.069. Epub 2014 Dec 2. PubMed PMID: 25480525.


876: Aulagnon F, Lapidus N, Canet E, Galicier L, Boutboul D, Peraldi MN, Reuter
D, Bernard R, Schlemmer B, Azoulay E, Zafrani L. Acute kidney injury in adults
with hemophagocytic lymphohistiocytosis. Am J Kidney Dis. 2015 Jun;65(6):851-9.
doi: 10.1053/j.ajkd.2014.10.012. Epub 2014 Nov 4. PubMed PMID: 25480521.


877: Basile C, Libutti P, Lisi P, Rossi L, Lomonte C. Probing the dry weight by
bioimpedance: the resistance stabilization test. J Nephrol. 2015
Aug;28(4):517-20. doi: 10.1007/s40620-014-0159-8. Epub 2014 Dec 6. PubMed PMID:
25480486.


878: Abkur TM, Mohammed W, Ali M, Casserly L. Acetaminophen-induced anion gap
metabolic acidosis secondary to 5-oxoproline: a case report. J Med Case Rep. 2014
Dec 6;8:409. doi: 10.1186/1752-1947-8-409. PubMed PMID: 25479831; PubMed Central 
PMCID: PMC4295266.


879: Harada PH, Canziani ME, Lima LM, Kamimura M, Rochitte CE, Lemos MM, Cuppari 
L, Kalil Filho R, Draibe SA, Santos RD. Pericardial fat is associated with
coronary artery calcification in non-dialysis dependent chronic kidney disease
patients. PLoS One. 2014 Dec 5;9(12):e114358. doi: 10.1371/journal.pone.0114358. 
eCollection 2014. PubMed PMID: 25479288; PubMed Central PMCID: PMC4257663.


880: Melendreras SG, Martínez-Camblor P, Menéndez A, Bravo-Mendoza C,
González-Vidal A, Coto E, Díaz-Corte C, Ruiz-Ortega M, López-Larrea C,
Suárez-Álvarez B. Soluble co-signaling molecules predict long-term graft outcome 
in kidney-transplanted patients. PLoS One. 2014 Dec 5;9(12):e113396. doi:
10.1371/journal.pone.0113396. eCollection 2014. PubMed PMID: 25478957; PubMed
Central PMCID: PMC4257538.


881: Wan X, Xia W, Gendoo Y, Chen W, Sun W, Sun D, Cao C. Upregulation of stromal
cell-derived factor 1 (SDF-1) is associated with macrophage infiltration in renal
ischemia-reperfusion injury. PLoS One. 2014 Dec 5;9(12):e114564. doi:
10.1371/journal.pone.0114564. eCollection 2014. PubMed PMID: 25478952; PubMed
Central PMCID: PMC4257711.


882: Wei Y, Li K, Wang N, Cai GD, Zhang T, Lin Y, Gui BS, Liu EQ, Li ZF, Zhou W. 
Activation of endogenous anti-inflammatory mediator cyclic AMP attenuates acute
pyelonephritis in mice induced by uropathogenic Escherichia coli. Am J Pathol.
2015 Feb;185(2):472-84. doi: 10.1016/j.ajpath.2014.10.007. Epub 2014 Dec 3.
PubMed PMID: 25478807; PubMed Central PMCID: PMC4305187.


883: Chmielewski S, Olejnik A, Sikorski K, Pelisek J, Błaszczyk K, Aoqui C,
Nowicka H, Zernecke A, Heemann U, Wesoly J, Baumann M, Bluyssen HA.
STAT1-dependent signal integration between IFNγ and TLR4 in vascular cells
reflect pro-atherogenic responses in human atherosclerosis. PLoS One. 2014 Dec
5;9(12):e113318. doi: 10.1371/journal.pone.0113318. eCollection 2014. PubMed
PMID: 25478796; PubMed Central PMCID: PMC4257532.


884: Ho J. The regulation of apoptosis in kidney development: implications for
nephron number and pattern? Front Pediatr. 2014 Nov 18;2:128. doi:
10.3389/fped.2014.00128. eCollection 2014. Review. PubMed PMID: 25478553; PubMed 
Central PMCID: PMC4235295.


885: Liu TQ, Luo WL, Tan X, Fang Y, Chen J, Zhang H, Yu XF, Cai JR, Ding XQ. A
novel contrast-induced acute kidney injury model based on the 5/6-nephrectomy rat
and nephrotoxicological evaluation of iohexol and iodixanol in vivo. Oxid Med
Cell Longev. 2014;2014:427560. doi: 10.1155/2014/427560. Epub 2014 Nov 11. PubMed
PMID: 25478060; PubMed Central PMCID: PMC4244948.


886: Sanei H, Hajian-Nejad A, Sajjadieh-Kajouei A, Nazemzadeh N, Alizadeh N,
Bidram P, Pourheidar B. Short term high dose atorvastatin for the prevention of
contrast-induced nephropathy in patients undergoing computed tomography
angiography. ARYA Atheroscler. 2014 Sep;10(5):252-8. PubMed PMID: 25477982;
PubMed Central PMCID: PMC4251479.


887: Di J, Jiang Z, Yang M. Tumour calcification and calciphylaxis in end-stage
renal disease. Case Rep Med. 2014;2014:108071. doi: 10.1155/2014/108071. Epub
2014 Nov 18. PubMed PMID: 25477966; PubMed Central PMCID: PMC4251359.


888: Gonick HC. Evidence for a 12 kDa "Carrier Protein" for Natriuretic Hormone. 
Front Endocrinol (Lausanne). 2014 Nov 19;5:196. doi: 10.3389/fendo.2014.00196.
eCollection 2014. Review. PubMed PMID: 25477863; PubMed Central PMCID:
PMC4237141.


889: Michaud A, Lacroix-Pépin N, Pelletier M, Daris M, Biertho L, Fortier MA,
Tchernof A. Expression of genes related to prostaglandin synthesis or signaling
in human subcutaneous and omental adipose tissue: depot differences and
modulation by adipogenesis. Mediators Inflamm. 2014;2014:451620. doi:
10.1155/2014/451620. Epub 2014 Nov 11. PubMed PMID: 25477713; PubMed Central
PMCID: PMC4244696.


890: Gremmels H, Papazova DA, Fledderus JO, Verhaar MC. Letter regarding the
article, "a detailed analysis of bone marrow from patients with ischemic heart
disease and left ventricular dysfunction: BM CD34, CD11b, and clonogenic capacity
as biomarkers for clinical outcomes". Circ Res. 2014 Dec 5;115(12):e35. doi:
10.1161/CIRCRESAHA.114.305312. PubMed PMID: 25477486.


891: Cheng CJ, Yoon J, Baum M, Huang CL. STE20/SPS1-related proline/alanine-rich 
kinase (SPAK) is critical for sodium reabsorption in isolated, perfused thick
ascending limb. Am J Physiol Renal Physiol. 2015 Mar 1;308(5):F437-43. doi:
10.1152/ajprenal.00493.2013. Epub 2014 Dec 4. PubMed PMID: 25477470; PubMed
Central PMCID: PMC4346744.


892: Sikora P, Zaniew M, Haisch L, Pulcer B, Szczepańska M, Moczulska A,
Rogowska-Kalisz A, Bieniaś B, Tkaczyk M, Ostalska-Nowicka D, Zachwieja K,
Hyla-Klekot L, Schlingmann KP, Konrad M. Retrospective cohort study of familial
hypomagnesaemia with hypercalciuria and nephrocalcinosis due to CLDN16 mutations.
Nephrol Dial Transplant. 2015 Apr;30(4):636-44. doi: 10.1093/ndt/gfu374. Epub
2014 Dec 3. PubMed PMID: 25477417.


893: Youssef RF, Kapur P, Mosbah A, Abol-Enein H, Ghoneim M, Lotan Y. Role of
fibroblast growth factor in squamous cell carcinoma of the bladder: prognostic
biomarker and potential therapeutic target. Urol Oncol. 2015 Mar;33(3):111.e1-7. 
doi: 10.1016/j.urolonc.2014.09.020. Epub 2014 Dec 2. PubMed PMID: 25477183.


894: Chin AI, Nguyen TA, Dinesh KP, Morfin JA. Late acceleration of glomerular
filtration rate decline is a risk for hemodialysis catheter use in patients with 
established nephrology chronic kidney disease care. Hemodial Int. 2015
Jul;19(3):379-85. doi: 10.1111/hdi.12253. Epub 2014 Dec 5. PubMed PMID: 25477069.


895: Boersema M, van den Born JC, van Ark J, Harms G, Seelen MA, van Dijk MC, van
Goor H, Navis GJ, Popa ER, Hillebrands JL. CD16⁺ monocytes with smooth muscle
cell characteristics are reduced in human renal chronic transplant dysfunction.
Immunobiology. 2015 May;220(5):673-83. doi: 10.1016/j.imbio.2014.11.011. Epub
2014 Nov 21. PubMed PMID: 25476849.


896: Tanios BY, Itani HS, Zimmerman DL. Clopidogrel use in end-stage kidney
disease. Semin Dial. 2015 May-Jun;28(3):276-81. doi: 10.1111/sdi.12338. Epub 2014
Dec 5. PubMed PMID: 25476742.


897: Shacham Y, Leshem-Rubinow E, Gal-Oz A, Topilsky Y, Steinvil A, Keren G, Roth
A, Arbel Y. Association of left ventricular function and acute kidney injury
among ST-elevation myocardial infarction patients treated by primary percutaneous
intervention. Am J Cardiol. 2015 Feb 1;115(3):293-7. doi:
10.1016/j.amjcard.2014.11.002. Epub 2014 Nov 13. PubMed PMID: 25476561.


898: Hung CC, Yang ML, Lin MY, Lin HY, Lim LM, Kuo HT, Hwang SJ, Tsai JC, Chen
HC. Dipyridamole treatment is associated with improved renal outcome and patient 
survival in advanced chronic kidney disease. Kaohsiung J Med Sci. 2014
Dec;30(12):599-607. doi: 10.1016/j.kjms.2014.10.002. Epub 2014 Oct 28. PubMed
PMID: 25476097.


899: Chen Y, Li Y, Yang S, Li Y, Liang M. Efficacy and safety of mycophenolate
mofetil treatment in IgA nephropathy: a systematic review. BMC Nephrol. 2014 Dec 
5;15:193. doi: 10.1186/1471-2369-15-193. Review. PubMed PMID: 25475967; PubMed
Central PMCID: PMC4267433.


900: Alagaratnam S, Brain C, Spoudeas H, Dattani MT, Hindmarsh P, Allgrove J,
Van't Hoff W, Kurzawinski TR. Surgical treatment of children with
hyperparathyroidism: single centre experience. J Pediatr Surg. 2014
Nov;49(11):1539-43. doi: 10.1016/j.jpedsurg.2014.05.032. Epub 2014 Aug 27. PubMed
PMID: 25475790.


901: Hogan MC, Bakeberg JL, Gainullin VG, Irazabal MV, Harmon AJ, Lieske JC,
Charlesworth MC, Johnson KL, Madden BJ, Zenka RM, McCormick DJ, Sundsbak JL,
Heyer CM, Torres VE, Harris PC, Ward CJ. Identification of Biomarkers for PKD1
Using Urinary Exosomes. J Am Soc Nephrol. 2015 Jul;26(7):1661-70. doi:
10.1681/ASN.2014040354. Epub 2014 Dec 4. PubMed PMID: 25475747; PubMed Central
PMCID: PMC4483583.


902: Xie J, Yoon J, An SW, Kuro-o M, Huang CL. Soluble Klotho Protects against
Uremic Cardiomyopathy Independently of Fibroblast Growth Factor 23 and Phosphate.
J Am Soc Nephrol. 2015 May;26(5):1150-60. doi: 10.1681/ASN.2014040325. Epub 2014 
Dec 4. PubMed PMID: 25475745; PubMed Central PMCID: PMC4413766.


903: Aggarwal PK, Veron D, Thomas DB, Siegel D, Moeckel G, Kashgarian M, Tufro A.
Semaphorin3a promotes advanced diabetic nephropathy. Diabetes. 2015
May;64(5):1743-59. doi: 10.2337/db14-0719. Epub 2014 Dec 4. PubMed PMID:
25475434; PubMed Central PMCID: PMC4407856.


904: Shimamura Y, Koga H, Takizawa H. Watermelon stomach: gastric antral vascular
ectasia. Clin Exp Nephrol. 2015 Aug;19(4):753-4. doi: 10.1007/s10157-014-1069-8. 
Epub 2014 Dec 5. PubMed PMID: 25475404.


905: Ogawa S, Takiguchi J, Nako K, Okamura M, Sakamoto T, Kabayama S, Mori T,
Kinouchi Y, Ito S. Elucidation of the etiology and characteristics of pink urine 
in young healthy subjects. Clin Exp Nephrol. 2015 Oct;19(5):822-9. doi:
10.1007/s10157-014-1066-y. Epub 2014 Dec 5. PubMed PMID: 25475402.


906: Adelowo OO, Umeizudike T, Olaosebikan H, Awobusuyi JO. Nephritis as an
initial diagnosis of lupus in Nigerian patients. Afr J Med Med Sci. 2014
Jun;43(2):99-105. PubMed PMID: 25474984.


907: Shemesh II, Rozen-Zvi B, Kalechman Y, Gafter U, Sredni B. AS101 prevents
diabetic nephropathy progression and mesangial cell dysfunction: regulation of
the AKT downstream pathway. PLoS One. 2014 Dec 4;9(12):e114287. doi:
10.1371/journal.pone.0114287. eCollection 2014. PubMed PMID: 25474550; PubMed
Central PMCID: PMC4256394.


908: Huang WH, Yen TH, Chan MJ, Su YJ. Environmental carbon monoxide level is
associated with the level of high-sensitivity C-reactive protein in peritoneal
dialysis patients. Medicine (Baltimore). 2014 Nov;93(26):e181. doi:
10.1097/MD.0000000000000181. PubMed PMID: 25474434; PubMed Central PMCID:
PMC4616395.


909: Kronbichler A, Frank R, Kirschfink M, Szilágyi Á, Csuka D, Prohászka Z,
Schratzberger P, Lhotta K, Mayer G. Efficacy of eculizumab in a patient with
immunoadsorption-dependent catastrophic antiphospholipid syndrome: a case report.
Medicine (Baltimore). 2014 Nov;93(26):e143. doi: 10.1097/MD.0000000000000143.
PubMed PMID: 25474424; PubMed Central PMCID: PMC4616391.


910: Ghosh SS, Gehr TW, Ghosh S. Curcumin and chronic kidney disease (CKD): major
mode of action through stimulating endogenous intestinal alkaline phosphatase.
Molecules. 2014 Dec 2;19(12):20139-56. doi: 10.3390/molecules191220139. Review.
PubMed PMID: 25474287.


911: van Boekel GA, Aarnoutse RE, Hoogtanders KE, Havenith TR, Hilbrands LB.
Delayed trough level measurement with the use of prolonged-release tacrolimus.
Transpl Int. 2015 Mar;28(3):314-8. doi: 10.1111/tri.12499. Epub 2014 Dec 17.
PubMed PMID: 25474192.


912: Durmus T, Stöckel J, Slowinski T, Thomas A, Fischer T. The hyperechoic zone 
around breast lesions - an indirect parameter of malignancy. Ultraschall Med.
2014 Dec;35(6):547-53. doi: 10.1055/s-0034-1385342. Epub 2014 Dec 4. PubMed PMID:
25474101.


913: Puhr M, Hoefer J, Neuwirt H, Eder IE, Kern J, Schäfer G, Geley S, Heidegger 
I, Klocker H, Culig Z. PIAS1 is a crucial factor for prostate cancer cell
survival and a valid target in docetaxel resistant cells. Oncotarget. 2014 Dec
15;5(23):12043-56. PubMed PMID: 25474038; PubMed Central PMCID: PMC4322998.


914: Umeda A, Yamane T, Takeuchi J, Imai Y, Suzuki K, Yumura W. Marked
improvement of Churg-Strauss syndrome neuropathy by intravenous immunoglobulin
and cyclophosphamide. Respirol Case Rep. 2014 Jun;2(2):81-4. doi:
10.1002/rcr2.56. Epub 2014 Apr 14. PubMed PMID: 25473575; PubMed Central PMCID:
PMC4184514.


915: Neyra JA, Vaidya OU, Hendricks A, Sambandam KK. Collapsing focal segmental
glomerulosclerosis resulting from a single dose of zoledronate. Nephron Extra.
2014 Oct 14;4(3):168-74. doi: 10.1159/000366450. eCollection 2014 Sep. PubMed
PMID: 25473406; PubMed Central PMCID: PMC4241641.


916: Lok CE, Sontrop JM, Faratro R, Chan CT, Zimmerman DL. Frequent hemodialysis 
fistula infectious complications. Nephron Extra. 2014 Oct 14;4(3):159-67. doi:
10.1159/000366477. eCollection 2014 Sep. PubMed PMID: 25473405; PubMed Central
PMCID: PMC4241642.


917: Varagic J, Punzi H, Ferrario CM. Clinical utility of fixed-dose combinations
in hypertension: evidence for the potential of nebivolol/valsartan. Integr Blood 
Press Control. 2014 Nov 26;7:61-70. doi: 10.2147/IBPC.S50954. eCollection 2014.
Review. PubMed PMID: 25473311; PubMed Central PMCID: PMC4251532.


918: Parekh N, Epstein E, El-Sayegh S. Necrotizing RPGN with linear anti IgG
deposits in a patient with history of granulomatosis with polyangiitis: a case
report. Int J Nephrol Renovasc Dis. 2014 Nov 27;7:441-6. doi:
10.2147/IJNRD.S61621. eCollection 2014. PubMed PMID: 25473306; PubMed Central
PMCID: PMC4251529.


919: Honoré PM, Jacobs R, Joannes-Boyau O, De Waele E, De Regt J, Van Gorp V,
Spapen HD. Critical care nephrology: could it be a model of multidisciplinarity
in ICU nowadays for other sub-specialities - the jury is out. Int J Nephrol
Renovasc Dis. 2014 Nov 25;7:437-40. doi: 10.2147/IJNRD.S67109. eCollection 2014. 
Review. PubMed PMID: 25473305; PubMed Central PMCID: PMC4251755.


920: Arai M, Matsumura T, Okimoto K, Oyamada A, Saito K, Minemura S, Maruoka D,
Tanaka T, Nakagawa T, Katsuno T, Yokosuka O. Two-week treatment with proton pump 
inhibitor is sufficient for healing post endoscopic submucosal dissection ulcers.
World J Gastroenterol. 2014 Nov 21;20(43):16318-22. doi:
10.3748/wjg.v20.i43.16318. PubMed PMID: 25473190; PubMed Central PMCID:
PMC4239524.


921: Remport A, Ivanyi B, Mathe Z, Tinckam K, Mucsi I, Molnar MZ. Better
understanding of transplant glomerulopathy secondary to chronic antibody-mediated
rejection. Nephrol Dial Transplant. 2015 Nov;30(11):1825-33. doi:
10.1093/ndt/gfu371. Epub 2014 Dec 3. Review. PubMed PMID: 25473123.


922: Rosen LB, Rocha Pereira N, Figueiredo C, Fiske LC, Ressner RA, Hong JC,
Gregg KS, Henry TL, Pak KJ, Baumgarten KL, Seoane L, Garcia-Diaz J, Olivier KN,
Zelazny AM, Holland SM, Browne SK. Nocardia-induced granulocyte macrophage
colony-stimulating factor is neutralized by autoantibodies in
disseminated/extrapulmonary nocardiosis. Clin Infect Dis. 2015 Apr
1;60(7):1017-25. doi: 10.1093/cid/ciu968. Epub 2014 Dec 3. PubMed PMID: 25472947;
PubMed Central PMCID: PMC4366584.


923: Nisula S, Yang R, Poukkanen M, Vaara ST, Kaukonen KM, Tallgren M, Haapio M, 
Tenhunen J, Korhonen AM, Pettilä V; FINNAKI Study Group. Predictive value of
urine interleukin-18 in the evolution and outcome of acute kidney injury in
critically ill adult patients. Br J Anaesth. 2015 Mar;114(3):460-8. doi:
10.1093/bja/aeu382. Epub 2014 Dec 3. PubMed PMID: 25472925.


924: Prestidge C, Ronaldson J, Wong W, Stack M, Kara T. Infectious outcomes
following gastrostomy in children receiving peritoneal dialysis. Pediatr Nephrol.
2015 May;30(5):849-54. doi: 10.1007/s00467-014-2951-z. Epub 2014 Dec 4. PubMed
PMID: 25472828.


925: Swallow VM, Knafl K, Santacroce S, Campbell M, Hall AG, Smith T, Carolan I. 
An interactive health communication application for supporting parents managing
childhood long-term conditions: outcomes of a randomized controlled feasibility
trial. JMIR Res Protoc. 2014 Dec 3;3(4):e69. doi: 10.2196/resprot.3716. PubMed
PMID: 25472567; PubMed Central PMCID: PMC4275487.


926: Khalifa F, Soliman A, El-Baz A, Abou El-Ghar M, El-Diasty T, Gimel'farb G,
Ouseph R, Dwyer AC. Models and methods for analyzing DCE-MRI: a review. Med Phys.
2014 Dec;41(12):124301. doi: 10.1118/1.4898202. Review. PubMed PMID: 25471985.


927: Koshy JM, John M, George P. Primary Sjögren syndrome. Natl Med J India. 2014
Mar-Apr;27(2):120. PubMed PMID: 25471780.


928: Imaizumi T, Aizawa T, Segawa C, Shimada M, Tsuruga K, Kawaguchi S, Matsumiya
T, Yoshida H, Joh K, Tanaka H. Toll-like receptor 3 signaling contributes to the 
expression of a neutrophil chemoattractant, CXCL1 in human mesangial cells. Clin 
Exp Nephrol. 2015 Oct;19(5):761-70. doi: 10.1007/s10157-014-1060-4. Epub 2014 Dec
4. PubMed PMID: 25471749.


929: Crews DC, Gutiérrez OM, Fedewa SA, Luthi JC, Shoham D, Judd SE, Powe NR,
McClellan WM. Low income, community poverty and risk of end stage renal disease. 
BMC Nephrol. 2014 Dec 4;15:192. doi: 10.1186/1471-2369-15-192. PubMed PMID:
25471628; PubMed Central PMCID: PMC4269852.


930: Maruyama Y, Yokoyama K, Nakayama M, Higuchi C, Sanaka T, Tanaka Y, Sakai K, 
Mizuiri S, Otsuka Y, Kuriyama S, Maeba T, Iwasawa H, Nakao T, Hosoya T; EARTH
(Evaluation of the Adequacy of Renal replacement THerapy) study group. Combined
therapy with peritoneal dialysis and hemodialysis: a multicenter retrospective
observational cohort study in Japan. Blood Purif. 2014;38(2):149-53. doi:
10.1159/000368389. Epub 2014 Nov 29. PubMed PMID: 25471451.


931: Onuigbo MA. Renoprevention revisited--The impact of preemptive withdrawal of
RAAS blockade prior to iodinated contrast exposure in older CKD patients: results
of a new meta-analysis. Cardiology. 2015;130(1):25-6. doi: 10.1159/000369295.
Epub 2014 Dec 3. PubMed PMID: 25471399.


932: Lu R, Muciño-Bermejo MJ, Armignacco P, Fang Y, Cai H, Zhang M, Dai H, Zhang 
W, Ni Z, Qian J, Yan Y, Ronco C. Survey of acute kidney injury and related risk
factors of mortality in hospitalized patients in a third-level urban hospital of 
Shanghai. Blood Purif. 2014;38(2):140-8. doi: 10.1159/000366127. Epub 2014 Nov
27. PubMed PMID: 25471326.


933: Zheng Z, Shi H, Ma H, Li F, Zhang J, Zhang Y. Renal Oxygenation
Characteristics in Healthy Native Kidneys: Assessment with Blood Oxygen
Level-Dependent Magnetic Resonance Imaging. Nephron Physiol. 2014 Nov 27. [Epub
ahead of print] PubMed PMID: 25471091.


934: Zhang WG, Bai XJ, Chen DP, Lv Y, Sun XF, Cai GY, Bai XY, Chen XM.
Association of Klotho and interleukin 6 gene polymorphisms with aging in Han
Chinese population. J Nutr Health Aging. 2014 Dec;18(10):900-4. doi:
10.1007/s12603-014-0470-z. PubMed PMID: 25470806.


935: Zheng Z, Shi H, Zhang J, Zhang Y. Renal water molecular diffusion
characteristics in healthy native kidneys: assessment with diffusion tensor MR
imaging. PLoS One. 2014 Dec 3;9(12):e113469. doi: 10.1371/journal.pone.0113469.
eCollection 2014. PubMed PMID: 25470776; PubMed Central PMCID: PMC4254455.


936: Afsar B. Disruption of circadian blood pressure, heart rate and the impact
on glycemic control in type 1 diabetes. Diabetes Metab Syndr. 2015
Oct-Dec;9(4):359-63. doi: 10.1016/j.dsx.2014.05.002. Epub 2014 Jun 2. Review.
PubMed PMID: 25470635.


937: Ou SM, Hu FH, Yang WC, Lin CC. Far-infrared therapy as a novel treatment for
encapsulating peritoneal sclerosis. Am J Gastroenterol. 2014 Dec;109(12):1957-9. 
doi: 10.1038/ajg.2014.352. PubMed PMID: 25470591.


938: Cavanaugh KL. Prioritizing patient-centered care implementation and research
for patients with kidney disease. Semin Dial. 2015 Mar-Apr;28(2):131-40. doi:
10.1111/sdi.12326. Epub 2014 Dec 2. Review. PubMed PMID: 25470535.


939: Tanrısev M, Hoşcoşkun C, Aşçı G, Sözbilen M, Fırat Ö, Ertilav M, Özkahya M, 
Töz H. Long-term outcome of kidney transplantation from elderly living and
expanded criteria deceased donors. Ren Fail. 2015 Mar;37(2):249-53. doi:
10.3109/0886022X.2014.982488. Epub 2014 Dec 3. PubMed PMID: 25470081.


940: Akalın N, Köroğlu M, Harmankaya Ö, Akay H, Kumbasar B. Comparison of insulin
resistance in the various stages of chronic kidney disease and inflammation. Ren 
Fail. 2015 Mar;37(2):237-40. doi: 10.3109/0886022X.2014.982479. Epub 2014 Dec 3. 
PubMed PMID: 25470080.


941: Sayed RH, Hawkins PN, Lachmann HJ. Emerging treatments for amyloidosis.
Kidney Int. 2015 Mar;87(3):516-26. doi: 10.1038/ki.2014.368. Epub 2014 Dec 3.
Review. PubMed PMID: 25469850.


942: Khamaisi M, Toukan H, Axelrod JH, Rosenberger C, Skarzinski G, Shina A,
Meidan R, Koesters R, Rosen S, Walkinshaw G, Mimura I, Nangaku M, Heyman SN.
Endothelin-converting enzyme is a plausible target gene for hypoxia-inducible
factor. Kidney Int. 2015 Apr;87(4):761-70. doi: 10.1038/ki.2014.362. Epub 2014
Dec 3. PubMed PMID: 25469848.


943: Li Y, Li T, Qi H, Yuan F. Minocycline protects against hepatic
ischemia/reperfusion injury in a rat model. Biomed Rep. 2015 Jan;3(1):19-24. Epub
2014 Nov 11. PubMed PMID: 25469240; PubMed Central PMCID: PMC4251115.


944: Seck SM, Doupa D, Guéye L, Dia CA. Epidemiology of chronic kidney disease in
northern region of Senegal: a community-based study in 2012. Pan Afr Med J. 2014 
Aug 16;18:307. doi: 10.11604/pamj.2014.18.307.3636. eCollection 2014. PubMed
PMID: 25469200; PubMed Central PMCID: PMC4247887.


945: Colombaro V, Jadot I, Declèves AE, Voisin V, Giordano L, Habsch I, Flamion
B, Caron N. Hyaluronidase 1 and hyaluronidase 2 are required for renal hyaluronan
turnover. Acta Histochem. 2015 Jan;117(1):83-91. doi:
10.1016/j.acthis.2014.11.007. Epub 2014 Nov 30. PubMed PMID: 25468725.


946: Franco DL, Keddis MT. 28-year-old man with Crohn disease and hematuria. Mayo
Clin Proc. 2014 Dec;89(12):e123-7. doi: 10.1016/j.mayocp.2014.04.036. PubMed
PMID: 25468519.


947: Kimura J, Ichii O, Miyazono K, Nakamura T, Horino T, Otsuka-Kanazawa S, Kon 
Y. Overexpression of Toll-like receptor 8 correlates with the progression of
podocyte injury in murine autoimmune glomerulonephritis. Sci Rep. 2014 Dec
3;4:7290. doi: 10.1038/srep07290. PubMed PMID: 25468389; PubMed Central PMCID:
PMC4252901.


948: Block GA, Fishbane S, Rodriguez M, Smits G, Shemesh S, Pergola PE, Wolf M,
Chertow GM. A 12-week, double-blind, placebo-controlled trial of ferric citrate
for the treatment of iron deficiency anemia and reduction of serum phosphate in
patients with CKD Stages 3-5. Am J Kidney Dis. 2015 May;65(5):728-36. doi:
10.1053/j.ajkd.2014.10.014. Epub 2014 Nov 4. PubMed PMID: 25468387.


949: Limdi NA, Nolin TD, Booth SL, Centi A, Marques MB, Crowley MR, Allon M,
Beasley TM. Influence of kidney function on risk of supratherapeutic
international normalized ratio-related hemorrhage in warfarin users: a
prospective cohort study. Am J Kidney Dis. 2015 May;65(5):701-9. doi:
10.1053/j.ajkd.2014.11.004. Epub 2014 Nov 25. PubMed PMID: 25468385; PubMed
Central PMCID: PMC4414676.


950: Hmwe NT, Subramanian P, Tan LP, Chong WK. The effects of acupressure on
depression, anxiety and stress in patients with hemodialysis: a randomized
controlled trial. Int J Nurs Stud. 2015 Feb;52(2):509-18. doi:
10.1016/j.ijnurstu.2014.11.002. Epub 2014 Nov 11. PubMed PMID: 25468282.


951: Signorini L, Belingheri M, Ambrogi F, Pagani E, Binda S, Ticozzi R,
Ferraresso M, Ghio L, Giacon B, Ferrante P, Delbue S. High frequency of Merkel
cell polyomavirus DNA in the urine of kidney transplant recipients and healthy
controls. J Clin Virol. 2014 Dec;61(4):565-70. doi: 10.1016/j.jcv.2014.10.012.
Epub 2014 Oct 24. PubMed PMID: 25467862.


952: Reine TM, Kolseth IB, Meen AJ, Lindahl JP, Jenssen TG, Reinholt FP, Zaia J, 
Shao C, Hartmann A, Kolset SO. Effects of restoring normoglycemia in type 1
diabetes on inflammatory profile and renal extracellular matrix structure after
simultaneous pancreas and kidney transplantation. Diabetes Res Clin Pract. 2015
Jan;107(1):46-53. doi: 10.1016/j.diabres.2014.10.006. Epub 2014 Oct 28. PubMed
PMID: 25467621; PubMed Central PMCID: PMC4324617.


953: AIDS Working Group (GESIDA) of the Spanish Society of InfectiousDiseases and
Clinical Microbiology (SEIMC); Spanish Society of Nephrology (S.E.N.); Spanish
Society of Clinical Chemistry and Molecular Pathology (SEQC), Górriz JL,
Gutiérrez F, Trullas JC, Arazo P, Arribas JR, Barril G, Cervero M, Cofan F,
Domingo P, Estrada V, Fulladosa X, Galindo MJ, Gracia S, Iribarren JA, Knobel H, 
López-Aldeguer J, Lozano F, Martínez-Castelao A, Martínez E, Mazuecos MA,
Miralles C, Montañés R, Negredo E, Palacios R, Pérez-Elías MJ, Portilla J, Praga 
M, Quereda C, Rivero A, Santamaría JM, Sanz J, Sanz J, Miró JM. Consensus
document on the management of renal disease in HIV-infected patients. Nefrologia.
2014;34 Suppl 2:1-81. doi: 10.3265/Nefrologia.pre2014.Jul.12674. English,
Spanish. PubMed PMID: 25467377.


954: Poosti F, Bansal R, Yazdani S, Prakash J, Post E, Klok P, van den Born J, de
Borst MH, van Goor H, Poelstra K, Hillebrands JL. Selective delivery of IFN-γ to 
renal interstitial myofibroblasts: a novel strategy for the treatment of renal
fibrosis. FASEB J. 2015 Mar;29(3):1029-42. doi: 10.1096/fj.14-258459. Epub 2014
Dec 2. PubMed PMID: 25466892.


955: Ha SH, Park JH, Jang HR, Huh W, Lim HY, Kim YG, Kim DJ, Oh HY, Lee JE.
Increased risk of everolimus-associated acute kidney injury in cancer patients
with impaired kidney function. BMC Cancer. 2014 Dec 3;14:906. doi:
10.1186/1471-2407-14-906. PubMed PMID: 25466872; PubMed Central PMCID:
PMC4265483.


956: Synofzik M, Haack TB, Kopajtich R, Gorza M, Rapaport D, Greiner M, Schönfeld
C, Freiberg C, Schorr S, Holl RW, Gonzalez MA, Fritsche A, Fallier-Becker P,
Zimmermann R, Strom TM, Meitinger T, Züchner S, Schüle R, Schöls L, Prokisch H.
Absence of BiP co-chaperone DNAJC3 causes diabetes mellitus and multisystemic
neurodegeneration. Am J Hum Genet. 2014 Dec 4;95(6):689-97. doi:
10.1016/j.ajhg.2014.10.013. Epub 2014 Nov 20. Erratum in: Am J Hum Genet. 2015
Mar 5;96(3):514. PubMed PMID: 25466870; PubMed Central PMCID: PMC4259973.


957: Beberashvili I, Sinuani I, Azar A, Shapiro G, Feldman L, Stav K, Sandbank J,
Averbukh Z. Serum uric acid as a clinically useful nutritional marker and
predictor of outcome in maintenance hemodialysis patients. Nutrition. 2015
Jan;31(1):138-47. doi: 10.1016/j.nut.2014.06.012. Epub 2014 Jul 18. PubMed PMID: 
25466658.


958: Takeuchi T, Dohi K, Kumagai N, Nakamori S, Fujimoto N, Okamoto R, Fujii E,
Kitamura T, Yamada N, Nakamura M, Hamada M, Ito M. Effects of cardiac
resynchronization therapy on left ventricular mechanical dyssynchrony induced by 
right ventricular pacing in a patient with heart failure and preserved ejection
fraction. Int J Cardiol. 2014 Dec 20;177(3):1069-72. doi:
10.1016/j.ijcard.2014.10.083. Epub 2014 Nov 5. PubMed PMID: 25466569.


959: Keller F, Ludwig U, Czock D. Pharmacokinetic and pharmacodynamic
considerations on the erythropoietin effect and adverse events of darbepoetin.
Expert Opin Drug Metab Toxicol. 2015 Jan;11(1):139-47. doi:
10.1517/17425255.2015.989832. Epub 2014 Dec 3. Review. PubMed PMID: 25466552.


960: Colin E, Huynh Cong E, Mollet G, Guichet A, Gribouval O, Arrondel C, Boyer
O, Daniel L, Gubler MC, Ekinci Z, Tsimaratos M, Chabrol B, Boddaert N, Verloes A,
Chevrollier A, Gueguen N, Desquiret-Dumas V, Ferré M, Procaccio V, Richard L,
Funalot B, Moncla A, Bonneau D, Antignac C. Loss-of-function mutations in WDR73
are responsible for microcephaly and steroid-resistant nephrotic syndrome:
Galloway-Mowat syndrome. Am J Hum Genet. 2014 Dec 4;95(6):637-48. doi:
10.1016/j.ajhg.2014.10.011. Epub 2014 Nov 13. PubMed PMID: 25466283; PubMed
Central PMCID: PMC4259970.


961: Epstein M. Mineralocorticoid receptor antagonists: part of an emerging
treatment paradigm for chronic kidney disease. Lancet Diabetes Endocrinol. 2014
Dec;2(12):925-7. PubMed PMID: 25466241.


962: Chou MT, Wang JJ, Wu WS, Weng SF, Ho CH, Lin ZZ, Cheng TJ, Chien CC.
Epidemiologic features and long-term outcome of dialysis patients with infective 
endocarditis in Taiwan. Int J Cardiol. 2015 Jan 20;179:465-9. doi:
10.1016/j.ijcard.2014.11.083. Epub 2014 Nov 8. PubMed PMID: 25465808.


963: Stribos EG, van Werkhoven MB, Poppelaars F, van Goor H, Olinga P, van Son
WJ, Damman J, Seelen MA. Renal expression of Toll-like receptor 2 and 4: dynamics
in human allograft injury and comparison to rodents. Mol Immunol. 2015
Mar;64(1):82-9. doi: 10.1016/j.molimm.2014.11.003. Epub 2014 Nov 29. PubMed PMID:
25465639.


964: Bouvet BR, Paparella CV, Arriaga SM, Monje AL, Amarilla AM, Almará AM.
Evaluation of urinary N-acetyl-beta-D-glucosaminidase as a marker of early renal 
damage in patients with type 2 diabetes mellitus. Arq Bras Endocrinol Metabol.
2014 Nov;58(8):798-801. Epub 2014 Nov 1. PubMed PMID: 25465599.


965: Nabi S, Kahlon P, Goggins M, Patel A. VZV encephalitis following successful 
treatment of CMV infection in a patient with kidney transplant. BMJ Case Rep.
2014 Dec 2;2014. pii: bcr2014206655. doi: 10.1136/bcr-2014-206655. PubMed PMID:
25465457.


966: Huber J, Ihrig A, Winkler E, Brechtel A, Friederich HC, Herzog W, Frank M,
Grüllich C, Hallscheidt P, Zeier M, Pahernik S, Hohenfellner M. Interdisciplinary
counseling service for renal malignancies: a patient-centered approach to raise
guideline adherence. Urol Oncol. 2015 Jan;33(1):23.e1-7. doi:
10.1016/j.urolonc.2014.10.017. Epub 2014 Oct 30. PubMed PMID: 25465195.


967: Wuttke M, Schaefer F, Wong CS, Köttgen A. Genome-wide association studies in
nephrology: using known associations for data checks. Am J Kidney Dis. 2015
Feb;65(2):217-22. doi: 10.1053/j.ajkd.2014.09.019. Epub 2014 Nov 18. Review.
PubMed PMID: 25465167; PubMed Central PMCID: PMC4305458.


968: Sarnak MJ, Bloom R, Muntner P, Rahman M, Saland JM, Wilson PW, Fried L.
KDOQI US commentary on the 2013 KDIGO Clinical Practice Guideline for Lipid
Management in CKD. Am J Kidney Dis. 2015 Mar;65(3):354-66. doi:
10.1053/j.ajkd.2014.10.005. Epub 2014 Nov 18. Review. PubMed PMID: 25465166.


969: Ayus JC, Caputo D, Bazerque F, Heguilen R, Gonzalez CD, Moritz ML. Treatment
of hyponatremic encephalopathy with a 3% sodium chloride protocol: a case series.
Am J Kidney Dis. 2015 Mar;65(3):435-42. doi: 10.1053/j.ajkd.2014.09.021. Epub
2014 Nov 25. PubMed PMID: 25465163.


970: Kramann R, Schneider RK, DiRocco DP, Machado F, Fleig S, Bondzie PA,
Henderson JM, Ebert BL, Humphreys BD. Perivascular Gli1+ progenitors are key
contributors to injury-induced organ fibrosis. Cell Stem Cell. 2015 Jan
8;16(1):51-66. doi: 10.1016/j.stem.2014.11.004. Epub 2014 Nov 20. PubMed PMID:
25465115; PubMed Central PMCID: PMC4289444.


971: Zou J, Han Z, Zhou L, Cai C, Luo H, Huang Y, Liang Y, He H, Jiang F, Wang C,
Zhong W. Elevated expression of IMPDH2 is associated with progression of kidney
and bladder cancer. Med Oncol. 2015 Jan;32(1):373. doi:
10.1007/s12032-014-0373-1. Epub 2014 Dec 3. PubMed PMID: 25465060.


972: Gonçalves FL, Elias RM, dos Reis LM, Graciolli FG, Zampieri FG, Oliveira RB,
Jorgetti V, Moysés RM. Serum sclerostin is an independent predictor of mortality 
in hemodialysis patients. BMC Nephrol. 2014 Dec 2;15:190. doi:
10.1186/1471-2369-15-190. PubMed PMID: 25465028; PubMed Central PMCID:
PMC4265422.


973: Kumar N, Pandey A, Venkatraman A, Garg N. Seasonality in acute aortic
dissection related hospitalizations and mortality in the United States: a
nationwide analysis from 2004-2011. Int J Cardiol. 2015 Jan 20;179:321-2. doi:
10.1016/j.ijcard.2014.11.088. Epub 2014 Nov 11. PubMed PMID: 25464475.


974: Shih CH, Ou SY, Shih CJ, Chen YT, Ou SM, Lee YJ. Bidirectional association
between the risk of comorbidities and the diagnosis of retinal vein occlusion in 
an elderly population: a nationwide population-based study. Int J Cardiol. 2015
Jan 15;178:256-61. doi: 10.1016/j.ijcard.2014.10.110. Epub 2014 Oct 22. PubMed
PMID: 25464265.


975: Zheng M, Huo Y, Wang X, Xu X, Qin X, Tang G, Xing H, Fan F, Li J, Zhang Y,
Wang B, Xu X, Yang X, Chen Y, Qian G. A prospective study on pulse wave velocity 
(PWV) and response to anti-hypertensive treatments: PWV determines BP control.
Int J Cardiol. 2015 Jan 15;178:226-31. doi: 10.1016/j.ijcard.2014.10.049. Epub
2014 Oct 22. PubMed PMID: 25464260.


976: Michalska-Kasiczak M, Sahebkar A, Mikhailidis DP, Rysz J, Muntner P, Toth
PP, Jones SR, Rizzo M, Kees Hovingh G, Farnier M, Moriarty PM, Bittner VA, Lip
GY, Banach M; Lipid and Blood Pressure Meta-analysis Collaboration (LBPMC) Group.
Analysis of vitamin D levels in patients with and without statin-associated
myalgia - a systematic review and meta-analysis of 7 studies with 2420 patients. 
Int J Cardiol. 2015 Jan 15;178:111-6. doi: 10.1016/j.ijcard.2014.10.118. Epub
2014 Oct 22. Review. PubMed PMID: 25464233.


977: Richman K, O'Bell J, Pareek G. The growing prevalence of kidney stones and
opportunities for prevention. R I Med J (2013). 2014 Dec 2;97(12):31-4. PubMed
PMID: 25463625.


978: Kremsdorf R, Faizan MK. Ambulatory blood pressure monitoring in children: a 
safe and effective diagnostic and screening tool for the diagnosis of
hypertension in children. R I Med J (2013). 2014 Dec 2;97(12):28-30. PubMed PMID:
25463624.


979: Azar M. RI clinicians share timely reviews in nephrology. R I Med J (2013). 
2014 Dec 2;97(12):18. PubMed PMID: 25463621.


980: Wehbe E, Patarroyo M, Taliercio JJ, Starling RC, Nally JV Jr, Tang WH,
Demirjian S. Renal failure requiring dialysis complicating slow continuous
ultrafiltration in acute heart failure: importance of systolic perfusion
pressure. J Card Fail. 2015 Feb;21(2):108-15. doi:
10.1016/j.cardfail.2014.10.005. Epub 2014 Oct 15. PubMed PMID: 25463414.


981: Niccoli G, Calvieri C, Minelli S, Copponi G, Montone RA, Imaeva A, Roberto
M, Cosentino N, Crea F. Permanent polymer of drug eluting stents increases
eosinophil cationic protein levels following percutaneous coronary intervention
independently of C-reactive protein. Atherosclerosis. 2014 Dec;237(2):816-20.
doi: 10.1016/j.atherosclerosis.2014.11.002. Epub 2014 Nov 6. Erratum in:
Atherosclerosis. 2015 Feb;238(2)239. Montone, Rocco [corrected to Montone, Rocco 
A]. PubMed PMID: 25463127.


982: Pohlhammer J, Kronenberg F, Rantner B, Stadler M, Peric S, Hammerer-Lercher 
A, Klein-Weigel P, Fraedrich G, Kollerits B. High-sensitivity cardiac troponin T 
in patients with intermittent claudication and its relation with cardiovascular
events and all-cause mortality--the CAVASIC Study. Atherosclerosis. 2014
Dec;237(2):711-7. doi: 10.1016/j.atherosclerosis.2014.10.097. Epub 2014 Oct 29.
PubMed PMID: 25463110.


983: Nikolic D, Mikhailidis DP, Davidson MH, Rizzo M, Banach M. ETC-1002: a
future option for lipid disorders? Atherosclerosis. 2014 Dec;237(2):705-10. doi: 
10.1016/j.atherosclerosis.2014.10.099. Epub 2014 Oct 31. Review. PubMed PMID:
25463109.


984: Bellasi A, Raggi P, Rossi R, Rochira V, Stentarelli C, Zona S, Lattanzi A,
Carli F, Mussini C, Guaraldi G. Intact parathyroid hormone levels are associated 
with increased carotid intima media thickness in HIV infected patients.
Atherosclerosis. 2014 Dec;237(2):618-22. doi:
10.1016/j.atherosclerosis.2014.10.017. Epub 2014 Oct 18. PubMed PMID: 25463096.


985: Zitt E, Sturm G, Kronenberg F, Neyer U, Knoll F, Lhotta K, Weiss G. Iron
supplementation and mortality in incident dialysis patients: an observational
study. PLoS One. 2014 Dec 2;9(12):e114144. doi: 10.1371/journal.pone.0114144.
eCollection 2014. PubMed PMID: 25462819; PubMed Central PMCID: PMC4252084.


986: Haroon N, Raza SM, Bhat ZY. Hypomagnesemia and Chemotherapy, Diagnostic
Dilemma, and Treatment Challenge: Case Report and Literature Review. Am J Ther.
2014 Nov 25. [Epub ahead of print] PubMed PMID: 25461961.


987: Vitaliti G, Falsaperla R, Lubrano R, Rapisarda V, Cocuzza S, Nunnari G,
Pavone P. Incidence of Mediterranean spotted fever in Sicilian children: a
clinical-epidemiological observational retrospective study from 1987 to 2010. Int
J Infect Dis. 2015 Feb;31:35-40. doi: 10.1016/j.ijid.2014.11.001. Epub 2014 Nov
6. PubMed PMID: 25461654.


988: Wettersten HI, Landesman Y, Friedlander S, Shacham S, Kauffman M, Weiss RH. 
Specific inhibition of the nuclear exporter exportin-1 attenuates kidney cancer
growth. PLoS One. 2014 Dec 2;9(12):e113867. doi: 10.1371/journal.pone.0113867.
eCollection 2014. PubMed PMID: 25461627; PubMed Central PMCID: PMC4252068.


989: Delgado G, Siekmeier R, Krämer BK, März W, Kleber ME. Cotinine as a marker
for risk prediction in the Ludwigshafen Risk and Cardiovascular Health Study.
Respir Physiol Neurobiol. 2015 Apr;209:17-22. doi: 10.1016/j.resp.2014.10.008.
Epub 2014 Oct 25. PubMed PMID: 25461625.


990: Rani L, Minz RW, Sharma A, Anand S, Gupta D, Panda NK, Sakhuja VK.
Predominance of PR3 specific immune response and skewed TH17 vs. T-regulatory
milieu in active granulomatosis with polyangiitis. Cytokine. 2015
Feb;71(2):261-7. doi: 10.1016/j.cyto.2014.10.005. Epub 2014 Nov 26. PubMed PMID: 
25461407.


991: Quinto BM, Iizuka IJ, Monte JC, Santos BF, Pereira V, Durão MS, Dalboni MA, 
Cendoroglo M, Santos OF, Batista MC. TNF-α depuration is a predictor of mortality
in critically ill patients under continuous veno-venous hemodiafiltration
treatment. Cytokine. 2015 Feb;71(2):255-60. doi: 10.1016/j.cyto.2014.10.024. Epub
2014 Nov 24. PubMed PMID: 25461406.


992: Wurst U, Ebert T, Kralisch S, Stumvoll M, Fasshauer M. Serum levels of the
adipokine Pref-1 in gestational diabetes mellitus. Cytokine. 2015
Feb;71(2):161-4. doi: 10.1016/j.cyto.2014.10.015. Epub 2014 Nov 17. PubMed PMID: 
25461394.


993: Malyszko J, Bachorzewska-Gajewska H, Dobrzycki S. Renalase, kidney and
cardiovascular disease: are they related or just coincidentally associated? Adv
Med Sci. 2015 Mar;60(1):41-9. doi: 10.1016/j.advms.2014.10.001. Epub 2014 Oct 23.
Review. PubMed PMID: 25461379.


994: Yeh HC, Lin YS, Kuo CC, Weidemann D, Weaver V, Fadrowski J, Neu A,
Navas-Acien A. Urine osmolality in the US population: implications for
environmental biomonitoring. Environ Res. 2015 Jan;136:482-90. doi:
10.1016/j.envres.2014.09.009. Epub 2014 Nov 25. PubMed PMID: 25460670.


995: Fournier JP, Yin H, Nessim SJ, Montastruc JL, Azoulay L. Tramadol for
noncancer pain and the risk of hyponatremia. Am J Med. 2015 Apr;128(4):418-25.e5.
doi: 10.1016/j.amjmed.2014.10.046. Epub 2014 Nov 22. PubMed PMID: 25460534.


996: Snijder PM, Frenay AR, Koning AM, Bachtler M, Pasch A, Kwakernaak AJ, van
den Berg E, Bos EM, Hillebrands JL, Navis G, Leuvenink HG, van Goor H. Sodium
thiosulfate attenuates angiotensin II-induced hypertension, proteinuria and renal
damage. Nitric Oxide. 2014 Nov 15;42:87-98. doi: 10.1016/j.niox.2014.10.002. Epub
2014 Oct 16. PubMed PMID: 25459997.


997: Matsuzawa Y, Guddeti RR, Kwon TG, Lerman LO, Lerman A. Treating coronary
disease and the impact of endothelial dysfunction. Prog Cardiovasc Dis. 2015
Mar-Apr;57(5):431-42. doi: 10.1016/j.pcad.2014.10.004. Epub 2014 Oct 22. Review. 
PubMed PMID: 25459974; PubMed Central PMCID: PMC4366314.


998: Gencpinar P, Bozkurt O, Karaali K, Gemici A, Kazan S, Haspolat S. A rare
coincidence of torticollis in Familial Mediterranean Fever: atlanto-axial
rotatory subluxation. Clin Neurol Neurosurg. 2014 Dec;127:158-60. doi:
10.1016/j.clineuro.2014.10.010. Epub 2014 Oct 18. PubMed PMID: 25459264.


999: Fonseca I, Oliveira JC, Santos J, Malheiro J, Martins LS, Almeida M, Dias L,
Pedroso S, Lobato L, Henriques AC, Mendonça D. Leptin and adiponectin during the 
first week after kidney transplantation: biomarkers of graft dysfunction?
Metabolism. 2015 Feb;64(2):202-7. doi: 10.1016/j.metabol.2014.10.003. Epub 2014
Oct 8. PubMed PMID: 25458832.


1000: Konosu-Fukaya S, Nakamura Y, Satoh F, Felizola SJ, Maekawa T, Ono Y,
Morimoto R, Ise K, Takeda K, Katsu K, Fujishima F, Kasajima A, Watanabe M, Arai
Y, Gomez-Sanchez EP, Gomez-Sanchez CE, Doi M, Okamura H, Sasano H.
3β-hydroxysteroid dehydrogenase isoforms in human aldosterone-producing adenoma. 
Mol Cell Endocrinol. 2015 Jun 15;408:205-12. doi: 10.1016/j.mce.2014.10.008. Epub
2014 Oct 22. PubMed PMID: 25458695.


1001: Park M, Vittinghoff E, Shlipak MG, Mishra R, Whooley M, Bansal N.
Associations of N-terminal pro-B-type natriuretic peptide with kidney function
decline in persons without clinical heart failure in the Heart and Soul Study. Am
Heart J. 2014 Dec;168(6):931-9.e2. doi: 10.1016/j.ahj.2014.09.008. Epub 2014 Oct 
14. PubMed PMID: 25458658; PubMed Central PMCID: PMC4254643.


1002: Polak-Jonkisz D, Rehan L, Laszki-Szcząchor K, Sobieszczańska M. Novel
targets for pharmacological intervention in age-related diseases. Trends
Pharmacol Sci. 2014 Dec;35(12):622-3. doi: 10.1016/j.tips.2014.10.008. Epub 2014 
Nov 11. PubMed PMID: 25458538.


1003: Tanaka M, Sekioka R, Nishimura T, Ichihara A, Itoh H. Effects of
cilnidipine on sympathetic nerve activity and cardiorenal function in
hypertensive patients with type 2 diabetes mellitus: association with BNP and
aldosterone levels. Diabetes Res Clin Pract. 2014 Dec;106(3):504-10. doi:
10.1016/j.diabres.2014.09.056. Epub 2014 Oct 25. PubMed PMID: 25458339.


1004: Toyoda M, Yokoyama H, Abe K, Nakamura S, Suzuki D. Predictors of response
to liraglutide in Japanese type 2 diabetes. Diabetes Res Clin Pract. 2014
Dec;106(3):451-7. doi: 10.1016/j.diabres.2014.09.052. Epub 2014 Oct 7. PubMed
PMID: 25458335.


1005: Mise K, Hoshino J, Ueno T, Sumida K, Hiramatsu R, Hasegawa E, Yamanouchi M,
Hayami N, Suwabe T, Sawa N, Fujii T, Hara S, Ohashi K, Takaichi K, Ubara Y.
Clinical implications of linear immunofluorescent staining for immunoglobulin G
in patients with diabetic nephropathy. Diabetes Res Clin Pract. 2014
Dec;106(3):522-30. doi: 10.1016/j.diabres.2014.09.051. Epub 2014 Oct 7. PubMed
PMID: 25458334.


1006: Knehtl M, Bevc S, Hojs R, Hlebič G, Ekart R. Bilateral nephrectomy for
uncontrolled hypertension in hemodialysis patient: a forgotten option? Nephrol
Ther. 2014 Dec;10(7):528-31. doi: 10.1016/j.nephro.2014.07.484. Epub 2014 Oct 31.
PubMed PMID: 25457995.


1007: Pang CL, Chanouzas D, Thomas M, Baharani J. Improving Acute Kidney Injury
(AKI) outcomes through the use of automated electronic alerts. Eur J Intern Med. 
2015 Jan;26(1):73. doi: 10.1016/j.ejim.2014.10.011. Epub 2014 Oct 22. PubMed
PMID: 25457836.


1008: Sengul Samanci N, Ayer M, Gursu M, Ar MC, Yel K, Ergen A, Dogan EE, Karadag
S, Cebeci E, Toptas M, Kazancioglu R, Ozturk S. Patients treated with therapeutic
plasma exchange: a single center experience. Transfus Apher Sci. 2014
Dec;51(3):83-9. doi: 10.1016/j.transci.2014.10.006. Epub 2014 Oct 8. PubMed PMID:
25457747.


1009: Yanagisawa N, Sasaki S, Suganuma A, Imamura A, Ajisawa A, Ando M.
Comparison of cystatin C and creatinine to determine the incidence of composite
adverse outcomes in HIV-infected individuals. J Infect Chemother. 2015
Feb;21(2):84-9. doi: 10.1016/j.jiac.2014.10.006. Epub 2014 Nov 20. PubMed PMID:
25456895.


1010: Sun LN, Chen ZX, Liu XC, Liu HY, Guan GJ, Liu G. Curcumin ameliorates
epithelial-to-mesenchymal transition of podocytes in vivo and in vitro via
regulating caveolin-1. Biomed Pharmacother. 2014 Oct;68(8):1079-88. doi:
10.1016/j.biopha.2014.10.005. Epub 2014 Oct 25. PubMed PMID: 25456852.


1011: Orlic L, Mikolasevic I, Lukenda V, Racki S, Stimac D, Milic S. Nonalcoholic
fatty liver disease (NAFLD)--is it a new marker of hyporesponsiveness to
recombinant human erythropoietin in patients that are on chronic hemodialysis?
Med Hypotheses. 2014 Dec;83(6):798-801. doi: 10.1016/j.mehy.2014.10.012. Epub
2014 Oct 22. PubMed PMID: 25456789.


1012: Aggarwal D, Kaushal R, Kaur T, Bijarnia RK, Puri S, Singla SK. The most
potent antilithiatic agent ameliorating renal dysfunction and oxidative stress
from Bergenia ligulata rhizome. J Ethnopharmacol. 2014 Dec 2;158 Pt A:85-93. doi:
10.1016/j.jep.2014.10.013. Epub 2014 Oct 18. PubMed PMID: 25456425.


1013: Escobar DA, Botero-Quintero AM, Kautza BC, Luciano J, Loughran P, Darwiche 
S, Rosengart MR, Zuckerbraun BS, Gomez H. Adenosine monophosphate-activated
protein kinase activation protects against sepsis-induced organ injury and
inflammation. J Surg Res. 2015 Mar;194(1):262-72. doi: 10.1016/j.jss.2014.10.009.
Epub 2014 Oct 8. PubMed PMID: 25456115; PubMed Central PMCID: PMC4346495.


1014: Arnaud L, Mathian A, Adoue D, Bader-Meunier B, Baudouin V, Belizna C,
Bonnotte B, Boumedine F, Chaib A, Chauchard M, Chiche L, Daugas E, Ghali A,
Gobert P, Gondran G, Guettrot-Imbert G, Hachulla E, Hamidou M, Haroche J, Hervier
B, Hummel A, Jourde-Chiche N, Korganow AS, Kwon T, Le Guern V, Le Quellec A,
Limal N, Magy-Bertrand N, Marianetti-Guingel P, Martin T, Martin Silva N, Meyer
O, Miyara M, Morell-Dubois S, Ninet J, Papo T, Pennaforte JL, Polomat K, Pourrat 
J, Queyrel V, Raymond I, Remy P, Sacre K, Schmidt J, Sibilia J, Viallard JF, Viau
Brabant A, Wahl D, Bruckert E, Amoura Z; groupe France Lupus Érythémateux
systémique Réseau (FLEUR) et les centres de référence et de compétence des lupus 
et syndromes des antiphospholipides. [Screening and management of cardiovascular 
risk factors in systemic lupus erythematosus: Recommendations for clinical
practice based on the literature and expert opinion]. Rev Med Interne. 2015
Jun;36(6):372-80. doi: 10.1016/j.revmed.2014.10.009. Epub 2014 Nov 14. French.
PubMed PMID: 25455954.


1015: Urban ML, Palmisano A, Nicastro M, Corradi D, Buzio C, Vaglio A. Idiopathic
and secondary forms of retroperitoneal fibrosis: a diagnostic approach. Rev Med
Interne. 2015 Jan;36(1):15-21. doi: 10.1016/j.revmed.2014.10.008. Epub 2014 Nov
18. Review. PubMed PMID: 25455951.


1016: Jamal JA, Mat-Nor MB, Mohamad-Nor FS, Udy AA, Wallis SC, Lipman J, Roberts 
JA. Pharmacokinetics of meropenem in critically ill patients receiving continuous
venovenous haemofiltration: a randomised controlled trial of continuous infusion 
versus intermittent bolus administration. Int J Antimicrob Agents. 2015
Jan;45(1):41-5. doi: 10.1016/j.ijantimicag.2014.09.009. Epub 2014 Oct 18. PubMed 
PMID: 25455853.


1017: Sellers MB, Divers J, Lu L, Xu J, Smith SC, Bowden DW, Herrington D,
Freedman BI, Soliman EZ. Prevalence and determinants of electrocardiographic
abnormalities in African Americans with type 2 diabetes. J Epidemiol Glob Health.
2014 Dec;4(4):289-96. doi: 10.1016/j.jegh.2014.04.003. Epub 2014 May 24. PubMed
PMID: 25455646; PubMed Central PMCID: PMC4254487.


1018: van Rood JJ, Claas FH, Brand A, Tilanus MG, van Kooten C. Half a century of
Dutch transplant immunology. Immunol Lett. 2014 Dec;162(2 Pt B):145-9. doi:
10.1016/j.imlet.2014.10.017. Epub 2014 Oct 18. Review. PubMed PMID: 25455602.


1019: Koenderman L, Buurman W, Daha MR. The innate immune response. Immunol Lett.
2014 Dec;162(2 Pt B):95-102. doi: 10.1016/j.imlet.2014.10.010. Epub 2014 Oct 19. 
Review. PubMed PMID: 25455595.


1020: Han H. The importance of vitamin K monitoring with warfarin (Coumadin) use 
in chronic kidney disease patients. J Ren Nutr. 2015 Jan;25(1):e7-8. doi:
10.1053/j.jrn.2014.10.002. Epub 2014 Nov 14. PubMed PMID: 25455420.


1021: Briot K, Cortet B, Roux C, Fardet L, Abitbol V, Bacchetta J, Buchon D,
Debiais F, Guggenbuhl P, Laroche M, Legrand E, Lespessailles E, Marcelli C,
Weryha G, Thomas T; Bone Section of the French Society for Rheumatology (SFR) and
Osteoporosis Research and Information Group (GRIO). 2014 update of
recommendations on the prevention and treatment of glucocorticoid-induced
osteoporosis. Joint Bone Spine. 2014 Dec;81(6):493-501. PubMed PMID: 25455041.


1022: Sirover WD, Liu Y, Logan A, Hunter K, Benz RL, Prasad D, Avila J,
Venkatchalam T, Weisberg LS, Handelman GJ. Plasma ascorbic acid concentrations in
prevalent patients with end-stage renal disease on hemodialysis. J Ren Nutr. 2015
May;25(3):292-300. doi: 10.1053/j.jrn.2014.09.007. Epub 2014 Nov 6. PubMed PMID: 
25455040.


1023: van Schaarenburg RA, Daha NA, Schonkeren JJ, Nivine Levarht EW, van
Gijlswijk-Janssen DJ, Kurreeman FA, Roos A, van Kooten C, Koelman CA, Ernst-Kruis
MR, Toes RE, Huizinga TW, Lankester AC, Trouw LA. Identification of a novel
non-coding mutation in C1qB in a Dutch child with C1q deficiency associated with 
recurrent infections. Immunobiology. 2015 Mar;220(3):422-7. doi:
10.1016/j.imbio.2014.10.005. Epub 2014 Oct 18. PubMed PMID: 25454803.


1024: Andringa KK, Udoh US, Landar A, Bailey SM. Proteomic analysis of
4-hydroxynonenal (4-HNE) modified proteins in liver mitochondria from chronic
ethanol-fed rats. Redox Biol. 2014 Oct 5;2C:1038-1047. doi:
10.1016/j.redox.2014.09.006. [Epub ahead of print] PubMed PMID: 25454745; PubMed 
Central PMCID: PMC4297939.


1025: Stern A, Stern R. Absence of skin rash in Goodpasture's syndrome: the
hyaluronan effect. Med Hypotheses. 2014 Dec;83(6):769-71. doi:
10.1016/j.mehy.2014.10.007. Epub 2014 Oct 19. PubMed PMID: 25454159.


1026: Bertanha L, Vallarelli AF, Dias EP, Cintra ML. Patient with numerous
papules and spontaneous pneumothorax. J Am Acad Dermatol. 2014 Dec;71(6):e233-4. 
doi: 10.1016/j.jaad.2014.04.025. Epub 2014 Nov 15. PubMed PMID: 25454039.


1027: Keyzer CA, Vermeer C, Joosten MM, Knapen MH, Drummen NE, Navis G, Bakker
SJ, de Borst MH. Vitamin K status and mortality after kidney transplantation: a
cohort study. Am J Kidney Dis. 2015 Mar;65(3):474-83. doi:
10.1053/j.ajkd.2014.09.014. Epub 2014 Nov 12. PubMed PMID: 25453995.


1028: Palmer SC, Hanson CS, Craig JC, Strippoli GF, Ruospo M, Campbell K, Johnson
DW, Tong A. Dietary and fluid restrictions in CKD: a thematic synthesis of
patient views from qualitative studies. Am J Kidney Dis. 2015 Apr;65(4):559-73.
doi: 10.1053/j.ajkd.2014.09.012. Epub 2014 Nov 6. Review. PubMed PMID: 25453993.


1029: Grosse GM, Teebken OE, Worthmann H, Schulz-Schaeffer WJ, Limbourg FP,
Weissenborn K. Re. 'Identification of patients with a histologically unstable
carotid plaque using ultrasonic plaque image analysis'. Eur J Vasc Endovasc Surg.
2014 Dec;48(6):714-5. doi: 10.1016/j.ejvs.2014.09.013. Epub 2014 Oct 27. PubMed
PMID: 25453238.


1030: Dillon JJ, DeSimone CV, Sapir Y, Somers VK, Dugan JL, Bruce CJ, Ackerman
MJ, Asirvatham SJ, Striemer BL, Bukartyk J, Scott CG, Bennet KE, Mikell SB,
Ladewig DJ, Gilles EJ, Geva A, Sadot D, Friedman PA. Noninvasive potassium
determination using a mathematically processed ECG: proof of concept for a novel 
"blood-less, blood test". J Electrocardiol. 2015 Jan-Feb;48(1):12-8. doi:
10.1016/j.jelectrocard.2014.10.002. Epub 2014 Oct 18. PubMed PMID: 25453193;
PubMed Central PMCID: PMC4415373.


1031: Moriya T, Suzuki Y, Inomata S, Iwano M, Kanauchi M, Haneda M. Renal
histological heterogeneity and functional progress in normoalbuminuric and
microalbuminuric Japanese patients with type 2 diabetes. BMJ Open Diabetes Res
Care. 2014 Aug 8;2(1):e000029. doi: 10.1136/bmjdrc-2014-000029. eCollection 2014.
PubMed PMID: 25452869; PubMed Central PMCID: PMC4212561.


1032: Solini A, Usuelli V, Fiorina P. The dark side of extracellular ATP in
kidney diseases. J Am Soc Nephrol. 2015 May;26(5):1007-16. doi:
10.1681/ASN.2014070721. Epub 2014 Dec 1. Review. PubMed PMID: 25452669; PubMed
Central PMCID: PMC4413770.


1033: Erickson KF, Mell M, Winkelmayer WC, Chertow GM, Bhattacharya J. Provider
Visits and Early Vascular Access Placement in Maintenance Hemodialysis. J Am Soc 
Nephrol. 2015 Aug;26(8):1990-7. doi: 10.1681/ASN.2014050464. Epub 2014 Dec 1.
PubMed PMID: 25452668; PubMed Central PMCID: PMC4520167.


1034: Garrido JM, Candela-Toha AM, Parise-Roux D, Tenorio M, Abraira V, Del Rey
JM, Prada B, Ferreiro A, Liaño F. Impact of a new definition of acute kidney
injury based on creatinine kinetics in cardiac surgery patients: a comparison
with the RIFLE classification. Interact Cardiovasc Thorac Surg. 2015
Mar;20(3):338-44. doi: 10.1093/icvts/ivu393. Epub 2014 Dec 1. PubMed PMID:
25452556.


1035: Mohaupt MG. C-reactive protein and its role in preeclampsia. Hypertension. 
2015 Feb;65(2):285-6. doi: 10.1161/HYPERTENSIONAHA.114.04531. Epub 2014 Dec 1.
PubMed PMID: 25452476.


1036: Fortier C, Mac-Way F, Desmeules S, Marquis K, De Serres SA, Lebel M,
Boutouyrie P, Agharazii M. Aortic-brachial stiffness mismatch and mortality in
dialysis population. Hypertension. 2015 Feb;65(2):378-84. doi:
10.1161/HYPERTENSIONAHA.114.04587. Epub 2014 Dec 1. PubMed PMID: 25452473.


1037: Parchim NF, Wang W, Iriyama T, Ashimi OA, Siddiqui AH, Blackwell S, Sibai
B, Kellems RE, Xia Y. Neurokinin 3 receptor and phosphocholine transferase:
missing factors for pathogenesis of C-reactive protein in preeclampsia.
Hypertension. 2015 Feb;65(2):430-9. doi: 10.1161/HYPERTENSIONAHA.114.04439. Epub 
2014 Dec 1. PubMed PMID: 25452470; PubMed Central PMCID: PMC4736731.


1038: Covic A, Siriopol D. Pulse wave velocity ratio: the new "gold standard" for
measuring arterial stiffness. Hypertension. 2015 Feb;65(2):289-90. doi:
10.1161/HYPERTENSIONAHA.114.04678. Epub 2014 Dec 1. PubMed PMID: 25452468.


1039: Franceschini N, Gouskova NA, Reiner AP, Bostom A, Howard BV, Pettinger M,
Umans JG, Brookhart MA, Winkelmayer WC, Eaton CB, Heiss G, Fine JP. Adiposity
patterns and the risk for ESRD in postmenopausal women. Clin J Am Soc Nephrol.
2015 Feb 6;10(2):241-50. doi: 10.2215/CJN.02860314. Epub 2014 Dec 1. PubMed PMID:
25452225; PubMed Central PMCID: PMC4317732.


1040: Redfern A, Mahmoud H, McCulloch T, Shardlow A, Hall M, Byrne C, Selby NM.
Renal arcuate vein microthrombi-associated AKI. Clin J Am Soc Nephrol. 2015 Feb
6;10(2):180-6. doi: 10.2215/CJN.01540214. Epub 2014 Dec 1. PubMed PMID: 25452224;
PubMed Central PMCID: PMC4317730.


1041: Chang CC, Hsiao PJ, Chiu CC, Chen YC, Lin SH, Wu CC, Chen JS. Catastrophic 
hemophagocytic lymphohistiocytosis in a young man with nephrotic syndrome. Clin
Chim Acta. 2015 Jan 15;439:168-71. doi: 10.1016/j.cca.2014.10.025. Epub 2014 Oct 
23. PubMed PMID: 25451951.


1042: Chao CT, Lee SY, Yen CJ, Chiang CK, Huang JW, Hung KY. Serum free
1,25-dihydroxy-vitamin D is more closely associated with fibroblast growth factor
23 than other vitamin D forms in chronic dialysis patients. Clin Chim Acta. 2015 
Jan 15;439:122-7. doi: 10.1016/j.cca.2014.10.022. Epub 2014 Oct 23. PubMed PMID: 
25451947.


1043: Hsu SH, Lo YY, Liu TH, Pan YJ, Huang YT, Sun YJ, Hung CC, Tseng FG, Yang
CW, Pan RL. Substrate-induced changes in domain interaction of vacuolar
H⁺-pyrophosphatase. J Biol Chem. 2015 Jan 9;290(2):1197-209. doi:
10.1074/jbc.M114.568139. Epub 2014 Dec 1. PubMed PMID: 25451931; PubMed Central
PMCID: PMC4294485.


1044: Tsai FC, Lan YC, Muo CH, Yang YF, Sung FC, Chen RY, Lyu SY, Morisky DE.
Subsequent ischemic events associated with lower extremity amputations in
patients with type 2 diabetes: a population-based cohort study. Diabetes Res Clin
Pract. 2015 Jan;107(1):85-93. doi: 10.1016/j.diabres.2014.09.017. Epub 2014 Oct
7. PubMed PMID: 25451902.


1045: Lin WH, Hsu CH, Chen HF, Liu CC, Li CY. Mortality of patients with type 2
diabetes in Taiwan: a 10-year nationwide follow-up study. Diabetes Res Clin
Pract. 2015 Jan;107(1):178-86. doi: 10.1016/j.diabres.2014.09.021. Epub 2014 Oct 
5. PubMed PMID: 25451891.


1046: Liu T, Fang Y, Liu S, Yu X, Zhang H, Liang M, Ding X. Limb ischemic
preconditioning protects against contrast-induced acute kidney injury in rats via
phosphorylation of GSK-3β. Free Radic Biol Med. 2015 Apr;81:170-82. doi:
10.1016/j.freeradbiomed.2014.10.509. Epub 2014 Oct 31. PubMed PMID: 25451640.


1047: Ozawa S, Ueda S, Li Y, Mori K, Asanuma K, Yanagita M, Nakagawa T. Fatty
acid binding protein 3 as a potential mediator for diabetic nephropathy in eNOS
deficient mouse. Biochem Biophys Res Commun. 2014 Oct 30;454(4):531-536. doi:
10.1016/j.bbrc.2014.10.121. [Epub ahead of print] PubMed PMID: 25450688.


1048: Scott TP, Phan KH, Tian H, Suzuki A, Montgomery SR, Johnson JS, Atti E,
Tetratis S, Pereira RC, Wang JC, Daubs MD, Stappenbeck F, Parhami F. Comparison
of a novel oxysterol molecule and rhBMP2 fusion rates in a rabbit posterolateral 
lumbar spine model. Spine J. 2015 Apr 1;15(4):733-42. doi:
10.1016/j.spinee.2014.11.014. Epub 2014 Nov 28. PubMed PMID: 25450659; PubMed
Central PMCID: PMC4392926.


1049: Rosado C, Bueno E, Fraile P, García-Cosmes P, González-Sarmiento R. A new
mutation in the COL4A3 gene responsible for autosomal dominant Alport syndrome,
which only generates hearing loss in some carriers. Eur J Med Genet. 2015
Jan;58(1):35-8. doi: 10.1016/j.ejmg.2014.10.003. Epub 2014 Oct 28. PubMed PMID:
25450602.


1050: Bousher A, Al-Makki A, Sutton J, Shepler B. A review of sucroferric
oxyhydroxide for the treatment of hyperphosphatemia in patients receiving
dialysis. Clin Ther. 2014 Dec 1;36(12):2082-93. doi:
10.1016/j.clinthera.2014.09.021. Epub 2014 Oct 29. PubMed PMID: 25450474.


1051: Kimura H, Mikami D, Kamiyama K, Sugimoto H, Kasuno K, Takahashi N, Yoshida 
H, Iwano M. Telmisartan, a possible PPAR-δ agonist, reduces TNF-α-stimulated
VEGF-C production by inhibiting the p38MAPK/HSP27 pathway in human proximal renal
tubular cells. Biochem Biophys Res Commun. 2014 Nov 14;454(2):320-7. doi:
10.1016/j.bbrc.2014.10.077. Epub 2014 Oct 22. PubMed PMID: 25450396.


1052: Takeda K, Fukumoto S, Motoyama K, Morioka T, Mori K, Kageyama K, Sakai Y,
Sato H, Suzuki M, Koyama H, Shoji T, Ishimura E, Emoto M, Furuzono T, Nakajima K,
Inaba M. Injectable cell scaffold restores impaired cell-based therapeutic
angiogenesis in diabetic mice with hindlimb ischemia. Biochem Biophys Res Commun.
2014 Nov 7;454(1):119-24. doi: 10.1016/j.bbrc.2014.10.045. Epub 2014 Oct 18.
PubMed PMID: 25450367.


1053: Mao S, Shen H, Huang S, Zhang A. Restless legs syndrome in dialysis
patients: a meta-analysis. Sleep Med. 2014 Dec;15(12):1532-8. doi:
10.1016/j.sleep.2014.07.017. Epub 2014 Oct 2. PubMed PMID: 25450056.


1054: Schiavina R, Borghesi M, Dababneh H, Bianchi L, Longhi B, Diazzi D, Monti
C, La Manna G, Martorana G, Brunocilla E. Small renal masses managed with active 
surveillance: predictors of tumor growth rate after long-term follow-up. Clin
Genitourin Cancer. 2015 Apr;13(2):e87-92. doi: 10.1016/j.clgc.2014.08.006. Epub
2014 Oct 22. PubMed PMID: 25450030.


1055: Ackoundou-N'Guessan KC, N'Zoue S, Lagou AD, Tia MW, Guei CM, Coulibaly AP, 
Gnionsahe AD. [Uncontrolled hypertension in chronic kidney disease in patients
from black Africa admitted in a renal unit: a retrospective analysis]. Nephrol
Ther. 2014 Dec;10(7):518-27. doi: 10.1016/j.nephro.2014.08.001. Epub 2014 Nov 18.
French. PubMed PMID: 25449763.


1056: Chiu HW, Tseng YC, Hsu YH, Lin YF, Foo NP, Guo HR, Wang YJ. Arsenic
trioxide induces programmed cell death through stimulation of ER stress and
inhibition of the ubiquitin-proteasome system in human sarcoma cells. Cancer
Lett. 2015 Jan 28;356(2 Pt B):762-72. doi: 10.1016/j.canlet.2014.10.025. Epub
2014 Oct 27. PubMed PMID: 25449439.


1057: Wutzler A, Bannehr M, von Ulmenstein S, Loehr L, Förster J, Kühnle Y, Finn 
A, Storm C, Haverkamp W. Performance of chest compressions with the use of a new 
audio-visual feedback device: a randomized manikin study in health care
professionals. Resuscitation. 2015 Feb;87:81-5. doi:
10.1016/j.resuscitation.2014.10.004. Epub 2014 Oct 17. PubMed PMID: 25449342.


1058: Nadella V, Wang Z, Johnson TS, Griffin M, Devitt A. Transglutaminase 2
interacts with syndecan-4 and CD44 at the surface of human macrophages to promote
removal of apoptotic cells. Biochim Biophys Acta. 2015 Jan;1853(1):201-12. doi:
10.1016/j.bbamcr.2014.09.020. Epub 2014 Oct 29. PubMed PMID: 25449226.


1059: Szendrői A, Nyirády P. The cradle of the Journal of International Urology
and Nephrology: foundations of our journal. Int Urol Nephrol. 2015 Jan;47(1):1-3.
doi: 10.1007/s11255-014-0885-9. Epub 2014 Dec 2. PubMed PMID: 25449058.


1060: Cao Y, Liu K, Tian Z, Hogan SL, Yang J, Poulton CJ, Falk RJ, Li W. PTPN22
R620W polymorphism and ANCA disease risk in white populations: a metaanalysis. J 
Rheumatol. 2015 Feb;42(2):292-9. doi: 10.3899/jrheum.131430. Epub 2014 Dec 1.
PubMed PMID: 25448792; PubMed Central PMCID: PMC4314360.


1061: Mizuno A, Ohde S, Nishizaki Y, Komatsu Y, Niwa K. Additional value of the
red blood cell distribution width to the Mehran risk score for predicting
contrast-induced acute kidney injury in patients with ST-elevation acute
myocardial infarction. J Cardiol. 2015 Jul;66(1):41-5. doi:
10.1016/j.jjcc.2014.09.006. Epub 2014 Oct 30. PubMed PMID: 25448729.


1062: Nakauchi Y, Yamazaki S, Napier SC, Usui J, Ota Y, Takahashi S, Watanabe N, 
Nakauchi H. Effective treatment against severe graft-versus-host disease with
allele-specific anti-HLA monoclonal antibody in a humanized mouse model. Exp
Hematol. 2015 Feb;43(2):79-88.e1-4. doi: 10.1016/j.exphem.2014.10.008. Epub 2014 
Oct 30. PubMed PMID: 25448490.


1063: Wang L, Zhang T, Fang M, Shen N, Wang D, Teng J, Fu B, Xie H, Hong Q, Lin
H. Podocytes protect glomerular endothelial cells from hypoxic injury via
deSUMOylation of HIF-1α signaling. Int J Biochem Cell Biol. 2015 Jan;58:17-27.
doi: 10.1016/j.biocel.2014.10.030. Epub 2014 Nov 3. PubMed PMID: 25448415.


1064: Wu H, Zhou S, Kong L, Chen J, Feng W, Cai J, Miao L, Tan Y. Metallothionein
deletion exacerbates intermittent hypoxia-induced renal injury in mice. Toxicol
Lett. 2015 Jan 22;232(2):340-8. doi: 10.1016/j.toxlet.2014.11.015. Epub 2014 Nov 
15. PubMed PMID: 25448280.


1065: Konstantinov KN, Ulff-Møller CJ, Tzamaloukas AH. Infections and
antineutrophil cytoplasmic antibodies: triggering mechanisms. Autoimmun Rev. 2015
Mar;14(3):201-3. doi: 10.1016/j.autrev.2014.10.020. Epub 2014 Nov 4. Review.
PubMed PMID: 25448042.


1066: Chang CT, Liao HY, Huang WH, Lin SY, Tsai TY, Yang CY, Tsai FJ, Chen CJ.
Early prediction of severe acute pancreatitis by urinary β-2
microglobulin/saposin B peak ratios on MALDI-TOF. Clin Chim Acta. 2015 Feb
2;440:115-22. doi: 10.1016/j.cca.2014.11.019. Epub 2014 Nov 21. PubMed PMID:
25447703.


1067: Du Y, Sun TT, Hou L, Guo JJ, Wang XL, Wu YB. Applicability of various
estimation formulas to assess renal function in Chinese children. World J
Pediatr. 2015 Nov;11(4):346-51. doi: 10.1007/s12519-014-0532-7. Epub 2014 Dec 1. 
PubMed PMID: 25447632.


1068: Sung CC, Cheng CJ, Chiang WF, Chau T, Hsu YJ, Yang SS, Lin SH. Etiologic
and therapeutic analysis in patients with hypokalemic nonperiodic paralysis. Am J
Med. 2015 Mar;128(3):289-96.e1. doi: 10.1016/j.amjmed.2014.09.027. Epub 2014 Oct 
15. PubMed PMID: 25447623.


1069: Widmer RJ, Flammer AJ, Lerman LO, Lerman A. The Mediterranean diet, its
components, and cardiovascular disease. Am J Med. 2015 Mar;128(3):229-38. doi:
10.1016/j.amjmed.2014.10.014. Epub 2014 Oct 15. Review. PubMed PMID: 25447615;
PubMed Central PMCID: PMC4339461.


1070: Ius F, Sommer W, Tudorache I, Kühn C, Avsar M, Siemeni T, Salman J,
Hallensleben M, Kieneke D, Greer M, Gottlieb J, Kielstein JT, Boethig D, Welte T,
Haverich A, Warnecke G. Preemptive treatment with therapeutic plasma exchange and
rituximab for early donor-specific antibodies after lung transplantation. J Heart
Lung Transplant. 2015 Jan;34(1):50-8. doi: 10.1016/j.healun.2014.09.019. Epub
2014 Sep 28. PubMed PMID: 25447575.


1071: Fang Q, Zhao L, Wang Y, Zhang Y, Li Z, Pan Y, Kanchana K, Wang J, Tong C,
Li D, Liang G. A novel chalcone derivative attenuates the diabetes-induced renal 
injury via inhibition of high glucose-mediated inflammatory response and
macrophage infiltration. Toxicol Appl Pharmacol. 2015 Jan 15;282(2):129-38. doi: 
10.1016/j.taap.2014.10.021. Epub 2014 Nov 8. PubMed PMID: 25447405.


1072: McCarthy ET, Zhou J, Eckert R, Genochio D, Sharma R, Oni O, De A,
Srivastava T, Sharma R, Savin VJ, Sharma M. Ethanol at low concentrations
protects glomerular podocytes through alcohol dehydrogenase and 20-HETE.
Prostaglandins Other Lipid Mediat. 2015 Jan-Mar;116-117:88-98. doi:
10.1016/j.prostaglandins.2014.10.006. Epub 2014 Nov 4. PubMed PMID: 25447342;
PubMed Central PMCID: PMC4385495.


1073: Wang Y, Wang Y, Luo M, Wu H, Kong L, Xin Y, Cui W, Zhao Y, Wang J, Liang G,
Miao L, Cai L. Novel curcumin analog C66 prevents diabetic nephropathy via JNK
pathway with the involvement of p300/CBP-mediated histone acetylation. Biochim
Biophys Acta. 2015 Jan;1852(1):34-46. doi: 10.1016/j.bbadis.2014.11.006. Epub
2014 Nov 11. PubMed PMID: 25446993; PubMed Central PMCID: PMC4369325.


1074: Ottani A, Neri L, Canalini F, Calevro A, Rossi R, Cappelli G, Ballestri M, 
Giuliani D, Guarini S. Protective effects of the melanocortin analog NDP-α-MSH in
rats undergoing cardiac arrest. Eur J Pharmacol. 2014 Dec 15;745:108-16. doi:
10.1016/j.ejphar.2014.10.022. Epub 2014 Oct 22. PubMed PMID: 25446929.


1075: Ryan ZC, Craig TA, McGee-Lawrence M, Westendorf JJ, Kumar R. Alterations in
vitamin D metabolite, parathyroid hormone and fibroblast growth factor-23
concentrations in sclerostin-deficient mice permit the maintenance of a high bone
mass. J Steroid Biochem Mol Biol. 2015 Apr;148:225-31. doi:
10.1016/j.jsbmb.2014.11.021. Epub 2014 Nov 22. Review. PubMed PMID: 25446885;
PubMed Central PMCID: PMC4361263.


1076: Kleber A, Kubulus D, Rössler D, Wolf B, Volk T, Speer T, Fink T. Melatonin 
modifies cellular stress in the liver of septic mice by reducing reactive oxygen 
species and increasing the unfolded protein response. Exp Mol Pathol. 2014
Dec;97(3):565-71. doi: 10.1016/j.yexmp.2014.10.009. Epub 2014 Oct 29. PubMed
PMID: 25446843.


1077: Salmean YA, Segal MS, Palii SP, Dahl WJ. Fiber supplementation lowers
plasma p-cresol in chronic kidney disease patients. J Ren Nutr. 2015
May;25(3):316-20. doi: 10.1053/j.jrn.2014.09.002. Epub 2014 Nov 5. PubMed PMID:
25446837; PubMed Central PMCID: PMC4646076.


1078: Valke LL, van Cranenbroek B, Hilbrands LB, Joosten I. Soluble CD30 does not
predict late acute rejection or safe tapering of immunosuppression in renal
transplantation. Transpl Immunol. 2015 Jan;32(1):18-22. doi:
10.1016/j.trim.2014.10.006. Epub 2014 Nov 6. PubMed PMID: 25446808.


1079: White CA, Ghazan-Shahi S, Adams MA. β-Trace protein: a marker of GFR and
other biological pathways. Am J Kidney Dis. 2015 Jan;65(1):131-46. doi:
10.1053/j.ajkd.2014.06.038. Epub 2014 Oct 22. Review. PubMed PMID: 25446025.


1080: Liu LL, Wang LN, Jiang Y, Yao L, Dong LP, Li ZL, Li XL. Tonsillectomy for
IgA nephropathy: a meta-analysis. Am J Kidney Dis. 2015 Jan;65(1):80-7. doi:
10.1053/j.ajkd.2014.06.036. Epub 2014 Oct 22. PubMed PMID: 25446024.


1081: Kim Y, Matsushita K, Sang Y, Grams ME, Skali H, Shah AM, Hoogeveen RC,
Solomon SD, Ballantyne CM, Coresh J. Association of high-sensitivity cardiac
troponin T and natriuretic peptide with incident ESRD: the Atherosclerosis Risk
in Communities (ARIC) study. Am J Kidney Dis. 2015 Apr;65(4):550-8. doi:
10.1053/j.ajkd.2014.08.021. Epub 2014 Oct 23. PubMed PMID: 25446023; PubMed
Central PMCID: PMC4369179.


1082: Yu X, Yang X. Peritoneal dialysis in China: meeting the challenge of
chronic kidney failure. Am J Kidney Dis. 2015 Jan;65(1):147-51. doi:
10.1053/j.ajkd.2014.08.023. Epub 2014 Nov 5. PubMed PMID: 25446022.


1083: El-Husseini A, Hannan S, Awad A, Jennings S, Cornea V, Sawaya BP.
Thrombotic microangiopathy in systemic lupus erythematosus: efficacy of
eculizumab. Am J Kidney Dis. 2015 Jan;65(1):127-30. doi:
10.1053/j.ajkd.2014.07.031. Epub 2014 Nov 15. PubMed PMID: 25446020.


1084: Koulouridis I, Price LL, Madias NE, Jaber BL. Hospital-acquired acute
kidney injury and hospital readmission: a cohort study. Am J Kidney Dis. 2015
Feb;65(2):275-82. doi: 10.1053/j.ajkd.2014.08.024. Epub 2014 Oct 22. PubMed PMID:
25446018.


1085: Schnell U, Carroll TJ. Planar cell polarity of the kidney. Exp Cell Res.
2014 Nov 13. pii: S0014-4827(14)00492-3. doi: 10.1016/j.yexcr.2014.11.003. [Epub 
ahead of print] Review. PubMed PMID: 25445789; PubMed Central PMCID: PMC4430441.


1086: Wils J, Caneiro P, Lebourg L, Lahary A, Chagraoui A, Brunel V. Fortuitous
detection of a case of unknown haemoglobin Athens-Georgia from atypical HbA1c
electropherogram. Clin Chim Acta. 2015 Feb 2;440:6-7. doi:
10.1016/j.cca.2014.10.032. Epub 2014 Nov 5. PubMed PMID: 25445416.


1087: Huang G, Wang CX, Zhang L, Fei JG, Deng SX, Qiu J, Li J, Chen GD, Fu Q,
Chen LZ. Monitoring of polyomavirus BK replication and impact of preemptive
immunosuppression reduction in renal-transplant recipients in China: a 5-year
single-center analysis. Diagn Microbiol Infect Dis. 2015 Jan;81(1):21-6. doi:
10.1016/j.diagmicrobio.2014.09.024. Epub 2014 Oct 2. PubMed PMID: 25445121.


1088: Devoti E, Marta E, Belotti E, Bregoli L, Liut F, Maiorca P, Mazzucotelli V,
Cancarini G. Diethylene glycol poisoning from transcutaneous absorption. Am J
Kidney Dis. 2015 Apr;65(4):603-6. doi: 10.1053/j.ajkd.2014.07.032. Epub 2014 Nov 
5. PubMed PMID: 25445099.


1089: Ikeda J, Kojima N, Saeki K, Ishihara M, Takayama M. Perindopril increases
the swallowing reflex by inhibiting substance P degradation and tyrosine
hydroxylase activation in a rat model of dysphagia. Eur J Pharmacol. 2015 Jan
5;746:126-31. doi: 10.1016/j.ejphar.2014.11.002. Epub 2014 Nov 12. PubMed PMID:
25445054.


1090: Zheng B, Mao JH, Qian L, Zhu H, Gu DH, Pan XD, Yi F, Ji DM. Pre-clinical
evaluation of AZD-2014, a novel mTORC1/2 dual inhibitor, against renal cell
carcinoma. Cancer Lett. 2015 Feb 28;357(2):468-75. doi:
10.1016/j.canlet.2014.11.012. Epub 2014 Nov 12. PubMed PMID: 25444920.


1091: Dogra S, Bandi S, Viswanathan P, Gupta S. Arsenic trioxide amplifies
cisplatin toxicity in human tubular cells transformed by HPV-16 E6/E7 for further
therapeutic directions in renal cell carcinoma. Cancer Lett. 2015 Jan 28;356(2 Pt
B):953-61. doi: 10.1016/j.canlet.2014.11.008. Epub 2014 Nov 10. PubMed PMID:
25444910; PubMed Central PMCID: PMC4259818.


1092: Luo J, Luo Y, Sun J, Zhou Y, Zhang Y, Yang X. Adeno-associated
virus-mediated cancer gene therapy: current status. Cancer Lett. 2015 Jan
28;356(2 Pt B):347-56. doi: 10.1016/j.canlet.2014.10.045. Epub 2014 Nov 10.
Review. PubMed PMID: 25444906; PubMed Central PMCID: PMC4259838.


1093: Bouquegneau A, Krzesinski JM, Delanaye P, Cavalier E. Biomarkers and
physiopathology in the cardiorenal syndrome. Clin Chim Acta. 2015 Mar
30;443:100-7. doi: 10.1016/j.cca.2014.10.041. Epub 2014 Oct 31. Review. PubMed
PMID: 25444738.


1094: Helmy TE, Elawdy MM, AbdelHalim A, Orban H, Nabeeh H, Dawaba M, Hafez AT.
Treatment of pouch stones after augmentation ileocystoplasty in children: is it
always bothersome? Urology. 2015 Jan;85(1):195-8. doi:
10.1016/j.urology.2014.09.021. Epub 2014 Nov 12. PubMed PMID: 25444630.


1095: Cangemi R, Casciaro M, Rossi E, Calvieri C, Bucci T, Calabrese CM, Taliani 
G, Falcone M, Palange P, Bertazzoni G, Farcomeni A, Grieco S, Pignatelli P, Violi
F; SIXTUS Study Group; SIXTUS Study Group. Platelet activation is associated with
myocardial infarction in patients with pneumonia. J Am Coll Cardiol. 2014 Nov
4;64(18):1917-25. doi: 10.1016/j.jacc.2014.07.985. Epub 2014 Oct 27. PubMed PMID:
25444147.


1096: Sahota A, Parihar JS, Capaccione KM, Yang M, Noll K, Gordon D, Reimer D,
Yang I, Buckley BT, Polunas M, Reuhl KR, Lewis MR, Ward MD, Goldfarb DS,
Tischfield JA. Novel cystine ester mimics for the treatment of cystinuria-induced
urolithiasis in a knockout mouse model. Urology. 2014 Nov;84(5):1249.e9-15. doi: 
10.1016/j.urology.2014.07.043. Epub 2014 Oct 24. PubMed PMID: 25443947; PubMed
Central PMCID: PMC4498569.


1097: Kovanlikaya A, Kazam J, Dunning A, Poppas D, Johnson V, Medina C, Brill PW.
The role of ultrasonography in predicting vesicoureteral reflux. Urology. 2014
Nov;84(5):1205-10. doi: 10.1016/j.urology.2014.06.057. Epub 2014 Oct 24. PubMed
PMID: 25443935.


1098: Broers NJ, Martens RJ, Cornelis T, Diederen NM, Wabel P, van der Sande FM, 
Leunissen KM, Kooman JP. Body composition in dialysis patients: a functional
assessment of bioimpedance using different prediction models. J Ren Nutr. 2015
Mar;25(2):121-8. doi: 10.1053/j.jrn.2014.08.007. Epub 2014 Oct 16. PubMed PMID:
25443694.


1099: Kistler BM, Fitschen PJ, Ikizler TA, Wilund KR. Rethinking the restriction 
on nutrition during hemodialysis treatment. J Ren Nutr. 2015 Mar;25(2):81-7. doi:
10.1053/j.jrn.2014.08.008. Epub 2014 Oct 18. Review. PubMed PMID: 25443693.


1100: Vemulapalli S, Tyson CC, Svetkey LP. Apparent treatment-resistant
hypertension and chronic kidney disease: another cardiovascular-renal syndrome?
Adv Chronic Kidney Dis. 2014 Nov;21(6):489-99. doi: 10.1053/j.ackd.2014.08.006.
Epub 2014 Oct 24. Review. PubMed PMID: 25443574.


1101: Pun PH. The interplay between CKD, sudden cardiac death, and ventricular
arrhythmias. Adv Chronic Kidney Dis. 2014 Nov;21(6):480-8. doi:
10.1053/j.ackd.2014.06.007. Epub 2014 Oct 24. Review. PubMed PMID: 25443573;
PubMed Central PMCID: PMC4255332.


1102: Roberts JK, McCullough PA. The management of acute coronary syndromes in
patients with chronic kidney disease. Adv Chronic Kidney Dis. 2014
Nov;21(6):472-9. doi: 10.1053/j.ackd.2014.08.005. Epub 2014 Oct 24. Review.
PubMed PMID: 25443572.


1103: Garimella PS, Hirsch AT. Peripheral artery disease and chronic kidney
disease: clinical synergy to improve outcomes. Adv Chronic Kidney Dis. 2014
Nov;21(6):460-71. doi: 10.1053/j.ackd.2014.07.005. Epub 2014 Oct 24. Review.
PubMed PMID: 25443571; PubMed Central PMCID: PMC4254470.


1104: Middleton JP, Patel UD. The need for collaboration to improve
cardiovascular outcomes in patients with CKD. Adv Chronic Kidney Dis. 2014
Nov;21(6):456-9. doi: 10.1053/j.ackd.2014.08.007. Epub 2014 Oct 24. PubMed PMID: 
25443570.


1105: Walker SR, Wagner M, Tangri N. Chronic kidney disease, frailty, and
unsuccessful aging: a review. J Ren Nutr. 2014 Nov;24(6):364-70. doi:
10.1053/j.jrn.2014.09.001. Epub 2014 Oct 22. Review. PubMed PMID: 25443544.


1106: Chiu LC, Tsai FC, Hu HC, Chang CH, Hung CY, Lee CS, Li SH, Lin SW, Li LF,
Huang CC, Chen NH, Yang CT, Chen YC, Kao KC. Survival predictors in acute
respiratory distress syndrome with extracorporeal membrane oxygenation. Ann
Thorac Surg. 2015 Jan;99(1):243-50. doi: 10.1016/j.athoracsur.2014.07.064. Epub
2014 Nov 11. PubMed PMID: 25442984.


1107: Lee ML, Cho CY, Hsu CL, Chen CJ, Chang LY, Lee YS, Soong WJ, Jeng MJ, Wu
KG. Recent trends in antibiotic prescriptions for acute respiratory tract
infections in pediatric ambulatory care in Taiwan, 2000-2009: A nationwide
population-based study. J Microbiol Immunol Infect. 2014 Nov 1. pii:
S1684-1182(14)00183-2. doi: 10.1016/j.jmii.2014.08.014. [Epub ahead of print]
PubMed PMID: 25442862.


1108: Lagies R, Beck BB, Hoppe B, Sheta SS, Weiß V, Sreeram N, Udink ten Cate FE.
Inhomogeneous Longitudinal Cardiac Rotation and Impaired Left Ventricular
Longitudinal Strain in Children and Young Adults with End-Stage Renal Failure
Undergoing Hemodialysis. Echocardiography. 2015 Aug;32(8):1250-60. doi:
10.1111/echo.12842. Epub 2014 Dec 1. PubMed PMID: 25441704.


1109: Chunduri S, Whittier WL, Korbet SM. Adequacy and complication rates with
14- vs. 16-gauge automated needles in percutaneous renal biopsy of native
kidneys. Semin Dial. 2015 Mar-Apr;28(2):E11-4. doi: 10.1111/sdi.12332. Epub 2014 
Nov 30. PubMed PMID: 25441680.


1110: Chong KC, Owens CD, Park M, Alley HF, Boscardin WJ, Conte MS, Gasper WJ,
Grenon SM. Relationship between kidney disease and endothelial function in
peripheral artery disease. J Vasc Surg. 2014 Dec;60(6):1605-11. doi:
10.1016/j.jvs.2014.08.105. Epub 2014 Oct 16. PubMed PMID: 25441679; PubMed
Central PMCID: PMC4254442.


1111: Kumada Y, Nogaki H, Ishii H, Aoyama T, Kamoi D, Takahashi H, Murohara T.
Clinical outcome after infrapopliteal bypass surgery in chronic hemodialysis
patients with critical limb ischemia. J Vasc Surg. 2015 Feb;61(2):400-4. doi:
10.1016/j.jvs.2014.09.007. Epub 2014 Oct 23. PubMed PMID: 25441673.


1112: Greene T, Teng CC, Inker LA, Redd A, Ying J, Woodward M, Coresh J, Levey
AS. Utility and validity of estimated GFR-based surrogate time-to-event end
points in CKD: a simulation study. Am J Kidney Dis. 2014 Dec;64(6):867-79. doi:
10.1053/j.ajkd.2014.08.019. Epub 2014 Oct 31. PubMed PMID: 25441440.


1113: Lambers Heerspink HJ, Tighiouart H, Sang Y, Ballew S, Mondal H, Matsushita 
K, Coresh J, Levey AS, Inker LA. GFR decline and subsequent risk of established
kidney outcomes: a meta-analysis of 37 randomized controlled trials. Am J Kidney 
Dis. 2014 Dec;64(6):860-6. doi: 10.1053/j.ajkd.2014.08.018. Epub 2014 Oct 16.
PubMed PMID: 25441439.


1114: Inker LA, Lambers Heerspink HJ, Mondal H, Schmid CH, Tighiouart H, Noubary 
F, Coresh J, Greene T, Levey AS. GFR decline as an alternative end point to
kidney failure in clinical trials: a meta-analysis of treatment effects from 37
randomized trials. Am J Kidney Dis. 2014 Dec;64(6):848-59. doi:
10.1053/j.ajkd.2014.08.017. Epub 2014 Oct 16. PubMed PMID: 25441438.


1115: Levey AS, Inker LA, Matsushita K, Greene T, Willis K, Lewis E, de Zeeuw D, 
Cheung AK, Coresh J. GFR decline as an end point for clinical trials in CKD: a
scientific workshop sponsored by the National Kidney Foundation and the US Food
and Drug Administration. Am J Kidney Dis. 2014 Dec;64(6):821-35. doi:
10.1053/j.ajkd.2014.07.030. Epub 2014 Oct 16. Review. PubMed PMID: 25441437.


1116: Grams ME, Li L, Greene TH, Tin A, Sang Y, Kao WH, Lipkowitz MS, Wright JT, 
Chang AR, Astor BC, Appel LJ. Estimating time to ESRD using kidney failure risk
equations: results from the African American Study of Kidney Disease and
Hypertension (AASK). Am J Kidney Dis. 2015 Mar;65(3):394-402. doi:
10.1053/j.ajkd.2014.07.026. Epub 2014 Oct 14. PubMed PMID: 25441435; PubMed
Central PMCID: PMC4339439.


1117: Thurman JM. Complement in kidney disease: core curriculum 2015. Am J Kidney
Dis. 2015 Jan;65(1):156-68. doi: 10.1053/j.ajkd.2014.06.035. Epub 2014 Oct 18.
Review. PubMed PMID: 25441433; PubMed Central PMCID: PMC4272665.


1118: Oliveira da Fonseca E, Jittirat A, Birdwell KA, Fogo AB. Myoglobin cast
nephropathy in a kidney transplant patient with normal creatine kinase. Am J
Kidney Dis. 2015 Apr;65(4):628-31. doi: 10.1053/j.ajkd.2014.07.029. Epub 2014 Oct
13. PubMed PMID: 25441432.


1119: Vanholder R, Boelaert J, Glorieux G, Eloot S. New methods and technologies 
for measuring uremic toxins and quantifying dialysis adequacy. Semin Dial. 2015
Mar-Apr;28(2):114-24. doi: 10.1111/sdi.12331. Epub 2014 Nov 30. Review. PubMed
PMID: 25441338.


1120: Schieppati A, Perico N, Remuzzi G. Eliminating treatable deaths due to
acute kidney injury in resource-poor settings. Semin Dial. 2015
Mar-Apr;28(2):193-7. doi: 10.1111/sdi.12328. Epub 2014 Nov 30. Review. PubMed
PMID: 25441104.


1121: Mercier T, Tissot F, Gardiol C, Corti N, Wehrli S, Guidi M, Csajka C,
Buclin T, Couet W, Marchetti O, Decosterd LA. High-throughput hydrophilic
interaction chromatography coupled to tandem mass spectrometry for the optimized 
quantification of the anti-Gram-negatives antibiotic colistin A/B and its
pro-drug colistimethate. J Chromatogr A. 2014 Nov 21;1369:52-63. doi:
10.1016/j.chroma.2014.09.063. Epub 2014 Oct 2. PubMed PMID: 25441071.


1122: Selby MG, Vrtiska TJ, Krambeck AE, McCollough CH, Elsherbiny HE, Bergstralh
EJ, Lieske JC, Rule AD. Quantification of asymptomatic kidney stone burden by
computed tomography for predicting future symptomatic stone events. Urology. 2015
Jan;85(1):45-50. doi: 10.1016/j.urology.2014.08.031. Epub 2014 Oct 22. PubMed
PMID: 25440821; PubMed Central PMCID: PMC4275381.


1123: Banach M, Serban C, Sahebkar A, Ursoniu S, Rysz J, Muntner P, Toth PP,
Jones SR, Rizzo M, Glasser SP, Lip GY, Dragan S, Mikhailidis DP; Lipid and Blood 
Pressure Meta-analysis Collaboration Group. Effects of coenzyme Q10 on
statin-induced myopathy: a meta-analysis of randomized controlled trials. Mayo
Clin Proc. 2015 Jan;90(1):24-34. doi: 10.1016/j.mayocp.2014.08.021. Epub 2014 Nov
14. PubMed PMID: 25440725.


1124: Zhang C, Li Z, Wang Y, Zhao X, Wang C, Liu L, Pu Y, Zou X, Pan Y, Du W,
Jing J, Wang D, Luo Y, Wong KS, Wang Y; Chinese IntraCranial AtheroSclerosis
(CICAS) Study Group. Risk factors of cerebral microbleeds in strictly deep or
lobar brain regions differed. J Stroke Cerebrovasc Dis. 2015 Jan;24(1):24-30.
doi: 10.1016/j.jstrokecerebrovasdis.2014.07.041. Epub 2014 Oct 16. PubMed PMID:
25440354.


1125: Chang CH, Fu CM, Yang CH, Fan PC, Li PC, Hsu GY, Chen SW, Yang CW, Chen CC,
Chen YC. Society of Thoracic Surgeons score predicts kidney injury in patients
not undergoing bypass surgery. Ann Thorac Surg. 2015 Jan;99(1):123-9. doi:
10.1016/j.athoracsur.2014.07.072. Epub 2014 Nov 13. PubMed PMID: 25440280.


1126: Agar JW. Green dialysis: the environmental challenges ahead. Semin Dial.
2015 Mar-Apr;28(2):186-92. doi: 10.1111/sdi.12324. Epub 2014 Nov 30. Review.
PubMed PMID: 25440109.


1127: Kanbay M, Afsar B. Are all β-blockers the same? Nebivolol vasodilator
properties and evidence for relevance in treatment of hypertension. J Clin
Hypertens (Greenwich). 2015 Jan;17(1):20-1. doi: 10.1111/jch.12447. Epub 2014 Nov
29. PubMed PMID: 25440024.


1128: De Rechter S, De Waele L, Levtchenko E, Mekahli D. Charcot-Marie-Tooth: are
you testing for proteinuria? Eur J Paediatr Neurol. 2015 Jan;19(1):1-5. doi:
10.1016/j.ejpn.2014.08.004. Epub 2014 Aug 28. PubMed PMID: 25439738.


1129: Mendelssohn DC. Debate: Should dialysis at home be mandatory for all
suitable ESRD patients?: patients should not be forced onto home dialysis. Semin 
Dial. 2015 Mar-Apr;28(2):155-8. doi: 10.1111/sdi.12323. Epub 2014 Nov 30. Review.
PubMed PMID: 25439673.


1130: Snyder S. Ambulatory nephrology. Preface. Prim Care. 2014
Dec;41(4):xiii-xiv. doi: 10.1016/j.pop.2014.09.002. Epub 2014 Sep 16. PubMed
PMID: 25439542.


1131: Heidelbaugh JJ. "I don't take creatinine". Foreword. Prim Care. 2014
Dec;41(4):xi-xii. doi: 10.1016/j.pop.2014.10.001. Epub 2014 Oct 7. PubMed PMID:
25439541.


1132: Pedraza F, Roth D. Medical management of the kidney transplant recipient: a
practical approach for the primary care provider. Prim Care. 2014
Dec;41(4):895-906. doi: 10.1016/j.pop.2014.08.009. Epub 2014 Oct 1. Review.
PubMed PMID: 25439540.


1133: Baldwin MD. The primary care physician/nephrologist partnership in treating
chronic kidney disease. Prim Care. 2014 Dec;41(4):837-56. doi:
10.1016/j.pop.2014.08.004. Epub 2014 Oct 7. PubMed PMID: 25439537.


1134: Rahman S, Malcoun A. Nonsteroidal antiinflammatory drugs, cyclooxygenase-2,
and the kidneys. Prim Care. 2014 Dec;41(4):803-21. doi:
10.1016/j.pop.2014.09.001. Epub 2014 Nov 4. Review. PubMed PMID: 25439535.


1135: Mercier K, Smith H, Biederman J. Renin-angiotensin-aldosterone system
inhibition: overview of the therapeutic use of angiotensin-converting enzyme
inhibitors, angiotensin receptor blockers, mineralocorticoid receptor
antagonists, and direct renin inhibitors. Prim Care. 2014 Dec;41(4):765-78. doi: 
10.1016/j.pop.2014.08.002. Epub 2014 Sep 29. Review. PubMed PMID: 25439533.


1136: Pullalarevu R, Akbar G, Teehan G. Secondary hypertension, issues in
diagnosis and treatment. Prim Care. 2014 Dec;41(4):749-64. doi:
10.1016/j.pop.2014.08.001. Epub 2014 Oct 7. PubMed PMID: 25439532.


1137: Kazi SN, Benz RL. Work-up of hematuria. Prim Care. 2014 Dec;41(4):737-48.
doi: 10.1016/j.pop.2014.08.007. Epub 2014 Nov 4. Review. PubMed PMID: 25439531.


1138: Snyder S, John JS. Workup for proteinuria. Prim Care. 2014
Dec;41(4):719-35. doi: 10.1016/j.pop.2014.08.010. Epub 2014 Sep 27. Review.
PubMed PMID: 25439530.


1139: Vigneau C, Le Stum S, Isnard-Bagnis C, Choukroun G, Lemeur Y, Kamar N, Oger
E. [QuiPO: who inject EPO?]. Nephrol Ther. 2014 Dec;10(7):507-11. doi:
10.1016/j.nephro.2014.06.003. Epub 2014 Oct 22. French. PubMed PMID: 25439107.


1140: Bota S, Bob F, Sporea I, Şirli R, Popescu A. Factors that influence kidney 
shear wave speed assessed by acoustic radiation force impulse elastography in
patients without kidney pathology. Ultrasound Med Biol. 2015 Jan;41(1):1-6. doi: 
10.1016/j.ultrasmedbio.2014.07.023. Epub 2014 Oct 22. PubMed PMID: 25438855.


1141: LaRiviere WB, Irazabal MV, Torres VE. Novel therapeutic approaches to
autosomal dominant polycystic kidney disease. Transl Res. 2015 Apr;165(4):488-98.
doi: 10.1016/j.trsl.2014.11.003. Epub 2014 Nov 13. Review. PubMed PMID: 25438190;
PubMed Central PMCID: PMC4363282.


1142: Ducroux E, Ocampo MA, Kanitakis J, Morelon E, Jullien D, Faure M, Euvrard
S. Hidradenitis suppurativa after renal transplantation: complete remission after
switching from oral cyclosporine to oral tacrolimus. J Am Acad Dermatol. 2014
Nov;71(5):e210-1. doi: 10.1016/j.jaad.2014.06.031. Epub 2014 Oct 15. PubMed PMID:
25437996.


1143: Settu K, Chen CJ, Liu JT, Chen CL, Tsai JZ. Impedimetric method for
measuring ultra-low E. coli concentrations in human urine. Biosens Bioelectron.
2015 Apr 15;66:244-50. doi: 10.1016/j.bios.2014.11.027. Epub 2014 Nov 20. PubMed 
PMID: 25437359.


1144: Huang WH, Yen TH, Chan MJ, Su YJ. Impact of environmental particulate
matter and peritoneal dialysis-related infection in patients undergoing
peritoneal dialysis. Medicine (Baltimore). 2014 Nov;93(25):e149. doi:
10.1097/MD.0000000000000149. PubMed PMID: 25437027; PubMed Central PMCID:
PMC4616373.


1145: Başaran Ö, Cakar N, Uncu N, Çelikel BA, Kara A, Cayci FS, Taktak A, Gür G. 
Plasma exchange therapy for severe gastrointestinal involvement of Henoch
Schönlein purpura in children. Clin Exp Rheumatol. 2015 Mar-Apr;33(2 Suppl
89):S-176-80. Epub 2014 Dec 1. PubMed PMID: 25436762.


1146: Odetunde OI, Okafor HU, Uwaezuoke SN, Ezeonwu BU, Ukoha OM. Renal
replacement therapy in children in the developing world: challenges and outcome
in a tertiary hospital in southeast Nigeria. ScientificWorldJournal.
2014;2014:903151. doi: 10.1155/2014/903151. Epub 2014 Nov 11. PubMed PMID:
25436234; PubMed Central PMCID: PMC4243601.


1147: Sun Z, Yuan D, Cui Z, Sun Y, Yang J, Yan P, Zuo H. Intramedullary
neurocytomas in the craniocervical spinal cord: A report of two cases and a
literature review. Oncol Lett. 2015 Jan;9(1):86-90. Epub 2014 Oct 15. PubMed
PMID: 25435938; PubMed Central PMCID: PMC4246651.


1148: Zeng CC, Liu X, Chen GR, Wu QJ, Liu WW, Luo HY, Cheng JG. The molecular
mechanism of rhein in diabetic nephropathy. Evid Based Complement Alternat Med.
2014;2014:487097. doi: 10.1155/2014/487097. Epub 2014 Nov 11. Review. PubMed
PMID: 25435889; PubMed Central PMCID: PMC4243766.


1149: Patel RD, Vanikar AV, Gumber MR, Kanodia KV, Suthar KS, Patel HV, Trivedi
HL. Diagnosis and management of atypical hemolytic uremic syndrome in children:
single centre experience. Indian J Hematol Blood Transfus. 2014 Dec;30(4):342-6. 
doi: 10.1007/s12288-013-0262-3. Epub 2013 Jun 8. PubMed PMID: 25435739; PubMed
Central PMCID: PMC4243409.


1150: Tai R, Ohashi Y, Mizuiri S, Aikawa A, Sakai K. Association between ratio of
measured extracellular volume to expected body fluid volume and renal outcomes in
patients with chronic kidney disease: a retrospective single-center cohort study.
BMC Nephrol. 2014 Dec 1;15:189. doi: 10.1186/1471-2369-15-189. PubMed PMID:
25435421; PubMed Central PMCID: PMC4268815.


1151: Nguyen HT, Benson CB, Bromley B, Campbell JB, Chow J, Coleman B, Cooper C, 
Crino J, Darge K, Herndon CD, Odibo AO, Somers MJ, Stein DR. Multidisciplinary
consensus on the classification of prenatal and postnatal urinary tract dilation 
(UTD classification system). J Pediatr Urol. 2014 Dec;10(6):982-98. doi:
10.1016/j.jpurol.2014.10.002. Epub 2014 Nov 15. Review. PubMed PMID: 25435247.


1152: Małecki R, Gacka M, Boratyńska M, Dumas I, Jabłecki J, Chełmoński A,
Fiodorenko-Dumas Z, Adamiec R, Klinger M. Assessment of vascular function of hand
allografts. Ann Transplant. 2014 Dec 1;19:621-8. doi: 10.12659/AOT.892422. PubMed
PMID: 25434730.


1153: Iwagami M, Yasunaga H, Noiri E, Horiguchi H, Fushimi K, Matsubara T, Yahagi
N, Nangaku M, Doi K. Choice of renal replacement therapy modality in intensive
care units: data from a Japanese Nationwide Administrative Claim Database. J Crit
Care. 2015 Apr;30(2):381-5. doi: 10.1016/j.jcrc.2014.11.003. Epub 2014 Nov 13.
PubMed PMID: 25434720.


1154: Yang L, Wu L, Fan Y, Ma J. Associations among four polymorphisms (BsmI,
FokI, TaqI and ApaI) of vitamin D receptor gene and end-stage renal disease: a
meta-analysis. Arch Med Res. 2015 Jan;46(1):1-7. doi:
10.1016/j.arcmed.2014.11.017. Epub 2014 Nov 27. Review. Erratum in: Arch Med Res.
2015 Feb;46(2):172. PubMed PMID: 25434518.


1155: Jamison RL. Resolving an 80-yr-old controversy: the beginning of the modern
era of renal physiology. Adv Physiol Educ. 2014 Dec;38(4):286-95. doi:
10.1152/advan.00105.2014. PubMed PMID: 25434011.


1156: Li SY, Chuang CL, Yang WC, Lin SJ. Proteinuria predicts postcardiotomy
acute kidney injury in patients with preserved glomerular filtration rate. J
Thorac Cardiovasc Surg. 2015 Mar;149(3):894-9. doi: 10.1016/j.jtcvs.2014.10.054. 
Epub 2014 Oct 14. PubMed PMID: 25433643.


1157: Sun S, Sun W, Xia L, Liu L, Du R, He L, Li R, Wang H, Huang C. The T-box
transcription factor Brachyury promotes renal interstitial fibrosis by repressing
E-cadherin expression. Cell Commun Signal. 2014 Nov 30;12:76. doi:
10.1186/s12964-014-0076-4. PubMed PMID: 25433496; PubMed Central PMCID:
PMC4261244.


1158: Moradi Sardareh H, Goodarzi MT, Yadegar-Azari R, Poorolajal J,
Mousavi-Bahar SH, Saidijam M. Prostate cancer antigen 3 gene expression in
peripheral blood and urine sediments from prostate cancer and benign prostatic
hyperplasia patients versus healthy individuals. Urol J. 2014 Nov
30;11(6):1952-8. PubMed PMID: 25433473.


1159: Basiri A, Tabibi A, Nouralizadeh A, Arab D, Rezaeetalab GH, Hosseini
Sharifi SH, Soltani MH. Comparison of safety and efficacy of laparoscopic
pyelolithotomy versus percutaneous nephrolithotomy in patients with renal pelvic 
stones: a randomized clinical trial. Urol J. 2014 Nov 30;11(6):1932-7. PubMed
PMID: 25433470.


1160: Kamel M, Thajudeen B, Bracamonte E, Sussman A, Lien YH. Polyuric kidneys
and uveitis: an oculorenal syndrome. Am J Case Rep. 2014 Nov 29;15:530-3. doi:
10.12659/AJCR.892060. PubMed PMID: 25433171; PubMed Central PMCID: PMC4260618.


1161: Turner-Stokes T, Sandhu E, Pepper RJ, Salama AD, Burns A, Little MA.
Comment on: induction treatment of ANCA-associated vasculitis with a single dose 
of rituximab: reply. Rheumatology (Oxford). 2015 Feb;54(2):373-4. doi:
10.1093/rheumatology/keu440. Epub 2014 Nov 27. PubMed PMID: 25433044.


1162: Zhao Q, Yang L, Zuo Q, Zhu X, Zhang X, Wu Y, Yang L, Gao W, Li M.
Instrument development and validation of the stroke pre-hospital delay behavior
intention scale in a Chinese urban population. Health Qual Life Outcomes. 2014
Nov 29;12:170. doi: 10.1186/s12955-014-0170-8. PubMed PMID: 25432795; PubMed
Central PMCID: PMC4264611.


1163: Oku K, Amengual O, Bohgaki T, Horita T, Yasuda S, Atsumi T. An independent 
validation of the Global Anti-Phospholipid Syndrome Score in a Japanese cohort of
patients with autoimmune diseases. Lupus. 2015 Jun;24(7):774-5. doi:
10.1177/0961203314561284. Epub 2014 Nov 28. PubMed PMID: 25432782.


1164: Aksu O, Aydın B, Doguç DK, Ilhan I, Ozturk O, Altuntas A, Demirkan H,
Koroglu BK, Tamer MN. The evaluation of Nesfatin-1 levels in patients with OSAS
associated with metabolic syndrome. J Endocrinol Invest. 2015 Apr;38(4):463-9.
doi: 10.1007/s40618-014-0216-0. Epub 2014 Nov 29. PubMed PMID: 25432328.


1165: Robertson WG. Professor Roger Sutton DM, FRCPC: in memoriam. Urolithiasis. 
2015 Feb;43(1):3. doi: 10.1007/s00240-014-0744-2. Epub 2014 Nov 29. PubMed PMID: 
25432302.


1166: Alkandari O, Nampoory N, Nair P, Atta A, Zakaria Z, Mossad A, Yagan J,
Al-Otaibi T. Recurrent Focal Segmental Glomerulosclerosis and Abatacept: Case
Report. Exp Clin Transplant. 2014 Nov 27. doi: 10.6002/ect.2014.0154. [Epub ahead
of print] PubMed PMID: 25432003.


1167: Le TK, Chang M, Nelson C, Sortais JA, Chand P, Tallman K. Upstream
discussion provided in the ambulatory setting to assist patients with chronic
kidney disease considering dialysis. Perm J. 2015 Winter;19(1):30-3. doi:
10.7812/TPP/14-053. Epub 2014 Nov 24. PubMed PMID: 25432000; PubMed Central
PMCID: PMC4315373.


1168: Nur S, Khan Y, Nur S, Boroujerdi H. Hypernatremia: correction rate and
hemodialysis. Case Rep Med. 2014;2014:736073. doi: 10.1155/2014/736073. Epub 2014
Nov 9. PubMed PMID: 25431600; PubMed Central PMCID: PMC4241301.


1169: McAdoo SP, Tanna A, Randone O, Tam FW, Tarzi RM, Levy JB, Griffith M,
Lightstone L, Cook HT, Cairns T, Pusey CD. Necrotizing and crescentic
glomerulonephritis presenting with preserved renal function in patients with
underlying multisystem autoimmune disease: a retrospective case series.
Rheumatology (Oxford). 2015 Jun;54(6):1025-32. doi: 10.1093/rheumatology/keu445. 
Epub 2014 Nov 26. PubMed PMID: 25431483; PubMed Central PMCID: PMC4476844.


1170: Chase HS, Hirsch JS, Mohan S, Rao MK, Radhakrishnan J. Presence of early
CKD-related metabolic complications predict progression of stage 3 CKD: a
case-controlled study. BMC Nephrol. 2014 Nov 27;15:187. doi:
10.1186/1471-2369-15-187. PubMed PMID: 25431293; PubMed Central PMCID:
PMC4258953.


1171: Böhm M, Schumacher H, Schmieder RE, Mann JF, Teo K, Lonn E, Sleight P,
Mancia G, Linz D, Mahfoud F, Ukena C, Sliwa K, Bakris G, Yusuf S. Resting heart
rate is associated with renal disease outcomes in patients with vascular disease:
results of the ONTARGET and TRANSCEND studies. J Intern Med. 2015
Jul;278(1):38-49. doi: 10.1111/joim.12333. Epub 2014 Dec 22. PubMed PMID:
25431275.


1172: Jia T, Risérus U, Xu H, Lindholm B, Ärnlöv J, Sjögren P, Cederholm T,
Larsson TE, Ikizler TA, Carrero JJ. Kidney function, β-cell function and glucose 
tolerance in older men. J Clin Endocrinol Metab. 2015 Feb;100(2):587-93. doi:
10.1210/jc.2014-3313. Epub 2014 Nov 27. PubMed PMID: 25429626; PubMed Central
PMCID: PMC4318901.


1173: Kao JL, Huang CH, Su HL, Chang YM, Shiao CC. Ampullary pseudotumour: an
endoscopic clue to autoimmune pancreatitis. West Indian Med J. 2014
Aug;63(4):390-1. doi: 10.7727/wimj.2013.084. Epub 2014 Jun 11. PubMed PMID:
25429492; PubMed Central PMCID: PMC4663923.


1174: Spurney RF. Non-immunologic actions of calcineurin inhibitors in
proteinuric kidney diseases. Front Endocrinol (Lausanne). 2014 Nov 12;5:181. doi:
10.3389/fendo.2014.00181. eCollection 2014. Review. PubMed PMID: 25429282; PubMed
Central PMCID: PMC4228912.


1175: Shah MK, Workeneh B, Taffet GE. Hypernatremia in the geriatric population. 
Clin Interv Aging. 2014 Nov 19;9:1987-92. doi: 10.2147/CIA.S65214. eCollection
2014. PubMed PMID: 25429210; PubMed Central PMCID: PMC4242070.


1176: Edaigbini SA, Delia IZ, Aminu MB, Bosan IB, Ibrahim A, Anumenechi N.
Vascular surgeries in West Africa: challenges and prospects. Asian Cardiovasc
Thorac Ann. 2015 Jun;23(5):552-7. doi: 10.1177/0218492314561646. Epub 2014 Nov
26. PubMed PMID: 25429087.


1177: He M, Xu M, Zhang B, Liang J, Chen P, Lee JY, Johnson TA, Li H, Yang X, Dai
J, Liang L, Gui L, Qi Q, Huang J, Li Y, Adair LS, Aung T, Cai Q, Cheng CY, Cho
MC, Cho YS, Chu M, Cui B, Gao YT, Go MJ, Gu D, Gu W, Guo H, Hao Y, Hong J, Hu Z, 
Hu Y, Huang J, Hwang JY, Ikram MK, Jin G, Kang DH, Khor CC, Kim BJ, Kim HT, Kubo 
M, Lee J, Lee J, Lee NR, Li R, Li J, Liu J, Longe J, Lu W, Lu X, Miao X, Okada Y,
Ong RT, Qiu G, Seielstad M, Sim X, Song H, Takeuchi F, Tanaka T, Taylor PR, Wang 
L, Wang W, Wang Y, Wu C, Wu Y, Xiang YB, Yamamoto K, Yang H, Liao M, Yokota M,
Young T, Zhang X, Kato N, Wang QK, Zheng W, Hu FB, Lin D, Shen H, Teo YY, Mo Z,
Wong TY, Lin X, Mohlke KL, Ning G, Tsunoda T, Han BG, Shu XO, Tai ES, Wu T, Qi L.
Meta-analysis of genome-wide association studies of adult height in East Asians
identifies 17 novel loci. Hum Mol Genet. 2015 Mar 15;24(6):1791-800. doi:
10.1093/hmg/ddu583. Epub 2014 Nov 26. PubMed PMID: 25429064; PubMed Central
PMCID: PMC4351379.


1178: Reynolds BC, Hambleton S, Dammann DF, Lambert HJ, Emonts M. Troublesome
Thai travels. Arch Dis Child Educ Pract Ed. 2015 Jun;100(3):144-5, 166-7. doi:
10.1136/archdischild-2013-305874. Epub 2014 Nov 26. PubMed PMID: 25428927.


1179: Kurtz I. Molecular mechanisms and regulation of urinary acidification.
Compr Physiol. 2014 Oct;4(4):1737-74. doi: 10.1002/cphy.c140021. Review. PubMed
PMID: 25428859; PubMed Central PMCID: PMC4590986.


1180: Teplan V, Králová Lesná I, Piťha J, Mahrová A, Racek J, Valkovský I,
Sekerková A, Štollová M. Asymmetric dimethylarginine and endothelial progenitor
cells after renal transplantation: the effect of exercise training. Physiol Res. 
2014;63 Suppl 3:S411-7. Retraction in: Physiol Res. 2015;64(4):593. PubMed PMID: 
25428747.


1181: Cibičková Ľ, Karásek D, Langová K, Vaverková H, Orság J, Lukeš J, Novotný
D. Correlation of lipid parameters and markers of insulin resistance: does
smoking make a difference? Physiol Res. 2014;63 Suppl 3:S387-93. PubMed PMID:
25428744.


1182: Pedrini LA, Krisp C, Gmerek A, Wolters DA. Patterns of Proteins Removed
with High-Flux Membranes on High-Volume Hemodiafiltration Detected with a
MultiDimensional LC-MS/MS Strategy. Blood Purif. 2014 Nov 20;38(2):115-126. [Epub
ahead of print] PubMed PMID: 25428561.


1183: Alberici I, Bayazit AK, Drozdz D, Emre S, Fischbach M, Harambat J,
Jankauskiene A, Litwin M, Mir S, Morello W, Peco-Antic A, Sallay P, Sever L,
Simonetti GD, Szczesniak P, Teixeira A, Vidal E, Wuehl E, Mehls O, Weber LT,
Schaefer F, Montini G; ESCAPE Study Group; PREDICT Trial. Pathogens causing
urinary tract infections in infants: a European overview by the ESCAPE study
group. Eur J Pediatr. 2015 Jun;174(6):783-90. doi: 10.1007/s00431-014-2459-3.
Epub 2014 Nov 28. PubMed PMID: 25428232.


1184: Dong G, Liu Y, Zhang L, Huang S, Ding HF, Dong Z. mTOR contributes to ER
stress and associated apoptosis in renal tubular cells. Am J Physiol Renal
Physiol. 2015 Feb 1;308(3):F267-74. doi: 10.1152/ajprenal.00629.2014. Epub 2014
Nov 26. PubMed PMID: 25428129; PubMed Central PMCID: PMC4312961.


1185: Megyesi J, Tarcsafalvi A, Li S, Hodeify R, Seng NS, Portilla D, Price PM.
Increased expression of p21WAF1/CIP1 in kidney proximal tubules mediates
fibrosis. Am J Physiol Renal Physiol. 2015 Jan 15;308(2):F122-30. doi:
10.1152/ajprenal.00489.2014. Epub 2014 Nov 26. PubMed PMID: 25428126; PubMed
Central PMCID: PMC4340262.


1186: Zhao J, Miyamoto S, You YH, Sharma K. AMP-activated protein kinase (AMPK)
activation inhibits nuclear translocation of Smad4 in mesangial cells and
diabetic kidneys. Am J Physiol Renal Physiol. 2015 May 15;308(10):F1167-77. doi: 
10.1152/ajprenal.00234.2014. Epub 2014 Nov 26. PubMed PMID: 25428125; PubMed
Central PMCID: PMC4437003.


1187: Kohagura K, Ohya Y. Renal tubulointerstitial damage and salt-sensitive
hypertension in chronic kidney disease: is the tubulointerstitium relevant beyond
the glomerulus? Hypertens Res. 2015 Feb;38(2):102-3. doi: 10.1038/hr.2014.167.
Epub 2014 Nov 27. PubMed PMID: 25427684.


1188: He L, Peng X, Zhu J, Chen X, Liu H, Tang C, Dong Z, Liu F, Peng Y.
Mangiferin attenuate sepsis-induced acute kidney injury via antioxidant and
anti-inflammatory effects. Am J Nephrol. 2014;40(5):441-50. doi:
10.1159/000369220. Epub 2014 Nov 22. PubMed PMID: 25427663.


1189: Covic A, Voroneanu L, Goldsmith D. Routine bioimpedance-derived volume
assessment for all hypertensives: a new paradigm. Am J Nephrol.
2014;40(5):434-40. doi: 10.1159/000369218. Epub 2014 Nov 22. PubMed PMID:
25427586.


1190: Szczech LA, Stewart RC, Su HL, DeLoskey RJ, Astor BC, Fox CH, McCullough
PA, Vassalotti JA. Primary care detection of chronic kidney disease in adults
with type-2 diabetes: the ADD-CKD Study (awareness, detection and drug therapy in
type 2 diabetes and chronic kidney disease). PLoS One. 2014 Nov 26;9(11):e110535.
doi: 10.1371/journal.pone.0110535. eCollection 2014. PubMed PMID: 25427285;
PubMed Central PMCID: PMC4245114.


1191: Zeidan S, Akkary R, Ghabril R, Diab N, Abou-Jaoude P. Why remove, when you 
can preserve... Kidney Int. 2014 Dec;86(6):1275. doi: 10.1038/ki.2014.132. PubMed
PMID: 25427098.


1192: Davenport A. Bilateral hydronephrosis secondary to female circumcision.
Kidney Int. 2014 Dec;86(6):1274. doi: 10.1038/ki.2014.130. PubMed PMID: 25427097.


1193: Sharif A. The author replies. Kidney Int. 2014 Dec;86(6):1271. doi:
10.1038/ki.2014.289. PubMed PMID: 25427093.


1194: Cohen EP. Cancer after kidney transplant. Kidney Int. 2014 Dec;86(6):1271. 
doi: 10.1038/ki.2014.288. PubMed PMID: 25427092.


1195: Miglinas M. Utility of renal biopsy in the clinical management of renal
disease: hematuria should not be missed. Kidney Int. 2014 Dec;86(6):1269. doi:
10.1038/ki.2014.277. PubMed PMID: 25427087.


1196: Meijers BK, Poesen R, Evenepoel P. Heparin-coated dialyzer membranes: is
non-inferiority good enough? Kidney Int. 2014 Dec;86(6):1084-6. doi:
10.1038/ki.2014.315. PubMed PMID: 25427085.


1197: Feldt-Rasmussen B, Brandi L, Olgaard K. In memoriam: Claus Brun, MD, Dr
Med, 1914-2014. Kidney Int. 2014 Dec;86(6):1069. doi: 10.1038/ki.2014.353. PubMed
PMID: 25427078.


1198: Tan X, He J, Cao X, Zou J, Liu H, Ding X. Effects of oral carbonic
adsorbent (AST-120) on kidney of early-stage chronic kidney disease rats. Ren
Fail. 2015 Mar;37(2):337-42. doi: 10.3109/0886022X.2014.986006. Epub 2014 Nov 26.
PubMed PMID: 25426870.


1199: Zhao Z, Liao G, Li Y, Zhou S, Zou H, Fernando S. Prognostic value of
carbonic anhydrase IX immunohistochemical expression in renal cell carcinoma: a
meta-analysis of the literature. PLoS One. 2014 Nov 26;9(11):e114096. doi:
10.1371/journal.pone.0114096. eCollection 2014. PubMed PMID: 25426861; PubMed
Central PMCID: PMC4245260.


1200: Bob F, Bota S, Sporea I, Sirli R, Petrica L, Schiller A. Kidney shear wave 
speed values in subjects with and without renal pathology and inter-operator
reproducibility of acoustic radiation force impulse elastography
(ARFI)--preliminary results. PLoS One. 2014 Nov 26;9(11):e113761. doi:
10.1371/journal.pone.0113761. eCollection 2014. PubMed PMID: 25426849; PubMed
Central PMCID: PMC4245225.


1201: Chen YC, Su YC, Li CY, Wu CP, Lee MS. A nationwide cohort study suggests
chronic hepatitis B virus infection increases the risk of end-stage renal disease
among patients in Taiwan. Kidney Int. 2015 May;87(5):1030-8. doi:
10.1038/ki.2014.363. Epub 2014 Nov 26. PubMed PMID: 25426815.


1202: Ricci Z, Di Nardo M, Ronco C. Year in review 2013: Critical Care -
nephrology. Crit Care. 2014 Oct 21;18(5):574. doi: 10.1186/s13054-014-0574-1.
Review. PubMed PMID: 25426759; PubMed Central PMCID: PMC4281925.


1203: Pooranfar S, Shakoor E, Shafahi M, Salesi M, Karimi M, Roozbeh J,
Hasheminasab M. The effect of exercise training on quality and quantity of sleep 
and lipid profile in renal transplant patients: a randomized clinical trial. Int 
J Organ Transplant Med. 2014;5(4):157-65. PubMed PMID: 25426284; PubMed Central
PMCID: PMC4243047.


1204: Kitsati N, Liakos D, Ermeidi E, Mantzaris MD, Vasakos S, Kyratzopoulou E,
Eliadis P, Andrikos E, Kokkolou E, Sferopoulos G, Mamalaki A, Siamopoulos K,
Galaris D. Rapid elevation of transferrin saturation and serum hepcidin
concentration in hemodialysis patients after intravenous iron infusion.
Haematologica. 2015 Mar;100(3):e80-3. doi: 10.3324/haematol.2014.116806. Epub
2014 Nov 25. PubMed PMID: 25425685; PubMed Central PMCID: PMC4349282.


1205: Abkhezr M, Dryer SE. STAT3 regulates steady-state expression of
synaptopodin in cultured mouse podocytes. Mol Pharmacol. 2015 Feb;87(2):231-9.
doi: 10.1124/mol.114.094508. Epub 2014 Nov 25. PubMed PMID: 25425624.


1206: Kurano M, Suzuki A, Inoue A, Tokuhara Y, Kano K, Matsumoto H, Igarashi K,
Ohkawa R, Nakamura K, Dohi T, Miyauchi K, Daida H, Tsukamoto K, Ikeda H, Aoki J, 
Yatomi Y. Possible involvement of minor lysophospholipids in the increase in
plasma lysophosphatidic acid in acute coronary syndrome. Arterioscler Thromb Vasc
Biol. 2015 Feb;35(2):463-70. doi: 10.1161/ATVBAHA.114.304748. Epub 2014 Nov 25.
PubMed PMID: 25425621.


1207: Stack AG, Casserly LF, Cronin CJ, Chernenko T, Cullen W, Hannigan A, Saran 
R, Johnson H, Browne G, Ferguson JP. Prevalence and variation of Chronic Kidney
Disease in the Irish health system: initial findings from the National Kidney
Disease Surveillance Programme. BMC Nephrol. 2014 Nov 25;15:185. doi:
10.1186/1471-2369-15-185. PubMed PMID: 25425510; PubMed Central PMCID:
PMC4258258.


1208: Siriopol D, Hogas S, Veisa G, Mititiuc I, Volovat C, Apetrii M, Onofriescu 
M, Busila I, Oleniuc M, Covic A. Tissue advanced glycation end products (AGEs),
measured by skin autofluorescence, predict mortality in peritoneal dialysis. Int 
Urol Nephrol. 2015 Mar;47(3):563-9. doi: 10.1007/s11255-014-0870-3. Epub 2014 Nov
26. PubMed PMID: 25425437.


1209: Wang J, Liu S, Li H, Sun J, Zhang S, Xu X, Liu Y, Wang Y, Miao L. A review 
of rodent models of peritoneal dialysis and its complications. Int Urol Nephrol. 
2015 Jan;47(1):209-15. doi: 10.1007/s11255-014-0829-4. Epub 2014 Nov 26. Review. 
PubMed PMID: 25425436.


1210: Gordon EJ, Patel CH, Sohn MW, Hippen B, Sherman LA. Does financial
compensation for living kidney donation change willingness to donate? Am J
Transplant. 2015 Jan;15(1):265-73. doi: 10.1111/ajt.13004. Epub 2014 Nov 25.
PubMed PMID: 25425398.


1211: Sharda N, Bakhtar O, Thajudeen B, Meister E, Szerlip H. Manual urine
microscopy versus automated urine analyzer microscopy in patients with acute
kidney injury. Lab Med. 2014 Fall;45(4):e152-5. doi: 10.1309/LMVJK6W4KQL1ZHKS.
PubMed PMID: 25425026.


1212: Sileanu FE, Murugan R, Lucko N, Clermont G, Kane-Gill SL, Handler SM,
Kellum JA. AKI in low-risk versus high-risk patients in intensive care. Clin J Am
Soc Nephrol. 2015 Feb 6;10(2):187-96. doi: 10.2215/CJN.03200314. Epub 2014 Nov
25. PubMed PMID: 25424992; PubMed Central PMCID: PMC4317734.


1213: Kopecky C, Genser B, Drechsler C, Krane V, Kaltenecker CC, Hengstschläger
M, März W, Wanner C, Säemann MD, Weichhart T. Quantification of HDL proteins,
cardiac events, and mortality in patients with type 2 diabetes on hemodialysis.
Clin J Am Soc Nephrol. 2015 Feb 6;10(2):224-31. doi: 10.2215/CJN.06560714. Epub
2014 Nov 25. PubMed PMID: 25424990; PubMed Central PMCID: PMC4317744.


1214: Sharif A. Sirolimus after kidney transplantation. BMJ. 2014 Nov
25;349:g6808. doi: 10.1136/bmj.g6808. PubMed PMID: 25424845.


1215: Queiroz AL, Barreto DM, Silva Junior GB, Tavares Neto JE, Costa FI,
Patrocínio RM, Daher Ede F, Almeida PR. Pattern, clinical features and response
to corticoids of glomerular diseases in a Brazilian population. An analytical
cross-sectional study. Sao Paulo Med J. 2015 Feb;133(1):43-50. doi:
10.1590/1516-3180.2013.7360006. Epub 2014 Nov 28. PubMed PMID: 25424774.


1216: Ma J, Chen X, Li JS, Peng L, Wei SY, Zhao SL, Li T, Zhu D, He YX, Wei QJ,
Li B. Upregulation of podocyte-secreted angiopoietin-like-4 in diabetic
nephropathy. Endocrine. 2015 Jun;49(2):373-84. doi: 10.1007/s12020-014-0486-5.
Epub 2014 Nov 26. PubMed PMID: 25424436.


1217: Motonishi S, Nangaku M, Wada T, Ishimoto Y, Ohse T, Matsusaka T, Kubota N, 
Shimizu A, Kadowaki T, Tobe K, Inagi R. Sirtuin1 Maintains Actin Cytoskeleton by 
Deacetylation of Cortactin in Injured Podocytes. J Am Soc Nephrol. 2015
Aug;26(8):1939-59. doi: 10.1681/ASN.2014030289. Epub 2014 Nov 25. PubMed PMID:
25424328; PubMed Central PMCID: PMC4520160.


1218: Ando R. [New Developments in CKD-MBD. Strategies for the management of
predilalysis CKD-MBD]. Clin Calcium. 2014 Dec;24(12):1845-51. doi:
CliCa141218451851. Japanese. PubMed PMID: 25423931.


1219: Mizobuchi M, Inoue T. [New Developments in CKD-MBD. Future perspective of
calcimimetics]. Clin Calcium. 2014 Dec;24(12):1825-30. doi: CliCa141218251830.
Japanese. PubMed PMID: 25423928.


1220: Yokoyama K. [New Developments in CKD-MBD. New aspects in phosphate
binders]. Clin Calcium. 2014 Dec;24(12):1815-23. doi: CliCa141218151823.
Japanese. PubMed PMID: 25423927.


1221: Kakuta T, Sawada K. [New Developments in CKD-MBD. Cell Biology of
parathyroid in CKD]. Clin Calcium. 2014 Dec;24(12):1801-8. doi:
CliCa141218011808. Japanese. PubMed PMID: 25423925.


1222: Joki N, Hayashi T. [New Developments in CKD-MBD. Imbalance of myocardial
oxygen supply and demand in CKD patients with cardiovascular calcification]. Clin
Calcium. 2014 Dec;24(12):1779-84. doi: CliCa141217791784. Japanese. PubMed PMID: 
25423922.


1223: Komaba H. [New Developments in CKD-MBD. Development and progression of
CKD-MBD in predialysis period -when and how?]. Clin Calcium. 2014
Dec;24(12):1771-8. doi: CliCa141217711778. Japanese. PubMed PMID: 25423921.


1224: Tsukamoto Y. [New Developments in CKD-MBD. How to "Thinking Global! Acting 
Local" for treating CKD-MBD]. Clin Calcium. 2014 Dec;24(12):1757-61. doi:
CliCa141217571761. Japanese. PubMed PMID: 25423919.


1225: Schelleckes M, Lenders M, Guske K, Schmitz B, Tanislav C, Ständer S, Metze 
D, Katona I, Weis J, Brand SM, Duning T, Brand E. Cryptogenic stroke and small
fiber neuropathy of unknown etiology in patients with alpha-galactosidase A -10T 
genotype. Orphanet J Rare Dis. 2014 Nov 26;9:178. doi: 10.1186/s13023-014-0178-5.
PubMed PMID: 25423912; PubMed Central PMCID: PMC4255940.


1226: Van Huffel L, Tomson CR, Ruige J, Nistor I, Van Biesen W, Bolignano D.
Dietary restriction and exercise for diabetic patients with chronic kidney
disease: a systematic review. PLoS One. 2014 Nov 25;9(11):e113667. doi:
10.1371/journal.pone.0113667. eCollection 2014. Review. PubMed PMID: 25423489;
PubMed Central PMCID: PMC4244158.


1227: Wirth J, Buijsse B, di Giuseppe R, Fritsche A, Hense HW, Westphal S,
Isermann B, Boeing H, Weikert C. Relationship between N-terminal pro-brain
natriuretic peptide, obesity and the risk of heart failure in middle-aged German 
adults. PLoS One. 2014 Nov 25;9(11):e113710. doi: 10.1371/journal.pone.0113710.
eCollection 2014. PubMed PMID: 25423197; PubMed Central PMCID: PMC4244121.


1228: Li L, Yin Q, Tang X, Bai L, Zhang J, Gou S, Zhu H, Cheng J, Fu P, Liu F.
C3a receptor antagonist ameliorates inflammatory and fibrotic signals in type 2
diabetic nephropathy by suppressing the activation of TGF-β/smad3 and IKBα
pathway. PLoS One. 2014 Nov 25;9(11):e113639. doi: 10.1371/journal.pone.0113639. 
eCollection 2014. PubMed PMID: 25422985; PubMed Central PMCID: PMC4244104.


1229: Buckalew VM, Gonick HC, Kramer HJ, Lichardus B. A tribute to Hugh de
Wardener. Hypertension. 2014 Nov;64(5):906-7. PubMed PMID: 25422841.


1230: Chou W, Chung MH, Wang HY, Chen JH, Chen WL, Guo HR, Lin HJ, Su SB, Huang
CC, Hsu CC. Clinical characteristics of hyperglycemic crises in patients without 
a history of diabetes. J Diabetes Investig. 2014 Nov;5(6):657-62. doi:
10.1111/jdi.12209. Epub 2014 Mar 5. PubMed PMID: 25422765; PubMed Central PMCID: 
PMC4234228.


1231: Nojiri T, Kurano M, Tokuhara Y, Ohkubo S, Hara M, Ikeda H, Tsukamoto K,
Yatomi Y. Modulation of sphingosine-1-phosphate and apolipoprotein M levels in
the plasma, liver and kidneys in streptozotocin-induced diabetic mice. J Diabetes
Investig. 2014 Nov;5(6):639-48. doi: 10.1111/jdi.12232. Epub 2014 Apr 21. PubMed 
PMID: 25422763; PubMed Central PMCID: PMC4234226.


1232: Colucci M, Stöckmann H, Butera A, Masotti A, Baldassarre A, Giorda E,
Petrini S, Rudd PM, Sitia R, Emma F, Vivarelli M. Sialylation of N-linked glycans
influences the immunomodulatory effects of IgM on T cells. J Immunol. 2015 Jan
1;194(1):151-7. doi: 10.4049/jimmunol.1402025. Epub 2014 Nov 24. PubMed PMID:
25422509.


1233: Narayanan M, Casimiro I, Pichler R. A unique way to treat Goodpasture's
disease. BMJ Case Rep. 2014 Nov 24;2014. pii: bcr2014206220. doi:
10.1136/bcr-2014-206220. PubMed PMID: 25422333.


1234: Komaba H, Kakuta T, Suzuki H, Hida M, Suga T, Fukagawa M. Survival
advantage of lanthanum carbonate for hemodialysis patients with uncontrolled
hyperphosphatemia. Nephrol Dial Transplant. 2015 Jan;30(1):107-14. doi:
10.1093/ndt/gfu335. Epub 2014 Nov 23. PubMed PMID: 25422311.


1235: Knoll GA, Kokolo MB, Mallick R, Beck A, Buenaventura CD, Ducharme R,
Barsoum R, Bernasconi C, Blydt-Hansen TD, Ekberg H, Felipe CR, Firth J, Gallon L,
Gelens M, Glotz D, Gossmann J, Guba M, Morsy AA, Salgo R, Scheuermann EH,
Tedesco-Silva H, Vitko S, Watson C, Fergusson DA. Effect of sirolimus on
malignancy and survival after kidney transplantation: systematic review and
meta-analysis of individual patient data. BMJ. 2014 Nov 24;349:g6679. doi:
10.1136/bmj.g6679. Review. Erratum in: BMJ. 2014;349:g7543. PubMed PMID:
25422259; PubMed Central PMCID: PMC4241732.


1236: Wang H, Zhang M, Mao H, Cheng Z, Zhang Q, Jiang C, Sun C, Sun L. Serum
neutrophil gelatinase-associated lipocalin and proinflammatory cytokines in pigs 
with septic versus non-septic acute kidney injury. Int Urol Nephrol. 2015
Feb;47(2):413-20. doi: 10.1007/s11255-014-0878-8. Epub 2014 Nov 25. PubMed PMID: 
25422032.


1237: Liu YP, Gu YM, Thijs L, Knapen MH, Salvi E, Citterio L, Petit T, Carpini
SD, Zhang Z, Jacobs L, Jin Y, Barlassina C, Manunta P, Kuznetsova T, Verhamme P, 
Struijker-Boudier HA, Cusi D, Vermeer C, Staessen JA. Inactive matrix Gla protein
is causally related to adverse health outcomes: a Mendelian randomization study
in a Flemish population. Hypertension. 2015 Feb;65(2):463-70. doi:
10.1161/HYPERTENSIONAHA.114.04494. Epub 2014 Nov 24. PubMed PMID: 25421980.


1238: Mahfoud F, Ruilope LM, Böhm M, Schmieder RE. Aldosterone antagonists and
renal denervation: friends or foes? Hypertension. 2015 Feb;65(2):280-2. doi:
10.1161/HYPERTENSIONAHA.114.04119. Epub 2014 Nov 24. PubMed PMID: 25421977.


1239: Yang TY, Lin WM, Lin CL, Sung FC, Kao CH. Correlation between use of
simvastatin and lovastatin and female lung cancer risk: a nationwide case-control
study. Int J Clin Pract. 2015 May;69(5):571-6. doi: 10.1111/ijcp.12598. Epub 2014
Nov 25. PubMed PMID: 25421876.


1240: Lazzeri E, Romagnani P. Podocyte biology: Differentiation of parietal
epithelial cells into podocytes. Nat Rev Nephrol. 2015 Jan;11(1):7-8. doi:
10.1038/nrneph.2014.218. Epub 2014 Nov 25. PubMed PMID: 25421831.


1241: Huang Y, Tong J, He F, Yu X, Fan L, Hu J, Tan J, Chen Z. miR-141 regulates 
TGF-β1-induced epithelial-mesenchymal transition through repression of HIPK2
expression in renal tubular epithelial cells. Int J Mol Med. 2015
Feb;35(2):311-8. doi: 10.3892/ijmm.2014.2008. Epub 2014 Nov 24. PubMed PMID:
25421593; PubMed Central PMCID: PMC4292766.


1242: Li J, Li D, Xu Y, Wang A, Xu C, Yu C. The optimal timing of hemoperfusion
component in combined hemodialysis-hemoperfusion treatment for uremic toxins
removal. Ren Fail. 2015 Feb;37(1):103-7. doi: 10.3109/0886022X.2014.976131. Epub 
2014 Nov 25. PubMed PMID: 25421427.


1243: Nakamoto S, Kanda T, Nakaseko C, Sakaida E, Ohwada C, Takeuchi M, Takeda Y,
Mimura N, Iseki T, Wu S, Arai M, Imazeki F, Saito K, Shirasawa H, Yokosuka O.
Reactivation of hepatitis B virus in hematopoietic stem cell transplant
recipients in Japan: efficacy of nucleos(t)ide analogues for prevention and
treatment. Int J Mol Sci. 2014 Nov 21;15(11):21455-67. doi:
10.3390/ijms151121455. PubMed PMID: 25421241; PubMed Central PMCID: PMC4264235.


1244: Becknell B, Schober M, Korbel L, Spencer JD. The diagnosis, evaluation and 
treatment of acute and recurrent pediatric urinary tract infections. Expert Rev
Anti Infect Ther. 2015 Jan;13(1):81-90. doi: 10.1586/14787210.2015.986097. Epub
2014 Nov 25. Review. PubMed PMID: 25421102; PubMed Central PMCID: PMC4652790.


1245: Papadopoulos S, Karapanagiotou A, Kydona C, Dimitriadis C, Theodoridou T,
Piperidou M, Imvrios G, Fouzas I, Gritsi-Gerogianni N. Causes and incidence of
renal replacement therapy application in orthotopic liver transplantation
patients: our experience. Transplant Proc. 2014 Nov;46(9):3228-31. doi:
10.1016/j.transproceed.2014.09.162. PubMed PMID: 25420866.


1246: Karapanagiotou A, Dimitriadis C, Papadopoulos S, Kydona C, Kefsenidis S,
Papanikolaou V, Gritsi-Gerogianni N. Comparison of RIFLE and AKIN criteria in the
evaluation of the frequency of acute kidney injury in post-liver transplantation 
patients. Transplant Proc. 2014 Nov;46(9):3222-7. doi:
10.1016/j.transproceed.2014.09.161. PubMed PMID: 25420865.


1247: Karapanagiotou A, Kydona C, Dimitriadis C, Papadopoulos S, Theodoridou T,
Tholioti T, Fouzas G, Imvrios G, Gritsi-Gerogianni N. Impact of the Model for
End-stage Liver Disease (MELD) score on liver transplantation in Greece.
Transplant Proc. 2014 Nov;46(9):3212-5. doi: 10.1016/j.transproceed.2014.10.032. 
PubMed PMID: 25420862.


1248: Koukoulaki M, Papadaki M, Pistolas D, Balaska A, Hadjicontantinou V,
Paniara O, Drakopoulos S. Effect of transient BK viremia and viruria on long-term
renal allograft survival and function. Transplant Proc. 2014 Nov;46(9):3187-90.
doi: 10.1016/j.transproceed.2014.10.028. PubMed PMID: 25420855.


1249: Koukoulaki M, Kitsiou V, Balaska A, Pistolas D, Loukopoulos I, Drakopoulos 
V, Athanasiadis T, Tarassi K, Vougas V, Metaxatos G, Apostolou T, Papasteriadi C,
Drakopoulos S, Hadjiyannakis E. Immunologic prognostic factors of renal allograft
survival. Transplant Proc. 2014 Nov;46(9):3175-8. doi:
10.1016/j.transproceed.2014.10.031. PubMed PMID: 25420852.


1250: Uva PD, Villavicencio Fornaciari S, Giunippero AE, Cabrera IC, Casadei DH. 
Case report: pancreas graft with a duodenal complication rescued using total
duodenectomy. Transplant Proc. 2014 Nov;46(9):3068-71. doi:
10.1016/j.transproceed.2014.07.019. PubMed PMID: 25420824.


1251: Dufrechou L, Nin M, Curi L, Larre Borges P, Martínez Asuaga M, Noboa O,
Orihuela S, González-Martínez F, Larre Borges A. Clinical spectrum of cutaneous
manifestations in renal and renopancreatic recipients in two centers in Uruguay. 
Transplant Proc. 2014 Nov;46(9):3047-9. doi: 10.1016/j.transproceed.2014.07.012. 
PubMed PMID: 25420819.


1252: Rossano A, Valdez-Ortiz R, Garcia L, Valdés O, Cícero A, Hinojosa H,
Fernandez D, Bautista R, Díaz P, Zavala J, Navarro-Reynoso F, Soto V,
San-Cristobal P, Díliz HS. Reproducible model to perform kidney transplantation
in a low-resource population. Transplant Proc. 2014 Nov;46(9):3032-8. doi:
10.1016/j.transproceed.2014.07.028. PubMed PMID: 25420816.


1253: Schiavelli R, Bonaventura R, Rial MC, Petrone H, Pujol GS, Gaite LJ, Acosta
M, Gutierrez A, Acosta F, Valdez G, Raffaele P, Chanta G, Perez M, Potes L, Suso 
E, Cremades G, Ibañez J, Imperiali N, Luxardo R, Castellanos M, Maggiora E,
Carreño CA, Cobos M, Marinic K, Sinchi JL, Otero AB, Freire MC. First
epidemiologic study in Argentina of the prevalence of BK viruria in kidney
transplant patients. Transplant Proc. 2014 Nov;46(9):3010-4. doi:
10.1016/j.transproceed.2014.07.009. PubMed PMID: 25420812.


1254: Gonzalez-Martínez F, Orihuela S, Orihuela N, Manzo L, Nuñez N, Nin M.
Descriptive retrospective comparative study between two brands of mycophenolate
mofetil used in Uruguay: innovator versus generic (Suprimun). Transplant Proc.
2014 Nov;46(9):2996-9. doi: 10.1016/j.transproceed.2014.07.018. PubMed PMID:
25420809.


1255: González-Martínez F, Curi L, González-Carballido G, Núñez N, Manzo L,
Kurdián M, Larre Borges P, Nin M, Orihuela S. Preemptive kidney
transplantation--a team experience in Uruguay. Transplant Proc. 2014
Nov;46(9):2984-6. doi: 10.1016/j.transproceed.2014.07.006. PubMed PMID: 25420806.


1256: Rigo D, Barrón MB, Martinatto C, Mukdsi J, Orías M, Novoa P. Electron
microscopy contribution to diagnosing transplant glomerulopathy: a single-center 
experience. Transplant Proc. 2014 Nov;46(9):2975-80. doi:
10.1016/j.transproceed.2014.07.008. PubMed PMID: 25420804.


1257: Ludvigsen MS, Hermansen HM, Lindberg M. The quality of nursing care during 
intradialytic fluid removal in haemodialysis: time to change practice? J Clin
Nurs. 2015 Jun;24(11-12):1733-6. doi: 10.1111/jocn.12735. Epub 2014 Nov 24.
PubMed PMID: 25420553.


1258: Japanese Society of Nephrology. [JSN and MHLW Clinical Practice Guideline
for Nephrotic Syndrome 2014]. Nihon Jinzo Gakkai Shi. 2014;56(7):909-1028.
Japanese. PubMed PMID: 25420401.


1259: Bhat ZY, Sharma N, Pillai U, Singh A. Unusual Cause and Presentation of
Collapsing Focal Segmental Glomerulosclerosis. Am J Ther. 2014 Nov 21. [Epub
ahead of print] PubMed PMID: 25420079.


1260: Singla M, Shikha D, Lee S, Baumstein D, Chaudhari A, Carbajal R. Ileal
Neobladder With Mucous Plugs as a Cause of Obstructive Acute Kidney Injury
Requiring Emergent Hemodialysis. Am J Ther. 2014 Nov 21. [Epub ahead of print]
PubMed PMID: 25420078.


1261: Eirin A, Zhu XY, Ebrahimi B, Krier JD, Riester SM, van Wijnen AJ, Lerman A,
Lerman LO. Intrarenal Delivery of Mesenchymal Stem Cells and Endothelial
Progenitor Cells Attenuates Hypertensive Cardiomyopathy in Experimental
Renovascular Hypertension. Cell Transplant. 2015;24(10):2041-53. doi:
10.3727/096368914X685582. Epub 2014 Nov 21. PubMed PMID: 25420012; PubMed Central
PMCID: PMC4440858.


1262: Kang HM, Ahn SH, Choi P, Ko YA, Han SH, Chinga F, Park AS, Tao J, Sharma K,
Pullman J, Bottinger EP, Goldberg IJ, Susztak K. Defective fatty acid oxidation
in renal tubular epithelial cells has a key role in kidney fibrosis development. 
Nat Med. 2015 Jan;21(1):37-46. doi: 10.1038/nm.3762. Epub 2014 Dec 1. PubMed
PMID: 25419705; PubMed Central PMCID: PMC4444078.


1263: Slegtenhorst BR, Dor FJ, Rodriguez H, Voskuil FJ, Tullius SG.
Ischemia/reperfusion Injury and its Consequences on Immunity and Inflammation.
Curr Transplant Rep. 2014 Sep 1;1(3):147-154. PubMed PMID: 25419507; PubMed
Central PMCID: PMC4235532.


1264: Nigro N, Winzeler B, Suter-Widmer I, Schuetz P, Arici B, Bally M, Blum CA, 
Nickel CH, Bingisser R, Bock A, Rentsch Savoca K, Huber A, Müller B, Christ-Crain
M. Mid-regional pro-atrial natriuretic peptide and the assessment of volaemic
status and differential diagnosis of profound hyponatraemia. J Intern Med. 2015
Jul;278(1):29-37. doi: 10.1111/joim.12332. Epub 2014 Dec 11. PubMed PMID:
25418365.


1265: Choudhry H, Albukhari A, Morotti M, Haider S, Moralli D, Smythies J,
Schödel J, Green CM, Camps C, Buffa F, Ratcliffe P, Ragoussis J, Harris AL, Mole 
DR. Tumor hypoxia induces nuclear paraspeckle formation through HIF-2α dependent 
transcriptional activation of NEAT1 leading to cancer cell survival. Oncogene.
2015 Aug 20;34(34):4482-90. doi: 10.1038/onc.2014.378. Epub 2014 Nov 24. Erratum 
in: Oncogene. 2015 Aug 20;34(34):4546. PubMed PMID: 25417700; PubMed Central
PMCID: PMC4430310.


1266: Inal S, İnal EE, Okyay GU, Öztürk GT, Öneç K, Güz G. Fibromyalgia and
nondipper circadian blood pressure variability. J Clin Rheumatol. 2014
Dec;20(8):422-6. doi: 10.1097/RHU.0000000000000189. PubMed PMID: 25417678.


1267: Ardaillou R, Ronco P. Gabriel Richet (1916-2014). Nephrol Dial Transplant. 
2014 Dec;29(12):2350-1. doi: 10.1093/ndt/gfu353. PubMed PMID: 25416823.


1268: Feldt-Rasmussen B, Brandi L, Olgaard K. Claus Brun (1914-2014). Nephrol
Dial Transplant. 2014 Dec;29(12):2348-9. doi: 10.1093/ndt/gfu344. PubMed PMID:
25416822.


1269: Maas RJ, Deegens JK, Wetzels JF. Permeability factors in idiopathic
nephrotic syndrome: historical perspectives and lessons for the future. Nephrol
Dial Transplant. 2014 Dec;29(12):2207-16. doi: 10.1093/ndt/gfu355. Review. PubMed
PMID: 25416821.


1270: Tan SJ, Smith ER, Hewitson TD, Holt SG, Toussaint ND. Diurnal variation and
short-term pre-analytical stability of serum soluble α-klotho in healthy
volunteers: a pilot study. Ann Clin Biochem. 2015 Jul;52(Pt 4):506-9. doi:
10.1177/0004563214563415. Epub 2014 Nov 21. PubMed PMID: 25416731.


1271: Campese VM. Pathophysiology of resistant hypertension in chronic kidney
disease. Semin Nephrol. 2014;34(5):571-6. doi: 10.1016/j.semnephrol.2014.08.011. 
Review. PubMed PMID: 25416666.


1272: Lakkis JI, Weir MR. Treatment-resistant hypertension in the transplant
recipient. Semin Nephrol. 2014;34(5):560-70. doi:
10.1016/j.semnephrol.2014.08.010. Review. PubMed PMID: 25416665.


1273: Sinnakirouchenan R, Kotchen TA. Role of sodium restriction and diuretic
therapy for "resistant" hypertension in chronic kidney disease. Semin Nephrol.
2014;34(5):514-9. doi: 10.1016/j.semnephrol.2014.08.005. Review. PubMed PMID:
25416660.


1274: Burnier M, Wuerzner G. Ambulatory blood pressure and adherence monitoring: 
diagnosing pseudoresistant hypertension. Semin Nephrol. 2014;34(5):498-505. doi: 
10.1016/j.semnephrol.2014.08.003. Review. PubMed PMID: 25416658.


1275: Romero CA, Peixoto AJ, Orias M. Estimated GFR or albuminuria: which one is 
really associated with resistant hypertension? Semin Nephrol. 2014;34(5):492-7.
doi: 10.1016/j.semnephrol.2014.08.002. Review. PubMed PMID: 25416657.


1276: Sarafidis PA, Georgianos PI, Zebekakis PE. Comparative epidemiology of
resistant hypertension in chronic kidney disease and the general hypertensive
population. Semin Nephrol. 2014;34(5):483-91. doi:
10.1016/j.semnephrol.2014.08.001. Review. PubMed PMID: 25416656.


1277: Agarwal R. Introduction: resistant hypertension. Semin Nephrol.
2014;34(5):481-2. doi: 10.1016/j.semnephrol.2014.09.001. PubMed PMID: 25416655.


1278: Hayes W, Tschumi S, Ling SC, Feber J, Kirschfink M, Licht C. Eculizumab
hepatotoxicity in pediatric aHUS. Pediatr Nephrol. 2015 May;30(5):775-81. doi:
10.1007/s00467-014-2990-5. Epub 2014 Nov 22. PubMed PMID: 25416628.


1279: Greenberg JH, Coca S, Parikh CR. Long-term risk of chronic kidney disease
and mortality in children after acute kidney injury: a systematic review. BMC
Nephrol. 2014 Nov 21;15:184. doi: 10.1186/1471-2369-15-184. Review. PubMed PMID: 
25416588; PubMed Central PMCID: PMC4251927.


1280: Willeit P, Thompson SG, Agewall S, Bergström G, Bickel H, Catapano AL,
Chien KL, de Groot E, Empana JP, Etgen T, Franco OH, Iglseder B, Johnsen SH,
Kavousi M, Lind L, Liu J, Mathiesen EB, Norata GD, Olsen MH, Papagianni A,
Poppert H, Price JF, Sacco RL, Yanez DN, Zhao D, Schminke U, Bülbül A, Polak JF, 
Sitzer M, Hofman A, Grigore L, Dörr M, Su TC, Ducimetière P, Xie W, Ronkainen K, 
Kiechl S, Rundek T, Robertson C, Fagerberg B, Bokemark L, Steinmetz H, Ikram MA, 
Völzke H, Lin HJ, Plichart M, Tuomainen TP, Desvarieux M, McLachlan S, Schmidt C,
Kauhanen J, Willeit J, Lorenz MW, Sander D; PROG-IMT study group. Inflammatory
markers and extent and progression of early atherosclerosis: Meta-analysis of
individual-participant-data from 20 prospective studies of the PROG-IMT
collaboration. Eur J Prev Cardiol. 2016 Jan;23(2):194-205. doi:
10.1177/2047487314560664. Epub 2014 Nov 21. PubMed PMID: 25416041; PubMed Central
PMCID: PMC4544641.


1281: Packham DK, Rasmussen HS, Lavin PT, El-Shahawy MA, Roger SD, Block G,
Qunibi W, Pergola P, Singh B. Sodium zirconium cyclosilicate in hyperkalemia. N
Engl J Med. 2015 Jan 15;372(3):222-31. doi: 10.1056/NEJMoa1411487. Epub 2014 Nov 
21. PubMed PMID: 25415807.


1282: Weir MR, Bakris GL, Bushinsky DA, Mayo MR, Garza D, Stasiv Y, Wittes J,
Christ-Schmidt H, Berman L, Pitt B; OPAL-HK Investigators. Patiromer in patients 
with kidney disease and hyperkalemia receiving RAAS inhibitors. N Engl J Med.
2015 Jan 15;372(3):211-21. doi: 10.1056/NEJMoa1410853. Epub 2014 Nov 21. PubMed
PMID: 25415805.


1283: Singla M, Shikha D, Lee S, Baumstein D, Chaudhari A, Carbajal R.
Asymptomatic Cecal Perforation in a Renal Transplant Recipient After Sodium
Polystyrene Sulfonate Administration. Am J Ther. 2014 Nov 20. [Epub ahead of
print] PubMed PMID: 25415544.


1284: Singla M, Grossman A, Shikha D, Baumstein D, Chaudhari A, Carbajal R.
Influenza and End-Stage Renal Disease: A Fatal Combination. Am J Ther. 2014 Nov
20. [Epub ahead of print] PubMed PMID: 25415542.


1285: Song H, Wang X, Cai Q, Ding W, Huang S, Zhuo L. Association of metabolic
syndrome with decreased glomerular filtration rate among 75,468 Chinese adults: a
cross-sectional study. PLoS One. 2014 Nov 21;9(11):e113450. doi:
10.1371/journal.pone.0113450. eCollection 2014. PubMed PMID: 25415451; PubMed
Central PMCID: PMC4240612.


1286: Tschulakow A, Christner S, Julien S, Ludinsky M, van der Giet M,
Schraermeyer U. Effects of a single intravitreal injection of aflibercept and
ranibizumab on glomeruli of monkeys. PLoS One. 2014 Nov 21;9(11):e113701. doi:
10.1371/journal.pone.0113701. eCollection 2014. PubMed PMID: 25415380; PubMed
Central PMCID: PMC4240650.


1287: Dunkler D, Plischke M, Leffondré K, Heinze G. Augmented backward
elimination: a pragmatic and purposeful way to develop statistical models. PLoS
One. 2014 Nov 21;9(11):e113677. doi: 10.1371/journal.pone.0113677. eCollection
2014. PubMed PMID: 25415265; PubMed Central PMCID: PMC4240713.


1288: Teng B, Duong M, Tossidou I, Yu X, Schiffer M. Role of protein kinase C in 
podocytes and development of glomerular damage in diabetic nephropathy. Front
Endocrinol (Lausanne). 2014 Nov 5;5:179. doi: 10.3389/fendo.2014.00179.
eCollection 2014. Review. PubMed PMID: 25414693; PubMed Central PMCID:
PMC4220730.


1289: Stefan N, Peter A, Häring HU. Comment on Hedderson et al. Prepregnancy SHBG
concentrations and risk for subsequently developing gestational diabetes
mellitus. Diabetes Care 2014;37:1296-1303. Diabetes Care. 2014 Dec;37(12):e278-9.
doi: 10.2337/dc14-1272. PubMed PMID: 25414408.


1290: Block G, Isakova T. Tip-toeing toward the finish line. Nephrol Dial
Transplant. 2015 Jan;30(1):1-3. doi: 10.1093/ndt/gfu360. Epub 2014 Nov 20. PubMed
PMID: 25414374; PubMed Central PMCID: PMC4286763.


1291: Perl J, Pierratos A, Kandasamy G, McCormick BB, Quinn RR, Jain AK, Huang A,
Paterson JM, Oliver MJ. Peritoneal dialysis catheter implantation by
nephrologists is associated with higher rates of peritoneal dialysis utilization:
a population-based study. Nephrol Dial Transplant. 2015 Feb;30(2):301-9. doi:
10.1093/ndt/gfu359. Epub 2014 Nov 20. PubMed PMID: 25414373.


1292: Jhamb M, Weiner DE. Exercise to improve physical function and quality of
life in CKD. Clin J Am Soc Nephrol. 2014 Dec 5;9(12):2023-4. doi:
10.2215/CJN.10411014. Epub 2014 Nov 20. PubMed PMID: 25414320; PubMed Central
PMCID: PMC4255414.


1293: Rossi AP, Burris DD, Lucas FL, Crocker GA, Wasserman JC. Effects of a renal
rehabilitation exercise program in patients with CKD: a randomized, controlled
trial. Clin J Am Soc Nephrol. 2014 Dec 5;9(12):2052-8. doi: 10.2215/CJN.11791113.
Epub 2014 Nov 20. PubMed PMID: 25414318; PubMed Central PMCID: PMC4255415.


1294: Bjornstad P, Cree-Green M, Baumgartner A, Maahs DM, Cherney DZ, Pyle L,
Regensteiner JG, Reusch JE, Nadeau KJ. Renal function is associated with peak
exercise capacity in adolescents with type 1 diabetes. Diabetes Care. 2015
Jan;38(1):126-31. doi: 10.2337/dc14-1742. Epub 2014 Nov 20. PubMed PMID:
25414156; PubMed Central PMCID: PMC4274775.


1295: Teixeira AA, Marrocos MS, Quinto BM, Dalboni MA, Rodrigues CJ, Carmona Sde 
M, Kuniyoshi M, Batista MC. Diversity of apolipoprotein E genetic polymorphism
significance on cardiovascular risk is determined by the presence of metabolic
syndrome among hypertensive patients. Lipids Health Dis. 2014 Nov 20;13:174. doi:
10.1186/1476-511X-13-174. PubMed PMID: 25413697; PubMed Central PMCID:
PMC4258020.


1296: Kamei K, Yamaguchi K, Sato M, Ogura M, Ito S, Okada T, Wada S, Sago H.
Successful treatment of severe rhesus D-incompatible pregnancy with repeated
double-filtration plasmapheresis. J Clin Apher. 2015 Oct;30(5):305-7. doi:
10.1002/jca.21372. Epub 2014 Nov 21. PubMed PMID: 25413689.


1297: Wang F, Li L, Xu H, Liu Y, Yang C, Cowley AW Jr, Wang N, Liu P, Liang M.
Characteristics of long non-coding RNAs in the Brown Norway rat and alterations
in the Dahl salt-sensitive rat. Sci Rep. 2014 Nov 21;4:7146. doi:
10.1038/srep07146. PubMed PMID: 25413633.


1298: Crambert G, Ernandez T, Lamouroux C, Roth I, Dizin E, Martin PY, Féraille
E, Hasler U. Epithelial sodium channel abundance is decreased by an unfolded
protein response induced by hyperosmolality. Physiol Rep. 2014 Nov 20;2(11). pii:
e12169. doi: 10.14814/phy2.12169. Print 2014 Nov 1. PubMed PMID: 25413317; PubMed
Central PMCID: PMC4255800.


1299: Nweke C, Martin E, Gehr T, Brophy D, Carl D. Differences in coagulation in 
clotting of vascular access in hemodialysis patients. Hemodial Int. 2015
Apr;19(2):323-9. doi: 10.1111/hdi.12241. Epub 2014 Nov 21. PubMed PMID: 25413181.


1300: Wang L, Ye Z, Xu L, Zhang B, Liang H, Feng Z, Liu S, Shi W. [Diagnostic
value of urine HBV DNA for hepatitis B virus-associated glomerulonephritis]. Nan 
Fang Yi Ke Da Xue Xue Bao. 2014 Nov;34(11):1705-Insidebackcover. Chinese. PubMed 
PMID: 25413080.


1301: He C, Zhang B, Xie S, Yang Y, Ma J, Shi W. [Amiloride reduces proteinuria
and inhibits podocyte uPAR in the 5/6 nephrectomy rats]. Nan Fang Yi Ke Da Xue
Xue Bao. 2014 Nov;34(11):1654-7. Chinese. PubMed PMID: 25413068.


1302: Tesar V, Hruskova Z. Limitations of standard immunosuppressive treatment in
ANCA-associated vasculitis and lupus nephritis. Nephron Clin Pract.
2014;128(3-4):205-15. doi: 10.1159/000368569. Epub 2014 Nov 19. Review. PubMed
PMID: 25412878.


1303: Lim LM, Kuo HT, Kuo MC, Chiu YW, Lee JJ, Hwang SJ, Tsai JC, Hung CC, Chen
HC. Low serum calcium is associated with poor renal outcomes in chronic kidney
disease stages 3-4 patients. BMC Nephrol. 2014 Nov 21;15:183. doi:
10.1186/1471-2369-15-183. PubMed PMID: 25412875; PubMed Central PMCID:
PMC4255427.


1304: Akiyama S, Akiyama M, Imai E, Ozaki T, Matsuo S, Maruyama S. Prevalence of 
anti-phospholipase A2 receptor antibodies in Japanese patients with membranous
nephropathy. Clin Exp Nephrol. 2015 Aug;19(4):653-60. doi:
10.1007/s10157-014-1054-2. Epub 2014 Nov 21. PubMed PMID: 25412738; PubMed
Central PMCID: PMC4543411.


1305: Wang HL, Liu NM, Li R. Role of adult resident renal progenitor cells in
tubular repair after acute kidney injury. J Integr Med. 2014 Nov;12(6):469-75.
doi: 10.1016/S2095-4964(14)60053-4. Review. PubMed PMID: 25412664.


1306: Peng T, Hu Z, Wu L, Li D, Yang X. Correlation between endothelial
dysfunction and left ventricular remodeling in patients with chronic kidney
disease. Kidney Blood Press Res. 2014;39(5):420-6. doi: 10.1159/000368455. Epub
[truncated: 20,174,687 more chars]
