# Supplementary material for: Invisible Brain: Knowledge in Research Works and Neuron Activity
Source: PLoS One. 2016 Jul 20;11(7):e0158590. doi: 10.1371/journal.pone.0158590 (PMC4954711; doi:10.1371/journal.pone.0158590)
Supplement: S2 File — (ZIP) [file pone.0158590.s002.zip]

Archive with 8 entries (8 files):
- Gastritis.txt
- Gastritis_pubmed.txt
- InVitroFertilization.txt
- InVitroFertilization_pubmed.txt
- IrritableBowelSyndrome.txt
- IrritableBowelSyndrome_pubmed.txt
- JetTurbine.txt
- Poliomyelitis_pubmed.txt
