# Supplementary material for: Invisible Brain: Knowledge in Research Works and Neuron Activity
Source: PLoS One. 2016 Jul 20;11(7):e0158590. doi: 10.1371/journal.pone.0158590 (PMC4954711; doi:10.1371/journal.pone.0158590)
Supplement: S2 File — (ZIP) [file pone.0158590.s002.zip › Gastritis.txt]

FN Thomson Reuters Web of Science™
VR 1.0
PT J
AU Kawamura, M
   Sekine, H
   Abe, S
   Shibuya, D
   Kato, K
   Masuda, T
AF Kawamura, Masashi
   Sekine, Hitoshi
   Abe, Shu
   Shibuya, Daisuke
   Kato, Katsuaki
   Masuda, Takayuki
TI Clinical significance of white gastric crypt openings observed via
   magnifying endoscopy
SO WORLD JOURNAL OF GASTROENTEROLOGY
LA English
DT Article
DE Magnifying endoscopy; Helicobacter pylori; Gastritis; Gastric cancer;
   Inflammation
ID HELICOBACTER-PYLORI INFECTION; CANCER; MUCOSA; CLASSIFICATION;
   INFLAMMATION; CARCINOMA; ATROPHY; CORPUS
AB AIM: To evaluate the relationship between Helicobacter pylori (H. pylori)-induced gastritis and white gastric mucosal crypt openings (COs) in the gastric corpus.
   METHODS: A total of 175 consecutive patients (including 69 patients with gastric cancer) were enrolled in this study. We used magnifying endoscopy (ME) to observe the mucosa microsurface of the lesser and greater curvature of the gastric corpus (350 areas in all). We focused on areas with a round pit microstructure (primarily observed in non-atrophied areas) and evaluated the white openings of these gastric pits. We classified the whiteness of the COs as the "white-edged dark spot" type (consisting of a dark spot bordered by white); the "white" type (pure white with no dark spot); and the "dense white pit (DWP)" type (dense white, resembling a snowball). Gastritis was also histologically evaluated according to the updated Sydney System.
   RESULTS: We detected round COs using ME in 246 of the 350 areas examined. The histological examination showed significantly more mononuclear cells and neutrophil infiltration in the "white" and "DWP" types than the " white-edged dark spot" type (P < 0.001). Furthermore, significantly high-grade inflammation and evidence of active H. pylori -induced gastritis was observed in the "DWP" type (P < 0.001). Significant differences were observed in the whiteness of COs between H. pylori-positive (n = 139) and negative (n = 36) patients (P < 0.001). The sensitivity and specificity of the "white" and "DWP" types for predicting H. pylori infection were 78.5% and 81.7%, respectively. Of the patients with gastric cancer, 22.5% (18/80) had "white-edged dark spots", 51.3% (41/80) had "white" COs, and 26.3% (21/80) had "DWP"-type COs. "DWPs" were frequently observed among patients with undifferentiated gastric cancer [45.7% (16/35)].
   CONCLUSION: CO whiteness detected via ME was associated with histological evidence of gastritis and helps to predict the severity of inflammation and H. pylori induced activity. (C) 2013 Baishideng Publishing Group Co., Limited. All rights reserved.
C1 [Kawamura, Masashi; Sekine, Hitoshi] Sendai City Hosp, Dept Gastroenterol, Sendai, Miyagi 9848501, Japan.
RP Kawamura, M (reprint author), Sendai City Hosp, Dept Gastroenterol, Sendai, Miyagi 9848501, Japan.
EM dq8m-kwmr@asahi-net.or.jp
NR 27
TC 1
Z9 1
PU BAISHIDENG PUBL GRP CO LTD
PI WANCHAI
PA ROOM 1701, 17-F, HENAN BUILDING, NO. 90, JAFFE RD, WANCHAI, HONG KONG
   100025, PEOPLES R CHINA
SN 1007-9327
EI 2219-2840
J9 WORLD J GASTROENTERO
JI World J. Gastroenterol.
PD DEC 28
PY 2013
VL 19
IS 48
BP 9392
EP 9398
DI 10.3748/wjg.v19.i48.9392
PG 7
WC Gastroenterology & Hepatology
SC Gastroenterology & Hepatology
GA 281VS
UT WOS:000329129700026
ER

PT J
AU Guo, XF
   Wang, J
   Yu, SJ
   Song, J
   Ji, MY
   Cao, Z
   Zhang, JX
   Wang, J
   Dong, WG
AF Guo, Xu-Feng
   Wang, Jun
   Yu, Shi-Jie
   Song, Jia
   Ji, Meng-Yao
   Cao, Zhuo
   Zhang, Ji-Xiang
   Wang, Jing
   Dong, Wei-Guo
TI TNF-alpha-308 polymorphism and risk of digestive system cancers: a
   meta-analysis
SO WORLD JOURNAL OF GASTROENTEROLOGY
LA English
DT Article
DE Tumour necrosis factor alpha; rs1800629; Polymorphism; Digestive system
   cancer; Meta-analysis; Association
ID NECROSIS-FACTOR-ALPHA; CYTOKINE GENE POLYMORPHISMS; HEPATITIS-B-VIRUS;
   HELICOBACTER-PYLORI INFECTION; CHRONIC ATROPHIC GASTRITIS; TNF-A GENES;
   HEPATOCELLULAR-CARCINOMA; COLORECTAL-CANCER; CHINESE POPULATION;
   PANCREATIC ADENOCARCINOMA
AB AIM: to evaluate the association between the tumour necrosis factor alpha-308 (TNF-alpha-308) gene polymorphism and the risk of digestive system cancers.
   METHODS: All eligible case-control studies published up to December 2012 were identified by searching PubMed, Web of Science, Embase and China National Knowledge Internet without language restrictions. The risk of digestive system cancers associated with the TNF-alpha-308 polymorphism was estimated for each study using odds ratio (OR) together with its 95% CI, respectively. Cochrane Collaboration RevMan 5.1 was used to perform the analysis. A chi(2)-test-based Q statistic test and an I 2 test were performed to assess the between-study heterogeneity. When the Q test was significant (p < 0.05) or I-2 > 50%, the random effects model was used, otherwise the fixed effects model was used.
   RESULTS: Fifty-eight studies from fifty-five publications with a total of 9986 cancer patients and 15511 healthy controls were included. Overall, a significant association was found between the TNF-alpha-308 polymorphism and the risk of digestive system cancers [dominant model: OR = 1.23, 95% CI: 1.09-1.39, (G/A) vs (G/G): OR = 1.15, 95% CI: 1.02-1.28, (A/A) vs (G/G): OR = 1.44, 95% CI: 1.19-1.73, recessive model: OR = 1.38, 95% CI: 1.15-1.66]. Furthermore, when the analysis was stratified by ethnicity, similar results were observed in both the Asian and Caucasian populations, except for the dominant model and heterozygote comparisons in the Asian population [dominant model: OR = 1.24, 95% CI: 0.99-1.56, (G/A) vs (G/G): OR = 1.09, 95% CI: 0.96-1.24]. When the cancer type subgroups were examined, similar results were detected in gastric and hepatocellular carcinomas; however, no significant association was observed among other digestive system cancers.
   CONCLUSION: The TNF-alpha-308 gene polymorphism may be significantly associated with the risk of gastric and hepatocellular carcinomas, but not colorectal, pancreatic, or oesophageal cancer, in the Asian population. (C) 2013 Baishideng Publishing Group Co., Limited. All rights reserved.
C1 [Guo, Xu-Feng; Wang, Jun; Yu, Shi-Jie; Song, Jia; Ji, Meng-Yao; Cao, Zhuo; Zhang, Ji-Xiang; Wang, Jing; Dong, Wei-Guo] Wuhan Univ, Renmin Hosp, Dept Gastroenterol, Wuhan 430060, Hubei Province, Peoples R China.
RP Dong, WG (reprint author), Wuhan Univ, Renmin Hosp, Dept Gastroenterol, 238 Jiefang Rd, Wuhan 430060, Hubei Province, Peoples R China.
EM dwg@whu.edu.cn
NR 64
TC 0
Z9 0
PU BAISHIDENG PUBL GRP CO LTD
PI WANCHAI
PA ROOM 1701, 17-F, HENAN BUILDING, NO. 90, JAFFE RD, WANCHAI, HONG KONG
   100025, PEOPLES R CHINA
SN 1007-9327
EI 2219-2840
J9 WORLD J GASTROENTERO
JI World J. Gastroenterol.
PD DEC 28
PY 2013
VL 19
IS 48
BP 9461
EP 9471
DI 10.3748/wjg.v19.i48.9461
PG 11
WC Gastroenterology & Hepatology
SC Gastroenterology & Hepatology
GA 281VS
UT WOS:000329129700036
ER

PT J
AU Park, SH
   Kangwan, N
   Park, JM
   Kim, EH
   Hahm, KB
AF Park, Sang-Ho
   Kangwan, Napapan
   Park, Jong-Min
   Kim, Eun-Hee
   Hahm, Ki Baik
TI Non-microbial approach for Helicobacter pylori as faster track to
   prevent gastric cancer than simple eradication
SO WORLD JOURNAL OF GASTROENTEROLOGY
LA English
DT Review
DE Helicobacter pylori; Gastric cancer; Prevention; Atrophic gastritis;
   Non-microbial approach
ID NONSTEROIDAL ANTIINFLAMMATORY DRUGS; NF-KAPPA-B; CONTAINING QUADRUPLE
   THERAPY; PROTON PUMP INHIBITOR; TRIPLE THERAPY; EPITHELIAL-CELLS;
   RANDOMIZED-TRIAL; ANTIBIOTIC-RESISTANCE; SEQUENTIAL THERAPY; TREATMENT
   DURATION
AB Although the International Agency for Research on Cancer declared Helicobacter pylori (H. pylori) as a definite human carcinogen in 1994, the Japanese Society for Helicobacter Research only recently (February 2013) adopted the position that H. pylori infection should be considered as an indication for either amelioration of chronic gastritis or for decreasing gastric cancer mortality. Japanese researchers have found that H. pylori eradication halts progressive mucosal damage and that successful eradication in patients with non-atrophic gastritis most likely prevents subsequent development of gastric cancer. However, those who have already developed atrophic gastritis/gastric atrophy retain potential risk factors for gastric cancer. Because chronic perpetuated progression of H. pylori-associated gastric inflammation is associated with increased morbidity culminating in gastric carcinogenesis, a non-microbial approach to treatment that provides long-term control of gastric inflammation through nutrients and other interventions may be an effective way to decrease this morbidity. This non-microbial approach might represent a new form of prerequisite "rescue" therapy that provides a quicker path to the prevention of gastric cancer as compared to simple eradication. (C) 2013 Baishideng Publishing Group Co., Limited. All rights reserved.
C1 [Park, Sang-Ho; Kangwan, Napapan; Park, Jong-Min; Kim, Eun-Hee; Hahm, Ki Baik] CHA Univ, CHA Canc Inst, CHA Canc Prevent Res Ctr, Seoul 135081, South Korea.
RP Hahm, KB (reprint author), CHA Univ, CHA Canc Inst, CHA Canc Prevent Res Ctr, 605 Yeoksam 1 Dong, Seoul 135081, South Korea.
EM hahmkb@cha.ac.kr
FU Ministry of Education and Science Technology, South Korea [2009-0081758]
FX Supported by A Grant from the Ministry of Education and Science
   Technology, No. 2009-0081758, South Korea
NR 86
TC 0
Z9 1
PU BAISHIDENG PUBL GRP CO LTD
PI WANCHAI
PA ROOM 1701, 17-F, HENAN BUILDING, NO. 90, JAFFE RD, WANCHAI, HONG KONG
   100025, PEOPLES R CHINA
SN 1007-9327
EI 2219-2840
J9 WORLD J GASTROENTERO
JI World J. Gastroenterol.
PD DEC 21
PY 2013
VL 19
IS 47
BP 8986
EP 8995
DI 10.3748/wjg.v19.i47.8986
PG 10
WC Gastroenterology & Hepatology
SC Gastroenterology & Hepatology
GA 281VP
UT WOS:000329129400021
ER

PT J
AU Luo, J
   Wang, T
   Liang, S
   Hu, X
   Li, W
   Jin, F
AF Luo, Jia
   Wang, Tao
   Liang, Shan
   Hu, Xu
   Li, Wei
   Jin, Feng
TI Experimental gastritis leads to anxiety- and depression-like behaviors
   in female but not male rats
SO BEHAVIORAL AND BRAIN FUNCTIONS
LA English
DT Article
DE Gastrointestinal-brain axis; Iodoacetamide-induced gastritis; Anxiety;
   Depression; Gender difference
ID FOS MESSENGER-RNA; IRRITABLE-BOWEL-SYNDROME; REPEATED RESTRAINT STRESS;
   ESTROGEN-RECEPTOR-ALPHA; PITUITARY-ADRENAL AXIS; EARLY GENE-EXPRESSION;
   C-FOS; PARAVENTRICULAR NUCLEUS; GENDER-DIFFERENCES;
   CITROBACTER-RODENTIUM
AB Human and animals studies support the idea that there is a gender-related co-morbidity of pain-related and inflammatory gastrointestinal (GI) diseases with psychological disorders. This co-morbidity is the evidence for the existence of GI-brain axis which consists of immune (cytokines), neural (vagus nerve) and neuroendocrine (HPA axis) pathways. Psychological stress causes disturbances in GI physiology, such as altered GI barrier function, changes in motility and secretion, development of visceral hypersensitivity, and dysfunction of inflammatory responses. Whether GI inflammation would exert impact on psychological behavior is not well established. We examined the effect of experimental gastritis on anxiety-and depression-like behaviors in male and female Sprague-Dawley rats, and evaluated potential mechanisms of action. Gastritis was induced by adding 0.1% (w/v) iodoacetamide (IAA) to the sterile drinking water for 7 days. Sucrose preference test assessed the depression-like behavior, open field test and elevated plus maze evaluated the anxiety-like behavior. IAA treatment induced gastric inflammation in rats of either gender. No behavioral abnormality or dysfunction of GI-brain axis was observed in male rats with IAA-induced gastritis. Anxiety- and depression-like behaviors were apparent and the HPA axis was hyperactive in female rats with IAA-induced gastritis. Our results show that gastric inflammation leads to anxiety- and depression-like behaviors in female but not male rats via the neuroendocrine (HPA axis) pathway, suggesting that the GI inflammation can impair normal brain function and induce changes in psychological behavior in a gender-related manner through the GI-to-brain signaling.
C1 [Luo, Jia; Wang, Tao; Liang, Shan; Hu, Xu; Li, Wei; Jin, Feng] Chinese Acad Sci, Inst Psychol, Key Lab Mental Hlth, Beijing 100101, Peoples R China.
   [Luo, Jia; Liang, Shan; Li, Wei] Univ Chinese Acad Sci, Beijing, Peoples R China.
RP Jin, F (reprint author), Chinese Acad Sci, Inst Psychol, Key Lab Mental Hlth, Beijing 100101, Peoples R China.
EM jinfeng@psych.ac.cn
NR 89
TC 0
Z9 0
PU BIOMED CENTRAL LTD
PI LONDON
PA 236 GRAYS INN RD, FLOOR 6, LONDON WC1X 8HL, ENGLAND
SN 1744-9081
J9 BEHAV BRAIN FUNCT
JI Behav. Brain Funct.
PD DEC 17
PY 2013
VL 9
AR 46
DI 10.1186/1744-9081-9-46
PG 12
WC Behavioral Sciences; Neurosciences
SC Behavioral Sciences; Neurosciences & Neurology
GA 292NS
UT WOS:000329909500001
ER

PT J
AU Rivera-Ordaz, A
   Bracher, S
   Sarrach, S
   Li, Z
   Shi, L
   Quick, M
   Hilger, D
   Haas, R
   Jung, H
AF Rivera-Ordaz, Araceli
   Bracher, Susanne
   Sarrach, Sannia
   Li, Zheng
   Shi, Lei
   Quick, Matthias
   Hilger, Daniel
   Haas, Rainer
   Jung, Heinrich
TI The Sodium/Proline Transporter PutP of Helicobacter pylori
SO PLOS ONE
LA English
DT Article
ID ESCHERICHIA-COLI; NA+/PROLINE TRANSPORTER; TRANSMEMBRANE SEGMENT;
   CRYSTAL-STRUCTURE; SYMPORTER FAMILY; GASTRIC-CANCER; PROLINE UPTAKE;
   NA+; BINDING; PROTEIN
AB Helicobacter pylori is cause of chronic gastritis, duodenal ulcer and gastric carcinoma in humans. L-proline is a preferred energy source of the microaerophilic bacterium. Previous analyses revealed that HpputP and HpputA, the genes that are predicted to play a central role in proline metabolism as they encode for the proline transporter and proline dehydrogenase, respectively, are essential for stomach colonization. Here, the molecular basis of proline transport in H. pylori by HpPutP was investigated experimentally for the first time. Measuring radiolabeled substrate transport in H. pylori and E. coli heterologously expressing HpputP as well as in proteoliposomes reconstituted with HpPutP, we demonstrate that the observed proline transport in H. pylori is mediated by HpPutP. HpPutP is specific and exhibits a high affinity for L-proline. Notably, L-proline transport is exclusively dependent on Na+ as coupling ion, i.e., Na+/L-proline symport, reminiscent to the properties of PutP of E. coli even though H. pylori lives in a more acidic environment. Homology model-based structural comparisons and substitution analyses identified amino acids crucial for function. HpPutP-catalyzed proline uptake was efficiently inhibited by the known proline analogs 3,4-dehydro-D, L-proline and L-azetidine-2-carboxylic acid.
C1 [Rivera-Ordaz, Araceli; Bracher, Susanne; Sarrach, Sannia; Hilger, Daniel; Jung, Heinrich] Univ Munich, Dept Biol 1, Martinsried, Germany.
   [Li, Zheng; Shi, Lei] Weill Cornell Med Coll, Dept Physiol & Biophys, New York, NY USA.
   [Shi, Lei] Weill Cornell Med Coll, HRH Prince Alwaleed Bin Talal Bin Abdulaziz Alsau, New York, NY USA.
   [Quick, Matthias] Columbia Univ Coll Phys & Surg, Ctr Mol Recognit, New York, NY 10032 USA.
   [Quick, Matthias] Columbia Univ Coll Phys & Surg, Dept Psychiat, New York, NY 10032 USA.
   [Haas, Rainer] Univ Munich, Max von Pettenkofer Inst Hyg & Med Microbiol, Munich, Germany.
RP Jung, H (reprint author), Univ Munich, Dept Biol 1, Martinsried, Germany.
EM hjung@lmu.de
FU Deutsche Forschungsgemeinschaft [JU333/3-3]
FX This research was funded by the Deutsche Forschungsgemeinschaft grant
   JU333/3-3 to HJ. The funders had no role in study design, data
   collection and analysis, decision to publish, or preparation of the
   manuscript.
NR 50
TC 0
Z9 0
PU PUBLIC LIBRARY SCIENCE
PI SAN FRANCISCO
PA 1160 BATTERY STREET, STE 100, SAN FRANCISCO, CA 94111 USA
SN 1932-6203
J9 PLOS ONE
JI PLoS One
PD DEC 17
PY 2013
VL 8
IS 12
AR e83576
DI 10.1371/journal.pone.0083576
PG 11
WC Multidisciplinary Sciences
SC Science & Technology - Other Topics
GA 276GT
UT WOS:000328737700062
ER

PT J
AU Lebwohl, B
   Blaser, MJ
   Ludvigsson, JF
   Green, PHR
   Rundle, A
   Sonnenberg, A
   Genta, RM
AF Lebwohl, Benjamin
   Blaser, Martin J.
   Ludvigsson, Jonas F.
   Green, Peter H. R.
   Rundle, Andrew
   Sonnenberg, Amnon
   Genta, Robert M.
TI Decreased Risk of Celiac Disease in Patients With Helicobacter pylori
   Colonization
SO AMERICAN JOURNAL OF EPIDEMIOLOGY
LA English
DT Article
DE celiac disease; gluten; Helicobacter pylori
ID INTRAEPITHELIAL LYMPHOCYTOSIS; DIFFERENTIAL-DIAGNOSIS; INCREASING
   PREVALENCE; UNITED-STATES; INFECTION; AUTOIMMUNITY; GASTRITIS; CHILDREN;
   BIOPSY; ASTHMA
AB The prevalence of celiac disease (CD) has increased in recent decades without a clear explanation. The hygiene hypothesis theorizes that decreased exposure to bacterial antigens may trigger autoimmunity. We aimed to determine whether Helicobacter pylori infection and CD were associated among patients undergoing upper gastrointestinal endoscopy. We performed a cross-sectional study of patients who underwent esophagogastroduodenoscopy with submission of gastric and duodenal biopsies to Miraca Life Sciences, Inc. (Irving, Texas), a US commercial pathology laboratory, during a 4.5-year period (January 2008June 2012). We compared the prevalence of H. pylori in CD patients with that in persons without CD. We performed multiple logistic regression analysis, adjusting odds ratios for patient age, gender, and racial, ethnic, and socioeconomic factors. Among 136,179 patients, a total of 2,689 (2.0) had CD. H. pylori prevalence was significantly lower in patients with CD (4.4) than in those without CD (8.8; P 0.0001). After adjustment for the above covariates, this inverse relationship remained strong (adjusted odds ratio (OR) 0.48, 95 confidence interval (CI): 0.40, 0.58). The relationships were similar in men (unadjusted OR 0.51, 95 CI: 0.38, 0.69) and women (unadjusted OR 0.46, 95 CI: 0.36, 0.58) and in all age groups. We conclude that H. pylori presence and CD are inversely associated, a relationship that persists after adjustment for socioeconomic factors. Future studies should address whether H. pylori modulates immune responses to ingested gluten.
C1 [Lebwohl, Benjamin; Green, Peter H. R.] Columbia Univ, Coll Phys & Surg, Dept Med, Celiac Dis Ctr, New York, NY USA.
   [Lebwohl, Benjamin; Rundle, Andrew] Columbia Univ, Dept Epidemiol, Mailman Sch Publ Hlth, New York, NY USA.
   [Blaser, Martin J.] NYU, Dept Med, Langone Med Ctr, New York, NY 10016 USA.
   [Ludvigsson, Jonas F.] Karolinska Univ Hosp, Dept Med, Clin Epidemiol Unit, Stockholm, Sweden.
   [Ludvigsson, Jonas F.] Karolinska Inst, Stockholm, Sweden.
   [Ludvigsson, Jonas F.] Orebro Univ Hosp, Dept Pediat, Orebro, Sweden.
   [Sonnenberg, Amnon] Oregon Hlth & Sci Univ, Dept Med, Portland, OR 97201 USA.
   [Genta, Robert M.] Univ Texas Dallas, Univ Texas SW Med Ctr Dallas, Dept Pathol, Dallas, TX 75390 USA.
   [Genta, Robert M.] Miraca Life Sci Res Inst, Irving, TX USA.
RP Genta, RM (reprint author), Univ Texas Dallas, Univ Texas SW Med Ctr Dallas, Dept Pathol, 5323 Harry Hines Blvd, Dallas, TX 75390 USA.
EM robert.genta@utsouthwestern.edu
RI Rundle, Andrew/A-5282-2009
OI Rundle, Andrew/0000-0003-0211-7707
FU National Center for Advancing Translational Sciences, National
   Institutes of Health [KL2 TR000081]; National Institutes of Health [R01
   GM63270]; Diane Belfer Program in Human Microbial Ecology; Orebro
   University Hospital; Karolinska Institutet; Swedish Society of Medicine;
   Swedish Research Council-Medicine [522-2A09-195]; Swedish Celiac Society
FX B.L. was supported by the National Center for Advancing Translational
   Sciences, National Institutes of Health (grant KL2 TR000081). M.J.B. was
   supported by the National Institutes of Health (grant R01 GM63270) and
   the Diane Belfer Program in Human Microbial Ecology. J.F.L. was
   supported by Orebro University Hospital, Karolinska Institutet, the
   Swedish Society of Medicine, the Swedish Research Council-Medicine
   (grant 522-2A09-195), and the Swedish Celiac Society.
NR 50
TC 6
Z9 6
PU OXFORD UNIV PRESS INC
PI CARY
PA JOURNALS DEPT, 2001 EVANS RD, CARY, NC 27513 USA
SN 0002-9262
EI 1476-6256
J9 AM J EPIDEMIOL
JI Am. J. Epidemiol.
PD DEC 15
PY 2013
VL 178
IS 12
BP 1721
EP 1730
DI 10.1093/aje/kwt234
PG 10
WC Public, Environmental & Occupational Health
SC Public, Environmental & Occupational Health
GA 271IZ
UT WOS:000328386500007
ER

PT J
AU Kim, MH
   Son, YJ
   Lee, SY
   Yang, WS
   Yi, YS
   Yoon, DH
   Yang, Y
   Kim, SH
   Lee, D
   Rhee, MH
   Kang, H
   Kim, TW
   Sung, GH
   Cho, JY
AF Kim, Min Ho
   Son, Young-Jin
   Lee, Sang Yeol
   Yang, Woo Seok
   Yi, Young-Su
   Yoon, Deok Hyo
   Yang, Yanyan
   Kim, Shi Hyoung
   Lee, Duckhee
   Rhee, Man Hee
   Kang, Hyojeung
   Kim, Tae Woong
   Sung, Gi-Ho
   Cho, Jae Youl
TI JAK2-targeted anti-inflammatory effect of a resveratrol derivative
   2,4-dihydroxy-N-(4-hydroxyphenyl)benzamide
SO BIOCHEMICAL PHARMACOLOGY
LA English
DT Article
DE Resveratrol derivatives; Amide functionality; JAK2; Anti-inflammatory
   effects; Inflammatory mediators
ID NF-KAPPA-B; STIMULATED RAW264.7 CELLS; JAK2 INHIBITOR THERAPY; TOLL-LIKE
   RECEPTORS; IN-VITRO; SIGNAL-TRANSDUCTION; ACTIVATION; PATHWAY; KINASE;
   CANCER
AB Chemical derivatization of resveratrol has been widely conducted in an effort to overcome its chemical instability and therapeutic potential. In the present study, we examined the anti-inflammatory effects of resveratrol derivatives containing an amide functionality using in vitro macrophage models that were stimulated by Toll-like receptor (TLR) ligands, and using several animal inflammatory disease models. Of the resveratrol derivatives tested, compound 8 (2,4-dihydroxy-N-(4-hydroxyphenyl)benzamide) most strongly inhibited the production of nitric oxide (NO), tumor necrosis factor (TNE)-a, and prostaglandin E2 (PGE2), as well as the mRNA expression of inducible NO synthase (iNOS), TNE-ce, and cyclooxygenase (COX)-2 in lipopolysaccharide (LPS)-activated RAW264.7 cells, differentiated U937 cells, and peritoneal macrophages. The inhibitory activity of compound 8 was apparently mediated by suppressing the phosphorylation of signal transducer and activator of transcription (STAT)-1, STAT-3, STAT-5, and interferon regulatory factor (IRF)-3. The direct target of compound 8 was revealed to be Janus kinase 2 (JAK2) but not TANK-binding kinase (TBK) 1 using the direct kinase assay and analyses of complex formation with these molecules. Additionally, upstream kinase of TBK1 seems to be also inhibited by compound 8. This compound also strongly ameliorated mouse inflammatory symptoms seen in arachidonic acid-induced ear edema, dextran sodium sulfate (DSS)-treated colitis, Et0H/HCI-induced gastritis, collagen type II-triggered arthritis, and acetic acid-induced writhing. Therefore, of the resveratrol derivatives that we tested, compound 8 was determined to have the strongest antiinflammatory activities in vitro and in vivo and may potentially be developed for use as a novel antiinflammatory drug. (C) 2013 Elsevier Inc. All rights reserved.
C1 [Yang, Woo Seok; Yi, Young-Su; Yang, Yanyan; Kim, Shi Hyoung; Cho, Jae Youl] Sungkyunkwan Univ, Dept Genet Engn, Suwon 440746, South Korea.
   [Kim, Min Ho] Kangwon Natl Univ, Coll Biomed Sci, Chunchon 200701, South Korea.
   [Kim, Min Ho] Kangwon Natl Univ, Inst Biosci & Biotechnol, Chunchon 200701, South Korea.
   [Son, Young-Jin] Sunchon Natl Univ, Dept Pharm, Sunchon 540742, South Korea.
   [Lee, Sang Yeol] Gachon Univ, Dept Life Sci, Songnam 461701, South Korea.
   [Yoon, Deok Hyo; Kim, Tae Woong] Kangwon Natl Univ, Dept Biochem, Chunchon 200701, South Korea.
   [Lee, Duckhee] Wonkwang Univ, Coll Nat Sci, Div Bionanochem, Iksan, South Korea.
   [Rhee, Man Hee] Kyungpook Natl Univ, Coll Vet Med, Taegu 702701, South Korea.
   [Kang, Hyojeung] Kyungpook Natl Univ, Coll Pharm, Taegu 702701, South Korea.
   [Kang, Hyojeung] Kyungpook Natl Univ, Pharmaceut Sci Res Inst, Taegu 702701, South Korea.
   [Sung, Gi-Ho] Rural Dev Adm, Natl Inst Hort & Herbal Sci, Dept Herbal Crop Res, Suwon 441707, South Korea.
RP Cho, JY (reprint author), Sungkyunkwan Univ, Dept Genet Engn, 300 Cheoncheon Dong, Suwon 440746, South Korea.
EM sung97330@gmail.com; jaecho67@gmail.com
FU "Cooperative Research Program for Agriculture Science & Technology
   Development," Rural Development Administration, Korea [PJ009241]
FX This work was carried out with the support of the "Cooperative Research
   Program for Agriculture Science & Technology Development (Project No.
   PJ009241)," Rural Development Administration, Korea.
NR 57
TC 4
Z9 4
PU PERGAMON-ELSEVIER SCIENCE LTD
PI OXFORD
PA THE BOULEVARD, LANGFORD LANE, KIDLINGTON, OXFORD OX5 1GB, ENGLAND
SN 0006-2952
EI 1873-2968
J9 BIOCHEM PHARMACOL
JI Biochem. Pharmacol.
PD DEC 15
PY 2013
VL 86
IS 12
BP 1747
EP 1761
DI 10.1016/j.bcp.2013.10.006
PG 15
WC Pharmacology & Pharmacy
SC Pharmacology & Pharmacy
GA 275XQ
UT WOS:000328713100012
ER

PT J
AU Jesus, NZT
   Falcao, HS
   Lima, GRM
   Caldas, MRD
   Sales, IRP
   Gomes, IF
   Santos, SG
   Tavares, JF
   Barbosa, JM
   Batista, LM
AF Jesus, N. Z. T.
   Falcao, H. S.
   Lima, G. R. M.
   Caldas Filho, M. R. D.
   Sales, I. R. P.
   Gomes, I. F.
   Santos, S. G.
   Tavares, J. F.
   Barbosa-Filho, J. M.
   Batista, L. M.
TI Hyptis suaveolens (L.) Poit (Lamiaceae), a medicinal plant protects the
   stomach against several gastric ulcer models
SO JOURNAL OF ETHNOPHARMACOLOGY
LA English
DT Article
DE Hyptis suaveolens; Lamiaceae; Peptic ulcer; Gastroprotective
ID ESSENTIAL OIL; ANTIULCEROGENIC ACTIVITY; NITRIC-OXIDE; MUCOSAL LESIONS;
   EXTRACT; GASTROPROTECTION; SULFHYDRYLS; RATS
AB Ethnopharmacological relevance: Hyptis suaveolens is used by the traditional population in several parts of the world to treat inflammation, gastric ulcer and infection and is used as a crude drug to relieve symptoms related with gastric ulcer or gastritis in northeaster and central region of Brazil.
   Materials and methods: the standardized ethanolic extract (Hs-EtOHE) and hexanic fraction (Hs-HexF) of Hyptis suaveolens (62,5, 125, 250 and 500 mg/kg) was evaluated in several models of acute gastric ulcers. The participation of NO was evaluated by pretreatment with L-NAME and non-protein sulfyhydryls by NEM in the gastroprotective effect.
   Results: Hs-EtOHE and Hs-HexF markedly reduced the gastric lesions induced by all ulcerogenic agents (HCl/ethanol, ethanol, NSAIDs and hypothermic restraint-stress). Gastric ulcerations were exacerbated by administration of NEM suggesting that the gastroprotective mechanism of action of Hs-EtOHE and Hs-HexF involves sulfhydryl groups.
   Conclusion: Ours results show that an extract of Hyptis suaveolens, administered orally to rodents, present gastro protective activity in different models of acute of gastric ulcer and give some support to the reported claims on the use of this plant as a gastro protective agent. (C) 2013 Published by Elsevier Ireland Ltd.
C1 [Jesus, N. Z. T.; Falcao, H. S.; Lima, G. R. M.; Caldas Filho, M. R. D.; Sales, I. R. P.; Gomes, I. F.; Santos, S. G.; Tavares, J. F.; Barbosa-Filho, J. M.; Batista, L. M.] Fed Univ Paraiba UFPB, Dept Pharmaceut Sci, BR-58051970 Joao Pessoa, PB, Brazil.
RP Batista, LM (reprint author), Fed Univ Paraiba UFPB, Dept Pharmaceut Sci, BR-58051970 Joao Pessoa, PB, Brazil.
EM leoniab@uol.com.br
FU CNPq/CAPES; FAPEMAT; SES-MT
FX The authors wish to acknowledge the financial support provided by
   CNPq/CAPES, FAPEMAT and SES-MT.
NR 36
TC 0
Z9 0
PU ELSEVIER IRELAND LTD
PI CLARE
PA ELSEVIER HOUSE, BROOKVALE PLAZA, EAST PARK SHANNON, CO, CLARE, 00000,
   IRELAND
SN 0378-8741
J9 J ETHNOPHARMACOL
JI J. Ethnopharmacol.
PD DEC 12
PY 2013
VL 150
IS 3
BP 982
EP 988
DI 10.1016/j.jep.2013.10.010
PG 7
WC Plant Sciences; Chemistry, Medicinal; Integrative & Complementary
   Medicine; Pharmacology & Pharmacy
SC Plant Sciences; Pharmacology & Pharmacy; Integrative & Complementary
   Medicine
GA 292EI
UT WOS:000329884600023
ER

PT J
AU Eftang, LL
   Esbensen, Y
   Tannaes, TM
   Blom, GP
   Bukholm, IRK
   Bukholm, G
AF Eftang, Lars L.
   Esbensen, Ying
   Tannaes, Tone M.
   Blom, Gustav P.
   Bukholm, Ida R. K.
   Bukholm, Geir
TI Up-regulation of CLDN1 in gastric cancer is correlated with reduced
   survival
SO BMC CANCER
LA English
DT Article
DE Gastric cancer; Interlukin 8; Claudin-1; Helicobacter pylori; cDNA
   microarray; Survival; Prognosis
ID HELICOBACTER-PYLORI INFECTION; EPITHELIAL-CELLS; COLORECTAL-CANCER;
   SYDNEY SYSTEM; ONTO-TOOLS; EXPRESSION; INTERLEUKIN-8; GENE; CLAUDIN-2;
   PREDICTION
AB Background: The genetic changes in gastric adenocarcinoma are extremely complex and reliable tumor markers have not yet been identified. There are also remarkable geographical differences in the distribution of this disease. Our aim was to identify the most differentially regulated genes in 20 gastric adenocarcinomas from a Norwegian selection, compared to matched normal mucosa, and we have related our findings to prognosis, survival and chronic Helicobacter pylori infection.
   Methods: Biopsies from gastric adenocarcinomas and adjacent normal gastric mucosa were obtained from 20 patients immediately following surgical resection of the tumor. Whole genome, cDNA microarray analysis was performed on the RNA isolated from the sample pairs to compare the gene expression profiles between the tumor against matched mucosa. The samples were microscopically examined to classify gastritis. The presence of H. pylori was examined using microscopy and immunohistochemistry.
   Results: 130 genes showed differential regulation above a predefined cut-off level. Interleukin-8 (IL-8) and Claudin-1 (CLDN1) were the most consistently up-regulated genes in the tumors. Very high CLDN1 expression in the tumor was identified as an independent and significant predictor gene of reduced post-operative survival. There were distinctly different expression profiles between the tumor group and the control mucosa group, and the histological subsets of mixed type, diffuse type and intestinal type cancer demonstrated further sub-clustering. Up-regulated genes were mapped to cell-adhesion, collagen-related processes and angiogenesis, whereas normal intestinal functions such as digestion and excretion were associated with down-regulated genes. We relate the current findings to our previous study on the gene response of gastric epithelial cells to H. pylori infection.
   Conclusions: CLDN1 was highly up-regulated in gastric cancer, and CLDN1 expression was independently associated with a poor post-operative prognosis, and may have important prognostic value. IL-8 and CLDN1 may represent central links between the gene response seen in acute H. pylori infection of gastric epithelial cells, and ultimately gastric cancer.
C1 [Eftang, Lars L.; Esbensen, Ying; Tannaes, Tone M.] Akershus Univ Hosp, Dept Clin Mol Biol & Lab Sci EpiGen, Div Med, N-1478 Oslo, Norway.
   [Eftang, Lars L.; Esbensen, Ying; Tannaes, Tone M.] Univ Oslo, N-1478 Oslo, Norway.
   [Eftang, Lars L.] Akershus Univ Hosp, Dept Gastrointestinal Surg, Lorenskog, Norway.
   [Blom, Gustav P.] Akershus Univ Hosp, Dept Pathol, Lorenskog, Norway.
   [Bukholm, Ida R. K.] Akershus Univ Hosp, Dept Breast & Endocrine Surg, Lorenskog, Norway.
   [Bukholm, Ida R. K.] Akershus Univ Hosp, Inst Clin Med, Lorenskog, Norway.
   [Bukholm, Ida R. K.] Univ Oslo, Lorenskog, Norway.
   [Bukholm, Geir] Oslo Univ Hosp, Dept Infect Prevent, Oslo, Norway.
   [Bukholm, Geir] Norwegian Univ Life Sci, Dept Chem Biotechnol & Food Sci, As, Norway.
RP Eftang, LL (reprint author), Akershus Univ Hosp, Dept Clin Mol Biol & Lab Sci EpiGen, Div Med, N-1478 Oslo, Norway.
EM lars.eftang@medisin.uio.no
FU Research Council of Norway; University of Oslo
FX The Illumina service was provided by the Norwegian Microarray Consortium
   (NMC) at the national technology platform, and supported by the
   functional genomics program (FUGE) in the Research Council of Norway.
   The University of Oslo financed the project. Thanks to Armand Borovik at
   the Prince of Wales Hospital, Sydney, Australia, for valuable comments.
NR 68
TC 0
Z9 0
PU BIOMED CENTRAL LTD
PI LONDON
PA 236 GRAYS INN RD, FLOOR 6, LONDON WC1X 8HL, ENGLAND
SN 1471-2407
J9 BMC CANCER
JI BMC Cancer
PD DEC 10
PY 2013
VL 13
AR 586
DI 10.1186/1471-2407-13-586
PG 13
WC Oncology
SC Oncology
GA 280MS
UT WOS:000329035100001
ER

PT J
AU Boukhris, SA
   Amarti, A
   El Rhazi, K
   El Khadir, M
   Benajah, DA
   Ibrahimi, SA
   Nejjari, C
   Mahmoud, M
   Souleimani, A
   Bennani, B
AF Boukhris, Samia Alaoui
   Amarti, Afaf
   El Rhazi, Karima
   El Khadir, Mounia
   Benajah, Dafr-Allah
   Ibrahimi, Sidi Adil
   Nejjari, Chakib
   Mahmoud, Mustapha
   Souleimani, Abdellah
   Bennani, Bahia
TI Helicobacter pylori Genotypes Associated with Gastric Histo-Pathological
   Damages in a Moroccan Population
SO PLOS ONE
LA English
DT Article
ID EPSTEIN-BARR-VIRUS; POLYMERASE-CHAIN-REACTION; BIOPSY SPECIMENS;
   HISTOLOGICAL PARAMETERS; VACA GENOTYPES; INFECTION; CAGA; CARCINOMA;
   STRAINS; EXPRESSION
AB H. pylori persistent infection induces chronic gastritis and is associated with peptic ulcer disease and gastric carcinoma development. The severity of these diseases is related to human's genetic diversity, H. pylori genetic variability and environmental factors. To identify the prevalence of histo-pathological damages caused by H. pylori infection in Moroccan population, and to determine their association to H. pylori genotypes, a prospective study has been conducted during 3 years on patients attending the gastroenterology department of Hassan II University Hospital (CHU) of Fez, Morocco. A total of 801 Moroccan adults' patients were recruited; H. pylori was diagnosed and genotyped by PCR in biopsy specimens and histological exam was performed. We found a high rate of glandular atrophy. Chronic inflammation, neutrophil activity and glandular atrophy showed statistically significant association with H. pylori infection. However, intestinal metaplasia was inversely associated to this infection and no association was observed with gastric cancer cases. A statistically significant association was found between intestinal metaplasia and vacAs1 and vac Am1 genotypes in patients aged 50 years and more but not in younger. This last genotype is also associated to gastric cancer. In this study, gastric cancer showed no significant association with H. pylori. Further studies are warranted to determine the role of other etiological agents such as Epstein-Barr virus, human papillomavirus and possibly environmental and dietetic factors in the occurrence of this pathology.
C1 [Boukhris, Samia Alaoui; El Khadir, Mounia; Bennani, Bahia] USMBA, FMPF, Lab Microbiol & Biol Mol, Equipe Microorganismes & Facteurs Oncogenes, Fes, Morocco.
   [Amarti, Afaf] CHU Hassan II, Serv Anat Pathol, Fes, Morocco.
   [El Rhazi, Karima; Nejjari, Chakib] USMBA, FMPF, Lab Epidemiol & Rech Clin, Fes, Morocco.
   [Benajah, Dafr-Allah; Ibrahimi, Sidi Adil] CHU Hassan II Fes, Serv Hepato Gastroenterol, Equipe Malad Appareil Digestif FMPF, Fes, Morocco.
   [Mahmoud, Mustapha] CHU Hassan II, Serv Bacteriol, Fes, Morocco.
   [Boukhris, Samia Alaoui; El Khadir, Mounia; Souleimani, Abdellah; Bennani, Bahia] USMBA, Fac Sci Dhar el Mehraz, Lab Biotechnol, Fes, Morocco.
   [Amarti, Afaf; Benajah, Dafr-Allah; Ibrahimi, Sidi Adil; Mahmoud, Mustapha] USMBA, FMPF, Lab Biol Canc, Fes, Morocco.
RP Bennani, B (reprint author), USMBA, FMPF, Lab Microbiol & Biol Mol, Equipe Microorganismes & Facteurs Oncogenes, Fes, Morocco.
EM bahia_bc@yahoo.fr
FU Faculty of Medicine of Fez; Hassan II University Hospital of Fez
FX Financial support for this work was provided by the Faculty of Medicine
   of Fez and Hassan II University Hospital of Fez. The funders had no role
   in study design, data collection and analysis, decision to publish, or
   preparation of the manuscript.
NR 39
TC 0
Z9 0
PU PUBLIC LIBRARY SCIENCE
PI SAN FRANCISCO
PA 1160 BATTERY STREET, STE 100, SAN FRANCISCO, CA 94111 USA
SN 1932-6203
J9 PLOS ONE
JI PLoS One
PD DEC 9
PY 2013
VL 8
IS 12
AR e82646
DI 10.1371/journal.pone.0082646
PG 7
WC Multidisciplinary Sciences
SC Science & Technology - Other Topics
GA 275VD
UT WOS:000328705200088
ER

PT J
AU Zhou, Z
   Miao, RD
   Huang, SP
   Elder, B
   Quinn, T
   Papasian, CJ
   Zhang, JF
   Fan, DP
   Chen, YE
   Fu, MG
AF Zhou, Zhou
   Miao, Ruidong
   Huang, Shengping
   Elder, Brandon
   Quinn, Tim
   Papasian, Christopher J.
   Zhang, Jifeng
   Fan, Daping
   Chen, Y. Eugene
   Fu, Mingui
TI MCPIP1 Deficiency in Mice Results in Severe Anemia Related to Autoimmune
   Mechanisms
SO PLOS ONE
LA English
DT Article
ID PERNICIOUS-ANEMIA; ERYTHROPOIESIS; IRON; CELL
AB Autoimmune gastritis is an organ-specific autoimmune disease of the stomach associated with pernicious anemia. The previous work from us and other groups identified MCPIP1 as an essential factor controlling inflammation and immune homeostasis. MCPIP1(-/-) developed severe anemia. However, the mechanisms underlying this phenotype remain unclear. In the present study, we found that MCPIP1 deficiency in mice resulted in severe anemia related to autoimmune mechanisms. Although MCPIP1 deficiency did not affect erythropoiesis per se, the erythropoiesis in MCPIP1(-/-) bone marrow erythroblasts was significantly attenuated due to iron and vitamin B-12 (VB12) deficiency, which was mainly resulted from autoimmunity-associated gastritis and parietal cell loss. Consistently, exogenous supplement of iron and VB12 greatly improved the anemia phenotype of MCPIP1(-/-) mice. Finally, we have evidence suggesting that autoimmune hemolysis may also contribute to anemia phenotype of MCPIP1(-/-) mice. Taken together, our study suggests that MCPIP1 deficiency in mice leads to the development of autoimmune gastritis and pernicious anemia. Thus, MCPIP1(-/-) mice may be a good mouse model for investigating the pathogenesis of pernicious anemia and testing the efficacy of some potential drugs for treatment of this disease.
C1 [Zhou, Zhou; Zhang, Jifeng; Chen, Y. Eugene] Univ Michigan, Med Ctr, Dept Internal Med, Ctr Cardiovasc, Ann Arbor, MI 48109 USA.
   [Miao, Ruidong; Huang, Shengping; Elder, Brandon; Quinn, Tim; Papasian, Christopher J.; Fu, Mingui] Univ Missouri, Sch Med, Dept Basic Med Sci, Kansas City, MO 64108 USA.
   [Fan, Daping] Univ S Carolina, Sch Med, Dept Cell Biol & Anat, Columbia, SC USA.
RP Chen, YE (reprint author), Univ Michigan, Med Ctr, Dept Internal Med, Ctr Cardiovasc, Ann Arbor, MI 48109 USA.
EM echenum@umich.edu; fum@umkc.edu
FU National Institutes of Health [HL098794, HL116626, HL068878, HL089544]
FX This work was supported by the National Institutes of Health grants
   (HL098794 to MF, HL116626 to DF, HL068878 and HL089544 to YEC). YEC is
   an Established Investigator of the American Heart Association
   (0840025N). The funders had no role in study design, data collection and
   analysis, decision to publish, or preparation of the manuscript.
NR 18
TC 0
Z9 0
PU PUBLIC LIBRARY SCIENCE
PI SAN FRANCISCO
PA 1160 BATTERY STREET, STE 100, SAN FRANCISCO, CA 94111 USA
SN 1932-6203
J9 PLOS ONE
JI PLoS One
PD DEC 6
PY 2013
VL 8
IS 12
AR e82542
DI 10.1371/journal.pone.0082542
PG 11
WC Multidisciplinary Sciences
SC Science & Technology - Other Topics
GA 273WJ
UT WOS:000328566700086
ER

PT J
AU Ito, Y
   Vela, JL
   Matsumura, F
   Hoshino, H
   Tyznik, A
   Lee, H
   Girardi, E
   Zajonc, DM
   Liddington, R
   Kobayashi, M
   Bao, XF
   Bugaytsova, J
   Boren, T
   Jin, RS
   Zong, YN
   Seeberger, PH
   Nakayama, J
   Kronenberg, M
   Fukuda, M
AF Ito, Yuki
   Vela, Jose Luis
   Matsumura, Fumiko
   Hoshino, Hitomi
   Tyznik, Aaron
   Lee, Heeseob
   Girardi, Enrico
   Zajonc, Dirk M.
   Liddington, Robert
   Kobayashi, Motohiro
   Bao, Xingfeng
   Bugaytsova, Jeanna
   Boren, Thomas
   Jin, Rongsheng
   Zong, Yinong
   Seeberger, Peter H.
   Nakayama, Jun
   Kronenberg, Mitchell
   Fukuda, Minoru
TI Helicobacter pylori Cholesteryl alpha-Glucosides Contribute to Its
   Pathogenicity and Immune Response by Natural Killer T Cells
SO PLOS ONE
LA English
DT Article
ID EXPRESSION CLONING; DENDRITIC CELLS; GASTRIC-CANCER; L-SELECTIN; NKT
   CELLS; INFECTION; MUCIN; GLUCOSYLTRANSFERASE; ACTIVATION; MICE
AB Approximately 10-15% of individuals infected with Helicobacter pylori will develop ulcer disease (gastric or duodenal ulcer), while most people infected with H. pylori will be asymptomatic. The majority of infected individuals remain asymptomatic partly due to the inhibition of synthesis of cholesteryl alpha-glucosides in H. pylori cell wall by alpha 1,4-GlcNAc-capped mucin O-glycans, which are expressed in the deeper portion of gastric mucosa. However, it has not been determined how cholesteryl alpha-glucosyltransferase (alpha CgT), which forms cholesteryl alpha-glucosides, functions in the pathogenesis of H. pylori infection. Here, we show that the activity of alpha CgT from H. pylori clinical isolates is highly correlated with the degree of gastric atrophy. We investigated the role of cholesteryl alpha-glucosides in various aspects of the immune response. Phagocytosis and activation of dendritic cells were observed at similar degrees in the presence of wild-type H. pylori or variants harboring mutant forms of alpha CgT showing a range of enzymatic activity. However, cholesteryl alpha-glucosides were recognized by invariant natural killer T (iNKT) cells, eliciting an immune response in vitro and in vivo. Following inoculation of H. pylori harboring highly active alpha CgT into iNKT cell-deficient (J alpha 18(-/-)) or wild-type mice, bacterial recovery significantly increased in J alpha 18(-/-) compared to wildtype mice. Moreover, cytokine production characteristic of Th1 and Th2 cells dramatically decreased in J alpha 18(-/-) compared to wild-type mice. These findings demonstrate that cholesteryl alpha-glucosides play critical roles in H. pylori-mediated gastric inflammation and precancerous atrophic gastritis.
C1 [Ito, Yuki; Matsumura, Fumiko; Lee, Heeseob; Bao, Xingfeng; Seeberger, Peter H.; Fukuda, Minoru] Sanford Burnham Med Res Inst, Ctr Canc, La Jolla, CA USA.
   [Jin, Rongsheng; Zong, Yinong] Sanford Burnham Med Res Inst, Del E Webb Neurosci Aging & Stem Cell Res Ctr, La Jolla, CA USA.
   [Liddington, Robert] Sanford Burnham Med Res Inst, Infect & Inflammatory Dis Ctr, La Jolla, CA USA.
   [Vela, Jose Luis; Tyznik, Aaron; Girardi, Enrico; Zajonc, Dirk M.; Kronenberg, Mitchell] La Jolla Inst Allergy & Immunol, La Jolla, CA USA.
   [Hoshino, Hitomi; Kobayashi, Motohiro; Nakayama, Jun] Shinshu Univ, Grad Sch Med, Dept Mol Pathol, Matsumoto, Nagano 390, Japan.
   [Bugaytsova, Jeanna; Boren, Thomas] Umea Univ, Dept Med Biochem & Biophys, S-90187 Umea, Sweden.
RP Fukuda, M (reprint author), Sanford Burnham Med Res Inst, Ctr Canc, La Jolla, CA USA.
EM minoru@sanfordburnham.org
FU National Institutes of Health [PO1 CA71932, UO1CA168925]; Program for
   Creating University Ventures from Japan Science and Technology Agency;
   NIH [R37AI71922, AI64296, RO1 AI074952]; Swedish Research Council;
   Swedish Cancer Foundation; J.C. Kempe and Seth M. Kempe Memorial
   Foundation; Toyobo Biotechnology Foundation Fellowship; Japan Society
   for the Promotion of Science [24790388]; Ube Foundation Research Grant
FX This work was supported by National Institutes of Health grants PO1
   CA71932 and UO1CA168925 (to M. Fukuda), in part by the Program for
   Creating University Ventures from Japan Science and Technology Agency
   (to J. Nakayama), NIH grants R37AI71922 and AI64296 (to M. Kronenberg),
   and RO1 AI074952 (to D. M. Zajonc), the Swedish Research Council, the
   Swedish Cancer Foundation, and the J.C. Kempe and Seth M. Kempe Memorial
   Foundation (to T. Boren), Toyobo Biotechnology Foundation Fellowship, a
   Grant-in-Aid for Scientific Research 24790388 by Japan Society for the
   Promotion of Science, and The Ube Foundation Research Grant (to Y. Ito).
   The funders had no role in study design, data collection and analysis,
   decision to publish, or preparation of the manuscript.
NR 61
TC 0
Z9 0
PU PUBLIC LIBRARY SCIENCE
PI SAN FRANCISCO
PA 1160 BATTERY STREET, STE 100, SAN FRANCISCO, CA 94111 USA
SN 1932-6203
J9 PLOS ONE
JI PLoS One
PD DEC 2
PY 2013
VL 8
IS 12
AR e78191
DI 10.1371/journal.pone.0078191
PG 12
WC Multidisciplinary Sciences
SC Science & Technology - Other Topics
GA 265IN
UT WOS:000327944500002
ER

PT J
AU Aggarwal, N
   Kuan, SF
   Fasanella, KE
AF Aggarwal, N.
   Kuan, S. F.
   Fasanella, K. E.
TI Endoscopic, ultrasonographic, and pathologic correlation of lymphocytic
   gastritis
SO ENDOSCOPY
LA English
DT Editorial Material
ID DISEASE
C1 [Aggarwal, N.] Univ Pittsburgh, Dept Med, Med Ctr, Pittsburgh, PA USA.
   [Kuan, S. F.] Univ Pittsburgh, Dept Pathol, Med Ctr, Pittsburgh, PA USA.
   [Fasanella, K. E.] Univ Pittsburgh, Med Ctr, Div Gastroenterol Hepatol & Nutr, Pittsburgh, PA USA.
RP Aggarwal, N (reprint author), Univ Pittsburgh, Med Ctr, Dept Internal Med, 200 Lothrop St N-713, Pittsburgh, PA 15232 USA.
EM aggarwaln@upmc.edu
NR 3
TC 0
Z9 0
PU GEORG THIEME VERLAG KG
PI STUTTGART
PA RUDIGERSTR 14, D-70469 STUTTGART, GERMANY
SN 0013-726X
EI 1438-8812
J9 ENDOSCOPY
JI Endoscopy
PD DEC
PY 2013
VL 45
SU 2
BP E145
EP E146
DI 10.1055/s-0032-1326447
PG 2
WC Gastroenterology & Hepatology; Surgery
SC Gastroenterology & Hepatology; Surgery
GA AB9IO
UT WOS:000332106100067
ER

PT J
AU Chao, CJ
   Shin, JS
   Hsu, WC
   Wang, PM
AF Chao, C-J
   Shin, J-S
   Hsu, W-C
   Wang, P-M
TI Endoscopic features of radiation gastritis after irradiation of
   hepatocellular carcinoma
SO ENDOSCOPY
LA English
DT Editorial Material
ID PATHOLOGY
C1 [Chao, C-J; Shin, J-S] Cheng Ching Gen Hosp, Dept Internal Med, Div Gastroenterol, Taichung, Taiwan.
   [Hsu, W-C; Wang, P-M] Cheng Ching Gen Hosp, Dept Radiat Oncol, Taichung, Taiwan.
RP Chao, CJ (reprint author), 118,Sec 3,Chung Kang Rd, Taichung 407, Taiwan.
EM chaoche47@yahoo.com.tw
NR 5
TC 0
Z9 0
PU GEORG THIEME VERLAG KG
PI STUTTGART
PA RUDIGERSTR 14, D-70469 STUTTGART, GERMANY
SN 0013-726X
EI 1438-8812
J9 ENDOSCOPY
JI Endoscopy
PD DEC
PY 2013
VL 45
SU 2
BP E280
EP E281
DI 10.1055/s-0033-1344421
PG 2
WC Gastroenterology & Hepatology; Surgery
SC Gastroenterology & Hepatology; Surgery
GA AB9IO
UT WOS:000332106100138
ER

PT J
AU Ushiku, T
   Moran, CJ
   Lauwers, GY
AF Ushiku, Tetsuo
   Moran, Christopher J.
   Lauwers, Gregory Y.
TI Focally Enhanced Gastritis in Newly Diagnosed Pediatric Inflammatory
   Bowel Disease
SO AMERICAN JOURNAL OF SURGICAL PATHOLOGY
LA English
DT Article
DE focally enhanced gastritis; Crohn disease; ulcerative colitis
ID CROHNS-DISEASE; ULCERATIVE-COLITIS; INDETERMINATE COLITIS; LYMPHOCYTIC
   ESOPHAGITIS; CLINICAL-SIGNIFICANCE; MORPHOLOGIC FINDINGS; CHILDREN;
   GRANULOMAS; ENDOSCOPY; BIOPSY
AB Although the significance of focally enhanced gastritis (FEG) as a marker of Crohn disease (CD) in adults has been contested, several studies suggest that it may be more specific of CD in pediatric patients. This study describes the detailed histologic features of FEG in pediatric inflammatory bowel disease (IBD) and clarifies its association with CD. A series of 119 consecutive newly diagnosed IBD patients (62 CD cases, 57 ulcerative colitis [UC] cases) with upper and lower gastrointestinal biopsies were evaluated. The histology of the gastric biopsies was reviewed blinded to final diagnoses and compared with age-matched healthy controls (n = 66). FEG was present in 43% of IBD patients (CD 55% vs. UC 30%, P = 0.0092) and in 5% of controls. Among CD patients, FEG was more common in younger patients (73% in children aged 10 y and below, 43% in children above 10 y of age, P = 0.0358), with the peak in the 5- to 10-year age group (80%). The total number of glands involved in each FEG focus was higher in UC (6.4 +/- 5.1 glands) than in CD (4.0 +/- 3.0 glands, P = 0.0409). Amongst the CD cohort, patients with FEG were more likely than those without FEG to have active ileitis (79% vs. 40%, P = 0.0128) and granulomas elsewhere in the gastrointestinal tract (82% vs. 43%, P = 0.0016). There was no correlation between FEG and other gastrointestinal findings of UC. We demonstrate that differences in FEG seen in pediatric CD and UC relate to not only their frequencies but also the morphology and relationship with other gastrointestinal lesions. Further, FEG is associated with disease activity and the presence of granulomas in pediatric CD.
C1 [Ushiku, Tetsuo; Lauwers, Gregory Y.] Massachusetts Gen Hosp, Dept Pathol, Boston, MA 02114 USA.
   [Ushiku, Tetsuo; Lauwers, Gregory Y.] Massachusetts Gen Hosp, Ctr Study Inflammatory Bowel Dis, Boston, MA 02114 USA.
   [Ushiku, Tetsuo; Lauwers, Gregory Y.] Harvard Univ, Sch Med, Boston, MA USA.
   [Moran, Christopher J.] Massachusetts Gen Hosp, Dept Pediat, Div Pediat Gastroenterol Hepatol & Nutr, Boston, MA 02114 USA.
RP Ushiku, T (reprint author), Univ Tokyo, Dept Pathol, Bunkyo Ku, 7-3-1 Hongo, Tokyo 1130033, Japan.
EM usikut-tky@umin.ac.jp
FU Center for the Study of Inflammatory Bowel Disease at Massachusetts
   General Hospital [DK043351]
FX G.Y.L. is supported by the Center for the Study of Inflammatory Bowel
   Disease (DK043351) at Massachusetts General Hospital. The authors have
   disclosed that they have no significant relationships with, or financial
   interest in, any commercial companies pertaining to this article.
NR 25
TC 1
Z9 1
PU LIPPINCOTT WILLIAMS & WILKINS
PI PHILADELPHIA
PA 530 WALNUT ST, PHILADELPHIA, PA 19106-3621 USA
SN 0147-5185
EI 1532-0979
J9 AM J SURG PATHOL
JI Am. J. Surg. Pathol.
PD DEC
PY 2013
VL 37
IS 12
BP 1882
EP 1888
PG 7
WC Pathology; Surgery
SC Pathology; Surgery
GA 299YM
UT WOS:000330431600013
ER

PT J
AU Shao, CH
   Sun, YD
   Wang, N
   Yu, H
   Zhou, YB
   Chen, CY
   Jia, JH
AF Shao, Chunhong
   Sun, Yundong
   Wang, Na
   Yu, Han
   Zhou, Yabin
   Chen, Chunyan
   Jia, Jihui
TI Changes of proteome components of Helicobacter pylori biofilms induced
   by serum starvation
SO MOLECULAR MEDICINE REPORTS
LA English
DT Article
DE biofilm; comparative proteomics; Helicobacter pylori; serum starvation
ID ESCHERICHIA-COLI; MOTILITY; CELLS; EXPRESSION; RESISTANCE; ADHESION;
   COMPLEX; SYSTEM; GENE
AB Biofilm is the adaptive living mechanism of Helicobacter pylori (H. pylori) during survival and propagation. Nutrient starvation is an environmental pressure for H. pylori in vivo and in vitro. Serum starvation effectively mimics the microenvironment in which H. pylori colonizes healthy humans who carry H. pylori and patients with chronic atrophic gastritis. In addition, it also mimics the in vitro environmental pressures of H. pylori. An H. pylori biofilm was successfully induced with serum starvation. To identify novel proteins associated with biofilm formation at the early stage in H. pylori, high-resolution 2-dementional gel electrophoresis was performed to obtain the proteome profiles of spiral H. pylori and early biofilm. Differential protein spots were identified using tandem matrix assisted laser desorption ionzation time of flight mass spectrometry, which revealed 35 proteins. These proteins are associated with various biological functions, including flagellar movement, bacterial virulence, signal transduction and regulation. To verify the results, the expression of cagA at the mRNA and protein levels was examined by fluorescence quantitative PCR and western blot analysis, respectively. This study indicates that H. pylori form biofilms by initiating multiple mechanisms involving a number of signaling pathways.
C1 [Shao, Chunhong] Shandong Univ, Shandong Prov Hosp, Clin Lab, Jinan 250012, Shandong, Peoples R China.
   [Shao, Chunhong; Sun, Yundong; Wang, Na; Yu, Han; Zhou, Yabin; Jia, Jihui] Shandong Univ, Sch Med, Dept Microbiol, Key Lab Expt Teratol,Chinese Minist Educ, Jinan 250012, Shandong, Peoples R China.
   [Chen, Chunyan] Shandong Univ, Qilu Hosp, Dept Hematol, Jinan 250012, Shandong, Peoples R China.
RP Jia, JH (reprint author), Shandong Univ, Sch Med, Dept Microbiol, Key Lab Expt Teratol,Chinese Minist Educ, 44 Wenhua Xi Rd, Jinan 250012, Shandong, Peoples R China.
EM jiajihui@sdu.edu.cn
FU National Natural Science Foundation of China [81171536, 30800037];
   Science Foundation of Shandong Province, PR China [ZR2009CZ001,
   ZR2009CM002]
FX This study was supported by grants from the National Natural Science
   Foundation of China (grant nos. 81171536 and 30800037) and the Science
   Foundation of Shandong Province, PR China (grant nos. ZR2009CZ001 and
   ZR2009CM002).
NR 26
TC 1
Z9 1
PU SPANDIDOS PUBL LTD
PI ATHENS
PA POB 18179, ATHENS, 116 10, GREECE
SN 1791-2997
EI 1791-3004
J9 MOL MED REP
JI Mol. Med. Rep.
PD DEC
PY 2013
VL 8
IS 6
BP 1761
EP 1766
DI 10.3892/mmr.2013.1712
PG 6
WC Oncology; Medicine, Research & Experimental
SC Oncology; Research & Experimental Medicine
GA AA0KE
UT WOS:000330783200024
ER

PT J
AU Diesing, AK
   Nossol, C
   Faber-Zuschratter, H
   Zuschratter, W
   Renner, L
   Sokolova, O
   Naumann, M
   Rothkotter, HJ
AF Diesing, Anne-Kathrin
   Nossol, Constanze
   Faber-Zuschratter, Heidi
   Zuschratter, Werner
   Renner, Lydia
   Sokolova, Olga
   Naumann, Michael
   Rothkoetter, Hermann-Josef
TI Rapid Interaction of Helicobacter pylori With Microvilli of the Polar
   Human Gastric Epithelial Cell Line NCI-N87
SO ANATOMICAL RECORD-ADVANCES IN INTEGRATIVE ANATOMY AND EVOLUTIONARY
   BIOLOGY
LA English
DT Article
DE gastric epithelial cells; scanning electron microscopy; tight junction;
   trans epithelial electrical resistance
ID HUMAN DENDRITIC CELLS; ESTABLISHMENT; EXPRESSION; INFECTION; ADHERENCE;
   INVITRO
AB Infection with Helicobacter pylori results often in chronic gastritis, gastric ulcers or even gastric tumor development. Little is known about the initial interaction between gastric epithelial cells and H. pylori. The aim of the present study was to analyze the initial host contact to the bacteria. Monolayers of the human gastric epithelial cell line NCI-N87 grown on porous membranes were used and the apical side of the epithelium was exposed to the H. pylori wild-type strain P1 for 1 hr. Many epithelial cells were colonized by bacteria within the period of 60 min. Using scanning electron microscopy we detected that the bacteria were in close contact with the epithelia via microvilli. Further, transmission electron microscopy of the contact sites revealed no difference in the morphology of the microvilli in comparison to those not attached to the bacteria. The present study demonstrates the importance of microvilli on apical epithelial cells during the initial contact of the host by colonizing H. pylori. Anat Rec, 296:1800-1805, 2013. (c) 2013 The Authors. The Anatomical Record: Advances in Integrative Anatomy and Evolutionary Biology published by Wiley Periodicals, Inc. on behalf of the American Association of Anatomists.
C1 [Diesing, Anne-Kathrin; Nossol, Constanze; Faber-Zuschratter, Heidi; Renner, Lydia; Rothkoetter, Hermann-Josef] Univ Magdeburg, Inst Anat, D-39120 Magdeburg, Germany.
   [Zuschratter, Werner] Leibniz Inst Neurobiol, D-39118 Magdeburg, Germany.
   [Sokolova, Olga; Naumann, Michael] Univ Magdeburg, Inst Expt Internal Med, D-39120 Magdeburg, Germany.
RP Diesing, AK (reprint author), Univ Magdeburg, Inst Anat, Leipziger Str 44, D-39120 Magdeburg, Germany.
EM anne-kathrin.diesing@med.ovgu.de
FU Deutsche Forschungsgemeinschaft [SFB 854 (TP4)]
FX Grant sponsor: Deutsche Forschungsgemeinschaft; Grant number: SFB 854
   (TP4).
NR 19
TC 0
Z9 0
PU WILEY-BLACKWELL
PI HOBOKEN
PA 111 RIVER ST, HOBOKEN 07030-5774, NJ USA
SN 1932-8486
EI 1932-8494
J9 ANAT REC
JI Anat. Rec.
PD DEC
PY 2013
VL 296
IS 12
BP 1800
EP 1805
DI 10.1002/ar.22818
PG 6
WC Anatomy & Morphology
SC Anatomy & Morphology
GA 295RR
UT WOS:000330133700002
ER

PT J
AU Morse, AL
   Goodman, KJ
   Munday, R
   Chang, HJ
   Morse, J
   Keelan, M
   Geary, J
   van Zanten, SV
AF Morse, Amy L.
   Goodman, Karen J.
   Munday, Rachel
   Chang, Hsiu-Ju
   Morse, John
   Keelan, Monika
   Geary, Janis
   van Zanten, Sander Veldhuyzen
CA CANHelp Working Grp
TI A randomized controlled trial comparing sequential with triple therapy
   for Helicobacter pylori in an Aboriginal community in the Canadian North
SO CANADIAN JOURNAL OF GASTROENTEROLOGY
LA English
DT Article
DE Aboriginal health; Arctic, Canada; Community-based participatory
   research; Helicobacter pylori; Randomized controlled trial
ID ANTIBIOTIC-RESISTANCE; INFECTION; METAANALYSIS; POPULATIONS;
   SUSCEPTIBILITY; ERADICATION; GASTRITIS; OUTCOMES; SUCCESS; ADULTS
AB BACKGROUND: Helicobacter pylori infection occurs more frequently in Arctic Aboriginal settings than elsewhere in North America and Europe. Research aimed at reducing health risks from H pylori infection has been conducted in the Aboriginal community of Aklavik, Northwest Territories.
   OBJECTIVE: To compare the effectiveness of the Canadian standard therapy with an alternative therapy for eliminating H pylori infection in Aklavik.
   METHODS: Treatment-naive H pylori-positive individuals were randomly assigned to a 10-day regimen (oral twice-daily doses) with rabeprazole (20 mg): standard triple therapy (proton pump inhibitor, added clarithromycin [500 mg] and amoxicillin [1 g] [PPI-CA]); sequential therapy (ST) added amoxicillin (1 g) on days 1 to 5, and metronidazole (500 mg) and clarithromycin (500 mg) on days 6 to 10. Participants with clarithromycin-resistant H pylori were randomly assigned to ST or quadruple therapy. Treatment effectiveness was estimated as per cent (95% CI) with a negative urea breath test at least 10 weeks after treatment.
   RESULTS: Of 104 (53 PPI-CA, 51 ST) randomized participants, 89 (49 PPI-CA, 40 ST) had post-treatment results. Per-protocol treatment effectiveness was 59% (95% CI 45% to 73%) for PPI-CA and 73% (95% CI 58% to 87%) for ST. Based on intention to treat, effectiveness was 55% (95% CI 41% to 69%) for PPI-CA and 57% (95% CI 43% to 71%) for ST. Of 77 participants (43 PPI-CA, 34 ST) with 100% adherence, effectiveness was 63% (95% CI 43% to 82%) for PPI-CA and 81% (95% CI 63% to 99%) for ST.
   CONCLUSIONS: While additional evidence is needed to confirm that ST is more effective for Arctic Aboriginal communities than the Canadian standard H pylori treatment, these results show standard PPI-CA treatment to be inadequate for communities such as Aklavik.
C1 [Morse, Amy L.; Goodman, Karen J.; Chang, Hsiu-Ju; Geary, Janis; van Zanten, Sander Veldhuyzen] Univ Alberta, Dept Med, Div Gastroenterol, Edmonton, AB T6G 2E1, Canada.
   [Munday, Rachel] Susie Husky Hlth Ctr, Aklavik, NT, Canada.
   [Morse, John] Stanton Terr Hosp, Yellowknife, NT, Canada.
   [Keelan, Monika] Univ Alberta, Dept Lab Med & Pathol, Div Med Lab Sci, Edmonton, AB T6G 2E1, Canada.
RP Goodman, KJ (reprint author), Univ Alberta, Dept Med, Div Gastroenterol, 7-142 Katz, Edmonton, AB T6G 2E1, Canada.
EM karen.goodman@ualberta.ca
FU Canadian Institutes of Health Research; Alberta Innovates-Health
   Solutions; ArcticNet Network Centres of Excellence; Canadian Association
   of Gastroenterology; AstraZeneca
FX This study was funded by grants from the Canadian Institutes of Health
   Research, Alberta Innovates-Health Solutions (formerly Alberta Heritage
   Foundation for Medical Research), ArcticNet Network Centres of
   Excellence, Canadian Association of Gastroenterology, and AstraZeneca.
NR 33
TC 2
Z9 2
PU PULSUS GROUP INC
PI OAKVILLE
PA 2902 S SHERIDAN WAY, OAKVILLE, ONTARIO L6J 7L6, CANADA
SN 0835-7900
J9 CAN J GASTROENTEROL
JI Can. J. Gastroenterol.
PD DEC
PY 2013
VL 27
IS 12
BP 701
EP 706
PG 6
WC Gastroenterology & Hepatology
SC Gastroenterology & Hepatology
GA 296NB
UT WOS:000330190700009
ER

PT J
AU Zhang, Q
   Wang, M
   Huang, F
   Yang, TT
   Cai, J
   Zhang, X
   Zhu, W
   Qian, H
   Xu, WR
AF Zhang, Qiang
   Wang, Mei
   Huang, Feng
   Yang, Tingting
   Cai, Jie
   Zhang, Xu
   Zhu, Wei
   Qian, Hui
   Xu, Wenrong
TI H. pylori infection-induced MSC differentiation into CAFs promotes
   epithelial-mesenchymal transition in gastric epithelial cells
SO INTERNATIONAL JOURNAL OF MOLECULAR MEDICINE
LA English
DT Article
DE human umbilical cord-mesenchymal stem cells; cancer- associated
   fibroblast; Helicobacter pylori; gastric cancer; epithelial-mesenchymal
   transition
ID CARCINOMA-ASSOCIATED FIBROBLASTS; STEM-CELLS; TGF-BETA; STROMAL
   FIBROBLASTS; TUMOR PROGRESSION; CANCER CELLS; METASTASIS; ACTIVATION;
   REPAIR; TRANSDIFFERENTIATION
AB Mesenchymal stem cell (MSC) tropism to injured tissue sites in response to inflammation and wounds has been suggested. MSC activation and recruitment by Helicobacter pylori (H. pylori)-infected gastrointestinal epithelial cells has been demonstrated. As a component of the chronic gastritis microenvironment, MSCs play critical roles in the development of H. pylori-associated gastric mucosal lesions/malignancies. However, the mechanisms responsible for this process remain largely unknown. In this study, we demonstrate that H. pylori infection induces the differentiation of MSCs into cancer-associated fibroblast (CAF)-like cells. H. pylori-infected MSCs possessed an altered cytokine profile and induced epithelial-mesenchymal transition in gastric epithelial cells, leading to destroyed cell junctions, enhanced cell migration, reduced cell apoptosis and increased oncogenic potential. In conclusion, our findings indicate that H. pylori infection may cause gastric lesions/malignancies by inducing the differentiation of MSCs into CAFs and suggest a novel mechanism of action and role of MSCs in the development and progression of gastric cancer.
C1 [Zhang, Qiang; Wang, Mei; Huang, Feng; Yang, Tingting; Cai, Jie; Zhang, Xu; Zhu, Wei; Qian, Hui; Xu, Wenrong] Jiangsu Univ, Sch Med Sci & Lab Med, Key Inst Clin Lab Sci, Zhenjiang 212013, Jiangsu, Peoples R China.
   [Xu, Wenrong] Jiangsu Univ, Affiliated Hosp, Zhenjiang 212013, Jiangsu, Peoples R China.
RP Xu, WR (reprint author), Jiangsu Univ, Sch Med Sci & Lab Med, Key Inst Clin Lab Sci, 301 Xuefu Rd, Zhenjiang 212013, Jiangsu, Peoples R China.
EM lstmmmlst@163.com; icls@ujs.edu.cn
FU National Natural Science Foundation of China [91129718, 81071421,
   81302119, 81000181, 81201660]; Jiangsu Province Project of Scientific
   and Technological Innovation and Achievements Transformation
   [BL2012055]; Jiangsu Province Outstanding Medical Academic Leader and
   Sci-tech Innovation Team Program [LJ201117]; Doctoral Program Foundation
   of State Education Ministry [20113227110011]; Jiangsu Province Natural
   Science Foundation [BK20130540]; Jiangsu Province Department of
   Education Science Research Foundation [13KJB320001]
FX This study was supported by the Major Research Plan of the National
   Natural Science Foundation of China (grant no. 91129718), the National
   Natural Science Foundation of China (grant nos. 81071421, 81302119,
   81000181 and 81201660), the Jiangsu Province Project of Scientific and
   Technological Innovation and Achievements Transformation (grant no.
   BL2012055), the Jiangsu Province Outstanding Medical Academic Leader and
   Sci-tech Innovation Team Program (grant no. LJ201117), the Doctoral
   Program Foundation of State Education Ministry (grant no.
   20113227110011), the Jiangsu Province Natural Science Foundation (grant
   no. BK20130540) and the Jiangsu Province Department of Education Science
   Research Foundation (grant no. 13KJB320001).
NR 41
TC 0
Z9 0
PU SPANDIDOS PUBL LTD
PI ATHENS
PA POB 18179, ATHENS, 116 10, GREECE
SN 1107-3756
EI 1791-244X
J9 INT J MOL MED
JI Int. J. Mol. Med.
PD DEC
PY 2013
VL 32
IS 6
BP 1465
EP 1473
DI 10.3892/ijmm.2013.1532
PG 9
WC Medicine, Research & Experimental
SC Research & Experimental Medicine
GA 296ZV
UT WOS:000330225300030
ER

PT J
AU Rau, TT
   Sonst, A
   Rogler, A
   Burnat, G
   Neumann, H
   Oeckl, K
   Neuhuber, W
   Dimmler, A
   Faller, G
   Brzozowski, T
   Hartmann, A
   Konturek, PC
AF Rau, T. T.
   Sonst, A.
   Rogler, A.
   Burnat, G.
   Neumann, H.
   Oeckl, K.
   Neuhuber, W.
   Dimmler, A.
   Faller, G.
   Brzozowski, T.
   Hartmann, A.
   Konturek, P. C.
TI GASTRIN MEDIATED DOWN REGULATION OF GHRELIN AND ITS PATHOPHYSIOLOGICAL
   ROLE IN ATROPHIC GASTRITIS
SO JOURNAL OF PHYSIOLOGY AND PHARMACOLOGY
LA English
DT Article
DE ghrelin; gastrin; autoimmune gastritis; gastric cancer; Helicobacter
   pylori; gastrin/cholecystokinin receptor; enterochromaffin-like cells
ID INDUCED GASTROPROTECTION; ACYLATED PEPTIDE; ACID-SECRETION; STOMACH;
   HUMANS; CELLS; ACTIVATION; EXPRESSION; REDUCTION; INTESTINE
AB The gastric hormone ghrelin is known as an important factor for energy homeostasis, appetite regulation and control of body weight. So far, ghrelin has mainly been examined as a serological marker for gastrointestinal diseases, and only a few publications have highlighted its role in local effects like mucus secretion. Ghrelin can be regarded as a gastroprotective factor, but little is known about the distribution and activity of ghrelin cells in pathologically modified tissues. We aimed to examine the morphological changes in ghrelin expression under several inflammatory, metaplastic and carcinogenic conditions of the upper gastrointestinal tract. In particular, autoimmune gastritis showed interesting remodeling effects in terms of ghrelin expression within neuroendocrine cell hyperplasia by immunohistochemistry. Using confocal laser microscopy, the gastrin/cholecystokinin receptor (CCKB) could be detected on normal ghrelin cells as Well as in autoimmune gastritis. Functionally, we found evidence for a physiological interaction between gastrin and ghrelin in a primary rodent cell culture model. Additionally, we gathered serological data from patients with different basic gastrin levels due to long-term autoimmune gastritis or short-term proton pump inhibitor treatment with slightly reactive plasma gastrin elevations. Total ghrelin plasma levels showed a significantly inverse correlation with gastrin under long-term conditions. Autoimmune gastritis as a relevant condition within gastric carcinogenesis therefore has two effects on ghrelin-positive cells due to hypergastrinemia. On the one hand, gastrin stimulates the proliferation of ghrelin-positive cells as integral part of neuroendocrine cell hyperplasia, while on the other hand, plasma ghrelin is reduced by gastrin and lost in pseudopyloric and intestinal metaplastic areas. Ghrelin is necessary for the maintenance of the mucosal barrier and might play a role in gastric carcinogenesis, if altered under these pre neoplastic conditions.
C1 [Rau, T. T.; Sonst, A.; Hartmann, A.] Univ Erlangen Nurnberg, Inst Pathol, Erlangen, Germany.
   [Burnat, G.; Neumann, H.] Univ Erlangen Nurnberg, Dept Med 1, Erlangen, Germany.
   [Oeckl, K.] Univ Erlangen Nurnberg, Dept Surg, Erlangen, Germany.
   [Neuhuber, W.] Univ Erlangen Nurnberg, Inst Anat, Erlangen, Germany.
   [Dimmler, A.; Faller, G.] St Vincentius Hosp, Inst Pathol, Karlsruhe, Germany.
   [Brzozowski, T.] Jagiellonian Univ, Coll Med, Dept Physiol, Krakow, Poland.
   [Konturek, P. C.] Univ Jena, Teaching Hosp, Thuringia Clin Saalfeld, Dept Med, Saalfeld Saale, Germany.
RP Rau, TT (reprint author), Univ Hosp Erlangen, Inst Pathol, Krankenhausstr 8-10, D-91054 Erlangen, Germany.
EM Tilman.Rau@uk-erlangen.de
FU Bavarian Society for Gastroenterology; Interdisciplinary Centre for
   Clinical Research (IZKF) Erlangen
FX The study was supported by grants from the Bavarian Society for
   Gastroenterology and the Interdisciplinary Centre for Clinical Research
   (IZKF) Erlangen. We are grateful to Prof. Prinz, 2nd Department of
   Internal Medicine, Technical University Munich, Germany, who helped us
   to establish the primary culture techniques. Furthermore, we thank Katja
   Sesselmann and Angela Neumann for the excellent technical assistance.
NR 34
TC 0
Z9 0
PU POLISH PHYSIOLOGICAL SOC
PI GRZEGORZECKA
PA JAGIELLONIAN UNIV SCHOOL MED, INST PHYSIOLOGY, 31-531 KRAKOW, 16
   GRZEGORZECKA, POLAND
SN 0867-5910
J9 J PHYSIOL PHARMACOL
JI J. Physiol. Pharmacol.
PD DEC
PY 2013
VL 64
IS 6
BP 719
EP 725
PG 7
WC Physiology
SC Physiology
GA 296QI
UT WOS:000330200100005
ER

PT J
AU Khademi, F
   Faghri, J
   Poursina, F
   Esfahani, BN
   Moghim, S
   Fazeli, H
   Adibi, P
   Mirzaei, N
   Akbari, M
   Safaei, HG
AF Khademi, Farzad
   Faghri, Jamshid
   Poursina, Farkhondeh
   Esfahani, Bahram Nasr
   Moghim, Sharareh
   Fazeli, Hossein
   Adibi, Peyman
   Mirzaei, Nasrin
   Akbari, Mojtaba
   Safaei, Hajieh Ghasemian
TI Resistance pattern of Helicobacter pylori strains to clarithromycin,
   metronidazole, and amoxicillin in Isfahan, Iran
SO JOURNAL OF RESEARCH IN MEDICAL SCIENCES
LA English
DT Article
DE Amoxicillin; clarithromycin; Helicobacter pylori; metronidazole
ID RIBOSOMAL-RNA MUTATIONS; ANTIMICROBIAL RESISTANCE;
   ANTIBIOTIC-RESISTANCE; PREVALENCE; SUSCEPTIBILITY; TETRACYCLINE;
   ASSOCIATION; POPULATION; MECHANISMS; INFECTION
AB Helicobacter pylori (H. pylori) resistance to antibiotics has become a global problem and is an important factor in determining the outcome of treatment of infected patients. The purpose of this study was to determine the H. pylori resistance to clarithromycin, metronidazole, and amoxicillin in gastrointestinal disorders patients. Materials and Methods: In this study, a total of 260 gastric antrum biopsy specimens were collected from patients with gastrointestinal disorders who referred to Endoscopy Section of the Isfahan Hospitals. The E-test and Modified Disk Diffusion Method (MDDM) were used to verify the prevalence of antibiotic resistance in 78 H. pylori isolates to the clarithromycin, metronidazole, and amoxicillin. Results: H. pylori resistance to clarithromycin, metronidazole, and amoxicillin were 15.3, 55.1, and 6.4%, respectively. In this study, we had one multidrug resistance (MDR) isolates from patient with gastritis and peptic ulcer disease. Conclusion: Information on antibiotic susceptibility profile plays an important role in empiric antibiotic treatment and management of refractive cases. According to the results obtained in this study, H. pylori resistance to clarithromycin and metronidazole was relatively high. MDR strains are emerging and will have an effect on the combination therapy.
C1 [Khademi, Farzad; Faghri, Jamshid; Poursina, Farkhondeh; Esfahani, Bahram Nasr; Moghim, Sharareh; Fazeli, Hossein; Safaei, Hajieh Ghasemian] Isfahan Univ Med Sci, Sch Med, Dept Microbiol, Esfahan, Iran.
   [Adibi, Peyman] Isfahan Univ Med Sci, Sch Med, Dept Gastroenterol, Esfahan, Iran.
   [Akbari, Mojtaba] Isfahan Univ Med Sci, Sch Med, Dept Biostat & Epidemiol, Esfahan, Iran.
   [Mirzaei, Nasrin] Islamic Azad Univ, Tonekabon Branch, Dept Biol, Tonekabon, Iran.
RP Safaei, HG (reprint author), Isfahan Univ Med Sci, Sch Med, Dept Microbiol, Esfahan, Iran.
EM ghasemian@med.mui.ac.ir
NR 35
TC 0
Z9 0
PU ISFAHAN UNIV MED SCIENCES
PI ISFAHAN
PA HEZARJERIB AVE, PO BOX 81745-319, ISFAHAN, 00000, IRAN
SN 1735-1995
EI 1735-7136
J9 J RES MED SCI
JI J. Res. Med. Sci.
PD DEC
PY 2013
VL 18
IS 12
BP 1056
EP 1060
PG 5
WC Medicine, General & Internal
SC General & Internal Medicine
GA 295MI
UT WOS:000330119800007
ER

PT J
AU Eskandari, M
   Pfaller, MR
   Kuhl, E
AF Eskandari, Mona
   Pfaller, Martin R.
   Kuhl, Ellen
TI On the Role of Mechanics in Chronic Lung Disease
SO MATERIALS
LA English
DT Review
DE material modeling; biomaterials; instability; buckling; folding; growth;
   remodeling; finite element method; airway wall remodeling; chronic lung
   disease
ID OBSTRUCTIVE PULMONARY-DISEASE; GROWING SURFACES; ELASTIC TISSUES; FINITE
   GROWTH; SMALL AIRWAYS; ASTHMA; SKIN; PATHOPHYSIOLOGY; MECHANOBIOLOGY;
   INSTABILITIES
AB Progressive airflow obstruction is a classical hallmark of chronic lung disease, affecting more than one fourth of the adult population. As the disease progresses, the inner layer of the airway wall grows, folds inwards, and narrows the lumen. The critical failure conditions for airway folding have been studied intensely for idealized circular cross-sections. However, the role of airway branching during this process is unknown. Here, we show that the geometry of the bronchial tree plays a crucial role in chronic airway obstruction and that critical failure conditions vary significantly along a branching airway segment. We perform systematic parametric studies for varying airway cross-sections using a computational model for mucosal thickening based on the theory of finite growth. Our simulations indicate that smaller airways are at a higher risk of narrowing than larger airways and that regions away from a branch narrow more drastically than regions close to a branch. These results agree with clinical observations and could help explain the underlying mechanisms of progressive airway obstruction. Understanding growth-induced instabilities in constrained geometries has immediate biomedical applications beyond asthma and chronic bronchitis in the diagnostics and treatment of chronic gastritis, obstructive sleep apnea and breast cancer.
C1 [Eskandari, Mona; Pfaller, Martin R.; Kuhl, Ellen] Stanford Univ, Dept Mech Engn, Stanford, CA 94305 USA.
RP Kuhl, E (reprint author), Stanford Univ, Dept Mech Engn, 496 Lomita Mall, Stanford, CA 94305 USA.
EM eskandar@stanford.edu; pfaller@stanford.edu; ekuhl@stanford.edu
RI Kuhl, Ellen/G-4444-2011
OI Kuhl, Ellen/0000-0002-6283-935X
FU Stanford Graduate Fellowship; German Academic Exchange Service
   DAAD-PROMOS Scholarship; Prof. Dr.-Ing. Erich Muller scholarship;
   National Institutes of Health [U54 GM072970]; National Science
   Foundation Graduate Research Fellowship; National Science Foundation
   CAREER Award [CMMI 0952021]; National Science Foundation INSPIRE Grant
   [1233054]
FX This study was supported by the National Science Foundation Graduate
   Research Fellowship and by the Stanford Graduate Fellowship to Mona
   Eskandari, by the German Academic Exchange Service DAAD-PROMOS
   Scholarship and by the Prof. Dr.-Ing. Erich Muller scholarship to Martin
   R. Pfaller, and by the National Science Foundation CAREER Award CMMI
   0952021, by the National Science Foundation INSPIRE Grant 1233054, and
   by the National Institutes of Health Grant U54 GM072970 to Ellen Kuhl.
NR 52
TC 1
Z9 1
PU MDPI AG
PI BASEL
PA POSTFACH, CH-4005 BASEL, SWITZERLAND
SN 1996-1944
J9 MATERIALS
JI Materials
PD DEC
PY 2013
VL 6
IS 12
BP 5639
EP 5658
DI 10.3390/ma6125639
PG 20
WC Materials Science, Multidisciplinary
SC Materials Science
GA 298AZ
UT WOS:000330297600014
ER

PT J
AU Katare, SS
   Patil, CY
   Chandaliya, KC
   Doifode, SM
AF Katare, S. S.
   Patil, C. Y.
   Chandaliya, K. C.
   Doifode, S. M.
TI A Prospective, Comparative, Randomized, Controlled, Open Label, 3-Arm
   Study For Evaluation of Efficacy, Safety and Quality of Life With
   Troxipide and Rabeprazole Given Alone and in Combination in Patients of
   Gastritis
SO INDIAN JOURNAL OF PHARMACOLOGY
LA English
DT Meeting Abstract
C1 [Katare, S. S.; Patil, C. Y.; Chandaliya, K. C.; Doifode, S. M.] Govt Med Coll & Hosp, Dept Pharmacol, Aurangabad, Maharashtra, India.
NR 0
TC 0
Z9 0
PU MEDKNOW PUBLICATIONS & MEDIA PVT LTD
PI MUMBAI
PA B-9, KANARA BUSINESS CENTRE, OFF LINK RD, GHAKTOPAR-E, MUMBAI, 400075,
   INDIA
SN 0253-7613
EI 1998-3751
J9 INDIAN J PHARMACOL
JI Indian J. Pharmacol.
PD DEC
PY 2013
VL 45
SU 1
BP S12
EP S12
PG 1
WC Pharmacology & Pharmacy
SC Pharmacology & Pharmacy
GA 286VJ
UT WOS:000329496700034
ER

PT J
AU Gouveia, S
   Gomes, L
   Ribeiro, C
   Carrilho, F
AF Gouveia, Sofia
   Gomes, Leonor
   Ribeiro, Cristina
   Carrilho, Francisco
TI Screening for autoimmune polyglandular syndrome in a cohort of patients
   with type 1 diabetes mellitus
SO ARQUIVOS BRASILEIROS DE ENDOCRINOLOGIA E METABOLOGIA
LA Portuguese
DT Article
DE Autoimmune polyendocrinopathies; type 1 diabetes mellitus; Addison
   disease; thyroiditis; gastritis; celiac disease
ID SYNDROME TYPE-II; POLYENDOCRINE SYNDROMES; DISEASE; AUTOANTIBODIES;
   DIAGNOSIS
AB Objective: To characterize a cohort of patients with type 1 diabetes mellitus (T1DM) on the presence of other autoimmune disorders that could establish the diagnosis of autoimmune polyglandular syndrome (APS). Subjects and methods: We included 151 patients with T1DM. The following clinical parameters were analyzed: gender, current age, disease duration, previous history of autoimmune disorders, and familial history for diabetes mellitus. Each patient was analyzed to detect autoimmune markers of thyroiditis, adrenocortical insufficiency, gastritis, and celiac disease, as well as possible associated dysfunctions. Results: A cohort with 51.7% males, average current age of 33.4 +/- 13 years and disease duration of 14.4 +/- 9.6 years was analyzed. Previous history of autoimmunity was found in 2%, and familial history for diabetes mellitus in 31.1% of the cohort. Frequency of autoimmune markers was 24% for thyroiditis, 9.4% for adrenocortical insufficiency, 17.2% for gastritis, and 2% for celiac disease. APS was diagnosed on 25.2% of the patients. APS and autoimmune thyroiditis risk was higher in females. Disease duration correlated directly with gastric autoantibodies, and inversely with positive islet cell, glutamic acid decarboxylase, and tyrosine phosphatase antibodies. We noticed a correlation between autoimmune markers for thyroiditis and gastritis, as well as between celiac disease and adrenocortical insufficiency. Conclusion: Considering APS prevalence and prognosis, the need for APS screening in patients with T1DM is emphasized. Early diagnosis of other autoimmune disorders will enable us to adjust each patient treatment and follow-up.
C1 [Gouveia, Sofia; Gomes, Leonor; Ribeiro, Cristina; Carrilho, Francisco] Hosp Univ Coimbra, Ctr Hosp, Serv Endocrinol Diabet & Metab, P-3000075 Coimbra, Portugal.
   [Gouveia, Sofia; Gomes, Leonor; Ribeiro, Cristina; Carrilho, Francisco] Univ Coimbra, EPE, P-3000075 Coimbra, Portugal.
RP Gouveia, S (reprint author), Hosp Univ Coimbra, Ctr Hosp, Serv Endocrinol Diabet & Metab, P-3000075 Coimbra, Portugal.
EM sofiamgouveia@gmail.com
NR 16
TC 0
Z9 0
PU SBEM-SOC BRASIL ENDOCRINOLOGIA & METABOLOGIA
PI RIO DE JANEIRO, RJ
PA RUA HUMAITA, 85 CJ 501, RIO DE JANEIRO, RJ, 22261-000, BRAZIL
SN 0004-2730
EI 1677-9487
J9 ARQ BRAS ENDOCRINOL
JI Arq. Bras. Endocrinol. Metabol.
PD DEC
PY 2013
VL 57
IS 9
BP 733
EP 738
PG 6
WC Endocrinology & Metabolism
SC Endocrinology & Metabolism
GA 286FV
UT WOS:000329452700010
ER

PT J
AU Miyake, K
   Akimoto, T
   Kusakabe, M
   Sato, W
   Yamada, A
   Yamawaki, H
   Kodaka, Y
   Shinpuku, M
   Nagoya, H
   Shindo, T
   Ueki, N
   Kusunoki, M
   Kawagoe, T
   Futagami, S
   Tsukui, T
   Sakamoto, C
AF Miyake, Kazumasa
   Akimoto, Teppei
   Kusakabe, Makoto
   Sato, Wataru
   Yamada, Akiyoshi
   Yamawaki, Hiroshi
   Kodaka, Yasuhiro
   Shinpuku, Mayumi
   Nagoya, Hiroyuki
   Shindo, Tomotaka
   Ueki, Nobue
   Kusunoki, Masafumi
   Kawagoe, Tetsuro
   Futagami, Seiji
   Tsukui, Taku
   Sakamoto, Choitsu
TI Water-Soluble Vitamin Deficiencies in Complicated Peptic Ulcer Patients
   Soon after Ulcer Onset in Japan
SO JOURNAL OF NUTRITIONAL SCIENCE AND VITAMINOLOGY
LA English
DT Article
DE peptic ulcer; gastrointestinal bleeding; water-soluble vitamins
ID HELICOBACTER-PYLORI INFECTION; PLASMA TOTAL HOMOCYSTEINE;
   ACID-SUPPRESSIVE THERAPY; GASTRIC-MUCOSAL INJURY; ASCORBIC-ACID;
   CORONARY ATHEROSCLEROSIS; INTESTINAL-ABSORPTION; CORPUS GASTRITIS; RISK;
   DISEASE
AB We investigated over time whether contemporary Japanese patients with complicated peptic ulcers have any water-soluble vitamin deficiencies soon after the onset of the complicated peptic ulcers. In this prospective cohort study, fasting serum levels of water-soluble vitamins (vitamins B-1, B-2, B-6, B-12, C, and folic acid) and homocysteine were measured at 3 time points (at admission, hospital discharge, and 3 mo after hospital discharge). Among the 20 patients who were enrolled in the study, 10 consecutive patients who completed measurements at all 3 time points were analyzed. The proportion of patients in whom any of the serum water-soluble vitamins that we examined were deficient was as high as 80% at admission, and remained at 70% at discharge. The proportion of patients with vitamin B-6 deficiency was significantly higher at admission and discharge (50% and 60%, respectively, p<0.05) than at 3 mo after discharge (10%). In conclusion, most patients with complicated peptic ulcers may have a deficiency of one or more water-soluble vitamins in the early phase of the disease after the onset of ulcer complications, even in a contemporary Japanese population.
C1 [Miyake, Kazumasa; Akimoto, Teppei; Kusakabe, Makoto; Sato, Wataru; Yamada, Akiyoshi; Yamawaki, Hiroshi; Kodaka, Yasuhiro; Shinpuku, Mayumi; Nagoya, Hiroyuki; Shindo, Tomotaka; Ueki, Nobue; Kusunoki, Masafumi; Kawagoe, Tetsuro; Futagami, Seiji; Tsukui, Taku; Sakamoto, Choitsu] Nippon Med Sch, Dept Gastroenterol, Tokyo 1138603, Japan.
RP Miyake, K (reprint author), Nippon Med Sch, Dept Gastroenterol, Tokyo 1138603, Japan.
EM km366@nms.ac.jp
NR 37
TC 0
Z9 0
PU CENTER ACADEMIC PUBL JAPAN
PI TOKYO
PA 2-4-16 YAYOI, BUNKYO-KU, TOKYO, 113-0032, JAPAN
SN 0301-4800
EI 1881-7742
J9 J NUTR SCI VITAMINOL
JI J. Nutr. Sci. Vitaminol.
PD DEC
PY 2013
VL 59
IS 6
BP 503
EP 508
PG 6
WC Nutrition & Dietetics
SC Nutrition & Dietetics
GA 285HG
UT WOS:000329383800004
ER

PT J
AU Pilone, V
   Di Micco, R
   Monda, A
   Hasani, A
   Vitiello, A
   De Palma, GD
   Forestieri, P
AF Pilone, V.
   Di Micco, R.
   Monda, A.
   Hasani, A.
   Vitiello, A.
   De Palma, G. D.
   Forestieri, P.
TI Positive findings in preoperative testing prior to gastric banding:
   their real value
SO MINERVA CHIRURGICA
LA English
DT Article
DE Endoscopy; Obesity; Obesity, surgery
ID GASTROESOPHAGEAL-REFLUX DISEASE; ESOPHAGEAL SPHINCTER RELAXATION;
   MORBIDLY OBESE-PATIENTS; BARIATRIC SURGERY; HIATAL-HERNIA; LAP-BAND;
   MOTILITY DISORDERS; ACID EXPOSURE; FUNDOPLICATION; ENDOSCOPY
AB Aim. Relations between laparoscopic adjustable gastric banding (LAGB), gastroesophageal reflux (GER) and hiatal hernia (HH) are controversial. In this context the role of preoperative investigations to assess upper gastrointestinal (GI) function and its impact on the approach to LAGB and outcomes remains unclear. The aim was to define the value of preoperative upper GI testing, and to relate the findings with postoperative outcomes.
   Methods. Seventy-eight cases were enrolled among 250 patients undergoing LAGB from January 2010 to December 2011 in our Center for the Multidisciplinary treatment of severe obesity. Patients were submitted preoperatively to endoscopy and radiologic series with oral contrast to assess the state of upper GI mucosa, the presence of HH, GER or cardias incontinence. According to the findings, patients were assigned to group A, if one or both exams showed positive results; or to the control group B if both exams were negative.
   Results. GI series showed GER in 14.1% of patients, HH in 6.4%, altered motility in 5.1%, gastritis in 3.1%and were negative in 75.6%. Endoscopy showed gastritis in 71.8%of patients, HH in 30.8%, esophagitis in 7.7%, duodenitis in 7.7%, LES incontinence in 8%; while only 21.8% of patients had a negative exam. Differences between group A and B are not statistically significant in terms of pre- and post-operative BMI, EBWL%, long-term complications, time and number of regulations.
   Conclusion. Positive findings in preoperative testing rarely postpone or change the surgical approach and postoperative outcomes. Our results encourage the omission of upper GI series from routine evaluation protocol prior to LAGB.
C1 [Pilone, V.] Univ Salerno, Dept Med & Surg, I-84100 Salerno, Italy.
   [Di Micco, R.; Monda, A.; Hasani, A.; Vitiello, A.; De Palma, G. D.; Forestieri, P.] Univ Naples Federico II, Dept Clin Med & Surg, I-80100 Naples, Italy.
RP Hasani, A (reprint author), Univ Naples Federico II, Dept Clin Med & Surg, Via Pansini 5, I-80100 Naples, Italy.
EM ariolahasani@libero.it
NR 32
TC 0
Z9 0
PU EDIZIONI MINERVA MEDICA
PI TURIN
PA CORSO BRAMANTE 83-85 INT JOURNALS DEPT., 10126 TURIN, ITALY
SN 0026-4733
EI 1827-1626
J9 MINERVA CHIR
JI Minerva Chir.
PD DEC
PY 2013
VL 68
IS 6
BP 529
EP 535
PG 7
WC Surgery
SC Surgery
GA 283UK
UT WOS:000329272300001
ER

PT J
AU Olguin-Martinez, M
   Hernandez-Espinosa, DR
   Hernandez-Munoz, R
AF Olguin-Martinez, Marisela
   Hernandez-Espinosa, Diego R.
   Hernandez-Munoz, Rolando
TI alpha-Tocopherol administration blocks adaptive changes in cell
   NADH/NAD(+) redox state and mitochondrial function leading to inhibition
   of gastric mucosa cell proliferation in rats
SO FREE RADICAL BIOLOGY AND MEDICINE
LA English
DT Article
DE Experimental gastritis; Glucose oxidation; Bax/Bcl2 ratio; Mitochondrial
   function; Nitric oxide; Free radicals
ID ETHANOL-INDUCED GASTRITIS; LIVER-REGENERATION; OXIDATIVE STRESS;
   ACID-SECRETION; CARBON-TETRACHLORIDE; INDUCED GASTROPATHY;
   LIPID-PEROXIDATION; ENERGY-DEPENDENCE; PLASMA-MEMBRANE; PARIETAL-CELLS
AB In experimentally induced chronic gastritis, a compensatory mucosal cell proliferation occurs with enhanced glucose oxidative metabolism linked to lipoperoxidative events. Therefore, this study was aimed at assessing the participation of cell NAD/NADH redox state and mitochondrial functions during gastric mucosa proliferation and the effects of in vivo a-tocopherol (vitamin E) administration. Glucose oxidation and oxygen consumption were tested in gastric mucosa samples obtained from rats with gastritis and from those also treated with a-tocopherol. Gastric mucosal mitochondria were isolated and structural and functional parameters were determined. Succinate oxidation, ADP phosphorylation, mitochondrial enzyme activities, and membrane lipid composition were measured. In addition, parameters indicative of cellular NAD/NADH redox state, proliferation, apoptosis, and nitric oxide (NO) metabolism were also determined. After ethanol withdrawal, the damaged gastric mucosa increased glucose and oxygen consumption, events associated with a more reduced cytoplasmic NAD/NADH ratio. Enhanced mitochondrial oxidative phosphorylation and increased mitochondrial enzyme activities occurred early, accompanied by recovery of lost mitochondrial protein and lipid composition in the gastric mucosa, events associated with increased NO production. When mitochondrial function and structural events were normalized, apoptosis was initiated as assessed by the mitochondria] Bax/Bcl2 ratio. Treatment with a-tocopherol inhibited cell proliferation and blocked enhanced glucose utilization, mitochondrial substrate oxidation, and changes in redox state, delaying the onset of these adaptive metabolic changes, whereas it inhibited cell proliferation. In conclusion, a-tocopherol could abolish damage-induced "stress" signaling by desynchronizing mitochondrial adaptive responses, including mitochondria biogenesis, and consequently NAD/NADH redox, which seems to regulate gastric mucosal cell proliferation. (C) 2013 Elsevier Inc. All rights reserved.
C1 [Olguin-Martinez, Marisela; Hernandez-Espinosa, Diego R.; Hernandez-Munoz, Rolando] Univ Nacl Autonoma Mexico, Dept Biol Celular & Desarrollo, Inst Fisiol Celular, Mexico City 04510, DF, Mexico.
RP Hernandez-Munoz, R (reprint author), Univ Nacl Autonoma Mexico, Dept Biol Celular & Desarrollo, Inst Fisiol Celular, Ciudad Univ, Mexico City 04510, DF, Mexico.
EM rhernand@ifc.unam.mx
NR 61
TC 0
Z9 0
PU ELSEVIER SCIENCE INC
PI NEW YORK
PA 360 PARK AVE SOUTH, NEW YORK, NY 10010-1710 USA
SN 0891-5849
EI 1873-4596
J9 FREE RADICAL BIO MED
JI Free Radic. Biol. Med.
PD DEC
PY 2013
VL 65
BP 1090
EP 1100
DI 10.1016/j.freeradbiomed.2013.08.176
PG 11
WC Biochemistry & Molecular Biology; Endocrinology & Metabolism
SC Biochemistry & Molecular Biology; Endocrinology & Metabolism
GA 278DI
UT WOS:000328868900103
ER

PT J
AU Shiotani, A
   Cen, PT
   Graham, DY
AF Shiotani, Akiko
   Cen, Putao
   Graham, David Y.
TI Eradication of gastric cancer is now both possible and practical
SO SEMINARS IN CANCER BIOLOGY
LA English
DT Review
DE Prevention; Pepsinogen; Atrophic gastritis; Gastric cancer; Helicobacter
   pylori; Risk; Surveillance; Primary prevention; Secondary prevention;
   Natural history; Cancer screening
ID HELICOBACTER-PYLORI ERADICATION; CHRONIC ATROPHIC GASTRITIS; INDUCED
   CYTIDINE DEAMINASE; ABERRANT DNA METHYLATION; INTESTINAL METAPLASIA;
   ENDOSCOPIC RESECTION; CORPUS GASTRITIS; EPITHELIAL-CELLS;
   NATURAL-HISTORY; ACID-SECRETION
AB In 1994, Helicobacter pylori was declared a human carcinogen. Evidence has now accumulated to show that at least 95% of gastric cancers are etiologically related to H. pylori. An extensive literature regarding atrophic gastritis and its effects on acid secretion, gastric microflora, and its tight association with gastric cancer has been rediscovered, confirmed, and expanded. Methods to stratify cancer risk based on endoscopic and histologic findings or serologic testing of pepsinogen levels and H. pylori testing have been developed producing practical primary and secondary gastric cancer prevention strategies. H. pylori eradication halts progressive mucosal damage. Cure of the infection in those with non-atrophic gastritis will essentially prevent subsequent development of gastric cancer. For all, the age-related progression in cancer risk is halted and likely reduced as eradication reduces or eliminates mucosal inflammation and reverses or reduces H. pylori-associated molecular events such aberrant activation-induced cytidine deaminase expression, double strand DNA breaks, impaired DNA mismatch repair and aberrant DNA methylation. Those who have developed atrophic gastritis/gastric atrophy however retain some residual risk for gastric cancer which is proportional to the extent and severity of atrophic gastritis. Primary and secondary cancer prevention starts with H. pylori eradication and cancer risk stratification to identify those at higher risk who should also be considered for secondary cancer prevention programs. Japan has embarked on population-wide H. pylori eradication coupled with surveillance targeted to those with significant remaining risk. We anticipate that countries with high gastric cancer burdens will follow their lead. We provide specific recommendations on instituting practical primary and secondary gastric cancer prevention programs as well identifying research needed to make elimination of gastric cancer both efficient and cost effective. (C) 2013 Published by Elsevier Ltd.
C1 [Shiotani, Akiko] Kawasaki Med Univ, Dept Internal Med, Okayama, Japan.
   [Cen, Putao] Univ Texas Hlth Sci Ctr Houston, Houston, TX 77030 USA.
   [Graham, David Y.] Michael E DeBakey VAMC, Dept Med, Houston, TX USA.
   [Graham, David Y.] Baylor Coll Med, Houston, TX 77030 USA.
RP Graham, DY (reprint author), Michael E DeBakey VA Med Ctr, RM 3A-318B 111D,2002 Holcombe Blvd, Houston, TX 77030 USA.
EM dgraham@bcm.edu
FU Office of Research and Development Medical Research Service Department
   of Veterans Affairs, Public Health Service [DK067366, CA116845, DK56338]
FX Dr. Graham is supported in part by the Office of Research and
   Development Medical Research Service Department of Veterans Affairs,
   Public Health Service grants DK067366, CA116845 and DK56338 which funds
   the Texas Medical Center Digestive Diseases Center. The contents are
   solely the responsibility of the authors and do not necessarily
   represent the official views of the VA or NIH.
NR 87
TC 2
Z9 2
PU ACADEMIC PRESS LTD- ELSEVIER SCIENCE LTD
PI LONDON
PA 24-28 OVAL RD, LONDON NW1 7DX, ENGLAND
SN 1044-579X
J9 SEMIN CANCER BIOL
JI Semin. Cancer Biol.
PD DEC
PY 2013
VL 23
IS 6
BP 492
EP 501
DI 10.1016/j.semcancer.2013.07.004
PN B
PG 10
WC Oncology
SC Oncology
GA 280EP
UT WOS:000329011800004
ER

PT J
AU Mason, F
   Pascotto, E
   Zanfi, C
   Spanghero, M
AF Mason, Federico
   Pascotto, Ernesto
   Zanfi, Cristina
   Spanghero, Mauro
TI Effect of dietary inclusion of whole ear corn silage on stomach
   development and gastric mucosa integrity of heavy pigs at slaughter
SO VETERINARY JOURNAL
LA English
DT Article
DE Whole ear corn silage; Heavy pigs; Stomach; Ulcers
ID GROWTH-PERFORMANCE; PARTICLE-SIZE
AB The effect of dietary inclusion of whole ear corn silage on stomach development and on the incidence of gastric lesions was studied in heavy pigs. Three groups of 14 castrated male pigs were fed a control cereal-based diet and two diets containing whole ear corn silage (15% or 30% DM) from 90 kg bodyweight to slaughter at 170 kg. The diets with whole ear corn silage increased the amount of neutral detergent fibre in the stomach contents, the weight of the organs and the area of the pyloric region. Follicular gastritis was significantly lower and gastritis less severe in pigs fed the whole ear corn silage diets than pigs fed the control diet. The inclusion of whole ear corn silage in the diet influenced the development of the stomach and reduced the incidence of gastritis in heavy pigs. (C) 2013 Elsevier Ltd. All rights reserved.
C1 [Mason, Federico; Zanfi, Cristina; Spanghero, Mauro] Univ Udine, Dept Agr & Environm Sci, I-33100 Udine, Italy.
   [Pascotto, Ernesto] Unita Locale Socio Sanit, Treviso, Italy.
RP Spanghero, M (reprint author), Univ Udine, Dept Agr & Environm Sci, I-33100 Udine, Italy.
EM mauro.spanghero@uniud.it
FU Progetto AGER [2011-0280]
FX Supported by Progetto AGER, Grant 2011-0280. The Associazione Allevatori
   del Friuli (Codroipo, Udine, Italy) is gratefully acknowledged for
   excellent collaboration and technical assistance.
NR 9
TC 0
Z9 0
PU ELSEVIER SCI LTD
PI OXFORD
PA THE BOULEVARD, LANGFORD LANE, KIDLINGTON, OXFORD OX5 1GB, OXON, ENGLAND
SN 1090-0233
EI 1532-2971
J9 VET J
JI Vet. J.
PD DEC
PY 2013
VL 198
IS 3
BP 717
EP 719
DI 10.1016/j.tvjl.2013.09.054
PG 3
WC Veterinary Sciences
SC Veterinary Sciences
GA 282BB
UT WOS:000329144000032
ER

PT J
AU Lee, BB
   Choi, JS
   Moon, HE
   Ha, YM
   Kim, MS
   Cho, KK
   Choi, IS
AF Lee, Bo-Bae
   Choi, Jae-Suk
   Moon, Hye Eun
   Ha, Yu-Mi
   Kim, Myung Sook
   Cho, Kwang Keun
   Choi, In Soon
TI INHIBITION OF GROWTH AND UREASE OF HELICOBACTER PYLORI BY KOREAN EDIBLE
   SEAWEED EXTRACTS
SO BOTANICAL SCIENCES
LA English
DT Article
DE antimicrobial activity; Helicobacter pylori; Ishige okamurae; seaweed;
   urease
ID ANTIMICROBIAL ACTIVITY; ISHIGE-OKAMURAE; TRIPLE THERAPY; CELL-DAMAGE;
   IN-VITRO; DIPHLORETHOHYDROXYCARMALOL; ERADICATION; ANTIFUNGAL;
   RESISTANCE; INFECTION
AB Of 27 Korean seaweed species screened for potential anti-H. pylori activity, seven (25.9%) showed strong inhibitory activity based on the agar diffusion method. The strongest activity was observed for ethanol extracts from Ishige okamurae. At 1 mg/disk, the inhibition zone of I. okamurae extract was 9.0 mm, and the minimum inhibitory concentration was 12 mu g/ml based on the broth microdilution assay. Based on the free urease assay system, the 80% methanol extracts from I. okamurae had 75.4% inhibition at 0.1 mg/ml. To identify the primary active compounds, I. okamurae powders were successively fractionated according to polarity into five classes of constituents including saccharides, lipids, phenolics, alkaloids, and nitrogen compounds. The I. okamurae phenolic compounds had significant antimicrobial activity (12 mu g/ml minimum inhibitory concentration), while the nitrogen compound extract significantly inhibited H. pylori urease activity (80.84% at 1 mg/ml). We evaluated the I. okamurae ethanol and 80% methanol extract for acute toxicity in BALB/c mice. Over the 2-week observation period, no death occurred in any mouse administered a dose of 5 g/kg body weight. These results suggest that I. okamurae extract can be used to develop therapeutic agents for chronic gastritis and peptic ulceration.
C1 [Lee, Bo-Bae; Choi, Jae-Suk; Moon, Hye Eun; Ha, Yu-Mi; Choi, In Soon] Silla Univ, Ind Acad Cooperat Fdn, RIS Ctr, Pusan, South Korea.
   [Kim, Myung Sook] Jeju Natl Univ, Dept Biol, Jeju Si, Jeju Do, South Korea.
   [Cho, Kwang Keun] Gyeongnam Natl Univ Sci & Technol, Dept Anim Resources Technol, Jinju, Gyeongnam, South Korea.
   [Choi, In Soon] Silla Univ, Dept Biol Sci, Pusan, South Korea.
RP Choi, IS (reprint author), Silla Univ, Ind Acad Cooperat Fdn, RIS Ctr, Pusan, South Korea.
EM ischoi@silla.ac.kr
FU Global Healthcare Industry RIS Center, Ministry of Knowledge Economy,
   Republic of Korea; Cooperative Research Program for Agriculture Science
   and Technology Development [PJ007605]; Rural Development Administration
   and Priority Research Centers Program through the National Research
   Foundation of Korea (NRF); Ministry of Education, Science and
   Technology, Republic of Korea [2009-0093813]
FX This work was supported by the Global Healthcare Industry RIS Center,
   Ministry of Knowledge Economy, Republic of Korea. KKC was also supported
   by Cooperative Research Program for Agriculture Science and Technology
   Development (Project No. PJ007605), Rural Development Administration and
   Priority Research Centers Program through the National Research
   Foundation of Korea (NRF) funded by the Ministry of Education, Science
   and Technology (2009-0093813), Republic of Korea. Two anonymous
   reviewers provided helpful suggestions to improve the manuscript.
NR 30
TC 0
Z9 0
PU SOC BOTANICA MEXICO
PI MEXICO
PA APARTADO POSTAL 70-385  DELEGACION COYOACAN, CIUDAD UNIV, MEXICO, D F
   00000, MEXICO
SN 2007-4298
EI 2007-4476
J9 BOT SCI
JI Bot. Sci.
PD DEC
PY 2013
VL 91
IS 4
BP 515
EP 522
PG 8
WC Plant Sciences
SC Plant Sciences
GA 278FT
UT WOS:000328875300010
ER

PT J
AU Kobayashi, M
   Hashimoto, S
   Nishikura, K
   Mizuno, K
   Takeuchi, M
   Sato, Y
   Ajioka, Y
   Aoyagi, Y
AF Kobayashi, Masaaki
   Hashimoto, Satoru
   Nishikura, Ken
   Mizuno, Ken-ichi
   Takeuchi, Manabu
   Sato, Yuichi
   Ajioka, Yoichi
   Aoyagi, Yutaka
TI Magnifying narrow-band imaging of surface maturation in early
   differentiated-type gastric cancers after Helicobacter pylori
   eradication
SO JOURNAL OF GASTROENTEROLOGY
LA English
DT Article
DE Gastric cancer; Helicobacter pylori; Eradication; Narrow-band imaging;
   Magnifying endoscopy
ID EPITHELIAL-CELL KINETICS; INTESTINAL METAPLASIA; ENDOSCOPIC RESECTION;
   ULCERATIVE-COLITIS; MUCIN PHENOTYPE; FOLLOW-UP; LESIONS; PROLIFERATION;
   THERAPY; STOMACH
AB Even after successful Helicobacter pylori eradication, primary or metachronous gastric cancers are sometimes discovered. The endoscopic features of these cancers may be modified by controlling inflammation. Characteristic findings for such lesions in terms of narrow-band imaging with magnifying endoscopy (NBI-ME) and histopathology need to be clarified to allow accurate diagnosis.
   Distinctive NBI-ME characteristics were examined retrospectively in intramucosal or minimally submucosal and differentiated-type adenocarcinomas from a successful eradication group (42 patients, 50 lesions) and a non-eradicated control group (44 patients, 50 lesions) matched in age and sex. A "gastritis-like" appearance under NBI-ME was characterized by uniform papillae and/or tubular pits with a whitish border, regular or faint microvessels and unclear demarcation, resembling the adjacent noncancerous mucosa. Histological differentiation at the luminal surface of the cancer was evaluated according to Ki-67 immunoreactivity restricted at the middle or lower portion of the tubules. NBI-ME alteration was prospectively confirmed in 29 patients (30 lesions) after eradication therapy.
   The frequency of a "gastritis-like" appearance was 44 % (22/50) for the eradication group, which was significantly higher than the 4 % (2/50) for the control group (p < 0.001). In the eradication group, the "gastritis-like" appearance was significantly correlated with histological surface differentiation (p < 0.001). In the prospective study, NBI-ME showed changes to heterogeneous papillary microstructures in 43 % (10/23) of the lesions after successful eradication at short-term follow-up.
   Identification of surface maturation under NBI-ME offers a promising approach for accurate diagnosis of early gastric cancers after successful eradication.
C1 [Kobayashi, Masaaki; Hashimoto, Satoru; Mizuno, Ken-ichi] Niigata Univ, Med & Dent Hosp, Dept Endoscopy, Chuo Ku, Niigata 9518520, Japan.
   [Nishikura, Ken] Niigata Univ, Grad Sch Med & Dent Sci, Div Mol & Funct Pathol, Niigata 9518520, Japan.
   [Takeuchi, Manabu; Sato, Yuichi; Aoyagi, Yutaka] Niigata Univ, Grad Sch Med & Dent Sci, Div Gastroenterol, Niigata 9518520, Japan.
   [Ajioka, Yoichi] Niigata Univ, Grad Sch Med & Dent Sci, Div Mol & Diagnost Pathol, Niigata 9518520, Japan.
RP Kobayashi, M (reprint author), Niigata Univ, Med & Dent Hosp, Dept Endoscopy, Chuo Ku, 1-757 Asahimachi Dori, Niigata 9518520, Japan.
EM masakoba@med.niigata-u.ac.jp
FU Japan Society for the Promotion of Science KAKENHI [24591025]
FX This work was supported in part by the Japan Society for the Promotion
   of Science KAKENHI Grant Number 24591025.
NR 34
TC 1
Z9 1
PU SPRINGER JAPAN KK
PI TOKYO
PA CHIYODA FIRST BLDG EAST, 3-8-1 NISHI-KANDA, CHIYODA-KU, TOKYO, 101-0065,
   JAPAN
SN 0944-1174
EI 1435-5922
J9 J GASTROENTEROL
JI J. Gastroenterol.
PD DEC
PY 2013
VL 48
IS 12
BP 1332
EP 1342
DI 10.1007/s00535-013-0764-7
PG 11
WC Gastroenterology & Hepatology
SC Gastroenterology & Hepatology
GA 277WM
UT WOS:000328850000003
ER

PT J
AU Fujiwara, Y
   Tanigawa, T
   Yamagami, H
   Watanabe, K
   Tominaga, K
   Watanabe, T
   Arakawa, T
AF Fujiwara, Yasuhiro
   Tanigawa, Tetsuya
   Yamagami, Hirokazu
   Watanabe, Kenji
   Tominaga, Kazunari
   Watanabe, Toshio
   Arakawa, Tetsuo
TI Eosinophilic esophagitis-like endoscopic findings in patients with
   erosive esophagitis
SO ESOPHAGUS
LA English
DT Article
DE Eosinophilic esophagitis; Erosive esophagitis; Endoscopic findings
ID CONSENSUS RECOMMENDATIONS; ADULTS; EPIDEMIOLOGY; POPULATION; PREVALENCE;
   FEATURES; CHILDREN; WHITE
AB Eosinophilic esophagitis (EoE) is diagnosed on the basis of the presence of dysphagia and intraepithelial eosinophilic infiltration of a parts per thousand yen15 cells per high-power field; nevertheless, it is important to identify the endoscopic findings of EoE in general practice. EoE should be distinguished from gastroesophageal reflux disease (GERD); however, the associations between EoE and GERD are controversial. Herein, we aimed to determine the prevalence of EoE-like endoscopic findings and associations between an EoE-like endoscopic appearance and erosive esophagitis.
   Prospective endoscopic examination was performed in 804 consecutive cases. Cases with EoE-like endoscopic findings such as furrows, rings, white exudate, stricture, and mucosal tearing were examined by esophageal biopsy. Erosive esophagitis, hiatal hernia, atrophic gastritis, and gastroesophageal flap valve were assessed endoscopically, and clinical data, including age, gender, smoking and drinking habits, and presence of allergic diseases and symptoms such as dysphagia and heartburn, were analyzed.
   Of the 804 cases, 36 (4.5 %) showed an EoE-like endoscopic appearance, and 80 (10 %) had erosive esophagitis. Among the 36 cases with an EoE-like appearance, only 4 (0.5 %) showed significant esophageal eosinophilic infiltration with erosive esophagitis in 3 cases. Further, 28 % of the patients with erosive esophagitis had an EoE-like endoscopic appearance, while 61 % of those with an EoE-like endoscopic appearance had erosive esophagitis. There were no significant differences between the clinical characteristics and other endoscopic findings in cases of an EoE-like endoscopic appearance and erosive esophagitis.
   Erosive esophagitis and an EoE-like endoscopic appearance frequently showed overlapping features; thus, we believe they might have common pathogenic factors.
C1 [Fujiwara, Yasuhiro; Tanigawa, Tetsuya; Yamagami, Hirokazu; Watanabe, Kenji; Tominaga, Kazunari; Watanabe, Toshio; Arakawa, Tetsuo] Osaka City Univ, Grad Sch Med, Dept Gastroenterol, Abeno Ku, Osaka 5458585, Japan.
RP Fujiwara, Y (reprint author), Osaka City Univ, Grad Sch Med, Dept Gastroenterol, Abeno Ku, 1-4-3 Asahimachi, Osaka 5458585, Japan.
EM yasu@med.osaka-cu.ac.jp
FU Eisai Co.; Otsuka Pharmaceutical Co.
FX Yasuhiro Fujiwara received lecture fees from Eisai Co. Tetsuo Arakawa
   received lecture fees and research grants from Eisai Co. and Otsuka
   Pharmaceutical Co. The others have no conflicts of interest.
NR 30
TC 0
Z9 0
PU SPRINGER JAPAN KK
PI TOKYO
PA CHIYODA FIRST BLDG EAST, 3-8-1 NISHI-KANDA, CHIYODA-KU, TOKYO, 101-0065,
   JAPAN
SN 1612-9059
EI 1612-9067
J9 ESOPHAGUS-TOKYO
JI Esophagus
PD DEC
PY 2013
VL 10
IS 4
BP 199
EP 204
DI 10.1007/s10388-013-0383-7
PG 6
WC Gastroenterology & Hepatology
SC Gastroenterology & Hepatology
GA 268VX
UT WOS:000328199900002
ER

PT J
AU Onal, IK
   Gokcan, H
   Benzer, E
   Bilir, G
   Oztas, E
AF Onal, Ibrahim Koral
   Gokcan, Hale
   Benzer, Emine
   Bilir, Gulay
   Oztas, Erkin
TI What is the impact of Helicobacter pylori density on the success of
   eradication therapy: A clinico-histopathological study
SO CLINICS AND RESEARCH IN HEPATOLOGY AND GASTROENTEROLOGY
LA English
DT Article
ID TRIPLE THERAPY; ANTIBIOTIC-RESISTANCE; CONSENSUS REPORT; PEPTIC-ULCER;
   INFECTION; GASTRITIS; COLONIZATION; EPIDEMIOLOGY; MANAGEMENT; EFFICACY
AB Background and objective: To investigate the presence of any possible association between H. pylori density in the stomach and the efficacy of triple (lansoprazole 30mg b.i.d., clarithromycin 500mg b.i.d. and amoxicillin 1g b.i.d. for 14 days) and bismuth-containing quadruple (colloidal bismuth subcitrate 300mg q.i.d., lansoprazole 30mg b.i.d., tetracycline 500mg q.i.d. and metronidazole 500mg t.i.d. for 14 days) eradication therapies.
   Methods: Eighty-five cases with H. pylori infection (proved by rapid urease test and histology) were studied. In each case, the density of H. pylori colonization was graded according to the updated Sydney classification. H. pylori eradication was determined via the (14)C-Urea breath test performed 4weeks after the end of therapy.
   Results: The eradication rate of H. pylori was 50% (30 out of 60) in the triple therapy and 92% (23 of 25) in the quadruple therapy group. In the triple therapy group, the eradication rate of H. pylori decreased as the initial density of H. pylori increased (density of H. pylori: 1, 58.3%; 2, 54.5%; 3, 52.4%; 4, 38.5%; 5, 33.3%). In two cases with eradication failure after quadruple therapy, the grades of bacterial density were 1 and 3.
   Conclusion: H. pylori density, as assessed by histological grading, may predict the usefulness of triple therapy. The higher the H. pylori density, the less effective triple therapy will be at successful eradication of H. pylori. Quadruple therapy does not seem to be negatively affected by bacterial density. Copyright (C) 2013 Elsevier Masson SAS. All rights reserved.
C1 [Onal, Ibrahim Koral; Gokcan, Hale; Oztas, Erkin] Ankara Oncol Educ & Res Hosp, Dept Gastroenterol, Ankara, Turkey.
   [Benzer, Emine; Bilir, Gulay] Ankara Oncol Educ & Res Hosp, Dept Pathol, Ankara, Turkey.
RP Onal, IK (reprint author), Yurtaslan Ankara Onkol Egit & Aras Hastanesi, Mehmet Akif Ersoy Mahallesi 13,Cadde 56, TR-06200 Yenimahalle Ankara, Turkey.
EM koralonal@yahoo.com
NR 33
TC 1
Z9 1
PU ELSEVIER MASSON
PI MILANO
PA VIA PALEOCAPA 7, 20121 MILANO, ITALY
SN 2210-7401
EI 2210-741X
J9 CLIN RES HEPATOL GAS
JI Clin. Res. Hepatol. Gastroenterol.
PD DEC
PY 2013
VL 37
IS 6
BP 642
EP 646
DI 10.1016/j.clinre.2013.05.005
PG 5
WC Gastroenterology & Hepatology
SC Gastroenterology & Hepatology
GA 263QG
UT WOS:000327822500025
ER

PT J
AU So, J
   Rajnakova, A
   Chan, YH
   Tay, A
   Shah, N
   Salto-Tellez, M
   Teh, M
   Noriya, U
AF So, Jimmy
   Rajnakova, Andrea
   Chan, Yiong-Huak
   Tay, Amy
   Shah, Nilesh
   Salto-Tellez, Manuel
   Teh, Ming
   Noriya, Uedo
TI Endoscopic Tri-Modal Imaging Improves Detection of Gastric Intestinal
   Metaplasia Among a High-Risk Patient Population in Singapore
SO DIGESTIVE DISEASES AND SCIENCES
LA English
DT Article; Proceedings Paper
CT Annual Meeting of the American-Society-for-Gastrointestinal-Endoscopy /
   Digestive Disease Week (DDW)
CY MAY 30-JUN 04, 2009
CL Chicago, IL
SP Amer Soc Gastrointestinal Endoscopy
DE Autofluorescence imaging; Narrow-band imaging; Endoscopy; Intestinal
   metaplasia; Gastric atrophy; Gastric cancer
ID HELICOBACTER-PYLORI INFECTION; ATROPHIC GASTRITIS; BARRETTS-ESOPHAGUS;
   EARLY NEOPLASIA; CANCER; AUTOFLUORESCENCE; SYSTEM; DIAGNOSIS;
   FEASIBILITY; HISTOLOGY
AB Detection of pre-neoplastic gastric mucosal changes and early gastric cancer (EGC) by white-light endoscopy (WLE) is often difficult. In this study we investigated whether combined autofluorescence imaging (AFI) and narrow band imaging (NBI) can improve detection of pre-neoplastic lesions and early gastric cancer in high-risk patients.
   Chinese patients who were 50-years-old or above with dyspepsia were examined by both high-resolution WLE and combined AFI followed by NBI (AFI-NBI), consecutively in a prospective randomized cross-over setting, by two experienced endoscopists. The primary outcome was diagnostic ability of the two methods for patients with pre-neoplastic lesions such as intestinal metaplasia (IM) and mucosal atrophy.
   Sixty-five patients were recruited. One patient with large advanced gastric cancer was found and excluded from the analysis. Among the remaining 64 patients, 38 (59 %) had IM; of these, 26 (68 %) were correctly identified by AFI-NBI (sensitivity 68 %, specificity 23 %) and only 13 (34 %) by WLE (sensitivity 34 %, specificity 65 %). AFI-NBI detected more patients with IM than did WLE (p = 0.011). Thirty-one patients (48 %) had mucosal atrophy. Ten patients (32 %) were identified by AFI-NBI (sensitivity 32 %, specificity 79 %) and four patients (13 %) by WLE (sensitivity 13 %, specificity 88 %) (p = 0.100). No dysplasia or EGC was found.
   AFI-NBI identified significantly more patients with IM than did WLE. Our result warrants further studies to define the role of combined AFI-NBI endoscopy for detection of precancerous conditions.
C1 [So, Jimmy; Tay, Amy] Natl Univ Singapore, Yong Loo Lin Sch Med, Dept Surg, Singapore 117595, Singapore.
   [Rajnakova, Andrea] Natl Univ Singapore Hosp, Dept Gastroenterol & Hepatol, Singapore, Singapore.
   [Chan, Yiong-Huak] Natl Univ Singapore, Yong Loo Lin Sch Med, Biostat Unit, Singapore 117595, Singapore.
   [Shah, Nilesh] Natl Univ Singapore, Oncol Res Inst, Yong Loo Lin Sch Med, Singapore 117595, Singapore.
   [Salto-Tellez, Manuel; Teh, Ming] Natl Univ Singapore, Yong Loo Lin Sch Med, Dept Pathol, Singapore 117595, Singapore.
   [Noriya, Uedo] Osaka Med Ctr Canc & Cardiovasc Dis, Dept Gastrointestinal Oncol, Osaka, Japan.
RP So, J (reprint author), Natl Univ Singapore, Yong Loo Lin Sch Med, Dept Surg, Singapore 117595, Singapore.
EM jimmyso@nus.edu.sg
NR 33
TC 1
Z9 1
PU SPRINGER
PI DORDRECHT
PA VAN GODEWIJCKSTRAAT 30, 3311 GZ DORDRECHT, NETHERLANDS
SN 0163-2116
EI 1573-2568
J9 DIGEST DIS SCI
JI Dig. Dis. Sci.
PD DEC
PY 2013
VL 58
IS 12
BP 3566
EP 3575
DI 10.1007/s10620-013-2843-2
PG 10
WC Gastroenterology & Hepatology
SC Gastroenterology & Hepatology
GA 258JW
UT WOS:000327456500025
ER

PT J
AU Papagiannakis, P
   Michalopoulos, C
   Papalexi, F
   Dalampoura, D
   Diamantidis, MD
AF Papagiannakis, Panagiotis
   Michalopoulos, Christos
   Papalexi, Fani
   Dalampoura, Despoina
   Diamantidis, Michael D.
TI The role of Helicobacter pylori infection in hematological disorders
SO EUROPEAN JOURNAL OF INTERNAL MEDICINE
LA English
DT Review
DE Helicobacter pylori infection; Hematological disorders; Primary immune
   thrombocytopenia (ITP); Iron deficiency anemia (IDA); Gastric
   mucosa-associated lymphoid tissue (MALT) lymphoma; Eradication
ID IDIOPATHIC THROMBOCYTOPENIC PURPURA; LYMPHOID-TISSUE LYMPHOMA;
   IRON-DEFICIENCY ANEMIA; GASTRIC MALT LYMPHOMA; NON-HODGKINS-LYMPHOMA;
   UNDETERMINED SIGNIFICANCE; MONOCLONAL GAMMOPATHY; PLATELET RECOVERY;
   B-CELL; IMMUNE THROMBOCYTOPENIA
AB Helicobacter pylori (H. pylori) is a Gram-negative spiral bacterium, classified as a carcinogen of class I, according to the World Health Organization (WHO). The infection is a major cause of gastritis, gastric and duodenal ulcer disease and increases the risk of gastric cancer. It has been implicated in the pathogenesis of several gastrointestinal, systemic or hematological diseases. The present review aims in deciphering the role of the bacterium in hematological disorders, increasing the awareness of gastroenterologists, hematologists and internal medicine practitioners, regarding the bacterium-associated hematological diseases.
   The efficacy of H. pylori eradication in increasing the platelet count in adult patients with primary immune thrombocytopenia (ITP) has been confirmed, linking the infection with the disease. Moreover, as the bacterium causes iron deficiency anemia (IDA) by several mechanisms, recent guidelines indicate H. pylori infection (Hp-I) to be sought in IDA patients if histology is negative and to be eradicated if present. Furthermore, it has been widely recognized that anti-H. pylori treatment causes regression of the low-grade B-cell gastric MALT lymphomas. Despite the well established associations of Hp-I with the aforementioned hematological disorders, we highlight the possible role of the infection to other hematological diseases or conditions such as non-Hodgkin lymphomas of the stomach, monoclonal gammopathy of undetermined significance, megaloblastic anemia and myelodysplastic syndromes. We finally underline the elevated risk of childhood leukemia and of hemorrhage in patients with coagulation disorders, due to the infection. (C) 2013 European Federation of Internal Medicine. Published by Elsevier B. V. All rights reserved.
C1 [Papagiannakis, Panagiotis] Aristotle Univ Thessaloniki AUTH, Hippokrat Gen Hosp, Dept Internal Med 2, Dept Haematol,Fac Med, Thessaloniki, Greece.
   [Michalopoulos, Christos] Aristotle Univ Thessaloniki AUTH, AHEPA Gen Hosp, Dept Internal Med 1, Dept Haematol,Fac Med, Thessaloniki, Greece.
   [Papalexi, Fani] Aristotle Univ Thessaloniki AUTH, AHEPA Gen Hosp, Propedeut Dept Internal Med 1, Dept Gastroenterol,Fac Med, Thessaloniki, Greece.
   [Dalampoura, Despoina; Diamantidis, Michael D.] Aristotle Univ Thessaloniki AUTH, AHEPA Gen Hosp, Propedeut Dept Internal Med 1, Dept Haematol,Fac Med, Thessaloniki, Greece.
RP Diamantidis, MD (reprint author), AUTH, AHEPA Gen Hosp, Propedeut Dept Internal Med 1, Dept Haematol, Pantazidou St 17, Thessaloniki 54352, Greece.
EM diamantidis76@gmail.com
NR 87
TC 6
Z9 6
PU ELSEVIER SCIENCE BV
PI AMSTERDAM
PA PO BOX 211, 1000 AE AMSTERDAM, NETHERLANDS
SN 0953-6205
EI 1879-0828
J9 EUR J INTERN MED
JI Eur. J. Intern. Med.
PD DEC
PY 2013
VL 24
IS 8
BP 685
EP 690
DI 10.1016/j.ejim.2013.02.011
PG 6
WC Medicine, General & Internal
SC General & Internal Medicine
GA 262VF
UT WOS:000327765300007
ER

PT J
AU Rebibo, L
   Yzet, T
   Cosse, C
   Delcenserie, R
   Bartoli, E
   Regimbeau, JM
AF Rebibo, Lionel
   Yzet, Thierry
   Cosse, Cyril
   Delcenserie, Richard
   Bartoli, Eric
   Regimbeau, Jean-Marc
TI Frey procedure for the treatment of chronic pancreatitis associated with
   common bile duct stricture
SO HEPATOBILIARY & PANCREATIC DISEASES INTERNATIONAL
LA English
DT Article
DE common bile duct stricture; chronic pancreatitis; Frey procedure;
   pancreatectomy
ID DUODENUM-PRESERVING RESECTION; BENIGN BILIARY STRICTURES; ENDOSCOPIC
   TREATMENT; HEAD RESECTION; COMPLICATIONS; MANAGEMENT; DRAINAGE;
   STENOSIS; PANCREATICODUODENECTOMY; CHOLEDOCHODUODENOSTOMY
AB BACKGROUND: The Frey procedure (FP) is the treatment of choice for symptomatic chronic pancreatitis (CP). In cases of biliary stricture, biliary derivation can be performed by choledochoduodenostomy, Roux-en-Y choledochojejunostomy or, more recently, reinsertion of the common bile duct (CBD) into the resection cavity. The objective of the present study was to evaluate the outcomes associated with each of these three types of biliary derivation.
   METHODS: We retrospectively analyzed demographic, CP-related, surgical and follow-up data for patients having undergone FP for CP with biliary derivation between 2004 and 2012 in our university medical center. The primary efficacy endpoint was the rate of CBD stricture recurrence. The secondary endpoints were surgical parameters, postoperative complications, postoperative follow-up and the presence of risk factors for secondary CBD stricture.
   RESULTS: Eighty patients underwent surgery for CP during the study period. Of these, 15 patients received biliary derivation with the FP. Eight of the FPs (53.3%) were combined with choledochoduodenostomy, 4 (26.7%) with choledochojejunostomy and 3 (20.0%) with reinsertion of the CBD into the resection cavity. The mean operating time was 390 minutes. Eleven complications (73.3%) were recorded, including one major complication (6.7%) that necessitated radiologically-guided drainage of an abdominal collection. The mean (range) length of stay was 17 days (8-28) and the median (range) follow-up time was 35.2 months (7.2-95.4). Two patients presented stricture after CBD reinsertion into the resection cavity; one was treated with radiologically-guided dilatation and the other underwent revisional Roux-en-Y choledochojejunostomy. Three patients presented alkaline reflux gastritis (37.5%), one (12.5%) cholangitis and one CBD stricture after FP with choledochoduodenostomy. No risk factors for secondary CBD stricture were identified.
   CONCLUSIONS: As part of a biliary derivation, the FP gave good results. We did not observe any complications specifically related to surgical treatment of the biliary tract. However, CBD reinsertion into the resection cavity appeared to be associated with a higher stricture recurrence rate. In our experience, choledochojejunostomy remains the "gold standard" for the surgical treatment for CBD strictures.
C1 [Rebibo, Lionel; Cosse, Cyril; Regimbeau, Jean-Marc] Amiens Univ, Med Ctr, Dept Digest Surg, Amiens, France.
   [Yzet, Thierry] Amiens Univ, Med Ctr, Dept Radiol, Amiens, France.
   [Delcenserie, Richard; Bartoli, Eric] Amiens Univ, Med Ctr, Dept Gastroenterol, Amiens, France.
   Jules Verne Univ Picardie, Amiens, France.
RP Regimbeau, JM (reprint author), CHU Amiens, Dept Digest Surg, Hop Nord, Pl Victor Pauchet, F-80054 Amiens 01, France.
EM regimbeau.jean-marc@chu-amiens.fr
NR 34
TC 0
Z9 0
PU ZHEJIANG UNIV SCH MEDICINE
PI HANGZHOU
PA FIRST AFFILIATED HOSPITAL, 79 QINGCHUN ROAD, HANGZHOU, 310003, PEOPLES R
   CHINA
SN 1499-3872
J9 HEPATOB PANCREAT DIS
JI Hepatob. Pancreatic. Dis. Int.
PD DEC
PY 2013
VL 12
IS 6
BP 637
EP 644
DI 10.1016/S1499-3872(13)60100-9
PG 8
WC Gastroenterology & Hepatology
SC Gastroenterology & Hepatology
GA 266EJ
UT WOS:000328005900011
ER

PT J
AU Kumar, KR
   Iqbal, R
   Coss, E
   Park, C
   Cryer, B
   Genta, RM
AF Kumar, Kirthi R.
   Iqbal, Ramiz
   Coss, Elizabeth
   Park, Christina
   Cryer, Byron
   Genta, Robert M.
TI Helicobacter gastritis induces changes in the oxyntic mucosa
   indistinguishable from the effects of proton pump inhibitors
SO HUMAN PATHOLOGY
LA English
DT Article
DE Proton pump inhibitors; Gastritis; Helicobacter pylori; Fundic gland
   polyps
ID FUNDIC GLAND POLYPS; ACID SUPPRESSIVE THERAPY; CORPUS GASTRITIS; PYLORI;
   OMEPRAZOLE; DISEASE; SAFETY
AB A causal relationship between oxyntic glands dilatation with protruding parietal cells, referred to as proton pump inhibitor (PPI) effects, and PPI use has been suspected but not established. We designed this study to evaluate the association between these changes and the use of PPIs and histamine(2)-receptor blockers (H-2-blockers). We obtained five Sydney System compliant biopsy specimens from patients recruited into a therapeutic trial for H. pylori. Medication history with details on PPI and H-2-blockers use was collected. Two blinded pathologists graded gastritis and the intensity of putative PPI effects using a 0 to 3 scale. PPI and H-2-blocker use was then disclosed and the accuracy of pathologists' assessment was analyzed. There were 138 H. pylori negative and 104 positive patients. In H. pylori negative patients the histologic assessment for PPI use had 77.5% sensitivity and 51.8% specificity, with a positive predictive value, of 86.9% and a negative predictive value of 35.9%. In H. pylori positive patients, sensitivity was 74.1% and specificity 26.1%. Positive and negative predictive values were 55.8% and 44.4%, respectively. Neither glandular dilatations nor parietal cell protrusions related to H-2-blocker use. We conclude that these changes are associated with PPI use only in H. pylori negative subjects. In H. pylon gastritis, so-called PPI-effects were equally prevalent in PPI-users and non-users, indicating that other factors are involved in the induction of oxyntic cell hyperplasia. We suggest that comments regarding the supposed evidence of PPI use are too often wrong to be useful and should be avoided in the diagnosis of gastric biopsy specimens. Published by Elsevier Inc.
C1 [Kumar, Kirthi R.; Genta, Robert M.] Vet Affairs North Texas Hlth Care Syst, Dept Pathol, Dallas, TX USA.
   [Kumar, Kirthi R.; Iqbal, Ramiz; Coss, Elizabeth; Cryer, Byron; Genta, Robert M.] Univ Texas SW Med Ctr Dallas, Dallas, TX 75390 USA.
   [Iqbal, Ramiz; Coss, Elizabeth; Park, Christina; Cryer, Byron; Genta, Robert M.] Vet Affairs North Texas Hlth Care Syst, Dept Med, Dallas, TX USA.
   [Genta, Robert M.] Miraca Life Sci Res Inst, Irving, TX USA.
RP Genta, RM (reprint author), Univ Texas Southwestern Med Ctr, VA North Texas Hlth Care Syst, Pathol & Lab Serv 113,6655 North MacArthur Blvd, Irving, TX 75039 USA.
EM robert.genta@utsouthwestern.edu
NR 24
TC 2
Z9 2
PU W B SAUNDERS CO-ELSEVIER INC
PI PHILADELPHIA
PA 1600 JOHN F KENNEDY BOULEVARD, STE 1800, PHILADELPHIA, PA 19103-2899 USA
SN 0046-8177
EI 1532-8392
J9 HUM PATHOL
JI Hum. Pathol.
PD DEC
PY 2013
VL 44
IS 12
BP 2706
EP 2710
DI 10.1016/j.humpath.2013.07.015
PG 5
WC Pathology
SC Pathology
GA 262QJ
UT WOS:000327752400012
ER

PT J
AU Rahne, KE
   Tagesson, C
   Nyholm, D
AF Rahne, Karl-Erik
   Tagesson, Carl
   Nyholm, Dag
TI Motor fluctuations and Helicobacter pylori in Parkinson's disease
SO JOURNAL OF NEUROLOGY
LA English
DT Article
DE Parkinson's disease; Helicobacter pylori; Levodopa; Motor fluctuations;
   Sleep
ID ELEVATED HOMOCYSTEINE LEVELS; C-13-UREA BREATH TEST; L-DOPA ABSORPTION;
   CORPUS GASTRITIS; ATROPHIC GASTRITIS; DRUG ABSORPTION; INFECTION;
   LEVODOPA; DIAGNOSIS; EPIDEMIOLOGY
AB The presence of Helicobacter pylori (HP) in the gastrointestinal tract may limit the absorption of levodopa. The objectives of this study were to investigate whether HP infection may affect the clinical response to levodopa as well as levodopa dose requirement in patients with Parkinson's disease (PD) as well as to investigate whether HP infection may affect plasma levels of vitamin B12, folic acid, and homocysteine. Seventy-five patients with PD diagnosed at least 4 years ago were included. Symptom fluctuations were assessed by UPDRS-IV and the WOQ9 wearing-off-scale. Plasma levels of vitamin B12, folic acid, and homocysteine were analyzed. Screening for HP was performed with a 13C-labeled urea breath test (Diabact UBT). A propensity-matched analysis was made where each patient in the HP-infected group was matched with one patient in the non-infected group with respect to age and gender. Of the 75 included patients, 20 were HP infected (27 %). Median Hoehn & Yahr scores were 3 in both HP infected patients and the matched group (n = 20). HP-infected patients had decreased "complications of therapy" with average total UPDRS-IV score of 4.8 +/- A 3.0 vs. 7.7 +/- A 3.8 (p < 0.05), despite no significant difference in levodopa equivalent dose. Wearing-off and sleep disturbance were significantly less common in the HP group (p < 0.05). There were no differences regarding vitamin B12, folic acid, or homocysteine values. HP infection in patients with PD may result in a decreased occurrence of symptom fluctuations according to this small study. This finding may be due to altered absorption of levodopa in the gastrointestinal tract in patients with HP infection, but further studies are required.
C1 [Rahne, Karl-Erik] St Goran Hosp, NeuroCtr, Stockholm, Sweden.
   [Tagesson, Carl; Nyholm, Dag] Uppsala Univ, Dept Neurosci, S-75185 Uppsala, Sweden.
RP Nyholm, D (reprint author), Uppsala Univ, Dept Neurosci, S-75185 Uppsala, Sweden.
EM dag.nyholm@neuro.uu.se
FU Kibion AB; Solvay Pharmaceuticals; Uppsala University
FX Kibion AB, Solvay Pharmaceuticals, and Uppsala University are
   acknowledged for support. The authors thank Marcus Thuresson,
   Statisticon AB, Uppsala, Sweden, for statistical analyses. The Diabact
   UBT kits including analyses were provided by Kibion AB. A grant for
   laboratory analyses was provided by Solvay Pharmaceuticals. A postdoc
   grant from Uppsala University was used.
NR 46
TC 2
Z9 2
PU SPRINGER HEIDELBERG
PI HEIDELBERG
PA TIERGARTENSTRASSE 17, D-69121 HEIDELBERG, GERMANY
SN 0340-5354
EI 1432-1459
J9 J NEUROL
JI J. Neurol.
PD DEC
PY 2013
VL 260
IS 12
BP 2974
EP 2980
DI 10.1007/s00415-013-7089-6
PG 7
WC Clinical Neurology
SC Neurosciences & Neurology
GA 264AN
UT WOS:000327849400004
ER

PT J
AU Muhammad, JS
   Sugiyama, T
   Zaidi, SF
AF Muhammad, Jibran Sualeh
   Sugiyama, Toshiro
   Zaidi, Syed Faisal
TI Gastric Pathophysiological Ins and Outs of Helicobacter pylori: A review
SO JOURNAL OF THE PAKISTAN MEDICAL ASSOCIATION
LA English
DT Review
DE Helicobacter pylori; Pathogenesis; Pathophysiology; Inflammation
ID IV SECRETION SYSTEM; TYROSINE-PHOSPHATASE; VIRULENCE FACTORS; CAGA
   PROTEIN; T-CELLS; PATHOGENESIS; INFECTION; DISEASE; ASSOCIATION;
   MECHANISMS
AB Helicobacter pylori infection induces chronic gastritis, peptic ulcer disease, gastric cancer and a number of related extragastric morbidities. Hence, it is now recognised as a worldwide problem. Although clinical outcomes are dependent upon bacterial virulence factors, host genetic diversity and environment, but the major focus of this review is on recent findings relevant to bacterial factors and gastric pathophysiology of H. pylori infection.
   This article presents a review of the published literature mainly from year 2000 to 2012. The topics of main concerns were bacterial virulent factors and the inflammatory response to H. pylori infection. The authors used MeSH terms "Helicobacter" with "pathophysiology," "pathogenesis:" or "gastric inflammation" to search the PubMed database. All relevant studies identified were included and are described according to the aforementioned subheadings.
C1 [Muhammad, Jibran Sualeh; Sugiyama, Toshiro; Zaidi, Syed Faisal] Toyama Univ, Grad Sch Med & Pharmaceut Sci, Dept Gastroenterol & Hematol, Toyama 9300194, Japan.
   [Muhammad, Jibran Sualeh; Zaidi, Syed Faisal] Aga Khan Univ, Dept Biol & Biomed Sci, Karachi, Pakistan.
RP Zaidi, SF (reprint author), Toyama Univ, Grad Sch Med & Pharmaceut Sci, Dept Gastroenterol & Hematol, 2630 Sugitani, Toyama 9300194, Japan.
EM sfaisalhz@gmail.com
NR 36
TC 2
Z9 2
PU PAKISTAN MEDICAL ASSOC
PI KARACHI
PA PMA HOUSE, AGA KHAN III RD, KARACHI, 00000, PAKISTAN
SN 0030-9982
J9 J PAK MED ASSOC
JI J. Pak. Med. Assoc.
PD DEC
PY 2013
VL 63
IS 12
BP 1528
EP 1533
PG 6
WC Medicine, General & Internal; Medicine, Research & Experimental
SC General & Internal Medicine; Research & Experimental Medicine
GA 263TL
UT WOS:000327830800018
ER

PT J
AU Benoit, SL
   Bayyareddy, K
   Mahawar, M
   Sharp, JS
   Maier, RJ
AF Benoit, Stephane L.
   Bayyareddy, Krishnareddy
   Mahawar, Manish
   Sharp, Joshua S.
   Maier, Robert J.
TI Alkyl Hydroperoxide Reductase Repair by Helicobacter pylori Methionine
   Sulfoxide Reductase
SO JOURNAL OF BACTERIOLOGY
LA English
DT Article
ID ALKYLHYDROPEROXIDE REDUCTASE; ESCHERICHIA-COLI; CHAPERONE; GASTRITIS;
   PROTEIN; TRANSCRIPTION; NEUTROPHILS; CATALASE; STRESS; SYSTEM
AB Protein exposure to oxidants such as HOCl leads to formation of methionine sulfoxide (MetSO) residues, which can be repaired by methionine sulfoxide reductase (Msr). A Helicobacter pylori msr strain was more sensitive to HOCl-mediated killing than the parent. Because of its abundance in H. pylori and its high methionine content, alkyl hydroperoxide reductase C (AhpC) was hypothesized to be prone to methionine oxidation. AhpC was expressed as a recombinant protein in Escherichia coli. AhpC activity was abolished by HOCl, while all six methionine residues of the enzyme were fully to partially oxidized. Upon incubation with a Msr repair mixture, AhpC activity was restored to nonoxidized levels and the MetSO residues were repaired to methionine, albeit to different degrees. The two most highly oxidized and then Msr-repaired methionine residues in AhpC, Met101 and Met133, were replaced with isoleucine residues by site-directed mutagenesis, either individually or together. E. coli cells expressing variant versions were more sensitive to t-butyl hydroperoxide than cells expressing native protein, and purified AhpC variant proteins had 5% to 39% of the native enzyme activity. Variant proteins were still able to oligomerize like the native version, and circular dichroism (CD) spectra of variant proteins revealed no significant change in AhpC conformation, indicating that the loss of activity in these variants was not related to major structural alterations. Our results suggest that both Met101 and Met133 residues are important for AhpC catalytic activity and that their integrity relies on the presence of a functional Msr.
C1 [Benoit, Stephane L.; Bayyareddy, Krishnareddy; Mahawar, Manish; Maier, Robert J.] Univ Georgia, Dept Microbiol, Athens, GA 30602 USA.
   [Sharp, Joshua S.] Univ Georgia, Complex Carbohydrate Res Ctr, Athens, GA 30602 USA.
RP Maier, RJ (reprint author), Univ Georgia, Dept Microbiol, Athens, GA 30602 USA.
EM rmaier@uga.edu
FU National Institutes of Health [RO1 AI077569]; National Institute of
   General Medical Sciences of the National Institutes of Health through
   the Research Resource for Integrated Glycotechnology [P41GM103390]
FX This work was supported by the National Institutes of Health (grant
   number RO1 AI077569).J.S.S. acknowledges support from the National
   Institute of General Medical Sciences of the National Institutes of
   Health through the Research Resource for Integrated Glycotechnology
   (P41GM103390).
NR 33
TC 0
Z9 0
PU AMER SOC MICROBIOLOGY
PI WASHINGTON
PA 1752 N ST NW, WASHINGTON, DC 20036-2904 USA
SN 0021-9193
EI 1098-5530
J9 J BACTERIOL
JI J. Bacteriol.
PD DEC
PY 2013
VL 195
IS 23
BP 5396
EP 5401
DI 10.1128/JB.01001-13
PG 6
WC Microbiology
SC Microbiology
GA 259SC
UT WOS:000327545600018
ER

PT J
AU Feakins, RM
AF Feakins, Roger M.
TI Inflammatory bowel disease biopsies: updated British Society of
   Gastroenterology reporting guidelines
SO JOURNAL OF CLINICAL PATHOLOGY
LA English
DT Review
DE Histopathology; Inflammatory Bowel Disease; Colitis; Crohn's Disease;
   Diagnosis
ID SELF-LIMITED COLITIS; FOCALLY ENHANCED GASTRITIS; TREATED
   ULCERATIVE-COLITIS; CROHNS-DISEASE; RECTAL BIOPSY;
   CLINICAL-SIGNIFICANCE; MUCOSAL BIOPSY; INDETERMINATE COLITIS;
   DIVERTICULAR-DISEASE; MICROSCOPIC COLITIS
AB Accurate histopathological assessment of biopsies is important for the diagnosis, subclassification, and management of chronic idiopathic inflammatory bowel disease (IBD). British Society of Gastroenterology (BSG) guidelines for the initial histopathological diagnosis of IBD were published in 1997. Changes since then include: more widespread use of full colonoscopy; greater recognition of the effects of time and treatment; improved documentation of variations in anatomical distribution; better understanding of the mimics of IBD; significant progress in clinical management; and modifications of terminology. Accordingly, an update is required. These revised guidelines aim to optimise the quality and consistency of reporting of biopsies taken for the initial diagnosis of IBD by summarising the literature and making recommendations based on the available evidence. Advice from existing clinical guidelines is also taken into account. Among the subjects discussed are: distinguishing IBD from other colitides, particularly infective colitis; subclassification of IBD (as ulcerative colitis, Crohn's disease, or IBD unclassified); the discriminant value of granulomas; aspects of disease distribution, including discontinuity in ulcerative colitis; time-related changes; differences between paediatric and adult IBD; the role of ileal and upper gastrointestinal biopsies; differential diagnoses such as diverticular colitis and diversion proctocolitis; and dysplasia. The need to correlate the histological features with clinical and endoscopic findings is emphasised. An approach to the conclusion of an IBD biopsy report based on the acronym Pattern, Activity, Interpretation, Dysplasia (PAID) is suggested. The key recommendations are listed at the end of the document.
C1 Barts Hlth NHS Trust, Royal London Hosp, Dept Cellular Pathol, London E1 2ES, England.
RP Feakins, RM (reprint author), Barts Hlth NHS Trust, Royal London Hosp, Dept Cellular Pathol, Pathol & Pharm Bldg,Newark St, London E1 2ES, England.
EM r.m.feakins@qmul.ac.uk
NR 136
TC 0
Z9 0
PU BMJ PUBLISHING GROUP
PI LONDON
PA BRITISH MED ASSOC HOUSE, TAVISTOCK SQUARE, LONDON WC1H 9JR, ENGLAND
SN 0021-9746
EI 1472-4146
J9 J CLIN PATHOL
JI J. Clin. Pathol.
PD DEC
PY 2013
VL 66
IS 12
BP 1005
EP 1026
DI 10.1136/jclinpath-2013-201885
PG 22
WC Pathology
SC Pathology
GA 255CY
UT WOS:000327218100001
ER

PT J
AU Bagheri, N
   Taghikhani, A
   Rahimian, G
   Salimzadeh, L
   Dehkordi, FA
   Zandi, F
   Chaleshtori, MH
   Rafieian-Kopaei, M
   Shirzad, H
AF Bagheri, Nader
   Taghikhani, Afshin
   Rahimian, Ghorbanali
   Salimzadeh, Loghman
   Dehkordi, Fatemeh Azadegan
   Zandi, Farid
   Chaleshtori, Morteza Hashemzadeh
   Rafieian-Kopaei, Mahmoud
   Shirzad, Hedayatollah
TI Association between virulence factors of helicobacter pylori and gastric
   mucosal interleukin-18 mRNA expression in dyspeptic patients
SO MICROBIAL PATHOGENESIS
LA English
DT Article
DE Helicobacter pylori; Gastric; Interleukin-18
ID VACUOLATING CYTOTOXIN; IFN-GAMMA; CYTOKINE EXPRESSION; EPITHELIAL-CELLS;
   IMMUNE-RESPONSE; INFECTION; GENE; CANCER; POLYMORPHISMS; VACA
AB Background: Helicobacter pylori (Hp) infection is associated with gastritis and marked infiltration of the gastric mucosa by several cytokines secreting inflammatory cells that contribute to sustain and expand the local inflammation. Different clinical expressions of the infection may reflect distinctive patterns of cytokine expression. IL-1 beta, TNF-alpha, IL-17 and IL-23 have been reported to be involved in Hp-induced gastric mucosal inflammation, but the details and association to different patterns of inflammation and virulence factors remain unclear.
   Methods: Total RNA was extracted from gastric biopsies of 51 Hp-infected patients and 44 Hp-negative patients. Mucosal IL-18 mRNA expression in gastric biopsies was determined by Real-Time PCR. Presence of virulence factors was evaluated using PCR.
   Results: IL-18 mRNA expression was significantly increased in biopsies of Hp-infected patients compared to Hp-uninfected individuals. There was no association between virulence factors and IL-18 mRNA expression. Also severity of mononuclear infiltration was significantly higher in gastritis patients with vacA (m1)-positive compare patients with vacA (m2)-positive.
   Conclusions: IL-18 may play an important role in the inflammatory response and promote the chronic and persistent inflammatory changes in the stomach. This may ultimately influence the outcome of Hp-associated diseases that arise within the context of gastritis. (C) 2013 Elsevier Ltd. All rights reserved.
C1 [Bagheri, Nader] Univ Tehran Med Sci, Dept Immunol, Tehran, Iran.
   [Salimzadeh, Loghman; Dehkordi, Fatemeh Azadegan; Zandi, Farid; Chaleshtori, Morteza Hashemzadeh; Shirzad, Hedayatollah] Shahrekord Univ Med Sci, Cellular & Mol Res Ctr, Shahrekord, Iran.
   [Taghikhani, Afshin; Rahimian, Ghorbanali] Shahrekord Univ Med Sci, Dept Internal Med, Shahrekord, Iran.
   [Rafieian-Kopaei, Mahmoud] Shahrekord Univ Med Sci, Med Plants Res Ctr, Shahrekord, Iran.
RP Shirzad, H (reprint author), Shahrekord Univ Med Sci, Shahrekord, Iran.
EM shirzad1951@yahoo.com
FU research deputy of Shahrekord University of Medial Sciences
FX This study was financially supported by research deputy of Shahrekord
   University of Medial Sciences. The authors are grateful to the staffs of
   Cellular 82 Molecular Research Center, Shahrekord University of Medical
   Sciences and the authorities of the endoscopy unit of Shahrekord Hajar
   Hospital for their valuable helps. This paper has been derived from the
   Msc thesis of the first author.
NR 44
TC 1
Z9 1
PU ACADEMIC PRESS LTD- ELSEVIER SCIENCE LTD
PI LONDON
PA 24-28 OVAL RD, LONDON NW1 7DX, ENGLAND
SN 0882-4010
J9 MICROB PATHOGENESIS
JI Microb. Pathog.
PD DEC
PY 2013
VL 65
BP 7
EP 13
DI 10.1016/j.micpath.2013.08.005
PG 7
WC Immunology; Microbiology
SC Immunology; Microbiology
GA 261PI
UT WOS:000327676700002
ER

PT J
AU Hnatyszyn, A
   Wielgus, K
   Kaczmarek-Rys, M
   Skrzypczak-Zielinska, M
   Szalata, M
   Mikolajczyk-Stecyna, J
   Stanczyk, J
   Dziuba, I
   Mikstacki, A
   Slomski, R
AF Hnatyszyn, Andrzej
   Wielgus, Karolina
   Kaczmarek-Rys, Marta
   Skrzypczak-Zielinska, Marzena
   Szalata, Marlena
   Mikolajczyk-Stecyna, Joanna
   Stanczyk, Jerzy
   Dziuba, Ireneusz
   Mikstacki, Adam
   Slomski, Ryszard
TI Interleukin-1 Gene Polymorphisms in Chronic Gastritis Patients Infected
   with Helicobacter pylori as Risk Factors of Gastric Cancer Development
SO ARCHIVUM IMMUNOLOGIAE ET THERAPIAE EXPERIMENTALIS
LA English
DT Article
DE Helicobacter pylori; Interleukin-1; Polymorphism; Chronic gastritis;
   Gastric cancer
ID NECROSIS-FACTOR-ALPHA; ATROPHIC GASTRITIS; ACID-SECRETION; SYDNEY
   SYSTEM; ASSOCIATION; CARCINOMA; POPULATION; METAANALYSIS;
   CLASSIFICATION; INFLAMMATION
AB Epidemiological investigations indicated association of the Helicobacter pylori infections with the occurrence of inflammatory conditions of the gastric mucosa and development of chronic gastritis and intestinal type of gastric cancer. IL1A and IL1B genes have been proposed as key factors in determining risk of gastritis and malignant transformation. The aim of this paper was to evaluate association of interleukin-1 gene polymorphisms with chronic gastritis, atrophy, intestinal metaplasia, dysplasia and intestinal type of gastric cancer in H. pylori-infected patients. Patients subjected to analysis represent group of 144 consecutive cases that suffered from dyspepsia with coexisting infection of H. pylori and chronic gastritis, chronic atrophic gastritis, intestinal metaplasia, dysplasia or gastric cancer. Molecular studies involved analysis of -889C > T polymorphism of IL1A gene and +3954C > T polymorphism of IL1B gene. Statistical analysis of association of polymorphism -889C > T of gene IL1A with changes in gastric mucosa showed lack of significance, whereas +3954C > T polymorphism of IL1B gene showed significant association. Frequency of allele T of +3954C > T polymorphism of IL1B gene was higher in group of patients with chronic gastritis, atrophy, intestinal metaplasia, dysplasia or intestinal type of gastric cancer (32.1 %) as compared with population group (23 %), chi(2) = 4.61 and p = 0.03. This corresponds to odds ratio: 1.58, 95 % CI: 1.04-2.4. Our results indicate that +3954C > T polymorphism of IL1B gene increase susceptibility to inflammatory response of gastric mucosa H. pylori-infected patients and plays a significant role in the development of chronic gastritis, atrophy, intestinal metaplasia, dysplasia and the initiation of carcinogenesis.
C1 [Hnatyszyn, Andrzej] Dist Hosp, Dept Internal Med, Drawsko Pomorskie, Poland.
   [Hnatyszyn, Andrzej] Independent Publ Hosp, Hlth Care Ctr, Nowa Sol, Poland.
   [Wielgus, Karolina] Inst Nat Fibres & Med Plants, Dept Biotechnol, Poznan, Poland.
   [Kaczmarek-Rys, Marta; Skrzypczak-Zielinska, Marzena; Szalata, Marlena; Mikolajczyk-Stecyna, Joanna; Slomski, Ryszard] Polish Acad Sci, Inst Human Genet, PL-60479 Poznan, Poland.
   [Szalata, Marlena; Slomski, Ryszard] Poznan Univ Life Sci, Dept Biochem & Biotechnol, Poznan, Poland.
   [Stanczyk, Jerzy] Reg Hosp, Dept Pathol, Gorzow Wielkopolski, Poland.
   [Dziuba, Ireneusz] Pomeranian Med Univ, Dept Genet & Pathol, Szczecin, Poland.
   [Mikstacki, Adam] Reg Hosp, Intens Care Unit, Poznan, Poland.
RP Slomski, R (reprint author), Polish Acad Sci, Inst Human Genet, Strzeszynska 32, PL-60479 Poznan, Poland.
EM slomski@up.poznan.pl
FU Institute of Human Genetics, Polish Academy of Sciences, Poznan, Poland
FX This work was supported by Institute of Human Genetics, Polish Academy
   of Sciences, Poznan, Poland.
NR 51
TC 0
Z9 0
PU SPRINGER BASEL AG
PI BASEL
PA PICASSOPLATZ 4, BASEL, 4052, SWITZERLAND
SN 0004-069X
EI 1661-4917
J9 ARCH IMMUNOL THER EX
JI Arch. Immunol. Ther. Exp.
PD DEC
PY 2013
VL 61
IS 6
BP 503
EP 512
DI 10.1007/s00005-013-0245-y
PG 10
WC Immunology
SC Immunology
GA 253JJ
UT WOS:000327080800007
ER

PT J
AU Park, JY
   Forman, D
   Greenberg, ER
   Herrero, R
AF Park, Jin Young
   Forman, David
   Greenberg, E. Robert
   Herrero, Rolando
TI Helicobacter pylori Eradication in the Prevention of Gastric Cancer: Are
   More Trials Needed?
SO CURRENT ONCOLOGY REPORTS
LA English
DT Article
DE Gastric cancer prevention; Helicobacter pylori; Helicobacter pylori
   eradication programs
ID BODY-MASS INDEX; RANDOMIZED CONTROLLED-TRIAL; COST-EFFECTIVENESS;
   ATROPHIC GASTRITIS; INCREASED RISK; INFECTION; METAANALYSIS; PREVALENCE;
   RESISTANCE; MICROBIOTA
AB The incidence of gastric cancer has decreased in much of the world, but gastric cancer remains the second leading cause of cancer death globally, and the burden is growing in many countries in East Asia and Latin America. Chronic infection with Helicobacter pylori is the dominant cause of gastric cancer, and two recent randomized trials showed that H. pylori eradication significantly decreased gastric cancer risk. Population screening and treating individuals for H. pylori also appears to be cost-effective. Nevertheless, current clinical guidelines differ as to whether asymptomatic adults should be screened and treated for H. pylori, and no countries have yet implemented eradication programs. Some of this inaction may reflect lingering doubts about the effectiveness of H. pylori eradication in preventing gastric cancer, but there is also uncertainty about possible risks of mass antibiotic treatment and its impact on gut flora. Appropriately designed studies will help address these issues and hasten the implementation of population-wide prevention programs.
C1 [Park, Jin Young; Herrero, Rolando] Int Agcy Res Canc, Early Detect & Prevent Sect, Prevent & Implementat Grp, F-69372 Lyon 08, France.
   [Forman, David] Int Agcy Res Canc, Canc Informat Sect, F-69372 Lyon 08, France.
   [Greenberg, E. Robert] Fred Hutchinson Canc Res Ctr, Div Publ Hlth Sci, Seattle, WA 98104 USA.
RP Park, JY (reprint author), Int Agcy Res Canc, Early Detect & Prevent Sect, Prevent & Implementat Grp, 150 Cours Albert Thomas, F-69372 Lyon 08, France.
EM parkjy@fellows.iarc.fr; formand@iarc.fr; e.r.greenberg@dartmouth.edu;
   herreror@iarc.fr
NR 78
TC 1
Z9 1
PU SPRINGER
PI NEW YORK
PA 233 SPRING ST, NEW YORK, NY 10013 USA
SN 1523-3790
EI 1534-6269
J9 CURR ONCOL REP
JI Curr. Oncol. Rep.
PD DEC
PY 2013
VL 15
IS 6
BP 517
EP 525
DI 10.1007/s11912-013-0341-5
PG 9
WC Oncology
SC Oncology
GA 253KO
UT WOS:000327084600002
ER

PT J
AU Hayakawa, Y
   Hirata, Y
   Kinoshita, H
   Sakitani, K
   Nakagawa, H
   Nakata, W
   Takahashi, R
   Sakamoto, K
   Maeda, S
   Koike, K
AF Hayakawa, Yoku
   Hirata, Yoshihiro
   Kinoshita, Hiroto
   Sakitani, Kosuke
   Nakagawa, Hayato
   Nakata, Wachiko
   Takahashi, Ryota
   Sakamoto, Kei
   Maeda, Shin
   Koike, Kazuhiko
TI Differential Roles of ASK1 and TAK1 in Helicobacter pylori-Induced
   Cellular Responses
SO INFECTION AND IMMUNITY
LA English
DT Article
ID NF-KAPPA-B; ACTIVATED PROTEIN-KINASE; NITRIC-OXIDE SYNTHASE;
   GASTRIC-CANCER CELLS; COLITIS-ASSOCIATED TUMORIGENESIS; CAG
   PATHOGENICITY ISLAND; C-JUN; EPITHELIAL-CELLS; OXIDATIVE STRESS;
   SIGNALING PATHWAYS
AB The mitogen-activated protein kinase (MAPK) signaling pathway regulates various cellular functions, including those induced by Helicobacter pylori. TAK1 is an upstream MAPK kinase kinase (MAP3K) required for H. pylori-induced MAPK and NF-kappa B activation, but it remains unclear whether other MAP3Ks are involved in H. pylori-induced cellular responses. In this study, we focused on the MAP3K ASK1, which plays a critical role in gastric tumorigenesis. In gastric epithelial cells, H. pylori activates ASK1 in a reactive oxygen species (ROS)- and cag pathogenicity island-dependent manner, and ASK1 regulates sustained JNK activation and apoptosis induced by H. pylori. In contrast, TAK1 regulates H. pylori-mediated early JNK activation and cytokine production. We also found reciprocal regulation between ASK1 and TAK1 in H. pylori-related responses, whereby inhibition of TAK1 or downstream p38 MAPK activates ASK1 through ROS production, and ASK1 suppresses TAK1 and downstream NF-kappa B activation. We identified ROS/ASK1/JNK as a new signaling pathway induced by H. pylori, which regulates apoptotic cell death. The balance of ASK1-induced apoptosis and TAK1-induced antiapoptotic or inflammatory responses may determine the fate of epithelial cells infected with H. pylori and thus be involved in the pathogenesis of gastritis and gastric cancer.
C1 [Hayakawa, Yoku; Hirata, Yoshihiro; Kinoshita, Hiroto; Sakitani, Kosuke; Nakagawa, Hayato; Nakata, Wachiko; Takahashi, Ryota; Koike, Kazuhiko] Univ Tokyo, Dept Gastroenterol, Grad Sch Med, Bunkyo Ku, Tokyo, Japan.
   [Sakamoto, Kei] Asahi Life Fdn, Div Gastroenterol, Inst Adult Dis, Chiyoda Ku, Tokyo, Japan.
   [Maeda, Shin] Yokohama City Univ, Dept Gastroenterol, Kanazawa Ku, Yokohama, Kanagawa 232, Japan.
RP Hirata, Y (reprint author), Univ Tokyo, Dept Gastroenterol, Grad Sch Med, Bunkyo Ku, Tokyo, Japan.
EM hiratay-int@h.u-tokyo.ac.jp
FU Foundation for Advancement of International Science; Institute of
   Asahi-Life Foundation;  [22590679]
FX Y. Hayakawa was supported by Grants-in-Aid from the Foundation for
   Advancement of International Science and the Institute of Asahi-Life
   Foundation. Y. Hirata was supported by a Grant-in-Aid for Scientific
   Research (grant 22590679).
NR 76
TC 0
Z9 0
PU AMER SOC MICROBIOLOGY
PI WASHINGTON
PA 1752 N ST NW, WASHINGTON, DC 20036-2904 USA
SN 0019-9567
EI 1098-5522
J9 INFECT IMMUN
JI Infect. Immun.
PD DEC
PY 2013
VL 81
IS 12
BP 4551
EP 4560
DI 10.1128/IAI.00914-13
PG 10
WC Immunology; Infectious Diseases
SC Immunology; Infectious Diseases
GA 253EU
UT WOS:000327066100024
ER

PT J
AU Letocart, P
   Brasse, C
   Delahaye, A
   Ena, S
AF Letocart, Philippe
   Brasse, Christine
   Delahaye, Arnaud
   Ena, Sebastien
TI Emphysematous gastritis: a rare cause of septic shock
SO INTENSIVE CARE MEDICINE
LA English
DT Editorial Material
C1 [Letocart, Philippe; Brasse, Christine; Delahaye, Arnaud; Ena, Sebastien] Ctr Hosp Rodez, Rodez, France.
RP Letocart, P (reprint author), Ctr Hosp Rodez, Ave Hop, Rodez, France.
EM letocartphilippe@yahoo.fr
NR 0
TC 0
Z9 0
PU SPRINGER
PI NEW YORK
PA 233 SPRING ST, NEW YORK, NY 10013 USA
SN 0342-4642
EI 1432-1238
J9 INTENS CARE MED
JI Intensive Care Med.
PD DEC
PY 2013
VL 39
IS 12
BP 2211
EP 2211
DI 10.1007/s00134-013-3107-5
PG 1
WC Critical Care Medicine
SC General & Internal Medicine
GA 248JG
UT WOS:000326694900020
ER

PT J
AU Ma, C
   Tang, LM
   Fu, HL
   Li, JN
   Wang, H
AF Ma, Chao
   Tang, Limin
   Fu, Hongliang
   Li, Jianing
   Wang, Hui
TI rhTSH-aided low-activity versus high-activity regimens of radioiodine in
   residual ablation for differentiated thyroid cancer: a meta-analysis
SO NUCLEAR MEDICINE COMMUNICATIONS
LA English
DT Review
DE differentiated thyroid cancer; radioiodine; recombinant human
   thyrotropin
ID RECOMBINANT HUMAN TSH; REMNANT ABLATION; HORMONE WITHDRAWAL; STIMULATING
   HORMONE; HUMAN THYROTROPIN; FOLLOW-UP; I-131; HYPOTHYROIDISM; CARCINOMA;
   THERAPY
AB The effects of low-activity versus high-activity radioiodine regimens in thyroid remnant ablation for patients with differentiated thyroid carcinoma (DTC) under recombinant human thyrotropin (rhTSH) stimulation have been widely quoted but there has been no systematic review of the evidence. We undertook a systematic review of randomized controlled trials to assess the effects of low-activity radioiodine in thyroid remnant ablation in patients with DTC under rhTSH stimulation compared with high-activity radioiodine. Studies were obtained from computerized searches of MEDLINE, EMBASE, and the Cochrane Library (all until September 2012). Randomized controlled trials were included. Altogether, 637 patients with DTC who participated in three trials for residual ablation were included. Overall, studies had a low risk of bias. We found no statistically significant differences between low-activity (1.11/1.85 GBq) and high-activity (3.7 GBq) radioiodine treatment aided by rhTSH in terms of successful ablation rates on the basis of diagnostic scans [odds ratio (OR) 0.85, 95% confidence interval (CI) 0.49-1.47, P=0.56], thyroglobulin levels (OR 0.66, 95% CI 0.38-1.15, P=0.14), and health-related quality of life (mean difference 0.07, 95% CI -0.96 to 1.09, P=0.9). In addition, the subgroup analysis of 1.11 versus 3.7 GBq (OR 0.83, 95% CI 0.46-1.49, P=0.53) and 1.85 versus 3.7 GBq (OR 1, 95% CI 0.23-4.35, P=1) also showed no significant differences. The lower activity of 1.11 GBq showed significant benefit in terms of reduction in adverse events including neck pain, radiation gastritis, and salivary dysfunction during and after ablation (OR 0.63, 95% CI 0.42-0.93, P=0.02). Limited data from three randomized controlled trials suggested that an rhTSH-aided low radioiodine activity level of as low as 1.115 GBq may be sufficient for thyroid remnant ablation when compared with 3.7 GBq, with fewer common adverse effects in patients with metastasis-free DTC. Further evidence is needed to confirm the effects of low-activity radioiodine for thyroid remnant ablation. Radioiodine treatment of 1.11 GBq showed significant benefit in terms of reduction in adverse events including neck pain, radiation gastritis, and salivary dysfunction during and after ablation (OR 0.63, 95% CI 0.42-0.93, P=0.02). rhTSH-aided low radioiodine activity levels of 1.11 and 1.85 GBq are sufficient for thyroid remnant ablation as compared with 3.7 GBq, with fewer common adverse effects in patients with metastasis-free DTC. A well-designed study that compares low-activity with high-activity radioiodine ablation is needed to fully understand the long-term adverse effects and relapse or metastases. (C) 2013 Wolters Kluwer Health vertical bar Lippincott Williams & Wilkins.
C1 [Ma, Chao; Fu, Hongliang; Li, Jianing; Wang, Hui] Shanghai Jiao Tong Univ, Sch Med, Affiliated Xinhua Hosp, Dept Nucl Med, Shanghai 200092, Peoples R China.
   [Tang, Limin] Qingdao Univ, Sch Med, Affiliated Hosp, Dept Radiol, Qingdao 266071, Peoples R China.
RP Wang, H (reprint author), Shanghai Jiao Tong Univ, Sch Med, Affiliated Xinhua Hosp, Dept Nucl Med, Shanghai 200092, Peoples R China.
EM wanghuishanghai@hotmail.com
FU National Natural Science Fund [81271612]; Shanghai Pujiang Program
   [13PJD022]; Shanghai Health Bureau Fund [20124016]
FX This study was supported by the National Natural Science Fund (grant
   81271612), Shanghai Pujiang Program (13PJD022), and the Shanghai Health
   Bureau Fund (grant 20124016).
NR 27
TC 0
Z9 0
PU LIPPINCOTT WILLIAMS & WILKINS
PI PHILADELPHIA
PA 530 WALNUT ST, PHILADELPHIA, PA 19106-3621 USA
SN 0143-3636
EI 1473-5628
J9 NUCL MED COMMUN
JI Nucl. Med. Commun.
PD DEC
PY 2013
VL 34
IS 12
BP 1150
EP 1156
DI 10.1097/MNM.0b013e328365ac05
PG 7
WC Radiology, Nuclear Medicine & Medical Imaging
SC Radiology, Nuclear Medicine & Medical Imaging
GA 246XL
UT WOS:000326574800003
ER

PT J
AU Matos, JI
   de Sousa, HAC
   Marcos-Pinto, R
   Dinis-Ribeiro, M
AF Matos, Joana I.
   de Sousa, Henrique A. C.
   Marcos-Pinto, Ricardo
   Dinis-Ribeiro, Mario
TI Helicobacter pylori CagA and VacA genotypes and gastric phenotype: a
   meta-analysis
SO EUROPEAN JOURNAL OF GASTROENTEROLOGY & HEPATOLOGY
LA English
DT Article
DE CagA protein; gastric adenocarcinoma; Helicobacter pylori; peptic ulcer
   disease; stomach neoplasms; VacA protein
ID OUTER-MEMBRANE PROTEINS; NESTED CASE-CONTROL; GASTRODUODENAL DISEASE;
   TYROSINE PHOSPHORYLATION; VACUOLATING CYTOTOXIN; PATHOGENICITY ISLAND;
   GENE POLYMORPHISMS; CLINICAL-RELEVANCE; GASTROINTESTINAL-DISEASES;
   BIOLOGICAL-ACTIVITY
AB BackgroundCagA+ and vacuolizing cytotoxin (VacA)-specific strains of Helicobacter pylori have been associated with different risks for developing gastric lesions. We aim to summarize a possible association between these genotypes and the risk for developing different gastric phenotypes.Materials and methodsA MEDLINE database (PubMed) search was performed and a meta-analysis conducted.ResultsForty-four studies were retrieved, all with either a case-control (n=13) or cross-sectional (n=31) design, including 17 374 patients. CagA positivity was associated with an increased risk for gastric cancer [odds ratio (OR) 2.09 (95% confidence interval (CI), 1.48-2.94)] compared with that in individuals without gastric lesions [OR 2.44 (95% CI 1.27-4.70)] and in those with previously identified gastritis. In addition, there was an increased risk for peptic ulcer disease [OR 1.69 (95% CI 1.12-2.55)]. Individuals harboring the H. pylori strains VacA s1 (vs. s2), m1 (vs. m2), s1m1 (vs. s1m2), and s1m1 (vs. s2m2) had an increased risk for development of cancer [OR of 5.32 (95% CI 2.76-10.26), 2.50 (95% CI 1.67-3.750), 2.58 (95% CI 1.24-5.38), and 4.36 (95% CI 2.08-9.10), respectively]. s1m1 strains (vs. s2m2) were also associated with peptic ulcer disease [OR 2.04 (1.01-4.13)].ConclusionOur results indicate that individuals infected with CagA+ H. pylori strains and those infected with VacA s1 and m1 strains have an increased risk for gastric cancer. Cohort studies are welcome to integrate this information in the management of at-risk individuals such as those with precancerous cancer conditions and/or a family history of gastric cancer. (C) 2013 Wolters Kluwer Health vertical bar Lippincott Williams & Wilkins.
C1 [Matos, Joana I.; de Sousa, Henrique A. C.; Marcos-Pinto, Ricardo; Dinis-Ribeiro, Mario] Univ Porto, Fac Med, CIDES, P-4100 Oporto, Portugal.
   [Marcos-Pinto, Ricardo] Univ Porto, Inst Biomed Sci Abel Salazar ICBAS, P-4100 Oporto, Portugal.
   [Marcos-Pinto, Ricardo] Ctr Hosp Porto, Oporto, Portugal.
   [Dinis-Ribeiro, Mario] Portuguese Inst Oncol, P-4200072 Oporto, Portugal.
RP Dinis-Ribeiro, M (reprint author), Portuguese Inst Oncol, Rua Dr Antonio Bernardino de Almeida, P-4200072 Oporto, Portugal.
EM mario@med.up.pt
RI Dinis-Ribeiro, Mario/A-9248-2010; Marcos-Pinto, Ricardo/K-4612-2013;
   FMUP, CINTESIS/C-6631-2014
OI Dinis-Ribeiro, Mario/0000-0003-0121-6850; Marcos-Pinto,
   Ricardo/0000-0001-9695-8261; FMUP, CINTESIS/0000-0001-7248-2086
NR 109
TC 0
Z9 0
PU LIPPINCOTT WILLIAMS & WILKINS
PI PHILADELPHIA
PA 530 WALNUT ST, PHILADELPHIA, PA 19106-3621 USA
SN 0954-691X
EI 1473-5687
J9 EUR J GASTROEN HEPAT
JI Eur. J. Gastroenterol. Hepatol.
PD DEC
PY 2013
VL 25
IS 12
BP 1431
EP 1441
DI 10.1097/MEG.0b013e328364b53e
PG 11
WC Gastroenterology & Hepatology
SC Gastroenterology & Hepatology
GA 246ZT
UT WOS:000326582000009
ER

PT J
AU Shah, N
   Tan, HL
   Sebire, N
   Suri, R
   Leuven, K
AF Shah, Neil
   Tan, Hui-leng
   Sebire, Neil
   Suri, Ranjan
   Leuven, Ku
TI The Role of Endoscopy and Biopsy in the Management of Severe
   Gastrointestinal Disease in Cystic Fibrosis Patients
SO PEDIATRIC PULMONOLOGY
LA English
DT Article
DE cystic fibrosis; gastrointestinal inflammation; endoscopy; biopsy
ID MOUSE SMALL-INTESTINE; AIRWAY INFLAMMATION; MECONIUM ILEUS; IBUPROFEN;
   OBSTRUCTION; THERAPIES; CHILDREN
AB There is increasing evidence to suggest the presence of chronic inflammation in the gastrointestinal (GI) tract of cystic fibrosis (CF) patients. Some CF patients continue to have very severe gastrointestinal symptoms despite conventional CF treatment. In our center, these patients are managed in a CF gastroenterology clinic, jointly with a pediatric gastroenterologist. A number have required GI endoscopy and biopsy. The aim of our study was to characterize these patients and determine whether endoscopy and biopsy changed their management. We reviewed all the patients seen in the CF gastroenterology clinic from 2004 to 2009, who had GI endoscopies performed. The GI symptoms these patients were experiencing included abdominal pain, nausea and vomiting, rectal bleeding, failure to thrive, loose stools, and constipation. Twelve patients had GI endoscopies with mucosal biopsies performed. The median [interquartile range (IQR)] age at referral to the CF gastroenterology clinic was 4 years [0.9-8]. Their body mass index (BMI) was 15.2 [13.7-15.5]. Twenty-five percent were homozygous delta F508. Two patients had previously had meconium ileus as neonates requiring surgical intervention. One other patient had needed abdominal surgery for intussusception. Ninty-two percent were pancreatic insufficient, 25% were chronically infected with Pseudomonas aeruginosa and 17% were on regularly 3 monthly intravenous antibiotics. Of the 10 patients who were able to perform spirometry, FEV1 was 101% [67-125] predicted. Nine of the 12 patients had evidence of mucosal inflammation in their biopsies, including duodenitis with eosinophilic infiltrate, chronic non-specific inactive gastritis, enteropathy with partial villous atrophy, and non-specific colitis. Immunosuppressive and anti-inflammatory therapies were commenced in these nine patients, including prednisolone, azathioprine, methotrexate, ketotifen, mesalazine, and sulfasalazine as well as the use of parenteral nutrition and elemental feeds. All the patients clinically responded to therapy. Five of the patients commenced on anti-inflammatory therapy had repeat biopsies 1-5 years following commencement of treatment and all showed histological improvement of the mucosal inflammation. GI endoscopy with mucosal biopsy has a significant role to play in the management of CF children with severe GI disease. In our study, it influenced the management in the majority of patients with severe GI symptoms. Furthermore, if GI mucosal inflammation is identified on biopsy, management with immunomodulatory agents may be clinically beneficial. Pediatr Pulmonol. 2013; 48:1181-1189. (c) 2013 Wiley Periodicals, Inc.
C1 [Shah, Neil] Great Ormond St Hosp Sick Children, Dept Paediat Gastroenterol, London WC1N 3JH, England.
   [Tan, Hui-leng; Leuven, Ku] Great Ormond St Hosp Sick Children, Dept Paediat Resp Med, London WC1N 3JH, England.
   [Sebire, Neil; Suri, Ranjan] Great Ormond St Hosp Sick Children, Dept Histopathol, London WC1N 3JH, England.
   [Suri, Ranjan] Inst Child Hlth, Portex Unit, London, England.
RP Shah, N (reprint author), Great Ormond St Hosp Sick Children, London WC1N 3JH, England.
EM neil.shah@gosh.nhs.uk
NR 33
TC 1
Z9 1
PU WILEY-BLACKWELL
PI HOBOKEN
PA 111 RIVER ST, HOBOKEN 07030-5774, NJ USA
SN 8755-6863
EI 1099-0496
J9 PEDIATR PULM
JI Pediatr. Pulmonol.
PD DEC
PY 2013
VL 48
IS 12
BP 1181
EP 1189
DI 10.1002/ppul.22697
PG 9
WC Pediatrics; Respiratory System
SC Pediatrics; Respiratory System
GA 244VP
UT WOS:000326418600004
ER

PT J
AU Sordal, O
   Waldum, H
   Nordrum, IS
   Boyce, M
   Bergh, K
   Munkvold, B
   Qvigstad, G
AF Sordal, Oystein
   Waldum, Helge
   Nordrum, Ivar S.
   Boyce, Malcolm
   Bergh, Kare
   Munkvold, Bjorn
   Qvigstad, Gunnar
TI The Gastrin Receptor Antagonist Netazepide (YF476) Prevents Oxyntic
   Mucosal Inflammation Induced by Helicobacter Pylori Infection in
   Mongolian Gerbils
SO HELICOBACTER
LA English
DT Article
DE ECL cell; gastrin; Helicobacter pylori; histamine; inflammation
ID ENTEROCHROMAFFIN-LIKE CELL; PROTON PUMP INHIBITORS; INTESTINAL
   METAPLASIA; PARIETAL-CELL; ECL CELL; STOMACH CARCINOGENESIS; ACID
   SECRETION; CARCINOMA; HISTAMINE; CANCER
AB ObjectiveLong-term Helicobacter pylori infection causes gastritis leading to hypergastrinemia and predisposes to gastric cancer. Our aim was to assess the role of gastrin in oxyntic mucosal inflammation in H.pylori-infected Mongolian gerbils by means of the gastrin receptor antagonist netazepide (YF476).
   DesignWe studied 60 gerbils for 18months and left five animals uninfected (control group), inoculated 55 with H.pylori, and treated 28 of the infected animals with netazepide (Hp+YF476 group). Twenty-seven infected animals were given no treatment (Hp group). We measured plasma gastrin and intraluminal pH. H.pylori detection and histologic evaluations of the stomach were carried out.
   ResultsAll 55 inoculated animals were H.pylori positive at termination. Eighteen animals in the Hp group had gastritis. There was a threefold increase in mucosal thickness in the Hp group compared to the Hp+YF476 group, and a threefold increase in oxyntic neuroendocrine cells in the Hp group compared to the Hp+YF476 group (p<.05). All animals in the Hp+YF476 group had macro- and microscopically normal findings in the stomach. Plasma gastrin was higher in the Hp group than in the control group (17216pmol/L vs 124 +/- 5pmol/L, p<.05) and highest in the Hp+YF476 group (530 +/- 36pmol/L). Intraluminal pH was higher in the Hp group than in the Hp+YF476 group (2.51 vs 2.30, p<.05).
   ConclusionThe gastrin antagonist netazepide prevents H.pylori-induced gastritis in Mongolian gerbils. Thus, gastrin has a key role in the inflammatory reaction of the gastric mucosa to H.pylori infection in this species.
C1 [Sordal, Oystein; Waldum, Helge; Munkvold, Bjorn; Qvigstad, Gunnar] Norwegian Univ Sci & Technol NTNU, Dept Canc Res & Mol Med, Trondheim, Norway.
   [Waldum, Helge; Qvigstad, Gunnar] St Olavs Univ Hosp, Dept Gastroenterol & Hepatol, Trondheim, Norway.
   [Nordrum, Ivar S.] St Olavs Univ Hosp, Dept Pathol & Med Genet, Trondheim, Norway.
   [Nordrum, Ivar S.; Bergh, Kare] NTNU, Dept Lab Med Children & Woman Hlth, Trondheim, Norway.
   [Boyce, Malcolm] Hammersmith Med Res, London, England.
RP Sordal, O (reprint author), Norwegian Univ Sci & Technol, Dept Canc Res & Mol Med, N-7034 Trondheim, Norway.
EM osordal@rcsi.ie
FU Norwegian Gastroenterology Society; Odd Fellow Research Foundation
FX Grant Support: The Norwegian Gastroenterology Society and Odd Fellow
   Research Foundation.
NR 46
TC 0
Z9 0
PU WILEY-BLACKWELL
PI HOBOKEN
PA 111 RIVER ST, HOBOKEN 07030-5774, NJ USA
SN 1083-4389
EI 1523-5378
J9 HELICOBACTER
JI Helicobacter
PD DEC
PY 2013
VL 18
IS 6
BP 397
EP 405
DI 10.1111/hel.12066
PG 9
WC Gastroenterology & Hepatology; Microbiology
SC Gastroenterology & Hepatology; Microbiology
GA 238YK
UT WOS:000325988100001
ER

PT J
AU Paoluzi, OA
   Blanco, GD
   Caruso, R
   Monteleone, I
   Caprioli, F
   Tesauro, M
   Turriziani, M
   Monteleone, G
   Pallone, F
AF Paoluzi, Omero Alessandro
   Blanco, Giovanna Del Vecchio
   Caruso, Roberta
   Monteleone, Ivan
   Caprioli, Flavio
   Tesauro, Manfredi
   Turriziani, Mario
   Monteleone, Giovanni
   Pallone, Francesco
TI Helicobacter pylori Infection Associates with a Mucosal Downregulation
   of Ghrelin, Negative Regulator of Th1-Cell Responses
SO HELICOBACTER
LA English
DT Article
DE Gastritis; ghrelin; Helicobacter pylori; Th1 cells
ID HUMAN GASTRIC-MUCOSA; CIRCULATING GHRELIN; SECRETAGOGUE RECEPTOR;
   ACUTE-PANCREATITIS; ACYLATED PEPTIDE; T-CELLS; EXPRESSION; RATS; HUMANS;
   ACTIVATION
AB BackgroundHelicobacter pylori (Hp)-related gastritis is characterized by a predominant T helper (Th)1/Th17 cell immunity. Ghrelin (GR) has immunoregulatory properties and inhibits experimental Th cell-dependent pathology.
   AimsTo evaluate whether Hp infection associates with changes in GR expression and whether GR negatively regulates Th1/Th17 cytokines during Hp infection.
   MethodsGR expression was evaluated by real-time PCR in gastric biopsies taken from Hp-infected and Hp-uninfected patients and in gastric biopsies of Hp-negative subjects cultured with or without H.pylori culture supernatant. To examine whether GR regulates Hp-induced cytokine production, H.pylori-infected gastric biopsies were stimulated with GR, and interleukin (IL)-12, interferon (IFN)- and IL-4 transcripts were evaluated by real-time PCR. IL-12 and IFN- were also analyzed in lamina propria mononuclear cells (LPMCs) extracted from Hp-infected gastric biopsies and cultured with GR.
   ResultsGR RNA transcripts were reduced in biopsies from Hp-infected patients. Treatment of Hp-negative gastric biopsies with Hp culture supernatant reduced GR RNA expression. GR dose-dependently inhibited RNA expression of IL-12 and IFN- but not IL-4 in ex vivo cultures of mucosal explants and in cultures of gastric LPMCs from Hp-positive patients.
   ConclusionsGR is downregulated in the gastric mucosa of H.pylori-infected patients. Such a defect could contribute to sustain the ongoing Th1-cell response.
C1 [Paoluzi, Omero Alessandro; Blanco, Giovanna Del Vecchio; Caruso, Roberta; Monteleone, Ivan; Caprioli, Flavio; Tesauro, Manfredi; Turriziani, Mario; Monteleone, Giovanni; Pallone, Francesco] Univ Roma Tor Vergata, Dept Syst Med, I-00133 Rome, Italy.
RP Paoluzi, OA (reprint author), Univ Tor Vergata, Dipartimento Med Interna, UOC Gastroenterol, Viale Oxford 81, I-00133 Rome, Italy.
EM omeroalessandro.paoluzi@ptvonline.it
NR 42
TC 1
Z9 1
PU WILEY-BLACKWELL
PI HOBOKEN
PA 111 RIVER ST, HOBOKEN 07030-5774, NJ USA
SN 1083-4389
EI 1523-5378
J9 HELICOBACTER
JI Helicobacter
PD DEC
PY 2013
VL 18
IS 6
BP 406
EP 412
DI 10.1111/hel.12065
PG 7
WC Gastroenterology & Hepatology; Microbiology
SC Gastroenterology & Hepatology; Microbiology
GA 238YK
UT WOS:000325988100002
ER

PT J
AU dos Santos, ACF
   de Aguiar-Dias, ACA
   do Amarante, CB
   Coelho-Ferreira, M
AF Feio dos Santos, Ana Carla
   Andrade de Aguiar-Dias, Ana Cristina
   do Amarante, Cristine Bastos
   Coelho-Ferreira, Marlia
TI Secretory structures from the leaf blade of bitter amapa (Parahancornia
   fasciculata, Apocynaceae): histochemistry and assay of flavonoids.
SO ACTA AMAZONICA
LA Portuguese
DT Article
DE Bitter amapa; Amapa milk; alkaloids; flavonoids
ID ARTICULATED ANASTOMOSING LATICIFERS; CATHARANTHUS-ROSEUS; PLANTS; CELLS
AB Bitter amapa (Parahancornia fasciculata (Poir.) Benoist) produces a latex, which is presumed to have medicinal properties, as it is used in the treatment of malaria, lung problems, gastritis, and as healing agent. This study aimed to analyze structural and histochemically the sites of production and/or accumulation of biologically active compounds, as well as to determine the kind of flavonoids present in the leaf blade of bitter amapa. For structural and histochemical analysis we used standard protocols in plant anatomy. Whereas to assay flavonoids we used absorption spectrometry in the ultraviolet-visible region. The secretory system of bitter amapa leaves is constituted of both secretory idioblasts and branched laticifers. Histochemical tests revealed different types of chemical substances in the cell protoplast of idioblasts and laticifers. Pharmacological properties of bitter amapa latex can be attributed to two chemical compounds (flavonoids and alkaloids) found in this study, both of them are present in idioblasts and laticifers.
C1 [Feio dos Santos, Ana Carla] Univ Fed Vicosa, Dept Biol Vegetal, BR-36570000 Vicosa, MG, Brazil.
   [Andrade de Aguiar-Dias, Ana Cristina] Fed Univ Para, Inst Ciencias Biol, BR-66077530 Belem, Para, Brazil.
   [do Amarante, Cristine Bastos; Coelho-Ferreira, Marlia] Museu Paraense Emilio Goeldi, BR-66040170 Belem, Para, Brazil.
RP dos Santos, ACF (reprint author), Univ Fed Vicosa, Dept Biol Vegetal, BR-36570000 Vicosa, MG, Brazil.
EM carlinhafeio@gmail.com; acaaguiar@yahoo.com.br;
   cbamarante@museu-goeldi.br; mcoelho@museu-goeldi.br
NR 42
TC 0
Z9 0
PU INST NACIONAL PESQUISAS AMAZONIA
PI MANAUS
PA CAIXA POSTAL 478,  ALAMEDA COSME FERREIRA, 1756, MANAUS, AMAZONAS 00000,
   BRAZIL
SN 0044-5967
J9 ACTA AMAZON
JI ACTA AMAZON.
PD DEC
PY 2013
VL 43
IS 4
BP 407
EP 413
PG 7
WC Agronomy; Plant Sciences; Ecology; Forestry; Zoology
SC Agriculture; Plant Sciences; Environmental Sciences & Ecology; Forestry;
   Zoology
GA 212SU
UT WOS:000324003900002
ER

PT J
AU Liu, JW
   He, CY
   Chen, MY
   Wang, ZN
   Xing, CZ
   Yuan, Y
AF Liu, Jingwei
   He, Caiyun
   Chen, Moye
   Wang, Zhenning
   Xing, Chengzhong
   Yuan, Yuan
TI Association of presence/absence and on/off patterns of Helicobacter
   pylori oipA gene with peptic ulcer disease and gastric cancer risks: a
   meta-analysis
SO BMC INFECTIOUS DISEASES
LA English
DT Article
DE Helicobacter pylori; OipA; Peptic ulcer disease; Gastric cancer
ID INFECTION; CAGA; INTERLEUKIN-8; VACA; PATHOGENESIS; PREVALENCE;
   DIVERSITY; GENOTYPES; STRAINS; MARKER
AB Background: There are increasing studies examining the relationship between the status of H. pylori oipA gene and peptic ulcer disease (PUD) and gastric cancer (GC) but the results turn out to be controversial. We attempted to clarify whether oipA gene status is linked with PUD and/or GC risks.
   Methods: A systematically literature search was performed through four electronic databases. According to the specific inclusion and exclusion criteria, seven articles were ultimately available for the meta-analysis of oipA presence/absence with PUD and GC, and eleven articles were included for the meta-analysis of oipA on/off status with PUD and GC.
   Results: For the on/off functional status analysis of oipA gene, the "on" status showed significant associations with increased risks of PUD (OR = 3.97, 95% CI: 2.89, 5.45; P < 0.001) and GC (OR = 2.43, 95% CI: 1.45, 4.07; P = 0.001) compared with gastritis and functional dyspepsia controls. Results of the homogeneity test indicated different effects of oipA "on" status on PUD risk between children and adult subgroups and on GC risk between PCR-sequencing and immunoblot subgroups. For the presence/absence analysis of oipA gene, we found null association of the presence of oipA gene with the risks of PUD (OR = 1.93, 95% CI: 0.60, 6.25; P = 0.278) and GC (OR = 2.09, 95% CI: 0.51, 8.66; P = 0.308) compared with gastritis and functional dyspepsia controls.
   Conclusions: To be concluded, when oipA exists, the functional "on" status of this gene showed association with increased risks for PUD and GC compared with gastritis and FD controls. However, merely investigating the presence/absence of oipA would overlook the importance of its functional on/off status and would not be reliable to predict risks of PUD and GC. Further large-scale and well-designed studies concerning on/off status of oipA are required to confirm our meta-analysis results.
C1 [Xing, Chengzhong] China Med Univ, Affiliated Hosp 1, Tumor Etiol & Screening Dept Canc Inst & Gen Surg, Shenyang 110001, Peoples R China.
   China Med Univ, Key Lab Canc Etiol & Prevent, Liaoning Prov Educ Dept, Shenyang 110001, Peoples R China.
RP Xing, CZ (reprint author), China Med Univ, Affiliated Hosp 1, Tumor Etiol & Screening Dept Canc Inst & Gen Surg, Shenyang 110001, Peoples R China.
EM xcz1966@126.com; yyuan@mail.cmu.edu.cn
FU National Basic Research Program of China (973 Program) [2010CB529304];
   Science and Technology Project of Liaoning province [2011225002,
   2012225016]
FX This study is supported by grants from National Basic Research Program
   of China (973 Program Ref No. 2010CB529304), the grants of the Science
   and Technology Project of Liaoning province (Ref No. 2011225002) and the
   grants of the Science and Technology Project of Liaoning province (Ref
   No. 2012225016).
NR 37
TC 0
Z9 0
PU BIOMED CENTRAL LTD
PI LONDON
PA 236 GRAYS INN RD, FLOOR 6, LONDON WC1X 8HL, ENGLAND
SN 1471-2334
J9 BMC INFECT DIS
JI BMC Infect. Dis.
PD NOV 20
PY 2013
VL 13
AR 555
DI 10.1186/1471-2334-13-555
PG 10
WC Infectious Diseases
SC Infectious Diseases
GA 278RK
UT WOS:000328907200001
ER

PT J
AU Salih, BA
   Bolek, BK
   Yildiz, MT
   Arikan, S
AF Salih, Barik A.
   Bolek, Bora Kazim
   Yildiz, Mehmet Taha
   Arikan, Soykan
TI Phylogenetic analysis of Helicobacter pylori cagA gene of Turkish
   isolates and the association with gastric pathology
SO GUT PATHOGENS
LA English
DT Article
DE Helicobacter pylori; Phylogenetic analysis; cagA
ID PEPTIC-ULCER; LIKELIHOOD; DIVERSITY; DISTINCT; DISEASE; PROTEIN;
   POPULATIONS; ALIGNMENTS; ACCURACY; STRAINS
AB Background: The cagA gene is one of the important virulence factors of Helicobacter pylori. The diversity of cagA 5' conserved region is thought to reflect the phylogenetic relationships between different H. pylori isolates and their association with peptic ulceration. Significant geographical differences among isolates have been reported. The aim of this study is to compare Turkish H. pylori isolates with isolates from different geographical locations and to correlate the association with peptic ulceration.
   Methods: Total of 52 isolates of which 19 were Turkish and 33 from other geographic locations were studied. Gastric antral biopsies collected from 19 Turkish patients (Gastritis = 12, ulcer = 7) were used to amplify the cagA 5' region by PCR then followed by DNA sequencing.
   Results: The phylogenetic tree displayed 3 groups: A) a mix of 2 sub-groups "Asian" and "African/Anatolian/Asian/European", B) "Anatolian/European" and C) "American-Indian". Turkish H. pylori isolates clustered in the mixed sub-group A were mostly from gastritis patients while those clustered in group B were from peptic ulcer patients. A phylogenetic tree constructed for our Turkish isolates detected distinctive features among those from gastritis and ulcer patients. We have found that 2/3 of the gastritis isolates were clustered alone while 1/3 was clustered together with the ulcer isolates. Several amino acids were found to be shared between the later groups but not with the first group of gastritis.
   Conclusions: This study provided an additional insight into the profile of our cagA gene which implies a relationship in geographic locations of the isolates.
C1 [Salih, Barik A.; Yildiz, Mehmet Taha] Fatih Univ, Dept Biol, Fac Sci & Literature, Istanbul, Turkey.
   [Bolek, Bora Kazim] Istanbul Esenyurt Univ, Vocat High Sch Hlth Serv, Program Med Lab Tech, Istanbul, Turkey.
   [Arikan, Soykan] Istanbul Teaching & Res Hosp, Dept Surg, Istanbul, Turkey.
RP Salih, BA (reprint author), Fatih Univ, Dept Biol, Fac Sci & Literature, Istanbul, Turkey.
EM basalih@fatih.edu.tr
FU Fatih University [P50030903_2]; Scientific and Technological Research
   Council of Turkey (TUBITAK) [111 T370]
FX This study was supported by the grants of Fatih University (No:
   P50030903_2) and of the Scientific and Technological Research Council of
   Turkey (TUBITAK) (No: 111 T370).
NR 30
TC 0
Z9 0
PU BIOMED CENTRAL LTD
PI LONDON
PA 236 GRAYS INN RD, FLOOR 6, LONDON WC1X 8HL, ENGLAND
SN 1757-4749
J9 GUT PATHOG
JI Gut Pathogens
PD NOV 18
PY 2013
VL 5
AR 33
DI 10.1186/1757-4749-5-33
PG 6
WC Gastroenterology & Hepatology; Microbiology
SC Gastroenterology & Hepatology; Microbiology
GA 273QG
UT WOS:000328550400001
ER

PT J
AU Paiva, PRSO
   Grego, KF
   Lima, VMF
   Nakamura, AA
   da Silva, DC
   Meireles, MV
AF Paiva, Philipp Ricardo S. O.
   Grego, Kathleen F.
   Lima, Valeria M. F.
   Nakamura, Alex A.
   da Silva, Deuvania C.
   Meireles, Marcelo V.
TI Clinical, serological, and parasitological analysis of snakes naturally
   infected with Cryptosporidium serpentis
SO VETERINARY PARASITOLOGY
LA English
DT Article
DE Cryptosporidium serpentis; Snakes; Indirect ELISA; Serology; Diagnostic
ID CAPTIVE SNAKES; HEMIDACTYLUS-FLAVIVIRIDIS; SEASONAL-VARIATIONS;
   IMMUNE-RESPONSE; WALL LIZARD; OOCYSTS; ANTIBODY; IMMUNOGLOBULINS;
   PHAGOCYTOSIS; APICOMPLEXA
AB Infection by Cryptosporidium seipentis is one of the most important diseases in reptiles and is characterized by chronic clinical or subclinical infection and the presence of hypertrophic gastritis, food regurgitation, progressive weight loss, mortality, and intermittent or continuous shedding of oocysts in the feces. The objectives of this study were to standardize an indirect enzyme-linked immunosorbent assay (ELISA) to detect antibodies against C. serpentis and to evaluate the clinical, parasitological, and humoral immune response in snakes naturally infected with C. serpentis. Twenty-one snakes naturally infected with C. serpentis and housed at the Butantan Institute, Sao Paulo, Brazil, underwent clinical and parasitological analyses for C. serpentis infection through daily records of clinical signs and a monthly survey of fecal shedding of oocysts using the Kinyoun's acid-fast staining. The serological evaluation was performed monthly by indirect ELISA using crude total antigen from oocysts of C. serpentis to detect anti-C. serpentis antibodies. Clinical symptoms consisted of food regurgitation, inappetence, and progressive weight loss. The parasitological analysis revealed intermittent fecal shedding of a variable number of oocysts in all snakes, with positivity in 85.32% (157/184) of the samples. The indirect ELISA was positive in 68.25% (86/126) of the samples. A humoral immune response was observed in most animals; however, fluctuating antibodies levels, leading to alternating positive and negative results, were observed in most snakes. (C) 2013 Elsevier B.V. All rights reserved.
C1 [Paiva, Philipp Ricardo S. O.] Univ Sao Paulo, Fac Med Vet & Zootecnia, Sao Paulo, Brazil.
   [Paiva, Philipp Ricardo S. O.; Grego, Kathleen F.] Inst Butantan, Lab Herpetol, Sao Paulo, Brazil.
   [Lima, Valeria M. F.; Nakamura, Alex A.; da Silva, Deuvania C.; Meireles, Marcelo V.] Univ Estadual Paulista, UNESP, Fac Med Vet, Aracatuba, SP, Brazil.
RP Meireles, MV (reprint author), Univ Estadual Paulista, UNESP, Fac Med Vet, Rua Clovis Pestana 793, Aracatuba, SP, Brazil.
EM marcelo@fmva.unesp.br
FU Sao Paulo Research Foundation [2010/05405-0]
FX We thank the biologist Cibele Lisboa, from the Sao Paulo Zoological Park
   Foundation, for the animals that were donated to this experiment. We
   also acknowledge the director of the Herpetology Laboratory of the
   Butantan Institute, Wilson Fernandes, for providing the facilities used
   during this experiment and the Sao Paulo Research Foundation for
   financial support (process number 2010/05405-0).
NR 39
TC 0
Z9 0
PU ELSEVIER SCIENCE BV
PI AMSTERDAM
PA PO BOX 211, 1000 AE AMSTERDAM, NETHERLANDS
SN 0304-4017
EI 1873-2550
J9 VET PARASITOL
JI Vet. Parasitol.
PD NOV 15
PY 2013
VL 198
IS 1-2
BP 54
EP 61
DI 10.1016/j.vetpar.2013.08.016
PG 8
WC Parasitology; Veterinary Sciences
SC Parasitology; Veterinary Sciences
GA 264VR
UT WOS:000327909600007
ER

PT J
AU Montefusco, S
   Esposito, R
   D'Andrea, L
   Monti, MC
   Dunne, C
   Dolan, B
   Tosco, A
   Marzullo, L
   Clyne, M
AF Montefusco, Sandro
   Esposito, Roberta
   D'Andrea, Luca
   Monti, Maria Chiara
   Dunne, Ciara
   Dolan, Brendan
   Tosco, Alessandra
   Marzullo, Liberato
   Clyne, Marguerite
TI Copper Promotes TFF1-Mediated Helicobacter pylori Colonization
SO PLOS ONE
LA English
DT Article
ID TREFOIL PROTEIN TFF1; GASTRIC-CANCER; SIGNALING PATHWAYS; MUCOSA;
   MUTATIONS; INTERACTS; INVASION; MUC5AC; CELLS
AB The trefoil peptides (TFF1, TFF2 and TFF3) are a family of small highly conserved proteins that play an essential role in epithelial regeneration within the gastrointestinal tract, where they are mainly expressed. TFF1 expression is strongly induced after mucosal injury and it has been proposed that tff1 functions as a gastric tumor suppressor gene. Several studies confirm that tff1 expression is frequently lost in gastric cancer because of deletions, mutations or methylation of the tff1 promoter. Infection by Helicobacter pylori (H. pylori) results in chronic gastritis and it can lead to the development of gastric or duodenal ulcers. Moreover, it is known that there is a strong link to the development of gastric cancer. It has been shown that H. pylori interacts with the dimeric form of TFF1 and that the rough form of lipopolysaccharide mediates this interaction. We have previously reported that the carboxy-terminus of TFF1 is able to specifically bind copper ions (Cu) and that Cu binding favours the homodimerization of the peptide, thus enhancing its motogenic activity. Here, we report that the Cu-TFF1 cuprocomplex promotes adherence of H. pylori to epithelial cells. Adherence of H. pylori to gastric adenocarcinoma cells, AGS AC1 cells, induced to hyper-express TFF1 was enhanced compared to noninduced cells. Copper further promoted this interaction. A H. pylori mutant unable to bind TFF1 did not show enhanced infection of induced cells. Cu treatment induced a thickening of the mucus layer produced by the colorectal adenocarcinoma mucus secreting, goblet cells, HT29-E12 and promoted H. pylori colonisation. Finally, SPR analysis shows that the C-terminus of TFF1, involved in the binding of copper, is also able to selectively bind H. pylori RF-LPS.
C1 [Montefusco, Sandro; Esposito, Roberta; Tosco, Alessandra; Marzullo, Liberato] Univ Salerno, Dept Pharm, Div Biomed Arturo Leone, Fisciano, SA, Italy.
   [D'Andrea, Luca] CNR, Inst Biostruct & Bioimaging, I-80125 Naples, Italy.
   [Monti, Maria Chiara] Univ Salerno, Dept Pharm, Div Chem & Chem Technol Luigi Gomez Paloma, Fisciano, SA, Italy.
   [Dunne, Ciara; Dolan, Brendan; Clyne, Marguerite] Univ Coll Dublin, Sch Med & Med Sci, Dublin 2, Ireland.
RP Marzullo, L (reprint author), Univ Salerno, Dept Pharm, Div Biomed Arturo Leone, Fisciano, SA, Italy.
EM marzullo@unisa.it
RI Tosco, Alessandra/F-6773-2011
FU University of Salerno Intramural funds FARB; Project NUME-MiPAAF; MIUR
FX This work was supported by the following grants: University of Salerno
   Intramural funds FARB, Project NUME-MiPAAF, and MIUR PRIN 2009. The
   funders had no role in study design, data collection and analysis,
   decision to publish, or preparation of the manuscript.
NR 31
TC 0
Z9 0
PU PUBLIC LIBRARY SCIENCE
PI SAN FRANCISCO
PA 1160 BATTERY STREET, STE 100, SAN FRANCISCO, CA 94111 USA
SN 1932-6203
J9 PLOS ONE
JI PLoS One
PD NOV 13
PY 2013
VL 8
IS 11
AR e79455
DI 10.1371/journal.pone.0079455
PG 10
WC Multidisciplinary Sciences
SC Science & Technology - Other Topics
GA 255QK
UT WOS:000327254700135
ER

PT J
AU Batts, KP
   Ketover, S
   Kakar, S
   Krasinskas, AM
   Mitchell, KA
   Wilcox, R
   Westerhoff, M
   Rank, J
   Gibson, J
   Mattia, AR
   Cummings, OW
   Davison, JM
   Naini, BV
   Dry, SM
   Yantiss, RK
AF Batts, Kenneth P.
   Ketover, Scott
   Kakar, Sanjay
   Krasinskas, Alyssa M.
   Mitchell, Kisha A.
   Wilcox, Rebecca
   Westerhoff, Maria
   Rank, Joseph
   Gibson, Joanna
   Mattia, Anthony R.
   Cummings, Oscar W.
   Davison, Jon M.
   Naini, Bita V.
   Dry, Sarah M.
   Yantiss, Rhonda K.
TI Appropriate Use of Special Stains for Identifying Helicobacter pylori
   Recommendations From the Rodger C. Haggitt Gastrointestinal Pathology
   Society
SO AMERICAN JOURNAL OF SURGICAL PATHOLOGY
LA English
DT Article
DE reflex testing; gastritis; immunohistochemistry; ancillary; up front
ID STOOL ANTIGEN TEST; GASTRIC BIOPSY; LYMPHOCYTIC GASTRITIS; ANCILLARY
   STAINS; INFECTION; ERADICATION; DISEASE; DIAGNOSIS; POLYPS; TESTS
AB Helicobacter pylori is a major cause of gastroduodenal injury, gastric cancer, and lymphoma, and, thus, there is great interest in its detection and eradication. Several detection methods are available, including histochemical and immunohistochemical stains. Application of these stains in clinical practice is heterogenous, to say the least. Although they were developed to enhance H. pylori detection, changing practice models, financial considerations, and a perceived need for rapid case turnaround have led to their widespread use in routine staining studies ordered reflexively on all gastric biopsies. Emerging data suggest that most of these stains are not needed to establish a diagnosis of H. pylori infection, and their added value when biopsies show minimal, or no, inflammation is not clear. In this manuscript, the Rodger C. Haggitt Gastrointestinal Pathology Society puts forth recommendations regarding ancillary stain usage for H. pylori detection based upon critical literature review and collective experience. Pathologists rarely, if ever, detect H. pylori in "normal" biopsies, but readily observe them in optimally stained hematoxylin and eosin sections from infected patients. Therefore, we suggest that use of ancillary stains is appropriate when biopsies show chronic, or chronic active, gastritis without detectable H. pylori in hematoxylin and eosinstained sections, but performing them "up front" on all gastric biopsies is generally unnecessary. Application of these stains to nongastric biopsies and polyps is appropriate in an extremely limited set of circumstances. It is our hope that recommendations provided herein will provide helpful information to gastroenterologists, pathologists, and others involved in the evaluation of patients for possible H. pylori infection.
C1 [Batts, Kenneth P.] Hosp Pathol Associates, Dept Pathol, St Paul, MN USA.
   [Batts, Kenneth P.] Virginia Piper Canc Inst, Minneapolis, MN USA.
   [Ketover, Scott] Minnesota Gastroenterol, Div Gastroenterol, Minneapolis, MN USA.
   [Kakar, Sanjay] Univ Calif San Francisco, Sch Med, Dept Pathol, San Francisco, CA 94143 USA.
   [Naini, Bita V.; Dry, Sarah M.] Univ Calif Los Angeles, Sch Med, Dept Pathol, Los Angeles, CA 90024 USA.
   [Krasinskas, Alyssa M.] Emory Univ Hosp, Dept Pathol, Atlanta, GA 30322 USA.
   [Mitchell, Kisha A.; Gibson, Joanna] Yale Univ, Sch Med, Dept Pathol, New Haven, CT 06510 USA.
   [Wilcox, Rebecca] Univ Vermont, Sch Med, Dept Pathol, Burlington, VT 05405 USA.
   [Westerhoff, Maria] Univ Washington, Sch Med, Dept Pathol, Seattle, WA 98195 USA.
   [Rank, Joseph] Cellnetix Pathol, Seattle, WA USA.
   [Mattia, Anthony R.] Newton Wellesley Hosp, Dept Pathol, Newton Lower Falls, MA 02162 USA.
   [Cummings, Oscar W.] Indiana Univ Sch Med, Dept Pathol, Indianapolis, IN 46202 USA.
   [Davison, Jon M.] Univ Pittsburgh, Sch Med, Dept Pathol, Pittsburgh, PA USA.
   [Yantiss, Rhonda K.] Weill Cornell Med Coll, Dept Pathol & Lab Med, New York, NY 10065 USA.
RP Yantiss, RK (reprint author), Weill Cornell Med Coll, Dept Pathol & Lab Med, 525 East 68th St, New York, NY 10065 USA.
EM rhy2001@med.cornell.edu
NR 49
TC 1
Z9 1
PU LIPPINCOTT WILLIAMS & WILKINS
PI PHILADELPHIA
PA 530 WALNUT ST, PHILADELPHIA, PA 19106-3621 USA
SN 0147-5185
EI 1532-0979
J9 AM J SURG PATHOL
JI Am. J. Surg. Pathol.
PD NOV
PY 2013
VL 37
IS 11
BP E12
EP E22
PG 11
WC Pathology; Surgery
SC Pathology; Surgery
GA 299YF
UT WOS:000330430900001
ER

PT J
AU Moon, SH
   Lee, JH
   Kim, KT
   Park, YS
   Nah, SY
   Ahn, DU
   Paik, HD
AF Moon, Sun Hee
   Lee, Jae Hoon
   Kim, Kee-Tae
   Park, Yong-Sun
   Nah, Seung-Yeol
   Ahn, Dong Uk
   Paik, Hyun-Dong
TI Antimicrobial Effect of 7-O-Butylnaringenin, a Novel Flavonoid, and
   Various Natural Flavonoids against Helicobacter pylori Strains
SO INTERNATIONAL JOURNAL OF ENVIRONMENTAL RESEARCH AND PUBLIC HEALTH
LA English
DT Article
DE flavonoid; Helicobacter pylori; 7-O-butylnaringenin; hesperitin;
   antimicrobial effect; urease activity
ID CAMPYLOBACTER-PYLORIDIS; ANTIBACTERIAL ACTIVITY; UREASE; GROWTH;
   FOODBORNE; GASTRITIS; EXTRACT; ACID
AB The antimicrobial effect of a novel flavonoid (7-O-butylnaringenin) on Helicobacter pylori 26695, 51, and SS1 strains and its inhibitory effect on the urease activity of the strains were evaluated and compared with those of several natural flavonoids. First, various flavonoids were screened for antimicrobial activities using the paper disc diffusion method. Hesperetin and naringenin showed the strongest antimicrobial effects among the natural flavonoids tested, and thus hesperetin and naringenin were selected for comparison with 7-O-butylnaringenin. The antimicrobial effect of 7-O-butylnaringenin was greater than that of the hesperetin and naringenin. H. pylori 51 was more sensitive to 7-O-butylnaringenin (2 log reduction of colony forming units, p < 0.05) than the other two strains at 200 mu M. 7-O-Butylnaringenin also showed the highest inhibitory effect against urease activity of H. pylori. Morphological changes of H. pylori 26695 treated with these flavonoids indicated that both hesperetin and 7-O-butylnaringenin at 200 mu M damaged the cell membranes.
C1 [Moon, Sun Hee; Ahn, Dong Uk] Iowa State Univ, Dept Anim Sci, Ames, IA 50011 USA.
   [Moon, Sun Hee; Lee, Jae Hoon; Park, Yong-Sun; Nah, Seung-Yeol; Paik, Hyun-Dong] Konkuk Univ, Div Anim Life Sci, Seoul 143701, South Korea.
   [Kim, Kee-Tae; Park, Yong-Sun; Nah, Seung-Yeol; Paik, Hyun-Dong] Konkuk Univ, Bio Mol Informat Ctr, Seoul 143701, South Korea.
   [Park, Yong-Sun] Konkuk Univ, Dept Chem, Seoul 143701, South Korea.
   [Nah, Seung-Yeol] Konkuk Univ, Dept Physiol, Coll Vet Med, Seoul 143701, South Korea.
   [Ahn, Dong Uk] Sunchon Natl Univ, Dept Anim Sci & Technol, Sunchon 540742, South Korea.
RP Paik, HD (reprint author), Konkuk Univ, Div Anim Life Sci, Seoul 143701, South Korea.
EM smoon@iastate.edu; jokko77@naver.com; richard44@hanmail.net;
   parkyong@konkuk.ac.kr; synah@konkuk.ac.kr; duahn@iastate.edu;
   hdpaik@konkuk.ac.kr
FU Priority Research Centers Program through the National Research
   Foundation of Korea (NRF); Ministry of Education, Science and Technology
   [2012-0006686]
FX This work was supported by Priority Research Centers Program through the
   National Research Foundation of Korea (NRF) funded by the Ministry of
   Education, Science and Technology (2012-0006686).
NR 32
TC 0
Z9 0
PU MDPI AG
PI BASEL
PA POSTFACH, CH-4005 BASEL, SWITZERLAND
SN 1660-4601
J9 INT J ENV RES PUB HE
JI Int. J. Environ. Res. Public Health
PD NOV
PY 2013
VL 10
IS 11
BP 5459
EP 5469
DI 10.3390/ijerph10115459
PG 11
WC Environmental Sciences
SC Environmental Sciences & Ecology
GA 301GM
UT WOS:000330520800011
ER

PT J
AU Kang, SJ
   Kim, DH
   Lee, BJ
AF Kang, Su-Jin
   Kim, Do-Hee
   Lee, Bong-Jin
TI NMR Study on Small Proteins from Helicobacter pylori for Antibiotic
   Target Discovery: A Review
SO MOLECULES
LA English
DT Review
DE Helicobacter pylori; antimicrobial peptides (AMPs); antibiotics; nuclear
   magnetic resonance (NMR); structure-activity relationship (SAR)
ID C-13 RESONANCE ASSIGNMENT; TOXIN-ANTITOXIN SYSTEMS; HYPOTHETICAL
   PROTEIN; IN-VIVO; BACKBONE H-1; STRUCTURAL-ANALYSIS;
   SECONDARY-STRUCTURE; CHRONIC GASTRITIS; DRUG DISCOVERY; BINDING
AB Due to the widespread and increasing appearance of antibiotic resistance, a new strategy is needed for developing novel antibiotics. Especially, there are no specific antibiotics for Helicobacter pylori (H. pylori). H. pylori are bacteria that live in the stomach and are related to many serious gastric problems such as peptic ulcers, chronic gastritis, mucosa-associated lymphoid tissue lymphoma, and gastric cancer. Because of its importance as a human pathogen, it's worth studying the structure and function of the proteins from H. pylori. After the sequencing of the H. pylori strain 26695 in 1997, more than 1,600 genes were identified from H. pylori. Until now, the structures of 334 proteins from H. pylori have been determined. Among them, 309 structures were determined by X-ray crystallography and 25 structures by Nuclear Magnetic Resonance (NMR), respectively. Overall, the structures of large proteins were determined by X-ray crystallography and those of small proteins by NMR. In our lab, we have studied the structural and functional characteristics of small proteins from H. pylori. In this review, 25 NMR structures of H. pylori proteins will be introduced and their structure-function relationships will be discussed.
C1 [Kang, Su-Jin; Kim, Do-Hee; Lee, Bong-Jin] Seoul Natl Univ, Coll Pharm, Pharmaceut Sci Res Inst, Seoul 151742, South Korea.
RP Lee, BJ (reprint author), Seoul Natl Univ, Coll Pharm, Pharmaceut Sci Res Inst, Seoul 151742, South Korea.
EM lbj@nmr.snu.ac.kr
FU National Research Foundation of Korea (NRF); Korean government (MSIP)
   [2012R1A2A1A01003569, 2007-0056817]; Ministry for Health, Welfare &
   Family Affairs, Republic of Korea [A092006]; BK21 project for Medicine,
   Dentistry, and Pharmacy
FX This study was supported by the National Research Foundation of Korea
   (NRF) grant funded by Korean government (MSIP) (Grant number
   2012R1A2A1A01003569 & 2007-0056817). This study was also supported by a
   grant of the Korea Healthcare technology R&D Project, Ministry for
   Health, Welfare & Family Affairs, Republic of Korea (Grant number:
   A092006). This work was supported in part by 2012 BK21 project for
   Medicine, Dentistry, and Pharmacy.
NR 56
TC 0
Z9 0
PU MDPI AG
PI BASEL
PA POSTFACH, CH-4005 BASEL, SWITZERLAND
SN 1420-3049
J9 MOLECULES
JI Molecules
PD NOV
PY 2013
VL 18
IS 11
BP 13410
EP 13424
DI 10.3390/molecules181113410
PG 15
WC Chemistry, Organic
SC Chemistry
GA 298GF
UT WOS:000330311500020
ER

PT J
AU Sillakivi, T
   Suumann, J
   Kirsimagi, U
   Peetsalu, A
AF Sillakivi, Toomas
   Suumann, Jaanus
   Kirsimaegi, Uelle
   Peetsalu, Ants
TI Plasma Levels of Gastric Biomarkers in Patients after Bariatric Surgery:
   Biomarkers after Bariatric Surgery
SO HEPATO-GASTROENTEROLOGY
LA English
DT Article
DE Obesity; Surgery; Stomach; Biomarkers; Diagnostic tests
ID SERUM PEPSINOGEN-I; ATROPHIC GASTRITIS; ENDOSCOPIC DIAGNOSIS; AMIDATED
   GASTRIN-17; MUCOSAL HISTOLOGY; POPULATION; STOMACH; PREVALENCE; CANCER;
   BYPASS
AB Background/Aims: To investigate the profile of stomach specific biomarkers in blood plasma after bariatric surgery Methodology: The study included 20 laparoscopic gastric bypass. (LGBP) and: 20 laparoscopic gastric sleeve (LGS) patients operated on average 22 months earlier. The biomarkers were fasting plasma level of pepsinogen I (PGI), pepsinogen II (PGII), PGI/PGII ratio, fasting and stimulated levels of amidated gastrin-17 (G17), and Helicobacter pylori antibodies (IgG). Results: The prevalence of cases With abnormally low PGI (levels <30 mu g/L, seen typically in advanced atrophy of the gastric corpus mucosa, were 80 % and 40% in LGS and the LGBP groups, respectively (p=0.013). Mean fasting G17 was normal, 3.1 +/- 4.3 pmol/L, in the LGBP patients but high, 13.9 +/- 17.2 pmol/L, in the LGS patients (p = 0.01), the levels exceeding the upper normal cut-off limit (7 pmol/L) in 40% of the LGS patients. The stimulated levels of G17 were normal (>3 pmol/L after a protein rich drink) in all LGS patients, suggesting that the antral G cells functioned normally. Conclusions: Plasma PGI tends to be low in patients after bariatric surgery, in particular after LGS. "Sleeve" resection results in impairments in the secretory functions of the gastric corpus and fundus but leaves the antral functions intact.
C1 [Sillakivi, Toomas; Suumann, Jaanus; Kirsimaegi, Uelle; Peetsalu, Ants] Tartu Univ Hosp, Surg Clin, Tartu, Estonia.
RP Sillakivi, T (reprint author), Tartu Univ Clin, Surg Clin, Puusepa 8, EE-51014 Tartu, Estonia.
EM toomas.sillakivi@kliinikum.ee
NR 25
TC 0
Z9 0
PU H G E UPDATE MEDICAL PUBLISHING S A
PI ATHENS
PA PO BOX 17257, ATHENS GR-10024, GREECE
SN 0172-6390
J9 HEPATO-GASTROENTEROL
JI Hepato-Gastroenterol.
PD NOV-DEC
PY 2013
VL 60
IS 128
BP 2129
EP 2132
DI 10.5754/hge.13463
PG 4
WC Gastroenterology & Hepatology; Surgery
SC Gastroenterology & Hepatology; Surgery
GA 293ZF
UT WOS:000330011500054
ER

PT J
AU Ayesh, MH
   Jadalah, K
   Al Awadi, E
   Alawneh, K
   Khassawneh, B
AF Ayesh, Mahmoud H.
   Jadalah, Khaled
   Al Awadi, Eiman
   Alawneh, Khaldoon
   Khassawneh, Basheer
TI Association between vitamin B12 level and anti-parietal cells and
   anti-intrinsic factor antibodies among adult Jordanian patients with
   Helicobacter pylori infection
SO BRAZILIAN JOURNAL OF INFECTIOUS DISEASES
LA English
DT Article
DE Vitamin B12; Anti-parietal cell antibodies; Anti-intrinsic factor
   antibodies; H. pylori
ID FOOD-COBALAMIN MALABSORPTION; GASTRITIS; AUTOANTIBODIES; PREVALENCE;
   DEFICIENCY
AB Objective: Evaluate the association of Helicobacter pylori infection with anti-parietal cell antibodies (APCA) and anti-intrinsic factor antibodies (AIFA) and their impact on vitamin B12 serum level.
   Patients and methods: One hundred patients (M/F: 43/57; age 46.5 +/- 17.5 years) who underwent upper gastrointestinal endoscopy at King Abdullah University Hospital, Irbid, Jordan were enrolled in the study. The patients were grouped as H. pylori-infected (n = 81) or H. pylori negative (n = 19) by histopathological examination. Fasting serum vitamin B12 levels, antiparietal cell antibodies and anti-intrinsic factor antibodies for patients and controls were determined.
   Results: Anti-parietal cell antibodies and anti-intrinsic factor antibodies were positive in 9.9% and 18.5% of H. pylori-positive patients respectively. None of the H. pylori negative subjects had anti-parietal cell antibodies or anti-intrinsic factor antibodies. Serum vitamin B12 level was lower in the H. pylori-infected patients (275 +/- 70.4 pg/mL) than in controls (322.9 +/- 60.7 pg/mL; p < 0.05). H. pylori was positive in 94% of the low-vitamin B12 group compared with 64.6% of the normal-vitamin B12 group (p < 0.5). Conclusion: Patients with H. pylori infection are more likely to have anti-parietal cell antibodies and anti-intrinsic factor antibodies. There was an association between H. pylori infection and lower vitamin B12 levels. H. pylori infection might be a significant factor in the pathogenesis of autoimmune gastritis. (C) 2013 Elsevier Editora Ltda. All rights reserved.
C1 [Ayesh, Mahmoud H.; Jadalah, Khaled; Alawneh, Khaldoon; Khassawneh, Basheer] Jordan Univ Sci & Technol, Fac Med, Dept Internal Med, Irbid 22110, Jordan.
   [Al Awadi, Eiman] Jordan Univ Sci & Technol, Fac Appl Med Sci, Irbid 22110, Jordan.
RP Ayesh, MH (reprint author), Jordan Univ Sci & Technol, Fac Med, Dept Internal Med, POB 3030, Irbid 22110, Jordan.
EM ayeshmahmoud@hotmail.com
NR 17
TC 1
Z9 1
PU CONTEXTO
PI SALVADOR
PA RUA ALFREDO MAGALHAES, 04-BARRA, SALVADOR, BAHIA 40140-140, BRAZIL
SN 1413-8670
EI 1678-4391
J9 BRAZ J INFECT DIS
JI Braz. J. Infect. Dis.
PD NOV-DEC
PY 2013
VL 17
IS 6
BP 629
EP 632
DI 10.1016/j.bjid.2013.01.009
PG 4
WC Infectious Diseases
SC Infectious Diseases
GA 280QJ
UT WOS:000329045500001
ER

PT J
AU den Hollander, WJ
   Holster, IL
   den Hoed, CM
   van Deurzen, F
   van Vuuren, AJ
   Jaddoe, VW
   Hofman, A
   Perez, GIP
   Blaser, MJ
   Moll, HA
   Kuipers, EJ
AF den Hollander, Wouter J.
   Holster, I. Lisanne
   den Hoed, Caroline M.
   van Deurzen, Frances
   van Vuuren, Anneke J.
   Jaddoe, Vincent W.
   Hofman, Albert
   Perez, Guillermo I. Perez
   Blaser, Martin J.
   Moll, Henriette A.
   Kuipers, Ernst J.
TI Ethnicity is a strong predictor for Helicobacter pylori infection in
   young women in a multi-ethnic European city
SO JOURNAL OF GASTROENTEROLOGY AND HEPATOLOGY
LA English
DT Article
DE CagA protein; epidemiology; Helicobacter pylori
ID GASTRIC-CANCER; 1ST-GENERATION IMMIGRANTS; ATROPHIC GASTRITIS;
   UNITED-STATES; RISK-FACTORS; CAGA STATUS; NETHERLANDS; POPULATION;
   PREVALENCE; PREVENTION
AB Background and AimAt the same time that Helicobacter pylori prevalence is declining in Western countries, immigrants from developing countries with high H.pylori prevalence have settled in Western urban areas. Actual epidemiological data on H.pylori in a migrant community may help in realizing a more selective approach to assess H.pylori-related diseases. We aimed to define H.pylori prevalence as well as risk groups for H.pylori in a cohort of young women living in a multi-ethnic European city.
   MethodsWe measured Immunoglobulin G (IgG) anti-H.pylori and CagA-antibodies in serum of pregnant women included in a population-based prospective cohort study, the Generation R study. Information on demographics and socioeconomic status was collected by questionnaires. Chi-square and logistic regression were used.
   ResultsIn total, 3146 (46%) of the 6837 tested women (mean age 29.75.3) were H.pylori-positive and 1110 (35%) of them were CagA-positive. The H.pylori prevalence in Dutch women was 24%, which was significantly lower than in non-Dutch women (64%; P<0.001). In particular, H.pylori positivity was found in 92% of Moroccan (odds ratio 19.2; 95% confidence interval 11.8-32.0), 80% of Cape Verdean (7.6; 5.0-11.5), 81% of Turkish (9.0; 6.7-12.1), 60% of Dutch Antillean (3.3; 2.3-4.7), and 58% of Surinamese women (3.0; 2.3-3.8). Among H.pylori-positive Dutch subjects, 19% were CagA-positive compared with 40% of the non-Dutch subjects (P<0.001).
   ConclusionsDespite a general trend of declining prevalence in Western countries, H.pylori remains highly prevalent in migrant communities, which may constitute target groups for screening and eradication to prevent H.pylori-related diseases.
C1 [den Hollander, Wouter J.; Holster, I. Lisanne; den Hoed, Caroline M.; van Deurzen, Frances; van Vuuren, Anneke J.; Kuipers, Ernst J.] Erasmus MC Univ Med Ctr, Dept Gastroenterol & Hepatol, NL-3000 CA Rotterdam, Netherlands.
   [Kuipers, Ernst J.] Erasmus MC Univ Med Ctr, Dept Internal Med, NL-3000 CA Rotterdam, Netherlands.
   [Jaddoe, Vincent W.; Moll, Henriette A.] Erasmus MC Univ Med Ctr, Dept Pediat, NL-3000 CA Rotterdam, Netherlands.
   [Jaddoe, Vincent W.; Hofman, Albert] Erasmus MC Univ Med Ctr, Dept Epidemiol, NL-3000 CA Rotterdam, Netherlands.
   [Perez, Guillermo I. Perez; Blaser, Martin J.] NYU, Sch Med, Dept Med, New York, NY USA.
RP den Hollander, WJ (reprint author), Erasmus MC Univ Med Ctr, Dept Gastroenterol & Hepatol, POB 2040, NL-3000 CA Rotterdam, Netherlands.
EM w.denhollander@erasmusmc.nl
FU National Institutes of Health [R01DK090989]; Diane Belfer Program of
   Human Microbial Ecology
FX The Generation R Study is conducted by the Erasmus Medical Center in
   close collaboration with the School of Law and Faculty of Social
   Sciences of the Erasmus University Rotterdam; the Municipal Health
   Service Rotterdam area, Rotterdam; the Rotterdam Homecare Foundation,
   Rotterdam; and the Stichting Trombosedienst and Artsenlaboratorium
   Rijnmond, Rotterdam. The authors gratefully acknowledge the contribution
   of participating parents, children, general practitioners, hospitals,
   midwives, and pharmacies in Rotterdam. We thank Dr Mark van Blankenstein
   for his contribution to this study. This study was supported in part by
   R01DK090989 from the National Institutes of Health, and by the Diane
   Belfer Program of Human Microbial Ecology.
NR 36
TC 2
Z9 2
PU WILEY-BLACKWELL
PI HOBOKEN
PA 111 RIVER ST, HOBOKEN 07030-5774, NJ USA
SN 0815-9319
EI 1440-1746
J9 J GASTROEN HEPATOL
JI J. Gastroenterol. Hepatol.
PD NOV
PY 2013
VL 28
IS 11
BP 1705
EP 1711
DI 10.1111/jgh.12315
PG 7
WC Gastroenterology & Hepatology
SC Gastroenterology & Hepatology
GA 273VN
UT WOS:000328564500007
ER

PT J
AU Kang, KS
   Yang, HR
   Ko, JS
   Seo, JK
AF Kang, Ki Soo
   Yang, Hye Ran
   Ko, Jae Sung
   Seo, Jeong Kee
TI Long-term Outcomes of Endoscopic Variceal Ligation to Prevent Rebleeding
   in Children with Esophageal Varices
SO JOURNAL OF KOREAN MEDICAL SCIENCE
LA English
DT Article
DE Ligation; Child; Esophageal and Gastric Varices
ID PORTAL-HYPERTENSION; ISOSORBIDE MONONITRATE; SECONDARY PROPHYLAXIS;
   CONSENSUS WORKSHOP; BILIARY ATRESIA; HEMORRHAGE; MANAGEMENT; THERAPY;
   PROPRANOLOL; NADOLOL
AB After an episode of acute bleeding from esophageal varices, patients are at a high risk for recurrent bleeding and death. However, there are few reports regarding the long-term results of secondary prophylaxis using endoscopic variceal ligation (EVL) against variceal rebleeding in pediatrics. Thirty-seven, who were followed for over 3 yr post-eradication, were included in the study. The mean duration of follow up after esophageal variceal eradication was 6.4 +/- 1.9 yr. The mean time required to achieve the eradication of varices was 3.25 months. The mean number of sessions and O-bands needed to eradicate varices was 1.9 +/- 1.2 and 3.8 +/- 1.5, respectively. During the period before the first EVL treatment, 145 episodes of bleedings developed in 37 children. Over the 3 yr of follow-up after variceal eradication, only 4 episodes of rebleeding developed in 4 of 37 patients. The four rebleeding episodes consisted of an esophageal variceal bleed, a gastric variceal bleed, a duodenal ulcer bleed, and a bleed caused by hemorrhagic gastritis. There was no mortality during long-term follow up after variceal eradication. During long-term follow up after esophageal variceal eradication using solely EVL in children with esophageal variceal bleeds, rebleeding episodes and recurrence of esophageal varices were rare. EVL is a safe and highly effective method for the long-term prophylaxis of variceal rebleeding in children with portal hypertension.
C1 [Kang, Ki Soo; Yang, Hye Ran; Ko, Jae Sung; Seo, Jeong Kee] Seoul Natl Univ, Coll Med, Dept Pediat, Seoul, South Korea.
   [Kang, Ki Soo] Jeju Natl Univ, Sch Med, Dept Pediat, Cheju, South Korea.
RP Seo, JK (reprint author), Seoul Natl Univ, Childrens Hosp, Dept Pediat, 101 Daehak Ro, Seoul 110744, South Korea.
EM jkseo@snu.ac.kr
NR 27
TC 0
Z9 0
PU KOREAN ACAD MEDICAL SCIENCES
PI SEOUL
PA 302 75 DONG DU ICHON, DONG YONGSAN KU, SEOUL 140 031, SOUTH KOREA
SN 1011-8934
EI 1598-6357
J9 J KOREAN MED SCI
JI J. Korean Med. Sci.
PD NOV
PY 2013
VL 28
IS 11
BP 1657
EP 1660
DI 10.3346/jkms.2013.28.11.1657
PG 4
WC Medicine, General & Internal
SC General & Internal Medicine
GA 268SS
UT WOS:000328191400017
ER

PT J
AU Sheikhian, MR
AF Sheikhian, Mohammad Reza
TI A Common Worm in a Rare Place
SO IRANIAN JOURNAL OF PUBLIC HEALTH
LA English
DT Article
DE Taenia saginata; Stomach; Proton pump inhibitor; Iran
ID SAGINATA
AB A case of a 40-year-old female, in whom a 6-meter long worm (Taenia saginata) was found in stomach, is reported here. In this patient, T. saginata upward migration of the worm to the stomach, its rare phenomenon, worm mostly seen in the small intestine. This is mainly because of the high gastric acidity. In this patient, we believe proton pump inhibitor (PPI) use caused hypochlorhydria and coexistence H. pylori infection caused chronic atrophic gastritis, which resulted in the retrograde migration of the tapeworm to the stomach in our patient.
C1 Mashhad Univ Med Sci, Imam Reza Hosp, Gastrointestinal & Liver Dis Sect, Dept Internal Med, Mashhad, Iran.
RP Sheikhian, MR (reprint author), Mashhad Univ Med Sci, Imam Reza Hosp, Gastrointestinal & Liver Dis Sect, Dept Internal Med, Mashhad, Iran.
EM Sheikhianmr2@mums.ac.ir
NR 9
TC 0
Z9 0
PU IRANIAN SCIENTIFIC SOCIETY MEDICAL ENTOMOLOGY
PI TEHRAN
PA SCHOOL PUBLIC HEALTH & INST HEALTH RESEARCH, TEHRAN UNIV MEDICAL
   SCIENCES, P O BOX  6446-14155, TEHRAN, 00000, IRAN
SN 2251-6085
EI 2251-6093
J9 IRAN J PUBLIC HEALTH
JI Iran J. Public Health
PD NOV
PY 2013
VL 42
IS 11
BP 1321
EP 1323
PG 3
WC Public, Environmental & Occupational Health
SC Public, Environmental & Occupational Health
GA 262NX
UT WOS:000327743500016
ER

PT J
AU Shimoyama, T
   Higuchi, H
   Matsuzaka, M
   Chinda, D
   Nakaji, S
   Fukuda, S
AF Shimoyama, Tadashi
   Higuchi, Hiroyuki
   Matsuzaka, Masashi
   Chinda, Daisuke
   Nakaji, Shigeyuki
   Fukuda, Shinsaku
TI Helicobacter pylori Infection Is Associated with a Decreased Risk of
   Tooth Loss in Healthy Japanese Men
SO JAPANESE JOURNAL OF INFECTIOUS DISEASES
LA English
DT Article
ID REFLUX; ANTIBODY; SMOKING; EROSION; DISEASE; CANCER; ADULTS; AGE
AB The association between Helicobacter pylori infection and tooth loss has been studied in Western countries; however, this relationship remains controversial. Although the prevalence of H. pylori infection is higher and atrophic gastritis is usually observed in patients with H. pylori infection in Japan unlike that in Western population, no study has examined the association between H. pylori infection and tooth loss. We examined 959 healthy adults who participated in a mass survey. We counted the number of residual teeth and measured both H. pylori stool antigen and serum anti-H. pylori antibodies. Serum pepsinogen levels were measured to determine the presence of atrophic gastritis. Multiple logistic regression analysis was performed after adjustments for age, body mass index (BMI), smoking and alcohol habits, and educational background. In men, H. pylori infection was a significantly reduced risk factor for loss of all the teeth even after adjustments for other factors (OR, 0.32; 95% CI, 0.12-0.81; P < 0.05). However, such an association was not found in women (0.91; 0.49-1.69). The calculated OR for the presence of atrophic gastritis among individuals with tooth loss was not significant in both men and women. H. pylori infection was associated with a decreased risk of tooth loss in healthy Japanese men.
C1 [Shimoyama, Tadashi; Higuchi, Hiroyuki; Chinda, Daisuke; Fukuda, Shinsaku] Hirosaki Univ, Grad Sch Med, Dept Gastroenterol, Hirosaki, Aomori 0368562, Japan.
   [Nakaji, Shigeyuki] Hirosaki Univ, Grad Sch Med, Dept Social Med, Hirosaki, Aomori 0368562, Japan.
   [Matsuzaka, Masashi] Hirosaki Univ Hosp, Dept Med Informat, Hirosaki, Aomori 0368563, Japan.
RP Shimoyama, T (reprint author), Hirosaki Univ, Grad Sch Med, Dept Gastroenterol, Hirosaki, Aomori 0368562, Japan.
EM tsimo-hki@umin.ac.jp
RI Shimoyama, Tadashi/G-5519-2014
FU JSPS [23659342]
FX This study was partly supported by Grant-in-Aids for Scientific Research
   from JSPS (Grant no. 23659342).
NR 24
TC 0
Z9 0
PU NATL INST INFECTIOUS DISEASES
PI TOKYO
PA JPN J INFECT DIS ED OFF NATL INST INFECTIOUS DISEASES TOYAMA 1-23-1,
   SHINJUKU-KU, TOKYO, 162-8640, JAPAN
SN 1344-6304
EI 1884-2836
J9 JPN J INFECT DIS
JI Jpn. J. Infect. Dis.
PD NOV
PY 2013
VL 66
IS 6
BP 489
EP 492
PG 4
WC Infectious Diseases
SC Infectious Diseases
GA 264WY
UT WOS:000327912900005
ER

PT J
AU Iqbal, S
   Fatima, S
   Raheem, A
   Khan, AH
AF Iqbal, Sahar
   Fatima, Samia
   Raheem, Ahmed
   Khan, Aysha Habib
TI Agreement Between Serology and Histology for Detection of Helicobacter
   pylori Infection
SO JCPSP-JOURNAL OF THE COLLEGE OF PHYSICIANS AND SURGEONS PAKISTAN
LA English
DT Article
DE Helicobacter pylori; Serology; Histology; Agreement
ID AND/OR INTESTINAL METAPLASIA; BLEEDING PEPTIC-ULCER; RAPID UREASE TEST;
   ATROPHIC GASTRITIS; NONINVASIVE TESTS; DIAGNOSTIC-TESTS; ACCURACY
AB Objective: To determine the percentage agreement between serology and histology for detection of Helicobacter (H.) pylori infection.
   Study Design: Cross-sectional analytical study.
   Place and Duration of Study: Department of Pathology and Microbiology, The Aga Khan University and Hospital, Karachi, from January to December 2009.
   Methodology: Fifty subjects were selected by non-probability purposive sampling from laboratory data who had serological testing of H. pylori IgG antibody, prior to histological evaluation of endoscopic gastric or/and duodenal biopsies. Serological Quantification of H. pylori IgG was carried out with HpG screen ELISA kit (Genesis Diagnostics, UK), using an enzyme linked immunosorbent assay for detection of IgG antibodies against H. pylori. Manufacturer's recommended cutoff value was used and results were considered positive when greater than 7 U/ml. For histological diagnosis, an expert histopathologist characterized the presence of spiral bacteria in the mucosal layer or the surface of epithelial cells on microscopic examination, as a positive test.
   Results: An agreement of 0.72 was found by Kappa statistics between serology and histopathology results and a good diagnostic accuracy (86%) of serological testing was observed for the diagnosis of H. pylori infection.
   Conclusion: A substantial agreement was found between serology and histopathology results to detect the H. pylori infection. Laboratory-based serologic testing using ELISA technology to detect IgG antibodies is inexpensive, noninvasive and convenient method to detect the H. pylori infection in primary care setting.
C1 [Iqbal, Sahar; Fatima, Samia; Raheem, Ahmed; Khan, Aysha Habib] Aga Khan Univ Hosp, Dept Pathol & Microbiol, Karachi, Pakistan.
RP Khan, AH (reprint author), DHA, Off Mojahid, 116 A-2,16th St,Phase 6, Karachi, Pakistan.
EM aysha.habib@aku.edu
NR 20
TC 0
Z9 0
PU COLL PHYSICIANS & SURGEONS PAKISTAN
PI KARACHI
PA SEVENTH CENTRAL ST, DEFENCE HOUSING AUTHORITY, KARACHI, 75500, PAKISTAN
SN 1022-386X
EI 1681-7168
J9 JCPSP-J COLL PHYSICI
JI JCPSP-J. Coll. Physicians Surg.
PD NOV
PY 2013
VL 23
IS 11
BP 784
EP 786
PG 3
WC Medicine, General & Internal
SC General & Internal Medicine
GA 258RY
UT WOS:000327477600005
ER

PT J
AU Marcus, EA
   Vagin, O
   Tokhtaeva, E
   Sachs, G
   Scott, DR
AF Marcus, Elizabeth A.
   Vagin, Olga
   Tokhtaeva, Elmira
   Sachs, George
   Scott, David R.
TI Helicobacter pylori impedes acid-induced tightening of gastric
   epithelial junctions
SO AMERICAN JOURNAL OF PHYSIOLOGY-GASTROINTESTINAL AND LIVER PHYSIOLOGY
LA English
DT Article
DE Helicobacter pylori; gastric epithelium; apical acidity
ID CANCER CELL-LINES; GENE-EXPRESSION; INTERCELLULAR SPACES; ENVIRONMENTAL
   PH; BARRIER FUNCTION; BETA-CATENIN; INFECTION; UREASE; ACTIVATION;
   INTERLEUKIN-8
AB Gastric infection by Helicobacter pylori is the most common cause of ulcer disease and gastric cancer. The mechanism of progression from gastritis and inflammation to ulcers and cancer in a fraction of those infected is not definitively known. Significant acidity is unique to the gastric environment and is required for ulcer development. The interplay between gastric acidity and H. pylori pathogenesis is important in progression to advanced disease. The aim of this study was to characterize the impact of acid on gastric epithelial integrity and cytokine release and how H. pylori infection alters these responses. Human gastric epithelial (HGE-20) cells were grown on porous inserts, and survival, barrier function, and cytokine release were studied at various apical pH levels in the presence and absence of H. pylori. With apical acidity, gastric epithelial cells demonstrate increased barrier function, as evidenced by increased transepithelial electrical resistance (TEER) and decreased paracellular permeability. This effect is reduced in the presence of wild-type, but not urease knockout, H. pylori. The epithelial inflammatory response is also modulated by acidity and H. pylori infection. Without H. pylori, epithelial IL-8 release decreases in acid, while IL-6 release increases. In the presence of H. pylori, acidic pH diminishes the magnitude of the previously reported increase in IL-8 and IL-6 release. H. pylori interferes with the gastric epithelial response to acid, contributing to altered barrier function and inflammatory response. H. pylori diminishes acid-induced tightening of cell junctions in a urease-dependent manner, suggesting that local pH elevation promotes barrier compromise and progression to mucosal damage.
C1 [Marcus, Elizabeth A.] Univ Calif Los Angeles, David Geffen Sch Med, Dept Pediat, Los Angeles, CA 90073 USA.
   [Vagin, Olga; Tokhtaeva, Elmira; Sachs, George; Scott, David R.] Univ Calif Los Angeles, David Geffen Sch Med, Dept Physiol, Los Angeles, CA 90073 USA.
   [Sachs, George] Univ Calif Los Angeles, David Geffen Sch Med, Dept Med, Los Angeles, CA 90073 USA.
   [Marcus, Elizabeth A.; Vagin, Olga; Tokhtaeva, Elmira; Sachs, George; Scott, David R.] Vet Adm Greater Los Angeles Healthcare Syst, Los Angeles, CA USA.
RP Scott, DR (reprint author), Univ Calif Los Angeles, DGSOM, VA GLAHS, 11301 Wilshire Blvd,Bldg 113,Rm 324, Los Angeles, CA 90073 USA.
EM dscott@UCLA.edu
FU National Institutes of Health [K12 HD-034610, P30 DK-41301, DK-053642];
   Department of Veterans Affairs [1I01BX001006]
FX This work was supported by National Institutes of Health Grants K12
   HD-034610 (E. A. Marcus), P30 DK-41301 (E. A. Marcus), and DK-053642 (G.
   Sachs) and Department of Veterans Affairs Grant 1I01BX001006 (G. Sachs).
NR 74
TC 3
Z9 3
PU AMER PHYSIOLOGICAL SOC
PI BETHESDA
PA 9650 ROCKVILLE PIKE, BETHESDA, MD 20814 USA
SN 0193-1857
EI 1522-1547
J9 AM J PHYSIOL-GASTR L
JI Am. J. Physiol.-Gastroint. Liver Physiol.
PD NOV
PY 2013
VL 305
IS 10
BP G731
EP G739
DI 10.1152/ajpgi.00209.2013
PG 9
WC Gastroenterology & Hepatology; Physiology
SC Gastroenterology & Hepatology; Physiology
GA 257OD
UT WOS:000327393400008
ER

PT J
AU Hu, DM
   Shao, J
   Wang, LG
   Zheng, HC
   Xu, Y
   Song, GR
   Liu, QG
AF Hu, Dongmei
   Shao, Jing
   Wang, Ligang
   Zheng, Huichun
   Xu, Yan
   Song, Guirong
   Liu, Qigui
TI Prevalence and risk factors of Helicobacter pylori infection in Chinese
   maritime workers
SO ANNALS OF HUMAN BIOLOGY
LA English
DT Article
DE Helicobacter pylori; maritime workers; prevalence; risk factors
ID GREEN TEA CATECHINS; ATROPHIC GASTRITIS; EPIDEMIOLOGY; JAPAN; AREA;
   SEROPREVALENCE; POPULATIONS; COMBINATION; ANTIBODY; CHILDREN
AB Background: Helicobacter pylori infection is very common worldwide.
   Aim: To evaluate the prevalence and identify the risk factors for Helicobacter pylori infection in Chinese maritime workers.
   Subjects and methods: Between March 2010 and October 2010, 3995 subjects were selected in the Hospital of Dalian Port. The presence of Helicobacter pylori infection was confirmed using laboratory tests (serum IgG anti-Helicobacter pylori antibodies) and background information, family history, lifestyle and eating habits were collected using questionnaires.
   Results: The prevalence of Helicobacter pylori infection was 44.9% in these Chinese maritime workers. Prevalence of Helicobacter pylori infection was associated with family income, living space, family history of gastrointestinal diseases, smoking, drinking tea, raw vegetables consumption, spicy food, pickle food, dining outside, no regular meal and dish sharing. Further analysis with multivariate logistic regression analysis indicated that raw vegetables consumption, pickle food consumption, family income and family history of gastrointestinal diseases were independent predictors for Helicobacter pylori infection. No association was found between infection and gender, marital status, education, alcohol consumption and tap water consumption.
   Conclusion: Helicobacter pylori infection is associated with raw vegetables consumption, pickle food consumption, family income and family history of gastrointestinal disease among Chinese maritime workers.
C1 [Hu, Dongmei; Shao, Jing; Song, Guirong; Liu, Qigui] Dalian Med Univ, Sch Publ Hlth, Dalian 116044, Peoples R China.
   [Wang, Ligang] Liaoning Adverse Drug React Monitoring Ctr, Shenyang 110003, Peoples R China.
   [Zheng, Huichun] Hosp Dalian Port, Dalian 116015, Peoples R China.
   [Xu, Yan] Dalian Med Univ, Dept Foreign Language, Dalian 116044, Peoples R China.
RP Liu, QG (reprint author), Dalian Med Univ, Sch Publ Hlth, 9 West Segment South Lvshun Rd, Dalian 116044, Peoples R China.
EM liuqiguidl@163.com
RI Silveira, Ismael /B-5002-2014
FU Hospital of Dalian Port; Dalian Health Bureau
FX The present work was supported by the Hospital of Dalian Port. The
   efforts of all the Hospital of Dalian Port staff are gratefully
   appreciated. The study was funded by a grant from the Dalian Health
   Bureau.
NR 27
TC 0
Z9 0
PU INFORMA HEALTHCARE
PI LONDON
PA TELEPHONE HOUSE, 69-77 PAUL STREET, LONDON EC2A 4LQ, ENGLAND
SN 0301-4460
EI 1464-5033
J9 ANN HUM BIOL
JI Ann. Hum. Biol.
PD NOV-DEC
PY 2013
VL 40
IS 6
BP 472
EP 476
DI 10.3109/03014460.2013.804121
PG 5
WC Anthropology; Biology; Public, Environmental & Occupational Health
SC Anthropology; Life Sciences & Biomedicine - Other Topics; Public,
   Environmental & Occupational Health
GA 255SH
UT WOS:000327259600002
ER

PT J
AU Mariella, J
   Castagnetti, C
   Peli, A
   Morini, M
   Sorteni, C
   Bettini, G
   Pietra, M
AF Mariella, Jole
   Castagnetti, Carolina
   Peli, Angelo
   Morini, Maria
   Sorteni, Caterina
   Bettini, Giuliano
   Pietra, Marco
TI Mucosal mRNA Cytokines' Profile of Gastric Wall in Neonatal Foals:
   Comparison with Endoscopy and Histology
SO JOURNAL OF EQUINE VETERINARY SCIENCE
LA English
DT Article
DE Foal; Gastritis; Gastric ulceration; Endoscopy; Histology; Cytokine
ID HELICOBACTER-PYLORI INFECTION; RECURRENT AIRWAY-OBSTRUCTION;
   NECROSIS-FACTOR-ALPHA; INTERFERON-GAMMA; INTRAGASTRIC PH;
   GENE-EXPRESSION; CELL RESPONSE; HORSES; INTERLEUKIN-8; PREVALENCE
AB Gastritis and gastric ulcerations occur frequently in neonatal foals. The relationship between cytokines expressed by gastric mucosa and gastric histopathology in healthy or sick foals has never been investigated. The aim of this study was to compare the histological diagnosis and endoscopic view with cytokine expression (TNF-alpha, IL-1 beta, IL-4, IL-8, IL-13, and IFN-gamma) of gastric mucosa. Twenty-two foals were definitively enrolled in the study: 19 were critically ill, and 3 were healthy foals. Gastric biopsy specimens were collected for histological examination and for cytokine mRNA qualitative real-time PCR analysis. This study shows that there is a substantial agreement between histology and endoscopy and that foals with evidence of gastritis and gastric ulcerations have higher probability of expressing TNF-alpha. Moreover, the overall profile of cytokines expression, with a low percentage of IFN-gamma, a high percentage of IL-4, and the absence of IL-13, suggests a down-regulation of the Th1 cell-mediated immune response and an impaired Th2 response in the gastric wall in the neonatal period. (C) 2013 Elsevier Inc. All rights reserved.
C1 [Mariella, Jole; Castagnetti, Carolina; Peli, Angelo; Morini, Maria; Sorteni, Caterina; Bettini, Giuliano; Pietra, Marco] Univ Bologna, Dept Vet Med Sci, I-40064 Bologna, Italy.
RP Mariella, J (reprint author), Univ Bologna, Via Tolara di Sopra 50, I-40064 Bologna, Italy.
EM jole.mariella2@unibo.it
NR 47
TC 1
Z9 1
PU ELSEVIER SCIENCE INC
PI NEW YORK
PA 360 PARK AVE SOUTH, NEW YORK, NY 10010-1710 USA
SN 0737-0806
EI 1542-7412
J9 J EQUINE VET SCI
JI J. Equine Vet. Sci.
PD NOV
PY 2013
VL 33
IS 11
BP 977
EP 983
DI 10.1016/j.jevs.2013.03.002
PG 7
WC Veterinary Sciences
SC Veterinary Sciences
GA 257WB
UT WOS:000327417400015
ER

PT J
AU Narayanan, SK
   Chen, Y
   Narasimhan, KL
   Cohen, RC
AF Narayanan, Sarath Kumar
   Chen, Yong
   Narasimhan, Kannan Laksmi
   Cohen, Ralph Clinton
TI Hepaticoduodenostomy versus hepaticojejunostomy after resection of
   choledochal cyst: A systematic review and meta-analysis
SO JOURNAL OF PEDIATRIC SURGERY
LA English
DT Review
DE Choledochal cyst; Hepaticoduodenostomy; Hepaticojejunostomy;
   Meta-analysis
ID ROUX-EN-Y; BILIARY RECONSTRUCTION; SURGICAL-TREATMENT; DILATATION;
   EXCISION
AB Background: Excision has been established as a standard management practice for choledochal cysts in the last few decades. The two most commonly performed methods of reconstruction after excision are hepaticoduodenostomy (HD) and Roux-en-Y hepaticojejunostomy (HJ), of which the HJ is favored by most surgeons. Evidence concerning the optimal method of reconstruction is, however, sparse.
   Materials and Methods: Studies comparing outcomes from HD and HJ after choledochal cyst excision were identified by searching Medline, Ovid, Search Medica, Elsevier Clinicalkey, Google Scholar and Cochrane library. Suitable studies were chosen and data extracted for meta-analysis. Outcomes evaluated included operative time, hospital stay and incidence of postoperative bile leak, cholangitis, reflux/gastritis, anastomotic stricture, bleeding, intestinal obstruction and re-operative rate. Pooled odds ratios (OR) were calculated for dichotomous variables; pooled mean differences (MD) were measured for continuous variables.
   Results: Six retrospective studies were included in this meta-analysis, comprising a total of 679 patients, 412 of whom (60.7%) underwent HD, and the remainder, 267(39.3%) underwent HJ. Although, HD group had slightly shorter hospital stay (MD: 0.30; 95% CI: -0.22-0.39; P <0.00001) it showed a higher incidence of postoperative reflux/gastritis (OR: 0.08; 95% CI: -0.02-0.39; P = 0.002). However, the other outcomes such as bile leak, cholangitis, anastomotic stricture, bleeding, operative time, reoperation rate and adhesive intestinal obstruction did not differ between HD and HJ groups.
   Conclusions: HD shows higher postoperative reflux/gastritis than HJ but a shorter hospital stay. There are few good-quality studies that compare the outcomes from HD and HJ, meaning that caution should be exercised in the generalization of the results of this meta-analysis, which suggests HD to be comparable with HJ in terms of other complications, operative benefits and outcomes. (C) 2013 Elsevier Inc. All rights reserved.
C1 [Narayanan, Sarath Kumar; Cohen, Ralph Clinton] Childrens Hosp Westmead, Dept Pediat Surg, Sydney, NSW 2145, Australia.
   [Chen, Yong; Narasimhan, Kannan Laksmi] KK Womens & Childrens Hosp, Dept Pediat Surg, Singapore 229899, Singapore.
RP Narayanan, SK (reprint author), Childrens Hosp Westmead, Dept Pediat Surg, Cnr Hawkesbury Rd & Hainsworth St, Sydney, NSW 2145, Australia.
EM drsharat77@gmail.com; yongchensg@gmail.com; narasimhankl@gmail.com;
   ralph.cohen@health.nsw.gov.au
NR 19
TC 0
Z9 0
PU W B SAUNDERS CO-ELSEVIER INC
PI PHILADELPHIA
PA 1600 JOHN F KENNEDY BOULEVARD, STE 1800, PHILADELPHIA, PA 19103-2899 USA
SN 0022-3468
EI 1531-5037
J9 J PEDIATR SURG
JI J. Pediatr. Surg.
PD NOV
PY 2013
VL 48
IS 11
BP 2336
EP 2342
DI 10.1016/j.jpedsurg.2013.07.020
PG 7
WC Pediatrics; Surgery
SC Pediatrics; Surgery
GA 254CO
UT WOS:000327140800027
ER

PT J
AU Kim, BJ
   Kim, JG
AF Kim, Beom Jin
   Kim, Jae G.
TI Substitutions in Penicillin-Binding Protein 1 in Amoxicillin-Resistant
   Helicobacter pylori Strains Isolated from Korean Patients
SO GUT AND LIVER
LA English
DT Article
DE Helicobacter pylori; Amoxicillin resistance; Penicillin-binding
   proteins; Amino acid substitution
ID ANTIBIOTIC-RESISTANCE; METRONIDAZOLE; MUTATIONS; INFECTION;
   CLARITHROMYCIN; GENES; TETRACYCLINE; THERAPY; RISK; PBP1
AB Background/Aims: A worldwide increase in amoxicillin resistance in Helicobacter pylori is having an adverse effect on eradication therapy. In this study, we investigated the mechanism of the amoxicillin resistance of H. pylori in terms of amino acid substitutions in penicillin-binding protein 1 (PBP1). Methods: In total, 150 H. pylori strains were isolated from 144 patients with chronic gastritis, peptic ulcers, or stomach cancer. The minimum inhibitory concentrations (MICs) of the strains were determined with a serial 2-fold agar dilution method. The resistance breakpoint for amoxicillin was defined as >0.5 mu g/mL. Results: Nine of 150 H. pylori strains showed amoxicillin resistance (6%). The MIC values of the resistant strains ranged from 1 to 4 mu g/mL. A PBP1 sequence analysis of the resistant strains revealed multiple amino acid substitutions: Val16 ->-Ile, Val45 -> Ile, Ser414 -> Arg, Asn562 -> Tyr, Thr593 -> Ala, Gly595 -> Ser, and Ala599 -> Thr. The natural transformation of these mutated genes into amoxicillin-sensitive strains was performed in two separate pbp1 gene segments. A moderate increase in the amoxicillin MIC was observed in the segment that contained the penicillin-binding motif of the C-terminal portion, the transpeptidase domain. Conclusions: pbp1 mutation affects the amoxicillin resistance of H. pylori through the transfer of the penicillin-binding motif.
C1 [Kim, Beom Jin; Kim, Jae G.] Chung Ang Univ, Coll Med, Chung Ang Univ Hosp, Dept Internal Med, Seoul 1560755, South Korea.
RP Kim, JG (reprint author), Chung Ang Univ, Coll Med, Chung Ang Univ Hosp, Dept Internal Med, 102 Heukseok Ro, Seoul 1560755, South Korea.
EM jgkimd@cau.ac.kr
FU Korean College of Helicobacter and Upper Gastrointestinal Research
   Foundation Grant
FX This work was supported by the Korean College of Helicobacter and Upper
   Gastrointestinal Research Foundation Grant. We thank Ki Sung Kim for his
   excellent technical help.
NR 27
TC 1
Z9 1
PU EDITORIAL OFFICE GUT & LIVER
PI SEOUL
PA 305 LOTTE GOLD ROSE II, 890-59, DAECHI 4-DONG, GANGNAM-GU, SEOUL,
   135-839, SOUTH KOREA
SN 1976-2283
EI 2005-1212
J9 GUT LIVER
JI Gut Liver
PD NOV
PY 2013
VL 7
IS 6
BP 655
EP 660
DI 10.5009/gnl.2013.7.6.655
PG 6
WC Gastroenterology & Hepatology
SC Gastroenterology & Hepatology
GA 252YG
UT WOS:000327048200004
ER

PT J
AU Chung, WC
   Jung, SH
   Joo, KR
   Kim, MJ
   Youn, GJ
   Kim, Y
   Lee, JS
   Lee, H
   Jung, JH
   Lee, YK
AF Chung, Woo Chul
   Jung, Sung Hoon
   Joo, Kyu Re
   Kim, Min Ji
   Youn, Gun Jung
   Kim, Yaeni
   Lee, Joune Seup
   Lee, Hyewon
   Jung, Ji Han
   Lee, Yun Kyung
TI An Inverse Relationship between the Expression of the Gastric Tumor
   Suppressor RUNX3 and Infection with Helicobacter pylori in Gastric
   Epithelial Dysplasia
SO GUT AND LIVER
LA English
DT Article
DE Helicobacter pylori; CagA protein; Core binding factor alpha 3 subunit
ID MUCIN GENE-EXPRESSION; GASTROINTESTINAL-TRACT; INTESTINAL METAPLASIA;
   VIENNA CLASSIFICATION; ATROPHIC GASTRITIS; MUC5AC EXPRESSION; VIRULENCE
   FACTORS; POOR-PROGNOSIS; CELL LINES; CARCINOMA
AB Background/Aims: This study was performed to determine the association between RUNX3 expression and Helicobacter pylori infection in premalignant gastric lesions. Methods: We examined 107 patients with gastric epithelial dysplasia who had undergone endoscopic mucosal resection or submucosal dissection. All tissue samples were evaluated by RUNX3 staining and subclassified by imnnunophenotype. H. pylori infection in dysplastic lesions and the normal surrounding tissue was examined by silver staining, and cagA status was assessed by polymerase chain reaction. Results: The loss of RUNX3 expression was observed in 62 cases (57.9%), and an association with H. pylori infection was found in 54 cases (50.5%). The infection rate with the cagA-positive H. pylori strain was 63.0%. In RUNX3-negative lesions, the rate of H. pylori infection (p=0.03) and the frequency of category 4 lesions (according to the revised Vienna classification) were high (p=0.02). In addition, the gastric mucin phenotype was predominant. In RUNX3-negative category 4 lesions, the rate of cagA-positive H. pylori infection rate was high but not significantly increased (p=0.08). Conclusions: Infection with H. pylori is associated with inactivation of RUNX3 in early gastric carcinogenesis. This mechanism was prominent in gastric cancer with a gastric mucin phenotype.
C1 [Chung, Woo Chul; Joo, Kyu Re; Kim, Min Ji; Youn, Gun Jung; Kim, Yaeni; Lee, Joune Seup] Catholic Univ Korea, St Vincents Hosp, Coll Med, Dept Internal Med, Suwon, South Korea.
   [Jung, Sung Hoon] Catholic Univ Korea, St Pauls Hosp, Coll Med, Dept Internal Med, Seoul 130709, South Korea.
   [Jung, Ji Han] Catholic Univ Korea, St Vincents Hosp, Coll Med, Dept Pathol, Suwon, South Korea.
   [Lee, Yun Kyung] Sungkyunkwan Univ, Sch Med, Samsung Med Ctr, Dept Pathol, Seoul, South Korea.
RP Jung, SH (reprint author), Catholic Univ Korea, St Pauls Hosp, Coll Med, Dept Internal Med, 180 Wangsan Ro, Seoul 130709, South Korea.
EM shjung74@catholic.ac.kr
NR 49
TC 0
Z9 0
PU EDITORIAL OFFICE GUT & LIVER
PI SEOUL
PA 305 LOTTE GOLD ROSE II, 890-59, DAECHI 4-DONG, GANGNAM-GU, SEOUL,
   135-839, SOUTH KOREA
SN 1976-2283
EI 2005-1212
J9 GUT LIVER
JI Gut Liver
PD NOV
PY 2013
VL 7
IS 6
BP 688
EP 695
DI 10.5009/gnl.2013.7.6.688
PG 8
WC Gastroenterology & Hepatology
SC Gastroenterology & Hepatology
GA 252YG
UT WOS:000327048200009
ER

PT J
AU Zhang, FC
   Tian, Q
   Wang, YJ
AF Zhang, Fucheng
   Tian, Qin
   Wang, Yaojun
TI Far Upstream Element-Binding Protein 1 (FUBP1) is Overexpressed in Human
   Gastric Cancer Tissue Compared to Non-Cancerous Tissue
SO ONKOLOGIE
LA English
DT Article
DE FUBP1; Chronic superficial gastritis; Chronic atrophic gastritis;
   Dysplasia; Gastric cancer
ID C-MYC EXPRESSION; HEPATOCELLULAR-CARCINOMA; CELL-LINE; LIVER;
   CARCINOGENESIS; PROLIFERATION; ONCOGENE; SURVIVAL; GENE
AB Background: The aim of this study was to investigate the role of far upstream element-binding protein 1 (FUBP1) in gastric cancer development. Patients and Methods: Using immunohistochemistry, we detected FUBP1 expression in 18 chronic superficial gastritis patients, 33 chronic atrophic gastritis patients, 21 moderate and severe gastric dysplasia patients, and 31 gastric cancer patients. FUBP1 mRNA expression in gastric cancer tissue and paraneoplastic tissue was measured with fluorescent quantitative reverse transcription polymerase chain reaction. Results: The FUBP1 expression rates in the chronic atrophic gastritis, moderate and severe dysplasia, and gastric cancer patients were 51.51% (17/33), 76.19% (16/21), and 90.32% (28/31), respectively; these were higher than the expression rate of the chronic superficial gastritis patients (11.11%, 2/18). FUBP1 expression in the gastric cancer patients was significantly higher than that in the chronic atrophic gastritis patients. The relative amount (0.2593 +/- 0.1209) of FUBP1 mRNA in the gastric cancer tissue was higher than that in paraneoplastic tissue (0.1969 +/- 0.0211) (p<0.05). There was a statistically significant correlation between overall survival rates and age, sex, lymph node metastasis, and distant metastasis (p<0.05). Conclusion: FUBP1 expression differs among gastric tissues. There is a correlation between overall survival rates and age, sex, lymph node metastasis, and distant metastasis.
C1 [Zhang, Fucheng; Wang, Yaojun] Jinan Mil Command, Gen Hosp, Dept Gastroenterol, Jinan 250031, Peoples R China.
   [Tian, Qin] Jinan Mil Command, Gen Hosp, Dept Radiotherapy, Jinan 250031, Peoples R China.
RP Wang, YJ (reprint author), Jinan Mil Command, Gen Hosp, Dept Gastroenterol, Jinan 250031, Peoples R China.
EM yaojunwang@188.com
NR 29
TC 1
Z9 1
PU KARGER
PI BASEL
PA ALLSCHWILERSTRASSE 10, CH-4009 BASEL, SWITZERLAND
SN 0378-584X
EI 1423-0240
J9 ONKOLOGIE
JI Onkologie
PD NOV
PY 2013
VL 36
IS 11
BP 650
EP +
DI 10.1159/000355659
PG 6
GA 252ZJ
UT WOS:000327051100004
ER

PT J
AU Araki, D
   Sudo, Y
   Imamura, Y
   Tsutsumi, Y
AF Araki, Daiju
   Sudo, Yuta
   Imamura, Yasuhiro
   Tsutsumi, Yutaka
TI Russell body gastritis showing IgM kappa-type monoclonality
SO PATHOLOGY INTERNATIONAL
LA English
DT Letter
ID B-CELL CLONALITY; HELICOBACTER-PYLORI GASTRITIS;
   POLYMERASE-CHAIN-REACTION; GAMMOPATHY
C1 [Araki, Daiju; Sudo, Yuta; Tsutsumi, Yutaka] Fujita Hlth Univ, Sch Med, Dept Pathol, Toyoake, Aichi 47011, Japan.
   [Imamura, Yasuhiro] Saishukan Hosp, Dept Surg, Kita Nagoya, Japan.
   [Araki, Daiju; Sudo, Yuta] Fujita Hlth Univ, Sch Med, Toyoake, Aichi 47011, Japan.
RP Araki, D (reprint author), Fujita Hlth Univ, Sch Med, Dept Pathol, Toyoake, Aichi 47011, Japan.
NR 12
TC 0
Z9 0
PU WILEY-BLACKWELL
PI HOBOKEN
PA 111 RIVER ST, HOBOKEN 07030-5774, NJ USA
SN 1320-5463
EI 1440-1827
J9 PATHOL INT
JI Pathol. Int.
PD NOV
PY 2013
VL 63
IS 11
BP 565
EP 567
DI 10.1111/pin.12105
PG 3
WC Pathology
SC Pathology
GA 256XF
UT WOS:000327346700007
ER

PT J
AU Schneider, NI
   Plieschnegger, W
   Geppert, M
   Wigginghaus, B
   Hoss, G
   Eherer, A
   Wolf, EM
   Rehak, P
   Vieth, M
   Langner, C
AF Schneider, Nora I.
   Plieschnegger, Wolfgang
   Geppert, Michael
   Wigginghaus, Bernd
   Hoess, Gabriele M.
   Eherer, Andreas
   Wolf, Eva-Maria
   Rehak, Peter
   Vieth, Michael
   Langner, Cord
TI Pancreatic acinar cells-a normal finding at the gastroesophageal
   junction? Data from a prospective Central European multicenter study
SO VIRCHOWS ARCHIV
LA English
DT Article
DE Pancreatic acinar metaplasia; Prevalence; Gastric cardia; Reflux
   disease; Gastritis
ID UPDATED SYDNEY SYSTEM; BARRETTS-ESOPHAGUS; GASTRIC-MUCOSA; METAPLASIA;
   CLASSIFICATION; REFLUX; PREVALENCE; VALIDATION; DIAGNOSIS; CARDITIS
AB Pancreatic acinar cells are a well-recognized finding at the gastroesophageal junction, but their histogenesis and biological significance are unclear. From the prospective Central European multicenter histoGERD trial, we recruited 1,071 individuals undergoing gastroscopy for various non-selected reasons. Biopsy material was systematically sampled from the gastroesophageal junction and from the stomach. The study aimed to assess the prevalence of pancreatic acinar cells and to relate their presence to various histologic and clinical features. Overall, pancreatic acinar cells were observed in 184 (17.2 %) participants. Individuals diagnosed with pancreatic acinar cells were slightly younger than those without (median 50 vs. 53 years; p = 0.009). There was no association with patients' symptoms and/or complaints or with an endoscopic diagnosis of esophagitis or Barrett's esophagus. Regarding histology, pancreatic acinar cells were not associated with features of the squamous epithelium indicating reflux disease, such as basal cell hyperplasia, papillary elongation, dilation of intercellular spaces, and inflammatory cell number, but were associated with the presence of cardiac mucosa (p < 0.001), oxyntocardiac mucosa (p < 0.001), and intestinal metaplasia (p = 0.038), respectively. No association with Helicobacter pylori infection or diagnosis of gastritis was noted. In conclusion, pancreatic acinar cells are a common finding at the gastroesophageal junction, and no association with either reflux disease (histologically or endoscopically) or diagnosis of gastritis was observed. These data suggest a congenital rather than an acquired (metaplastic) origin of pancreatic acinar cells at the gastroesophageal junction. This questions the term "pancreatic acinar metaplasia" which is currently widely used for their diagnosis.
C1 [Schneider, Nora I.; Wolf, Eva-Maria; Langner, Cord] Med Univ Graz, Inst Pathol, A-8036 Graz, Austria.
   [Plieschnegger, Wolfgang] Acad Teaching Hosp, Dept Internal Med, Krankenhaus Barmherzigen Bruder, St Veit Glan, Austria.
   [Hoess, Gabriele M.] Med Univ Graz, Dept Surg, Div Gen Surg, A-8036 Graz, Austria.
   [Eherer, Andreas] Med Univ Graz, Dept Internal Med, Div Gastroenterol & Hepatol, A-8036 Graz, Austria.
   [Rehak, Peter] Med Univ Graz, Dept Surg, Res Unit Biomed Engn & Comp, A-8036 Graz, Austria.
   [Vieth, Michael] Klinikum Bayreuth, Inst Pathol, Bayreuth, Germany.
RP Langner, C (reprint author), Med Univ Graz, Inst Pathol, Auenbruggerpl 25, A-8036 Graz, Austria.
EM cord.langner@medunigraz.at
NR 26
TC 0
Z9 0
PU SPRINGER
PI NEW YORK
PA 233 SPRING ST, NEW YORK, NY 10013 USA
SN 0945-6317
EI 1432-2307
J9 VIRCHOWS ARCH
JI Virchows Arch.
PD NOV
PY 2013
VL 463
IS 5
BP 643
EP 650
DI 10.1007/s00428-013-1471-8
PG 8
WC Pathology
SC Pathology
GA 251LD
UT WOS:000326929400005
ER

PT J
AU Modak, JK
   Revitt-Mills, SA
   Roujeinikova, A
AF Modak, Joyanta K.
   Revitt-Mills, Sarah A.
   Roujeinikova, Anna
TI Cloning, purification and preliminary crystallographic analysis of the
   complex of Helicobacter pylori alpha-carbonic anhydrase with
   acetazolamide
SO ACTA CRYSTALLOGRAPHICA SECTION F-STRUCTURAL BIOLOGY AND CRYSTALLIZATION
   COMMUNICATIONS
LA English
DT Article
ID CRYSTAL-STRUCTURE; ANTIBIOTIC-RESISTANCE; ACID ACCLIMATION;
   GASTRIC-CANCER; INFECTION; DISEASE; BINDING; DOMAIN; ULCER; BETA
AB Helicobacter pylori infection of the stomach can lead to severe gastroduodenal diseases such as gastritis, peptic ulcers and gastric cancers. Periplasmic H. pylori alpha-carbonic anhydrase (Hp alpha CA) is essential for the acclimatization of the bacterium to the acidity of the stomach. Through the action of urease and carbonic anhydrases, the H. pylori periplasmic pH is maintained at around 6 in an environment with a pH as low as 2, which in turn facilitates the maintenance of a cytoplasmic pH close to neutral, allowing growth in the gastric niche. Crystals of Hp alpha CA in complex with the inhibitor acetazolamide have been grown by the hanging-drop vapour-diffusion method using polyethylene glycol as a precipitating agent. The crystals have the symmetry of space group P2(1)2(1)2(1), with unit-cell parameters a = 37.0, b = 82.4, c = 150.8 angstrom. An X-ray diffraction data set was collected from a single crystal to 1.7 angstrom resolution. Calculation of the self-rotation function using this data and molecular replacement showed that the asymmetric unit contains an Hp alpha CA dimer.
C1 [Modak, Joyanta K.; Revitt-Mills, Sarah A.; Roujeinikova, Anna] Monash Univ, Dept Microbiol, Clayton, Vic 3800, Australia.
   [Roujeinikova, Anna] Monash Univ, Dept Biochem & Mol Biol, Clayton, Vic 3800, Australia.
RP Roujeinikova, A (reprint author), Monash Univ, Dept Microbiol, Clayton, Vic 3800, Australia.
EM anna.roujeinikova@monash.edu
NR 36
TC 0
Z9 0
PU WILEY-BLACKWELL
PI HOBOKEN
PA 111 RIVER ST, HOBOKEN 07030-5774, NJ USA
SN 1744-3091
J9 ACTA CRYSTALLOGR F
JI Acta Crystallogr. F-Struct. Biol. Cryst. Commun.
PD NOV
PY 2013
VL 69
BP 1252
EP 1255
DI 10.1107/S1744309113026146
PN 11
PG 4
WC Biochemical Research Methods; Biochemistry & Molecular Biology;
   Biophysics; Crystallography
SC Biochemistry & Molecular Biology; Biophysics; Crystallography
GA 246VU
UT WOS:000326569300016
ER

PT J
AU Heggendorn, FL
   Goncalves, LS
   Dias, EP
   Silva, A
   Galvao, MM
   Lutterbach, MTS
AF Heggendorn, Fabiano Luiz
   Goncalves, Lucio Souza
   Dias, Eliane Pedra
   Silva Junior, Arley
   Galvao, Mariana Machado
   Lutterbach, Marcia T. S.
TI Detection of sulphate-reducing bacteria in human saliva
SO ACTA ODONTOLOGICA SCANDINAVICA
LA English
DT Article
DE sulphate-reducing bacteria; Desulfovibrio; human saliva
ID HUMAN ORAL-CAVITY; PERIODONTAL-DISEASE; HYDROGEN-SULFIDE; HUMAN FECES;
   GROWTH; HEALTHY; SAMPLES; MUCOSA
AB Objective. The aim of the current study was to investigate the presence of sulphate-reducing bacteria (SRB) in human saliva and correlate with oral and systemic conditions. Methods. Saliva samples were collected from 118 patients and inoculated in 2 ml of modified Postgate's E medium culture. After 28 days of incubation at 30 degrees C the presence of SRB was identified by the production of sulphide. Results. Of 118 saliva samples collected, 35 were positive for the presence of SRB. Three positive samples were randomly chosen to identify the species of SRB by PCR and sequenced. The three selected samples were identified as Desulfovibrio fairfieldensis, Desulfovibrio desulfuricans and Raoultella ornithinolytica. Gastritis (14.4%) was the most prevalent systemic disease, followed by diabetes (3.4%), while periodontitis (11%) and traumatic fibroma (4.2%) were the oral manifestations most frequently found. A bivariate analysis was performed to examine for the presence of SRB and the most prevalent systemic and oral manifestations. Only periodontitis showed a statistically significant association (p = 0.0003). Conclusions. The results showed SRB can be found in oral microbiota of healthy patients. Regarding the several conditions studied, there was a higher prevalence of SRB in patients with gastritis and patients with periodontal disease, with a possible correlation between the presence of SRB in the oral microbiota and periodontal disease.
C1 [Heggendorn, Fabiano Luiz; Dias, Eliane Pedra; Silva Junior, Arley] Univ Fed Fluminense, Rio De Janeiro, Brazil.
   [Goncalves, Lucio Souza] Univ Estacio Sa, Sch Dent, Rio De Janeiro, Brazil.
   [Goncalves, Lucio Souza; Galvao, Mariana Machado; Lutterbach, Marcia T. S.] Natl Inst Technol, Lab Biocorros & Biodegradat, Sao Jose Dos Campos, Brazil.
   [Goncalves, Lucio Souza] Univ Fed Rio de Janeiro, Inst Microbiol, BR-21941 Rio De Janeiro, Brazil.
RP Heggendorn, FL (reprint author), R Felix da Cunha 11,Apt 806, BR-20260300 Tijuca, Brazil.
EM fabianohegg@gmail.com
FU Foundation for Post-Graduate Education (CAPES); National Institute of
   Technology (LABIO and DCOR); Coordination of Improvement of Higher
   Education Personnel (CAPES) [B0142010011]
FX The authors gratefully acknowledge the patients for their participation
   in this study. This work was supported by the Foundation for
   Post-Graduate Education (CAPES) and the National Institute of Technology
   (LABIO and DCOR). This study received funding from the Coordination of
   Improvement of Higher Education Personnel (CAPES) (Number B0142010011).
NR 42
TC 0
Z9 0
PU INFORMA HEALTHCARE
PI LONDON
PA TELEPHONE HOUSE, 69-77 PAUL STREET, LONDON EC2A 4LQ, ENGLAND
SN 0001-6357
EI 1502-3850
J9 ACTA ODONTOL SCAND
JI Acta Odontol. Scand.
PD NOV
PY 2013
VL 71
IS 6
BP 1458
EP 1463
DI 10.3109/00016357.2013.770163
PG 6
WC Dentistry, Oral Surgery & Medicine
SC Dentistry, Oral Surgery & Medicine
GA 248FC
UT WOS:000326678700016
ER

PT J
AU de Araujo, RF
   Oliveira, ALCDL
   Pessoa, JB
   Garcia, VB
   Guerra, GCB
   Soares, LAL
   de Souza, TP
   Petrovick, PR
   de Araujo, AA
AF de Araujo Junior, Raimundo Fernandes
   de Sa Leitao Oliveira, Ana Luiza Cabral
   Pessoa, Jonas Bispo
   Garcia, Vinicios Barreto
   Bernardo Guerra, Gerlane Coelho
   Lira Soares, Luiz Alberto
   de Souza, Tatiane Pereira
   Petrovick, Pedro Ros
   de Araujo, Aurigena Antunes
TI Maytenus ilicifolia dry extract protects normal cells, induces apoptosis
   and regulates Bcl-2 in human cancer cells
SO EXPERIMENTAL BIOLOGY AND MEDICINE
LA English
DT Article
DE plants; human cancer cells; caspase 3; Bcl-2; apoptosis
ID INHIBITS PROLIFERATION; NITRIC-OXIDE; LEAVES; CATECHIN; CELASTRACEAE;
   AQUIFOLIUM; PRODUCTS; PROTEINS; LINES
AB Maytenus is the largest genus of the family Celastraceae and the species Maytenus ilicifolia (popularly known as 'Espinheira Santa'). It is widely used in traditional Brazilian medicine to treat stomach conditions including nausea, gastritis, and ulcers. In this study, the apoptotic effects of a spray-dried extract of M. ilicifolia (SDEMI) was evaluated using human hepatocellular cells (HepG2), colorectal carcinoma cells (HT-29), and normal keratinocytes (HaCaT). Cells were treated with SDEMI for 4 and 24 h, then were assayed for levels of apoptosis, caspase-3, and Bcl-2 by flow cytometry, immunostaining, and Western blot, respectively. Significant differences between groups were determined using analysis of variance (P < 0.05). For HepG2 and HT-29 cells treated with SDEMI, various cytotoxic effects were observed compared with control cells at all timepoints assayed (P < 0.001). Furthermore, positive caspase-3 staining and down-regulation of Bcl-2 were observed, consistent with the induction of cell death detected in these cell lines. In contrast, treatment of HaCaT cells with SDEMI was associated with a protective effect compared with control cells at both timepoints (P < 0.001). For example, increased expression of Bcl-2 and negative caspase-3 staining were detected. Taken together, these results suggest that SDEMI protects normal cells, while SDEMI mediates induction of apoptosis via down-regulation of Bcl-2 and involvement of caspase-3 in human carcinoma cells.
C1 [de Araujo Junior, Raimundo Fernandes; Pessoa, Jonas Bispo; Garcia, Vinicios Barreto] Univ Fed Rio Grande do Norte, Dept Morphol, BR-59078970 Natal, RN, Brazil.
   [de Araujo Junior, Raimundo Fernandes] Univ Fed Rio Grande do Norte, Dept Morphol, Post Grad Program Funct & Struct Biol, Post Grad Program Hlth Sci, BR-59078970 Natal, RN, Brazil.
   [de Sa Leitao Oliveira, Ana Luiza Cabral; de Araujo, Aurigena Antunes] Univ Fed Rio Grande do Norte, Program Post Grad Pharmaceut Sci, BR-59078970 Natal, RN, Brazil.
   [Bernardo Guerra, Gerlane Coelho; de Araujo, Aurigena Antunes] Univ Fed Rio Grande do Norte, Dept Biophys & Pharmacol, BR-59078970 Natal, RN, Brazil.
   [Lira Soares, Luiz Alberto] Univ Fed Pernambuco, Dept Pharmaceut Sci, BR-50740530 Recife, PE, Brazil.
   [de Souza, Tatiane Pereira] Univ Fed Amazonas, Dept Drugs & Foods, BR-69010300 Manaus, Amazonas, Brazil.
   [Petrovick, Pedro Ros] Univ Fed Rio Grande do Sul, Fac Pharm, BR-90610000 Porto Alegre, RS, Brazil.
   [de Araujo, Aurigena Antunes] Post Grad Program Publ Hlth UFRN, BR-59078970 Natal, RN, Brazil.
RP de Araujo, RF (reprint author), Univ Fed Rio Grande do Norte, Dept Morphol, Av Senador Salgado Filho S-N, BR-59072970 Natal, RN, Brazil.
EM araujojr@cb.ufrn.br
RI Soares, Luiz/A-8302-2012
NR 30
TC 0
Z9 0
PU ROYAL SOC MEDICINE PRESS LTD
PI LONDON
PA 1 WIMPOLE STREET, LONDON W1G 0AE, ENGLAND
SN 1535-3702
EI 1535-3699
J9 EXP BIOL MED
JI Exp. Biol. Med.
PD NOV
PY 2013
VL 238
IS 11
BP 1251
EP 1258
DI 10.1177/1535370213494563
PG 8
WC Medicine, Research & Experimental
SC Research & Experimental Medicine
GA 247WD
UT WOS:000326652700006
ER

PT J
AU Smulter, N
   Lingehall, HC
   Gustafson, Y
   Olofsson, B
   Engstrom, KG
AF Smulter, Nina
   Lingehall, Helena Claesson
   Gustafson, Yngve
   Olofsson, Birgitta
   Engstrom, Karl Gunnar
TI Delirium after cardiac surgery: incidence and risk factors
SO INTERACTIVE CARDIOVASCULAR AND THORACIC SURGERY
LA English
DT Article; Proceedings Paper
CT Annual Meeting of the European-Delirium-Association
CY NOV, 2011
CL Umea, SWEDEN
SP European Delirium Assoc
DE Delirium; Cardiac surgery; Risk factors
ID CORONARY-BYPASS SURGERY; MINI-MENTAL STATE; PRECIPITATING FACTORS;
   PROSPECTIVE COHORT; RATING-SCALES; GRAFT-SURGERY
AB OBJECTIVE: Delirium after cardiac surgery is a problem with consequences for patients and healthcare. Preventive strategies from known risk factors may reduce the incidence and severity of delirium. The present aim was to explore risk factors behind delirium in older patients undergoing cardiac surgery with cardiopulmonary bypass.
   METHODS: Patients (>= 70 years) scheduled for routine cardiac surgery were included (n = 142). The patients were assessed and monitored pre-/postoperatively, and delirium was diagnosed from repeated assessments with the Mini-Mental State Examination and the Organic Brain Syndrome Scale, using the DSM-IV-TR criteria. Variables were analysed by uni-/multivariable logistic regression, including both preoperative variables (predisposing) and those extracted during surgery and in the early postoperative period (precipitating).
   RESULTS: Delirium was diagnosed in 78 patients (54.9%). Delirium was independently associated with both predisposing and precipitating factors (P-value, odds ratio, upper/lower confidence interval): age (0.036, 1.1, 1.0/1.2), diabetes (0.032, 3.5, 1.1/11.0), gastritis/ulcer problems (0.050, 4.0, 1.0/16.1), volume load during operation (0.001, 2.8, 1.5/5.1), ventilator time in ICU (0.042, 1.2, 1.0/1.4), highest temperature recorded in ICU (0.044, 2.2, 1.0/4.8) and sodium concentration in ICU (0.038, 1.2, 1.0/1.4).
   CONCLUSION: Delirium was common among older patients undergoing cardiac surgery. Both predisposing and precipitating factors contributed to delirium. When combined, the predictive strength of the model improved. Preventive strategies may be considered, in particular among the precipitating factors. Of interest, delirium was strongly associated with an increased volume load during surgery.
C1 [Smulter, Nina; Lingehall, Helena Claesson; Engstrom, Karl Gunnar] All Umea Univ, Dept Surg & Perioperat Sci, Cardiothorac Div, Umea, Sweden.
   [Smulter, Nina; Lingehall, Helena Claesson; Olofsson, Birgitta] All Umea Univ, Dept Nursing, Umea, Sweden.
   [Gustafson, Yngve] All Umea Univ, Dept Community Med & Rehabil, Umea, Sweden.
   [Engstrom, Karl Gunnar] All Umea Univ, Orthoped Div, Dept Surg & Perioperat Sci, Umea, Sweden.
RP Smulter, N (reprint author), Umea Univ Hosp, Ctr Heart, Cardiac Surg Unit, S-90185 Umea, Sweden.
EM nina.smulter@vll.se
NR 22
TC 3
Z9 3
PU OXFORD UNIV PRESS
PI OXFORD
PA GREAT CLARENDON ST, OXFORD OX2 6DP, ENGLAND
SN 1569-9293
EI 1569-9285
J9 INTERACT CARDIOV TH
JI Interact Cardiovasc. Thorac. Surg.
PD NOV
PY 2013
VL 17
IS 5
BP 790
EP 796
DI 10.1093/icvts/ivt323
PG 7
WC Cardiac & Cardiovascular Systems
SC Cardiovascular System & Cardiology
GA 248TE
UT WOS:000326725300011
ER

PT J
AU Pacheco, SLM
   Ogata, SK
   Machado, RS
   Patricio, FRD
   Pardo, MLE
   Kawakami, E
AF Pacheco, Sylmara L. M.
   Ogata, Silvio K.
   Machado, Rodrigo S.
   da Silva Patricio, Francy Reis
   Pardo, Mario L. E.
   Kawakami, Elisabete
TI Diagnosis of Helicobacter pylori Infection by Means of Reduced-Dose
   C-13-Urea Breath Test and Early Sampling of Exhaled Breath
SO JOURNAL OF PEDIATRIC GASTROENTEROLOGY AND NUTRITION
LA English
DT Article
DE C-13-urea breath test; Helicobacter infection; diagnosis; time factors;
   urea; administration and dosage
ID INFRARED-SPECTROSCOPY; CHILDREN; ADOLESCENTS; GASTRITIS; ACCURACY
AB Objective:The aim of this study was to evaluate the accuracy of reduced-dose C-13-urea breath test (C-13-UBT) and early sampling of exhaled breath for the detection of Helicobacter pylori infection in children and adolescents.Methods:Patients up to 20 years old that underwent upper gastrointestinal endoscopy with gastric biopsies were included. The C-13-UBT was performed after a 4-hour fasting period with 4 points of collection: baseline (T-0), and at 10, 20, and 30 minutes (T-10, T-20, and T-30) after ingestion of 25 mg C-13-urea diluted in 100 mL of apple juice. The infection status was defined through 3 invasive methods, and a patient was considered infected with a positive culture or concomitant positive histology and rapid urease test. The absence of infection was defined by all negative histology, rapid urease test, and culture. Analysis of exhaled breath samples was performed with an isotope-selective infrared spectrometer. A receiver-operating characteristic curve analysis was done to define cutoff delta over baseline (DOB) values.Results:A total of 129 patients between the ages of 2.1 and 19 years (median 11.6 years; mean agestandard deviation 11.5 +/- 3.8 years; F:M 85:44) were included. The prevalence of infection was 41.1%. The sensitivity (S) and specificity (Sp) were at T-10 (cutoff DOB 2.55 parts per thousand), S 94.7% (95% confidence interval [CI] 90.9-98.5) and Sp 96.8% (95% CI 93.4-100); at T-20 (DOB 2.5 parts per thousand), S 96.2% (95% CI 92.9-99.5) and Sp 96.1% (95% CI 93.7-99.8); and at T-30 (DOB 1.6 parts per thousand), S 96.2% (95% CI 92.9-99.5) and Sp 94.7% (95% CI 90.8-98.6).Conclusions:Low-dose C-13-UBT with early sampling is accurate for diagnosing H pylori infection in children and adolescents.
C1 [Pacheco, Sylmara L. M.; Ogata, Silvio K.; Machado, Rodrigo S.; Pardo, Mario L. E.; Kawakami, Elisabete] Univ Fed Sao Paulo, Escola Paulista Med UNIFESP EPM, Dept Pediat, Pediat Gastroenterol Div, Sao Paulo, Brazil.
   [da Silva Patricio, Francy Reis] Univ Fed Sao Paulo, Escola Paulista Med UNIFESP EPM, Dept Pathol, Sao Paulo, Brazil.
RP Machado, RS (reprint author), Rua Coronel Lisboa,826 Vila Mariana, BR-04020041 Sao Paulo, Brazil.
EM Rodrigo.Strehl@UNIFESP.br
NR 25
TC 1
Z9 1
PU LIPPINCOTT WILLIAMS & WILKINS
PI PHILADELPHIA
PA 530 WALNUT ST, PHILADELPHIA, PA 19106-3621 USA
SN 0277-2116
EI 1536-4801
J9 J PEDIATR GASTR NUTR
JI J. Pediatr. Gastroenterol. Nutr.
PD NOV
PY 2013
VL 57
IS 5
BP 607
EP 611
DI 10.1097/MPG.0b013e3182a02608
PG 5
WC Gastroenterology & Hepatology; Nutrition & Dietetics; Pediatrics
SC Gastroenterology & Hepatology; Nutrition & Dietetics; Pediatrics
GA 248ZP
UT WOS:000326745900016
ER

PT J
AU Kodama, M
   Murakami, K
   Okimoto, T
   Abe, H
   Sato, R
   Ogawa, R
   Mizukami, K
   Shiota, S
   Nakagawa, Y
   Soma, W
   Arita, T
   Fujioka, T
AF Kodama, Masaaki
   Murakami, Kazunari
   Okimoto, Tadayoshi
   Abe, Hisanori
   Sato, Ryugo
   Ogawa, Ryo
   Mizukami, Kazuhiro
   Shiota, Seiji
   Nakagawa, Yoshifumi
   Soma, Wataru
   Arita, Tsuyoshi
   Fujioka, Toshio
TI Histological characteristics of gastric mucosa prior to Helicobacter
   pylori eradication may predict gastric cancer
SO SCANDINAVIAN JOURNAL OF GASTROENTEROLOGY
LA English
DT Article
DE atrophic gastritis; gastric cancer; Helicobacter pylori; intestinal
   metaplasia; OLGA system
ID UPDATED SYDNEY SYSTEM; PROSPECTIVE FOLLOW-UP; INTESTINAL METAPLASIA;
   ENDOSCOPIC RESECTION; ATROPHY; RISK; INFECTION; METAANALYSIS;
   CLASSIFICATION; POPULATION
AB Objective. Although Helicobacter pylori (H. pylori) eradication has been shown to inhibit gastric cancer, it does not completely suppress it. Therefore, risk factors of gastric cancer development following H. pylori eradication were examined. Material and methods. A total of 2355 patients (1501 males and 824 females) underwent successful eradication of H. pylori. Endoscopic atrophy, histological gastritis, atrophy, intestinal metaplasia (IM), and operative link for gastritis assessment (OLGA) staging were subsequently evaluated. Results. Following eradication, 33/2355 patients (25 males and 8 females) developed gastric cancer. Compared to a nongastric cancer group that was matched according to gender and age, the incidence of endoscopic atrophy (3.52 +/- 1.45 vs. 4.85 +/- 1.18, p < 0.001), histological atrophy at the greater curvature of the antrum (1.42 +/- 0.80 vs. 1.95 +/- 0.86, p = 0.0059), inflammation (2.05 +/- 0.59 vs. 2.33 +/- 0.66, p = 0.031), IM at the greater curvature of the corpus (0.06 +/- 0.30 vs. 0.24 +/- 0.54, p = 0.029), the ratio of OLGA-stage 0-II/III, IV (13/8 vs. 55/11, p = 0.038) were significantly higher for the gastric cancer group. Multivariate analysis also showed the highest odds ratio (6.26, 95% confidence interval or CI, 1.28-30.60, p = 0.023) for IM at the greater curvature of the corpus. Conclusions. Severe endoscopical atrophy, OLGA staging, histological atrophy at the antrum, inflammation, and particularly IM at the corpus, were identified as risk factors for gastric cancer development following H. pylori eradication. Therefore, eradication should be performed before these predictors develop.
C1 [Kodama, Masaaki; Murakami, Kazunari; Okimoto, Tadayoshi; Sato, Ryugo; Ogawa, Ryo; Mizukami, Kazuhiro; Shiota, Seiji; Nakagawa, Yoshifumi; Fujioka, Toshio] Oita Univ, Fac Med, Dept Gastroenterol, Oita 8795593, Japan.
   [Abe, Hisanori; Soma, Wataru; Arita, Tsuyoshi] Arita Gastrointestinal Hosp, Oita 8700000, Japan.
RP Kodama, M (reprint author), Oita Univ, Fac Med, Dept Gastroenterol, Oita 8795593, Japan.
EM kodm@oita-u.ac.jp
NR 40
TC 2
Z9 2
PU INFORMA HEALTHCARE
PI LONDON
PA TELEPHONE HOUSE, 69-77 PAUL STREET, LONDON EC2A 4LQ, ENGLAND
SN 0036-5521
EI 1502-7708
J9 SCAND J GASTROENTERO
JI Scand. J. Gastroenterol.
PD NOV
PY 2013
VL 48
IS 11
BP 1249
EP 1256
DI 10.3109/00365521.2013.838994
PG 8
WC Gastroenterology & Hepatology
SC Gastroenterology & Hepatology
GA 248QK
UT WOS:000326716000003
ER

PT J
AU Goel, R
   Deere, H
   Kariyawasam, V
AF Goel, Rishi
   Deere, Harriet
   Kariyawasam, Viraj
TI Granulomatous Gastritis Causing Partial Gastric Outflow Obstruction
SO CLINICAL GASTROENTEROLOGY AND HEPATOLOGY
LA English
DT Editorial Material
ID SARCOIDOSIS
C1 [Goel, Rishi; Kariyawasam, Viraj] St Thomas Hosp, Dept Gastroenterol, London, England.
   [Deere, Harriet] St Thomas Hosp, Dept Cellular Pathol, London, England.
RP Goel, R (reprint author), St Thomas Hosp, Dept Gastroenterol, London, England.
NR 5
TC 0
Z9 0
PU ELSEVIER SCIENCE INC
PI NEW YORK
PA 360 PARK AVE SOUTH, NEW YORK, NY 10010-1710 USA
SN 1542-3565
EI 1542-7714
J9 CLIN GASTROENTEROL H
JI Clin. Gastroenterol. Hepatol.
PD NOV
PY 2013
VL 11
IS 11
BP XXII
EP XXII
DI 10.1016/j.cgh.2013.02.002
PG 1
WC Gastroenterology & Hepatology
SC Gastroenterology & Hepatology
GA 235YS
UT WOS:000325759900001
ER

PT J
AU Shaib, YH
   Rugge, M
   Graham, DY
   Genta, RM
AF Shaib, Yasser H.
   Rugge, Massimo
   Graham, David Y.
   Genta, Robert M.
TI Management of Gastric Polyps: An Endoscopy-Based Approach
SO CLINICAL GASTROENTEROLOGY AND HEPATOLOGY
LA English
DT Article
DE Gastric Polyps; Endoscopic Management
ID INFLAMMATORY FIBROID POLYPS; GASTROINTESTINAL STROMAL TUMORS; FAMILIAL
   ADENOMATOUS POLYPOSIS; PROTON-PUMP INHIBITORS; FUNDIC GLAND POLYPS;
   LONG-TERM USE; HYPERPLASTIC POLYPS; EPITHELIAL DYSPLASIA;
   HELICOBACTER-PYLORI; MALIGNANT TRANSFORMATION
AB The endoscopic finding of a gastric polyp and the histopathologic report that follows may leave clinicians with questions that have not been addressed in formal guidelines: do all polyps need to be excised, or can they just be sampled for biopsy? If so, which ones and how many should be sampled? What follow-up evaluation is needed, if any? This review relies on the existing literature and our collective experience to provide practical answers to these questions. Fundic gland polyps, now the most frequent gastric polyps in Western countries because of widespread use of proton pump inhibitors, and hyperplastic polyps, the second most common polyps notable for their association with gastritis and their low but important potential for harboring dysplastic or neoplastic foci, are discussed in greater detail. Adenomas have had their name changed to raised intraepithelial neoplasia and are decreasing in parallel with Helicobacter pylori infection; however, they do retain their importance as harbingers of gastric cancer, particularly in East Asia. Gastrointestinal stromal tumors have low incidence and no known associations, but their malignant potential is high; early diagnosis and proper management are crucial. Although rare and benign, inflammatory fibroid polyps need to recognized, particularly by pathologists, to avoid mis-diagnosis. Gastric neuroendocrine tumors (carcinoids) are important because of their association with either atrophic gastritis or the multiple endocrine neoplasia syndromes; those that do not arise in these backgrounds have high malignant potential and require aggressive management. The review concludes with some practical suggestions on how to approach gastric polyps detected at endoscopy.
C1 [Shaib, Yasser H.; Graham, David Y.] Michael E DeBakey VA Med Ctr, Dept Med GI, Houston, TX USA.
   [Shaib, Yasser H.; Graham, David Y.] Baylor Coll Med, Houston, TX 77030 USA.
   [Rugge, Massimo] Univ Padua, Ist Oncol Veneto, Dept Med Diagnost Sci & Special Therapies, Padua, Italy.
   [Genta, Robert M.] Miraca Life Sci, Miraca Life Sci Res Inst, Irving, TX 75039 USA.
   [Genta, Robert M.] Univ Texas SW Med Ctr Dallas, Dept Pathol, Dallas, TX 75390 USA.
   [Genta, Robert M.] Univ Texas SW Med Ctr Dallas, Dept Med, Dallas, TX 75390 USA.
RP Genta, RM (reprint author), Miraca Life Sci, 6655 North MacArthur Blvd, Irving, TX 75039 USA.
EM robert.genta@utsouthwestern.edu
NR 85
TC 0
Z9 1
PU ELSEVIER SCIENCE INC
PI NEW YORK
PA 360 PARK AVE SOUTH, NEW YORK, NY 10010-1710 USA
SN 1542-3565
EI 1542-7714
J9 CLIN GASTROENTEROL H
JI Clin. Gastroenterol. Hepatol.
PD NOV
PY 2013
VL 11
IS 11
BP 1374
EP 1384
DI 10.1016/j.cgh.2013.03.019
PG 11
WC Gastroenterology & Hepatology
SC Gastroenterology & Hepatology
GA 235YS
UT WOS:000325759900007
ER

PT J
AU Onal, IK
AF Onal, Ibrahim Koral
TI Diagnostic testing for Helicobacter Pylori in patients with atrophic
   gastritis
SO CLINICS AND RESEARCH IN HEPATOLOGY AND GASTROENTEROLOGY
LA English
DT Letter
ID CONSENSUS REPORT; INFECTION; MANAGEMENT
C1 Ankara Oncol Educ & Res Hosp, Dept Gastroenterol, Yenimahalle Ankara, Turkey.
RP Onal, IK (reprint author), Ankara Oncol Educ & Res Hosp, Dept Gastroenterol, Mehmet Akif Ersoy Mahallesi 13,56 Cadde, Yenimahalle Ankara, Turkey.
EM koralonal@yahoo.com
NR 7
TC 0
Z9 0
PU ELSEVIER MASSON
PI MILANO
PA VIA PALEOCAPA 7, 20121 MILANO, ITALY
SN 2210-7401
EI 2210-741X
J9 CLIN RES HEPATOL GAS
JI Clin. Res. Hepatol. Gastroenterol.
PD NOV
PY 2013
VL 37
IS 5
BP E115
EP E116
DI 10.1016/j.clinre.2013.07.001
PG 2
WC Gastroenterology & Hepatology
SC Gastroenterology & Hepatology
GA 242VX
UT WOS:000326273700002
ER

PT J
AU Tasneem, AA
   Sarfaraz, S
   Hassan, SM
   Luck, NH
   Anis, S
   Abbas, Z
AF Tasneem, Abbas Ali
   Sarfaraz, Sabahat
   Hassan, Syed Mujahid
   Luck, Nasir Hassan
   Anis, Sabiha
   Abbas, Zaigham
TI Job's syndrome with an atypical presentation
SO JOURNAL OF THE PAKISTAN MEDICAL ASSOCIATION
LA English
DT Editorial Material
DE Hyper IgE syndrome; H.pylori infection; Job's syndrome
AB Hyper Immunoglobulin E syndrome also called Job's or Buckley Syndrome is a rare primary immunodeficiency disease characterized by elevated serum IgE levels (>2000 IU/ml), recurrent infections and eosinophilia. Other features include coarse fades and non-immunologic abnormalities of the dentition, bones, vasculature and connective tissues. We are reporting a case of a twenty four years old male with coarse facies who presented with severe pallor and upper gastrointestinal bleeding. Investigations revealed markedly elevated serum IgE levels (11,800 IU/ml), severe anaemia, esophageoduodenal erosions, Helicobacter pylori (H. pylori) gastritis and oro-esophageal candidiasis.
C1 [Tasneem, Abbas Ali; Hassan, Syed Mujahid; Luck, Nasir Hassan; Abbas, Zaigham] SIUT, Dept Hepatogastroenterol, Karachi, Pakistan.
   [Sarfaraz, Sabahat; Anis, Sabiha] SIUT, Dept Diagnost & Immunol, Karachi, Pakistan.
RP Tasneem, AA (reprint author), SIUT, Dept Hepatogastroenterol, Karachi, Pakistan.
EM draayt@yahoo.com
NR 6
TC 0
Z9 0
PU PAKISTAN MEDICAL ASSOC
PI KARACHI
PA PMA HOUSE, AGA KHAN III RD, KARACHI, 00000, PAKISTAN
SN 0030-9982
J9 J PAK MED ASSOC
JI J. Pak. Med. Assoc.
PD NOV
PY 2013
VL 63
IS 11
BP 1427
EP 1429
PG 3
WC Medicine, General & Internal; Medicine, Research & Experimental
SC General & Internal Medicine; Research & Experimental Medicine
GA 244XD
UT WOS:000326422600025
ER

PT J
AU Huong, DT
   Zhao, YA
   Nguyet, NT
   Loan, TT
   Binh, NTT
   Thinh, VN
   Hanh, NTH
   Perez-Perez, GI
   Perlin, DS
AF Duong Thu Huong
   Zhao, Yanan
   Nguyen Thi Nguyet
   Ta Thi Loan
   Nguyen Thi Thanh Binh
   Nguyen Van Thinh
   Nguyen Thi Hong Hanh
   Perez-Perez, Guillermo I.
   Perlin, David S.
TI Candida krusei colonization in patients with gastrointestinal diseases
SO MEDICAL MYCOLOGY
LA English
DT Article
DE Candida krusei; colonization; Helicobacter pylori; gastrointestinal
   diseases
ID HELICOBACTER-PYLORI STRAINS; EPIDEMIOLOGY; MORTALITY
AB A total of 135 stomach samples from patients with gastrointestinal diseases and normal controls were examined for Helicobacter pylori infection and Candida colonization. Candida krusei was found in specimens from 20% bleeding, 52% ulcer, and 100% gastritis patients, whereas H. pylori infection rates were 82%, 35% and 30%, respectively, for the same groups of patients. C. krusei was not detected in stomach samples from normal controls.
C1 [Duong Thu Huong; Nguyen Thi Nguyet; Ta Thi Loan; Nguyen Thi Thanh Binh; Nguyen Thi Hong Hanh] Vietnam Acad Sci & Technol, Inst Biotechnol, Hanoi, Vietnam.
   [Zhao, Yanan; Perlin, David S.] Univ Med & Dent New Jersey, Publ Hlth Res Inst, Newark, NJ 07103 USA.
   [Nguyen Van Thinh] Hosp Buu Dien, Hanoi, Vietnam.
   [Perez-Perez, Guillermo I.] NYU, Sch Med, New York, NY USA.
RP Perlin, DS (reprint author), Univ Med & Dent New Jersey, New Jersey Med Sch, Publ Hlth Res Inst, 225 Warren St, Newark, NJ 07103 USA.
EM perlinds@umdnj.edu
FU Ministry of Sciences and Technology, Vietnam [50/2010/HD-NDT]; National
   Institutes of Health (NIH), USA;  [RO1 DK090989]
FX This work was supported by research project no. 50/2010/HD-NDT from the
   Ministry of Sciences and Technology, Vietnam, and research project RO1
   DK090989 funded by the National Institutes of Health (NIH), USA.
NR 15
TC 0
Z9 0
PU INFORMA HEALTHCARE
PI LONDON
PA TELEPHONE HOUSE, 69-77 PAUL STREET, LONDON EC2A 4LQ, ENGLAND
SN 1369-3786
EI 1460-2709
J9 MED MYCOL
JI Med. Mycol.
PD NOV
PY 2013
VL 51
IS 8
BP 884
EP 887
DI 10.3109/13693786.2013.804215
PG 4
WC Mycology; Veterinary Sciences
SC Mycology; Veterinary Sciences
GA 237SM
UT WOS:000325891200014
ER

PT J
AU Park, JS
   Lee, SJ
   Kim, TH
   Yeom, J
   Park, ES
   Seo, JH
   Jun, JS
   Lim, JY
   Park, CH
   Woo, HO
   Youn, HS
   Ko, GH
   Kang, HL
   Baik, SC
   Lee, WK
   Cho, MJ
   Rhee, KH
AF Park, Ji Sook
   Lee, Su-Jin
   Kim, Tae Hyo
   Yeom, Jeongsuk
   Park, Eun-Sil
   Seo, Ji-Hyun
   Jun, Jin-Su
   Lim, Jae-Young
   Park, Chan-Hoo
   Woo, Hyang-Ok
   Youn, Hee-Shang
   Ko, Gyung-Hyuck
   Kang, Hyung-Lyun
   Baik, Seung-Chul
   Lee, Woo-Kon
   Cho, Myung-Je
   Rhee, Kwang-Ho
TI Gastric Autoantigenic Proteins in Helicobacter Pylori Infection
SO YONSEI MEDICAL JOURNAL
LA English
DT Article
DE Helicobacter pylori; gastric atrophy; autoantigen; 2D immunoblotting
ID MOLECULAR MIMICRY; ANTIGASTRIC AUTOANTIBODIES; MONOCLONAL-ANTIBODIES;
   PEPTIC-ULCERATION; MUCOSA; IDENTIFICATION; AUTOIMMUNITY; ERADICATION;
   DISEASE; SERUM
AB Purpose: This study tried to identify novel gastric autoimmune antigens that might be involved in aggravating the atrophic gastritis among patients with Helicobacter pylori infection using two-dimensional immunoblotting analysis. Materials and Methods: Proteins from gastric mucosal antrectomy specimens and AGS cells (gastric adenocarcinoma cell lines derived from a Caucasian patient who had received no prior therapy) were 2-dimensionally immunoblotted separately with a pool of 300 sera from H. pylroi-infected patients at Gyeongsang National University Hospital. Results: Thirty-eight autoantigenic proteins including alcohol dehydrogenase [NADP+], alpha enolase, gastrokine-1, gastric triacylglycerol lipase, heat shock 70 kDa protein 1, and peroxiredoxin-2 were identified in the gastric mucosal tissue. Fourteen autoantigenic proteins including programmed cell death 6-interacting protein, serum albumin and T-complex protein 1 subunit gamma were identified in the AGS cells. Albumin, alpha-enolase, annexin A3, cytoplasmic actin 1, heat shock cognate 71 kDa protein and leukocyte elastase inhibitor were commonly observed autoantigenic proteins in both gastric mucosal tissue and AGS cells. Alpha-enolase, glutathione S-transferase P, heat shock cognate 71 kDa protein, heat shock 70 kDa protein 1, human mitochondrial adenosine triphosphate synthase (ATP) subunit beta, mitochondrial 60 kDa heat shock protein, peroxiredoxin-2, 78 kDa glucose-regulated protein precursor, tyrosine-protein phosphatase non-receptor type 11 and Tryptophan-Aspartic acid (WD) repeat-containing protein 1 showed 60% or higher amino acid positivity. Conclusion: These newly identified gastric autoimmune antigens might be useful in the control and prevention of gastroduodenal disorders, and might be valuable in breaking the vicious circle that exists in gastroduodenal disorders if their pathophysiological roles could be understood in the progress of chronic atrophic gastritis, gastroduodenal ulcers, intestinal metaplasia, and gastric carcinogenesis.
C1 [Park, Ji Sook; Lee, Su-Jin; Yeom, Jeongsuk; Park, Eun-Sil; Seo, Ji-Hyun; Jun, Jin-Su; Lim, Jae-Young; Park, Chan-Hoo; Woo, Hyang-Ok; Youn, Hee-Shang] Gyeongsang Natl Univ, Sch Med, Dept Pediat, Gyeongsang Inst Hlth Sci, Jinju 660702, South Korea.
   [Kim, Tae Hyo] Gyeongsang Natl Univ, Sch Med, Dept Internal Med, Gyeongsang Inst Hlth Sci, Jinju 660702, South Korea.
   [Ko, Gyung-Hyuck] Gyeongsang Natl Univ, Sch Med, Dept Pathol, Gyeongsang Inst Hlth Sci, Jinju 660702, South Korea.
   [Kang, Hyung-Lyun; Baik, Seung-Chul; Lee, Woo-Kon; Cho, Myung-Je; Rhee, Kwang-Ho] Gyeongsang Natl Univ, Sch Med, Dept Microbiol, Gyeongsang Inst Hlth Sci, Jinju 660702, South Korea.
RP Youn, HS (reprint author), Gyeongsang Natl Univ, Sch Med, Dept Pediat, 79 Gangnam Ro, Jinju 660702, South Korea.
EM hsyoun@gnu.ac.kr
FU Multi-year Clinical Research Fund of Gyeongsang National University
   Hospital; Ministry of Health Welfare
FX This study was supported by the Multi-year Clinical Research Fund of
   Gyeongsang National University Hospital in 2008-2009. Biospecimens were
   provided by the Gyeongsang National University Hospital, which is a
   member of the National Biobank of Korea supported by the Ministry of
   Health & Welfare.
NR 36
TC 0
Z9 0
PU YONSEI UNIV COLLEGE MEDICINE
PI SEOUL
PA IN-HONG CHOI, M.D., PH D, 50 SEONGSAN-RO, SEODAEMUN-GU, SEOUL 120-752,
   SOUTH KOREA
SN 0513-5796
EI 1976-2437
J9 YONSEI MED J
JI Yonsei Med. J.
PD NOV 1
PY 2013
VL 54
IS 6
BP 1342
EP 1352
DI 10.3349/ymj.2013.54.6.1342
PG 11
WC Medicine, General & Internal
SC General & Internal Medicine
GA 244UK
UT WOS:000326415500007
ER

PT J
AU Feher, E
   Pongor, E
   Altdorfer, K
   Kobori, L
   Lengyel, G
AF Feher, Erzsebet
   Pongor, Eva
   Altdorfer, Karoly
   Kobori, Laszlo
   Lengyel, Gabriella
TI Neuroimmunomodulation in human autoimmune liver disease
SO CELL AND TISSUE RESEARCH
LA English
DT Article
DE Hepatitis; NPY; SP; TNF-alpha; NF-kappa B
ID NECROSIS-FACTOR-ALPHA; NEUROPEPTIDE-Y NPY; PERITONEAL MACROPHAGE
   FUNCTIONS; PRIMARY BILIARY-CIRRHOSIS; SUBSTANCE-P; NERVE-FIBERS;
   IMMUNE-SYSTEM; HEPATOCELLULAR-CARCINOMA; CHRONIC GASTRITIS;
   MESSENGER-RNA
AB Bidirectional interaction between immune and nervous systems is considered an important biological process in health and disease. However, little is known about the mechanisms involved in their interaction in the human liver. This study examines the distribution of intrahepatic NPY, SP immunoreactive (IR) nerve fibers and their antomical relationship with immunocells containing tumor necrosis factor-alpha (TNF-alpha) and nuclear factor kappa B (NF-kappa B) in patients with autoimmune hepatitis. Liver specimens were obtained from control liver and autoimmune hepatitis patients. The immunoreactivity was determined by immunohisto- and immunocytochemistry and confocal laser microscopy. In hepatitis, the number of NPY-IR and SP-IR nerve fibers increased significantly. These IR nerve fibers were in very close contact with the lymphocytes. In healthy controls, no NPY-IR, SP-IR or NF-kappa B IR lymphocytes and only a few TNF-alpha positive cells, were observed. In hepatitis, some of the lymphocytes showed immunoreactivity for SP and NPY in the portal area. Fluorescent double-labeled immunostaining revealed that in these cells NPY did not colocalize with TNF-alpha or NF-kappa B. However, some of the SP fluorescence-positive immune cells exhibited immunostaining for p65 of NF-kappa B, where their labeling was detected in the nuclei. Under the electronmicroscope, these cells could be identified (lymphocytes, plasmacells and mast cells). The gap between the IR nerve fibers and immunocells was 1 mu m or even less. Overexpression of SP in lymphocytes may amplify local inflammation, while NPY may contribute to liver homeostasis in hepatitis. Neural immunomodulation (SP antagonists and NPY) might be a novel therapeutic concept in the management of liver inflammation.
C1 [Feher, Erzsebet; Pongor, Eva; Altdorfer, Karoly] Semmelweis Univ, Dept Anat Histol & Embryol, H-1085 Budapest, Hungary.
   [Kobori, Laszlo] Semmelweis Univ, Dept Transplantat & Surg, H-1085 Budapest, Hungary.
   [Lengyel, Gabriella] Semmelweis Univ, Dept Internal Med 2, H-1085 Budapest, Hungary.
   [Feher, Erzsebet] Semmelweis Univ, Dept Anat Histol & Embryol, H-1450 Budapest, Hungary.
RP Feher, E (reprint author), Semmelweis Univ, Dept Anat Histol & Embryol, Tuzolto U 58,POB 95, H-1450 Budapest, Hungary.
EM feher@ana.sote.hu
NR 62
TC 0
Z9 0
PU SPRINGER
PI NEW YORK
PA 233 SPRING ST, NEW YORK, NY 10013 USA
SN 0302-766X
EI 1432-0878
J9 CELL TISSUE RES
JI Cell Tissue Res.
PD NOV
PY 2013
VL 354
IS 2
BP 543
EP 550
DI 10.1007/s00441-013-1683-x
PG 8
WC Cell Biology
SC Cell Biology
GA 240RZ
UT WOS:000326116000018
ER

PT J
AU Su, AP
   Ke, NW
   Zhang, Y
   Wang, WG
   Zhang, ZD
   Liu, XB
   Hu, WM
   Tian, BL
AF Su, An-Ping
   Ke, Neng-Wen
   Zhang, Yi
   Wang, Wei-Guo
   Zhang, Zhao-Da
   Liu, Xu-Bao
   Hu, Wei-Ming
   Tian, Bo-Le
TI Does Modified Braun Enteroenterostomy Improve Alkaline Reflux Gastritis
   and Marginal Ulcer After Pancreaticoduodenectomy?
SO DIGESTIVE DISEASES AND SCIENCES
LA English
DT Article
DE Alkaline reflux gastritis; Marginal ulcer; Pancreaticoduodenectomy;
   Reconstruction; Modified Braun enteroenterostomy; Roux-en-Y
ID EN-Y RECONSTRUCTION; HELICOBACTER-PYLORI INFECTION; INTERNATIONAL
   STUDY-GROUP; DISTAL GASTRECTOMY; BILLROTH-II; DUODENOGASTRIC REFLUX;
   ENTEROGASTRIC REFLUX; RISK-FACTORS; SURGERY; CANCER
AB The safety of pancreaticoduodenectomy has improved significantly. However, alkaline reflux gastritis and marginal ulcer are two substantial problems after pancreaticoduodenectomy.
   To identify whether Child reconstruction with a modified Braun enteroenterostomy decreases the incidence of alkaline reflux gastritis and marginal ulcer after pancreaticoduodenectomy better than Roux-en-Y reconstruction.
   Data on 57 consecutive patients who underwent standard pancreaticoduodenectomy between January 1, 2008 and January 31, 2012 were collected prospectively. Data on early and late complications of the Child reconstruction with a modified Braun enteroenterostomy and Roux-en-Y were gathered. The risk factors of alkaline reflux gastritis and marginal ulcer were also investigated by using univariate and multivariate analyses.
   Twenty-five patients received Roux-en-Y and 32 underwent Child reconstruction with a modified Braun enteroenterostomy. Early complications after the two reconstruction methods were insignificant. Significant differences in terms of later postoperative morbidity (P = 0.01) and change in body mass index (P = 0.03) were found 12 months after pancreaticoduodenectomy. No significant difference for alkaline reflux gastritis was observed between the two methods (14.8 vs. 28.6 %, P = 0.24). Marginal ulcer occurred significantly lower in patients with the modified reconstruction than in those with Roux-en-Y reconstruction (11.1 vs. 47.6 %, P = 0.01). Peptic ulcer history, diabetes mellitus, and reconstruction type had a significant effect on marginal ulcer formation.
   Child reconstruction with a modified Braun enteroenterostomy offers an advantage with respect to marginal ulcer after standard pancreaticoduodenectomy, potentially decreasing the incidence of alkaline reflux gastritis as effectively as Roux-en-Y reconstruction.
C1 [Su, An-Ping; Ke, Neng-Wen; Zhang, Yi; Wang, Wei-Guo; Zhang, Zhao-Da; Liu, Xu-Bao; Hu, Wei-Ming; Tian, Bo-Le] Sichuan Univ, West China Hosp, Dept Hepatobiliopancreat Surg, Chengdu 610041, Sichuan Provinc, Peoples R China.
RP Tian, BL (reprint author), Sichuan Univ, West China Hosp, Dept Hepatobiliopancreat Surg, Chengdu 610041, Sichuan Provinc, Peoples R China.
EM boletian@126.com
NR 29
TC 0
Z9 0
PU SPRINGER
PI DORDRECHT
PA VAN GODEWIJCKSTRAAT 30, 3311 GZ DORDRECHT, NETHERLANDS
SN 0163-2116
EI 1573-2568
J9 DIGEST DIS SCI
JI Dig. Dis. Sci.
PD NOV
PY 2013
VL 58
IS 11
BP 3224
EP 3231
DI 10.1007/s10620-013-2803-x
PG 8
WC Gastroenterology & Hepatology
SC Gastroenterology & Hepatology
GA 241SU
UT WOS:000326188800024
ER

PT J
AU Grasberger, H
   El-Zaatari, M
   Dang, DT
   Merchant, JL
AF Grasberger, Helmut
   El-Zaatari, Mohamad
   Dang, Duyen T.
   Merchant, Juanita L.
TI Dual Oxidases Control Release of Hydrogen Peroxide by the Gastric
   Epithelium to Prevent Helicobacter felis Infection and Inflammation in
   Mice
SO GASTROENTEROLOGY
LA English
DT Article
DE Dual Oxidase; Mouse Model; Mucosal Immunity; Gastritis
ID NADPH OXIDASE; HOST-DEFENSE; IN-VIVO; PYLORI; MOUSE; COLONIZATION;
   EXPRESSION; DROSOPHILA; IMMUNITY; DISEASE
AB BACKGROUND & AIMS: Dual oxidases (DUOX) are conserved reduced nicotinamide adenine dinucleotide phosphate oxidases that produce H2O2 at the epithelial cell surface. The DUOX enzyme comprises the DUOX and DUOX maturation factor (DUOXA) subunits. Mammalian genomes encode 2 DUOX isoenzymes (DUOX1/DUOXA1 and DUOX2/DUOXA2). Expression of these genes is up-regulated during bacterial infections and chronic inflammatory diseases of the luminal gastrointestinal tract. The roles of DUOX in cellular interactions with microbes have not been determined in higher vertebrates. METHODS: Mice with disruptions of Duoxa1 and Duoxa2 genes (Duoxa(-/-) mice) and control mice were infected with Helicobacter felis to create a model of Helicobacter pylori infection-the most common human chronic infection. RESULTS: Infection with H felis induced expression of Duox2 and Duoxa2 in the stomachs of wild-type mice, and DUOX protein specifically localized to the apical surface of epithelial cells. H felis colonized the mucus layer in the stomachs of Duoxa(-/-) mice to a greater extent than in control mice. The increased colonization persisted into the chronic phase of infection and correlated with an increased, yet ineffective, inflammatory response. H felis colonization also was increased in Duoxa(+/-) mice, compared with controls. We observed reduced expression of the H2O2-inducible katA gene in H felis that colonized Duoxa(-/-) mice, compared with that found in controls (P = .0002), indicating that Duox causes oxidative stress in these bacteria. In vitro, induction of oxidative defense by H felis failed to prevent a direct bacteriostatic effect at sustained levels of H2O2 as low as 30 mu mol/L. CONCLUSIONS: Based on studies of Duoxa(-/-) mice, the DUOX enzyme complex prevents gastric colonization by H felis and the inflammatory response. These findings indicate the nonredundant function of epithelial production of H2O2 in restricting microbial colonization.
C1 [Grasberger, Helmut; El-Zaatari, Mohamad; Dang, Duyen T.; Merchant, Juanita L.] Univ Michigan, Dept Internal Med, Div Gastroenterol, Ann Arbor, MI 48109 USA.
   [Merchant, Juanita L.] Univ Michigan, Dept Mol & Integrat Physiol, Ann Arbor, MI 48109 USA.
RP Grasberger, H (reprint author), Univ Michigan, Dept Internal Med, BSRB, Room 2468,109 Zina Pitcher Pl, Ann Arbor, MI 48109 USA.
EM hgrasber@gmail.com
FU National Institutes of Health [DK55732]; United States Department of
   Veterans Affairs [1I01BX000406-01]; University of Michigan
   Gastrointestinal Peptide Research Center [P30 DK034933]
FX Supported by National Institutes of Health grant DK55732 (J.L.M.),
   United States Department of Veterans Affairs grant 1I01BX000406-01 (D.
   T. D.) and a Pilot and Feasibility Grant from the University of Michigan
   Gastrointestinal Peptide Research Center (P30 DK034933).
NR 49
TC 1
Z9 1
PU W B SAUNDERS CO-ELSEVIER INC
PI PHILADELPHIA
PA 1600 JOHN F KENNEDY BOULEVARD, STE 1800, PHILADELPHIA, PA 19103-2899 USA
SN 0016-5085
EI 1528-0012
J9 GASTROENTEROLOGY
JI Gastroenterology
PD NOV
PY 2013
VL 145
IS 5
BP 1045
EP 1054
DI 10.1053/j.gastro.2013.07.011
PG 10
WC Gastroenterology & Hepatology
SC Gastroenterology & Hepatology
GA 238UV
UT WOS:000325977600031
ER

PT J
AU Huang, J
   Zhou, L
   Geng, L
   Yang, M
   Xu, XW
   Ding, ZL
   Mao, M
   Wang, ZL
   Li, ZL
   Li, DY
   Gong, ST
AF Huang, J.
   Zhou, L.
   Geng, L.
   Yang, M.
   Xu, X. -W.
   Ding, Z. -L.
   Mao, M.
   Wang, Z. -L.
   Li, Z. -L.
   Li, D. -Y.
   Gong, S. -T.
TI Randomised controlled trial: sequential vs. standard triple therapy for
   Helicobacter pylori infection in Chinese children-a multicentre,
   open-labelled study
SO ALIMENTARY PHARMACOLOGY & THERAPEUTICS
LA English
DT Article
ID ANTIBIOTIC-RESISTANCE; DOUBLE-BLIND; ERADICATION; CLARITHROMYCIN;
   METAANALYSIS; GUIDELINES; STRAINS; PERIOD; 7-DAY; NAIVE
AB BackgroundStudies have showed that 10-day sequential treatment regimen achieved higher Helicobacter pylori eradication rate than standard triple therapies.
   AimTo compare a 10-day sequential therapy and standard triple therapy in Chinese children with H. pylori infection.
   MethodsA prospective, multicentre, open-label, randomised controlled trial was conducted in four tertiary medical centres in China. Children with H. pylori gastritis were randomly assigned to a 10-day sequential therapy consisting of omeprazole and amoxicillin for 5days followed by omeprazole, clarithromycin and metronidazole for the remaining 5days, or 7-day or 10-day standard triple therapy comprising of omeprazole, amoxicillin and clarithromycin. H. pylori eradication was assessed by H. pylori stool antigen test.
   ResultsA total of 360 patients were included. The eradication rate achieved with the 10-day sequential therapy was significantly higher than either the 7-day or 10-day standard triple treatment, either by the intention-to-treat analysis (81.4% vs. 61.9% or 67.7%, P<0.05) or per-protocol analysis (89.7% vs. 70.8% or 77.8%, P<0.05).
   ConclusionsThe 10-day sequential regimen was significantly more effective than standard 7-day or 10-day triple regimens in eradicating H. pylori infection in Chinese children.
C1 [Huang, J.; Geng, L.; Yang, M.; Gong, S. -T.] Guangzhou Med Univ, Guangzhou Women & Childrens Med Ctr, Guangzhou, Guangdong, Peoples R China.
   [Zhou, L.; Li, Z. -L.] Peking Univ, Hosp 3, Beijing 100871, Peoples R China.
   [Xu, X. -W.; Ding, Z. -L.] Beijing Childrens Hosp, Beijing, Peoples R China.
   [Mao, M.; Wang, Z. -L.] Sichuan Univ, West China Hosp 2, Chengdu 610064, Peoples R China.
   [Li, D. -Y.] Univ Missouri, Sch Med, Div Gastroenterol, Childrens Mercy Hosp, Kansas City, MO 64108 USA.
RP Gong, ST (reprint author), Guangzhou Women & Childrens Med Ctr, Dept Gastroenterol, 9 Jinsui Rd, Guangzhou 510623, Guangdong, Peoples R China.
EM dyli@cmh.edu; sitangg@126.com
FU Key Projects of the National Science & Technology Pillar Program of
   China [2007BAI04B02]
FX This study was funded in full by Key Projects of the National Science &
   Technology Pillar Program of China, No. 2007BAI04B02.
NR 30
TC 0
Z9 0
PU WILEY-BLACKWELL
PI HOBOKEN
PA 111 RIVER ST, HOBOKEN 07030-5774, NJ USA
SN 0269-2813
EI 1365-2036
J9 ALIMENT PHARM THER
JI Aliment. Pharmacol. Ther.
PD NOV
PY 2013
VL 38
IS 10
BP 1230
EP 1235
DI 10.1111/apt.12516
PG 6
WC Gastroenterology & Hepatology; Pharmacology & Pharmacy
SC Gastroenterology & Hepatology; Pharmacology & Pharmacy
GA 238UW
UT WOS:000325977700007
ER

PT J
AU Cho, SJ
   Choi, IJ
   Kook, MC
   Nam, BH
   Kim, CG
   Lee, JY
   Ryu, KW
   Kim, YW
AF Cho, S. -J.
   Choi, I. J.
   Kook, M. -C.
   Nam, B. -H.
   Kim, C. G.
   Lee, J. Y.
   Ryu, K. W.
   Kim, Y. -W.
TI Staging of intestinal- and diffuse-type gastric cancers with the OLGA
   and OLGIM staging systems
SO ALIMENTARY PHARMACOLOGY & THERAPEUTICS
LA English
DT Article
ID HELICOBACTER-PYLORI INFECTION; ATROPHIC GASTRITIS; JAPANESE PATIENTS;
   SYDNEY SYSTEM; BIOPSY SITE; FOLLOW-UP; RISK; LESIONS; CLASSIFICATION;
   POPULATION
AB BackgroundOperative link on gastritis assessment (OLGA) and Operative link on gastric intestinal metaplasia assessment (OLGIM) staging systems have been proposed for gastric cancer (GC) risk estimation.
   AimTo validate the OLGA and OLGIM staging systems in a region with high risk of GC.
   MethodsThis retrospective study included 474 GC patients and age- and sex-matched health screening control persons in a cancer centre hospital. We classified gastritis patterns according to the OLGA and OLGIM systems using the histological database that a pathologist prospectively evaluated using the updated Sydney system. GC risk according to the OLGA and OLGIM stages was evaluated using logistic regression analysis.
   ResultsMore GC patients had OLGA stages III-IV (46.2%) than controls (26.6%, P<0.001), particularly among patients with intestinal-type GCs (62.2%) compared with diffuse-type GCs (30.9%). OLGA stages III and IV were significantly associated with increased risk of GC [odds ratios (ORs), 2.09; P=0.008 and 2.04; P=0.014 respectively] in multivariate analysis. The association was more significant for intestinal-type (ORs, 4.76; P=0.001 and 4.19; P=0.002 respectively), but not diffuse-type GC. OLGIM stages from I to IV were significantly associated with increased risk of both intestinal-type (ORs, 3.64, 5.15, 7.89 and 13.20 respectively) and diffuse-type GC (ORs, 1.84, 2.59, 5.08 and 6.32 respectively) with a significantly increasing trend.
   ConclusionAs high OLGA and OLGIM stages are independent risk factors for gastric cancer, the staging systems may be useful for risk assessment in high-risk regions, especially for intestinal-type gastric cancer.
C1 [Cho, S. -J.; Choi, I. J.; Kook, M. -C.; Kim, C. G.; Lee, J. Y.; Ryu, K. W.; Kim, Y. -W.] Natl Canc Ctr, Ctr Gastr Canc, Goyang 410769, Gyeonggi, South Korea.
   [Nam, B. -H.] Natl Canc Ctr, Ctr Clin Trials, Goyang 410769, Gyeonggi, South Korea.
RP Choi, IJ (reprint author), Natl Canc Ctr, Ctr Gastr Canc, 323 Ilsan Ro, Goyang 410769, Gyeonggi, South Korea.
EM cij1224@ncc.re.kr
FU National Cancer Center, Korea [1310280]
FX This study was supported by grant 1310280 from the National Cancer
   Center, Korea.
NR 47
TC 0
Z9 0
PU WILEY-BLACKWELL
PI HOBOKEN
PA 111 RIVER ST, HOBOKEN 07030-5774, NJ USA
SN 0269-2813
EI 1365-2036
J9 ALIMENT PHARM THER
JI Aliment. Pharmacol. Ther.
PD NOV
PY 2013
VL 38
IS 10
BP 1292
EP 1302
DI 10.1111/apt.12515
PG 11
WC Gastroenterology & Hepatology; Pharmacology & Pharmacy
SC Gastroenterology & Hepatology; Pharmacology & Pharmacy
GA 238UW
UT WOS:000325977700013
ER

PT J
AU Kutlar, A
   Reid, ME
   Inati, A
   Taher, AT
   Abboud, MR
   El-Beshlawy, A
   Buchanan, GR
   Smith, H
   Ataga, KI
   Perrine, SP
   Ghalie, RG
AF Kutlar, Abdullah
   Reid, Marvin E.
   Inati, Adlette
   Taher, Ali T.
   Abboud, Miguel R.
   El-Beshlawy, Amal
   Buchanan, George R.
   Smith, Hedy
   Ataga, Kenneth I.
   Perrine, Susan P.
   Ghalie, Richard G.
TI A dose-escalation phase IIa study of 2,2-dimethylbutyrate (HQK-1001), an
   oral fetal globin inducer, in sickle cell disease
SO AMERICAN JOURNAL OF HEMATOLOGY
LA English
DT Article
ID FATTY-ACID DERIVATIVES; SODIUM PHENYLBUTYRATE; ARGININE BUTYRATE;
   VALPROIC ACID; HEMOGLOBIN-F; BETA-THALASSEMIA; GENE-EXPRESSION;
   DOUBLE-BLIND; ANEMIA; HYDROXYUREA
AB 2,2-dimethylbutyrate (HQK-1001), an orally-bioavailable promoter-targeted fetal globin gene-inducing agent, was evaluated in an open-label, randomized dose-escalation study in 52 subjects with hemoglobin SS or S/(0) thalassemia. HQK-1001 was administered daily for 26 weeks at 30 mg/kg (n = 15), 40 mg/kg (n = 18) and 50 mg/kg (n = 19), either alone (n = 21) or with hydroxyurea (n = 31). The most common drug-related adverse events were usually mild or moderate and reversible. Gastritis was graded as severe in three subjects at 40 mg/kg and was considered the dose-limiting toxicity. Subsequently all subjects were switched to the maximum tolerated dose of 30 mg/kg. Due to early discontinuations for blood transfusions, adverse events or non-compliance, only 25 subjects (48%) completed the study. Drug plasma concentrations were sustained above targeted levels at 30 mg/kg. Increases in fetal hemoglobin (Hb F) were observed in 42 subjects (80%), and 12 (23%) had increases 4%. The mean increase in Hb F was 2% [95% confidence interval (CI), 0.8-3.2%] in 21 subjects receiving HQK-1001 alone and 2.7% (95% CI, 1.7-3.8%) in 31 subjects receiving HQK-1001 plus hydroxyurea. Total hemoglobin increased by a mean of 0.65 g/dL (95% CI, 0.5-1.0 g/dL), and 13 subjects (25%) had increases 1 g/dL. Future studies are warranted to evaluate the therapeutic potential of HQK-1001 in sickle cell disease. Am. J. Heamtol. 88:E255-E260, 2013. (c) 2013 Wiley Periodicals, Inc.
C1 [Kutlar, Abdullah] Georgia Regents Univ, Med Ctr, Adult Sickle Cell Ctr, Augusta, GA USA.
   [Reid, Marvin E.] Univ W Indies, Sickle Cell Unit, Med Ctr Mona, Kingston 7, Jamaica.
   [Inati, Adlette] Rafik Hariri Univ Hosp, Dept Pediat, Beirut, Lebanon.
   [Taher, Ali T.] Amer Univ Beirut, Dept Internal Med, Med Ctr, Beirut, Lebanon.
   [Abboud, Miguel R.] Amer Univ Beirut, Dept Pediat, Med Ctr, Beirut, Lebanon.
   [El-Beshlawy, Amal] Cairo Univ, Pediat Hosp, Dept Pediat, Cairo, Egypt.
   [Buchanan, George R.] Univ Texas SW Med Ctr Dallas, Dept Pediat Hematol & Oncol, Dallas, TX 75390 USA.
   [Smith, Hedy] Tufts Univ, Med Ctr, Dept Hematol, Boston, MA 02111 USA.
   [Ataga, Kenneth I.] Univ N Carolina, Comprehens Sickle Cell Program, Chapel Hill, NC USA.
   [Perrine, Susan P.] Boston Univ, Ctr Canc, Hemoglobinopathy Thalassemia Res Unit, Boston, MA 02215 USA.
   [Ghalie, Richard G.] HemaQuest Pharmaceut, San Diego, CA 92130 USA.
RP Ghalie, RG (reprint author), HemaQuest Pharmaceut, 11995 El Camino Real,Suite 302, San Diego, CA 92130 USA.
EM rghalie@hemaquest.com
FU HemaQuest Pharmaceuticals
FX Contract grant sponsor: HemaQuest Pharmaceuticals.
NR 40
TC 1
Z9 1
PU WILEY-BLACKWELL
PI HOBOKEN
PA 111 RIVER ST, HOBOKEN 07030-5774, NJ USA
SN 0361-8609
EI 1096-8652
J9 AM J HEMATOL
JI Am. J. Hematol.
PD NOV
PY 2013
VL 88
IS 11
BP E255
EP E260
DI 10.1002/ajh.23533
PG 6
WC Hematology
SC Hematology
GA 239NX
UT WOS:000326033600003
ER

PT J
AU Haag, S
AF Haag, Sebastian
TI Long-term use of proton pump inhibitors - really harmless?
SO DEUTSCHE MEDIZINISCHE WOCHENSCHRIFT
LA German
DT Editorial Material
DE GERD; PPI; gastritis; adverse events
ID COMMUNITY-ACQUIRED PNEUMONIA; POPULATION-BASED COHORT; BONE-MINERAL
   DENSITY; COLORECTAL-CANCER; REFLUX SYMPTOMS; HIP FRACTURE; RISK;
   METAANALYSIS; INFECTION; DIETARY
C1 Gastro Praxis Wiesbaden, D-65189 Wiesbaden, Germany.
RP Haag, S (reprint author), Gastro Praxis Wiesbaden, Langenbeckpl 2, D-65189 Wiesbaden, Germany.
EM Haag@medicum-wiesbaden.de
NR 23
TC 1
Z9 1
PU GEORG THIEME VERLAG KG
PI STUTTGART
PA RUDIGERSTR 14, D-70469 STUTTGART, GERMANY
SN 0012-0472
EI 1439-4413
J9 DEUT MED WOCHENSCHR
JI Dtsch. Med. Wochenschr.
PD NOV
PY 2013
VL 138
IS 45
BP 2319
EP 2321
DI 10.1055/s-0033-1349562
PG 3
WC Medicine, General & Internal
SC General & Internal Medicine
GA 240SC
UT WOS:000326116300014
ER

PT J
AU Hayashi, Y
   Tsujii, M
   Wang, J
   Kondo, J
   Akasaka, T
   Jin, Y
   Li, W
   Nakamura, T
   Nishida, T
   Iijima, H
   Tsuji, S
   Kawano, S
   Hayashi, N
   Takehara, T
AF Hayashi, Yoshito
   Tsujii, Masahiko
   Wang, Jun
   Kondo, Jumpei
   Akasaka, Tomofumi
   Jin, Ying
   Li, Wei
   Nakamura, Toru
   Nishida, Tsutomu
   Iijima, Hideki
   Tsuji, Shingo
   Kawano, Sunao
   Hayashi, Norio
   Takehara, Tetsuo
TI CagA mediates epigenetic regulation to attenuate let-7 expression in
   Helicobacter pylori-related carcinogenesis
SO GUT
LA English
DT Article
DE Helicobacter Pylori; Gastric Cancer; Methylation
ID GASTRIC EPITHELIAL-CELLS; ANDROGEN RECEPTOR; DNA METHYLATION; MICRORNA
   FAMILY; CANCER; INFECTION; PROTEIN; GENE; EZH2; OVEREXPRESSION
AB Objective MicroRNAs (miRNAs) act as tumour suppressor genes or oncogenes in the regulation of multiple carcinogenic processes. Aberrant miRNA expression is reported in Helicobacter pylori (H pylori)-related gastritis and gastric cancer. The cytotoxin-associated gene A (CagA) of H pylori has a pathophysiologically important role in gastric carcinogenesis. A study was undertaken to evaluate the effect of CagA on miRNA expression and its regulatory mechanism.
   Methods The effect of CagA on miRNA expression was assessed by comprehensive miRNA microarray. The mechanisms of the in vitro and in vivo effects of CagA on histone modification and DNA methylation and the involvement of CagA-dysregulated signal transduction on let-7, an important representative miRNA in gastric carcinogenesis, were investigated.
   Results In in vitro experiments, CagA significantly attenuated let-7 expression leading to Ras pathway activation. CagA enhanced c-myc, DNA methyltransferase 3B (DNMT3B) and Enhancer of Zeste homologue 2 (EZH2) expression and attenuated miR-26a and miR-101 expression, which resulted in the attenuation of let-7 expression by histone and DNA methylation. Experiments performed in CagA transgenic mice revealed that c-myc, EZH2 and DNMT3B expression were enhanced and let-7 expression was attenuated to induce Ras oncoprotein expression in the stomach, with no associated inflammation.
   Conclusions H pylori CagA induces aberrant epigenetic silencing of let-7 expression, leading to Ras upregulation.
C1 [Hayashi, Yoshito; Tsujii, Masahiko; Kondo, Jumpei; Akasaka, Tomofumi; Jin, Ying; Li, Wei; Nishida, Tsutomu; Iijima, Hideki; Takehara, Tetsuo] Osaka Univ, Grad Sch Med, Dept Gastroenterol & Hepatol, Suita, Osaka 5650871, Japan.
   [Wang, Jun] 451 Hosp, Dept Gastroenterol, Xian, Peoples R China.
   [Nakamura, Toru] Osaka Univ, Grad Sch Med, Dept Clin Lab Sci, Suita, Osaka 5650871, Japan.
   [Tsuji, Shingo] Osaka Seamens Hosp, Osaka, Japan.
   [Kawano, Sunao] Hankyu Hanshin Business Associate, Hlth Care Ctr, Nishinomiya, Hyogo, Japan.
   [Hayashi, Norio] Kansai Rousai Hosp, Amagasaki, Hyogo, Japan.
RP Takehara, T (reprint author), Osaka Univ, Grad Sch Med, Dept Gastroenterol & Hepatol, 2-2 Yamada Oka, Suita, Osaka 5650871, Japan.
EM takehara@gh.med.osaka-u.ac.jp
FU Ministry of Education, Culture, Sports, Sciences, and Technology, Japan
FX This work was supported in part by a Grant-in-Aid for Scientific
   Research from the Ministry of Education, Culture, Sports, Sciences, and
   Technology, Japan (to MT).
NR 49
TC 5
Z9 5
PU BMJ PUBLISHING GROUP
PI LONDON
PA BRITISH MED ASSOC HOUSE, TAVISTOCK SQUARE, LONDON WC1H 9JR, ENGLAND
SN 0017-5749
EI 1468-3288
J9 GUT
JI Gut
PD NOV
PY 2013
VL 62
IS 11
BP 1536
EP 1546
DI 10.1136/gutjnl-2011-301625
PG 11
WC Gastroenterology & Hepatology
SC Gastroenterology & Hepatology
GA 233GW
UT WOS:000325557200005
ER

PT J
AU Jimenez-Soto, LF
   Clausen, S
   Sprenger, A
   Ertl, C
   Haas, R
AF Jimenez-Soto, Luisa F.
   Clausen, Sabine
   Sprenger, Annika
   Ertl, Claudia
   Haas, Rainer
TI Dynamics of the Cag-type IV secretion system of Helicobacter pylori as
   studied by bacterial co-infections
SO CELLULAR MICROBIOLOGY
LA English
DT Article
ID GASTRIC EPITHELIAL-CELLS; VACUOLATING CYTOTOXIN; EFFECTOR PROTEIN;
   ACTIVATION; STRAINS; PHOSPHORYLATION; INFECTION; INTEGRIN;
   TRANSLOCATION; ADHERENCE
AB Many pathogenic Gram-negative bacteria possess type IV secretion systems (T4SS) to inject effector proteins directly into host cells to modulate cellular processes to their benefit. The human bacterial pathogen Helicobacter pylori, a major aetiological agent in the development of chronic gastritis, duodenal ulcer and gastric carcinoma, harbours the cag-T4SS to inject the cytotoxin associated Antigen (CagA) into gastric epithelial cells. This results in deregulation of major signalling cascades, actin-cytoskeletal rearrangements and eventually gastric cancer. We show here that a pre-infection with live H.pylori has a dose-dependent negative effect on the CagA translocation efficiency of a later infecting strain. This effect of the first' strain was independent of any of its T4SS, the vacuolating cytotoxin (VacA) or flagella. Other bacterial pathogens, e.g. pathogenic Escherichia coli, Campylobacter jejuni, Staphylococcus aureus, or commensal bacteria, such as lactobacilli, were unable to interfere with H.pylori's CagA translocation capacity in the same way. This interference was independent of the 1 integrin receptor availability for H.pylori, but certain H.pylori outer membrane proteins, such as HopI, HopQ or AlpAB, were essential for the effect. We suggest that the specific interference mechanism induced by H.pylori represents a cellularresponse to restrict and control CagA translocation into a host cell to control the cellular damage.
C1 [Jimenez-Soto, Luisa F.; Clausen, Sabine; Sprenger, Annika; Ertl, Claudia; Haas, Rainer] Univ Munich, Max von Pettenkofer Inst Hyg & Med Microbiol, D-80336 Munich, Germany.
   [Haas, Rainer] Ludwig Maximilians Univ Munchen, German Ctr Infect Res DZIF, Munich, Germany.
RP Haas, R (reprint author), Univ Munich, Max von Pettenkofer Inst Hyg & Med Microbiol, Pettenkoferstr 9a, D-80336 Munich, Germany.
EM jimenez@mvp.uni-muenchen.de; haas@mvp.uni-muenchen.de
FU DFG [HA2697/15-1, HA2697/16-1]; Munchner Medizinische Wochenschrift
   (MMW)
FX The authors are grateful to Wolfgang Fischer for critical reading of the
   manuscript and for helpful discussions. This work was supported by
   research grants of the DFG (HA2697/15-1 and HA2697/16-1) to R.H. and
   from the Munchner Medizinische Wochenschrift (MMW) to L.J.-S.
NR 40
TC 2
Z9 2
PU WILEY-BLACKWELL
PI HOBOKEN
PA 111 RIVER ST, HOBOKEN 07030-5774, NJ USA
SN 1462-5814
EI 1462-5822
J9 CELL MICROBIOL
JI Cell Microbiol.
PD NOV
PY 2013
VL 15
IS 11
BP 1924
EP 1937
DI 10.1111/cmi.12166
PG 14
WC Cell Biology; Microbiology
SC Cell Biology; Microbiology
GA 233CD
UT WOS:000325541700011
ER

PT J
AU Ozaki, T
   Yamashita, H
   Kaneko, S
   Yorifuji, H
   Takahashi, H
   Ueda, Y
   Takahashi, Y
   Kaneko, H
   Kano, T
   Mimori, A
AF Ozaki, Takashi
   Yamashita, Hiroyuki
   Kaneko, Shunta
   Yorifuji, Hideki
   Takahashi, Hiroyuki
   Ueda, Yo
   Takahashi, Yuko
   Kaneko, Hiroshi
   Kano, Toshikazu
   Mimori, Akio
TI Cytomegalovirus disease of the upper gastrointestinal tract in patients
   with rheumatic diseases: a case series and literature review
SO CLINICAL RHEUMATOLOGY
LA English
DT Review
DE Cytomegalovirus antigenemia; Cytomegalovirus disease; Rheumatic
   diseases; Upper gastrointestinal tract
ID ORGAN TRANSPLANT RECIPIENTS; SYSTEMIC-LUPUS-ERYTHEMATOSUS; STEM-CELL
   TRANSPLANTATION; SINGLE-CENTER EXPERIENCE; CMV ANTIGENEMIA; INFECTION;
   THERAPY; GANCICLOVIR; ESOPHAGITIS; VALGANCICLOVIR
AB Cytomegalovirus disease of the upper gastrointestinal tract (CMV-UGT) is a rare but significant complication in patients with rheumatic diseases. We reviewed records for January 2004 to December 2012 and investigated the occurrence of CMV-UGT in patients with rheumatic diseases to evaluate clinical characteristics, the value of the CMV antigenemia assay, and the association between immunosuppressive therapy and CMV-UGT. Ten CMV-UGT events (six gastric ulcer, two esophagitis, one gastritis, and one duodenal ulcer) in nine patients (three rheumatoid arthritis, three systemic lupus erythematosus, one dermatomyositis, one systemic sclerosis, and one overlap syndrome) were identified based on pathology. Mean age was 66.5 (range, 53-76) years. The CMV antigenemia assay was negative in five cases (50 %). All ten cases received glucocorticoids and six (60 %) received pulsed glucocorticoids. Mean prednisolone dose was 31.3 (range, 7.5-40) mg/day at diagnosis. Concomitant immunosuppressive agents were used in eight cases (80 %). Considering other published cases, the most common immunosuppressive drug was cyclophosphamide (ten cases; 45 %). Notably, two of our patients who were treated with low-dose glucocorticoids plus other milder immunosuppressive drugs (methotrexate and cyclosporine) also developed CMV-UGT. Life-threatening complications such as massive bleeding or perforated ulcer occurred in two patients. These results suggest that patients receiving intensive immunosuppressive therapy such as high-dose glucocorticoids and cyclophosphamide are at higher risk for developing CMV-UGT. Moreover, CMV-UGT can occur even with low-dose glucocorticoid therapy and relatively mild immunosuppressive agents. The value of the CMV antigenemia assay for predicting CMV-UGT appears to be limited.
C1 [Ozaki, Takashi; Yamashita, Hiroyuki; Kaneko, Shunta; Yorifuji, Hideki; Takahashi, Hiroyuki; Ueda, Yo; Takahashi, Yuko; Kaneko, Hiroshi; Kano, Toshikazu; Mimori, Akio] Natl Ctr Global Hlth & Med, Div Rheumat Dis, Shinjuku Ku, Tokyo 1628655, Japan.
RP Ozaki, T (reprint author), Natl Ctr Global Hlth & Med, Div Rheumat Dis, Shinjuku Ku, 1-21-1 Toyama, Tokyo 1628655, Japan.
EM tksozk1006@gmail.com
FU Ministry of Health, Labor, and Welfare of Japan
FX This work was supported by Grants-in-Aid for Research on Intractable
   Diseases from the Ministry of Health, Labor, and Welfare of Japan.
NR 36
TC 0
Z9 0
PU SPRINGER LONDON LTD
PI LONDON
PA 236 GRAYS INN RD, 6TH FLOOR, LONDON WC1X 8HL, ENGLAND
SN 0770-3198
EI 1434-9949
J9 CLIN RHEUMATOL
JI Clin. Rheumatol.
PD NOV
PY 2013
VL 32
IS 11
BP 1683
EP 1690
DI 10.1007/s10067-013-2363-7
PG 8
WC Rheumatology
SC Rheumatology
GA 236OZ
UT WOS:000325809900019
ER

PT J
AU Salicru, M
   Juarez, D
   Genta, RM
AF Salicru, Mauricio
   Juarez, Dolores
   Genta, Robert M.
TI Low prevalence of H. pylori infection in patients with gastroparesis
SO DIGESTIVE AND LIVER DISEASE
LA English
DT Article
DE Gast roparesis; Helicobacter pylori; Intestinal metaplasia; Reactive
   gastropathy
ID INTESTINAL METAPLASIA; REACTIVE GASTROPATHY; GASTRITIS; DYSPEPSIA;
   PATHOLOGY; REFLUX
AB Background: The histopathology of the gastric mucosa in patients with gastroparesis, a condition characterized by gastric retention without obstruction, has not been described.
   Aim: To test the hypothesis that reactive gastropathy is more common in patients with gastroparesis than in subjects with normal gastric motility.
   Methods: We compared the prevalence of reactive gastropathy, Helicobacter pylori infection, chronic gastritis, and intestinal metaplasia in patients with and without a clinical diagnosis of gastroparesis extracted from a national database of subjects with gastric biopsies (1/2008-6/2012).
   Results: There were 3040 patients with gastroparesis (median age 58 years, 67.3% women) and 575,895 controls (median age 57 years, 62.0% women) with no evidence of gastroparesis. Reactive gastropathy was marginally more prevalent in patients with gastroparesis (18.9%) than in controls (17.0%). In contrast, H. pylon gastritis was present in 10.8% of controls, but only in 5.9% patients with gastroparesis (OR 0.52; 95% CI 0.45-0.61). Intestinal metaplasia was also less common in patients with gastroparesis (2.8% versus 3.9%; OR 0.82; 95% CI 0.58-0.89).
   Conclusions: The low prevalence of H. pylon infection in gastroparesis could be explained by higher rates of previous eradication, conditions unfavourable to the survival of H. pylon, or a protective effect of mucosal inflammation against the development of motility disorders. Published by Elsevier Ltd on behalf of Editrice Gastroenterologica Italiana S.r.l.
C1 [Salicru, Mauricio; Juarez, Dolores; Genta, Robert M.] Miraca Life Sci, Miraca Life Sci Res Inst, Irving, TX 75039 USA.
RP Genta, RM (reprint author), Miraca Life Sci, 6655 North MacArthur Blvd, Irving, TX 75039 USA.
EM robert.genta@utsouthwestern.edu
NR 19
TC 0
Z9 0
PU ELSEVIER SCIENCE INC
PI NEW YORK
PA 360 PARK AVE SOUTH, NEW YORK, NY 10010-1710 USA
SN 1590-8658
EI 1878-3562
J9 DIGEST LIVER DIS
JI Dig. Liver Dis.
PD NOV
PY 2013
VL 45
IS 11
BP 905
EP 908
DI 10.1016/j.dld.2013.05.001
PG 4
WC Gastroenterology & Hepatology
SC Gastroenterology & Hepatology
GA 233YE
UT WOS:000325604700008
ER

PT J
AU Ertem, D
AF Ertem, Deniz
TI Clinical Practice: Helicobacter pylori infection in childhood
SO EUROPEAN JOURNAL OF PEDIATRICS
LA English
DT Review
DE Helicobacter pylori; Prevalence; Abdominal pain; Peptic ulcer disease;
   Diagnosis; Treatment
ID IRON-DEFICIENCY ANEMIA; PUBLIC-HEALTH IMPLICATIONS; STOOL
   ENZYME-IMMUNOASSAY; GASTRIC-CANCER; CLARITHROMYCIN RESISTANCE;
   ANTIBIOTIC-RESISTANCE; CONSENSUS REPORT; RISK-FACTORS; BREATH TEST;
   HONG-KONG
AB Helicobacter pylori infection is recognised as a cause of gastritis and peptic ulcer disease (PUD) and usually acquired during the first years of life. While there is a decline in the prevalence of H. pylori infection in northern and western European countries, the infection is still common in southern and eastern parts of Europe and Asia. Symptoms of H. pylori-related PUD are nonspecific in children and may include epigastric pain, nausea and/or vomiting, anorexia, iron deficiency anaemia and hematemesis. Besides, only a small proportion of children develop symptoms and clinically relevant gastrointestinal disease. H. pylori infection can be diagnosed either by invasive tests requiring endoscopy and biopsy or non-invasive tests including the C-13-urea breath test, detection of H. pylori antigen in stool and detection of antibodies in serum, urine and saliva. The aim of treatment is at least 90 % eradication rate of the bacteria, and a combination of two antibiotics plus a proton pump inhibitor has been recommended as first-line treatment. However, frequent use of antibiotics during childhood is associated with a decline in eradication rates and the search for new treatment strategies as well. This is an overview of the latest knowledge and evidence-based guidelines regarding clinical presentation, diagnosis and treatment of H. pylori infection in childhood.
C1 Marmara Univ, Sch Med, Div Pediat Gastroenterol Hepatol & Nutr, Istanbul, Turkey.
RP Ertem, D (reprint author), Marmara Univ, Sch Med, Div Pediat Gastroenterol Hepatol & Nutr, Fevzi Cakmak Mah Mimar Sinan Cad 41, Istanbul, Turkey.
EM dertem@hotmail.com
NR 63
TC 1
Z9 1
PU SPRINGER
PI NEW YORK
PA 233 SPRING ST, NEW YORK, NY 10013 USA
SN 0340-6199
EI 1432-1076
J9 EUR J PEDIATR
JI Eur. J. Pediatr.
PD NOV
PY 2013
VL 172
IS 11
BP 1427
EP 1434
DI 10.1007/s00431-012-1823-4
PG 8
WC Pediatrics
SC Pediatrics
GA 234FY
UT WOS:000325628900001
ER

PT J
AU Bracarense, APFRL
   Yamasaki, L
   Silva, EO
   Oliveira, RL
   Alfieri, AA
AF Bracarense, A. P. F. R. L.
   Yamasaki, L.
   Silva, E. O.
   Oliveira, R. L.
   Alfieri, A. A.
TI Helicobacter spp. Infection Induces Changes in Epithelial Proliferation
   and E-cadherin Expression in the Gastric Mucosa of Pigs
SO JOURNAL OF COMPARATIVE PATHOLOGY
LA English
DT Article
DE epithelial proliferation; Helicobacter spp.; pig; stomach
ID PYLORI INFECTION; SUIS INFECTION; PCR; IDENTIFICATION; STOMACH; SAMPLES;
   ANIMALS; LESIONS; SWINE; DOGS
AB Gastric disease is common in finishing pigs. Helicobacter spp. infection has been associated with gastritis, gastric ulcers and gastric neoplasia in man and animals. The aim of this study was to determine the effects of Helicobacter spp. infection on gastric morphology in pigs, with emphasis on glandular cell proliferation and E-cadherin expression. Samples of fundus and antrum from 67 finishing pigs were examined microscopically and by immunohistochemistry. The presence of Helicobacter spp. was confirmed by polymerase chain reaction (PCR). Mucosal changes were evaluated and epithelial proliferation was determined by evaluation of the morphometry of nucleolar organizer regions and counting proliferating cell nuclear antigen-positive cells and mitotic figures. Intercellular adhesion was evaluated by E-cadherin expression. In 47 (70%) pigs, Helicobacter spp. infection was confirmed by PCR. Histological findings associated with the infection included mononuclear cell infiltration of the lamina propria and glandular degeneration. There was a significant association between infection and epithelial proliferation in both regions as well as a decrease in the expression of E-cadherin in the antrum.(c) 2013 Elsevier Ltd. All rights reserved.
C1 [Bracarense, A. P. F. R. L.; Yamasaki, L.; Silva, E. O.; Oliveira, R. L.; Alfieri, A. A.] Univ Estadual Londrina, Dept Vet, BR-86051990 Londrina, Parana, Brazil.
RP Bracarense, APFRL (reprint author), Univ Estadual Londrina, Dept Vet, Campus Univ,Rodovia Celso Garcia Cid,Km 380, BR-86051990 Londrina, Parana, Brazil.
EM anapaula@uel.br
FU CNPq, Brazil [475577]; Fundacao Araucaria, Brazil [3650]; CNPq
FX This project was supported by a grant of CNPq, Brazil (475577) and
   Fundacao Araucaria, Brazil (3650). A.P.F.R.L. Bracarense and A.A.
   Alfieri were supported by a research fellowship financed by CNPq.
NR 38
TC 0
Z9 0
PU ELSEVIER SCI LTD
PI OXFORD
PA THE BOULEVARD, LANGFORD LANE, KIDLINGTON, OXFORD OX5 1GB, OXON, ENGLAND
SN 0021-9975
EI 1532-3129
J9 J COMP PATHOL
JI J. Comp. Pathol.
PD NOV
PY 2013
VL 149
IS 4
BP 402
EP 409
DI 10.1016/j.jcpa.2013.06.002
PG 8
WC Pathology; Veterinary Sciences
SC Pathology; Veterinary Sciences
GA 234VI
UT WOS:000325672000002
ER

PT J
AU Ling, F
   Wang, XC
   Dai, DF
   Yu, M
   Chen, C
   Qian, JY
   Liu, C
   Zhang, YY
   Ding, J
   Guan, XW
   Shao, SH
AF Ling, Feng
   Wang, Xiaochun
   Dai, DongFang
   Yu, Min
   Chen, Cheng
   Qian, Jingyi
   Liu, Chang
   Zhang, Yuanyuan
   Ding, Jie
   Guan, Xian Wei
   Shao, Shihe
TI The Helicobacter pylori Protein CagM is Located in the Transmembrane
   Channel That is Required for CagA Translocation
SO CURRENT MICROBIOLOGY
LA English
DT Article
ID IV SECRETION SYSTEMS; PATHOGENICITY ISLAND; ACID-SECRETION; INFECTION;
   PATHOGENESIS; MEMBRANE; HOST
AB Helicobacter pylori (H. pylori) is a human gastric pathogen that colonizes the stomach in more than 50 % of the world's human population. Infection with this bacterium can induce several gastric diseases ranging from gastritis to peptic ulcer and gastric cancer. Virulent H. pylori isolates harboring the cag pathogenicity island (cag PAI), which encodes a Type IV Secretion System (T4SS), form a pilus for the injection of its major virulence protein CagA into gastric cells. Several cag PAI genes have been identified as homologues of T4SS genes from Agrobacterium tumefaciens, while the other members in cag PAI still have no known function. We studied one of such proteins with unknown function, CagM, which was predicted to have a putative N-terminal signal sequence and at least three transmembrane helices. To determine the subcellular localization of CagM, we performed a cell fractionation procedure and produced rabbit anti-CagM polyclonal antibodies for immunoblotting assays. Furthermore, we generated an isogenic Delta cagM mutant to investigate the ability of CagA translocation compared with the wild-type NCTC 11637 strain using GES-1 and MKN-45 cell infection experiments. Our results indicated that CagM was mainly located in the bacterial membrane, partially located in the periplasm, and essential for CagA translocation both in GES-1 and MKN-45 cells, which suggested that CagM was one of the core members of Cag T4SS and localized in the transmembrane channel.
C1 [Ling, Feng; Wang, Xiaochun; Yu, Min; Chen, Cheng; Qian, Jingyi; Liu, Chang; Zhang, Yuanyuan; Ding, Jie; Guan, Xian Wei; Shao, Shihe] Jiangsu Univ, Sch Med Sci & Lab Med, Zhenjiang 212013, Jiangsu, Peoples R China.
   [Ling, Feng] Nanjing Univ Chinese Med, Dept Clin Lab, Kunshan Hosp Tradit Chinese Med, Kunshan 215300, Jiangsu, Peoples R China.
   [Dai, DongFang] Jiangsu Univ, Affiliated Hosp, Zhenjiang 212001, Jiangsu, Peoples R China.
RP Shao, SH (reprint author), Jiangsu Univ, Sch Med Sci & Lab Med, Zhenjiang 212013, Jiangsu, Peoples R China.
EM tclingfeng@163.com; shaoshihe2006@163.com
FU National Natural Sciences Foundation of China [81271795]; Specialized
   Fund of Clinical Medicine in Jiangsu Province [BL2012047]; Innovation
   Fund for candidate of doctor in Jiangsu Province [CX10B_280Z];
   Specialized Research Fund for the Doctoral Program of Higher Education
   of China [20123227110008]
FX This study was supported by the National Natural Sciences Foundation of
   China (81271795), the Specialized Fund of Clinical Medicine in Jiangsu
   Province (BL2012047), the Innovation Fund for candidate of doctor in
   Jiangsu Province (CX10B_280Z), and the Specialized Research Fund for the
   Doctoral Program of Higher Education of China (20123227110008).
NR 23
TC 1
Z9 1
PU SPRINGER
PI NEW YORK
PA 233 SPRING ST, NEW YORK, NY 10013 USA
SN 0343-8651
J9 CURR MICROBIOL
JI Curr. Microbiol.
PD NOV
PY 2013
VL 67
IS 5
BP 531
EP 536
DI 10.1007/s00284-013-0402-x
PG 6
WC Microbiology
SC Microbiology
GA 228XL
UT WOS:000325225300004
ER

PT J
AU Roka, K
   Roma, E
   Stefanaki, K
   Panayotou, I
   Kopsidas, G
   Chouliaras, G
AF Roka, Kleoniki
   Roma, Eleftheria
   Stefanaki, Kalliopi
   Panayotou, Ioanna
   Kopsidas, Giannis
   Chouliaras, Giorgos
TI The value of focally enhanced gastritis in the diagnosis of pediatric
   inflammatory bowel diseases
SO JOURNAL OF CROHNS & COLITIS
LA English
DT Article
DE Focally enhanced gastritis; Inflammatory bowel disease; Crohn's disease;
   Ulcerative colitis; Inflammatory bowel disease unclassified; Prognostic
   factors
ID CROHNS-DISEASE; CLINICAL-SIGNIFICANCE; ULCERATIVE-COLITIS; CHILDREN
AB Background and aims: Focally enhanced gastritis (FEG) has been suggested as a diagnostic marker for patients with Crohn's disease. In this study we evaluated the prevalence of FEG in children with inflammatory bowel diseases (IBD) and assessed the ability of FEG to distinguish IBD from non-IBD patients.
   Methods: A retrospective study of the children who underwent esophagogastroduodenal endoscopy (EGD) during 2004-2011 was performed, after excluding individuals with H. pylori infection and celiac disease. Two groups were studied: patients with IBD (IBD group, n = 185) and non-IBD patients who underwent endoscopy of the upper gastrointestinal tract for various abdominal complaints (non-IBD group, n = 684). Relation of FEG to age and gender was also assessed.
   Results: FEG was found significantly more frequently among children with IBD (35.7% vs 3.4%, respectively, p<0.001). Children with FEG were 15.4 times more likely to have IBD than to belong in the non-IBD group. All types of IBD had significantly higher frequencies of FEG compared to non-IBD individuals (Crohn's disease: 54.1%, ulcerative colitis: 21.6%, IBD unclassified: 18.4%, all three comparisons with the non-IBD group: p-values<0.001). FEG positivity was more common in females compared to males with Crohn's disease and ulcerative colitis and in children younger than 2 years in the IBD-unspecified group. FEG achieved a sensitivity of 35.7% and specificity of 96.6% in distinguishing between IBD from non-IBD patients.
   Conclusions: FEG has significantly higher prevalence in children with IBD, particularly Crohn's disease and can be a valuable supporting finding in cases of indefinite diagnosis. (C) 2012 European Crohn's and Colitis Organisation. Published by Elsevier B.V. All rights reserved.
C1 [Roka, Kleoniki; Roma, Eleftheria; Panayotou, Ioanna; Kopsidas, Giannis; Chouliaras, Giorgos] Univ Athens, Aghia Sophia Childrens Hosp, Dept Paediat 1, Athens 11527, Greece.
   [Stefanaki, Kalliopi] Aghia Sophia Childrens Hosp, Dept Pathol, Athens, Greece.
RP Chouliaras, G (reprint author), Univ Athens, Sch Med, Dept Paediat 1, Aghia Sophia Childrens Hosp, Thivon & Papadiamantopoulou Str, GR-11527 Athens, Greece.
EM kleonikiroka@hotmail.com; roma2el@otenet.gr; kalstef@otenet.gr;
   ioanna.panayotou@gmail.com; johnkopsidas@gmail.com;
   georgehouliaras@msn.com
NR 17
TC 2
Z9 2
PU ELSEVIER SCIENCE BV
PI AMSTERDAM
PA PO BOX 211, 1000 AE AMSTERDAM, NETHERLANDS
SN 1873-9946
J9 J CROHNS COLITIS
JI J. Crohns Colitis
PD NOV 1
PY 2013
VL 7
IS 10
BP 797
EP 802
DI 10.1016/j.crohns.2012.11.003
PG 6
WC Gastroenterology & Hepatology
SC Gastroenterology & Hepatology
GA 228OT
UT WOS:000325196800004
ER

PT J
AU Magro, F
   Langner, C
   Driessen, A
   Ensari, A
   Geboes, K
   Mantzaris, GJ
   Villanacci, V
   Becheanu, G
   Nunes, PB
   Cathomas, G
   Fries, W
   Jouret-Mourin, A
   Mescoli, C
   de Petris, G
   Rubio, CA
   Shepherd, NA
   Vieth, M
   Eliakim, R
AF Magro, F.
   Langner, C.
   Driessen, A.
   Ensari, A.
   Geboes, K.
   Mantzaris, G. J.
   Villanacci, V.
   Becheanu, G.
   Borralho Nunes, P.
   Cathomas, G.
   Fries, W.
   Jouret-Mourin, A.
   Mescoli, C.
   de Petris, G.
   Rubio, C. A.
   Shepherd, N. A.
   Vieth, M.
   Eliakim, R.
CA ESP
   ECCO
TI European consensus on the histopathology of inflammatory bowel disease
SO JOURNAL OF CROHNS & COLITIS
LA English
DT Article
DE Inflammatory bowel disease; Ulcerative colitis; Crohn's disease;
   Histopathology; Consensus
ID CHRONIC ULCERATIVE-COLITIS; LOW-GRADE DYSPLASIA; POUCH-ANAL ANASTOMOSIS;
   SELF-LIMITED COLITIS; DIFFICILE-ASSOCIATED DIARRHEA; FOCALLY ENHANCED
   GASTRITIS; CROHNS-DISEASE; COLLAGENOUS-COLITIS; MICROSCOPIC COLITIS;
   LYMPHOCYTIC COLITIS
AB The histologic examination of endoscopic biopsies or resection specimens remains a key step in the work-up of affected inflammatory bowel disease (IBD) patients and can be used for diagnosis and differential diagnosis, particularly in the differentiation of UC from CD and other non-IBD related colitides. The introduction of new treatment strategies in inflammatory bowel disease (IBD) interfering with the patients' immune system may result in mucosal healing, making the pathologists aware of the impact of treatment upon diagnostic features. The European Crohn's and Colitis Organisation (ECCO) and the European Society of Pathology (ESP) jointly elaborated a consensus to establish standards for histopathology diagnosis in IBD. The consensus endeavors to address: (i) procedures required for a proper diagnosis, (ii) features which can be used for the analysis of endoscopic biopsies, (iii) features which can be used for the analysis of surgical samples, (iv) criteria for diagnosis and differential diagnosis, and (v) special situations including those inherent to therapy. Questions that were addressed include: how many features should be present for a firm diagnosis? What is the role of histology in patient management, including search for dysplasia? Which features if any, can be used for assessment of disease activity? The statements and general recommendations of this consensus are based on the highest level of evidence available, but significant gaps remain in certain areas. (C) 2013 European Crohn's and Colitis Organisation. Published by Elsevier B.V. All rights reserved.
C1 [Magro, F.] Univ Porto, Fac Med, Inst Mol & Cell Biol, Dept Pharmacol & Therapeut,Hosp Sao Joao, P-4200319 Oporto, Portugal.
   [Langner, C.] Med Univ Graz, Inst Pathol, Graz, Austria.
   [Driessen, A.] Univ Antwerp Hosp, Dept Pathol, Antwerp, Belgium.
   [Ensari, A.] Ankara Univ, Sch Med, Dept Pathol, TR-06100 Ankara, Turkey.
   [Geboes, K.] UZ Leuven, Dept Pathol, Louvain, Belgium.
   [Mantzaris, G. J.] Evangelismos Med Ctr, Dept Gastroenterol 1, Athens, Greece.
   [Villanacci, V.] Spedali Civil Brescia, Pathol, I-25125 Brescia, Italy.
   [Becheanu, G.] Carol Davila Univ Med & Pharm, Dept Pathol, Bucharest, Romania.
   [Borralho Nunes, P.] Univ Lisbon, Escola Super Tecnol Saude Lisboa, Inst Anat Patol, P-1699 Lisbon, Portugal.
   [Borralho Nunes, P.] Univ Lisbon, Fac Med, P-1699 Lisbon, Portugal.
   [Cathomas, G.] Kanonsspital Baselland, Inst Pathol, Liestal, Switzerland.
   [Fries, W.] Univ Messina, Clin Unit Chron Bowel Disorders, Dept Clin & Expt Med, I-98100 Messina, Italy.
   [Jouret-Mourin, A.] UCL, Clin Univ St Luc, Dept Pathol, Brussels, Belgium.
   [Mescoli, C.] Univ Padua, Dept Med DIMED, Surg Pathol & Cytopathol Unit, I-35100 Padua, Italy.
   [de Petris, G.] Mayo Clin Arizona, Dept Pathol & Lab Med, Scottsdale, AZ USA.
   [Rubio, C. A.] Karolinska Inst & Univ Hosp, Gastrointestinal & Liver Pathol Res Lab, Stockholm, Sweden.
   [Shepherd, N. A.] Cheltenham Gen Hosp, Gloucestershire Cellular Pathol Lab, Cheltenham, Glos, England.
   [Vieth, M.] Klinikum Bayreuth, Bayreuth, Germany.
   [Eliakim, R.] Sheba Med Ctr, Sheba, Israel.
RP Magro, F (reprint author), Univ Porto, Fac Med, Inst Pharmacol & Therapeut, P-4200319 Oporto, Portugal.
EM fm@med.up.p
NR 248
TC 11
Z9 13
PU ELSEVIER SCIENCE BV
PI AMSTERDAM
PA PO BOX 211, 1000 AE AMSTERDAM, NETHERLANDS
SN 1873-9946
EI 1876-4479
J9 J CROHNS COLITIS
JI J. Crohns Colitis
PD NOV 1
PY 2013
VL 7
IS 10
BP 827
EP 851
DI 10.1016/j.crohns.2013.06.001
PG 25
WC Gastroenterology & Hepatology
SC Gastroenterology & Hepatology
GA 228OT
UT WOS:000325196800008
ER

PT J
AU Guo, JF
   Bai, Y
   Li, ZS
AF Guo, Jie Fang
   Bai, Yu
   Li, Zhao Shen
TI Diagnostic yield of repeat upper gastrointestinal endoscopy for patients
   with functional dyspepsia
SO JOURNAL OF DIGESTIVE DISEASES
LA English
DT Article
DE diagnosis; dyspepsia; endoscope; gastritis; neoplasms; upper
   gastrointestinal tract
ID HELICOBACTER-PYLORI TEST; MULTIPLE GASTRIC-CANCER; PROMPT ENDOSCOPY;
   RANDOMIZED-TRIAL; CLINICAL PRESENTATION; MISSED LESIONS; RISK-FACTORS;
   FOLLOW-UP; MANAGEMENT; FEATURES
AB ObjectiveTo study the diagnostic yield of repeat upper gastrointestinal endoscopy for patients with functional dyspepsia (FD).
   MethodsA retrospective review of the database including consecutive patients who underwent esophagogastroduodenoscopy at least twice for dyspeptic symptoms at a tertiary endoscopy center from 1996 to 2011 was performed. The patients' age, gender, symptoms and endoscopic and pathological findings were collected and analyzed.
   ResultsA total of 2 350 patients with FD with a median age of 50 years, including 1020 men and 1330 women, were enrolled. Abdominal pain or discomfort was the main indication for the first endoscopy, and 12.6% of the patients presented with alarm features. At the second endoscopy, non-atrophic and atrophic gastritis were the most common endoscopic findings and only 12 and 10 patients were found to have peptic ulcers or gastric polyps, respectively. No malignancy was detected at either the first or the repeat endoscopy.
   ConclusionsSignificant pathologies within one year after a normal esophagogastroduodenoscopy are very rare for patients with FD. Therefore, a repeat endoscopy within one year after the first endoscopy is not recommended for these patients.
C1 [Guo, Jie Fang; Bai, Yu; Li, Zhao Shen] Second Mil Med Univ, Changhai Hosp, Dept Gastroenterol, Digest Endoscopy Ctr, Shanghai, Peoples R China.
RP Li, ZS (reprint author), Second Mil Med Univ, Changhai Hosp, Dept Gastroenterol, Digest Endoscopy Ctr, 168 Changhai Rd, Shanghai, Peoples R China.
EM li.zhaoshen@hotmail.com
NR 21
TC 0
Z9 0
PU WILEY-BLACKWELL
PI HOBOKEN
PA 111 RIVER ST, HOBOKEN 07030-5774, NJ USA
SN 1751-2972
J9 J DIGEST DIS
JI J. Dig. Dis.
PD NOV
PY 2013
VL 14
IS 11
BP 574
EP 578
DI 10.1111/1751-2980.12090
PG 5
WC Gastroenterology & Hepatology
SC Gastroenterology & Hepatology
GA 227WZ
UT WOS:000325147700002
ER

PT J
AU Qi, QQ
   Zuo, XL
   Li, CQ
   Ji, R
   Li, Z
   Zhou, CJ
   Li, YQ
AF Qi, Qing Qing
   Zuo, Xiu Li
   Li, Chang Qing
   Ji, Rui
   Li, Zhen
   Zhou, Cheng Jun
   Li, Yan Qing
TI High-definition magnifying endoscopy with i-scan in the diagnosis of
   Helicobacter pylori infection: A pilot study
SO JOURNAL OF DIGESTIVE DISEASES
LA English
DT Article
DE diagnosis; Helicobacter pylori; high definition endoscopy; i-scan;
   magnifying endoscopy
ID GASTRIC-MUCOSA; ATROPHIC GASTRITIS; PREDICTION; CORPUS
AB ObjectiveThis study aimed to compare the diagnostic value and image quality of high-definition magnifying white light endoscopy (M-WLE) and high-definition magnifying endoscopy with i-scan (M-i-scan) for Helicobacter pylori (H.pylori) infection.
   MethodsPatients complaining of dyspepsia who underwent esophagogastroduodenoscopy at the Endoscopy Unit of Qilu Hospital (Jinan, Shandong Province, China) from January to March, 2011 were prospectively recruited. The greater curvature of the stomach was carefully observed using both M-WLE and M-i-scan. The gastric mucosal classification and image quality scores were recorded. The relationship between gastric mucosal classification and final diagnosis of H.pylori infection was determined.
   ResultsA total of 84 patients were recruited in this study. The accuracy and specificity of the combination of types 2-3 patterns predicting H.pylori infection were significantly higher for M-i-scan than those for M-WLE (accuracy: 94.0% vs 84.5%, P=0.046; and specificity: 93.5% vs 80.6%, P=0.032), while the sensitivity of the two modes was the same. The M-i-scan provided a better image quality for H.pylori infection than M-WLE (P<0.001).
   ConclusionThe M-i-scan may be superior to M-WLE for the prediction of H.pylori infection, but its diagnostic sensitivity needs to be improved.
C1 [Qi, Qing Qing; Zuo, Xiu Li; Li, Chang Qing; Ji, Rui; Li, Zhen; Li, Yan Qing] Shandong Univ, Qilu Hosp, Dept Gastroenterol, Jinan 250012, Shandong, Peoples R China.
   [Zhou, Cheng Jun] Shandong Univ, Affiliated Hosp 2, Dept Pathol, Jinan 250012, Shandong, Peoples R China.
RP Li, YQ (reprint author), Shandong Univ, Qilu Hosp, Dept Gastroenterol, 107 Wenhuaxi Rd, Jinan 250012, Shandong, Peoples R China.
EM liyanqing@sdu.edu.cn
FU Clinical Projects of the Ministry of Health of China; Taishan Scholar
   Program of Shandong Province
FX This study was approved by funds from the Clinical Projects of the
   Ministry of Health of China (2010) and the Taishan Scholar Program of
   Shandong Province.
NR 21
TC 1
Z9 1
PU WILEY-BLACKWELL
PI HOBOKEN
PA 111 RIVER ST, HOBOKEN 07030-5774, NJ USA
SN 1751-2972
J9 J DIGEST DIS
JI J. Dig. Dis.
PD NOV
PY 2013
VL 14
IS 11
BP 579
EP 586
DI 10.1111/1751-2980.12086
PG 8
WC Gastroenterology & Hepatology
SC Gastroenterology & Hepatology
GA 227WZ
UT WOS:000325147700003
ER

PT J
AU Shin, CM
   Kim, N
   Lee, HS
   Park, JH
   Ahn, S
   Kang, GH
   Kim, JM
   Kim, JS
   Lee, DH
   Jung, HC
AF Shin, Cheol Min
   Kim, Nayoung
   Lee, Hye Seung
   Park, Ji Hyun
   Ahn, Soyeon
   Kang, Gyeong Hoon
   Kim, Jung Mogg
   Kim, Joo Sung
   Lee, Dong Ho
   Jung, Hyun Chae
TI Changes in aberrant DNA methylation after Helicobacter pylori
   eradication: A long-term follow-up study
SO INTERNATIONAL JOURNAL OF CANCER
LA English
DT Article
DE gastric cancer; Helicobacter pylori; inflammation; methylation
ID CADHERIN PROMOTER HYPERMETHYLATION; RANDOMIZED CONTROLLED-TRIAL; EARLY
   GASTRIC-CANCER; INTESTINAL METAPLASIA; ATROPHIC GASTRITIS; ENDOSCOPIC
   RESECTION; EPIGENETIC FIELD; INFECTION; CARCINOGENESIS; MUCOSAE
AB Changes of DNA methylation in gastric mucosae after eradication of Helicobacter pylori have not been clarified yet. From this background, we investigated time course of DNA methylation following H. pylori eradication in 221 successfully H. pylori eradicated subjects with endoscopic follow-up at least for 6 months, including 114 controls, 53 subjects with gastric dysplasia and 54 patients with early gastric cancer. All dysplasia and gastric cancer patients underwent endoscopic resection at the time of enrollment. The methylation levels in LOX, APC and MOS genes from noncancerous gastric mucosae using quantitative methylation-specific PCR, as well as the histologic findings of gastric mucosae, were compared before and after eradication. Average follow-up duration was 26.0 months (range: 6 to 76 months). H. pylori eradication decreased methylation levels in LOX (p-value for slope<0.001) but not in APC. In MOS, decrease of its methylation level following H. pylori eradication was significant among controls without intestinal metaplasia (IM) (p-value for slope<0.05); however, it was not observed among patients with IM or those with dysplasia or gastric cancer. After H. pylori eradication, methylation level in MOS persistently increased in patients with dysplasia or gastric cancer (p<0.01). In conclusion, H. pylori eradication decreases aberrant DNA methylation with gene-specific manner. Methylation level in MOS is associated with IM and may be used as a surrogate marker for gastric cancer risk, regardless of H. pylori eradication history.
C1 [Shin, Cheol Min; Kim, Nayoung; Lee, Dong Ho] Seoul Natl Univ, Bundang Hosp, Dept Internal Med, Songnam, Gyeonggi Do, South Korea.
   [Kim, Nayoung; Park, Ji Hyun; Kim, Joo Sung; Lee, Dong Ho; Jung, Hyun Chae] Seoul Natl Univ, Coll Med, Dept Internal Med, Seoul 151, South Korea.
   [Kim, Nayoung; Park, Ji Hyun; Kim, Joo Sung; Lee, Dong Ho; Jung, Hyun Chae] Seoul Natl Univ, Coll Med, Liver Res Inst, Seoul, South Korea.
   [Lee, Hye Seung] Seoul Natl Univ, Bundang Hosp, Dept Pathol, Songnam, Gyeonggi Do, South Korea.
   [Ahn, Soyeon] Seoul Natl Univ, Bundang Hosp, Med Res Collaborating Ctr, Songnam, Gyeonggi Do, South Korea.
   [Kang, Gyeong Hoon] Seoul Natl Univ, Coll Med, Dept Pathol, Lab Epigenet,Canc Res Inst, Seoul 151, South Korea.
   [Kim, Jung Mogg] Hanyang Univ, Coll Med, Dept Microbiol, Seoul 133791, South Korea.
RP Kim, N (reprint author), Seoul Natl Univ, Bundang Hosp, Dept Internal Med, 300 Gumi Dong, Songnam 463707, Gyeonggi Do, South Korea.
EM nayoungkim49@empal.com
RI  Kang, Gyeong Hoon/F-1051-2010
FU Global Core Research Center (GCRC), National Research Foundation (NRF),
   Ministry of Education, Science and Technology (MEST), Republic of Korea
   [20120001185]
FX Grant sponsor: Global Core Research Center (GCRC), National Research
   Foundation (NRF), Ministry of Education, Science and Technology (MEST),
   Republic of Korea; Grant number: 20120001185
NR 49
TC 3
Z9 3
PU WILEY-BLACKWELL
PI HOBOKEN
PA 111 RIVER ST, HOBOKEN 07030-5774, NJ USA
SN 0020-7136
J9 INT J CANCER
JI Int. J. Cancer
PD NOV
PY 2013
VL 133
IS 9
BP 2034
EP 2042
DI 10.1002/ijc.28219
PG 9
WC Oncology
SC Oncology
GA 202XS
UT WOS:000323254800003
ER

PT J
AU Ichinose, M
   Watanabe, M
   Kato, J
AF Ichinose, Masao
   Watanabe, Mika
   Kato, Jun
TI Re: Development of diffuse carcinoma in the gastric corpus in patients
   with rugal hyperplastic gastritis
SO INTERNATIONAL JOURNAL OF CANCER
LA English
DT Letter
DE pepsinogen; Helicobacter pylori; diffuse-type gastric cancer;
   giant-fold; rugal hyperplastic gastritis
ID HELICOBACTER-PYLORI
C1 [Ichinose, Masao; Watanabe, Mika; Kato, Jun] Wakayama Med Univ, Dept Internal Med 2, Fac Med, Wakayama 6410012, Japan.
RP Ichinose, M (reprint author), Wakayama Med Univ, Dept Gastroenterol, Sch Med, 811-1 Kimiidera, Wakayama 6410012, Japan.
EM ichinose@wakayama-med.ac.jp
NR 7
TC 0
Z9 0
PU WILEY-BLACKWELL
PI HOBOKEN
PA 111 RIVER ST, HOBOKEN 07030-5774, NJ USA
SN 0020-7136
J9 INT J CANCER
JI Int. J. Cancer
PD NOV
PY 2013
VL 133
IS 9
BP 2259
EP 2259
DI 10.1002/ijc.28225
PG 1
WC Oncology
SC Oncology
GA 202XS
UT WOS:000323254800026
ER

PT J
AU Fossmark, R
   Waldum, H
AF Fossmark, Reidar
   Waldum, Helge
TI Development of diffuse carcinomas in the gastric corpus in patients with
   rugal hyperplastic gastritis
SO INTERNATIONAL JOURNAL OF CANCER
LA English
DT Letter
ID PEPSINOGENS; RECEPTOR; STOMACH; CANCER
C1 [Fossmark, Reidar; Waldum, Helge] St Olavs Hosp, Dept Gastroenterol & Hepatol, N-7006 Trondheim, Norway.
   [Fossmark, Reidar; Waldum, Helge] Norwegian Univ Sci & Technol, Dept Canc Res & Mol Med, N-7034 Trondheim, Norway.
RP Fossmark, R (reprint author), St Olavs Hosp, Dept Gastroenterol & Hepatol, Prinsesse Kristinas Gate 1, N-7006 Trondheim, Norway.
EM reidar.fossmark@ntnu.no
NR 7
TC 0
Z9 0
PU WILEY-BLACKWELL
PI HOBOKEN
PA 111 RIVER ST, HOBOKEN 07030-5774, NJ USA
SN 0020-7136
J9 INT J CANCER
JI Int. J. Cancer
PD NOV
PY 2013
VL 133
IS 9
BP 2260
EP 2260
DI 10.1002/ijc.28227
PG 1
WC Oncology
SC Oncology
GA 202XS
UT WOS:000323254800027
ER

PT J
AU Kartal-Hodzic, A
   Marvola, T
   Schmitt, M
   Harju, K
   Peltoniemi, M
   Siven, M
AF Kartal-Hodzic, Alma
   Marvola, Tuuli
   Schmitt, Mechthild
   Harju, Kirsi
   Peltoniemi, Marikki
   Siven, Mia
TI Permeability and toxicity characteristics of L-cysteine and
   2-methyl-thiazolidine-4-carboxylic acid in Caco-2 cells
SO PHARMACEUTICAL DEVELOPMENT AND TECHNOLOGY
LA English
DT Article
DE Caco-2 cells; acetaldehyde; l-cysteine; oral cancer; stomach cancer;
   colon cancer
ID CARCINOGENIC ACETALDEHYDE; ALDEHYDE DEHYDROGENASE-2; SALIVARY
   ACETALDEHYDE; ATROPHIC GASTRITIS; TRACT CANCERS; ALCOHOL; PROTECTION;
   SMOKING; COLON; RISK
AB Acetaldehyde is a known mutagenic substance and has been classified as a group-one carcinogen by the WHO. It is possible to bind acetaldehyde locally in the gastrointestinal (GI) tract with the semi-essential amino acid l-cysteine, which reacts covalently with acetaldehyde and forms compound 2-methyl-thiozolidine-4-carboxylic acid (MTCA). The Caco-2 cell line was used to determine the permeation of l-cysteine and MTCA, as well as the possible cell toxicity of both substances. Neither of the substances permeated through the Caco-2 cells at the concentrations used in this study, and only the highest concentration of MTCA affected the viability of the cells in the MTT (3-[4,5-dimethylthiazol-2yl]-2,5-diphenyltetrazolium bromide) test. These results showed that when l-cysteine is administered in formulations releasing it locally in the lower parts of GI tract, it is not absorbed but can react with acetaldehyde, and that neither l-cysteine nor MTCA is harmful to the cells when present locally in the upper parts of GI tract. This study also shows that MTCA is sensitive at a lower pH of 5.5. Since stable MTCA is desired in different parts of the GI tract, this observation raises concern over the influence of lower pH on l-cysteine-containing product ability to bind and eliminate carcinogenic acetaldehyde.
C1 [Kartal-Hodzic, Alma; Schmitt, Mechthild; Peltoniemi, Marikki] Univ Helsinki, Fac Pharm, Div Biopharmaceut & Pharmacokinet, FIN-00014 Helsinki, Finland.
   [Marvola, Tuuli] Biohit Oyj, Helsinki, Finland.
   [Harju, Kirsi] Univ Helsinki, Fac Pharm, Div Pharmaceut Chem, FIN-00014 Helsinki, Finland.
   [Siven, Mia] Univ Helsinki, Fac Pharm, Div Pharmaceut Technol, FIN-00014 Helsinki, Finland.
RP Kartal-Hodzic, A (reprint author), Univ Helsinki, Fac Pharm, Div Biopharmaceut & Pharmacokinet, POB 56, FIN-00014 Helsinki, Finland.
EM alma.kartal@helsinki.fi
FU Biohit Oyj
FX Biohit Oyj is thanked for Tuuli Marvola's financial support and for
   collaboration during this work. The authors thank Professor Marjo
   Yliperttula for her valuable comments during this study.
NR 20
TC 0
Z9 0
PU INFORMA HEALTHCARE
PI LONDON
PA TELEPHONE HOUSE, 69-77 PAUL STREET, LONDON EC2A 4LQ, ENGLAND
SN 1083-7450
J9 PHARM DEV TECHNOL
JI Pharm. Dev. Technol.
PD NOV-DEC
PY 2013
VL 18
IS 6
BP 1288
EP 1293
DI 10.3109/10837450.2012.659253
PG 6
WC Pharmacology & Pharmacy
SC Pharmacology & Pharmacy
GA 209CD
UT WOS:000323730700003
ER

PT J
AU Parshutin, S
   Kirshners, A
AF Parshutin, Sergei
   Kirshners, Arnis
TI Research on clinical decision support systems development for atrophic
   gastritis screening
SO EXPERT SYSTEMS WITH APPLICATIONS
LA English
DT Article
DE Decision support; Clinical decision support systems; Data mining;
   Atrophic gastritis
ID GENETIC ALGORITHM; FEATURE-SELECTION; CANCER
AB The paper presents a pilot research on the application of clinical decision support systems in a atrophic gastritis screening task. Two different DSS learning strategies have been tested - a standalone classifier and classifier ensemble application. Such classification algorithms as C4.5, CART, JRip and Naive Bayes were used as base classifiers. The classifiers were evaluated on the respondent medical data from an inquiry form, containing 28 attributes and 840 records. The dataset was preprocessed using simple methods in initial data analysis as well as more complex data mining methods for feature selection. The obtained results are summarized and discussed in order to summarize an information on what learning strategies are more applicable to the present dataset and should be studied in more detail in primary research. (C) 2013 Elsevier Ltd. All rights reserved.
C1 [Parshutin, Sergei; Kirshners, Arnis] Riga Tech Univ, Inst Informat Technol, Decis Support Syst Grp, LV-1658 Riga, Latvia.
RP Parshutin, S (reprint author), Riga Tech Univ, Inst Informat Technol, Decis Support Syst Grp, 1 Kalku Str, LV-1658 Riga, Latvia.
EM sergei.parshutin@rtu.lv; arnis.kirsners@rtu.lv
NR 19
TC 0
Z9 0
PU PERGAMON-ELSEVIER SCIENCE LTD
PI OXFORD
PA THE BOULEVARD, LANGFORD LANE, KIDLINGTON, OXFORD OX5 1GB, ENGLAND
SN 0957-4174
J9 EXPERT SYST APPL
JI Expert Syst. Appl.
PD NOV 1
PY 2013
VL 40
IS 15
BP 6041
EP 6046
DI 10.1016/j.eswa.2013.05.011
PG 6
WC Computer Science, Artificial Intelligence; Engineering, Electrical &
   Electronic; Operations Research & Management Science
SC Computer Science; Engineering; Operations Research & Management Science
GA 186NP
UT WOS:000322051600026
ER

PT J
AU Garziera, M
   Canzonieri, V
   Cannizzaro, R
   Geremia, S
   Caggiari, L
   De Zorzi, M
   Maiero, S
   Orzes, E
   Perin, T
   Zanussi, S
   De Paoli, P
   De Re, V
AF Garziera, Marica
   Canzonieri, Vincenzo
   Cannizzaro, Renato
   Geremia, Silvano
   Caggiari, Laura
   De Zorzi, Mariangela
   Maiero, Stefania
   Orzes, Enrico
   Perin, Tiziana
   Zanussi, Stefania
   De Paoli, Paolo
   De Re, Valli
TI Identification and Characterization of CDH1 Germline Variants in
   Sporadic Gastric Cancer Patients and in Individuals at Risk of Gastric
   Cancer
SO PLOS ONE
LA English
DT Article
ID E-CADHERIN GENE; CELL-CELL ADHESION; CRYSTAL-STRUCTURES; BREAST-CANCER;
   EARLY-ONSET; MUTATIONS; PROTEIN; POLYMORPHISMS; EXPRESSION; FREQUENCY
AB Objective: To screen and characterize germline variants for E-cadherin (CDH1) in non-hereditary gastric cancer (GC) patients and in subjects at risk of GC.
   Methods: 59 GCs, 59 first degree relatives (FDRs) of GC, 20 autoimmune metaplastic atrophic gastritis (AMAGs) and 52 blood donors (BDs) were analyzed for CDH1 by direct sequencing, structural modelling and bioinformatics. Functional impact on splicing was assessed for intronic mutations. E-cadherin/beta-catenin immunohistochemical staining and E-cadherin mRNA quantification using RT-PCR were performed.
   Results: In GCs, 4 missense variants (p.G274S; p.A298T; p.T470I; p.A592T), 1 mutation in the 59UTR (-71C>G) and 1 mutation in the intronic IVS12 (c.1937-13T>C) region were found. First pathogenic effect of p.A298T mutation was predicted by protein 3D modelling. The novel p.G274S mutation showed a no clear functional significance. Moreover, first, intronic IVS12 (c.1937-13T>C) mutation was demonstrated to lead to an aberrant CDH1 transcript with exon 11 deletion. This mutation was found in 2 GCs and in 1 BD. In FDRs, we identified 4 variants: the polymorphic (p.A592T) and 3 mutations in untranslated regions with unidentified functional role except for the 59UTR (-54G>C) that had been found to decrease CDH1 transcription. In AMAGs, we detected 2 alterations: 1 missense (p.A592T) and 1 novel variant (IVS1 (c.48+7C>T)) without effect on CDH1 splicing. Several silent and polymorphic substitutions were found in all the groups studied.
   Conclusions: Overall our study improves upon the current characterization of CDH1 mutations and their functional role in GC and in individuals at risk of GC. Mutations found in untranslated regions and data on splicing effects deserve a particular attention like associated with a reduced E-cadherin amount. The utility of CDH1 screening, in addition to the identification of other risk factors, could be useful for the early detection of GC in subjects at risk (i.e. FDRs and AMAGs), and warrants further study.
C1 [Garziera, Marica; Caggiari, Laura; De Zorzi, Mariangela; De Re, Valli] Natl Canc Inst, Dept Translat Res, CRO, Aviano, Pordenone, Italy.
   [Canzonieri, Vincenzo; Perin, Tiziana] Natl Canc Inst, Pathol Unit, CRO, Aviano, Pordenone, Italy.
   [Cannizzaro, Renato; Maiero, Stefania; Orzes, Enrico] Natl Canc Inst, Gastroenterol Unit, CRO, Aviano, Pordenone, Italy.
   [Geremia, Silvano] Univ Trieste, Dept Chem Sci, CEB, Trieste, Italy.
   [Zanussi, Stefania] Natl Canc Inst, Microbiol Immunol & Virol Unit, CRO, Aviano, Pordenone, Italy.
   [De Paoli, Paolo] Natl Canc Inst, CRO, Aviano, Pordenone, Italy.
RP De Re, V (reprint author), Natl Canc Inst, Dept Translat Res, CRO, Aviano, Pordenone, Italy.
EM vdere@cro.it
FU Associazione Italiana per la Ricerca sul Cancro (AIRC) [10266]; AIRC
   Cannizzaro Special Program Molecular Clinical Oncology [12214];
   Direzione Centrale del Lavoro, Formazione, Universita e Ricerca Della
   Regione Autonoma Friuli Venezia Giulia, Codice Progetto [200502027001]
FX Associazione Italiana per la Ricerca sul Cancro (AIRC De Re N. 10266 and
   AIRC Cannizzaro Special Program Molecular Clinical Oncology 5x1000 N.
   12214), and Direzione Centrale del Lavoro, Formazione, Universita e
   Ricerca Della Regione Autonoma Friuli Venezia Giulia, Codice Progetto
   200502027001. The funders had no role in study design, data collection
   and analysis, decision to publish, or preparation of the manuscript.
NR 66
TC 2
Z9 2
PU PUBLIC LIBRARY SCIENCE
PI SAN FRANCISCO
PA 1160 BATTERY STREET, STE 100, SAN FRANCISCO, CA 94111 USA
SN 1932-6203
J9 PLOS ONE
JI PLoS One
PD OCT 29
PY 2013
VL 8
IS 10
AR e77035
DI 10.1371/journal.pone.0077035
PG 12
WC Multidisciplinary Sciences
SC Science & Technology - Other Topics
GA 242VF
UT WOS:000326270700015
ER

PT J
AU Inaba, K
   Kushima, R
   Murakami, N
   Kuroda, Y
   Harada, K
   Kitaguchi, M
   Yoshio, K
   Sekii, S
   Takahashi, K
   Morota, M
   Mayahara, H
   Ito, Y
   Sumi, M
   Uno, T
   Itami, J
AF Inaba, Koji
   Kushima, Ryoji
   Murakami, Naoya
   Kuroda, Yuuki
   Harada, Ken
   Kitaguchi, Mayuka
   Yoshio, Kotaro
   Sekii, Shuhei
   Takahashi, Kana
   Morota, Madoka
   Mayahara, Hiroshi
   Ito, Yoshinori
   Sumi, Minako
   Uno, Takashi
   Itami, Jun
TI Increased risk of gastric adenocarcinoma after treatment of primary
   gastric diffuse large B-cell lymphoma
SO BMC CANCER
LA English
DT Article
DE Gastric lymphoma; Metachronous gastric adenocarcinoma; Diffuse large
   B-cell lymphoma; Radiotherapy
ID MALIGNANT-LYMPHOMA; SYNCHRONOUS ADENOCARCINOMA; JAPANESE LITERATURE;
   STOMACH; TISSUE; TUMOR; RADIOTHERAPY; COLLISION; MALT
AB Background: There have been sporadic reports about synchronous as well as metachronous gastric adenocarcinoma and primary gastric lymphoma. Many reports have dealt with metachronous gastric adenocarcinoma in mucosa-associated lymphoid tissue lymphoma of stomach. But to our knowledge, there have been no reports that document the increased incidence of metachronous gastric adenocarcinoma in patients with gastric diffuse large B-cell lymphoma. This retrospective study was conducted to estimate the incidence of metachronous gastric adenocarcinoma after primary gastric lymphoma treatment, especially in diffuse large B-cell lymphoma.
   Methods: The retrospective cohort study of 139 primary gastric lymphoma patients treated with radiotherapy at our hospital. Mean observation period was 61.5 months (range: 3.7-124.6 months). Patients profile, characteristics of primary gastric lymphoma and metachronous gastric adenocarcinoma were retrieved from medical records. The risk of metachronous gastric adenocarcinoma was compared with the risk of gastric adenocarcinoma in Japanese population.
   Results: There were 10 (7.2%) metachronous gastric adenocarcinoma patients after treatment of primary gastric lymphomas. It was quite high risk compared with the risk of gastric carcinoma in Japanese population of 54.7/100,000. Seven patients of 10 were diffuse large B-cell lymphoma and other 3 patients were mixed type of diffuse large B-cell lymphoma and mucosa associated lymphoid tissue lymphoma. Four patients of 10 metachronous gastric adenocarcinomas were signet-ring cell carcinoma and two patients died of gastric adenocarcinoma. Metachronous gastric adenocarcinoma may have a more malignant potential than sporadic gastric adenocarcinoma. Old age, Helicobacter pylori infection and gastric mucosal change of chronic gastritis and intestinal metaplasia were possible risk factors for metachronous gastric adenocarcinoma.
   Conclusion: There was an increased risk of gastric adenocarcinoma after treatment of primary gastric lymphoma, especially of diffuse large B-cell lymphoma.
C1 [Inaba, Koji; Murakami, Naoya; Kuroda, Yuuki; Harada, Ken; Kitaguchi, Mayuka; Yoshio, Kotaro; Sekii, Shuhei; Takahashi, Kana; Morota, Madoka; Mayahara, Hiroshi; Ito, Yoshinori; Sumi, Minako; Itami, Jun] Natl Canc Ctr, Dept Radiat Oncol, Chuo Ku, Tokyo 1040045, Japan.
   [Kushima, Ryoji] Natl Canc Ctr, Div Pathol, Dept Pathol & Clin Labs, Chuo Ku, Tokyo 1040045, Japan.
   [Uno, Takashi] Chiba Univ, Grad Sch Med, Chuo Ku, Chiba 2608670, Japan.
RP Inaba, K (reprint author), Natl Canc Ctr, Dept Radiat Oncol, Chuo Ku, 5-1-1 Tsukiji, Tokyo 1040045, Japan.
EM koinaba@ncc.go.jp
NR 24
TC 0
Z9 0
PU BIOMED CENTRAL LTD
PI LONDON
PA 236 GRAYS INN RD, FLOOR 6, LONDON WC1X 8HL, ENGLAND
SN 1471-2407
J9 BMC CANCER
JI BMC Cancer
PD OCT 26
PY 2013
VL 13
AR 499
DI 10.1186/1471-2407-13-499
PG 6
WC Oncology
SC Oncology
GA 280JM
UT WOS:000329025100001
ER

PT J
AU Song, HY
   Li, Y
AF Song, Han-Yi
   Li, Yan
TI Can eradication rate of gastric Helicobacter pylori be improved by
   killing oral Helicobacter pylori?
SO WORLD JOURNAL OF GASTROENTEROLOGY
LA English
DT Article
DE Helicobacter pylori; Dental plaque; Eradication; Periodontal; Mouthrinse
ID DENTAL PLAQUE; SALIVA; THERAPY; INFECTION; STOMACH; CAVITY;
   TRANSMISSION; PREVALENCE; TESTS
AB AIM: To evaluate the influence of oral Helicobacter pylori (H. pylori) on the success of eradication therapy against gastric H. pylori.
   METHODS: A total of 391 patients with dyspepsia were examined for H. pylori using the saliva H. pylori antigen test (HPS), 13C-urea breath test (UBT), gastroscopy, and gastric mucosal histopathological detection. Another 40 volunteers without discomfort were subjected to HPS and 13C-UBT, and served as the control group. The 233 patients who were 13C-UBT+ were enrolled in this study and divided into 4 groups. Patients who were HPS-and 13C-UBT+ (n = 53) received triple therapy alone. Those who were both HPS+ and 13CUBT+ (n = 180) were randomly divided into 3 groups: (1) the O+ G+ t group which received triple therapy alone (n = 53); (2) the O+ G+ tm group which received both triple therapy and mouthrinse treatment (n = 65); and (3) the O+ G+ tmp group which received triple therapy, mouthrinse, and periodontal treatment (n = 62). The HPS and 13C-UBT were continued for 4 wk after completion of treatment, and the eradication rate of gastric H. pylori and the prevalence of oral H. pylori in the 4 groups were then compared.
   RESULTS: The eradication rates of gastric H. pylori in the O-G+ t group, the O+ G+ tm group, and the O+ G+ tmp group were 93.3%, 90.0%, and 94.7% respectively; all of these rates were higher than that of the O+ G+ t group (78.4%) [O-G+ t group vs O+ G+ t group (P = 0.039); O+ G+ tm group vs O+ G+ t group (P = 0.092); O+ G+ tmp group vs O+ G+ t group (P = 0.012); O+ G+ tm group vs O-G+ t group (P = 0.546); O+ G+ tmp group vs O-G+ t group (P = 0.765); O+ G+ tm group vs O+ G+ tmp group (P = 0.924)]. The eradication of gastric H. pylori was significantly improved using the combination of triple therapy, mouthrinse, and periodontal treatment. The eradication rates of gastric H. pylori in the peptic ulcer group, chronic atrophic gastritis group and control group were higher than in the duodenitis group and the superficial gastritis group. The prevalence rates of oral H. pylori in the O-G+ t group, O+ G+ t group, O+ G+ tm group and O+ G+ tmp group following treatment were 0%, 76.5%, 53.3%, and 50.9%, respectively [O-G+ t group vs O+ G+ t group (P < 0.0001); O+ G+ tm group vs O+ G+ t group (P = 0.011); O+ G+ tmp group vs O+ G+ t group (P = 0.006); O+ G+ tm group vs O-G+ t group (P < 0.0001); O+ G+ tmp group vs O-G+ t group (P < 0.0001); O+ G+ tm group vs the O+ G+ tmp group (P = 0.790)]. Both mouthrinse and periodontal treatment significantly reduced the prevalence of oral H. pylori.
   CONCLUSION: Mouthrinse treatment alone or combined with periodontal treatment can, to some extent, reduce the prevalence of oral H. pylori and improve the eradication rate of gastric H. pylori. (C) 2013 Baishideng. All rights reserved.
C1 [Song, Han-Yi; Li, Yan] China Med Univ, Dept Gastroenterol, Shengjing Hosp, Shenyang 110004, Liaoning Provin, Peoples R China.
RP Li, Y (reprint author), China Med Univ, Dept Gastroenterol, Shengjing Hosp, Floor 14,Unit A,1st Bldg,Sanhao St, Shenyang 110004, Liaoning Provin, Peoples R China.
EM Yanli0227@126.com
NR 26
TC 1
Z9 1
PU BAISHIDENG PUBL GRP CO LTD
PI WANCHAI
PA ROOM 1701, 17-F, HENAN BUILDING, NO. 90, JAFFE RD, WANCHAI, HONG KONG
   100025, PEOPLES R CHINA
SN 1007-9327
EI 2219-2840
J9 WORLD J GASTROENTERO
JI World J. Gastroenterol.
PD OCT 21
PY 2013
VL 19
IS 39
BP 6645
EP 6650
DI 10.3748/wjg.v19.i39.6645
PG 6
WC Gastroenterology & Hepatology
SC Gastroenterology & Hepatology
GA 242WG
UT WOS:000326274900021
ER

PT J
AU Liu, L
   Yan, B
   Huang, JL
   Gu, QH
   Wang, LN
   Fang, M
   Jiao, JP
   Yue, XQ
AF Liu, Long
   Yan, Bing
   Huang, Junlong
   Gu, Qunhao
   Wang, Lina
   Fang, Meng
   Jiao, Jianpeng
   Yue, Xiaoqiang
TI The Identification and Characterization of Novel N-glycan-based
   Biomarkers in Gastric Cancer
SO PLOS ONE
LA English
DT Article
ID HEPATITIS-B-VIRUS; HEPATOCELLULAR-CARCINOMA; CARCINOEMBRYONIC ANTIGEN;
   CLINICAL-SIGNIFICANCE; PANCREATIC-CANCER; PROGNOSTIC VALUE; CA 72-4;
   SERUM; FUCOSYLATION; HAPTOGLOBIN
AB Background and Aims: To identify and validate N-glycan biomarkers in gastric cancer (GC) and to elucidate their underlying molecular mechanism of action.
   Methods: In total, 347 individuals, including patients with GC (gastric cancer) or atrophic gastritis and healthy controls, were randomly divided into a training group (n=287) and a retrospective validation group (n=60). Serum N-glycan profiling was achieved with DNA sequencer-assisted/fluorophore-assisted carbohydrate electrophoresis (DSA-FACE). Two diagnostic models were constructed based on the N-glycan profiles using logistic stepwise regression. The diagnostic performance of each model was assessed in retrospective, prospective (n=60), and follow-up (n=40) cohorts. Lectin blotting was performed to determine total core-fucosylation, and the expression of genes involved in core-fucosylation in GC was analyzed by reverse transcriptase-polymerase chain reaction.
   Results: We identified at least 9 N-glycan structures (peaks) and the levels of core fucose residues and fucosyltransferase were significantly decreased in GC. Two diagnostic models, designated GCglycoA and GCglycoB, were constructed to differentiate GC from control and atrophic gastritis. The areas under the receiver operating characteristic (ROC) curves (AUC) for both GCglycoA and GCglycoB were higher than those for CEA, CA19-9, CA125 and CA72-4. Compared with CEA, CA19-9, CA125 and CA72-4, the sensitivity of GCglycoA increased 29.66%, 37.28%, 56.78% and 61.86%, respectively, and the accuracy increased 10.62%, 16.82%, 25.67% and 28.76%, respectively. For GCglycoB, the sensitivity increased 27.97%, 35.59%, 55.09% and 60.17% and the accuracy increased 21.26%, 24.64%, 31.40% and 34.30% compared with CEA, CA19-9, CA125 and CA72-4, respectively. After curative surgery, the core fucosylated peak (peak 3) and the total core fucosylated N-glycans (sumfuc) were reversed.
   Conclusions: The results indicated that the diagnostic models based on N-glycan markers are valuable and noninvasive alternatives for identifying GC. We concluded that decreased core-fucosylation in both tissue and serum from GC patients may result from the decreased expression of fucosyltransferase.
C1 [Liu, Long; Wang, Lina; Yue, Xiaoqiang] Second Mil Med Univ, Changhai Hosp, Dept Tradit Chinese Med, Shanghai, Peoples R China.
   [Yan, Bing; Jiao, Jianpeng] Second Mil Med Univ, Changzheng Hosp, Dept Tradit Chinese Med, Shanghai, Peoples R China.
   [Huang, Junlong] Second Mil Med Univ, Fac Naval Med, Lab Stress Med, Dept Naut Med, Shanghai, Peoples R China.
   [Gu, Qunhao] Shanghai Univ Tradit Chinese Med, Yueyang Hosp, Dept Gen Surg, Shanghai, Peoples R China.
   [Fang, Meng] Second Mil Med Univ, Eastern Hepatobiliary Surg Hosp, Dept Lab Med, Shanghai, Peoples R China.
RP Yue, XQ (reprint author), Second Mil Med Univ, Changhai Hosp, Dept Tradit Chinese Med, Shanghai, Peoples R China.
EM yuexiaoqiang@163.com
FU National Natural Science Foundation of China [81102693, 81102565]
FX This work was supported by the National Natural Science Foundation of
   China (Grants 81102693 and 81102565). The funders had no role in study
   design, data collection and analysis, decision to publish, or
   preparation of the manuscript.
NR 23
TC 2
Z9 3
PU PUBLIC LIBRARY SCIENCE
PI SAN FRANCISCO
PA 1160 BATTERY STREET, STE 100, SAN FRANCISCO, CA 94111 USA
SN 1932-6203
J9 PLOS ONE
JI PLoS One
PD OCT 17
PY 2013
VL 8
IS 10
AR e77821
DI 10.1371/journal.pone.0077821
PG 11
WC Multidisciplinary Sciences
SC Science & Technology - Other Topics
GA 239KL
UT WOS:000326022200079
ER

PT J
AU Xu, Q
   Chen, MY
   He, CY
   Sun, LP
   Yuan, Y
AF Xu, Qian
   Chen, Mo-ye
   He, Cai-yun
   Sun, Li-ping
   Yuan, Yuan
TI Promoter polymorphisms in trefoil factor 2 and trefoil factor 3 genes
   and susceptibility to gastric cancer and atrophic gastritis among
   Chinese population
SO GENE
LA English
DT Article
DE Gastric carcinoma; Trefoil factors (TFF); Single nucleotide
   polymorphism; Atrophic gastritis; Risk
ID CELL-LINE MCF-7; FUNCTIONAL POLYMORPHISM; EXPRESSION; RISK; CARCINOMA;
   ESTROGEN; TFF1; CLASSIFICATION; TRANSCRIPTION; ACTIVATION
AB The polymorphisms in trefoil factor (TFF) gene family that protect gastrointestinal epithelium might influence individual vulnerability to gastric cancer (GC) and atrophic gastritis. We used the Sequenom MassARRAY platform to identify the genotypes of TFF2 rs3814896 and TFF3 rs9981660 polymorphisms in 478 GC patients, 652 atrophic gastritis patients, and 724 controls. For the TFF2 rs3814896 polymorphism, in the subgroup aged <= 50 years, we found that AG + GG genotypes were associated with a 0.746-fold decreased risk of atrophic gastritis [p = 0.023,95% confidence interval (CI) = 0.580-0.960], a 0.626-fold decreased risk of GC (p = 0.005, 95% CI = 0.451-0.868), and a 0.663-fold decreased risk of diffuse-type GC (p = 0.034, 95% CI = 0.452-0.970) compared with the common AA genotype. For the TFF3 rs9981660 polymorphism, in the male subgroup, individuals with variant AG + AA genotype were associated with a 0.761-fold decreased risk of diffuse-type GC compared with the common GG genotype (p = 0.043, 95% CI = 0.584-0.992). Additionally, we found that in subjects aged <= 50 years compared with common AA genotype, TFF2 rs3814896 AG + GG genotypes were associated with increased TFF2 mRNA levels in the total gastric cancer specimens and in the diffuse-type gastric cancer specimens; and in males aged 50 years compared with common GG genotype, TFF3 rs9981660 AA + AG genotypes were associated with TFF3 mRNA levels in diffuse-type gastric cancer tissues and their corresponding non-cancerous tissues. To our knowledge, this is the first report of an association between the TFF2 rs3814896 AG + GG genotypes and decreased risks of GC, diffuse-type GC, and atrophic gastritis in younger people aged <= 50 years, and an association between TFF3 rs9981660 AG + AA genotype and decreased risk of diffuse-type GC in men. Moreover, we found that TFF2 rs3814896 AG + GG genotypes in people aged <= 50 years and TFF3 rs9981660 AG + AA genotypes in younger males with diffuse-type GC were associated with higher levels of TFF2 and TFF3 mRNA respectively. (C) 2013 Elsevier B.V. All rights reserved.
C1 [Xu, Qian; Chen, Mo-ye; He, Cai-yun; Sun, Li-ping; Yuan, Yuan] China Med Univ, Affiliated Hosp 1, Canc Inst & Gen Surg,Liaoning Prov Educ Dept, Tumor Etiol & Screening Dept,Key Lab Canc Etiol &, Shenyang 110001, Peoples R China.
RP Yuan, Y (reprint author), China Med Univ, Etiol & Screening Dept, Canc Inst & Gen Surg, Affiliated Hosp 1, Nanjing North St 155, Shenyang 110001, Peoples R China.
EM yyuan@mail.cmu.edu.cn
FU National Key Basic Research Program of China (973 Program)
   [2010CB529304]; National Natural Science Foundation of China [31200968];
   Science Technology Project in Liaoning Province [2011225002]
FX This work is supported by grants from the National Key Basic Research
   Program of China (973 Program ref no. 2010CB529304), the National
   Natural Science Foundation of China (Ref No31200968), and the Science
   Technology Project in Liaoning Province (Ref No.2011225002).
NR 34
TC 2
Z9 2
PU ELSEVIER SCIENCE BV
PI AMSTERDAM
PA PO BOX 211, 1000 AE AMSTERDAM, NETHERLANDS
SN 0378-1119
J9 GENE
JI Gene
PD OCT 15
PY 2013
VL 529
IS 1
BP 104
EP 112
DI 10.1016/j.gene.2013.07.070
PG 9
WC Genetics & Heredity
SC Genetics & Heredity
GA 221OW
UT WOS:000324669200016
ER

PT J
AU Nookaew, I
   Thorell, K
   Worah, K
   Wang, SG
   Hibberd, ML
   Sjovall, H
   Pettersson, S
   Nielsen, J
   Lundin, SB
AF Nookaew, Intawat
   Thorell, Kaisa
   Worah, Kuntal
   Wang, Shugui
   Hibberd, Martin Lloyd
   Sjovall, Henrik
   Pettersson, Sven
   Nielsen, Jens
   Lundin, Samuel B.
TI Transcriptome signatures in Helicobacter pylori-infected mucosa
   identifies acidic mammalian chitinase loss as a corpus atrophy marker
SO BMC MEDICAL GENOMICS
LA English
DT Article
DE Corpus gastritis; Gastric cancer; Integrated analysis; Acidic mammalian
   chitinase
ID HUMAN GASTRIC-MUCOSA; INTESTINAL METAPLASIA; INTERACTION NETWORKS;
   ENERGY METABOLISM; STRESS ULCER; EXPRESSION; MICE; MECHANISM; CELLS;
   BONE
AB Background: The majority of gastric cancer cases are believed to be caused by chronic infection with the bacterium Helicobacter pylori, and atrophic corpus gastritis is a predisposing condition to gastric cancer development. We aimed to increase understanding of the molecular details of atrophy by performing a global transcriptome analysis of stomach tissue.
   Methods: Biopsies from patients with different stages of H. pylori infection were taken from both the antrum and corpus mucosa and analyzed on microarrays. The stages included patients without current H. pylori infection, H. pylori-infected without corpus atrophy and patients with current or past H. pylori-infection with corpus-predominant atrophic gastritis.
   Results: Using clustering and integrated analysis, we found firm evidence for antralization of the corpus mucosa of atrophy patients. This antralization harbored gain of gastrin expression, as well as loss of expression of corpus-related genes, such as genes associated with acid production, energy metabolism and blood clotting. The analyses provided detailed molecular evidence for simultaneous intestinal metaplasia (IM) and spasmolytic polypeptide expressing metaplasia (SPEM) in atrophic corpus tissue. Finally, acidic mammalian chitinase, a chitin-degrading enzyme produced by chief cells, was shown to be strongly down-regulated in corpus atrophy.
   Conclusions: Transcriptome analysis revealed several gene groups which are related to development of corpus atrophy, some of which were increased also in H. pylori-infected non-atrophic patients. Furthermore, loss of acidic chitinase expression is a promising marker for corpus atrophy.
C1 [Nookaew, Intawat; Thorell, Kaisa; Worah, Kuntal; Nielsen, Jens] Chalmers, Dept Chem & Biol Engn, S-41296 Gothenburg, Sweden.
   [Thorell, Kaisa; Worah, Kuntal; Lundin, Samuel B.] Univ Gothenburg, Inst Biomed, Sahlgrenska Acad, Dept Microbiol & Immunol, Gothenburg, Sweden.
   [Wang, Shugui; Pettersson, Sven] Natl Canc Ctr, Singapore, Singapore.
   [Wang, Shugui; Pettersson, Sven] Karolinska Inst, Dept Microbiol & Tumor & Cell Biol, Stockholm, Sweden.
   [Hibberd, Martin Lloyd] Genome Inst Singapore, Singapore, Singapore.
   [Sjovall, Henrik] Univ Gothenburg, Sahlgrenska Acad, Inst Med, Gothenburg, Sweden.
RP Lundin, SB (reprint author), Univ Gothenburg, Inst Biomed, Sahlgrenska Acad, Dept Microbiol & Immunol, Gothenburg, Sweden.
EM samuel.lundin@gu.se
FU Swedish Cancer Society; Swedish Research Council; LUA-ALF Gothenburg;
   Knut and Alice Wallenberg Foundation; Bioinformatics Infrastructure for
   Life Sciences (BILS); Chalmers Foundation
FX Lisbeth Eklund and Jenni Adamsson are acknowledged for being responsible
   for recruitment of patients and for sample handling. We appreciate the
   participation in this study of volunteers, patients, as well as the
   staff at the Department of Gastrointestinal endoscopy at Sahlgrenska
   University Hospital. The study was supported by funding from the Swedish
   Cancer Society, the Swedish Research Council, LUA-ALF Gothenburg, Knut
   and Alice Wallenberg Foundation, Bioinformatics Infrastructure for Life
   Sciences (BILS), and the Chalmers Foundation. None of the authors have
   any competing interests in relation to this study.
NR 46
TC 0
Z9 0
PU BIOMED CENTRAL LTD
PI LONDON
PA 236 GRAYS INN RD, FLOOR 6, LONDON WC1X 8HL, ENGLAND
SN 1755-8794
J9 BMC MED GENOMICS
JI BMC Med. Genomics
PD OCT 11
PY 2013
VL 6
AR 41
DI 10.1186/1755-8794-6-41
PG 14
WC Genetics & Heredity
SC Genetics & Heredity
GA 278MR
UT WOS:000328894900002
ER

PT J
AU Micallef, S
   Stark, H
   Sasse, A
AF Micallef, Stephany
   Stark, Holger
   Sasse, Astrid
TI Polymorphisms and genetic linkage of histamine receptors
SO LIFE SCIENCES
LA English
DT Review
DE GPCR; Histamine; Genetic; Polymorphism; Diseases
ID H-4 RECEPTOR; PHARMACOLOGICAL CHARACTERIZATION; PARKINSONS-DISEASE;
   ALZHEIMERS-DISEASE; H-2-RECEPTOR GENE; CHRONIC-SCHIZOPHRENIA;
   HELICOBACTER-PYLORI; ATROPHIC GASTRITIS; MOLECULAR-CLONING;
   ATOPIC-DERMATITIS
AB Histamine is a biogenic amine that plays an essential role in controlling many physiological functions, both in the central nervous system (CNS) and the peripheral nervous system (PNS). Most of these physiological effects are mediated through interactions with four histamine receptor subtypes, all of which are members of the larger family of rhodopsin-like class A G-protein coupled receptors (GPCRs) (Leurs et al., 2011; Lim et al., 2009). Here, we focus on the genetic variations and polymorphisms localized on the genes encoding for human histamine receptors where it provides an up to date collection of all polymorphisms found on genes encoding the histamine receptor subtypes and their association to diseases. (c) 2013 Elsevier Inc. All rights reserved.
C1 [Micallef, Stephany; Sasse, Astrid] Univ Dublin Trinity Coll, Sch Pharm & Pharmaceut Sci, Trinity Biomed Sci Inst, Dublin 2, Ireland.
   [Stark, Holger] Univ Dusseldorf, Inst Pharmazeut & Med Chem, D-40225 Dusseldorf, Germany.
RP Stark, H (reprint author), Univ Dusseldorf, Inst Pharmazeut & Med Chem, Univ Str 1, D-40225 Dusseldorf, Germany.
EM stark@hhu.de; sassea@tcd.ie
RI Stark, Holger/A-4235-2009
OI Stark, Holger/0000-0003-0642-0180
FU Strategic Educational Pathways Scholarship (Malta); European Union -
   European Social Fund (ESF); EU COST Action [BM0806]; COST Actions
   [BM1007, CM1103, CM1207]; Hesse LOEWE Schwerpunkte Fh-TMP; OSF; NEFF;
   Else KronerStiftung TRIP; Deutsches Konsortium fur Translationale
   Krebsforschung, DKTK
FX The Strategic Educational Pathways Scholarship (Malta) funded the parts
   of the research work disclosed in this publication. The scholarship (SM)
   is part-financed by the European Union - European Social Fund (ESF)
   under Operational Programme II - Cohesion Policy 2007-2013, "Empowering
   People for More Jobs and a Better Quality of Life. Further support has
   been given by the EU COST Action BM0806 and to HS by the COST Actions
   BM1007, CM1103, and CM1207 as well as the Hesse LOEWE Schwerpunkte
   Fh-TMP, OSF and NEFF, the Else KronerStiftung TRIP and the Deutsches
   Konsortium fur Translationale Krebsforschung, DKTK.
NR 85
TC 1
Z9 1
PU PERGAMON-ELSEVIER SCIENCE LTD
PI OXFORD
PA THE BOULEVARD, LANGFORD LANE, KIDLINGTON, OXFORD OX5 1GB, ENGLAND
SN 0024-3205
J9 LIFE SCI
JI Life Sci.
PD OCT 10
PY 2013
VL 93
IS 15
BP 487
EP 494
DI 10.1016/j.lfs.2013.08.012
PG 8
WC Medicine, Research & Experimental; Pharmacology & Pharmacy
SC Research & Experimental Medicine; Pharmacology & Pharmacy
GA 230ZS
UT WOS:000325383400002
ER

PT J
AU Posselt, G
   Backert, S
   Wessler, S
AF Posselt, Gernot
   Backert, Steffen
   Wessler, Silja
TI The functional interplay of Helicobacter pylori factors with gastric
   epithelial cells induces a multi-step process in pathogenesis
SO CELL COMMUNICATION AND SIGNALING
LA English
DT Review
ID ANTIGEN-BINDING ADHESIN; OUTER-MEMBRANE PROTEINS; CAG PATHOGENICITY
   ISLAND; CYTOCHROME-C RELEASE; BLOOD-GROUP ANTIGENS; IV SECRETION SYSTEM;
   LEWIS-B ANTIGEN; VACUOLATING CYTOTOXIN; E-CADHERIN; VIRULENCE FACTOR
AB Infections with the human pathogen Helicobacter pylori (H. pylori) can lead to severe gastric diseases ranging from chronic gastritis and ulceration to neoplastic changes in the stomach. Development and progress of H. pylori-associated disorders are determined by multifarious bacterial factors. Many of them interact directly with host cells or require specific receptors, while others enter the host cytoplasm to derail cellular functions. Several adhesins (e.g. BabA, SabA, AlpA/B, or OipA) establish close contact with the gastric epithelium as an important first step in persistent colonization. Soluble H. pylori factors (e. g. urease, VacA, or HtrA) have been suggested to alter cell survival and intercellular adhesions. Via a type IV secretion system (T4SS), H. pylori also translocates the effector cytotoxin-associated gene A (CagA) and peptidoglycan directly into the host cytoplasm, where cancer-and inflammation-associated signal transduction pathways can be deregulated. Through these manifold possibilities of interaction with host cells, H. pylori interferes with the complex signal transduction networks in its host and mediates a multi-step pathogenesis.
C1 [Posselt, Gernot; Wessler, Silja] Paris Lodron Univ, Dept Microbiol, Div Mol Biol, Salzburg, Austria.
   [Backert, Steffen] Univ Erlangen Nurnberg, Dept Biol, Inst Microbiol, D-91054 Erlangen, Germany.
RP Wessler, S (reprint author), Paris Lodron Univ, Dept Microbiol, Div Mol Biol, Salzburg, Austria.
EM silja.wessler@sbg.ac.at
FU Austrian Science Fund (FWF) [P_24315]
FX We apologize to all colleagues whose important works could not be cited
   here owing to space restrictions. We thank Catherine Haynes for critical
   reading of the manuscript. The work was supported by a grant from the
   Austrian Science Fund (FWF): P_24315 to SW.
NR 155
TC 4
Z9 4
PU BIOMED CENTRAL LTD
PI LONDON
PA 236 GRAYS INN RD, FLOOR 6, LONDON WC1X 8HL, ENGLAND
SN 1478-811X
J9 CELL COMMUN SIGNAL
JI Cell Commun. Signal.
PD OCT 7
PY 2013
VL 11
AR 77
DI 10.1186/1478-811X-11-77
PG 14
WC Cell Biology
SC Cell Biology
GA 243EN
UT WOS:000326299700001
ER

PT J
AU Ozbey, G
   Demirel, U
   Aygun, C
   Ertas, HB
AF Ozbey, Gokben
   Demirel, Ulvi
   Aygun, Cem
   Ertas, Hasan Basri
TI Investigation of the association between clinical outcome and the cag
   pathogenicity-island and other virulence genes of Helicobacter pylori
   isolates from patients with dyspepsia in Eastern Turkey
SO BRAZILIAN JOURNAL OF MICROBIOLOGY
LA English
DT Article
DE Helicobacter pylori; gastritis; peptic ulcer; cag pathogenicity-island;
   polymerase chain reaction
ID DIFFERENT HUMAN-POPULATIONS; PEPTIC-ULCER DISEASE; PLASTICITY REGION;
   GASTRODUODENAL DISEASES; VACUOLATING CYTOTOXIN; PROTEIN EXPRESSION;
   VACA; STRAINS; GENOTYPES; PREVALENCE
AB The aims of our work were to determine the presence of the cag pathogenicity-island (cag PAI) and other virulence genes of Helicobacter pylori recovered from patients with gastritis and peptic ulcer, and to investigate the correlation of these virulence genes with clinical outcome. The presence of the cagA, the promoter regions of cagA, cagE, cagT, and the left end of cag-PAI (LEC), cag right junction (cagRJ), the plasticity region open reading frames (ORFs), vacA and oipA genes among 69 H. pylori isolates were determined by polymerase chain reaction. Intact cag PAI was detected in only one (1.4%) isolate. The cagA gene was identified in 52.1% and 76.2% of isolates from patients with dyspepsia (gastritis and peptic ulcer), respectively. The plasticity region ORFs i.e. JHP912 and JHP931 were predominantly detected in isolates from peptic ulcer. Less than 25% of the isolates carried other ORFs. Types I, II and III were the most commonly found among the isolates. None of the isolates possessed type Ib, 1c, IIIb, IV and V motifs. The most commonly vacA genotypes were s1am1a and s1m2 in isolates with peptic ulcer and gastritis, respectively. The results confirmed that the prevalence of oipA (Hp0638) gene was 75% and 85.7% in patients with gastritis and peptic ulcer, respectively. Furthermore, vacA s1am1a positivity was significantly related to peptic ulcer (p < 0.05).
C1 [Ozbey, Gokben] Firat Univ, Vocat Sch Hlth Serv, TR-23119 Elazig, Turkey.
   [Demirel, Ulvi; Aygun, Cem] Firat Univ, Dept Gastroenterol, Fac Med, TR-23119 Elazig, Turkey.
   [Ertas, Hasan Basri] Firat Univ, Fac Vet Med, Dept Microbiol, TR-23119 Elazig, Turkey.
RP Ozbey, G (reprint author), Firat Univ, Vocat Sch Hlth Serv, TR-23119 Elazig, Turkey.
EM gokben.ozbey@yahoo.com
NR 50
TC 0
Z9 0
PU SOC BRASILEIRA MICROBIOLOGIA
PI SAO PAULO
PA AV PROF LINEU PRESTES,1374, 05508 SAO PAULO, BRAZIL
SN 1517-8382
EI 1678-4405
J9 BRAZ J MICROBIOL
JI Braz. J. Microbiol.
PD OCT-DEC
PY 2013
VL 44
IS 4
BP 1267
EP 1274
PG 8
WC Microbiology
SC Microbiology
GA AE4NP
UT WOS:000333959600034
ER

PT J
AU Im, WJ
   Nam, Y
   Park, SY
   Sohn, UD
AF Im, Wi Joon
   Nam, Yoonjin
   Park, Sun Young
   Sohn, Uy Dong
TI Gastroprotective Effect of the Three Glucuronopyranoside Flavonoids in
   Rats
SO KOREAN JOURNAL OF PHYSIOLOGY & PHARMACOLOGY
LA English
DT Article
DE Flavonoids; Gastritis; Lipid peroxidation
ID GASTRIC-MUCOSAL INJURY; GASTROESOPHAGEAL REFLUX DISEASE; SPHINCTER
   CIRCULAR MUSCLE; LIPID-PEROXIDATION; SIGNAL-TRANSDUCTION; ACID
   SUPPRESSION; ESOPHAGITIS; ANTIULCER; INDOMETHACIN; GLUTATHIONE
AB In this study, we investigated the protective action of glucuronopyranoside flavonoids (QGC, AGC, LGC) on gastritis in rats. QGC, AGC and omeprazole decreased the gastric volume significantly, and each ID50 was 0.75, 0.54 and 8.5 mg/kg, respectively, thus the order of potency was AGC, QGC and omeprazole. They also decreased acid output, and each ID50 was 7.81, 0.58 and 6.71 mg/kg, respectively, thus the order of potency was AGC, omeprazole and QGC. They inhibited gastritis induced by indomethacin, and it recovered significantly by increasing the GSH levels in gastritis. The gastric MPO activity in the gastritis group increased more than in the normal group. QGC, LGC, or AGC administration reduced moderately the MPO activity in a dose-dependent manner. This study demonstrated that AGC, QGC, or LGC showed potent efficacy on the gastritis, by preventing oxidative stress. These results suggest that QGC, AGC, or LGC have gastroprotective effect in rats.
C1 [Im, Wi Joon; Nam, Yoonjin; Park, Sun Young; Sohn, Uy Dong] Chung Ang Univ, Coll Pharm, Dept Pharmacol, Seoul 156756, South Korea.
RP Sohn, UD (reprint author), Chung Ang Univ, Coll Pharm, Dept Pharmacol, 221 Heukseok Dong, Seoul 156756, South Korea.
EM udsohn@cau.ac.kr
FU Basic Science Research Program through the National Research Foundation
   of Korea (NRF); Ministry of Education, Science and Technology
   [2011-0012139]
FX This research was supported by the Basic Science Research Program
   through the National Research Foundation of Korea (NRF) funded by the
   Ministry of Education, Science and Technology (no. 2011-0012139).
NR 27
TC 0
Z9 0
PU KOREAN JOURNAL OF PHYSIOLOGY & PHARMACOLOGY
PI SEOUL
PA C/O EDITORIAL OFFICE, 448-13 SEOKYO-DONG, SEOUL, SOUTH KOREA
SN 1226-4512
EI 2093-3827
J9 KOREAN J PHYSIOL PHA
JI KOREAN J. PHYSIOL. PHARMACOL.
PD OCT
PY 2013
VL 17
IS 5
BP 411
EP 415
DI 10.4196/kjpp.2013.17.5.411
PG 5
WC Pharmacology & Pharmacy; Physiology
SC Pharmacology & Pharmacy; Physiology
GA AB1ZQ
UT WOS:000331593200005
ER

PT J
AU Lee, SE
   Song, HJ
   Park, SY
   Nam, Y
   Min, CH
   Lee, DY
   Jeong, JY
   Ha, HS
   Kim, HJ
   Whang, WK
   Jeong, JH
   Kim, IK
   Kim, HR
   Min, YS
   Sohn, UD
AF Lee, Se Eun
   Song, Hyun Ju
   Park, Sun Young
   Nam, Yoonjin
   Min, Chang Ho
   Lee, Do Yeon
   Jeong, Jun Yeong
   Ha, Hyun Su
   Kim, Hyun-Jung
   Whang, Wan Kyun
   Jeong, Ji Hoon
   Kim, In Kyeom
   Kim, Hak Rim
   Min, Young Sil
   Sohn, Uy Dong
TI Effect of ECQ on Iodoacetamide-Induced Chronic Gastritis in Rats
SO KOREAN JOURNAL OF PHYSIOLOGY & PHARMACOLOGY
LA English
DT Article
DE Chronic gastritis; Iodoacetamide; QGC; Reactive oxygen species;
   Superoxide dismutase
ID XANTHINE OXIDASE SYSTEM; ETHANOL-INDUCED DAMAGE; HELICOBACTER-PYLORI;
   LIPID-PEROXIDATION; MUCOSAL DEFENSE; FREE-RADICALS; NITRIC-OXIDE;
   QUERCETIN; INJURY; GLUTATHIONE
AB This study investigated effect of extract containing quercetin-3-O-beta-D-glucuronopyranoside from Rumex Aquaticus Herba (ECQ) against chronic gastritis in rats. To produce chronic gastritis, the animals received a daily intra-gastric administration of 0.1 ml of 0.15% iodoacetamide (IA) solution for 7 days. Daily exposure of the gastric mucosa to IA induced both gastric lesions and significant reductions of body weight and food and water intake. These reductions recovered with treatment with ECQ for 7 days. ECQ significantly inhibited the elevation of the malondialdehyde levels and myeloperoxidase activity, which were used as indices of lipid peroxidation and neutrophil infiltration. ECQ recovered the level of glutathione, activity of superoxide dismutase (SOD), and expression of SOD-2. The increased levels of total NO concentration and iNOS expression in the IA-induced chronic gastritis were significantly reduced by treatment with ECQ. These results suggest that the ECQ has a therapeutic effect on chronic gastritis in rats by inhibitory actions on neutrophil infiltration, lipid peroxidation and various steps of reactive oxygen species (ROS) generation.
C1 [Lee, Se Eun; Song, Hyun Ju; Park, Sun Young; Nam, Yoonjin; Min, Chang Ho; Lee, Do Yeon; Jeong, Jun Yeong; Ha, Hyun Su; Kim, Hyun-Jung; Sohn, Uy Dong] Chung Ang Univ, Dept Pharmacol, Coll Pharm, Seoul 156756, South Korea.
   [Whang, Wan Kyun] Chung Ang Univ, Dept Pharmacognosy, Coll Pharm, Seoul 156756, South Korea.
   [Jeong, Ji Hoon] Chung Ang Univ, Dept Pharmacol, Sch Med, Seoul 156756, South Korea.
   [Kim, In Kyeom] Kyungpook Natl Univ, Sch Med, Dept Pharmacol, Taegu 700422, South Korea.
   [Kim, Hak Rim] Dankook Univ, Dept Pharmacol, Coll Med, Cheonan 330714, South Korea.
   [Min, Young Sil] Jungwon Univ, Dept Med Plant Sci, Coll Sci & Engn, Chungbuk 367805, South Korea.
RP Sohn, UD (reprint author), Chung Ang Univ, Dept Pharmacol, Coll Pharm, 221 Heukseok Dong, Seoul 156756, South Korea.
EM udsohn@cau.ac.kr
FU Chung-Ang University Excellent Student Scholarship; Basic Science
   Research Program through the National Research Foundation of Korea
   (NRF); Ministry of Education, Science and Technology [2011-001 2139]
FX This research was supported by the Chung-Ang University Excellent
   Student Scholarship in 2012-2013 and the Basic Science Research Program
   through the National Research Foundation of Korea (NRF) funded by the
   Ministry of Education, Science and Technology (no. 2011-001 2139).
NR 53
TC 1
Z9 1
PU KOREAN JOURNAL OF PHYSIOLOGY & PHARMACOLOGY
PI SEOUL
PA C/O EDITORIAL OFFICE, 448-13 SEOKYO-DONG, SEOUL, SOUTH KOREA
SN 1226-4512
EI 2093-3827
J9 KOREAN J PHYSIOL PHA
JI KOREAN J. PHYSIOL. PHARMACOL.
PD OCT
PY 2013
VL 17
IS 5
BP 469
EP 477
DI 10.4196/kjpp.2013.17.5.469
PG 9
WC Pharmacology & Pharmacy; Physiology
SC Pharmacology & Pharmacy; Physiology
GA AB1ZQ
UT WOS:000331593200014
ER

PT J
AU Abramowitz, M
   El Younis, C
AF Abramowitz, Meira
   El Younis, Cherif
TI Eosinophilic Gastritis Masquerading as Recalcitrant Giant Gastric Ulcer
SO AMERICAN JOURNAL OF GASTROENTEROLOGY
LA English
DT Meeting Abstract
CT 78th Annual Scientific Meeting of the
   American-College-of-Gastroenterology
CY OCT 11-16, 2013
CL San Diego, CA
SP Amer Coll Gastroenterol
C1 [Abramowitz, Meira] Suny Downstate Med Ctr, Brooklyn, NY 11203 USA.
   [El Younis, Cherif] Brookdale Univ Hosp Med Ctr, Brooklyn, NY USA.
NR 0
TC 0
Z9 0
PU NATURE PUBLISHING GROUP
PI NEW YORK
PA 75 VARICK ST, 9TH FLR, NEW YORK, NY 10013-1917 USA
SN 0002-9270
EI 1572-0241
J9 AM J GASTROENTEROL
JI Am. J. Gastroenterol.
PD OCT
PY 2013
VL 108
SU 1
MA 790
BP S237
EP S237
PG 1
WC Gastroenterology & Hepatology
SC Gastroenterology & Hepatology
GA 296II
UT WOS:000330178100790
ER

PT J
AU Choi, H
   Mathur, A
   Rojas, H
   Jackson, C
AF Choi, Hester
   Mathur, Arvind
   Rojas, Heather
   Jackson, Christian
TI Focally Enhanced Gastritis Used as a Histological Marker in Two Cases of
   Crohn's-like Disease
SO AMERICAN JOURNAL OF GASTROENTEROLOGY
LA English
DT Meeting Abstract
CT 78th Annual Scientific Meeting of the
   American-College-of-Gastroenterology
CY OCT 11-16, 2013
CL San Diego, CA
SP Amer Coll Gastroenterol
C1 [Choi, Hester; Mathur, Arvind; Jackson, Christian] Loma Linda Univ, Med Ctr, Dept Med, Div Gastroenterol, Loma Linda, CA USA.
   [Rojas, Heather] Jerry L Pettis Mem VA Med Ctr, Dept Pathol, Loma Linda, CA USA.
NR 0
TC 0
Z9 0
PU NATURE PUBLISHING GROUP
PI NEW YORK
PA 75 VARICK ST, 9TH FLR, NEW YORK, NY 10013-1917 USA
SN 0002-9270
EI 1572-0241
J9 AM J GASTROENTEROL
JI Am. J. Gastroenterol.
PD OCT
PY 2013
VL 108
SU 1
MA 1460
BP S431
EP S431
PG 1
WC Gastroenterology & Hepatology
SC Gastroenterology & Hepatology
GA 296II
UT WOS:000330178101612
ER

PT J
AU Cornish, C
   Abdalla, M
   Forssell, K
   Kim, A
   Lewis, J
   Marino, D
   Tsynman, D
   Weaver, C
   DeCross, A
   Kaul, V
   Kothari, S
   Philips, G
   Ramaraju, G
   Ullah, A
   Werth, O
   Shah, A
AF Cornish, Chad
   Abdalla, Maisa
   Forssell, Kate
   Kim, Albert
   Lewis, Jennifer
   Marino, Danielle
   Tsynman, Donald
   Weaver, Curtis
   DeCross, Arthur
   Kaul, Vivek
   Kothari, Shivangi
   Philips, George
   Ramaraju, Gopal
   Ullah, Asad
   Werth, Omas
   Shah, Ashok
TI Healing of Recalcitrant Radiation-Induced Hemorrhagic Gastritis Achieved
   aft er Bone Marrow Recovery
SO AMERICAN JOURNAL OF GASTROENTEROLOGY
LA English
DT Meeting Abstract
CT 78th Annual Scientific Meeting of the
   American-College-of-Gastroenterology
CY OCT 11-16, 2013
CL San Diego, CA
SP Amer Coll Gastroenterol
C1 [Cornish, Chad; Abdalla, Maisa; Forssell, Kate; Kim, Albert; Lewis, Jennifer; Marino, Danielle; Tsynman, Donald; Weaver, Curtis; DeCross, Arthur; Kaul, Vivek; Kothari, Shivangi; Philips, George; Ramaraju, Gopal; Ullah, Asad; Werth, Omas; Shah, Ashok] Univ Rochester, Med Ctr, Div Gastroenterol & Hepatol, Rochester, NY 14642 USA.
NR 0
TC 0
Z9 0
PU NATURE PUBLISHING GROUP
PI NEW YORK
PA 75 VARICK ST, 9TH FLR, NEW YORK, NY 10013-1917 USA
SN 0002-9270
EI 1572-0241
J9 AM J GASTROENTEROL
JI Am. J. Gastroenterol.
PD OCT
PY 2013
VL 108
SU 1
MA 765
BP S229
EP S229
PG 1
WC Gastroenterology & Hepatology
SC Gastroenterology & Hepatology
GA 296II
UT WOS:000330178100765
ER

PT J
AU Genta, R
   Lash, R
   Sonnenberg, A
AF Genta, Robert
   Lash, Richard
   Sonnenberg, Amnon
TI Helicobacter-negative Chronic Active Gastritis Is a Distinct Nosologic
   Entity, Not Simply Missed Helicobacter Infection
SO AMERICAN JOURNAL OF GASTROENTEROLOGY
LA English
DT Meeting Abstract
CT 78th Annual Scientific Meeting of the
   American-College-of-Gastroenterology
CY OCT 11-16, 2013
CL San Diego, CA
SP Amer Coll Gastroenterol
C1 [Genta, Robert; Lash, Richard] Miraca Life Sci Res Inst, GI Pathol, Irving, TX USA.
   [Sonnenberg, Amnon] Portland VAMC & OHSU, Portland, OR USA.
NR 0
TC 0
Z9 0
PU NATURE PUBLISHING GROUP
PI NEW YORK
PA 75 VARICK ST, 9TH FLR, NEW YORK, NY 10013-1917 USA
SN 0002-9270
EI 1572-0241
J9 AM J GASTROENTEROL
JI Am. J. Gastroenterol.
PD OCT
PY 2013
VL 108
SU 1
MA 115
BP S37
EP S37
PG 1
WC Gastroenterology & Hepatology
SC Gastroenterology & Hepatology
GA 296II
UT WOS:000330178100116
ER

PT J
AU Goswami, R
   Farah, K
AF Goswami, Raktima
   Farah, Katie
TI Emphysematous Gastritis: Fact or Fiction?
SO AMERICAN JOURNAL OF GASTROENTEROLOGY
LA English
DT Meeting Abstract
CT 78th Annual Scientific Meeting of the
   American-College-of-Gastroenterology
CY OCT 11-16, 2013
CL San Diego, CA
SP Amer Coll Gastroenterol
C1 [Goswami, Raktima; Farah, Katie] Allegheny Gen Hosp, Allegheny Hlth Network, Pittsburgh, PA 15212 USA.
NR 0
TC 0
Z9 0
PU NATURE PUBLISHING GROUP
PI NEW YORK
PA 75 VARICK ST, 9TH FLR, NEW YORK, NY 10013-1917 USA
SN 0002-9270
EI 1572-0241
J9 AM J GASTROENTEROL
JI Am. J. Gastroenterol.
PD OCT
PY 2013
VL 108
SU 1
MA 151
BP S47
EP S47
PG 1
WC Gastroenterology & Hepatology
SC Gastroenterology & Hepatology
GA 296II
UT WOS:000330178100152
ER

PT J
AU Nguyen, M
   Abdinoor, A
   Dorfmeister, J
   Leya, J
   Islam, K
AF Minh Nguyen
   Abdinoor, Abdillahi
   Dorfmeister, Jennifer
   Leya, Jack
   Islam, Khondker
TI Primary Gastric Linitis Plastica Presenting as Severe Non-Healing
   Helicobacter pylori-Associated Gastritis
SO AMERICAN JOURNAL OF GASTROENTEROLOGY
LA English
DT Meeting Abstract
CT 78th Annual Scientific Meeting of the
   American-College-of-Gastroenterology
CY OCT 11-16, 2013
CL San Diego, CA
SP Amer Coll Gastroenterol
C1 [Minh Nguyen; Abdinoor, Abdillahi; Dorfmeister, Jennifer; Leya, Jack; Islam, Khondker] Loyola Univ, Med Ctr, Chicago, IL 60611 USA.
NR 0
TC 0
Z9 0
PU NATURE PUBLISHING GROUP
PI NEW YORK
PA 75 VARICK ST, 9TH FLR, NEW YORK, NY 10013-1917 USA
SN 0002-9270
EI 1572-0241
J9 AM J GASTROENTEROL
JI Am. J. Gastroenterol.
PD OCT
PY 2013
VL 108
SU 1
MA 799
BP S240
EP S240
PG 1
WC Gastroenterology & Hepatology
SC Gastroenterology & Hepatology
GA 296II
UT WOS:000330178100799
ER

PT J
AU Patel, A
   Victor, O
   Meiselman, M
   Ehrenpreis, E
AF Patel, Amir
   Victor, Omas
   Meiselman, Mick
   Ehrenpreis, Eli
TI A Case of Selective Internal Radiation (SIR)-Microsphere-induced
   Gastritis
SO AMERICAN JOURNAL OF GASTROENTEROLOGY
LA English
DT Meeting Abstract
CT 78th Annual Scientific Meeting of the
   American-College-of-Gastroenterology
CY OCT 11-16, 2013
CL San Diego, CA
SP Amer Coll Gastroenterol
C1 [Patel, Amir; Victor, Omas; Meiselman, Mick; Ehrenpreis, Eli] Univ Chicago, North Shore Univ Hlth Syst, Chicago, IL 60637 USA.
NR 0
TC 0
Z9 0
PU NATURE PUBLISHING GROUP
PI NEW YORK
PA 75 VARICK ST, 9TH FLR, NEW YORK, NY 10013-1917 USA
SN 0002-9270
EI 1572-0241
J9 AM J GASTROENTEROL
JI Am. J. Gastroenterol.
PD OCT
PY 2013
VL 108
SU 1
MA 796
BP S239
EP S239
PG 1
WC Gastroenterology & Hepatology
SC Gastroenterology & Hepatology
GA 296II
UT WOS:000330178100796
ER

PT J
AU Rashid, S
   Sheff, J
   Resnick, J
AF Rashid, Sadat
   Sheff, Jerome
   Resnick, Jeffrey
TI Cytomegalovirus Gastritis in an Immunocompetent Host
SO AMERICAN JOURNAL OF GASTROENTEROLOGY
LA English
DT Meeting Abstract
CT 78th Annual Scientific Meeting of the
   American-College-of-Gastroenterology
CY OCT 11-16, 2013
CL San Diego, CA
SP Amer Coll Gastroenterol
C1 [Rashid, Sadat] Marshfield Clin Fdn Med Res & Educ, Wausau, WI USA.
   [Sheff, Jerome] Marshfield Clin Fdn Med Res & Educ, Mosinee, WI USA.
   [Resnick, Jeffrey] Marshfield Clin Fdn Med Res & Educ, Marshfield, WI 54449 USA.
NR 0
TC 0
Z9 0
PU NATURE PUBLISHING GROUP
PI NEW YORK
PA 75 VARICK ST, 9TH FLR, NEW YORK, NY 10013-1917 USA
SN 0002-9270
EI 1572-0241
J9 AM J GASTROENTEROL
JI Am. J. Gastroenterol.
PD OCT
PY 2013
VL 108
SU 1
MA 797
BP S239
EP S239
PG 1
WC Gastroenterology & Hepatology
SC Gastroenterology & Hepatology
GA 296II
UT WOS:000330178100797
ER

PT J
AU Sidhu, L
   Geme, B
   Gandhi, D
   Al-Khazraji, A
   Aron, J
AF Sidhu, Loveleen
   Geme, Berhanu
   Gandhi, Divyangkumar
   Al-Khazraji, Ahmed
   Aron, Joshua
TI Viral Gastritis in Granulomatosis with Polyangiitis
SO AMERICAN JOURNAL OF GASTROENTEROLOGY
LA English
DT Meeting Abstract
CT 78th Annual Scientific Meeting of the
   American-College-of-Gastroenterology
CY OCT 11-16, 2013
CL San Diego, CA
SP Amer Coll Gastroenterol
C1 [Sidhu, Loveleen; Geme, Berhanu; Gandhi, Divyangkumar; Al-Khazraji, Ahmed; Aron, Joshua] Elmhurst Hosp Ctr, Elmhurst, NY USA.
NR 0
TC 0
Z9 0
PU NATURE PUBLISHING GROUP
PI NEW YORK
PA 75 VARICK ST, 9TH FLR, NEW YORK, NY 10013-1917 USA
SN 0002-9270
EI 1572-0241
J9 AM J GASTROENTEROL
JI Am. J. Gastroenterol.
PD OCT
PY 2013
VL 108
SU 1
MA 780
BP S233
EP S234
PG 2
WC Gastroenterology & Hepatology
SC Gastroenterology & Hepatology
GA 296II
UT WOS:000330178100780
ER

PT J
AU Xie, BR
   Natale-Pereria, A
   Vadehra, V
AF Xie, Bingru
   Natale-Pereria, Anna
   Vadehra, Vivek
TI A Rare Case of Clostridium difficile Colitis after Treatment of
   Helicobacter pylori Gastritis with Metronidazole-containing Regimen
SO AMERICAN JOURNAL OF GASTROENTEROLOGY
LA English
DT Meeting Abstract
CT 78th Annual Scientific Meeting of the
   American-College-of-Gastroenterology
CY OCT 11-16, 2013
CL San Diego, CA
SP Amer Coll Gastroenterol
C1 [Xie, Bingru; Natale-Pereria, Anna; Vadehra, Vivek] UMDNJ, Med GI, Newark, NJ USA.
NR 0
TC 0
Z9 0
PU NATURE PUBLISHING GROUP
PI NEW YORK
PA 75 VARICK ST, 9TH FLR, NEW YORK, NY 10013-1917 USA
SN 0002-9270
EI 1572-0241
J9 AM J GASTROENTEROL
JI Am. J. Gastroenterol.
PD OCT
PY 2013
VL 108
SU 1
MA 1365
BP S406
EP S406
PG 1
WC Gastroenterology & Hepatology
SC Gastroenterology & Hepatology
GA 296II
UT WOS:000330178101517
ER

PT J
AU Yeruva, LH
   Tammana, V
   Brown, K
AF Yeruva, Lakshmi Hyndavi
   Tammana, Venkata
   Brown, Kenneth
TI An Unusual Case of Helicobacter pylori Negative Gastric MALToma
   Presenting as Nodular Gastritis
SO AMERICAN JOURNAL OF GASTROENTEROLOGY
LA English
DT Meeting Abstract
CT 78th Annual Scientific Meeting of the
   American-College-of-Gastroenterology
CY OCT 11-16, 2013
CL San Diego, CA
SP Amer Coll Gastroenterol
C1 [Yeruva, Lakshmi Hyndavi; Tammana, Venkata] Howard Univ Hosp, Washington, DC USA.
   [Brown, Kenneth] Providence Hosp, Washington, DC USA.
NR 0
TC 0
Z9 0
PU NATURE PUBLISHING GROUP
PI NEW YORK
PA 75 VARICK ST, 9TH FLR, NEW YORK, NY 10013-1917 USA
SN 0002-9270
EI 1572-0241
J9 AM J GASTROENTEROL
JI Am. J. Gastroenterol.
PD OCT
PY 2013
VL 108
SU 1
MA 772
BP S231
EP S232
PG 2
WC Gastroenterology & Hepatology
SC Gastroenterology & Hepatology
GA 296II
UT WOS:000330178100772
ER

PT J
AU Zhang, F
   Tao, K
   Xu, H
AF Zhang, Fan
   Tao, Ke
   Xu, Hong
TI High Resolution White Endoscopy with Chromoendoscopy and Confocal Laser
   Endomicroscopy for Atrophic Gastritis Surveillance: One Center
   Experience
SO AMERICAN JOURNAL OF GASTROENTEROLOGY
LA English
DT Meeting Abstract
CT 78th Annual Scientific Meeting of the
   American-College-of-Gastroenterology
CY OCT 11-16, 2013
CL San Diego, CA
SP Amer Coll Gastroenterol
C1 [Zhang, Fan; Tao, Ke; Xu, Hong] Jilin Univ, Hosp 1, Changchun 130023, Peoples R China.
NR 0
TC 0
Z9 0
PU NATURE PUBLISHING GROUP
PI NEW YORK
PA 75 VARICK ST, 9TH FLR, NEW YORK, NY 10013-1917 USA
SN 0002-9270
EI 1572-0241
J9 AM J GASTROENTEROL
JI Am. J. Gastroenterol.
PD OCT
PY 2013
VL 108
SU 1
MA 1926
BP S583
EP S583
PG 1
WC Gastroenterology & Hepatology
SC Gastroenterology & Hepatology
GA 296II
UT WOS:000330178102256
ER

PT J
AU Kim, TS
   Park, DI
   Park, JH
   Kim, HJ
   Cho, YK
   Sohn, CI
   Jeon, WK
   Kim, BI
   Chae, SW
   Kim, DH
AF Kim, Tae Sun
   Park, Dong Il
   Park, Jung Ho
   Kim, Hong Joo
   Cho, Yong Kyun
   Sohn, Chong Il
   Jeon, Woo Kyu
   Kim, Byung Ik
   Chae, Seoung Wan
   Kim, Dong Hoon
TI Association between Atrophic Gastritis and Gastroesophageal Reflux
   Symptoms
SO HEPATO-GASTROENTEROLOGY
LA English
DT Article
DE Gastroesophageal reflux disease; Atrophic gastritis; Endoscopy
ID HELICOBACTER-PYLORI INFECTION; FLAP VALVE; DISEASE; ESOPHAGITIS;
   ARTICLE; CLASSIFICATION; EPIDEMIOLOGY; OBESITY
AB Background/Aims: Atrophic gastritis may be inversely associated with gastroesophageal reflux disease (GERD) symptoms. The aim of this study was to determine the association between GERD symptoms, endoscopic atrophy grade, and histologic atrophy score. Methodology: A total of 1,555 consecutive subjects who underwent esophagogastroduodenoscopy for health check-ups were enrolled prospectively. All persons were given a self-reported questionnaire for GERD symptoms (heartburn and/or regurgitation) and were classified into the following two groups: GERD symptoms group and no GERD symptoms group. Endoscopic grade of atrophic gastritis was assessed by the atrophic pattern system. The histologic atrophy score was evaluated semi-quantitatively by the updated Sydney classification. Results: Of the 1,555 patients, 314 (20.2%) had GERD symptoms at least once a week and 1,241 (79.8%) had no GERD symptoms. The prevalence of the O-type atrophic gastritis (4.1% vs. 8.9%) and moderate or severe atrophic gastritis (1.9% vs. 4.8%) was significantly lower in the GERD symptoms group (p <0.05). The association between GERD symptoms and moderate or severe atrophic gastritis persisted after adjustment for potential confounders (p = 0.012). Of the 304 subjects who underwent endoscopic biopsies, 57 (18.8%) and 247 (81.2%) were in the GERD symptoms and no symptoms groups, respectively. There were no significant differences in H. pylori infections, H. pylori density neutrophil activity, and degree of inflammation between the two groups. However, the scores of intestinal metaplasia and glandular atrophy were significantly lower in the GERD symptoms group (p <0.05). Conclusions: GERD symptoms are inversely associated with the endoscopic atrophy grade and the histologic atrophy score.
C1 [Kim, Tae Sun; Park, Dong Il; Park, Jung Ho; Kim, Hong Joo; Cho, Yong Kyun; Sohn, Chong Il; Jeon, Woo Kyu; Kim, Byung Ik] Sungkyunkwan Univ, Sch Med, Kangbuk Samsung Hosp, Dept Internal Med, Seoul, South Korea.
   [Chae, Seoung Wan; Kim, Dong Hoon] Sungkyunkwan Univ, Sch Med, Kangbuk Samsung Hosp, Dept Pathol, Seoul, South Korea.
RP Park, DI (reprint author), Kangbuk Samsung Hosp, Dept Internal Med, 108 Pyung Dong, Seoul 110746, South Korea.
EM diksmc.park@samsung.com
NR 32
TC 0
Z9 0
PU H G E UPDATE MEDICAL PUBLISHING S A
PI ATHENS
PA PO BOX 17257, ATHENS GR-10024, GREECE
SN 0172-6390
J9 HEPATO-GASTROENTEROL
JI Hepato-Gastroenterol.
PD OCT
PY 2013
VL 60
IS 127
BP 1583
EP 1587
DI 10.5754/hge.10512
PG 5
WC Gastroenterology & Hepatology; Surgery
SC Gastroenterology & Hepatology; Surgery
GA 293ZE
UT WOS:000330011400009
ER

PT J
AU Sun, SB
   Chen, ZT
   Zheng, D
   Huang, ML
   Xu, D
   Zhang, H
   Wang, P
   Wu, J
AF Sun, Sheng-Bin
   Chen, Zhi-Tao
   Zheng, Dan
   Huang, Man-Ling
   Xu, Dan
   Zhang, Heng
   Wang, Ping
   Wu, Jie
TI Clinical Pathology and Recent Follow-Up Study on Gastric Intraepithelial
   Neoplasia and Gastric Mucosal Lesions
SO HEPATO-GASTROENTEROLOGY
LA English
DT Article
DE Gastric intraepithelial neoplasia; Gastric mucosal; lesions; Pathology;
   Follow-up; Gastroscopy
AB Background/Aims: To explore the correlations between endoscopic gastric mucosal lesions and pathological gastric intraepithelial neoplasia (GIN), and to investigate outcomes of gastric intraepithelial neoplasia after treatments. Methodology: Biopsies of 18,566 Chinese patients undergoing diagnostic gastroscopy were included. Among them, 130 patients were given various treatments, including medication, endoscopic treatment and surgery. Results: There were 433 patients with GIN by initial pathological diagnosis. Among them, 367 low-grade GIN and 66 high-grade GIN, 348 cases accompanied with chronic gastritis, and 85 cases accompanied with localized foci. Eighty cases of Hp-positive patients with low-grade GIN were given anti-Hp therapy. Our results showed that 45 cases of intraepithelial neoplasia disappeared when chronic inflammation left, and 33 cases were given the original diagnoses and two cases developed into high-grade GIN. Surgery was then performed, after which one case was confirmed to have early gastric carcinoma, and the other was diagnosed as advanced gastric carcinoma. Pathological examinations were carried out undergoing EMR or ESD treatment for 18 patients with localized foci accompanied with low-grade GIN. Results showed four cases of chronic inflammation, 11 cases with original diagnoses maintained, and three cases of high-grade GIN. Conclusions: GIN occurred frequently in patients with more severe pathological inflammations under endoscope, which also had certain correlations with intestinal metaplasia. After treatment, parts of low-grade GIN could be reserved. The effect of endoscopic resection on localized foci accompanied with low-grade GIN was affirmative. However, the limitation of endoscopic biopsy should be fully understood.
C1 [Wu, Jie] Cent Hosp Wuhan, Dept Gastroenterol, Wuhan 430014, Hubei Province, Peoples R China.
   Cent Hosp Wuhan, Cent Lab, Wuhan 430014, Hubei Province, Peoples R China.
RP Wu, J (reprint author), Cent Hosp Wuhan, Dept Gastroenterol, Sheng Li St 26, Wuhan 430014, Hubei Province, Peoples R China.
EM wujie_20120803@163.com
FU Research of Science and Technology of Wuhan [WX11C11, 201161038345-02]
FX This project was supported by grants from Research of Science and
   Technology of Wuhan (WX11C11; 201161038345-02)
NR 10
TC 0
Z9 0
PU H G E UPDATE MEDICAL PUBLISHING S A
PI ATHENS
PA PO BOX 17257, ATHENS GR-10024, GREECE
SN 0172-6390
J9 HEPATO-GASTROENTEROL
JI Hepato-Gastroenterol.
PD OCT
PY 2013
VL 60
IS 127
BP 1597
EP 1601
DI 10.5754/hge.13340
PG 5
WC Gastroenterology & Hepatology; Surgery
SC Gastroenterology & Hepatology; Surgery
GA 293ZE
UT WOS:000330011400012
ER

PT J
AU Shibata, C
   Kakyo, M
   Kinouchi, M
   Tanaka, N
   Miura, K
   Naitoh, T
   Ogawa, H
   Yazaki, N
   Haneda, S
   Watanabe, K
   Sasaki, I
AF Shibata, Chikashi
   Kakyo, Masayuki
   Kinouchi, Makoto
   Tanaka, Naoki
   Miura, Koh
   Naitoh, Takeshi
   Ogawa, Hitoshi
   Yazaki, Nobuki
   Haneda, Sho
   Watanabe, Kazuhiro
   Sasaki, Iwao
TI Results of Modified Uncut Roux-en-Y Reconstruction after Distal
   Gastrectomy for Gastric Cancer
SO HEPATO-GASTROENTEROLOGY
LA English
DT Article
DE Distal gastrectomy; Gastric cancer; Roux stasis syndrome; Uncut
   Roux-en-Y reconstruction
ID STASIS SYNDROME; LIMB; GASTROJEJUNOSTOMY; ANASTOMOSIS; MOTILITY
AB Background/Aims: The frequent occurrence of bile gastritis and esophagitis associated with dehiscence of 'uncut' jejunal portion was of concern for "uncut" Roux-en-Y reconstruction after distal gastrectomy. Our aim was to study if our technique of a modified, uncut Roux-en-Y procedure would decrease this dehiscence. Methodology: Ten patients with gastric cancer underwent distal gastrectomy with a modified, uncut Roux-en-Y reconstruction. Transmural silk stitches were added around the staples at the "uncut" portion in attempt to prevent dehiscence of the staple line. Dehiscence of the jejunum at the enterically closed site was investigated endoscopically or fluoroscopically. Results: Mean operative time and intraoperative blood loss were 246 minutes and 381 mL, respectively. Morbidity occurred in three patients. No dehiscence was observed in any of the patients examined. Conclusions: These results suggest the possibility that our technique of a modified, uncut Roux-en-Y reconstruction after distal gastrectomy decreases dehiscence of enterically closed portion.
C1 [Shibata, Chikashi; Kakyo, Masayuki; Kinouchi, Makoto; Tanaka, Naoki; Miura, Koh; Naitoh, Takeshi; Ogawa, Hitoshi; Yazaki, Nobuki; Haneda, Sho; Watanabe, Kazuhiro; Sasaki, Iwao] Tohoku Univ, Grad Sch Med, Dept Surg, Div Biol Regulat & Oncol, Sendai, Miyagi 9808574, Japan.
RP Shibata, C (reprint author), Tohoku Univ, Grad Sch Med, Dept Surg, Div Biol Regulat & Oncol,Aoba Ku, 1-1 Seiryo Machi, Sendai, Miyagi 9808574, Japan.
EM cshibata@surg1.med.tohoku.ac.jp
NR 15
TC 0
Z9 0
PU H G E UPDATE MEDICAL PUBLISHING S A
PI ATHENS
PA PO BOX 17257, ATHENS GR-10024, GREECE
SN 0172-6390
J9 HEPATO-GASTROENTEROL
JI Hepato-Gastroenterol.
PD OCT
PY 2013
VL 60
IS 127
BP 1797
EP 1799
DI 10.5754/hge11430
PG 3
[truncated: 34,746,626 more chars]
