# Supplementary material for: Invisible Brain: Knowledge in Research Works and Neuron Activity
Source: PLoS One. 2016 Jul 20;11(7):e0158590. doi: 10.1371/journal.pone.0158590 (PMC4954711; doi:10.1371/journal.pone.0158590)
Supplement: S2 File — (ZIP) [file pone.0158590.s002.zip › Gastritis_pubmed.txt]

PMID- 25080709
OWN - NLM
STAT- In-Process
DA  - 20140801
IS  - 0102-6933 (Print)
IS  - 0102-6933 (Linking)
VI  - 34
IP  - 4
DP  - 2013 Dec
TI  - [Quality of life among overweight women with chronic non-communicable diseases].
PG  - 121-9
AB  - This study aimed to identify quality of life and its associated factors within
      women who are overweight and have noncommunicable diseases. It was a cross
      sectional study with a convenience sample of 50 adult and elderly women enrolled 
      in an "Academia da Cidade" in Belo Horizonte, MG, Brazil. For quality of life
      assessment, the WHOQOL-bref was used. A descriptive analysis in addition to uni
      and multivariate linear regression were conducted. "Social relations" was the
      domain which most have contributed to quality of life, followed by "physical"
      domain. Worse quality of life was associated with self-reported presence of
      gastritis/ulcer (beta = -11.980, p = 0.011), medication use (beta = -7.730, p =
      0.035), high per capita consumption of sugar (beta = -0.092, 0.045), elevated
      body mass index (beta= -1.218, p = 0.048) and high carbohydrate intake (beta =
      -0.388, p = 0.042). Many factors are associated to quality of life, that should
      be considered in health programs.
FAU - Horta, Paula Martins
AU  - Horta PM
FAU - Cardoso, Andezza Helena
AU  - Cardoso AH
FAU - Lopes, Aline Cristine Souza
AU  - Lopes AC
FAU - Santosd, Luana Caroline dos
AU  - Santosd LC
LA  - por
PT  - English Abstract
PT  - Journal Article
TT  - Qualidade de vida entre mulheres com excesso de peso e doencas cronicas nao
      transmissiveis.
PL  - Brazil
TA  - Rev Gaucha Enferm
JT  - Revista gaucha de enfermagem / EENFUFRGS
JID - 8504882
SB  - N
EDAT- 2014/08/02 06:00
MHDA- 2014/08/02 06:00
CRDT- 2014/08/02 06:00
PST - ppublish
SO  - Rev Gaucha Enferm. 2013 Dec;34(4):121-9.

PMID- 24968521
OWN - NLM
STAT- MEDLINE
DA  - 20140627
DCOM- 20140724
IS  - 0019-5847 (Print)
IS  - 0019-5847 (Linking)
VI  - 111
IP  - 9
DP  - 2013 Sep
TI  - Morbidity pattern in foundry workers--a cross-sectional study in an urban area of
      north Karnataka.
PG  - 595-8
AB  - Foundry industry which is a well established in India employs many workers. These
      workers are exposed to metal dusts, metal fumes, chemicals, heat and high
      temperature. To determine the morbidity pattern in foundry workers, a
      cross-sectional study was conducted in the semi-urban area of Belgaum in
      Karnataka. All the workers excluding the administrative staff working in the
      foundries in the specified area were included in the study. A structured
      questionnaire was used to collect the data. Thorough physical examination was
      carried out to find out existing morbidities followed by spirometry test to
      determine their lung function profile. Altogether 498 foundry workers
      participated in the study. More than 50% of them were working for five years and 
      above. Most of the workers (91.57%) were not using any kind of personal
      protective devices and 38.55% were smokers. About 68.50% workers had some kind of
      morbidity. Respiratory system (18.10%) was involved in most of those with
      morbidities. Chronic bronchitis was the leading morbidity in these workers. There
      was an association between chronic bronchitis with increasing age of the workers,
      the number of years they were working in foundries and their smoking habits,
      which was statistically significant. Foundry workers are exposed to various risk 
      factors like metal dusts, metal fumes and Chemicals which may affect their
      health. They suffer from various morbidities, particularly respiratory problems
      which needs periodic health examination. Personal protective devices use should
      be made compulsory in these workers.
FAU - Shashikanth, Yogesh Kumar
AU  - Shashikanth YK
FAU - Katti, S M
AU  - Katti SM
FAU - Mallapur, M D
AU  - Mallapur MD
LA  - eng
PT  - Journal Article
PL  - India
TA  - J Indian Med Assoc
JT  - Journal of the Indian Medical Association
JID - 7505608
SB  - IM
MH  - Adult
MH  - Arthritis/epidemiology
MH  - Cross-Sectional Studies
MH  - Female
MH  - Gastritis/epidemiology
MH  - Humans
MH  - India/epidemiology
MH  - Male
MH  - *Metallurgy
MH  - Middle Aged
MH  - Myalgia/epidemiology
MH  - Occupational Diseases/*epidemiology
MH  - Respiratory Tract Diseases/*epidemiology
MH  - Risk Factors
MH  - Urban Population/statistics & numerical data
MH  - Young Adult
EDAT- 2014/06/28 06:00
MHDA- 2014/07/25 06:00
CRDT- 2014/06/28 06:00
PST - ppublish
SO  - J Indian Med Assoc. 2013 Sep;111(9):595-8.

PMID- 24917966
OWN - NLM
STAT- PubMed-not-MEDLINE
DA  - 20140611
DCOM- 20140611
LR  - 20140613
IS  - 2050-6406 (Print)
IS  - 2050-6406 (Linking)
VI  - 1
IP  - 4
DP  - 2013 Aug
TI  - The effect of Helicobacter pylori infection and eradication in patients with
      gastro-oesophageal reflux disease: A parallel-group, double-blind,
      placebo-controlled multicentre study.
PG  - 226-35
LID - 10.1177/2050640613484020 [doi]
AB  - OBJECTIVES: This study aimed to resolve controversy regarding the effects of
      Helicobacter pylori eradication therapy and H. pylori infection in
      gastro-oesophageal reflux disease. DESIGN: A randomized, double-blind,
      multicentre trial was performed in patients presenting with reflux symptoms. H.
      pylori-positive patients were randomized to receive either antibiotics or placebo
      for 7 days. H. pylori-negative patient controls received placebo. All received
      esomeprazole 20 mg b.d. for 7 days, followed by 40 mg o.d. to complete an 8-week 
      course, and were followed up for 32 weeks by telephone. RESULTS: In this study,
      198/589 (34%) patients were H. pylori-positive and 113 H. pylori-negative
      patients served as controls. Baseline endoscopy revealed 63% Los Angeles grade 0A
      and 37% Los Angeles grade BCD oesophagitis with no difference between patient
      groups. Symptom improvement on esomeprazole was seen in 89%. H. pylori
      eradication was successful in 82%. H. pylori eradication had no effect on
      symptomatic relapse (hazard ratio 1.15, 95% CI 0.74-1.8; p = 0.5). Overall, H.
      pylori-positive patients had a lower probability of relapse compared to H.
      pylori-negative controls (hazard ratio 0.6, 95% CI 0.43-0.85; p = 0.004). Relapse
      hazard was modulated also by oesophagitis grade (BCD vs. 0A, hazard ratio 2.1,
      95% CI 1.5-3.0). CONCLUSION: Relapse of gastro-oesophageal reflux disease
      symptoms after a course of high dose acid suppression took longer for H.
      pylori-positive patients than H. pylori-negative controls; however eradication
      therapy had no effect on the risk of relapse; ClincialTrials.gov number,
      NCT00574925.
FAU - Schwizer, Werner
AU  - Schwizer W
AD  - University Hospital Zurich, Zurich, Switzerland ; Zurich Center for Integrative
      Human Physiology (ZIHP), Zurich, Switzerland.
FAU - Menne, Dieter
AU  - Menne D
AD  - Menne Biomed, Tubingen, Germany.
FAU - Schutze, Kurt
AU  - Schutze K
AD  - Hanusch-Hospital, Vienna, Austria.
FAU - Vieth, Michael
AU  - Vieth M
AD  - Institute for Pathology, Klinikum Bayreuth, Germany.
FAU - Goergens, Reiner
AU  - Goergens R
AD  - Institute for Pathology, Klinikum Bayreuth, Germany.
FAU - Malfertheiner, Peter
AU  - Malfertheiner P
AD  - Otto-von-Guericke-University, Magdeburg, Germany.
FAU - Leodolter, Andreas
AU  - Leodolter A
AD  - Klinikum der Philipps-Universitat, Marburg, Germany.
FAU - Fried, Michael
AU  - Fried M
AD  - University Hospital Zurich, Zurich, Switzerland ; Zurich Center for Integrative
      Human Physiology (ZIHP), Zurich, Switzerland.
FAU - Fox, Mark R
AU  - Fox MR
AD  - University Hospital Zurich, Zurich, Switzerland ; Zurich Center for Integrative
      Human Physiology (ZIHP), Zurich, Switzerland ; NIHR Nottingham Digestive Diseases
      Biomedical Research Unit, Nottingham University Hospitals, Nottingham, UK.
LA  - eng
PT  - Journal Article
PL  - England
TA  - United European Gastroenterol J
JT  - United European gastroenterology journal
JID - 101606807
PMC - PMC4040789
OID - NLM: PMC4040789
OTO - NOTNLM
OT  - H. pylori eradication therapy
OT  - Helicobacter pylori
OT  - esomeprazole
OT  - gastritis
OT  - gastro-oesophageal reflux disease
OT  - oesophagitis
OT  - symptomatic relapse
EDAT- 2014/06/12 06:00
MHDA- 2014/06/12 06:01
CRDT- 2014/06/12 06:00
PHST- 2013/01/28 [received]
PHST- 2013/03/01 [accepted]
AID - 10.1177/2050640613484020 [doi]
AID - 10.1177_2050640613484020 [pii]
PST - ppublish
SO  - United European Gastroenterol J. 2013 Aug;1(4):226-35. doi:
      10.1177/2050640613484020.

PMID- 24893505
OWN - NLM
STAT- MEDLINE
DA  - 20140604
DCOM- 20140812
IS  - 1233-9687 (Print)
IS  - 1233-9687 (Linking)
VI  - 64
IP  - 4 Suppl 2
DP  - 2013 Dec
TI  - [Epidemiology and pathogenesis of gastric cancer].
PG  - s17-26
FAU - Malinowska, Malgorzata
AU  - Malinowska M
FAU - Nasierowska-Guttmejer, Anna
AU  - Nasierowska-Guttmejer A
LA  - pol
PT  - Journal Article
PT  - Review
TT  - Epidemiologia i patogeneza raka zoladka.
PL  - Poland
TA  - Pol J Pathol
JT  - Polish journal of pathology : official journal of the Polish Society of
      Pathologists
JID - 9437432
SB  - IM
MH  - Causality
MH  - Chronic Disease
MH  - Comorbidity
MH  - Gastritis/epidemiology
MH  - Helicobacter Infections/epidemiology
MH  - Humans
MH  - Intestinal Mucosa/pathology
MH  - Metaplasia/epidemiology/pathology
MH  - Obesity/epidemiology
MH  - Risk Factors
MH  - Smoking/epidemiology
MH  - Stomach Neoplasms/*epidemiology/*pathology
EDAT- 2014/06/05 06:00
MHDA- 2014/08/13 06:00
CRDT- 2014/06/05 06:00
PST - ppublish
SO  - Pol J Pathol. 2013 Dec;64(4 Suppl 2):s17-26.

PMID- 24892619
OWN - NLM
STAT- PubMed-not-MEDLINE
DA  - 20140609
DCOM- 20140624
LR  - 20140624
IS  - 1657-9534 (Electronic)
IS  - 0120-8322 (Linking)
VI  - 44
IP  - 3
DP  - 2013 Jul
TI  - Gastric cancer: Overview.
PG  - 192-201
AB  - Gastric cancer ranks fourth in incidence and second in mortality among all
      cancers worldwide. Despite the decrease in incidence in some regions of the
      world, gastric cancer continues to present a major clinical challenge due to most
      cases being diagnosed in advanced stages with poor prognosis and limited
      treatment options. The development of gastric cancer is a complex and
      multifactorial process involving a number of etiological factors and multiple
      genetic and epigenetic alterations. Among the predisposing factors are:
      Helicobacter pylori infection, high salt intake, smoking, and in a small
      percentage of patients, a familial genetic component. More than 95% of stomach
      cancer cases are adenocarcinomas, which are classified into two major histologic 
      types: intestinal and diffuse. Intestinal type adenocarcinoma is preceded by a
      sequence of gastric lesions known as Correa s cascade and is the histologic type 
      associated with the global decrease in gastric cancer rates. Diffuse type
      adenocarcinomas have a more aggressive behavior and worse prognosis than those of
      the intestinal type. According to the anatomical location, adenocarcinomas are
      classified as proximal (originating in the cardia) and distal (originating in the
      body and antrum). This classification seems to recognize two different clinical
      entities. Surgical resection of the tumor at an early stage is the only effective
      treatment method. Therefore, the identification and surveillance of patients at
      risk may play a significant role in survival rates. Anti-Helicobacter pylori
      therapy has been shown to be an effective measure in the prevention of gastric
      cancer.
FAU - Piazuelo, M Blanca
AU  - Piazuelo MB
AD  - Division of Gastroenterology, Department of Medicine,Vanderbilt University School
      of Medicine, Nashville, TN, USA.
FAU - Correa, Pelayo
AU  - Correa P
AD  - Division of Gastroenterology, Department of Medicine,Vanderbilt University School
      of Medicine, Nashville, TN, USA.
LA  - eng
PT  - Journal Article
PT  - Review
DEP - 20130930
PL  - Colombia
TA  - Colomb Med (Cali)
JT  - Colombia medica (Cali, Colombia)
JID - 9212578
PMC - PMC4002033
OID - NLM: PMC4002033
OAB - Publisher: Abstract available from the publisher.
OABL- spa
OTO - NOTNLM
OT  - Gastric cancer
OT  - Helicobacter pylori
OT  - dysplasia
OT  - epidemiology
OT  - gastric adenocarcinoma
OT  - intestinal metaplasia
OT  - multifocal atrophic gastritis
EDAT- 2014/06/04 06:00
MHDA- 2014/06/04 06:01
CRDT- 2014/06/04 06:00
PHST- 2013 [ecollection]
PHST- 2012/12/20 [received]
PHST- 2013/02/02 [revised]
PHST- 2013/07/02 [accepted]
PST - epublish
SO  - Colomb Med (Cali). 2013 Sep 30;44(3):192-201. eCollection 2013 Jul.

PMID- 24829695
OWN - NLM
STAT- Publisher
DA  - 20140515
DCOM- 20140515
LR  - 20140519
IS  - 2008-5230 (Print)
IS  - 2008-5230 (Linking)
VI  - 5
IP  - 4
DP  - 2013 Oct
TI  - Upper Gastrointestinal Bleeding in Khorramabad City in 2011A Single Referral
      Center Experience.
PG  - 223-9
AB  - BACKGROUND: Acute upper gastrointestinal bleeding (UGIB) is a common medical
      emergencyand is known as one of the main causes of mortality and morbidity.
      Thisresearch was conducted to study the causes and risk factors for UGIB, in
      areferral center. METHODS: In this cross sectional study, carried out in a one
      year period, all patientswith acute UGIB living in Khorramabad city and
      surrounding area, entered thestudy. A control group with age and sex matched was 
      selected from outpatientvisits and their relatives who had referred to hospital
      clinics. Data collectingtool was a self-made questionnaire, demographic, clinical
      manifestations andendoscopic findings. The data was analyzed using chi-square
      test, Fisher exacttest and Odds ratio estimation. RESULTS: Sixty-two patients
      with acute UGIB were studied, 67.7% of them weremales. The mean age of patients
      was 54.5+/-12.1. The most common causesof acute UGIB were peptic (42.7%), erosive
      gastritis (19.8%) and esophagealvarices (19.8%). 29%, and 9.7% of patients, and
      control group had a history ofregular consumption of Non Steroidal
      Anti-Inflammatory Drugs ( Odd' s ratio3.8, CI: 1.3-4.8). 35.5% of episodes of
      acute UGIB were in age more than 60years. CONCLUSION: Peptic ulcer disease is the
      most common cause of acute UGIB in our region.Episodes of acute UGIB were
      correlated with regular NSAIDs use, but notwith alcohol consumption, smoking, and
      gender. Identifying people who are atrisk and providing preventive strategies can
      reduce the rate of this disease andits complications.
FAU - Ghanadi, Koroush
AU  - Ghanadi K
AD  - Assistant Professor, Department of Internal Medicine, Lorestan University of
      Medical Sciences, Khorramabad, Iran.
FAU - Anbari, Khatereh
AU  - Anbari K
AD  - Assistant Professor, Department of community Medicine, Lorestan University of
      Medical Sciences, Khorram abad, Iran.
FAU - Obeidavi, Zia
AU  - Obeidavi Z
AD  - Researcher, Lorestan University of Medical Sciences, Khorramabad, Iran.
LA  - eng
PT  - Journal Article
PL  - Iran
TA  - Middle East J Dig Dis
JT  - Middle East journal of digestive diseases
JID - 101535395
PMC - PMC3990148
OID - NLM: PMC3990148
OTO - NOTNLM
OT  - Endoscopy
OT  - NSAIDs
OT  - Peptic Ulcer
OT  - Upper Gastrointestinal Bleeding
EDAT- 2014/05/16 06:00
MHDA- 2014/05/16 06:01
CRDT- 2014/05/16 06:00
PHST- 2013/07/10 [received]
PHST- 2013/09/20 [accepted]
PST - ppublish
SO  - Middle East J Dig Dis. 2013 Oct;5(4):223-9.

PMID- 24800016
OWN - NLM
STAT- PubMed-not-MEDLINE
DA  - 20140506
DCOM- 20140506
LR  - 20140508
IS  - 2008-2142 (Print)
IS  - 2008-2142 (Linking)
VI  - 23
IP  - 5
DP  - 2013 Oct
TI  - Association between Helicobacter pylori, cagA, and vacA Status and Clinical
      Presentation in Iranian Children.
PG  - 551-6
AB  - OBJECTIVE: Seroprevalence of H. pylori infection in Iran exceeds 65% of pediatric
      population. In this study, we intended to find association between the virulence 
      genes (cagA and vacA) and clinical presentations. METHODS: H. pylori isolates
      were achieved from the gastric mucosa of children. In each case, the gastric
      biopsy specimens were cultured and the organisms identified. Detection of
      different genotypes was carried out by PCR method. FINDINGS: A total of 106
      biopsy specimens were cultured and 33 H. pylori isolates obtained. Among these 33
      H. pylori strains 24 (73%) were cagA-positive. Genotypes of vacA s1m2, s1m1,
      s2m2, and s2m1 were 45.5%, 30.3%, 21.2%, and 3%, respectively. Most female
      patients were infected with genotype s1m2. The vacA-m1 strains were significantly
      more common in patients with nodular gastritis. There were no statistical
      differences between the vacA and cagA genotypes and clinical outcomes.
      CONCLUSION: The frequency of cagA genotype was high. In this study, nodular
      gastritis was a common finding and was rather significantly associated with m1
      allele of vacA.
FAU - Rafeey, Mandana
AU  - Rafeey M
AD  - Tabriz University of Medical Sciences, Tabriz, Iran.
FAU - Ghotaslou, Reza
AU  - Ghotaslou R
AD  - Tabriz University of Medical Sciences, Tabriz, Iran.
FAU - Milani, Morteza
AU  - Milani M
AD  - Tabriz University of Medical Sciences, Tabriz, Iran.
FAU - Farokhi, Nima
AU  - Farokhi N
AD  - Tabriz University of Medical Sciences, Tabriz, Iran.
FAU - Ghojazadeh, Morteza
AU  - Ghojazadeh M
AD  - Tabriz University of Medical Sciences, Tabriz, Iran.
LA  - eng
PT  - Journal Article
PL  - Iran
TA  - Iran J Pediatr
JT  - Iranian journal of pediatrics
JID - 101274724
PMC - PMC4006505
OID - NLM: PMC4006505
OTO - NOTNLM
OT  - CagA Protein
OT  - Helicobacter Pylori
OT  - Peptic Ulcer
OT  - VacA Protein
EDAT- 2014/05/07 06:00
MHDA- 2014/05/07 06:01
CRDT- 2014/05/07 06:00
PHST- 2013/01/19 [received]
PHST- 2013/06/29 [accepted]
PST - ppublish
SO  - Iran J Pediatr. 2013 Oct;23(5):551-6.

PMID- 24748832
OWN - NLM
STAT- PubMed-not-MEDLINE
DA  - 20140421
DCOM- 20140421
LR  - 20140423
IS  - 1226-8453 (Print)
IS  - 1226-8453 (Linking)
VI  - 38
IP  - 2
DP  - 2014 Apr
TI  - Protective effect of ginsenoside Re on acute gastric mucosal lesion induced by
      compound 48/80.
PG  - 89-96
LID - 10.1016/j.jgr.2013.10.001 [doi]
AB  - The protective effect of ginsenoside Re, isolated from ginseng berry, against
      acute gastric mucosal lesions was examined in rats with a single intraperitoneal 
      injection of compound 48/80 (C48/80). Ginsenoside Re (20 mg/kg or 100 mg/kg) was 
      orally administered 0.5 h prior to C48/80 treatment. Ginsenoside Re
      dose-dependently prevented gastric mucosal lesion development 3 h after C48/80
      treatment. Increases in the activities of myeloperoxidase (MPO; an index of
      neutrophil infiltration) and xanthine oxidase (XO) and the content of
      thiobarbituric acid reactive substances (TBARS; an index of lipid peroxidation)
      and decreases in the contents of hexosamine (a marker of gastric mucus) and
      adherent mucus, which occurred in gastric mucosal tissues after C48/80 treatment,
      were significantly attenuated by ginsenoside Re. The elevation of Bax expression 
      and the decrease in Bcl2 expression after C48/80 treatment were also attenuated
      by ginsenoside Re. Ginsenoside Re significantly attenuated all these changes 3 h 
      after C48/80 treatment. These results indicate that orally administered
      ginsenoside Re protects against C48/80-induced acute gastric mucosal lesions in
      rats, possibly through its stimulatory action on gastric mucus synthesis and
      secretion, its inhibitory action on neutrophil infiltration, and enhanced lipid
      peroxidation in the gastric mucosal tissue.
FAU - Lee, Sena
AU  - Lee S
AD  - College of Korean Medicine, Semyung University, Jecheon, Korea.
FAU - Kim, Myung-Gyou
AU  - Kim MG
AD  - College of Korean Medicine, Semyung University, Jecheon, Korea.
FAU - Ko, Sung Kwon
AU  - Ko SK
AD  - Department of Oriental Medical Food and Nutrition, Semyung University, Jecheon,
      Korea.
FAU - Kim, Hye Kyung
AU  - Kim HK
AD  - Department of Food and Biotechnology, Hanseo University, Seosan, Korea.
FAU - Leem, Kang Hyun
AU  - Leem KH
AD  - College of Korean Medicine, Semyung University, Jecheon, Korea.
FAU - Kim, Youn-Jung
AU  - Kim YJ
AD  - College of Nurse Science, Kyung Hee University, Seoul, Korea.
LA  - eng
PT  - Journal Article
DEP - 20131218
PL  - Korea (South)
TA  - J Ginseng Res
JT  - Journal of ginseng research
JID - 100890690
PMC - PMC3986637
OID - NLM: PMC3986637
OTO - NOTNLM
OT  - Panax ginseng
OT  - gastritis
OT  - ginsenoside Re
OT  - mucosa
EDAT- 2014/04/22 06:00
MHDA- 2014/04/22 06:01
CRDT- 2014/04/22 06:00
PHST- 2013/07/22 [received]
PHST- 2013/10/21 [revised]
PHST- 2013/10/25 [accepted]
PHST- 2013/12/18 [epublish]
AID - 10.1016/j.jgr.2013.10.001 [doi]
AID - S1226-8453(13)00018-3 [pii]
PST - ppublish
SO  - J Ginseng Res. 2014 Apr;38(2):89-96. doi: 10.1016/j.jgr.2013.10.001. Epub 2013
      Dec 18.

PMID- 24712675
OWN - NLM
STAT- In-Process
DA  - 20140409
IS  - 2212-3989 (Electronic)
IS  - 1871-5265 (Linking)
VI  - 13
IP  - 5
DP  - 2013 Oct
TI  - New strategies and paradigm for drug target discovery: a special focus on
      infectious diseases tuberculosis, malaria, leishmaniasis, trypanosomiasis and
      gastritis.
PG  - 352-64
AB  - The discovery and exploitation of new drug targets is a key focus for both the
      pharmaceutical industry and academic research. To provide an insight into trends 
      in the exploitation of new drug targets, we have analysed different methods
      during the past six decades and advances made in drug target discovery. A special
      focus remains on different methods used for drug target discovery on infectious
      diseases such as Tuberculosis, Gastritis, Malaria, Trypanosomiasis and
      Leishmaniasis. We herewith provide a paradigm that is can be used for drug target
      discovery in the near future.
FAU - Neelapu, Nageswara R R
AU  - Neelapu NR
FAU - Srimath-Tirumala-Peddinti, Ravi C P K
AU  - Srimath-Tirumala-Peddinti RC
FAU - Nammi, Deepthi
AU  - Nammi D
FAU - Pasupuleti, Amita C M
AU  - Pasupuleti AC
AD  - Department of Biochemistry & Bioinformatics, School of Life Sciences, GITAM
      Institute of Science, GITAM University, Rushikonda Campus, Visakhapatnam -530045,
      (AP), India. nrneelapu@gmail.com.
LA  - eng
PT  - Journal Article
PT  - Research Support, Non-U.S. Gov't
PL  - United Arab Emirates
TA  - Infect Disord Drug Targets
JT  - Infectious disorders drug targets
JID - 101269158
SB  - IM
EDAT- 2014/04/10 06:00
MHDA- 2014/04/10 06:00
CRDT- 2014/04/10 06:00
PHST- 2013/12/24 [received]
PHST- 2014/02/04 [revised]
PHST- 2014/03/12 [accepted]
AID - IDDT-59724 [pii]
PST - ppublish
SO  - Infect Disord Drug Targets. 2013 Oct;13(5):352-64.

PMID- 24688521
OWN - NLM
STAT- In-Process
DA  - 20140401
IS  - 1678-4405 (Electronic)
IS  - 1517-8382 (Linking)
VI  - 44
IP  - 4
DP  - 2013 Dec
TI  - Investigation of the association between clinical outcome and the cag
      pathogenicity-island and other virulence genes of Helicobacter pylori isolates
      from patients with dyspepsia in Eastern Turkey.
PG  - 1267-74
AB  - The aims of our work were to determine the presence of the cag
      pathogenicity-island (cag PAI) and other virulence genes of Helicobacter pylori
      recovered from patients with gastritis and peptic ulcer, and to investigate the
      correlation of these virulence genes with clinical outcome. The presence of the
      cagA, the promoter regions of cagA, cagE, cagT, and the left end of cag-PAI
      (LEC), cag right junction (cagRJ), the plasticity region open reading frames
      (ORFs), vacA and oipA genes among 69 H. pylori isolates were determined by
      polymerase chain reaction. Intact cag PAI was detected in only one (1.4%)
      isolate. The cagA gene was identified in 52.1% and 76.2% of isolates from
      patients with dyspepsia (gastritis and peptic ulcer), respectively. The
      plasticity region ORFs i.e. JHP912 and JHP931 were predominantly detected in
      isolates from peptic ulcer. Less than 25% of the isolates carried other ORFs.
      Types I, II and III were the most commonly found among the isolates. None of the 
      isolates possessed type Ib, 1c, IIIb, IV and V motifs. The most commonly vacA
      genotypes were s1am1a and s1m2 in isolates with peptic ulcer and gastritis,
      respectively. The results confirmed that the prevalence of oipA (Hp0638) gene was
      75% and 85.7% in patients with gastritis and peptic ulcer, respectively.
      Furthermore, vacA s1am1a positivity was significantly related to peptic ulcer (p 
      < 0.05).
FAU - Ozbey, Gokben
AU  - Ozbey G
AD  - Vocational School of Health Services, Firat University, Elazig, Turkey.
FAU - Demirel, Ulvi
AU  - Demirel U
AD  - Department of Gastroenterology, Faculty of Medicine, Firat University, Elazig,
      Turkey.
FAU - Aygun, Cem
AU  - Aygun C
AD  - Department of Gastroenterology, Faculty of Medicine, Firat University, Elazig,
      Turkey.
FAU - Ertas, Hasan Basri
AU  - Ertas HB
AD  - Department of Microbiology, Faculty of Veterinary Medicine, Firat University,
      Elazig, Turkey.
LA  - eng
PT  - Journal Article
DEP - 20140310
PL  - Brazil
TA  - Braz J Microbiol
JT  - Brazilian journal of microbiology : [publication of the Brazilian Society for
      Microbiology]
JID - 101095924
SB  - IM
PMC - PMC3958197
OID - NLM: PMC3958197
OTO - NOTNLM
OT  - Helicobacter pylori
OT  - cag pathogenicity-island
OT  - gastritis
OT  - peptic ulcer
OT  - polymerase chain reaction
EDAT- 2014/04/02 06:00
MHDA- 2014/04/02 06:00
CRDT- 2014/04/02 06:00
PHST- 2013/12 [ecollection]
PHST- 2012/03/20 [received]
PHST- 2013/04/04 [accepted]
PHST- 2014/03/10 [epublish]
PST - epublish
SO  - Braz J Microbiol. 2014 Mar 10;44(4):1267-74. eCollection 2013 Dec.

PMID- 24674408
OWN - NLM
STAT- PubMed-not-MEDLINE
DA  - 20140328
DCOM- 20140331
IS  - 1879-8500 (Print)
VI  - 3
IP  - 4
DP  - 2013 Oct-Dec
TI  - Gastric bleeding after radiation therapy for intrahepatic cholangiocarcinoma.
PG  - 344-8
LID - 10.1016/j.prro.2012.11.001 [doi]
LID - S1879-8500(12)00198-1 [pii]
AB  - PURPOSE: The goal of this study was to determine the incidence and risk factors
      associated with gastric bleeding in patients treated with radiation therapy for
      intrahepatic cholangiocarcinoma. METHODS AND MATERIALS: Between November 2002 and
      December 2008, 33 patients with intrahepatic cholangiocarcinoma were treated with
      radiation therapy to the primary site. Twenty-nine (88%) patients were previously
      treated with chemotherapy, including gemcitabine and cisplatin in 19 patients.
      The median dose of radiation therapy was 50.4 Gy (range, 35-70 Gy). Twenty-seven 
      (82%) patients received concurrent therapy, with capecitabine in 26 and
      bevacizumab in 1 patient. RESULTS: Nine of the 33 patients developed gastric
      bleeding, with a 1-year actuarial rate of 36%. Of these 9 patients, 7 presented
      with bleeding symptoms and 2 presented with anemia. All 9 patients were
      documented to have gastritis on endoscopy. The absolute and percent volumes of
      stomach receiving 40 and 50 Gy were significantly associated with the risk of
      gastric bleeding. CONCLUSIONS: Patients with intrahepatic cholangiocarcinoma have
      a significant risk of developing gastric bleeding after radiation therapy. Hence,
      the volume of stomach exposed to radiation therapy should be minimized in
      patients receiving radiation therapy for intrahepatic cholangiocarcinoma.
CI  - Copyright (c) 2013 American Society for Radiation Oncology. Published by Elsevier
      Inc. All rights reserved.
FAU - Das, Prajnan
AU  - Das P
AD  - Department of Radiation Oncology, University of Texas MD Anderson Cancer Center, 
      Houston, Texas. Electronic address: PrajDas@mdanderson.org.
FAU - Abboud, Mirna T
AU  - Abboud MT
AD  - Department of Radiation Oncology, University of Texas MD Anderson Cancer Center, 
      Houston, Texas.
FAU - Haque, Waqar
AU  - Haque W
AD  - Department of Radiation Oncology, University of Texas MD Anderson Cancer Center, 
      Houston, Texas.
FAU - Javle, Milind
AU  - Javle M
AD  - Department of Gastrointestinal Medical Oncology, University of Texas MD Anderson 
      Cancer Center, Houston, Texas.
FAU - Kaseb, Ahmed
AU  - Kaseb A
AD  - Department of Gastrointestinal Medical Oncology, University of Texas MD Anderson 
      Cancer Center, Houston, Texas.
FAU - Curley, Steven A
AU  - Curley SA
AD  - Department of Surgical Oncology, University of Texas MD Anderson Cancer Center,
      Houston, Texas.
FAU - Vauthey, Jean-Nicolas
AU  - Vauthey JN
AD  - Department of Surgical Oncology, University of Texas MD Anderson Cancer Center,
      Houston, Texas.
FAU - Aloia, Thomas A
AU  - Aloia TA
AD  - Department of Surgical Oncology, University of Texas MD Anderson Cancer Center,
      Houston, Texas.
FAU - Beddar, A Sam
AU  - Beddar AS
AD  - Department of Radiation Physics, University of Texas MD Anderson Cancer Center,
      Houston, Texas.
FAU - Delclos, Marc E
AU  - Delclos ME
AD  - Department of Radiation Oncology, University of Texas MD Anderson Cancer Center, 
      Houston, Texas.
FAU - Krishnan, Sunil
AU  - Krishnan S
AD  - Department of Radiation Oncology, University of Texas MD Anderson Cancer Center, 
      Houston, Texas.
FAU - Crane, Christopher H
AU  - Crane CH
AD  - Department of Radiation Oncology, University of Texas MD Anderson Cancer Center, 
      Houston, Texas.
LA  - eng
PT  - Journal Article
DEP - 20121208
PL  - United States
TA  - Pract Radiat Oncol
JT  - Practical radiation oncology
JID - 101558279
EDAT- 2014/03/29 06:00
MHDA- 2014/03/29 06:01
CRDT- 2014/03/29 06:00
PHST- 2012/07/17 [received]
PHST- 2012/10/10 [revised]
PHST- 2012/11/05 [accepted]
PHST- 2012/12/08 [aheadofprint]
AID - S1879-8500(12)00198-1 [pii]
AID - 10.1016/j.prro.2012.11.001 [doi]
PST - ppublish
SO  - Pract Radiat Oncol. 2013 Oct-Dec;3(4):344-8. doi: 10.1016/j.prro.2012.11.001.
      Epub 2012 Dec 8.

PMID- 24652210
OWN - NLM
STAT- In-Process
DA  - 20140321
IS  - 0120-4157 (Print)
IS  - 0120-4157 (Linking)
VI  - 33
IP  - 4
DP  - 2013 Oct-Dec
TI  - Cloning and expression of a recombinant CagA -gene fragment of Helicobacter
      pylori and its preliminary evaluation in serodiagnosis.
PG  - 546-53
LID - S0120-41572013000400008 [pii]
AB  - INTRODUCTION: Helicobacter pylori strains expressing cytotoxic CagA protein are
      more commonly associated with peptic ulceration, atrophic gastritis and gastric
      adenocarcinoma than those lacking CagA. Determination of anti-CagA antibodies,
      therefore, acquires a relevant clinical significance in the serological detection
      of H. pylori infection and disease risk prediction. However, the CagA-serology
      has been questioned due to the differences found in their performance evaluations
      in different populations. Objective: To obtain a recombinant CagA fragment useful
      for serodiagnosis of H. pylori infection METHODS: A fragment of the cagA gene was
      cloned into a prokaryotic T7 RNA polymerase expression vector. A recombinant
      C-terminal His 6 -tagged CagA was expressed, subsequently solubilized with urea
      and purified by immobilized metal affinity chromatography. The performance of the
      recombinant protein was evaluated using 180 human serum samples with an in-house 
      Western blot assay compared to the Helicoblot 2.1 reference test. RESULTS: The
      expressed His 6 -tagged CagA showed an immunoreactive 80kDa band as was revealed 
      by SDS-PAGE and Western blot analysis using two different specific anti-CagA
      polyclonal antibodies. The recombinant protein was successfully purified
      obtaining a 93% of purity. The performance analysis of the purified recombinant
      antigen showed good immunoreactivity and exhibited values of sensitivity,
      specificity and accuracy of 88.1%, 100% and 92.7%, respectively. CONCLUSION: The 
      CagA fragment of the study may constitute a useful tool for serological diagnosis
      of CagA-positive H. pylori infection.
FAU - Gonzalez, Lidice
AU  - Gonzalez L
AD  - Division de Enfermedades Infecciosas, Centro Nacional de Investigaciones
      Cientificas, La Habana, Cuba.
FAU - Marrero, Karen
AU  - Marrero K
AD  - Division de Enfermedades Infecciosas, Centro Nacional de Investigaciones
      Cientificas, La Habana, Cuba.
FAU - Reyes, Orlando
AU  - Reyes O
AD  - Division de Enfermedades Infecciosas, Centro Nacional de Investigaciones
      Cientificas, La Habana, Cuba.
FAU - Rodriguez, Elaine
AU  - Rodriguez E
AD  - Centro de Estudios de Proteinas, Facultad de Biologia, Universidad de La Habana, 
      La Habana, Cuba.
FAU - Martinez, Liudmila
AU  - Martinez L
AD  - Departamento de Gastroenterologia, Hospital Carlos J. Finlay, La Habana, Cuba.
FAU - Rodriguez, Boris L
AU  - Rodriguez BL
AD  - Centro de Estudios de Proteinas, Facultad de Biologia, Universidad de La Habana, 
      La Habana, Cuba.
LA  - eng
PT  - Journal Article
PT  - Research Support, Non-U.S. Gov't
PL  - Colombia
TA  - Biomedica
JT  - Biomedica : revista del Instituto Nacional de Salud
JID - 8205605
SB  - IM
EDAT- 2014/03/22 06:00
MHDA- 2014/03/22 06:00
CRDT- 2014/03/22 06:00
PHST- 2012/10/10 [received]
PHST- 2013/05/27 [accepted]
AID - S0120-41572013000400008 [pii]
PST - ppublish
SO  - Biomedica. 2013 Oct-Dec;33(4):546-53.

PMID- 24640875
OWN - NLM
STAT- MEDLINE
DA  - 20140319
DCOM- 20140417
IS  - 1110-0583 (Print)
IS  - 1110-0583 (Linking)
VI  - 43
IP  - 3
DP  - 2013 Dec
TI  - Seroprevalence of Helicobacter pylori infection among family members of infected 
      and non-infected symptomatic children.
PG  - 755-66
AB  - This study determined the prevalence of seropositivity of anti-H. pylori IgG
      antibodies, and evaluated some socio-epidemiologic characteristics among family
      members of infected and non-infected symptomatic children. One hundred children
      with upper gastrointestinal symptoms without previous H. pylori eradication
      treatment were prospectively studied by both upper endoscopy with
      histopathological biopsies examination, and serum anti-H. pylori IgG test between
      July 2012 to June 2013. The patients were subdivided into: H. pylori infected
      children (GI), and H. pylori non-infected children (GII). Also, 320 of their
      family members were examined for serum anti-H. pylori IgG and stool antigen
      tests. Sheets were filled out included personal and medical history. The results 
      showed statistically significant difference between both groups as regard
      dyspepsia, anemia, and histopathological findings (chronic active gastritis,
      peptic ulcer, and duodenitis). Family members were subdivided into: those of H.
      pylori infected symptomatic children (165) and those of H. pylori non-infected
      symptomatic children (155). Anti-H. pylori IgG prevalence was significantly
      higher in relatives of GI than those of GII (69.1% vs. 29%; p<0.05). The
      seroprevalence of H.pylori infection in all family members was (49.7%). Mothers
      of GI showed the highest seroprevalence (39.5%) as compared to fathers and
      siblings (22.8%, & 37.7%, respectively). Relatives of GI with low socioeconomic
      status, and lived in rural area showed the highest seroprevalence (82.5%, & 78.1%
      respectively).
FAU - Hamed, Mohammed E
AU  - Hamed ME
FAU - Hussein, Hatem M
AU  - Hussein HM
FAU - El Sadany, Hosam F
AU  - El Sadany HF
FAU - Elgobashy, Ashgan A
AU  - Elgobashy AA
FAU - Atta, Amal H
AU  - Atta AH
LA  - eng
PT  - Journal Article
PL  - Egypt
TA  - J Egypt Soc Parasitol
JT  - Journal of the Egyptian Society of Parasitology
JID - 8102141
RN  - 0 (Antibodies, Bacterial)
RN  - 0 (Immunoglobulin G)
SB  - IM
MH  - Adult
MH  - Antibodies, Bacterial/blood
MH  - Child
MH  - Egypt/epidemiology
MH  - Female
MH  - Helicobacter Infections/*epidemiology
MH  - *Helicobacter pylori
MH  - Humans
MH  - Immunoglobulin G/blood
MH  - Male
MH  - Seroepidemiologic Studies
MH  - Young Adult
EDAT- 2014/03/20 06:00
MHDA- 2014/04/18 06:00
CRDT- 2014/03/20 06:00
PST - ppublish
SO  - J Egypt Soc Parasitol. 2013 Dec;43(3):755-66.

PMID- 24634948
OWN - NLM
STAT- MEDLINE
DA  - 20140314
DCOM- 20140408
IS  - 0172-6390 (Print)
IS  - 0172-6390 (Linking)
VI  - 60
IP  - 127
DP  - 2013 Oct
TI  - Results of modified uncut Roux-en-Y reconstruction after distal gastrectomy for
      gastric cancer.
PG  - 1797-9
AB  - BACKGROUND/AIMS: The frequent occurrence of bile gastritis and esophagitis
      associated with dehiscence of 'uncut' jejunal portion was of concern for "uncut" 
      Roux-en-Y reconstruction after distal gastrectomy. Our aim was to study if our
      technique of a modified, uncut Roux-en-Y procedure would decrease this
      dehiscence. METHODOLOGY: Ten patients with gastric cancer underwent distal
      gastrectomy with a modified, uncut Roux-en-Y reconstruction. Transmural silk
      stitches were added around the staples at the "uncut" portion in attempt to
      prevent dehiscence of the staple line. Dehiscence of the jejunum at the
      enterically closed site was investigated endoscopically or fluoroscopically.
      RESULTS: Mean operative time and intraoperative blood loss were 246 minutes and
      381 mL, respectively. Morbidity occurred in three patients. No dehiscence was
      observed in any of the patients examined. CONCLUSIONS: These results suggest the 
      possibility that our technique of a modified, uncut Roux-en-Y reconstruction
      after distal gastrectomy decreases dehiscence of enterically closed portion.
FAU - Shibata, Chikashi
AU  - Shibata C
FAU - Kakyo, Masayuki
AU  - Kakyo M
FAU - Kinouchi, Makoto
AU  - Kinouchi M
FAU - Tanaka, Naoki
AU  - Tanaka N
FAU - Miura, Koh
AU  - Miura K
FAU - Naitoh, Takeshi
AU  - Naitoh T
FAU - Ogawa, Hitoshi
AU  - Ogawa H
FAU - Yazaki, Nobuki
AU  - Yazaki N
FAU - Haneda, Sho
AU  - Haneda S
FAU - Watanabe, Kazuhiro
AU  - Watanabe K
FAU - Sasaki, Iwao
AU  - Sasaki I
LA  - eng
PT  - Journal Article
PL  - Greece
TA  - Hepatogastroenterology
JT  - Hepato-gastroenterology
JID - 8007849
SB  - IM
MH  - Aged
MH  - Aged, 80 and over
MH  - Anastomosis, Roux-en-Y/adverse effects/*methods
MH  - Blood Loss, Surgical
MH  - Carcinoma/*surgery
MH  - Female
MH  - *Gastrectomy/adverse effects
MH  - Humans
MH  - Jejunum/pathology/*surgery
MH  - Male
MH  - Middle Aged
MH  - Stomach Neoplasms/*surgery
MH  - Surgical Stapling
MH  - Surgical Wound Dehiscence/etiology/prevention & control
MH  - Time Factors
MH  - Treatment Outcome
EDAT- 2014/03/19 06:00
MHDA- 2014/04/09 06:00
CRDT- 2014/03/18 06:00
PST - ppublish
SO  - Hepatogastroenterology. 2013 Oct;60(127):1797-9.

PMID- 24634926
OWN - NLM
STAT- MEDLINE
DA  - 20140314
DCOM- 20140408
IS  - 0172-6390 (Print)
IS  - 0172-6390 (Linking)
VI  - 60
IP  - 127
DP  - 2013 Oct
TI  - Association between atrophic gastritis and gastroesophageal reflux symptoms.
PG  - 1583-7
AB  - BACKGROUND/AIMS: Atrophic gastritis may be inversely associated with
      gastroesophageal reflux disease (GERD) symptoms. The aim of this study was to
      determine the association between GERD symptoms, endoscopic atrophy grade, and
      histologic atrophy score. METHODOLOGY: A total of 1,555 consecutive subjects who 
      underwent esophagogastroduodenoscopy for health check-ups were enrolled
      prospectively. All persons were given a self-reported questionnaire for GERD
      symptoms (heartburn and/or regurgitation) and were classified into the following 
      two groups: GERD symptoms group and no GERD symptoms group. Endoscopic grade of
      atrophic gastritis was assessed by the atrophic pattern system. The histologic
      atrophy score was evaluated semi-quantitatively by the updated Sydney
      classification. RESULTS: Of the 1,555 patients, 314 (20.2%) had GERD symptoms at 
      least once a week and 1,241 (79.8%) had no GERD symptoms. The prevalence of the
      O-type atrophic gastritis (4.1% vs. 8.9%) and moderate or severe atrophic
      gastritis (1.9% vs. 4.8%) was significantly lower in the GERD symptoms group (p
      <0.05). The association between GERD symptoms and moderate or severe atrophic
      gastritis persisted after adjustment for potential confounders (p = 0.012). Of
      the 304 subjects who underwent endoscopic biopsies, 57 (18.8%) and 247 (81.2%)
      were in the GERD symptoms and no symptoms groups, respectively. There were no
      significant differences in H. pylori infections, H. pylori density, neutrophil
      activity, and degree of inflammation between the two groups. However, the scores 
      of intestinal metaplasia and glandular atrophy were significantly lower in the
      GERD symptoms group (p <0.05). CONCLUSIONS: GERD symptoms are inversely
      associated with the endoscopic atrophy grade and the histologic atrophy score.
FAU - Kim, Tae Sun
AU  - Kim TS
FAU - Park, Dong Il
AU  - Park DI
FAU - Park, Jung Ho
AU  - Park JH
FAU - Kim, Hong Joo
AU  - Kim HJ
FAU - Cho, Yong Kyun
AU  - Cho YK
FAU - Sohn, Chong Il
AU  - Sohn CI
FAU - Jeon, Woo Kyu
AU  - Jeon WK
FAU - Kim, Byung Ik
AU  - Kim BI
FAU - Chae, Seoung Wan
AU  - Chae SW
FAU - Kim, Dong Hoon
AU  - Kim DH
LA  - eng
PT  - Journal Article
PL  - Greece
TA  - Hepatogastroenterology
JT  - Hepato-gastroenterology
JID - 8007849
SB  - IM
MH  - Adult
MH  - Biopsy
MH  - Chi-Square Distribution
MH  - Endoscopy, Gastrointestinal
MH  - Female
MH  - Gastritis, Atrophic/*diagnosis/epidemiology/pathology
MH  - Gastroesophageal Reflux/*diagnosis/epidemiology/pathology
MH  - Heartburn/diagnosis/epidemiology
MH  - Humans
MH  - Logistic Models
MH  - Male
MH  - Middle Aged
MH  - Multivariate Analysis
MH  - Odds Ratio
MH  - Predictive Value of Tests
MH  - Prevalence
MH  - Prognosis
MH  - Prospective Studies
MH  - Questionnaires
MH  - Republic of Korea/epidemiology
MH  - Risk Factors
MH  - Severity of Illness Index
EDAT- 2014/03/19 06:00
MHDA- 2014/04/09 06:00
CRDT- 2014/03/18 06:00
PST - ppublish
SO  - Hepatogastroenterology. 2013 Oct;60(127):1583-7.

PMID- 24627924
OWN - NLM
STAT- MEDLINE
DA  - 20140313
DCOM- 20140408
IS  - 0172-6390 (Print)
IS  - 0172-6390 (Linking)
VI  - 60
IP  - 127
DP  - 2013 Oct
TI  - Clinical pathology and recent follow-up study on gastric intraepithelial
      neoplasia and gastric mucosal lesions.
PG  - 1597-601
AB  - BACKGROUND/AIMS: To explore the correlations between endoscopic gastric mucosal
      lesions and pathological gastric intraepithelial neoplasia (GIN), and to
      investigate outcomes of gastric intraepithelial neoplasia after treatments.
      METHODOLOGY: Biopsies of 18,566 Chinese patients undergoing diagnostic
      gastroscopy were included. Among them, 130 patients were given various
      treatments, including medication, endoscopic treatment and surgery. RESULTS:
      There were 433 patients with GIN by initial pathological diagnosis. Among them,
      367 low-grade GIN and 66 high-grade GIN, 348 cases accompanied with chronic
      gastritis, and 85 cases accompanied with localized foci. Eighty cases of
      Hp-positive patients with low-grade GIN were given anti-Hp therapy. Our results
      showed that 45 cases of intraepithelial neoplasia disappeared when chronic
      inflammation left, and 33 cases were given the original diagnoses and two cases
      developed into high-grade GIN. Surgery was then performed, after which one case
      was confirmed to have early gastric carcinoma, and the other was diagnosed as
      advanced gastric carcinoma. Pathological examinations were carried out undergoing
      EMR or ESD treatment for 18 patients with localized foci accompanied with
      low-grade GIN. Results showed four cases of chronic inflammation, 11 cases with
      original diagnoses maintained, and three cases of high-grade GIN. CONCLUSIONS:
      GIN occurred frequently in patients with more severe pathological inflammations
      under endoscope, which also had certain correlations with intestinal metaplasia. 
      After treatment, parts of low-grade GIN could be reserved. The effect of
      endoscopic resection on localized foci accompanied with low-grade GIN was
      affirmative. However, the limitation of endoscopic biopsy should be fully
      understood.
FAU - Sun, Sheng-Bin
AU  - Sun SB
FAU - Chen, Zhi-Tao
AU  - Chen ZT
FAU - Zheng, Dan
AU  - Zheng D
FAU - Huang, Man-Ling
AU  - Huang ML
FAU - Xu, Dan
AU  - Xu D
FAU - Zhang, Heng
AU  - Zhang H
FAU - Wang, Ping
AU  - Wang P
FAU - Wu, Jie
AU  - Wu J
LA  - eng
PT  - Journal Article
PT  - Research Support, Non-U.S. Gov't
PL  - Greece
TA  - Hepatogastroenterology
JT  - Hepato-gastroenterology
JID - 8007849
RN  - 0 (Anti-Bacterial Agents)
RN  - 0 (Proton Pump Inhibitors)
SB  - IM
MH  - Adult
MH  - Aged
MH  - Anti-Bacterial Agents/therapeutic use
MH  - Biopsy
MH  - Carcinoma in Situ/*pathology/surgery
MH  - China
MH  - Drug Therapy, Combination
MH  - Female
MH  - Gastrectomy
MH  - Gastric Mucosa/*pathology/surgery
MH  - Gastritis, Atrophic/drug therapy/microbiology/*pathology
MH  - Gastroscopy
MH  - Helicobacter Infections/drug therapy/microbiology/*pathology
MH  - Helicobacter pylori/isolation & purification
MH  - Humans
MH  - Image Enhancement
MH  - Male
MH  - Middle Aged
MH  - Neoplasm Grading
MH  - Predictive Value of Tests
MH  - Proton Pump Inhibitors/therapeutic use
MH  - Stomach Neoplasms/*pathology/surgery
MH  - Time Factors
MH  - Treatment Outcome
EDAT- 2014/03/15 06:00
MHDA- 2014/04/09 06:00
CRDT- 2014/03/15 06:00
PST - ppublish
SO  - Hepatogastroenterology. 2013 Oct;60(127):1597-601.

PMID- 24624710
OWN - NLM
STAT- MEDLINE
DA  - 20140314
DCOM- 20140403
IS  - 0079-1393 (Print)
IS  - 0079-1393 (Linking)
VI  - 43
IP  - 2
DP  - 2013 Jun
TI  - Abkama, the first reported antibiotic in gastritis and infections throughout
      history.
PG  - 39-41
FAU - Hosseinkhani, Ayda
AU  - Hosseinkhani A
FAU - Zargaran, Arman
AU  - Zargaran A
FAU - Zarshenas, Mohamad M
AU  - Zarshenas MM
FAU - Mehdizadeh, Alireza
AU  - Mehdizadeh A
LA  - eng
PT  - Historical Article
PT  - Journal Article
PL  - England
TA  - Pharm Hist (Lond)
JT  - Pharmaceutical historian
JID - 0146631
RN  - 0 (Anti-Infective Agents)
SB  - QIS
MH  - Anti-Infective Agents/chemistry/*history/therapeutic use
MH  - Communicable Diseases/drug therapy/history
MH  - Gastritis/drug therapy/*history
MH  - History, 17th Century
MH  - History, 18th Century
MH  - History, 19th Century
MH  - History, Medieval
MH  - Humans
MH  - Iran
MH  - Medicine, Arabic/history
MH  - Medicine, Traditional/*history
MH  - Persia
MH  - Pharmacopoeias as Topic/history
EDAT- 2014/03/15 06:00
MHDA- 2014/04/04 06:00
CRDT- 2014/03/15 06:00
PST - ppublish
SO  - Pharm Hist (Lond). 2013 Jun;43(2):39-41.

PMID- 24616782
OWN - NLM
STAT- PubMed-not-MEDLINE
DA  - 20140311
DCOM- 20140311
LR  - 20140314
IS  - 2074-1804 (Print)
IS  - 2074-1804 (Linking)
VI  - 15
IP  - 9
DP  - 2013 Sep
TI  - Frequency of sabA Gene in Helicobacter pylori Strains Isolated From Patients in
      Tehran, Iran.
PG  - 767-70
LID - 10.5812/ircmj.5044 [doi]
AB  - BACKGROUND: The importance of sialic acid binding adhesin (sabA) as a new outer
      membrane protein in gastroduodenal diseases has been recognized. The prevalence
      rate of sabA gene varies in different geographic areas. OBJECTIVES: The aim of
      this study was to determine the frequency of sabA gene in Helicobacter pylori (H.
      pylori) strains isolated from different clinical outcomes in Tehran, Iran.
      PATIENTS AND METHODS: The study included 120 patients with dyspeptic symptoms
      admitted to the endoscopy suite of gastroenterology section of Firouzgar
      University Hospital, Tehran, Iran from March to August 2011. Gastric biopsy
      specimens were evaluated for the presence of H. pylori using standard
      microbiological method and polymerase chain reaction (PCR) assay. The sabA
      genopositive was determined by PCR in H. pylori strains. RESULTS: H. pylori
      isolates were recovered from 82 patients with duodenal ulcer (DU; n = 17),
      gastric ulcer (GU; n = 15), gastric cancer (GC; n = 13), and gastritis (G; n =
      37). The frequency of sabA gene in H. pylori strains was 100% in gastric cancer, 
      86.7% in gastric ulcer, and 83.3% in both gastritis and duodenal ulcer.
      CONCLUSIONS: This is a report on the prevalence of sabA gene in H. pylori
      isolated from different gastric patients in Iran. The results showed a high
      prevalence of sabA in our clinical H. pylori isolates.
FAU - Pakbaz, Zahra
AU  - Pakbaz Z
AD  - Department of Pathobiology, School of Public Health, Tehran University of Medical
      Sciences, Tehran, IR Iran.
FAU - Shirazi, Mohammad Hasan
AU  - Shirazi MH
AD  - Department of Pathobiology, School of Public Health, Tehran University of Medical
      Sciences, Tehran, IR Iran.
FAU - Ranjbar, Reza
AU  - Ranjbar R
AD  - Molecular Biology Research Center, Baqiyatallah University of Medical Sciences,
      Tehran, IR Iran.
FAU - Pourmand, Mohammad Reza
AU  - Pourmand MR
AD  - Department of Pathobiology, School of Public Health, Tehran University of Medical
      Sciences, Tehran, IR Iran.
FAU - Khalifeh Gholi, Mohammad
AU  - Khalifeh Gholi M
AD  - Department of Pathobiology, School of Public Health, Tehran University of Medical
      Sciences, Tehran, IR Iran.
FAU - Aliramezani, Amir
AU  - Aliramezani A
AD  - Department of Pathobiology, School of Public Health, Tehran University of Medical
      Sciences, Tehran, IR Iran.
FAU - Vaise Malekshahi, Ziba
AU  - Vaise Malekshahi Z
AD  - Master of Sciences, Microbial Biotechnology.
LA  - eng
PT  - Journal Article
DEP - 20130905
PL  - United Arab Emirates
TA  - Iran Red Crescent Med J
JT  - Iranian Red Crescent medical journal
JID - 101319850
PMC - PMC3929807
OID - NLM: PMC3929807
OTO - NOTNLM
OT  - Gastric Ulcer
OT  - Gene Frequency
OT  - SabA protein, Helicobacter pylori
EDAT- 2014/03/13 06:00
MHDA- 2014/03/13 06:01
CRDT- 2014/03/12 06:00
PHST- 2013/04/08 [received]
PHST- 2013/01/16 [revised]
PHST- 2013/08/04 [accepted]
PHST- 2013/09/05 [epublish]
AID - 10.5812/ircmj.5044 [doi]
PST - ppublish
SO  - Iran Red Crescent Med J. 2013 Sep;15(9):767-70. doi: 10.5812/ircmj.5044. Epub
      2013 Sep 5.

PMID- 24605610
OWN - NLM
STAT- MEDLINE
DA  - 20140310
DCOM- 20140328
IS  - 1019-5297 (Print)
IS  - 1019-5297 (Linking)
IP  - 2
DP  - 2013 Mar
TI  - [Microcirculatory changes of gastric mucosa in patients with chronic H.
      pylori-associated erosive gastritis with non-alcoholic steatohepatitis during
      treatment].
PG  - 48-56
AB  - The article is devoted to features of mikrotsirulyatory changes in the gastric
      mucosa in patients with chronic H. pylori-associated erosive gastritis with
      non-alcoholic steatohepatitis after eradication therapy with and without addition
      of pentoxifylline. It is proved that, when added to eradication therapy
      pentoxifylline, there is a more effective speaker and the statistical
      significance of the normalization of microcirculatory changes in the mucosa of
      the body and antrum as stasis, thrombosis, microbleeds and expand the lumen of
      the capillaries and venules. Also significantly more often to increase in the
      number of vessels in the mucous membrane of the body and antrum of the stomach,
      the average size and the relative amount of blood vessels in the mucous membrane 
      of the antrum.
FAU - Svintsits'kyi, A S
AU  - Svintsits'kyi AS
FAU - Solovuova, H A
AU  - Solovuova HA
FAU - Kuryk, O H
AU  - Kuryk OH
FAU - Dolhaia, N Ie
AU  - Dolhaia NIe
LA  - ukr
PT  - Clinical Trial
PT  - English Abstract
PT  - Journal Article
PL  - Ukraine
TA  - Lik Sprava
JT  - Likars'ka sprava / Ministerstvo okhorony zdorov'ia Ukrainy
JID - 9601540
RN  - SD6QCT3TSU (Pentoxifylline)
RN  - Non-alcoholic Fatty Liver Disease
SB  - IM
MH  - Adult
MH  - Drug Therapy, Combination
MH  - Fatty Liver/complications/drug therapy/*physiopathology
MH  - Female
MH  - Gastric Mucosa/*blood supply/drug effects/microbiology/pathology
MH  - Gastritis/complications/*drug therapy/microbiology/physiopathology
MH  - Helicobacter Infections/complications/*drug therapy/microbiology/physiopathology
MH  - Helicobacter pylori/*isolation & purification
MH  - Humans
MH  - Male
MH  - Microcirculation/*drug effects/physiology
MH  - Middle Aged
MH  - Pentoxifylline/administration & dosage/*therapeutic use
MH  - Treatment Outcome
EDAT- 2014/03/13 06:00
MHDA- 2014/03/29 06:00
CRDT- 2014/03/11 06:00
PST - ppublish
SO  - Lik Sprava. 2013 Mar;(2):48-56.

PMID- 24604948
OWN - NLM
STAT- PubMed-not-MEDLINE
DA  - 20140307
DCOM- 20140307
LR  - 20140311
IS  - 0971-5851 (Print)
IS  - 0971-5851 (Linking)
VI  - 34
IP  - 4
DP  - 2013 Oct
TI  - Mucin histochemistry of stomach in metaplasia and adenocarcinoma: An observation.
PG  - 229-33
LID - 10.4103/0971-5851.125232 [doi]
AB  - BACKGROUND: There is a variable pattern of occurrence of gastric carcinomas
      world-wide, partially reflecting the frequency of various changes of gastric
      mucosa from, which such neoplasm occur. Many cases of gastric carcinoma originate
      in the background of chronic gastritis caused by Helicobacter pylori. Subsequent 
      intestinal metaplasia (IM) can be morphologically classified by routine and
      special histopathological stains. MATERIALS AND METHODS: The present study was
      conducted over the 2 years at NRSMC & H, Kolkata. Aims of the present study were 
      to search for evidences of H. pylori infection, classification of different
      metaplastic and/or malignant changes, identification of types of mucin by mucin
      histochemistry and their interrelationship in gastrectomy and gastric biopsy
      specimens (total 70). After obtaining clinical history, radiological and
      endoscopic findings were noted. After macroscopic study of the specimen,
      hematoxylene and eosin, southgate mucicarmine, periodic acid schiff-alcian blue
      (PAS-AB) and gomori aldehyde fuchsin (GAF)/AB staining were performed to classify
      gastric carcinoma and metaplastic changes and to correlate with staining patterns
      of mucin. RESULTS: The overall male to female ratio was 2.89:1. Age ranged from
      22 years to 78 years and the commonest age group of gastric carcinomas being
      41-50 years (26 cases, 37.1%). Gastric adenocarcinoma was found in 61 (87.1%)
      cases (22.9% were of intestinal type and 77.1% of diffuse type) and only IM was
      found in 9 (12.9%) cases. Overall the rapid urease test was positive in 18
      (25.7%) cases majority of which showing either pure IM or IM associated with
      intestinal type of gastric carcinoma. All diffuse types of gastric carcinoma (47 
      cases, 77.1%) were showed PAS positive staining (indicating neutral mucin)
      whereas in 15 (65.2%) cases of IM columnar cells stained with AB (representing
      acidic mucin). GAF/AB stain revealed Type II IM in 10 (43.5%) cases and Type III 
      IM in 4 (17.4%) cases. CONCLUSION: Routine and special histological staining is
      particularly useful for histological subtyping of gastric carcinomas and IMs.
FAU - Mandal, Prakas Kumar
AU  - Mandal PK
AD  - Department of Hematology, NRS Medical College, Kolkata, West Bengal, India.
FAU - Chakrabarti, Sudipta
AU  - Chakrabarti S
AD  - Department of Pathology, ESI PGIMSR, Manicktala, Kolkata, West Bengal, India.
FAU - Ray, Amit
AU  - Ray A
AD  - Department of Pediatric Surgery, NRS Medical College, Kolkata, West Bengal,
      India.
FAU - Chattopadhyay, Bitan
AU  - Chattopadhyay B
AD  - Department of General Surgery, Institute of Postgraduate Medical Education and
      Research, Kolkata, West Bengal, India.
FAU - Das, Shikha
AU  - Das S
AD  - Department of Pathology, R. G. Kar Medical College and Hospital, Kolkata, West
      Bengal, India.
LA  - eng
PT  - Journal Article
PL  - India
TA  - Indian J Med Paediatr Oncol
JT  - Indian journal of medical and paediatric oncology : official journal of Indian
      Society of Medical & Paediatric Oncology
JID - 9604571
PMC - PMC3932586
OID - NLM: PMC3932586
OTO - NOTNLM
OT  - Gastric carcinoma
OT  - histochemistry
OT  - intestinal metaplasia of stomach
OT  - mucin stain
EDAT- 2014/03/08 06:00
MHDA- 2014/03/08 06:01
CRDT- 2014/03/08 06:00
AID - 10.4103/0971-5851.125232 [doi]
AID - IJMPO-34-229 [pii]
PST - ppublish
SO  - Indian J Med Paediatr Oncol. 2013 Oct;34(4):229-33. doi:
      10.4103/0971-5851.125232.

PMID- 24592553
OWN - NLM
STAT- MEDLINE
DA  - 20140305
DCOM- 20140408
IS  - 0001-5644 (Print)
IS  - 0001-5644 (Linking)
VI  - 76
IP  - 4
DP  - 2013 Dec
TI  - Emphysematous gastritis.
PG  - 445-6
FAU - Makhoul, E
AU  - Makhoul E
FAU - Mana, F
AU  - Mana F
FAU - Vandermeulen, L
AU  - Vandermeulen L
FAU - Basile, N
AU  - Basile N
LA  - eng
PT  - Case Reports
PT  - Letter
PL  - Belgium
TA  - Acta Gastroenterol Belg
JT  - Acta gastro-enterologica Belgica
JID - 0414075
SB  - IM
MH  - Aged
MH  - Diagnosis, Differential
MH  - Emphysema/*diagnosis/microbiology
MH  - Fatal Outcome
MH  - Gastrectomy
MH  - Gastric Mucosa/microbiology/*pathology
MH  - Gastritis/*diagnosis/microbiology/surgery
MH  - Humans
MH  - Male
MH  - Middle Aged
MH  - Pseudomonas Infections/*diagnosis/microbiology/surgery
MH  - Pseudomonas aeruginosa/isolation & purification
MH  - Tomography, X-Ray Computed
EDAT- 2014/03/07 06:00
MHDA- 2014/04/09 06:00
CRDT- 2014/03/06 06:00
PST - ppublish
SO  - Acta Gastroenterol Belg. 2013 Dec;76(4):445-6.

PMID- 24560019
OWN - NLM
STAT- MEDLINE
DA  - 20140421
DCOM- 20140605
IS  - 1532-8392 (Electronic)
IS  - 0046-8177 (Linking)
VI  - 45
IP  - 5
DP  - 2014 May
TI  - Fundic gland polyps and proton pump inhibitors: an obvious link, or an open
      question?
PG  - 1122-3
LID - 10.1016/j.humpath.2013.11.020 [doi]
LID - S0046-8177(13)00533-9 [pii]
FAU - Declich, Paolo
AU  - Declich P
AD  - Service of Pathology, Rho Hospital, Italy.
FAU - Belloni, Jacopo
AU  - Belloni J
AD  - Service of Pathology, Rho Hospital, Italy.
FAU - Tavani, Enrico
AU  - Tavani E
AD  - Service of Pathology, Rho Hospital, Italy.
FAU - Omazzi, Barbara
AU  - Omazzi B
AD  - Division of Gastroenterology and Digestive Endoscopy, Rho Hospital, Italy.
FAU - Bortoli, Aurora
AU  - Bortoli A
AD  - Division of Gastroenterology and Digestive Endoscopy, Rho Hospital, Italy.
FAU - Devani, Massimo
AU  - Devani M
AD  - Division of Gastroenterology and Digestive Endoscopy, Rho Hospital, Italy.
FAU - Arena, Ilaria
AU  - Arena I
AD  - Division of Gastroenterology and Digestive Endoscopy, Rho Hospital, Italy.
FAU - Bellone, Stefano
AU  - Bellone S
AD  - Service of Pathology, Rho Hospital, Italy.
FAU - Saibeni, Simone
AU  - Saibeni S
AD  - Division of Gastroenterology and Digestive Endoscopy, Rho Hospital, Italy.
FAU - Prada, Alberto
AU  - Prada A
AD  - Division of Gastroenterology and Digestive Endoscopy, Rho Hospital, Italy.
LA  - eng
PT  - Comment
PT  - Letter
DEP - 20131219
PL  - United States
TA  - Hum Pathol
JT  - Human pathology
JID - 9421547
RN  - 0 (Proton Pump Inhibitors)
SB  - IM
CON - Hum Pathol. 2013 Dec;44(12):2706-10. PMID: 24071014
MH  - Female
MH  - Gastric Mucosa/*pathology
MH  - Gastritis/*pathology
MH  - Helicobacter Infections/*pathology
MH  - Humans
MH  - Male
MH  - Parietal Cells, Gastric/*pathology
MH  - Proton Pump Inhibitors/*adverse effects
EDAT- 2014/02/25 06:00
MHDA- 2014/06/06 06:00
CRDT- 2014/02/25 06:00
PHST- 2013/10/31 [received]
PHST- 2013/11/14 [accepted]
PHST- 2013/12/19 [aheadofprint]
AID - S0046-8177(13)00533-9 [pii]
AID - 10.1016/j.humpath.2013.11.020 [doi]
PST - ppublish
SO  - Hum Pathol. 2014 May;45(5):1122-3. doi: 10.1016/j.humpath.2013.11.020. Epub 2013 
      Dec 19.

PMID- 24551724
OWN - NLM
STAT- PubMed-not-MEDLINE
DA  - 20140219
DCOM- 20140219
LR  - 20140731
IS  - 2249-782X (Print)
IS  - 0973-709X (Linking)
VI  - 7
IP  - 12
DP  - 2013 Dec
TI  - Spirulina and pentoxyfilline - a novel approach for treatment of oral submucous
      fibrosis.
PG  - 3048-50
LID - 10.7860/JCDR/2013/7085.3849 [doi]
AB  - BACKGROUND: Oral submucous fibrosis is a habit associated insidious precancerous 
      condition of the oral cavity commonly found in Asian countries. Many treatment
      modalities have been attempted in treating the condition apart from steroids
      which have been the main stay. Hence the present study was designed to assess the
      efficacy of spirulina and pentoxyfilline and also to compare them in oral
      submucous fibrosis. MATERIAL AND METHODS: Fourty Patients with
      clinico-histological diagnosis of oral sub mucous fibrosis were selected and
      divided into two groups with 20 in each group by simple randomization method.
      Group I received Pentoxyfilline and Group II Spirulina for period of 3 months.
      The efficacy was assessed by parameters like mouth opening, burning sensation and
      tongue protrusion using vernier caliper, visual analog scale and a metric scale
      respectively along with the side effects. RESULTS: Student's t-test was applied
      to obtain the results. Both Pentoxyfilline and Spirulina groups showed
      statistically significant results (p=0.000) in all the three parameters namely
      mouth opening, burning sensation and tongue protrusion. On comparing both the
      drugs statistically insignificant results were obtained for mouth opening
      (p=0.35) and tongue protrusion (p=0.25) but statistically significant difference 
      was seen in subjective parameter i.e burning sensation (p=0.04). Side effects
      like bloating of stomach, nausea and gastritis were noted in the pentoxyfilline
      group in contrast to Spirulina group. CONCLUSION: Newer drugs Pentoxyfilline and 
      Spirulina showed promising results in treatment of Oral sub mucous fibrosis.
      Spirulina was used for the first time for treatment of Oral submucous fibrosis
      (OSMF) and it proved to be superior than pentoxyfilline as no side effects were
      observed. Also it was superior in reducing burning sensation and hence can be
      advised in OSMF patients suffering from severe subjective symptoms.
FAU - Mulk, Bhavana Sujana
AU  - Mulk BS
AD  - Assistant Professor, Drs. Sudha and Nageswararo, Siddhartha Institute of Dental
      Sciences , Chinaoutpalli, Gannavaram Mandal, Krishna District, Andhra Pradesh,
      India .
FAU - Deshpande, Prasannasrinivas
AU  - Deshpande P
AD  - Assistant Professor, Department of Oral Medicine and Radiology JSS Dental College
      and Hospital , S.S Nagar, Mysore, India .
FAU - Velpula, Nagalakshmi
AU  - Velpula N
AD  - Professor and Head of Department, Sri Sai College of Dental Surgery ,
      Kothrepally, Vikarabad, Andhra Pradesh, India .
FAU - Chappidi, Vani
AU  - Chappidi V
AD  - Reader, Sri Sai College of Dental Surgery , Kothrepally, Vikarabad, Andhra
      Pradesh, India .
FAU - Chintamaneni, Raja Lakshmi
AU  - Chintamaneni RL
AD  - Assistant Professor, Drs. Sudha and Nageswararo Siddhartha Institute of Dental
      Sciences , Chinaoutpalli, Gannavaram Mandal, Krishna District, Andhra Pradesh,
      India .
FAU - Goyal, Stuti
AU  - Goyal S
AD  - Assistant Profesor, Sri Sai College of Dental Surgery , Kothrepally, Vikarabad,
      Andhra Pradesh, India .
LA  - eng
PT  - Journal Article
DEP - 20131215
PL  - India
TA  - J Clin Diagn Res
JT  - Journal of clinical and diagnostic research : JCDR
JID - 101488993
PMC - PMC3919363
OID - NLM: PMC3919363
OTO - NOTNLM
OT  - Oral submucous fibrosis (OSMF)
OT  - Pentoxyfilline
OT  - Potentially malignant disorder
OT  - Spirulina
EDAT- 2014/02/20 06:00
MHDA- 2014/02/20 06:01
CRDT- 2014/02/20 06:00
PHST- 2013/07/26 [received]
PHST- 2013/11/03 [accepted]
PHST- 2013/12/15 [epublish]
AID - 10.7860/JCDR/2013/7085.3849 [doi]
PST - ppublish
SO  - J Clin Diagn Res. 2013 Dec;7(12):3048-50. doi: 10.7860/JCDR/2013/7085.3849. Epub 
      2013 Dec 15.

PMID- 24529328
OWN - NLM
STAT- MEDLINE
DA  - 20140217
DCOM- 20140501
IS  - 1532-8392 (Electronic)
IS  - 0046-8177 (Linking)
VI  - 45
IP  - 3
DP  - 2014 Mar
TI  - Evidence that gastric pit dysplasia-like atypia is a neoplastic precursor lesion.
PG  - 446-55
LID - 10.1016/j.humpath.2013.10.032 [doi]
LID - S0046-8177(13)00479-6 [pii]
AB  - Most gastric cancers develop via an intestinal metaplasia
      (IM)-dysplasia-carcinogenic pathway. We have noted that some patients with
      chronic gastritis have dysplasia-like atypia (DLA) limited to the pit epithelium 
      but without involvement of the surface epithelium. We performed this study to
      determine the clinical and biological characteristics and outcome of DLA, to gain
      insight into its role in the pathogenesis of gastric cancer. The study consisted 
      of 102 consecutive patients with resected gastric cancer, a separate cohort of
      patients (n = 166) with chronic gastritis and IM in their index gastric biopsies,
      and 44 controls. All specimens were evaluated for clinical and pathologic
      features of the cancer (in the resection cohort) and background mucosa. Of 102
      patients with gastric cancer, 50 (49%) had DLA in areas of mucosa adjacent to or 
      near either conventional dysplasia or cancer. This value was significantly higher
      than controls (DLA 6.8%; P < .0001). Gastric cancer patients with DLA showed a
      significantly higher age at presentation; intestinal-type adenocarcinoma;
      low-grade differentiation; stage 1 tumors; and a higher rate of chronic
      gastritis, IM, atrophy, and conventional dysplasia in the background mucosa
      compared to patients without DLA. DLA showed intestinal-type differentiation, and
      a higher Ki-67 rate and MUC6 positivity compared with IM. Of the 166 patients
      with biopsies, DLA was identified in 24 (14%). Upon follow-up, 38% of positive
      cases showed persistent DLA, whereas 25% progressed to conventional low-grade
      dysplasia. Based on these results, we conclude that DLA represents an important
      precursor lesion in gastric carcinogenesis and supports its interpretation as a
      neoplastic lesion.
CI  - Copyright (c) 2014 Elsevier Inc. All rights reserved.
FAU - Agoston, Agoston T
AU  - Agoston AT
AD  - Brigham and Women's Hospital, Boston, MA 02115, USA.
FAU - Odze, Robert D
AU  - Odze RD
AD  - Brigham and Women's Hospital, Boston, MA 02115, USA. Electronic address:
      rodze@partners.org.
LA  - eng
PT  - Journal Article
DEP - 20131112
PL  - United States
TA  - Hum Pathol
JT  - Human pathology
JID - 9421547
RN  - 0 (MUC1 protein, human)
RN  - 0 (Mucin-1)
RN  - 0 (Tumor Suppressor Protein p53)
SB  - IM
MH  - Adult
MH  - Aged
MH  - Aged, 80 and over
MH  - Disease Progression
MH  - Female
MH  - Gastric Mucosa/metabolism/*pathology
MH  - Gastritis, Atrophic/metabolism/*pathology
MH  - Humans
MH  - Hyperplasia/metabolism/pathology
MH  - Male
MH  - Metaplasia/metabolism/pathology
MH  - Middle Aged
MH  - Mucin-1/metabolism
MH  - Precancerous Conditions/metabolism/*pathology
MH  - Stomach/metabolism/*pathology
MH  - Stomach Neoplasms/metabolism/*pathology
MH  - Tumor Suppressor Protein p53/metabolism
OTO - NOTNLM
OT  - Chronic gastritis
OT  - Intestinal metaplasia
OT  - Ki-67
OT  - MUC
OT  - p53
EDAT- 2014/02/18 06:00
MHDA- 2014/05/03 06:00
CRDT- 2014/02/18 06:00
PHST- 2013/08/12 [received]
PHST- 2013/10/23 [revised]
PHST- 2013/10/30 [accepted]
PHST- 2013/11/12 [aheadofprint]
AID - S0046-8177(13)00479-6 [pii]
AID - 10.1016/j.humpath.2013.10.032 [doi]
PST - ppublish
SO  - Hum Pathol. 2014 Mar;45(3):446-55. doi: 10.1016/j.humpath.2013.10.032. Epub 2013 
      Nov 12.

PMID- 24523796
OWN - NLM
STAT- PubMed-not-MEDLINE
DA  - 20140213
DCOM- 20140213
LR  - 20140217
IS  - 1735-1995 (Print)
IS  - 1735-1995 (Linking)
VI  - 18
IP  - 12
DP  - 2013 Dec
TI  - Resistance pattern of Helicobacter pylori strains to clarithromycin,
      metronidazole, and amoxicillin in Isfahan, Iran.
PG  - 1056-60
AB  - BACKGROUND: Helicobacter pylori (H. pylori) resistance to antibiotics has become 
      a global problem and is an important factor in determining the outcome of
      treatment of infected patients. The purpose of this study was to determine the H.
      pylori resistance to clarithromycin, metronidazole, and amoxicillin in
      gastrointestinal disorders patients. MATERIALS AND METHODS: In this study, a
      total of 260 gastric antrum biopsy specimens were collected from patients with
      gastrointestinal disorders who referred to Endoscopy Section of the Isfahan
      Hospitals. The E-test and Modified Disk Diffusion Method (MDDM) were used to
      verify the prevalence of antibiotic resistance in 78 H. pylori isolates to the
      clarithromycin, metronidazole, and amoxicillin. RESULTS: H. pylori resistance to 
      clarithromycin, metronidazole, and amoxicillin were 15.3, 55.1, and 6.4%,
      respectively. In this study, we had one multidrug resistance (MDR) isolates from 
      patient with gastritis and peptic ulcer disease. CONCLUSION: Information on
      antibiotic susceptibility profile plays an important role in empiric antibiotic
      treatment and management of refractive cases. According to the results obtained
      in this study, H. pylori resistance to clarithromycin and metronidazole was
      relatively high. MDR strains are emerging and will have an effect on the
      combination therapy.
FAU - Khademi, Farzad
AU  - Khademi F
AD  - Department of Microbiology, School of Medicine, Isfahan University of Medical
      Sciences, Isfahan, Iran.
FAU - Faghri, Jamshid
AU  - Faghri J
AD  - Department of Microbiology, School of Medicine, Isfahan University of Medical
      Sciences, Isfahan, Iran.
FAU - Poursina, Farkhondeh
AU  - Poursina F
AD  - Department of Microbiology, School of Medicine, Isfahan University of Medical
      Sciences, Isfahan, Iran.
FAU - Esfahani, Bahram Nasr
AU  - Esfahani BN
AD  - Department of Microbiology, School of Medicine, Isfahan University of Medical
      Sciences, Isfahan, Iran.
FAU - Moghim, Sharareh
AU  - Moghim S
AD  - Department of Microbiology, School of Medicine, Isfahan University of Medical
      Sciences, Isfahan, Iran.
FAU - Fazeli, Hossein
AU  - Fazeli H
AD  - Department of Microbiology, School of Medicine, Isfahan University of Medical
      Sciences, Isfahan, Iran.
FAU - Adibi, Peyman
AU  - Adibi P
AD  - Department of Gastroenterology, School of Medicine, Isfahan University of Medical
      Sciences, Isfahan, Iran.
FAU - Mirzaei, Nasrin
AU  - Mirzaei N
AD  - Department of Biology, Islamic Azad University, Tonekabon Branch, Tonekabon,
      Iran.
FAU - Akbari, Mojtaba
AU  - Akbari M
AD  - Department of Biostatistics and Epidemiology, School of Medicine, Isfahan
      University of Medical Sciences, Isfahan, Iran.
FAU - Safaei, Hajieh Ghasemian
AU  - Safaei HG
AD  - Department of Microbiology, School of Medicine, Isfahan University of Medical
      Sciences, Isfahan, Iran.
LA  - eng
PT  - Journal Article
PL  - Iran
TA  - J Res Med Sci
JT  - Journal of research in medical sciences : the official journal of Isfahan
      University of Medical Sciences
JID - 101235599
PMC - PMC3908526
OID - NLM: PMC3908526
OTO - NOTNLM
OT  - Amoxicillin
OT  - Helicobacter pylori
OT  - clarithromycin
OT  - metronidazole
EDAT- 2014/02/14 06:00
MHDA- 2014/02/14 06:01
CRDT- 2014/02/14 06:00
PHST- 2012/12/10 [received]
PHST- 2013/07/04 [revised]
PHST- 2013/08/26 [accepted]
PST - ppublish
SO  - J Res Med Sci. 2013 Dec;18(12):1056-60.

PMID- 24522351
OWN - NLM
STAT- In-Process
DA  - 20140213
IS  - 0717-6163 (Electronic)
IS  - 0034-9887 (Linking)
VI  - 141
IP  - 10
DP  - 2013 Oct
TI  - [Expression of RAGE in Helicobacter pylori infested gastric biopsies].
PG  - 1240-8
LID - 10.4067/S0034-98872013001000002 [doi]
LID - S0034-98872013001000002 [pii]
AB  - BACKGROUND: Inflammation is a common phenomenon present in gastric mucosa of
      patients infected with H. pylori. Activation of the RAGE/multiligand axis is
      thought to be a relevant factor in cancer-mediated inflammation. RAGE is a
      membrane receptor, belonging to the immunoglobulin family, and the
      over-expression of RAGE has been associated with increased invasiveness and
      metastasis generation in different types of cancer, including gastric cancer.
      Furthermore recent experiences show that the use of its soluble form (sRAGE) or
      silencing of the gene coding for this receptor could provide therapeutic benefits
      in cancer. AIM: To evaluate the immunohistochemical expression of RAGE, MUC-1,
      beta-Catenin free and phosphorylated, Cyclin-D1 and GSK3 in gastric biopsy
      specimens infected with H. pylori. MATERIAL AND METHODS: Immunohistochemical
      analysis was carried out in gastric biopsies from 138 patients: 55 with
      inflammatory injury (no atrophic gastritis), 42 with pre-cancerous conditions
      (atrophy or intestinal metaplasia) and 41 with dysplastic lesions or in situ
      adenocarcinoma. RESULTS: There was a high rate of positive RAGE expression in the
      three groups of biopsies. Biopsies with dysplasia or in situ carcinoma had a
      significantly higher percentage of RAGE expression than the other groups of
      biopsies. CONCLUSIONS: The increased RAGE expression reported in both dysplasia
      and incipient cancer support the role of the multiligand/RAGE axis in gastric
      carcinogenesis.
FAU - Morales M, Erik
AU  - Morales M E
FAU - Rojas R, Armando
AU  - Rojas R A
FAU - Monasterio A, Valeria
AU  - Monasterio A V
FAU - Gonzalez B, Ileana
AU  - Gonzalez B I
FAU - Figueroa C, Ingrid
AU  - Figueroa C I
FAU - Manques M, Belamiro
AU  - Manques M B
FAU - Romero E, Jaqueline
AU  - Romero E J
FAU - Llanos L, Jorge
AU  - Llanos L J
FAU - Valdes M, Eliana
AU  - Valdes M E
FAU - Cofre L, Cecilia
AU  - Cofre L C
LA  - spa
PT  - English Abstract
PT  - Journal Article
TT  - Lesiones gastricas en pacientes infectados con Helicobacter pylori: expresion de 
      RAGE (receptor de productos de glicosilizacion avanzada) y otros
      inmunomarcadores.
PL  - Chile
TA  - Rev Med Chil
JT  - Revista medica de Chile
JID - 0404312
SB  - IM
EDAT- 2014/02/14 06:00
MHDA- 2014/02/14 06:00
CRDT- 2014/02/14 06:00
PHST- 2012/03/07 [received]
PHST- 2013/08/12 [accepted]
AID - S0034-98872013001000002 [pii]
AID - 10.4067/S0034-98872013001000002 [doi]
PST - ppublish
SO  - Rev Med Chil. 2013 Oct;141(10):1240-8. doi: 10.4067/S0034-98872013001000002.

PMID- 24521887
OWN - NLM
STAT- In-Process
DA  - 20140213
IS  - 0376-2491 (Print)
IS  - 0376-2491 (Linking)
VI  - 93
IP  - 44
DP  - 2013 Nov 26
TI  - [Jinghuaweikang gelatin pearls plus proton pump inhibitor-based triple regimen in
      the treatment of chronic atrophic gastritis with Helicobacter pylori infection: a
      multicenter, randomized, controlled clinical study].
PG  - 3491-5
AB  - OBJECTIVE: To observe the efficacy of Jinghuaweikang gelatin pearls plus proton
      pump inhibitor (PPI)-based triple regimen in the treatment of chronic atrophic
      gastritis (CAG) patients with Helicobacter pylori (H.pylori) infection. METHODS: 
      For this multicenter, randomized, controlled clinical study, 90 patients of
      endoscopically confirmed CAG with positive H.pylori ((13)C or (14)C-urea breath
      test (UBT) or rapid urease test) were enrolled. There were 46 males and 44
      females with an age range of (54 +/- 10) years. None of them had H.pylori
      eradication background. They were randomly divided into 2 groups, Group LACJ (n =
      45) received lansoprazole 30 mg+amoxicillin 1000 mg+clarithromycin 500 mg +
      jinghuaweikang gelatin pearls 240 mg, twice daily, for 10 days (d1-10) plus
      another 14 days (d11-24) only with jinghuaweikang gelatin pearls 240 mg, twice
      daily. Group LACB (n = 45) had standard quadruple regimen treatment: lansoprazole
      30 mg+amoxicillin 1000 mg+clarithromycin 500 mg+bismuth potassium citrate 220 mg,
      twice daily for 10 days (d1-10). The status of H.pylori was detected by (13)C-UBT
      at least 28 days after therapy. RESULTS: The eradication rates in Groups LACJ and
      LACB were as follows: per-protocol (PP): 70.5% (31/44) and 83.3% (35/42),
      intention-to-treat (ITT): 68.9% (31/45) and 77.8% (35/45) (both P > 0.05). The
      symptomatic improvements of bloating in upper abdomen, belching and epigastric
      pain after treatment in both groups. And those in Group LACJ was higher than
      those of Group LACB, but no statistical difference existed between two groups
      (all P > 0.05). CONCLUSIONS: The efficacy of LACJ for the treatment of CAG
      patients with H.pylori infection is similar to LACB. And the symptomatic
      improvement of patients is better than LACB.
FAU - Wang, Ting-ting
AU  - Wang TT
AD  - Department of Integrated Traditional & Western Medicine, Beijing University First
      Hospital, Beijing 100034, China.
FAU - Zhang, Yue-miao
AU  - Zhang YM
FAU - Zhang, Xue-zhi
AU  - Zhang XZ
AD  - Email: zhang.xuezhi@263.net.
FAU - Cheng, Hong
AU  - Cheng H
FAU - Hu, Fu-lian
AU  - Hu FL
FAU - Han, Hai-xiao
AU  - Han HX
FAU - Chen, Xiao-wei
AU  - Chen XW
FAU - Li, Jun-xiang
AU  - Li JX
FAU - Lai, Yao-liang
AU  - Lai YL
FAU - Liu, Yong
AU  - Liu Y
LA  - chi
PT  - English Abstract
PT  - Journal Article
PL  - China
TA  - Zhonghua Yi Xue Za Zhi
JT  - Zhonghua yi xue za zhi
JID - 7511141
SB  - IM
EDAT- 2014/02/14 06:00
MHDA- 2014/02/14 06:00
CRDT- 2014/02/14 06:00
PST - ppublish
SO  - Zhonghua Yi Xue Za Zhi. 2013 Nov 26;93(44):3491-5.

PMID- 24511419
OWN - NLM
STAT- PubMed-not-MEDLINE
DA  - 20140210
DCOM- 20140210
LR  - 20140212
IS  - 2093-582X (Print)
IS  - 1598-1320 (Linking)
VI  - 13
IP  - 4
DP  - 2013 Dec
TI  - Gastrokine 1 expression in the human gastric mucosa is closely associated with
      the degree of gastritis and DNA methylation.
PG  - 232-41
LID - 10.5230/jgc.2013.13.4.232 [doi]
AB  - PURPOSE: Gastrokine 1 plays an important role in gastric mucosal defense.
      Additionally, the Gastrokine 1-miR-185-DNMT1 axis has been shown to suppress
      gastric carcinogenesis through regulation of epigenetic alteration. Here, we
      investigated the effects of Gastrokine 1 on DNA methylation and gastritis.
      MATERIALS AND METHODS: Expression of Gastrokine 1, DNMT1, EZH2, and c-Myc
      proteins, and the presence of Helicobacter pylori CagA protein were determined in
      55 non-neoplastic gastric mucosal tissue samples by western blot analysis. The
      CpG island methylation phenotype was also examined using six markers (p16, hMLH1,
      CDH1, MINT1, MINT2 and MINT31) by methylation-specific polymerase chain reaction.
      Histological gastritis was assessed according to the updated Sydney
      classification system. RESULTS: Reduced Gastrokine 1 expression was found in 20
      of the 55 (36.4%) gastric mucosal tissue samples and was closely associated with 
      miR-185 expression. The Gastrokine 1 expression level was inversely correlated
      with that of DNMT1, EZH2, and c-Myc, and closely associated with the degree of
      gastritis. The H. pylori CagA protein was detected in 26 of the 55 (47.3%)
      gastric mucosal tissues and was positively associated with the expression of
      DNMT1, EZH2, and c-Myc. In addition, 30 (54.5%) and 23 (41.9%) of the gastric
      mucosal tissues could be classified as CpG island methylation phenotype-low and
      CpG island methylation phenotype-high, respectively. Reduced expression of
      Gastrokine 1 and miR-185, and increased expression of DNMT1, EZH2, and c-Myc were
      detected in the CpG island methylation phenotype-high gastric mucosa.
      CONCLUSIONS: Gastrokine 1 has a crucial role in gastric inflammation and DNA
      methylation in gastric mucosa.
FAU - Choi, Won Suk
AU  - Choi WS
AD  - Department of Pathology, The Catholic University of Korea, School of Medicine,
      Seoul, Korea.
FAU - Seo, Ho Suk
AU  - Seo HS
AD  - Department of General Surgery, The Catholic University of Korea, School of
      Medicine, Seoul, Korea.
FAU - Song, Kyo Young
AU  - Song KY
AD  - Department of General Surgery, The Catholic University of Korea, School of
      Medicine, Seoul, Korea.
FAU - Yoon, Jung Hwan
AU  - Yoon JH
AD  - Department of Pathology, The Catholic University of Korea, School of Medicine,
      Seoul, Korea.
FAU - Kim, Olga
AU  - Kim O
AD  - Department of Pathology, The Catholic University of Korea, School of Medicine,
      Seoul, Korea.
FAU - Nam, Suk Woo
AU  - Nam SW
AD  - Department of Pathology, The Catholic University of Korea, School of Medicine,
      Seoul, Korea.
FAU - Lee, Jung Yong
AU  - Lee JY
AD  - Department of Pathology, The Catholic University of Korea, School of Medicine,
      Seoul, Korea.
FAU - Park, Won Sang
AU  - Park WS
AD  - Department of Pathology, The Catholic University of Korea, School of Medicine,
      Seoul, Korea.
LA  - eng
PT  - Journal Article
DEP - 20131231
PL  - Korea (South)
TA  - J Gastric Cancer
JT  - Journal of gastric cancer
JID - 101559430
PMC - PMC3915185
OID - NLM: PMC3915185
OTO - NOTNLM
OT  - CagA protein
OT  - DNA methylation
OT  - Gastric mucosa
OT  - Gastrokine 1
OT  - microRNA-185
EDAT- 2014/02/11 06:00
MHDA- 2014/02/11 06:01
CRDT- 2014/02/11 06:00
PHST- 2013/12/02 [received]
PHST- 2013/12/19 [revised]
PHST- 2013/12/20 [accepted]
PHST- 2013/12/31 [epublish]
AID - 10.5230/jgc.2013.13.4.232 [doi]
PST - ppublish
SO  - J Gastric Cancer. 2013 Dec;13(4):232-41. doi: 10.5230/jgc.2013.13.4.232. Epub
      2013 Dec 31.

PMID- 24510049
OWN - NLM
STAT- In-Process
DA  - 20140210
IS  - 2317-6326 (Electronic)
IS  - 0102-6720 (Linking)
VI  - 26
IP  - 4
DP  - 2013 Nov-Dec
TI  - Gastritis (dyspepsia): suggestions on how to have patients approach making them
      understand the problem and looking for solutions.
PG  - 344
LID - S0102-67202013000400019 [pii]
FAU - Ohana, Jorge Alberto Langbeck
AU  - Ohana JA
LA  - eng
LA  - por
PT  - Letter
PL  - Brazil
TA  - Arq Bras Cir Dig
JT  - Arquivos brasileiros de cirurgia digestiva : ABCD = Brazilian archives of
      digestive surgery
JID - 9100283
SB  - IM
EDAT- 2014/02/11 06:00
MHDA- 2014/02/11 06:00
CRDT- 2014/02/11 06:00
AID - S0102-67202013000400019 [pii]
PST - ppublish
SO  - Arq Bras Cir Dig. 2013 Nov-Dec;26(4):344.

PMID- 24501955
OWN - NLM
STAT- MEDLINE
DA  - 20140207
DCOM- 20140318
IS  - 1682-8658 (Print)
IS  - 1682-8658 (Linking)
IP  - 5
DP  - 2013
TI  - [Subpopulations and phagocytic activity of monocytes in chronic gastroduodenitis 
      in children].
PG  - 108-11
AB  - There was conducted a study of the phagocytic activity, immunophenotype and
      peripheral blood monocytes by flow cytometry in children with chronic
      gastroduodenitis associated with Helicobacter pylori, as well as the association 
      of Helicobacter pylori with fungi of the genus Candida and markers of secondary
      immune deficiency. The differential changes in the structure of circulating
      profile of monocytes were revealed, that indicate the pathogenetic significance
      of these disorders in chronic gastroduodenitis with H. pylori etiology, as well
      as at association of Helicobacter pylori with fungi of the genus Candida.
      Violations of the phagocytic activity of monocytes in chronic gastroduodenitis in
      children are associated with depression of different stages of
      phagocytosis--capture functions, mobilization, killing, intracellular biocidity. 
      A severe depression in phagocytic activity of monocytes occurs in CGD associated 
      with Hp and fungi of the genus Candida.
FAU - Agafonova, E V
AU  - Agafonova EV
FAU - Malanicheva, T G
AU  - Malanicheva TG
FAU - Denisova, S N
AU  - Denisova SN
LA  - rus
PT  - English Abstract
PT  - Journal Article
PL  - Russia (Federation)
TA  - Eksp Klin Gastroenterol
JT  - Eksperimental'naia i klinicheskaia gastroenterologiia = Experimental & clinical
      gastroenterology
JID - 101144944
SB  - IM
MH  - Adolescent
MH  - Candida/*immunology
MH  - Candidiasis/*immunology
MH  - Child
MH  - Child, Preschool
MH  - Duodenitis/*immunology
MH  - Female
MH  - Gastritis/*immunology
MH  - Helicobacter Infections
MH  - Helicobacter pylori/*immunology
MH  - Humans
MH  - Male
MH  - Monocytes/*immunology
MH  - Phagocytosis/*immunology
EDAT- 2014/02/08 06:00
MHDA- 2014/03/19 06:00
CRDT- 2014/02/08 06:00
PST - ppublish
SO  - Eksp Klin Gastroenterol. 2013;(5):108-11.

PMID- 24501941
OWN - NLM
STAT- MEDLINE
DA  - 20140207
DCOM- 20140318
IS  - 1682-8658 (Print)
IS  - 1682-8658 (Linking)
IP  - 5
DP  - 2013
TI  - [Epidemiological aspects of gastroesophageal reflux disease in children in the
      conditions of large industrial city].
PG  - 17-22
AB  - INTRODUCTION: Epidemiology of gastroesophageal reflux disease in childhood is
      insufficiently studied. AIM: To evaluate the frequency of typical GERD symptoms
      in older children and adolescents in Minsk, and to determine of
      reflux-esophagitis (RE) on results of endoscopic investigation. MATERIALS AND
      METHODS: 1576 children and adolescents 12-18 years old were interviewed. The
      frequency of heartburn, regurgitation, acid and bitter belching and swallowing
      disturbances was analyzed. Endoscopic frequency of RE was evaluated in 3830
      children in 2010 and in 1361--in 2005. RESULTS: Typical complaints were found in 
      19.7% respondents, more often acid belching (8.4%), heartburn (7.4%),
      regurgitation (7.0%) and combined symptoms (7.2%). According endoscopic data the 
      spreading of RE was 18.7% in 2005 and 18.8% in 2010, but the frequency of erosive
      esophagitis increased from 12.5% to 30.5%. Erosive esophagitis formed more often 
      in boys and in older children, does not depend from Helicobacter pylori and
      accompanied gastritis. CONCLUSION: High frequency of typical GERD complaints is
      determined in childhood. Endoscopy reflects significant growth of erosive
      esophagitis under constant frequency of RE on the whole.
FAU - Zagorskii, S E
AU  - Zagorskii SE
FAU - Korzhik, A V
AU  - Korzhik AV
FAU - Fursa, T Iu
AU  - Fursa TIu
FAU - Pechkovskaia, E V
AU  - Pechkovskaia EV
LA  - rus
PT  - English Abstract
PT  - Journal Article
PL  - Russia (Federation)
TA  - Eksp Klin Gastroenterol
JT  - Eksperimental'naia i klinicheskaia gastroenterologiia = Experimental & clinical
      gastroenterology
JID - 101144944
SB  - IM
MH  - Adolescent
MH  - Age Factors
MH  - Child
MH  - Female
MH  - Gastroesophageal Reflux/*epidemiology
MH  - Humans
MH  - Male
MH  - Republic of Belarus/epidemiology
MH  - Sex Factors
MH  - *Urban Population
EDAT- 2014/02/08 06:00
MHDA- 2014/03/19 06:00
CRDT- 2014/02/08 06:00
PST - ppublish
SO  - Eksp Klin Gastroenterol. 2013;(5):17-22.

PMID- 24498543
OWN - NLM
STAT- Publisher
DA  - 20140205
IS  - 2162-4011 (Print)
VI  - 2
IP  - 10
DP  - 2013 Oct 1
TI  - A new mouse model of inflammation and gastric cancer.
PG  - e25911
AB  - Chronic inflammation increases the risk of developing several malignancies,
      including gastric cancer. A better understanding of how inflammation promotes
      gastric oncogenesis is therefore urgently needed. We have recently developed and 
      characterized a mouse model that will be useful to elucidate the molecular and
      cellular circuitries bridging inflammation and gastric cancer.
FAU - Nguyen, Thanh-Long M
AU  - Nguyen TL
AD  - Department of Molecular Microbiology and Immunology; Saint Louis University
      School of Medicine; Saint Louis, MO USA.
FAU - Dipaolo, Richard J
AU  - Dipaolo RJ
AD  - Department of Molecular Microbiology and Immunology; Saint Louis University
      School of Medicine; Saint Louis, MO USA.
LA  - ENG
PT  - JOURNAL ARTICLE
DEP - 20130802
TA  - Oncoimmunology
JT  - Oncoimmunology
JID - 101570526
PMC - PMC3896463
OTO - NOTNLM
OT  - autoimmune gastritis
OT  - gastric cancer
OT  - gastric epithelial cells
OT  - inflammation
OT  - mouse models
EDAT- 2014/02/06 06:00
MHDA- 2014/02/06 06:00
CRDT- 2014/02/06 06:00
PHST- 2013/07/24 [received]
PHST- 2013/07/26 [accepted]
PHST- 2013/08/02 [epublish]
AID - 10.4161/onci.25911 [doi]
AID - 2013ONCOIMM0198 [pii]
PST - ppublish
SO  - Oncoimmunology. 2013 Oct 1;2(10):e25911. Epub 2013 Aug 2.

PMID- 24488283
OWN - NLM
STAT- In-Data-Review
DA  - 20140203
IS  - 0189-160X (Print)
IS  - 0189-160X (Linking)
VI  - 32
IP  - 4
DP  - 2013 Oct-Dec
TI  - Helicobacter pylori indyspeptic nigerians.
PG  - 277-80
AB  - BACKGROUND: Dyspepsia is a common gastrointestinal disorder, and is the most
      common indication for upper gastrointestinal endoscopy. Helicobacter pylori is a 
      significant aetiological factor in acid peptic diseases and gastric cancer.
      Detection of this organism during upper gastrointestinal endoscopy has become
      standard clinical practice. Data is scanty from North-Eastern Nigeria on the
      subject. OBJECTIVES: To determine the prevalence of Helicobacter pylori among
      dyspeptic patients, and alsoto find out the association of H. pylori and degree
      of activity in chronic gastritis. METHODS: This is a hospital-based cross
      sectional study which was carried out at the Endoscopy unit of Federal Medical
      Centre, Yola and Histopathology unit, University of Maiduguri Teaching Hospital, 
      Maiduguri from November, 2006 to May, 2010. Patients with dyspepsia who underwent
      upper gastrointestinal endoscopy as part of their work-up, also had endoscopic
      biopsies taken from the antral portions of their stomach. The biopsy specimens
      were fixed in 10% formalin and transported from Yola to Maiduguri by courier for 
      processing. RESULTS: Three hundred and forty-nine patients comprising 152(43.6%) 
      males and 197(56.4%) females with dyspepsia had upper gastrointestinal endoscopy.
      Their age ranged between 14 and 103 years with a median of 44.1 years. A
      prevalence rate of 56.7% for Helicobacter pylori was found.Helicobacter pylori
      associated with severe activity accounted for 80.3%; moderate activity- 57.5%;
      mild activity - 20% and normal gastric mucosa- 9.1%. CONCLUSION: There is a high 
      prevalence of Helicobacter pylori among patients with dyspepsia, and a strong
      association between H. pylori and chronic gastritis with severe activity.
FAU - Olokoba, A B
AU  - Olokoba AB
AD  - Gastroenterology Unit, Department of Medicine, University of Ilorin Teaching
      Hospital, P.M.B 1459, Ilorin, Kwara State, Nigeria.
FAU - Apari, E
AU  - Apari E
FAU - Salawu, F K
AU  - Salawu FK
FAU - Nggada, H A
AU  - Nggada HA
LA  - eng
LA  - fre
PT  - Journal Article
PL  - Nigeria
TA  - West Afr J Med
JT  - West African journal of medicine
JID - 8301891
SB  - IM
EDAT- 2014/02/04 06:00
MHDA- 2014/02/04 06:00
CRDT- 2014/02/04 06:00
PST - ppublish
SO  - West Afr J Med. 2013 Oct-Dec;32(4):277-80.

PMID- 24483113
OWN - NLM
STAT- In-Process
DA  - 20140203
IS  - 1003-5370 (Print)
IS  - 1003-5370 (Linking)
VI  - 33
IP  - 11
DP  - 2013 Nov
TI  - [Effect of huazhuo jiedu hewei recipe on the mechanism of angiogenesis in
      precancerous lesions of gastric cancer rats].
PG  - 1515-9
AB  - OBJECTIVE: To explore the possible angiogenesis mechanism of Huazhuo Jiedu Hewei 
      Recipe (HJHR) in preventing and treating precancerous lesions of gastric cancer
      (PLGC). METHODS: Totally 66 Wistar rats were randomly divided into 6 groups,
      i.e., the normal control group, the model group, the retinoic acid (RA) group,
      the high dose HJHR group, the middle dose HJHR group, the low dose HJHR group, 11
      in each group. PLGC model was duplicated by inserting a spring with Helicobacter.
      Corresponding medicines were administered to rats in each medicated group once
      daily by gastrogavage, 2 mL each time for 12 successive weeks. The effect of HJHR
      on hypoxia induced factor (HIF-1alpha) and vascular endothelial growth factor
      (VEGF) of PLGC in chronic atrophic gastritis (CAG) rats' gastric mucosa was
      observed by immunohistochemical assay and Western blot method. RESULTS: Compared 
      with the normal control group, the expression of VEGF and HIF-1alpha increased in
      the model group (P < 0.05). Compared with the model group, the expression of VEGF
      and HIF-1alpha decreased in each medicated group (P < 0.05). Besides, they were
      lower in the high and middle dose HJHR groups than in the RA group and the low
      dose HJHR group (P < 0. 05). There was no statistical difference between the low 
      dose HJHR group and the RA group (P > 0.05). CONCLUSION: HJHR could prevent and
      treat PLGC of CAG rats possibly through decreasing the expression of HIF-1alpha
      and VEGF in a dose-dependent manner.
FAU - Gao, Shao-fang
AU  - Gao SF
AD  - Division of Clinics, Hebei Medical University, Shijiazhuang (050020), China.
FAU - Wang, Yan-gang
AU  - Wang YG
AD  - Department of Digestive Diseases, Hebei Provincial Hospital of Chinese Medicine, 
      Shijiazhuang (050011), China.
FAU - Li, Dian-gui
AU  - Li DG
AD  - Department of Digestive Diseases, Hebei Provincial Hospital of Chinese Medicine, 
      Shijiazhuang (050011), China.
FAU - Pei, Lin
AU  - Pei L
AD  - Department of Digestive Diseases, Hebei Provincial Hospital of Chinese Medicine, 
      Shijiazhuang (050011), China.
LA  - chi
PT  - English Abstract
PT  - Journal Article
PL  - China
TA  - Zhongguo Zhong Xi Yi Jie He Za Zhi
JT  - Zhongguo Zhong xi yi jie he za zhi Zhongguo Zhongxiyi jiehe zazhi = Chinese
      journal of integrated traditional and Western medicine / Zhongguo Zhong xi yi jie
      he xue hui, Zhongguo Zhong yi yan jiu yuan zhu ban
JID - 9211576
SB  - IM
EDAT- 2014/02/04 06:00
MHDA- 2014/02/04 06:00
CRDT- 2014/02/04 06:00
PST - ppublish
SO  - Zhongguo Zhong Xi Yi Jie He Za Zhi. 2013 Nov;33(11):1515-9.

PMID- 24466450
OWN - NLM
STAT- PubMed-not-MEDLINE
DA  - 20140127
DCOM- 20140127
LR  - 20140130
IS  - 2093-0879 (Print)
IS  - 2093-0879 (Linking)
VI  - 20
IP  - 1
DP  - 2014 Jan
TI  - Analysis on Awareness of Functional Dyspepsia and Rome Criteria Among Japanese
      Internists by the Self-administered Questionnaires.
PG  - 94-103
LID - 10.5056/jnm.2014.20.1.94 [doi]
AB  - BACKGROUND/AIMS: Functional dyspepsia (FD) is one of the commonest diseases in
      the field of Internal Medicine. The Japanese Society of Gastroenterology (JSGE)
      has been enlightening the term and concept of FD. Aim of this survey was to
      elucidate the understanding status of FD and Rome criteria and attitude toward FD
      among Japanese internists. METHODS: Data were collected at the time of lifelong
      education course for certified members of Japanese Society of Internal Medicine. 
      Self-administered questionnaires were delivered to the medical doctors prior to
      the lectures. RESULTS: Analysis subjects were 1,623 (24-90 years old) internists 
      among 1,660 medical doctors out of 4,264 attendees. The terms related to FD were 
      known in 62.0-68.9% of internists, whereas 95.5% understood chronic gastritis.
      Internists who had been taking care of FD patients informed them as chronic
      gastritis (50.0%), FD in Japanese Kanji character (50.8%) and FD in Kanji and
      Katakana (18.6%). Logistic linear regression analysis revealed that positive
      factors for the understanding of FD and intensive care for FD patients were
      practitioner, caring many patients and certified physician by JSGE. Existence of 
      Rome criteria was known in 39.9% of internists, and 31.8% out of them put it to
      practical use. The certified physician by JSGE was a positive factor for
      awareness, but not for utilization. CONCLUSIONS: The results suggest the needs of
      enlightening the medical term FD in Japan and revision of Rome criteria for
      routine clinical practice. Precise recognition of FD may enhance efficient
      patient-based clinical practice.
FAU - Kaneko, Hiroshi
AU  - Kaneko H
AD  - Department of Internal Medicine, Hoshigaoka Maternity Hospital, Chikusa, Nagoya, 
      Aichi, Japan.
FAU - Tsuboi, Hirohito
AU  - Tsuboi H
AD  - Department of Drug Management and Policy, Institute of Medical, Pharmaceutical & 
      Health Sciences, Kanazawa University, Kakuma-machi, Kanazawa, Ishikawa, Japan.
LA  - eng
PT  - Journal Article
DEP - 20131230
PL  - Korea (South)
TA  - J Neurogastroenterol Motil
JT  - Journal of neurogastroenterology and motility
JID - 101530189
PMC - PMC3895615
OID - NLM: PMC3895615
OTO - NOTNLM
OT  - Attitude
OT  - Awareness
OT  - Functional dyspepsia
OT  - Japan
OT  - Rome criteria
EDAT- 2014/01/28 06:00
MHDA- 2014/01/28 06:01
CRDT- 2014/01/28 06:00
PHST- 2013/09/06 [received]
PHST- 2013/10/06 [revised]
PHST- 2013/10/23 [accepted]
PHST- 2013/12/30 [epublish]
AID - 10.5056/jnm.2014.20.1.94 [doi]
PST - ppublish
SO  - J Neurogastroenterol Motil. 2014 Jan;20(1):94-103. doi: 10.5056/jnm.2014.20.1.94.
      Epub 2013 Dec 30.

PMID- 24462438
OWN - NLM
STAT- In-Process
DA  - 20140328
IS  - 1437-7780 (Electronic)
IS  - 1341-321X (Linking)
VI  - 20
IP  - 3
DP  - 2014 Mar
TI  - Colonization of an acid resistant Kingella denitrificans in the stomach may
      contribute to gastric dysbiosis by Helicobacter pylori.
PG  - 169-74
LID - 10.1016/j.jiac.2013.09.007 [doi]
LID - S1341-321X(13)00036-6 [pii]
AB  - In the stomach of a gastric ulcer patient who had been administered an anti-acid,
      a gram-negative and urease-negative bacillus similar in size to Helicobacter
      pylori was infected together with H. pylori. According to biochemical test and
      16S rRNA gene analysis, the urease-negative bacterium was identified as Kingella 
      denitrificans, a human nasopharyngeal commensal. In contrast to the standard
      strain of K. denitrificans, the isolate showed catalase activity, did not produce
      acid from glucose, and exhibited acid tolerance. Acid tolerance of H. pylori was 
      increased by cocultivation with the K. denitrificans isolate, but not with other 
      isolates of K. denitrificans. Disruption of physiological and immunological niche
      by dysbiotic colonization of bacterium may provide pathological attributes to
      human stomach. Collectively, a careful administration of anti-acids to the
      elderly, especially those with atrophic gastritis, is necessary to avoid
      repression of the gastric barrier to bacteria.
CI  - Copyright (c) 2013 Japanese Society of Chemotherapy and The Japanese Association 
      for Infectious Diseases. Published by Elsevier Ltd. All rights reserved.
FAU - Okamoto, Takeshi
AU  - Okamoto T
AD  - Yamaguchi University, Graduate School of Medicine, Minamikogushi 1-1-1, Ube,
      Yamaguchi 755-8505, Japan.
FAU - Hayashi, Yasuhiro
AU  - Hayashi Y
AD  - Institute for Genetic Medicine, Hokkaido University, N15 W7, Kita-ku, Sapporo,
      Hokkaido 060-0815, Japan.
FAU - Mizuno, Hidekazu
AU  - Mizuno H
AD  - Clinical Laboratory, Yamaguchi University Hospital, Minamikogushi 1-1-1, Ube,
      Yamaguchi 755-8505, Japan.
FAU - Yanai, Hideo
AU  - Yanai H
AD  - Department of Clinical Research, National Hospital Organization Kanmon Medical
      Center, 1-1 Sotoura, Chofu, Shimonoseki, Yamaguchi 752-8510, Japan.
FAU - Nishikawa, Jun
AU  - Nishikawa J
AD  - Yamaguchi University, Graduate School of Medicine, Minamikogushi 1-1-1, Ube,
      Yamaguchi 755-8505, Japan.
FAU - Nakazawa, Teruko
AU  - Nakazawa T
AD  - Yamaguchi University, Graduate School of Medicine, Minamikogushi 1-1-1, Ube,
      Yamaguchi 755-8505, Japan.
FAU - Iizasa, Hisashi
AU  - Iizasa H
AD  - Institute for Genetic Medicine, Hokkaido University, N15 W7, Kita-ku, Sapporo,
      Hokkaido 060-0815, Japan.
FAU - Jinushi, Masahisa
AU  - Jinushi M
AD  - Institute for Genetic Medicine, Hokkaido University, N15 W7, Kita-ku, Sapporo,
      Hokkaido 060-0815, Japan.
FAU - Sakaida, Isao
AU  - Sakaida I
AD  - Yamaguchi University, Graduate School of Medicine, Minamikogushi 1-1-1, Ube,
      Yamaguchi 755-8505, Japan.
FAU - Yoshiyama, Hironori
AU  - Yoshiyama H
AD  - Institute for Genetic Medicine, Hokkaido University, N15 W7, Kita-ku, Sapporo,
      Hokkaido 060-0815, Japan. Electronic address: yosiyama@med.shimane-u.ac.jp.
LA  - eng
PT  - Journal Article
PT  - Research Support, Non-U.S. Gov't
DEP - 20131211
PL  - Japan
TA  - J Infect Chemother
JT  - Journal of infection and chemotherapy : official journal of the Japan Society of 
      Chemotherapy
JID - 9608375
SB  - IM
OTO - NOTNLM
OT  - Anti-acid administration
OT  - Dysbiosis
OT  - Gastric barrier to bacteria
OT  - Helicobacter pylori
OT  - Kingella denitrificans
EDAT- 2014/01/28 06:00
MHDA- 2014/01/28 06:00
CRDT- 2014/01/28 06:00
PHST- 2013/06/19 [received]
PHST- 2013/09/04 [revised]
PHST- 2013/09/16 [accepted]
PHST- 2013/12/11 [aheadofprint]
AID - S1341-321X(13)00036-6 [pii]
AID - 10.1016/j.jiac.2013.09.007 [doi]
PST - ppublish
SO  - J Infect Chemother. 2014 Mar;20(3):169-74. doi: 10.1016/j.jiac.2013.09.007. Epub 
      2013 Dec 11.

PMID- 24450082
OWN - NLM
STAT- MEDLINE
DA  - 20140123
DCOM- 20140218
IS  - 1042-7260 (Print)
IS  - 1042-7260 (Linking)
VI  - 44
IP  - 4
DP  - 2013 Dec
TI  - Antemortem diagnosis and successful management of noncompressive segmental
      myelopathy in a Siberian-Bengal mixed breed tiger.
PG  - 1115-9
AB  - A 10-yr-old female spayed mixed breed tiger presented for a 9-day history of
      acute and nonprogressive paralysis of the pelvic limbs. Magnetic resonance
      imaging revealed a lesion suggestive of fibrocartilaginous embolic myelopathy
      with regional spinal cord edema, decreased disk signal intensity at L2-L3, and
      mild intervertebral disk protrusion at L1-L2 and L2-L3. Cerebral spinal fluid
      analysis showed no overt evidence of infection or neoplasia. Medical therapy was 
      instituted, including corticosteroids and gastroprotectants as well as nursing
      care and physical therapy. The tiger began showing clinical improvement 2 wk
      after initiating treatment, progressing to the point where the animal was
      standing and intermittently walking. Three months after diagnosis, the tiger had 
      regained muscle strength of its hind limbs and walked regularly with improving
      coordination. This case is the first report of antemortem diagnosis and
      successful medical management of suspected fibrocartilaginous embolic myelopathy 
      in a large exotic felid.
FAU - Flower, Jennifer E
AU  - Flower JE
AD  - Department of Veterinary Clinical Medicine, College of Veterinary Medicine,
      University of Illinois, Urbana, IL 61802, USA. Flower2@Illinois.edu
FAU - Lynch, Kate
AU  - Lynch K
AD  - Department of Veterinary Clinical Medicine, College of Veterinary Medicine,
      University of Illinois, Urbana, IL 61802, USA.
FAU - Clark-Price, Stuart C
AU  - Clark-Price SC
AD  - Department of Veterinary Clinical Medicine, College of Veterinary Medicine,
      University of Illinois, Urbana, IL 61802, USA.
FAU - Welle, Kenneth R
AU  - Welle KR
AD  - Department of Veterinary Clinical Medicine, College of Veterinary Medicine,
      University of Illinois, Urbana, IL 61802, USA.
FAU - O'Brien, Robert
AU  - O'Brien R
AD  - Department of Veterinary Clinical Medicine, College of Veterinary Medicine,
      University of Illinois, Urbana, IL 61802, USA.
FAU - Whittington, Julia K
AU  - Whittington JK
AD  - Department of Veterinary Clinical Medicine, College of Veterinary Medicine,
      University of Illinois, Urbana, IL 61802, USA.
LA  - eng
PT  - Case Reports
PT  - Journal Article
PL  - United States
TA  - J Zoo Wildl Med
JT  - Journal of zoo and wildlife medicine : official publication of the American
      Association of Zoo Veterinarians
JID - 8915208
RN  - 0 (Anti-Ulcer Agents)
RN  - 0 (Glucocorticoids)
RN  - 312-93-6 (dexamethasone 21-phosphate)
RN  - 54182-58-0 (Sucralfate)
RN  - 7S5I7G3JQL (Dexamethasone)
RN  - Fibrocartilaginous embolism
SB  - IM
MH  - Animals
MH  - Anti-Ulcer Agents/pharmacology
MH  - Cartilage Diseases/diagnosis/drug therapy/*veterinary
MH  - Dexamethasone/*analogs & derivatives/therapeutic use
MH  - Embolism/diagnosis/drug therapy/*veterinary
MH  - Gastritis/prevention & control/veterinary
MH  - Glucocorticoids/*therapeutic use
MH  - Spinal Cord Diseases/diagnosis/drug therapy/*veterinary
MH  - Sucralfate/pharmacology
MH  - Tigers/*genetics
EDAT- 2014/01/24 06:00
MHDA- 2014/02/19 06:00
CRDT- 2014/01/24 06:00
PST - ppublish
SO  - J Zoo Wildl Med. 2013 Dec;44(4):1115-9.

PMID- 24447561
OWN - NLM
STAT- MEDLINE
DA  - 20140122
DCOM- 20140730
IS  - 0529-5807 (Print)
IS  - 0529-5807 (Linking)
VI  - 42
IP  - 11
DP  - 2013 Nov
TI  - [Gastric biopsy diagnosis of non-neoplastic lesions].
PG  - 773-6
FAU - Chan, John K C
AU  - Chan JK
FAU - Liu, Yong
AU  - Liu Y
AD  - E-mail: jxpathology@126.com.
LA  - chi
PT  - Journal Article
PL  - China
TA  - Zhonghua Bing Li Xue Za Zhi
JT  - Zhonghua bing li xue za zhi Chinese journal of pathology
JID - 0005331
SB  - IM
MH  - Autoimmune Diseases/*pathology
MH  - Biopsy
MH  - Cytomegalovirus Infections/pathology
MH  - Gastric Mucosa/*pathology/virology
MH  - Gastritis/*pathology/virology
MH  - Helicobacter Infections/*pathology
MH  - Helicobacter heilmannii/isolation & purification
MH  - Helicobacter pylori/isolation & purification
MH  - Humans
EDAT- 2014/01/23 06:00
MHDA- 2014/07/31 06:00
CRDT- 2014/01/23 06:00
PST - ppublish
SO  - Zhonghua Bing Li Xue Za Zhi. 2013 Nov;42(11):773-6.

PMID- 24443069
OWN - NLM
STAT- In-Process
DA  - 20140120
IS  - 2284-0729 (Electronic)
IS  - 1128-3602 (Linking)
VI  - 17 Suppl 2
DP  - 2013
TI  - 13C-Urea breath test for the diagnosis of Helicobacter pylori infection.
PG  - 51-8
LID - 6329 [pii]
AB  - Helicobacter pylori (H. pylori) is a Gram-negative bacterium able to colonize the
      gastric mucosa as well as gastric metaplastic areas of the duodenum, producing
      inflammation. The clinical outcome depends on sophisticated interactions between 
      bacterial factors, such as the expression of determinants of virulence and
      pathogenicity, and host characteristics. The severity of inflammation, may then
      vary among different subjects, leading to the occurrence of different
      gastroduodenal diseases, ranging from chronic gastritis to gastric cancer and
      MALT-lymphoma, to some defined extragastric manifestations. Many diagnostic tests
      are available for the detection of H. pylori infection including noninvasive
      methods, such as serology, (13)C-urea breath test (UBT), and fecal antigen tests 
      and invasive techniques, including a combined use of endoscopic biopsy-based
      methods, such as rapid urease testing, histology, culture, and molecular methods.
      UBT is a highly sensitive and specific and allows to diagnose the presence or
      absence of infection of H. pylori, through the oral administration of a solution 
      containing urea labelled with the non-radioactive natural carbon 13. This review 
      article analyzes microbiological and clinical features of H. pylori as well as
      the different diagnostic tests able to detect this bacterium with a special focus
      on UBT.
FAU - Di Rienzo, T A
AU  - Di Rienzo TA
AD  - Internal Medicine and Gastroenterology, Catholic University of the Sacred Heart, 
      Rome, Italy. francesco.franceschi@rm.unicatt.it.
FAU - D'Angelo, G
AU  - D'Angelo G
FAU - Ojetti, V
AU  - Ojetti V
FAU - Campanale, M C
AU  - Campanale MC
FAU - Tortora, A
AU  - Tortora A
FAU - Cesario, V
AU  - Cesario V
FAU - Zuccala, G
AU  - Zuccala G
FAU - Franceschi, F
AU  - Franceschi F
LA  - eng
PT  - Journal Article
PL  - Italy
TA  - Eur Rev Med Pharmacol Sci
JT  - European review for medical and pharmacological sciences
JID - 9717360
SB  - IM
EDAT- 2014/01/21 06:00
MHDA- 2014/01/21 06:00
CRDT- 2014/01/21 06:00
PST - ppublish
SO  - Eur Rev Med Pharmacol Sci. 2013;17 Suppl 2:51-8.

PMID- 24439231
OWN - NLM
STAT- MEDLINE
DA  - 20140120
DCOM- 20140311
IS  - 1532-8392 (Electronic)
IS  - 0046-8177 (Linking)
VI  - 45
IP  - 2
DP  - 2014 Feb
TI  - TP53 mutations of intestinal metaplasia--reply.
PG  - 431-2
LID - 10.1016/j.humpath.2013.08.022 [doi]
LID - S0046-8177(13)00462-0 [pii]
FAU - Lauwers, Gregory Y
AU  - Lauwers GY
AD  - Harvard Medical School, Massachusetts General Hospital, Boston, MA 02114-2696,
      USA. Electronic address: glauwers@partners.org.
LA  - eng
PT  - Comment
PT  - Letter
DEP - 20131107
PL  - United States
TA  - Hum Pathol
JT  - Human pathology
JID - 9421547
SB  - IM
CON - Hum Pathol. 2013 Apr;44(4):578-90. PMID: 23079203
CON - Hum Pathol. 2014 Feb;45(2):431. PMID: 24439230
MH  - Asian Continental Ancestry Group/*ethnology
MH  - Female
MH  - Gastric Mucosa/*pathology
MH  - Gastritis, Atrophic/*diagnosis
MH  - Humans
MH  - Male
MH  - Precancerous Conditions/*diagnosis
MH  - Stomach/*pathology
EDAT- 2014/01/21 06:00
MHDA- 2014/03/13 06:00
CRDT- 2014/01/21 06:00
PHST- 2013/08/22 [received]
PHST- 2013/08/28 [accepted]
PHST- 2013/11/07 [aheadofprint]
AID - S0046-8177(13)00462-0 [pii]
AID - 10.1016/j.humpath.2013.08.022 [doi]
PST - ppublish
SO  - Hum Pathol. 2014 Feb;45(2):431-2. doi: 10.1016/j.humpath.2013.08.022. Epub 2013
      Nov 7.

PMID- 24439230
OWN - NLM
STAT- MEDLINE
DA  - 20140120
DCOM- 20140311
IS  - 1532-8392 (Electronic)
IS  - 0046-8177 (Linking)
VI  - 45
IP  - 2
DP  - 2014 Feb
TI  - TP53 mutations of intestinal metaplasia.
PG  - 431
LID - 10.1016/j.humpath.2013.08.023 [doi]
LID - S0046-8177(13)00463-2 [pii]
FAU - Kanomata, Naoki
AU  - Kanomata N
AD  - Department of Pathology, Kawasaki Medical School, Kurashiki, Okayama 701-0192,
      Japan. Electronic address: kanomata_7@med.kawasaki-m.ac.jp.
FAU - Ochiai, Atsushi
AU  - Ochiai A
AD  - Pathology Division, Research Center for Innovative Oncology, National Cancer
      Center Hospital East, Kashiwa, Chiba 277-8577, Japan.
LA  - eng
PT  - Comment
PT  - Letter
DEP - 20131107
PL  - United States
TA  - Hum Pathol
JT  - Human pathology
JID - 9421547
SB  - IM
CON - Hum Pathol. 2013 Apr;44(4):578-90. PMID: 23079203
CIN - Hum Pathol. 2014 Feb;45(2):431-2. PMID: 24439231
MH  - Asian Continental Ancestry Group/*ethnology
MH  - Female
MH  - Gastric Mucosa/*pathology
MH  - Gastritis, Atrophic/*diagnosis
MH  - Humans
MH  - Male
MH  - Precancerous Conditions/*diagnosis
MH  - Stomach/*pathology
EDAT- 2014/01/21 06:00
MHDA- 2014/03/13 06:00
CRDT- 2014/01/21 06:00
PHST- 2013/07/19 [received]
PHST- 2013/08/28 [accepted]
PHST- 2013/11/07 [aheadofprint]
AID - S0046-8177(13)00463-2 [pii]
AID - 10.1016/j.humpath.2013.08.023 [doi]
PST - ppublish
SO  - Hum Pathol. 2014 Feb;45(2):431. doi: 10.1016/j.humpath.2013.08.023. Epub 2013 Nov
      7.

PMID- 24437187
OWN - NLM
STAT- MEDLINE
DA  - 20140120
DCOM- 20140211
IS  - 0023-2149 (Print)
IS  - 0023-2149 (Linking)
VI  - 91
IP  - 8
DP  - 2013
TI  - [The role of chronically disordered duodenal patency in the development of
      post-gastroresection syndrome].
PG  - 53-7
AB  - We assessed results of examination and treatment of 100 patients with ulcer
      disease who had undergone Bilroth-1 stomach resection. Chronic disorder of
      duodenal patency was revealed in 86% of the patients. This condition was shown to
      play the leading role in the development of post-gastric resection syndrome.
      Reflux-gastritis was associated with damping syndrome in 66.3% of the patients
      and with recurrent ulcer in 8.1%. It is concluded that conservative and surgical 
      treatment of post-gastric resection syndrome should be aimed at correction of
      chronic disorders of duodenal patency.
FAU - Nazarenko, P M
AU  - Nazarenko PM
FAU - Bilichenko, V B
AU  - Bilichenko VB
FAU - Nazarenko, D P
AU  - Nazarenko DP
FAU - Samgina, T A
AU  - Samgina TA
LA  - rus
PT  - Comparative Study
PT  - English Abstract
PT  - Journal Article
PL  - Russia (Federation)
TA  - Klin Med (Mosk)
JT  - Klinicheskaia meditsina
JID - 2985204R
SB  - IM
MH  - Adult
MH  - Chronic Disease
MH  - Duodenal Ulcer/complications/*surgery
MH  - Duodenum/*physiopathology/surgery
MH  - Female
MH  - Gastrectomy/*adverse effects
MH  - Humans
MH  - Male
MH  - Middle Aged
MH  - Postgastrectomy Syndromes/diagnosis/*etiology/physiopathology
MH  - Stomach Ulcer/complications/*surgery
MH  - Syndrome
EDAT- 2014/01/21 06:00
MHDA- 2014/02/12 06:00
CRDT- 2014/01/21 06:00
PST - ppublish
SO  - Klin Med (Mosk). 2013;91(8):53-7.

PMID- 24429781
OWN - NLM
STAT- MEDLINE
DA  - 20140116
DCOM- 20140725
IS  - 0039-1735 (Print)
IS  - 0039-1735 (Linking)
VI  - 92
IP  - 6
DP  - 2013
TI  - [Integrated approach to the treatment of oral mucosa diseases in patients with
      chronic gastritis].
PG  - 16-9
AB  - The article presents data on the clinical and microbiological short and long term
      efficacy of treatment of the oral mucosa diseases in patients with Helicobacter
      pylori associated and not associated chronic gastritis depending on the chosen
      treatment regimen.
FAU - Gazhva, S I
AU  - Gazhva SI
FAU - Shkarednaia, O V
AU  - Shkarednaia OV
FAU - Piatova, E D
AU  - Piatova ED
LA  - rus
PT  - English Abstract
PT  - Journal Article
PL  - Russia (Federation)
TA  - Stomatologiia (Mosk)
JT  - Stomatologiia
JID - 0412072
SB  - D
SB  - IM
MH  - Adolescent
MH  - Adult
MH  - Chronic Disease
MH  - Combined Modality Therapy
MH  - Female
MH  - Gastritis/*complications/*microbiology
MH  - Glossitis/complications/microbiology/therapy
MH  - Helicobacter Infections/*complications
MH  - *Helicobacter pylori
MH  - Humans
MH  - Leukoplakia, Oral/complications/microbiology/therapy
MH  - Male
MH  - Middle Aged
MH  - Stomatitis/complications/microbiology/*therapy
MH  - Young Adult
EDAT- 2014/01/17 06:00
MHDA- 2014/07/26 06:00
CRDT- 2014/01/17 06:00
PST - ppublish
SO  - Stomatologiia (Mosk). 2013;92(6):16-9.

PMID- 24429445
OWN - NLM
STAT- In-Process
DA  - 20140116
IS  - 1349-7235 (Electronic)
IS  - 0918-2918 (Linking)
VI  - 53
IP  - 2
DP  - 2014
TI  - Association between Helicobacter pylori infection and pathological changes in the
      gastric mucosa in Chinese children.
PG  - 83-8
AB  - OBJECTIVE: H. pylori infection in children has a high prevalence worldwide. The
      disease can cause progressive gastric mucosal inflammation, as verified in animal
      models. However, data from large-scale clinical studies are limited. METHODS: We 
      examined 1,634 Chinese children with upper gastrointestinal discomfort using
      endoscopy. The clinical and pathological data of the patients were analyzed.
      RESULTS: A total of 524 (32.1%) patients were infected with H. pylori, and the
      prevalence of H. pylori infection increased with age. The H. pylori-infected
      patients exhibited a significantly higher prevalence of active inflammation
      (26.9% vs. 4.1%), lymphoid follicle formation (18.5% vs. 4.6%) and marked
      lymphocyte infiltration (19.7% vs. 5.6%). The H. pylori-infected patients also
      exhibited a significantly higher prevalence of moderate to marked chronic
      superficial gastritis (41.9% vs. 9.2%) and moderate chronic atrophic gastritis
      (21.7% vs. 2.6%) than the uninfected patients (p<0.01). CONCLUSION: H. pylori
      infection is associated with the degree of gastric mucosal inflammation and the
      severity of different types of chronic gastritis.
FAU - Yu, Yi
AU  - Yu Y
AD  - Department of Pediatrics, Rui Jin Hospital, School of Medicine, Shanghai JiaoTong
      University, China.
FAU - Su, Lin
AU  - Su L
FAU - Wang, Xinqiong
AU  - Wang X
FAU - Wang, Xiaojin
AU  - Wang X
FAU - Xu, Chundi
AU  - Xu C
LA  - eng
PT  - Journal Article
PT  - Research Support, Non-U.S. Gov't
DEP - 20120301
PL  - Japan
TA  - Intern Med
JT  - Internal medicine (Tokyo, Japan)
JID - 9204241
SB  - IM
EDAT- 2014/01/17 06:00
MHDA- 2014/01/17 06:00
CRDT- 2014/01/17 06:00
PHST- 2012/03/01 [epublish]
AID - DN/JST.JSTAGE/internalmedicine/53.0918 [pii]
PST - ppublish
SO  - Intern Med. 2014;53(2):83-8. Epub 2012 Mar 1.

PMID- 24325159
OWN - NLM
STAT- In-Process
DA  - 20131211
IS  - 0862-495X (Print)
IS  - 0862-495X (Linking)
VI  - 26 Suppl
DP  - 2013
TI  - [Precancerous conditions and lesions of the stomach].
PG  - S22-8
AB  - Gastric carcinoma is a common malignant disease associated with an unfavorable
      prognosis in the case of late dia-gnosis. The most significant precancerous
      condition is chronic atrophic gastritis and intestinal metaplasia caused by
      Helicobacter pylori infection. These longlasting changes may lead to formation of
      dysplastic precancerous lesions. Upper endoscopy and histologic examination of
      forceps bio-psy specimens play a key role in the dia-gnosis of gastric
      precancerous conditions and lesions. Helicobacter pylori eradication therapy and 
      endoscopic surveillance are main therapeutic modalities of gastric precancerous
      conditions. Localized precancerous lesions and early gastric neoplasia without
      the risk of lymphatic spread could be cured by means of endoscopic resection
      techniques.
FAU - Falt, P
AU  - Falt P
FAU - Hanousek, M
AU  - Hanousek M
FAU - Kundratova, E
AU  - Kundratova E
FAU - Urban, O
AU  - Urban O
LA  - cze
PT  - English Abstract
PT  - Journal Article
TT  - Prekancerozy zaludku.
PL  - Czech Republic
TA  - Klin Onkol
JT  - Klinicka onkologie : casopis Ceske a Slovenske onkologicke spolecnosti
JID - 9425213
SB  - IM
OTO - NOTNLM
OT  - gastric cancer -  precancerous conditions -  gastritis -  Helicobacter pylori -  
      gastroscopy
EDAT- 2014/01/17 06:00
MHDA- 2014/01/17 06:00
CRDT- 2013/12/12 06:00
AID - 46869 [pii]
PST - ppublish
SO  - Klin Onkol. 2013;26 Suppl:S22-8.

PMID- 24424212
OWN - NLM
STAT- In-Process
DA  - 20140115
IS  - 1972-6007 (Electronic)
IS  - 0009-9074 (Linking)
VI  - 164
IP  - 6
DP  - 2013
TI  - A forgotten screening test for iron deficiency anemia: oral iron absorption test.
PG  - 495-7
LID - 10.7417/CT.2013.1627 [doi]
AB  - OBJECTIVE: In this study, we aimed to investigate the iron absorption defects
      using the oral iron absorption test (OIAT) in patients with iron deficiency
      anemia (IDA). MATERIALS AND METHODS: Forty-six patients with IDA which
      nonresponder to oral iron treatment were included in the study. OIAT was started 
      at 8 a.m. after an overnight fast; 52.8 mg of elemental iron were given orally as
      160 mg of iron sulfate. Iron levels of all participants were analyzed at baseline
      and at the 3rd hour of the study. RESULTS: Compared to baseline; serum iron
      levels whose serum iron levels exceed 91 mcg/ dl in 40(%87) patients. Further
      investigations in 6 patients revealed that 4 patients had chronic atrophic
      gastritis with helicobacter pylori infection; while the remaining 2 patients did 
      not have any prominent. CONCLUSIONS: This study demonstrated that OIAT is a good 
      index for the evaluation of absorption defects and can be a screening clinical
      test of IDA.
FAU - Hacibekiroglu, T
AU  - Hacibekiroglu T
AD  - Department of Hematology, Ankara Ataturk Training and Research Hospital, Ankara, 
      Turkey.
FAU - Akinci, S
AU  - Akinci S
FAU - Basturk, A R
AU  - Basturk AR
FAU - Bakanay, S M
AU  - Bakanay SM
FAU - Ulas, T
AU  - Ulas T
FAU - Guney, T
AU  - Guney T
FAU - Dilek, I
AU  - Dilek I
LA  - eng
PT  - Journal Article
PL  - Italy
TA  - Clin Ter
JT  - La Clinica terapeutica
JID - 0372604
SB  - IM
EDAT- 2014/01/16 06:00
MHDA- 2014/01/16 06:00
CRDT- 2014/01/16 06:00
PST - ppublish
SO  - Clin Ter. 2013;164(6):495-7. doi: 10.7417/CT.2013.1627.

PMID- 24418034
OWN - NLM
STAT- In-Process
DA  - 20140114
IS  - 0376-2491 (Print)
IS  - 0376-2491 (Linking)
VI  - 93
IP  - 42
DP  - 2013 Nov 12
TI  - [Clinical significance of S100A8 and S100A9 expression in gastric cancer].
PG  - 3369-74
AB  - OBJECTIVE: To explore the expressions of S100A8 and S100A9 in gastric cancer.
      METHODS: A total of 176 patients with gastric cancer, including 124 males and 52 
      females, were recruit from 1998 to 2004, average age 57(26-80)years. The
      expressions of S100A8 (n = 125) , S100A9 (n = 176) and S100A8/A9 heterodimer
      (calprotectin) in gastric tissue samples were assessed by immunohistochemistry
      and immunofluorescence. The co-localization of S100A9 and its dimerization
      partner S100A8 and heterodimer S100A8/A9 were examined by laser confocal
      scanning.Receiver operator characteristic (ROC) curve was used in determining the
      cut-off value of S100A9 and S100A8-positive inflammatory cell counts in
      evaluating the pathological TNM stage. To obtain associations between S100A9 or
      S100A8 cell counts and clinicopathologic variables, the data were cross-tabulated
      and chi(2)-test was performed. Cumulative survival was estimated by the
      Kaplan-Meier method. RESULTS: ROC curves using the S100A9 and S100A8-positive
      inflammatory cell counts were 0.623 and 0.522 for pathological TNM stages
      respectively. The cutoff values were 200 and 65 per 200x magnification field with
      a sensitivity of 61.48% and 51.09% and a specificity of 64.29% and 51.52%
      respectively. Patients with S100A9 positive expression (n = 77) had better
      overall survival than negative expression(n = 99) ((35.1 +/- 10.8) vs (20.3 +/-
      3.0) months, P = 0.021). There was no statistical significance between S100A8
      positive expression(n = 62) and negative expression(n = 63) ((26.4 +/- 2.8) vs
      (29.5 +/- 2.9) months, P = 0.145).In gastric cancer tissues, both S100A9 and
      S100A8 proteins were detected in tumor-infiltrating inflammatory cells while no
      case of S100A8/A9 heterodimer was found. In addition, S100A9 and S100A8 proteins 
      were detected in inflammatory cells in chronic gastritis. Distribution of these
      two proteins also partly overlapped. CONCLUSIONS: S100A9 positive expression in
      gastric cancer tissues is associated with an excellent prognosis. But S100A8
      positive expression has no prognostic association. Calprotectin expression
      differs between gastric cancer and gastritis.Further explorations are warranted.
FAU - Hu, Ying
AU  - Hu Y
AD  - Key Laboratory of Carcinogenesis & Translational Research (Ministry of
      Education), Clinical Gastric Cancer Research Laboratory, Peking University Cancer
      Hospital & Institute, Beijing 100142, China.
FAU - Fan, Biao
AU  - Fan B
FAU - Zhang, Lian-hai
AU  - Zhang LH
FAU - Cheng, Xiao-jing
AU  - Cheng XJ
FAU - Niu, Zhao-jian
AU  - Niu ZJ
FAU - Ji, Jia-fu
AU  - Ji JF
AD  - Email: jiafuj@gmail.com.
LA  - chi
PT  - English Abstract
PT  - Journal Article
PL  - China
TA  - Zhonghua Yi Xue Za Zhi
JT  - Zhonghua yi xue za zhi
JID - 7511141
SB  - IM
EDAT- 2014/01/15 06:00
MHDA- 2014/01/15 06:00
CRDT- 2014/01/15 06:00
PST - ppublish
SO  - Zhonghua Yi Xue Za Zhi. 2013 Nov 12;93(42):3369-74.

PMID- 24417951
OWN - NLM
STAT- In-Process
DA  - 20140114
IS  - 1878-1594 (Electronic)
IS  - 1521-690X (Linking)
VI  - 28
IP  - 1
DP  - 2014 Jan
TI  - Adiponectin as a routine clinical biomarker.
PG  - 119-30
LID - 10.1016/j.beem.2013.08.006 [doi]
LID - S1521-690X(13)00118-8 [pii]
AB  - Adiponectin is a protein synthesized and secreted predominantly by adipocytes
      into the peripheral blood. However, circulating adiponectin level is inversely
      related with body weight, especially visceral fat accumulation. The mechanism of 
      this paradoxical relation remains obscure. Low circulating adiponectin
      concentrations (hypoadiponectinemia; <4 mug/mL) are associated with a variety of 
      diseases, including dysmetabolism (type 2 diabetes, insulin resistance,
      hypertension, dyslipidemia, metabolic syndrome, hyperuricemia), atherosclerosis
      (coronary artery disease, stroke, peripheral artery disease), sleep apnea,
      non-alcoholic fatty liver disease, gastritis and gastro-esophageal reflux
      disease, inflammatory bowel diseases, pancreatitis, osteoporosis, and cancer
      (endometrial cancer, postmenopausal breast cancer, leukemia, colon cancer,
      gastric cancer, prostate cancer). On the other hand, hyperadiponectinemia is
      associated with cardiac, renal and pulmonary diseases. This review article
      focuses on the significance of adiponectin as a clinical biomarker of
      obesity-related diseases. Routine measurement of adiponectin in patients with
      lifestyle-related diseases is highly recommended.
CI  - Copyright (c) 2013 Elsevier Ltd. All rights reserved.
FAU - Kishida, Ken
AU  - Kishida K
AD  - Department of Metabolic Medicine, Graduate School of Medicine, Osaka University, 
      Osaka, Japan. Electronic address: kkishida@imed2.med.osaka-u.ac.jp.
FAU - Funahashi, Tohru
AU  - Funahashi T
AD  - Department of Metabolic Medicine, Graduate School of Medicine, Osaka University, 
      Osaka, Japan; Department of Metabolism and Atherosclerosis, Graduate School of
      Medicine, Osaka University, Osaka, Japan.
FAU - Shimomura, Iichiro
AU  - Shimomura I
AD  - Department of Metabolic Medicine, Graduate School of Medicine, Osaka University, 
      Osaka, Japan.
LA  - eng
PT  - Journal Article
PT  - Research Support, Non-U.S. Gov't
DEP - 20130820
PL  - Netherlands
TA  - Best Pract Res Clin Endocrinol Metab
JT  - Best practice & research. Clinical endocrinology & metabolism
JID - 101120682
SB  - IM
OTO - NOTNLM
OT  - adiponectin
OT  - hypoadiponectinemia
OT  - obesity-related diseases
OT  - visceral fat
EDAT- 2014/01/15 06:00
MHDA- 2014/01/15 06:00
CRDT- 2014/01/15 06:00
PHST- 2013/08/20 [aheadofprint]
AID - S1521-690X(13)00118-8 [pii]
AID - 10.1016/j.beem.2013.08.006 [doi]
PST - ppublish
SO  - Best Pract Res Clin Endocrinol Metab. 2014 Jan;28(1):119-30. doi:
      10.1016/j.beem.2013.08.006. Epub 2013 Aug 20.

PMID- 24412863
OWN - NLM
STAT- MEDLINE
DA  - 20140113
DCOM- 20140818
IS  - 1300-6320 (Print)
IS  - 1300-6320 (Linking)
VI  - 37
IP  - 4
DP  - 2013
TI  - [The prevalence of intestinal parasites in children with Helicobacter pylori
      gastritis evaluated retrospectively].
PG  - 245-8
LID - 10.5152/tpd.2013.3191 [doi]
AB  - OBJECTIVE: H. pylori infection is more frequent and is seen in younger ages in
      developing countries when compared to developed countries. Etiopathogenetic
      factors include living in crowded families, low educational level of mother, low 
      income and infected drinking water. Intestinal parasites are more frequent in low
      socioeconomical populations. In this study, it was aimed to determine the
      prevalence of intestinal parasite in patients with H. pylori gastritis proven
      with endoscopic and histopathological study. METHODS: Parasitology laboratory
      results of children who had undergone upper gastrointestinal system endoscopy
      (UGE) and were proved to have H. pylori gastritis were evaluated retrospectively.
      Stool samples were examined using native lugol and precipitation by formol ethyl 
      acetate methods. RESULTS: A total of 138 children had undergone upper GIS
      endoscopy. Among those children, 97,1% had H. pylori positive gastritis. Of those
      H. pylori positive gastritis children, we obtained the stool test results of 105 
      children. Six children (5.71%) had Blastocystis hominis and 2 (1.91%) had Giardia
      intestinalis so a total of 8 patients had (7.61%) intestinal parasites.
      CONCLUSION: H. pylori and intestinal parasites are frequent among individuals
      living in low socioeconomical countries. The co-existence of hp and intestinal
      parasites, which have a negative effect on thriving and iron status in a growing 
      child is a very important public health problem. National sanitation education
      and methods may help decrease the co-existence of these synergistic
      microorganisms.
FAU - Ugras, Meltem
AU  - Ugras M
AD  - Yeditepe Universitesi Tip Fakultesi, Cocuk Sagligi ve Hastaliklari Anabilim Dali,
      Istanbul, Turkiye.
FAU - Miman, Ozlem
AU  - Miman O
LA  - tur
PT  - English Abstract
PT  - Journal Article
TT  - Helicobacter pylori Gastriti Olan Cocuklarda Intestinal Parazit Sikliginin
      Retrospektif Olarak Arastirilmasi.
PL  - Turkey
TA  - Turkiye Parazitol Derg
JT  - Turkiye parazitolojii dergisi / Turkiye Parazitoloji Dernegi = Acta
      parasitologica Turcica / Turkish Society for Parasitology
JID - 9425544
SB  - IM
MH  - Adolescent
MH  - Animals
MH  - Blastocystis Infections/complications/epidemiology
MH  - Blastocystis hominis/isolation & purification
MH  - Child
MH  - Feces/parasitology
MH  - Female
MH  - Gastritis/*complications/epidemiology/microbiology
MH  - Gastroscopy
MH  - Giardia lamblia/isolation & purification
MH  - Giardiasis/complications/epidemiology
MH  - Helicobacter Infections/*complications/epidemiology/pathology
MH  - *Helicobacter pylori
MH  - Humans
MH  - Intestinal Diseases, Parasitic/*complications/epidemiology
MH  - Male
MH  - Prevalence
MH  - Retrospective Studies
MH  - Socioeconomic Factors
EDAT- 2014/01/15 06:00
MHDA- 2014/08/19 06:00
CRDT- 2014/01/14 06:00
AID - 10.5152/tpd.2013.3191 [doi]
PST - ppublish
SO  - Turkiye Parazitol Derg. 2013;37(4):245-8. doi: 10.5152/tpd.2013.3191.

PMID- 24409336
OWN - NLM
STAT- PubMed-not-MEDLINE
DA  - 20140110
DCOM- 20140624
LR  - 20140624
IS  - 1948-5182 (Electronic)
VI  - 5
IP  - 12
DP  - 2013 Dec 27
TI  - Acute cytomegalovirus infection in liver transplant recipients: An independent
      risk for venous thromboembolism.
PG  - 692-5
LID - 10.4254/wjh.v5.i12.692 [doi]
AB  - Acute cytomegalovirus (CMV) infection is a commonly encountered complication in
      the post liver transplant setting. We present a case of a 71-year-old male with
      acute CMV infection, initially presenting with a gastrointestinal bleed due to
      acute CMV gastritis and later on complicated by acute venous thromboembolism
      occurring as an unprovoked event in the post liver transplant period. Traditional
      risk factors for venous thromboembolism have been well described in the medical
      literature. Sporadic cases of thromboembolism due to CMV infection in the immune 
      compromised patients have been described, especially in the post kidney
      transplant patients. Liver transplant recipients are equally prone to CMV
      infection particularly in the first year after successful transplantation. Venous
      thromboembolism in this special population is particularly challenging due to the
      fact that these patients may have persistent thrombocytopenia and anticoagulation
      may be a challenge for the treating physician. Since liver transplantation is
      severely and universally limited by the availability of donor organs, we feel
      that this case report will provide valuable knowledge in the day to day
      management of these patients, whose clinical needs are complex and require a
      multidisciplinary approach in their care and management. Evidence and
      pathophysiology linking both the conditions is presented along with a brief
      discussion on the management, common scenarios encountered and potential impact
      in this special group of patients.
FAU - Edula, Raja Gr
AU  - Edula RG
AD  - Raja GR Edula, Department of Medicine, Division of Gastroenterology and
      Hepatology, Rutgers New Jersey School of Medicine, Newark, NJ 07103, United
      States.
FAU - Qureshi, Kamran
AU  - Qureshi K
AD  - Raja GR Edula, Department of Medicine, Division of Gastroenterology and
      Hepatology, Rutgers New Jersey School of Medicine, Newark, NJ 07103, United
      States.
FAU - Khallafi, Hicham
AU  - Khallafi H
AD  - Raja GR Edula, Department of Medicine, Division of Gastroenterology and
      Hepatology, Rutgers New Jersey School of Medicine, Newark, NJ 07103, United
      States.
LA  - eng
PT  - Journal Article
PT  - Review
PL  - China
TA  - World J Hepatol
JT  - World journal of hepatology
JID - 101532469
PMC - PMC3879691
OID - NLM: PMC3879691
OTO - NOTNLM
OT  - Cytomegalovirus
OT  - Hypersplenism
OT  - Orthotopic liver transplantation
OT  - Thrombocytopenia
OT  - Venous thromboembolism
EDAT- 2014/01/11 06:00
MHDA- 2014/01/11 06:01
CRDT- 2014/01/11 06:00
PHST- 2013/09/05 [received]
PHST- 2013/10/29 [revised]
PHST- 2013/12/09 [accepted]
AID - 10.4254/wjh.v5.i12.692 [doi]
PST - ppublish
SO  - World J Hepatol. 2013 Dec 27;5(12):692-5. doi: 10.4254/wjh.v5.i12.692.

PMID- 24409067
OWN - NLM
STAT- MEDLINE
DA  - 20140110
DCOM- 20140703
IS  - 2219-2840 (Electronic)
IS  - 1007-9327 (Linking)
VI  - 19
IP  - 48
DP  - 2013 Dec 28
TI  - Clinical significance of white gastric crypt openings observed via magnifying
      endoscopy.
PG  - 9392-8
LID - 10.3748/wjg.v19.i48.9392 [doi]
AB  - AIM: To evaluate the relationship between Helicobacter pylori (H. pylori)-induced
      gastritis and white gastric mucosal crypt openings (COs) in the gastric corpus.
      METHODS: A total of 175 consecutive patients (including 69 patients with gastric 
      cancer) were enrolled in this study. We used magnifying endoscopy (ME) to observe
      the mucosa microsurface of the lesser and greater curvature of the gastric corpus
      (350 areas in all). We focused on areas with a round pit microstructure
      (primarily observed in non-atrophied areas) and evaluated the white openings of
      these gastric pits. We classified the whiteness of the COs as the "white-edged
      dark spot" type (consisting of a dark spot bordered by white); the "white" type
      (pure white with no dark spot); and the "dense white pit (DWP)" type (dense
      white, resembling a snowball). Gastritis was also histologically evaluated
      according to the updated Sydney System. RESULTS: We detected round COs using ME
      in 246 of the 350 areas examined. The histological examination showed
      significantly more mononuclear cells and neutrophil infiltration in the "white"
      and "DWP" types than the "white-edged dark spot" type (P < 0.001). Furthermore,
      significantly high-grade inflammation and evidence of active H. pylori-induced
      gastritis was observed in the "DWP" type (P < 0.001). Significant differences
      were observed in the whiteness of COs between H. pylori-positive (n = 139) and
      negative (n = 36) patients (P < 0.001). The sensitivity and specificity of the
      "white" and "DWP" types for predicting H. pylori infection were 78.5% and 81.7%, 
      respectively. Of the patients with gastric cancer, 22.5% (18/80) had "white-edged
      dark spots", 51.3% (41/80) had "white" COs, and 26.3% (21/80) had "DWP"-type COs.
      "DWPs" were frequently observed among patients with undifferentiated gastric
      cancer [45.7% (16/35)]. CONCLUSION: CO whiteness detected via ME was associated
      with histological evidence of gastritis and helps to predict the severity of
      inflammation and H. pylori-induced activity.
FAU - Kawamura, Masashi
AU  - Kawamura M
AD  - Masashi Kawamura, Hitoshi Sekine, Department of Gastroenterology, Sendai City
      Hospital, Miyagi 984-8501, Japan.
FAU - Sekine, Hitoshi
AU  - Sekine H
AD  - Masashi Kawamura, Hitoshi Sekine, Department of Gastroenterology, Sendai City
      Hospital, Miyagi 984-8501, Japan.
FAU - Abe, Shu
AU  - Abe S
AD  - Masashi Kawamura, Hitoshi Sekine, Department of Gastroenterology, Sendai City
      Hospital, Miyagi 984-8501, Japan.
FAU - Shibuya, Daisuke
AU  - Shibuya D
AD  - Masashi Kawamura, Hitoshi Sekine, Department of Gastroenterology, Sendai City
      Hospital, Miyagi 984-8501, Japan.
FAU - Kato, Katsuaki
AU  - Kato K
AD  - Masashi Kawamura, Hitoshi Sekine, Department of Gastroenterology, Sendai City
      Hospital, Miyagi 984-8501, Japan.
FAU - Masuda, Takayuki
AU  - Masuda T
AD  - Masashi Kawamura, Hitoshi Sekine, Department of Gastroenterology, Sendai City
      Hospital, Miyagi 984-8501, Japan.
LA  - eng
PT  - Journal Article
PT  - Observational Study
PL  - China
TA  - World J Gastroenterol
JT  - World journal of gastroenterology : WJG
JID - 100883448
SB  - IM
MH  - Adult
MH  - Aged
MH  - Female
MH  - Gastric Mucosa/microbiology/*pathology
MH  - Gastritis/microbiology/*pathology
MH  - Gastroscopy/*methods
MH  - Helicobacter Infections/complications/microbiology/*pathology
MH  - Helicobacter pylori/isolation & purification
MH  - Humans
MH  - *Image Enhancement
MH  - Male
MH  - Middle Aged
MH  - Predictive Value of Tests
MH  - Prognosis
MH  - Severity of Illness Index
MH  - Stomach Neoplasms/microbiology/*pathology
PMC - PMC3882413
OID - NLM: PMC3882413
OTO - NOTNLM
OT  - Gastric cancer
OT  - Gastritis
OT  - Helicobacter pylori
OT  - Inflammation
OT  - Magnifying endoscopy
EDAT- 2014/01/11 06:00
MHDA- 2014/07/06 06:00
CRDT- 2014/01/11 06:00
PHST- 2013/08/01 [received]
PHST- 2013/10/07 [revised]
PHST- 2013/11/03 [accepted]
AID - 10.3748/wjg.v19.i48.9392 [doi]
PST - ppublish
SO  - World J Gastroenterol. 2013 Dec 28;19(48):9392-8. doi: 10.3748/wjg.v19.i48.9392.

PMID- 24402020
OWN - NLM
STAT- MEDLINE
DA  - 20140109
DCOM- 20140616
IS  - 1677-9487 (Electronic)
IS  - 0004-2730 (Linking)
VI  - 57
IP  - 9
DP  - 2013 Dec
TI  - [Screening for autoimmune polyglandular syndrome in a cohort of patients with
      type 1 diabetes mellitus].
PG  - 733-8
LID - S0004-27302013000900010 [pii]
AB  - OBJECTIVE: To characterize a cohort of patients with type 1 diabetes mellitus
      (T1DM) on the presence of other autoimmune disorders that could establish the
      diagnosis of autoimmune polyglandular syndrome (APS). SUBJECTS AND METHODS: We
      included 151 patients with T1DM. The following clinical parameters were analyzed:
      gender, current age, disease duration, previous history of autoimmune disorders, 
      and familial history for diabetes mellitus. Each patient was analyzed to detect
      autoimmune markers of thyroiditis, adrenocortical insufficiency, gastritis, and
      celiac disease, as well as possible associated dysfunctions. RESULTS: A cohort
      with 51.7% males, average current age of 33.4 +/- 13 years and disease duration
      of 14.4 +/- 9.6 years was analyzed. Previous history of autoimmunity was found in
      2%, and familial history for diabetes mellitus in 31.1% of the cohort. Frequency 
      of autoimmune markers was 24% for thyroiditis, 9.4% for adrenocortical
      insufficiency, 17.2% for gastritis, and 2% for celiac disease. APS was diagnosed 
      on 25.2% of the patients. APS and autoimmune thyroiditis risk was higher in
      females. Disease duration correlated directly with gastric autoantibodies, and
      inversely with positive islet cell, glutamic acid decarboxylase, and tyrosine
      phosphatase antibodies. We noticed a correlation between autoimmune markers for
      thyroiditis and gastritis, as well as between celiac disease and adrenocortical
      insufficiency. CONCLUSION: Considering APS prevalence and prognosis, the need for
      APS screening in patients with T1DM is emphasized. Early diagnosis of other
      autoimmune disorders will enable us to adjust each patient treatment and
      follow-up.
FAU - Gouveia, Sofia
AU  - Gouveia S
FAU - Gomes, Leonor
AU  - Gomes L
FAU - Ribeiro, Cristina
AU  - Ribeiro C
FAU - Carrilho, Francisco
AU  - Carrilho F
LA  - por
PT  - English Abstract
PT  - Journal Article
TT  - Rastreio de sindrome poliglandular autoimune em uma populacao de pacientes com
      diabetes melito tipo 1.
PL  - Brazil
TA  - Arq Bras Endocrinol Metabol
JT  - Arquivos brasileiros de endocrinologia e metabologia
JID - 0403437
RN  - 0 (Autoantibodies)
RN  - 0 (Biological Markers)
RN  - E1UOL152H7 (Iron)
SB  - IM
MH  - Addison Disease/immunology
MH  - Adult
MH  - Anemia/immunology
MH  - Autoantibodies/analysis
MH  - Biological Markers/analysis
MH  - Celiac Disease/immunology
MH  - Diabetes Mellitus, Type 1/complications/*immunology
MH  - Early Diagnosis
MH  - Female
MH  - Gastritis/immunology
MH  - Humans
MH  - Iron/deficiency
MH  - Male
MH  - Mass Screening
MH  - Middle Aged
MH  - Polyendocrinopathies, Autoimmune/complications/*diagnosis/immunology
MH  - Thyroiditis/immunology
MH  - Thyroiditis, Autoimmune/immunology
MH  - Vitamin B 12 Deficiency/immunology
MH  - Young Adult
EDAT- 2014/01/10 06:00
MHDA- 2014/06/17 06:00
CRDT- 2014/01/10 06:00
PHST- 2013/05/22 [received]
PHST- 2013/08/01 [accepted]
AID - S0004-27302013000900010 [pii]
PST - ppublish
SO  - Arq Bras Endocrinol Metabol. 2013 Dec;57(9):733-8.

PMID- 24400389
OWN - NLM
STAT- MEDLINE
DA  - 20140109
DCOM- 20140311
IS  - 0869-2092 (Print)
IS  - 0869-2092 (Linking)
VI  - 76
IP  - 10
DP  - 2013
TI  - [Evaluation of the effectiveness of immunomodulating therapy in children with
      chronic gastroduodenitis].
PG  - 42-6
AB  - The article assesses the effectiveness of administering immunomodulating drug
      cycloferon in patients aged 10 to 16 years with chronic gastroduodenitis. It is
      established that the use of cycloferon in children with virus-associated chronic 
      gastroduodenitis leads to a significant increase in T- and B-lymphocyte
      populations in mucous membranes of the stomach and duodenum, and contributes to
      the elimination of viruses. This results in reduced severity and activity of
      inflammation in the mucous membranes and decreases clinical manifestations of the
      disease.
FAU - Ermak, S Iu
AU  - Ermak SIu
FAU - Lialikov, S A
AU  - Lialikov SA
FAU - Zubritskii, M G
AU  - Zubritskii MG
FAU - Romantsov, M G
AU  - Romantsov MG
LA  - rus
PT  - English Abstract
PT  - Journal Article
PL  - Russia (Federation)
TA  - Eksp Klin Farmakol
JT  - Eksperimental'naia i klinicheskaia farmakologiia
JID - 9215981
RN  - 0 (Acridines)
RN  - 0 (Antigens, Viral)
RN  - 0 (Immunologic Factors)
RN  - 38609-97-1 (10-carboxymethyl-9-acridanone)
SB  - IM
MH  - Acridines/*therapeutic use
MH  - Adolescent
MH  - Antigens, Viral/blood
MH  - B-Lymphocytes/immunology
MH  - Cell Proliferation
MH  - Child
MH  - Chronic Disease
MH  - Cytomegalovirus/*drug effects/immunology
MH  - Duodenitis/diagnosis/*drug therapy/immunology/virology
MH  - Duodenum/drug effects/immunology/virology
MH  - Female
MH  - Gastritis/diagnosis/*drug therapy/immunology/virology
MH  - Herpesvirus 4, Human/*drug effects/immunology
MH  - Humans
MH  - Immunologic Factors/*therapeutic use
MH  - Lymphocyte Activation
MH  - Male
MH  - Papillomaviridae/*drug effects/immunology
MH  - Stomach/drug effects/immunology/virology
MH  - T-Lymphocytes/immunology
MH  - Treatment Outcome
EDAT- 2014/01/10 06:00
MHDA- 2014/03/13 06:00
CRDT- 2014/01/10 06:00
PST - ppublish
SO  - Eksp Klin Farmakol. 2013;76(10):42-6.

PMID- 24397100
OWN - NLM
STAT- MEDLINE
DA  - 20140108
DCOM- 20140220
IS  - 0030-9982 (Print)
IS  - 0030-9982 (Linking)
VI  - 63
IP  - 12
DP  - 2013 Dec
TI  - Gastric pathophysiological ins and outs of helicobacter pylori: a review.
PG  - 1528-33
AB  - Helicobacter pylori infection induces chronic gastritis, peptic ulcer disease,
      gastric cancer and a number of related extragastric morbidities. Hence, it is now
      recognised as a worldwide problem. Although clinical outcomes are dependent upon 
      bacterial virulence factors, host genetic diversity and environment, but the
      major focus of this review is on recent findings relevant to bacterial factors
      and gastric pathophysiology of H. pylori infection. This article presents a
      review of the published literature mainly from year 2000 to 2012. The topics of
      main concerns were bacterial virulent factors and the inflammatory response to H.
      pylori infection. The authors used MeSH terms "Helicobacter" with
      "pathophysiology," "pathogenesis," or "gastric inflammation" to search the PubMed
      database. All relevant studies identified were included and are described
      according to the aforementioned subheadings.
FAU - Muhammad, Jibran Sualeh
AU  - Muhammad JS
AD  - Department of Gastroenterology and Hematology, Graduate School of Medicine and
      Pharmaceutical Sciences, University of Toyama, 2630 Sugitani, Toyama 930-0194,
      Japan.
FAU - Sugiyama, Toshiro
AU  - Sugiyama T
AD  - Department of Gastroenterology and Hematology, Graduate School of Medicine and
      Pharmaceutical Sciences, University of Toyama, 2630 Sugitani, Toyama 930-0194,
      Japan.
FAU - Zaidi, Syed Faisal
AU  - Zaidi SF
AD  - Department of Gastroenterology and Hematology, Graduate School of Medicine and
      Pharmaceutical Sciences, University of Toyama, 2630 Sugitani, Toyama 930-0194,
      Japan.
LA  - eng
PT  - Journal Article
PT  - Review
PL  - Pakistan
TA  - J Pak Med Assoc
JT  - JPMA. The Journal of the Pakistan Medical Association
JID - 7501162
SB  - IM
MH  - Helicobacter Infections/*microbiology/*physiopathology
MH  - Helicobacter pylori/*pathogenicity
MH  - Humans
EDAT- 2014/01/09 06:00
MHDA- 2014/02/22 06:00
CRDT- 2014/01/09 06:00
PST - ppublish
SO  - J Pak Med Assoc. 2013 Dec;63(12):1528-33.

PMID- 24396972
OWN - NLM
STAT- MEDLINE
DA  - 20140108
DCOM- 20140220
IS  - 0370-629X (Print)
IS  - 0370-629X (Linking)
VI  - 68
IP  - 11
DP  - 2013 Nov
TI  - [The thyrogastric syndrome: its effects on micronutriments and gastric
      tumorigenesis].
PG  - 579-84
AB  - The thyrogastric autoimmune syndrome (TAS) was described in patients in whom the 
      serum cross-reacted both with gastric parietal cells antigens and thyroid
      antigens. We report two cases illustrating the spectrum of pathogical features of
      TAS. The first case associates Hashimoto's thyroiditis and anemia perniciosa,and 
      develops a gastric neuroendocrine tumor during follow up. The second case
      presents with a Graves' disease and an autoimmune reversible gastritis, secondary
      to Helicobacter pylori. Whereas type III autoimmune polyendocrinopathy is rare,
      TAS is frequent in our experience. Some 13% (32/240) of patients that we have
      prospectively followed affected with thyroiditis have also autoimmune gastritis. 
      Helicobacter pylori is clearly implicated in 16% of autoimmune gastritis cases.
      Infection, malabsorption and gastritis are potentially reversible after bacterial
      eradication treatment. In the other 84% of gastritis patients, no histological or
      serological proof of Helicobacter pylori is found. Gastric autoimmunity is then
      irreversible, leading to gastric severe atrophy, hypochlorhydria and
      hypergastrinemia. Hypergastrinemia stimulates enterochromaffin cell hyperplasia, 
      possibly progressing to neuroendocrine tumors. We propose a diagnostic approach
      to improve the characterization of TAS. We review the literature on the subject
      and discuss some interesting animal models of infectious gastric autoimmunity.
FAU - Valdes Socin, H
AU  - Valdes Socin H
AD  - FNRS. Hg.valdessocin@chu.ulg.ac.be
FAU - Lutteri, L
AU  - Lutteri L
AD  - Service de Biologie Clinique, CHU de Liege.
FAU - Cavalier, E
AU  - Cavalier E
AD  - Service de Biologie Clinique, CHU de Liege.
FAU - Polus, M
AU  - Polus M
AD  - Service de Gastroenterologie, CHU de Liege.
FAU - Geenen, V
AU  - Geenen V
AD  - FNRS.
FAU - Louis, E
AU  - Louis E
AD  - Service de Gastroenterologie, CHU de Liege.
FAU - Beckers, A
AU  - Beckers A
AD  - Service d'Endocrinologie, CHU de Liege.
LA  - fre
PT  - English Abstract
PT  - Journal Article
TT  - Le syndrome auto-immun thyro-gastrique: ses effets sur les micronutriments et la 
      tumorigenese gastrique.
PL  - Belgium
TA  - Rev Med Liege
JT  - Revue medicale de Liege
JID - 0404317
RN  - 0 (Gastrins)
SB  - IM
MH  - Enterochromaffin-like Cells/pathology
MH  - Gastrins/blood
MH  - Gastritis/*complications/*immunology
MH  - Humans
MH  - Hyperplasia
MH  - Neuroendocrine Tumors/*immunology
MH  - Stomach Neoplasms/*immunology
MH  - Thyroiditis, Autoimmune/*complications
EDAT- 2014/01/09 06:00
MHDA- 2014/02/22 06:00
CRDT- 2014/01/09 06:00
PST - ppublish
SO  - Rev Med Liege. 2013 Nov;68(11):579-84.

PMID- 24396472
OWN - NLM
STAT- Publisher
DA  - 20140107
IS  - 1792-1074 (Print)
IS  - 1792-1074 (Linking)
VI  - 7
IP  - 2
DP  - 2014 Feb
TI  - Differential expression of Notch1 intracellular domain and p21 proteins, and
      their clinical significance in gastric cancer.
PG  - 471-478
AB  - Changes in the expression of the Notch1 intracellular domain (NICD) and p21
      proteins have been shown to be closely associated with the development and
      progression of a number of cancers. The present study aimed to investigate the
      expression levels of the two proteins in gastric carcinoma and precancerous
      lesions, and to determine the clinical significance of this. A total of 109
      gastric cancer, 57 precancerous gastric lesion, 50 chronic superficial gastritis 
      and 17 normal gastric mucosa patients were recruited for immunohistochemical
      staining of NICD and p21 protein expression. The protein expression levels in the
      gastric cancer patient samples were associated with the clinicopathological and
      survival data. NICD protein levels were upregulated gradually from normal gastric
      mucosae through chronic superficial gastritis and precancerous gastric lesions to
      gastric cancer tissues (P<0.01), whereas p21 protein levels were downregulated
      accordingly (P<0.01). Increased NICD and a loss of p21 expression were closely
      associated with tumor dedifferentiation, depth of tumor invasion, lymph node
      metastasis, surface morphology and Lauren classification in gastric cancer. Thus,
      NICD expression was inversely associated with p21 expression. In addition, the
      overall survival rate was greater in NICD- and P21+ patients than in NICD+ and
      P21- patients, respectively (P<0.05). The COX regression multivariate analysis
      revealed that NICD+, p21-, depth of tumor invasion and lymph node metastasis were
      all independent prognostic factors for patients with gastric cancer. NICD and p21
      proteins are differentially expressed in gastric cancer and the aberrant
      expression of these proteins is associated with an advanced tumor stage, tumor
      metastasis and overall patient survival. Future studies are required to further
      evaluate the two proteins as novel prognostic markers for patients with gastric
      cancer.
FAU - Luo, Ding-Hai
AU  - Luo DH
AD  - Department of Digestive Diseases, The First Affiliated Hospital of Wenzhou
      Medical College, Wenzhou, Zhejiang 325000, P.R. China ; Department of
      Gastroenterology, Taizhou Hospital, Linhai, Zhejiang 317000, P.R. China.
FAU - Zhou, Qin
AU  - Zhou Q
AD  - Department of Digestive Diseases, The First Affiliated Hospital of Wenzhou
      Medical College, Wenzhou, Zhejiang 325000, P.R. China.
FAU - Hu, Sun-Kuan
AU  - Hu SK
AD  - Department of Digestive Diseases, The First Affiliated Hospital of Wenzhou
      Medical College, Wenzhou, Zhejiang 325000, P.R. China.
FAU - Xia, Yi-Qun
AU  - Xia YQ
AD  - Department of Digestive Diseases, The First Affiliated Hospital of Wenzhou
      Medical College, Wenzhou, Zhejiang 325000, P.R. China.
FAU - Xu, Chao-Chao
AU  - Xu CC
AD  - Department of Digestive Diseases, The First Affiliated Hospital of Wenzhou
      Medical College, Wenzhou, Zhejiang 325000, P.R. China.
FAU - Lin, Tie-Su
AU  - Lin TS
AD  - Department of Digestive Diseases, The First Affiliated Hospital of Wenzhou
      Medical College, Wenzhou, Zhejiang 325000, P.R. China.
FAU - Pan, Yu-Ting
AU  - Pan YT
AD  - Department of Digestive Diseases, The First Affiliated Hospital of Wenzhou
      Medical College, Wenzhou, Zhejiang 325000, P.R. China.
FAU - Wu, Jian-Sheng
AU  - Wu JS
AD  - Department of Digestive Diseases, The First Affiliated Hospital of Wenzhou
      Medical College, Wenzhou, Zhejiang 325000, P.R. China.
FAU - Jin, Rong
AU  - Jin R
AD  - Department of Digestive Diseases, The First Affiliated Hospital of Wenzhou
      Medical College, Wenzhou, Zhejiang 325000, P.R. China ; Department of
      Epidemiology, The First Affiliated Hospital of Wenzhou Medical College, Wenzhou, 
      Zhejiang 325000, P.R. China.
LA  - ENG
PT  - JOURNAL ARTICLE
DEP - 20131211
TA  - Oncol Lett
JT  - Oncology letters
JID - 101531236
PMC - PMC3881918
OTO - NOTNLM
OT  - Notch1 intracellular doman
OT  - biomarkers
OT  - gastric cancer
OT  - p21
OT  - prognosis
EDAT- 2014/01/08 06:00
MHDA- 2014/01/08 06:00
CRDT- 2014/01/08 06:00
PHST- 2013/03/15 [received]
PHST- 2013/10/01 [accepted]
PHST- 2013/12/11 [epublish]
AID - 10.3892/ol.2013.1751 [doi]
AID - ol-07-02-0471 [pii]
PST - ppublish
SO  - Oncol Lett. 2014 Feb;7(2):471-478. Epub 2013 Dec 11.

PMID- 24393974
OWN - NLM
STAT- MEDLINE
DA  - 20140107
DCOM- 20140310
IS  - 0385-0684 (Print)
IS  - 0385-0684 (Linking)
VI  - 40
IP  - 12
DP  - 2013 Nov
TI  - [A case of intussusception caused by low-grade appendiceal mucinous neoplasm with
      high serum levels of carcinoembryonic antigen resected by laparoscopy-assisted
      colectomy].
PG  - 1944-6
AB  - The patient was a 43-year-old woman who visited our hospital with a primary
      complaint of intermittent abdominal pain. Upper gastrointestinal endoscopy
      revealed mild gastritis. The patient was treated with oral drugs, and the course 
      was followed. Subsequently, the abdominal pain aggravated, and computed
      tomography (CT) was performed, in which right colic intussusception with a 4 cm
      cystic mass in the advanced portion was noted. Reduction by enema was attempted
      on the same day; however, a residual tumorous lesion was present in the ileocecal
      region. The patient was diagnosed with a cecal submucosal tumor with
      intussusception, and therefore, laparoscopic surgery was performed.
      Intussusception of the entire appendix in the ascending colon was noted, for
      which laparoscopic ileocecal resection was performed. In the excised specimen, a 
      cystic lesion comprising the appendix filled with mucus was present. The
      postoperative recovery was favorable, and the patient was discharged on the
      seventh postoperative day. The lesion was histopathologically diagnosed as
      low-grade appendiceal mucinous neoplasm.
FAU - Mitsuoka, Akito
AU  - Mitsuoka A
AD  - Dept. of General Surgery, Shuuwa General Hospital.
FAU - Kuwabara, Hiroshi
AU  - Kuwabara H
FAU - Watanabe, Shuichi
AU  - Watanabe S
FAU - Liu, Bo
AU  - Liu B
FAU - Nakamura, Hiroshi
AU  - Nakamura H
FAU - Sanada, Takahiro
AU  - Sanada T
FAU - Koike, Morio
AU  - Koike M
FAU - Goseki, Narihide
AU  - Goseki N
LA  - jpn
PT  - Case Reports
PT  - English Abstract
PT  - Journal Article
PL  - Japan
TA  - Gan To Kagaku Ryoho
JT  - Gan to kagaku ryoho. Cancer & chemotherapy
JID - 7810034
RN  - 0 (Carcinoembryonic Antigen)
SB  - IM
MH  - Adenocarcinoma, Mucinous/chemistry/*surgery
MH  - Adult
MH  - Appendiceal Neoplasms/chemistry/pathology/*surgery
MH  - Carcinoembryonic Antigen/*blood
MH  - Colectomy
MH  - Female
MH  - Humans
MH  - Laparoscopy
MH  - Neoplasm Grading
EDAT- 2014/01/08 06:00
MHDA- 2014/03/13 06:00
CRDT- 2014/01/08 06:00
PST - ppublish
SO  - Gan To Kagaku Ryoho. 2013 Nov;40(12):1944-6.

PMID- 24392534
OWN - NLM
STAT- MEDLINE
DA  - 20140107
DCOM- 20140227
IS  - 0030-9982 (Print)
IS  - 0030-9982 (Linking)
VI  - 63
IP  - 11
DP  - 2013 Nov
TI  - Job's syndrome with an atypical presentation.
PG  - 1427-9
AB  - Hyper Immunoglobulin E syndrome also called Job's or Buckley Syndrome is a rare
      primary immunodeficiency disease characterized by elevated serum IgE levels (>
      2000 IU/ml), recurrent infections and eosinophilia. Other features include coarse
      facies and non-immunologic abnormalities of the dentition, bones, vasculature and
      connective tissues. We are reporting a case of a twenty four years old male with 
      coarse facies who presented with severe pallor and upper gastrointestinal
      bleeding. Investigations revealed markedly elevated serum IgE levels (11,800
      IU/ml), severe anaemia, esophageoduodenal erosions, Helicobacter pylori (H.
      pylori) gastritis and oro-esophageal candidiasis.
FAU - Tasneem, Abbas Ali
AU  - Tasneem AA
AD  - Department of Hepatogastroenterology, Aga Khan Hospital for Woman, Karimabad.
      draayt@yahoo.com
FAU - Sarfaraz, Sabahat
AU  - Sarfaraz S
AD  - Department of Diagnostics and Immunology, Aga Khan Hospital for Woman, Karimabad.
FAU - Hassan, Syed Mujahid
AU  - Hassan SM
AD  - Department of Hepatogastroenterology, Aga Khan Hospital for Woman, Karimabad.
FAU - Luck, Nasir Hassan
AU  - Luck NH
AD  - Department of Hepatogastroenterology, Aga Khan Hospital for Woman, Karimabad.
FAU - Anis, Sabiha
AU  - Anis S
AD  - Department of Diagnostics and Immunology, Aga Khan Hospital for Woman, Karimabad.
FAU - Abbas, Zaigham
AU  - Abbas Z
AD  - Department of Hepatogastroenterology, Aga Khan Hospital for Woman, Karimabad.
LA  - eng
PT  - Case Reports
PT  - Journal Article
PL  - Pakistan
TA  - J Pak Med Assoc
JT  - JPMA. The Journal of the Pakistan Medical Association
JID - 7501162
SB  - IM
MH  - Facies
MH  - Humans
MH  - Job Syndrome/*complications/*diagnosis/therapy
MH  - Male
MH  - Young Adult
EDAT- 2014/01/08 06:00
MHDA- 2014/02/28 06:00
CRDT- 2014/01/08 06:00
PST - ppublish
SO  - J Pak Med Assoc. 2013 Nov;63(11):1427-9.

PMID- 24388886
OWN - NLM
STAT- In-Process
DA  - 20140106
IS  - 1899-1505 (Electronic)
IS  - 0867-5910 (Linking)
VI  - 64
IP  - 6
DP  - 2013 Dec
TI  - Gastrin mediated down regulation of ghrelin and its pathophysiological role in
      atrophic gastritis.
PG  - 719-25
AB  - The gastric hormone ghrelin is known as an important factor for energy
      homeostasis, appetite regulation and control of body weight. So far, ghrelin has 
      mainly been examined as a serological marker for gastrointestinal diseases, and
      only a few publications have highlighted its role in local effects like mucus
      secretion. Ghrelin can be regarded as a gastroprotective factor, but little is
      known about the distribution and activity of ghrelin cells in pathologically
      modified tissues. We aimed to examine the morphological changes in ghrelin
      expression under several inflammatory, metaplastic and carcinogenic conditions of
      the upper gastrointestinal tract. In particular, autoimmune gastritis showed
      interesting remodeling effects in terms of ghrelin expression within
      neuroendocrine cell hyperplasia by immunohistochemistry. Using confocal laser
      microscopy, the gastrin/cholecystokinin receptor (CCKB) could be detected on
      normal ghrelin cells as well as in autoimmune gastritis. Functionally, we found
      evidence for a physiological interaction between gastrin and ghrelin in a primary
      rodent cell culture model. Additionally, we gathered serological data from
      patients with different basic gastrin levels due to long-term autoimmune
      gastritis or short-term proton pump inhibitor treatment with slightly reactive
      plasma gastrin elevations. Total ghrelin plasma levels showed a significantly
      inverse correlation with gastrin under long-term conditions. Autoimmune gastritis
      as a relevant condition within gastric carcinogenesis therefore has two effects
      on ghrelin-positive cells due to hypergastrinemia. On the one hand, gastrin
      stimulates the proliferation of ghrelinpositive cells as integral part of
      neuroendocrine cell hyperplasia, while on the other hand, plasma ghrelin is
      reduced by gastrin and lost in pseudopyloric and intestinal metaplastic areas.
      Ghrelin is necessary for the maintenance of the mucosal barrier and might play a 
      role in gastric carcinogenesis, if altered under these pre neoplastic conditions.
FAU - Rau, T T
AU  - Rau TT
AD  - Institute of Pathology, Friedrich-Alexander-Universitaet Erlangen-Nuernberg,
      Erlangen, Germany. Tilman.Rau@uk-erlangen.de.
FAU - Sonst, A
AU  - Sonst A
FAU - Rogler, A
AU  - Rogler A
FAU - Burnat, G
AU  - Burnat G
FAU - Neumann, H
AU  - Neumann H
FAU - Oeckl, K
AU  - Oeckl K
FAU - Neuhuber, W
AU  - Neuhuber W
FAU - Dimmler, A
AU  - Dimmler A
FAU - Faller, G
AU  - Faller G
FAU - Brzozowski, T
AU  - Brzozowski T
FAU - Hartmann, A
AU  - Hartmann A
FAU - Konturek, P C
AU  - Konturek PC
LA  - eng
PT  - Journal Article
PT  - Research Support, Non-U.S. Gov't
PL  - Poland
TA  - J Physiol Pharmacol
JT  - Journal of physiology and pharmacology : an official journal of the Polish
      Physiological Society
JID - 9114501
SB  - IM
EDAT- 2014/01/07 06:00
MHDA- 2014/01/07 06:00
CRDT- 2014/01/07 06:00
PHST- 2013/09/30 [received]
PHST- 2013/12/09 [accepted]
PST - ppublish
SO  - J Physiol Pharmacol. 2013 Dec;64(6):719-25.

PMID- 24384769
OWN - NLM
STAT- MEDLINE
DA  - 20140214
DCOM- 20140626
IS  - 1898-4002 (Electronic)
IS  - 1896-1126 (Linking)
VI  - 58
IP  - 2
DP  - 2013
TI  - Matrix metalloproteinase 2 (MMP-2) and their tissue inhibitor 2 (TIMP-2) in
      gastric cancer patients.
PG  - 235-43
LID - 10.2478/ams-2013-0018 [doi]
LID - /j/ams.2013.58.issue-2/ams-2013-0018/ams-2013-0018.xml [pii]
AB  - BACKGROUND: Matrix metalloproteinase 2 (MMP-2) is able to degrade type IV
      collagen and its activity is mostly regulated by tissue inhibitor of matrix
      metalloproteinase 2 (TIMP-2). These proteins might play a role in tumor
      progression, including gastric cancer (GC). METHODS: The study included 108
      individuals, GC patients and healthy subjects. Serum levels of all analyzed
      markers were evaluated by the immunological methods, while immunohistochemistry
      was used to assess the expression of these proteins in GC, interstitial
      inflammatory cells and normal tissues. RESULTS: The percentage of positive
      reactions of MMP-2 and TIMP-2 was higher in GC and inflammatory cells compared to
      normal tissue, while serum levels of these proteins were statistically lower in
      GC patients in comparison to healthy subjects. There was a significant positive
      correlation between TIMP-2 immunoreactivity in inflammatory cells and the
      presence of lymph node metastasis. Area under ROC curve (AUC) for TIMP-2 was
      higher than MMP-2, while serum MMP-2 was an independent prognostic factor of GC
      patients' survival. CONCLUSION: Our findings suggest that TIMP-2 seems to be a
      predictor of tumor progression, especially for nodal involvement, whereas serum
      MMP-2 might be useful as an independent prognostic factor of patients' survival.
FAU - Lukaszewicz-Zajac, M
AU  - Lukaszewicz-Zajac M
FAU - Mroczko, B
AU  - Mroczko B
FAU - Guzinska-Ustymowicz, K
AU  - Guzinska-Ustymowicz K
FAU - Pryczynicz, A
AU  - Pryczynicz A
FAU - Gryko, M
AU  - Gryko M
FAU - Kemona, A
AU  - Kemona A
FAU - Kedra, B
AU  - Kedra B
FAU - Szmitkowski, M
AU  - Szmitkowski M
LA  - eng
PT  - Journal Article
PT  - Research Support, Non-U.S. Gov't
PL  - Poland
TA  - Adv Med Sci
JT  - Advances in medical sciences
JID - 101276222
RN  - 0 (TIMP2 protein, human)
RN  - 0 (Tumor Markers, Biological)
RN  - 127497-59-0 (Tissue Inhibitor of Metalloproteinase-2)
RN  - EC 3.4.24.24 (MMP2 protein, human)
RN  - EC 3.4.24.24 (Matrix Metalloproteinase 2)
SB  - IM
MH  - Adult
MH  - Aged
MH  - Aged, 80 and over
MH  - Female
MH  - Gastritis/*metabolism/mortality/pathology
MH  - Humans
MH  - Kaplan-Meier Estimate
MH  - Lymphatic Metastasis
MH  - Male
MH  - Matrix Metalloproteinase 2/blood/*metabolism
MH  - Middle Aged
MH  - Neoplasm Staging
MH  - Prognosis
MH  - ROC Curve
MH  - Stomach Neoplasms/*metabolism/mortality/secondary
MH  - Tissue Inhibitor of Metalloproteinase-2/blood/*metabolism
MH  - Tumor Markers, Biological/blood/metabolism
MH  - Young Adult
EDAT- 2014/01/05 06:00
MHDA- 2014/06/27 06:00
CRDT- 2014/01/04 06:00
AID - 10.2478/ams-2013-0018 [doi]
AID - /j/ams.ahead-of-print/ams-2013-0018/ams-2013-0018.xml [pii]
PST - ppublish
SO  - Adv Med Sci. 2013;58(2):235-43. doi: 10.2478/ams-2013-0018.

PMID- 24380008
OWN - NLM
STAT- PubMed-not-MEDLINE
DA  - 20131231
DCOM- 20131231
LR  - 20140103
IS  - 2141-9248 (Print)
IS  - 2141-9248 (Linking)
VI  - 3
IP  - 4
DP  - 2013 Oct
TI  - Prevalence of helicobacter pylori infection among patients undergoing upper
      gastrointestinal endoscopy in a medical college hospital in kerala, India.
PG  - 559-63
LID - 10.4103/2141-9248.122109 [doi]
AB  - BACKGROUND: Helicobacter pylori related gastritis is a major health ailment in
      developing nations. There is high morbidity and mortality ranging from chronic
      gastritis to gastric malignancies. Prevalence of H. pylori infection varies
      markedly from country to country and in a country, region to region. AIM: To
      study the prevalence of H. pylori gastritis in patients undergoing endoscopy and 
      its association with the development of gastrointestinal diseases. SUBJECTS AND
      METHODS: The study was carried out in a Medical College Hospital in Kerala,
      India. Patients presenting with dyspeptic symptoms were subjected to upper
      gastrointestinal endoscopy and investigated for H. pylori infection through
      histopathological examination and rapid urease test of biopsy specimen. Diagnosis
      of H. pylori infection was made if one or both diagnostic test results were
      positive. Data analysis was carried out using the statistical package for social 
      sciences, for Windows version 16.0 (SPSS 16; Chicago, IL, USA). RESULTS: H.
      pylori infection was diagnosed in 62.0% (329/530) of patients screened. There was
      no statistically significant difference in sex and age related distribution (<50 
      year age group and >50 year age group) of H. pylori infection. However, a
      statistically significant association of H. pylori infection with the presence of
      endoscopic abnormalities, peptic ulcer, and dysplasia/cancer was seen.
      CONCLUSION: The prevalence of H. pylori infection is significantly high in rural 
      and suburban population of Ernakulam district, Kerala. Early detection and prompt
      treatment are essential for prevention of serious complications.
FAU - Adlekha, S
AU  - Adlekha S
AD  - Department of Pathology, Sree Narayana Institute of Medical Sciences, Chalakka,
      Ernakulam, Kerala, India.
FAU - Chadha, T
AU  - Chadha T
AD  - Department of Microbiology, Sree Narayana Institute of Medical Sciences,
      Chalakka, Ernakulam, Kerala, India.
FAU - Krishnan, P
AU  - Krishnan P
AD  - Department of Surgery, Sree Narayana Institute of Medical Sciences, Chalakka,
      Ernakulam, Kerala, India.
FAU - Sumangala, B
AU  - Sumangala B
AD  - Department of Pathology, Sree Narayana Institute of Medical Sciences, Chalakka,
      Ernakulam, Kerala, India.
LA  - eng
PT  - Journal Article
PL  - India
TA  - Ann Med Health Sci Res
JT  - Annals of medical and health sciences research
JID - 101585351
PMC - PMC3868123
OID - NLM: PMC3868123
OTO - NOTNLM
OT  - Gastrointestinal complications
OT  - Helicobacter pylori infection
OT  - Histopathological examination
OT  - Rapid urease test
EDAT- 2014/01/01 06:00
MHDA- 2014/01/01 06:01
CRDT- 2014/01/01 06:00
AID - 10.4103/2141-9248.122109 [doi]
AID - AMHSR-3-559 [pii]
PST - ppublish
SO  - Ann Med Health Sci Res. 2013 Oct;3(4):559-63. doi: 10.4103/2141-9248.122109.

PMID- 24379623
OWN - NLM
STAT- MEDLINE
DA  - 20131231
DCOM- 20140625
IS  - 2219-2840 (Electronic)
IS  - 1007-9327 (Linking)
VI  - 19
IP  - 47
DP  - 2013 Dec 21
TI  - Non-microbial approach for Helicobacter pylori as faster track to prevent gastric
      cancer than simple eradication.
PG  - 8986-95
LID - 10.3748/wjg.v19.i47.8986 [doi]
AB  - Although the International Agency for Research on Cancer declared Helicobacter
      pylori (H. pylori) as a definite human carcinogen in 1994, the Japanese Society
      for Helicobacter Research only recently (February 2013) adopted the position that
      H. pylori infection should be considered as an indication for either amelioration
      of chronic gastritis or for decreasing gastric cancer mortality. Japanese
      researchers have found that H. pylori eradication halts progressive mucosal
      damage and that successful eradication in patients with non-atrophic gastritis
      most likely prevents subsequent development of gastric cancer. However, those who
      have already developed atrophic gastritis/gastric atrophy retain potential risk
      factors for gastric cancer. Because chronic perpetuated progression of H.
      pylori-associated gastric inflammation is associated with increased morbidity
      culminating in gastric carcinogenesis, a non-microbial approach to treatment that
      provides long-term control of gastric inflammation through nutrients and other
      interventions may be an effective way to decrease this morbidity. This
      non-microbial approach might represent a new form of prerequisite "rescue"
      therapy that provides a quicker path to the prevention of gastric cancer as
      compared to simple eradication.
FAU - Park, Sang-Ho
AU  - Park SH
AD  - Sang-Ho Park, Napapan Kangwan, Jong-Min Park, Eun-Hee Kim, Ki Baik Hahm, CHA
      Cancer Prevention Research Center, CHA Cancer Institute, CHA University, Seoul
      135-081, South Korea.
FAU - Kangwan, Napapan
AU  - Kangwan N
AD  - Sang-Ho Park, Napapan Kangwan, Jong-Min Park, Eun-Hee Kim, Ki Baik Hahm, CHA
      Cancer Prevention Research Center, CHA Cancer Institute, CHA University, Seoul
      135-081, South Korea.
FAU - Park, Jong-Min
AU  - Park JM
AD  - Sang-Ho Park, Napapan Kangwan, Jong-Min Park, Eun-Hee Kim, Ki Baik Hahm, CHA
      Cancer Prevention Research Center, CHA Cancer Institute, CHA University, Seoul
      135-081, South Korea.
FAU - Kim, Eun-Hee
AU  - Kim EH
AD  - Sang-Ho Park, Napapan Kangwan, Jong-Min Park, Eun-Hee Kim, Ki Baik Hahm, CHA
      Cancer Prevention Research Center, CHA Cancer Institute, CHA University, Seoul
      135-081, South Korea.
FAU - Hahm, Ki Baik
AU  - Hahm KB
AD  - Sang-Ho Park, Napapan Kangwan, Jong-Min Park, Eun-Hee Kim, Ki Baik Hahm, CHA
      Cancer Prevention Research Center, CHA Cancer Institute, CHA University, Seoul
      135-081, South Korea.
LA  - eng
PT  - Journal Article
PT  - Research Support, Non-U.S. Gov't
PT  - Review
PL  - China
TA  - World J Gastroenterol
JT  - World journal of gastroenterology : WJG
JID - 100883448
RN  - 0 (Anti-Inflammatory Agents)
RN  - 0 (Anticarcinogenic Agents)
RN  - 0 (Antioxidants)
RN  - 0 (Fatty Acids, Omega-3)
RN  - 0 (Gastrointestinal Agents)
RN  - 0 (Phytochemicals)
SB  - IM
MH  - Anti-Inflammatory Agents/therapeutic use
MH  - Anticarcinogenic Agents/*therapeutic use
MH  - Antioxidants/therapeutic use
MH  - Fatty Acids, Omega-3/therapeutic use
MH  - Gastritis, Atrophic/microbiology/*therapy
MH  - Gastrointestinal Agents/*therapeutic use
MH  - Helicobacter Infections/complications/microbiology/*therapy
MH  - Helicobacter pylori/*pathogenicity
MH  - Humans
MH  - Phytochemicals/therapeutic use
MH  - Probiotics/*therapeutic use
MH  - Risk Factors
MH  - Stomach Neoplasms/microbiology/*prevention & control
MH  - Treatment Outcome
PMC - PMC3870551
OID - NLM: PMC3870551
OTO - NOTNLM
OT  - Atrophic gastritis
OT  - Gastric cancer
OT  - Helicobacter pylori
OT  - Non-microbial approach
OT  - Prevention
EDAT- 2014/01/01 06:00
MHDA- 2014/06/26 06:00
CRDT- 2014/01/01 06:00
PHST- 2013/08/16 [received]
PHST- 2013/10/30 [revised]
PHST- 2013/11/18 [accepted]
AID - 10.3748/wjg.v19.i47.8986 [doi]
PST - ppublish
SO  - World J Gastroenterol. 2013 Dec 21;19(47):8986-95. doi: 10.3748/wjg.v19.i47.8986.

PMID- 24379523
OWN - NLM
STAT- In-Process
DA  - 20131231
IS  - 1466-1861 (Electronic)
IS  - 0962-9351 (Linking)
VI  - 2013
DP  - 2013
TI  - IRAK1/4-targeted anti-inflammatory action of caffeic acid.
PG  - 518183
LID - 10.1155/2013/518183 [doi]
AB  - Caffeic acid (CA) is a phenolic compound that is frequently present in fruits,
      grains, and dietary supplements. Although CA has been reported to display various
      biological activities such as anti-inflammatory, anti-cancer, anti-viral, and
      anti-oxidative effects, the action mechanism of CA is not yet fully elucidated.
      In this study, the anti-inflammatory action mechanism of CA was examined in
      lipopolysaccharide (LPS) treated macrophages (RAW264.7 cells) and
      HCl/EtOH-induced gastritis. CA was found to diminish nitric oxide (NO) and
      prostaglandin E2 (PGE2) production in LPS-stimulated RAW264.7 cells.
      Additionally, mRNA levels of tumor necrosis factor (TNF)-alpha, cyclooxygenase
      (COX)-2, and inducible NO synthase (iNOS) were downregulated by CA. CA also
      strongly suppressed the nuclear translocation of AP-1 family proteins and the
      related upstream signaling cascade composed of interleukin-1 receptor-associated 
      kinase 1 (IRAK1), IRAK4, TGF-beta-activated kinase 1 (TAK1), mitogen-activated
      protein kinase kinase 4/7 (MKK4/7), and c-Jun N-terminal kinase (JNK). In a
      direct kinase assay, CA was revealed to directly inhibit IRAK1 and IRAK4. CA also
      ameliorated HCl/EtOH-induced gastric symptoms via the suppression of JNK, IRAK1, 
      and IRAK4. Therefore, our data strongly suggest that CA acts as an
      anti-inflammatory drug by directly suppressing IRAK1 and IRAK4.
FAU - Yang, Woo Seok
AU  - Yang WS
AD  - Department of Genetic Engineering, Sungkyunkwan University, Suwon 440-746,
      Republic of Korea.
FAU - Jeong, Deok
AU  - Jeong D
AD  - Department of Genetic Engineering, Sungkyunkwan University, Suwon 440-746,
      Republic of Korea.
FAU - Yi, Young-Su
AU  - Yi YS
AD  - Department of Genetic Engineering, Sungkyunkwan University, Suwon 440-746,
      Republic of Korea.
FAU - Park, Jae Gwang
AU  - Park JG
AD  - Department of Genetic Engineering, Sungkyunkwan University, Suwon 440-746,
      Republic of Korea.
FAU - Seo, Hyohyun
AU  - Seo H
AD  - Anti-aging Research Institute, BIO-FD&C Co., Ltd, Incheon 406-840, Republic of
      Korea.
FAU - Moh, Sang Hyun
AU  - Moh SH
AD  - Anti-aging Research Institute, BIO-FD&C Co., Ltd, Incheon 406-840, Republic of
      Korea.
FAU - Hong, Sungyoul
AU  - Hong S
AD  - Department of Genetic Engineering, Sungkyunkwan University, Suwon 440-746,
      Republic of Korea.
FAU - Cho, Jae Youl
AU  - Cho JY
AD  - Department of Genetic Engineering, Sungkyunkwan University, Suwon 440-746,
      Republic of Korea.
LA  - eng
PT  - Journal Article
PT  - Research Support, Non-U.S. Gov't
DEP - 20131127
PL  - United States
TA  - Mediators Inflamm
JT  - Mediators of inflammation
JID - 9209001
SB  - IM
PMC - PMC3863464
OID - NLM: PMC3863464
EDAT- 2014/01/01 06:00
MHDA- 2014/01/01 06:00
CRDT- 2014/01/01 06:00
PHST- 2013/09/04 [received]
PHST- 2013/10/29 [accepted]
PHST- 2013/11/27 [epublish]
AID - 10.1155/2013/518183 [doi]
PST - ppublish
SO  - Mediators Inflamm. 2013;2013:518183. doi: 10.1155/2013/518183. Epub 2013 Nov 27.

PMID- 24377639
OWN - NLM
STAT- MEDLINE
DA  - 20131231
DCOM- 20140819
IS  - 1513-7368 (Print)
IS  - 1513-7368 (Linking)
VI  - 14
IP  - 11
DP  - 2013
TI  - Gastrointestinal, liver and biliary tract pathology: a histopathological and
      epidemiological perspective from Pakistan with a review of the literature.
PG  - 6997-7005
AB  - AIM: To present an epidemiological and histological perspective of diseases of
      the gastrointestinal tract (including liver and biliary tract) at the Section of 
      Histopathology, Department of Pathology, AKUH, Karachi, Pakistan. MATERIALS AND
      METHODS: All consecutive endoscopic biopsies and resections between October 1 and
      December 31, 2012 were included. RESULTS: A total of 2,323 cases were included.
      Carcinoma was overwhelmingly the commonest diagnosis on esophageal biopsies
      (69.1%); chronic helicobacter gastritis (45.6%) followed by adenocarcinoma
      (23.5%) were the commonest diagnoses on gastric biopsies; adenocarcinoma (27.3%) 
      followed by ulcerative colitis (13.1%) were the commonest diagnoses on colonic
      biopsies; acute appendicitis (59.1%) was the commonest diagnosis on
      appendicectomy specimens; chronic viral hepatitis (44.8%) followed by
      hepatocellular carcinoma (23.4%) were the commonest diagnoses on liver biopsies; 
      chronic cholecystitis was the commonest diagnosis (over 89%) on cholecystectomy
      specimens. CONCLUSIONS: Squamous cell carcinoma comprised 88.8% of esophageal
      cancers. About 67% were in the lower third and 56.5% were moderately
      differentiated; mean ages 49.8 years for females and 55.8 years for males; 66%
      cases were from South West Pakistan. Over 67% patients with gastric
      adenocarcinoma were males; mean ages 59 and 44 years in males and females
      respectively, about 74% gastric carcinomas were poorly differentiated; and 62.2% 
      were located in the antropyloric region. About 63% patients with colorectal
      adenocarcinoma were males; mean ages 46.1 and 50.5 years for males and females
      respectively; tumor grade was moderately differentiated in 54%; over 80% were
      located in the left colon. In 21.2% appendicectomies, no acute inflammation was
      found. Acute appendicitis was most common in young people. Hepatitis C (66.3%)
      was more common than hepatitis B (33.7%); about 78% cases of hepatocellular
      carcinoma occurred in males; females comprised 76.7% patients with chronic
      cholecystitis; and 77.8% patients with gall bladder carcinoma. All resection
      specimens showed advanced cancers. Most cancers occurred after the age of 50
      years.
FAU - Ahmad, Zubair
AU  - Ahmad Z
AD  - Pathology and Microbiology, Histopathology, Aga Khan University Hospital,
      Karachi, Pakistan E-mail : zubair.ahmad@aku.edu.
FAU - Arshad, Huma
AU  - Arshad H
FAU - Fatima, Saira
AU  - Fatima S
FAU - Idrees, Romana
AU  - Idrees R
FAU - Ud-Din, Nasir
AU  - Ud-Din N
FAU - Ahmed, Rashida
AU  - Ahmed R
FAU - Ahmed, Arsalan
AU  - Ahmed A
FAU - Memon, Aisha
AU  - Memon A
FAU - Minhas, Khurram
AU  - Minhas K
FAU - Arif, Muhammad
AU  - Arif M
FAU - Fatima, Samia
AU  - Fatima S
FAU - Haroon, Saroona
AU  - Haroon S
FAU - Pervez, Shahid
AU  - Pervez S
FAU - Hasan, Sheema
AU  - Hasan S
FAU - Kayani, Naila
AU  - Kayani N
LA  - eng
PT  - Journal Article
PL  - Thailand
TA  - Asian Pac J Cancer Prev
JT  - Asian Pacific journal of cancer prevention : APJCP
JID - 101130625
SB  - IM
MH  - Adolescent
MH  - Adult
MH  - Age Factors
MH  - Aged
MH  - Aged, 80 and over
MH  - Biliary Tract Neoplasms/*epidemiology/*pathology
MH  - Child
MH  - Child, Preschool
MH  - Female
MH  - Follow-Up Studies
MH  - Gastrointestinal Neoplasms/*epidemiology/*pathology
MH  - Humans
MH  - Infant
MH  - Infant, Newborn
MH  - Liver Neoplasms/*epidemiology/*pathology
MH  - Male
MH  - Middle Aged
MH  - Neoplasm Staging
MH  - Pakistan/epidemiology
MH  - Prognosis
MH  - Young Adult
EDAT- 2014/01/01 06:00
MHDA- 2014/08/20 06:00
CRDT- 2014/01/01 06:00
PST - ppublish
SO  - Asian Pac J Cancer Prev. 2013;14(11):6997-7005.

PMID- 24375407
OWN - NLM
STAT- MEDLINE
DA  - 20140505
DCOM- 20140624
IS  - 1083-351X (Electronic)
IS  - 0021-9258 (Linking)
VI  - 289
IP  - 10
DP  - 2014 Mar 7
TI  - The three-dimensional structure of the extracellular adhesion domain of the
      sialic acid-binding adhesin SabA from Helicobacter pylori.
PG  - 6332-40
LID - 10.1074/jbc.M113.513135 [doi]
AB  - The gastric pathogen Helicobacter pylori is a major cause of acute chronic
      gastritis and the development of stomach and duodenal ulcers. Chronic infection
      furthermore predisposes to the development of gastric cancer. Crucial to H.
      pylori survival within the hostile environment of the digestive system are the
      adhesins SabA and BabA; these molecules belong to the same protein family and
      permit the bacteria to bind tightly to sugar moieties Lewis(B) and
      sialyl-Lewis(X), respectively, on the surface of epithelial cells lining the
      stomach and duodenum. To date, no representative SabA/BabA structure has been
      determined, hampering the development of strategies to eliminate persistent H.
      pylori infections that fail to respond to conventional therapy. Here, using x-ray
      crystallography, we show that the soluble extracellular adhesin domain of SabA
      shares distant similarity to the tetratricopeptide repeat fold family. The
      molecule broadly resembles a golf putter in shape, with the head region featuring
      a large cavity surrounded by loops that vary in sequence between different H.
      pylori strains. The N-terminal and C-terminal helices protrude at right angles
      from the head domain and together form a shaft that connects to a predicted outer
      membrane protein-like beta-barrel trans-membrane domain. Using surface plasmon
      resonance, we were able to detect binding of the SabA adhesin domain to
      sialyl-Lewis(X) and Lewis(X) but not to Lewis(A), Lewis(B), or Lewis(Y).
      Substitution of the highly conserved glutamine residue 159 in the predicted
      ligand-binding pocket abrogates the binding of the SabA adhesin domain to
      sialyl-Lewis(X) and Lewis(X). Taken together, these data suggest that the adhesin
      domain of SabA is sufficient in isolation for specific ligand binding.
FAU - Pang, Siew Siew
AU  - Pang SS
AD  - From the Department of Biochemistry and Molecular Biology.
FAU - Nguyen, Stanley Thai Son
AU  - Nguyen ST
FAU - Perry, Andrew J
AU  - Perry AJ
FAU - Day, Christopher J
AU  - Day CJ
FAU - Panjikar, Santosh
AU  - Panjikar S
FAU - Tiralongo, Joe
AU  - Tiralongo J
FAU - Whisstock, James C
AU  - Whisstock JC
FAU - Kwok, Terry
AU  - Kwok T
LA  - eng
PT  - Journal Article
DEP - 20131227
PL  - United States
TA  - J Biol Chem
JT  - The Journal of biological chemistry
JID - 2985121R
RN  - 0 (Adhesins, Bacterial)
RN  - 0 (Antigens, CD15)
RN  - 0 (Ligands)
RN  - 0 (SabA protein, Helicobacter pylori)
RN  - 0 (sialyl Lewis X antigen)
RN  - 0RH81L854J (Glutamine)
RN  - GZP2782OP0 (N-Acetylneuraminic Acid)
SB  - IM
MH  - Adhesins, Bacterial/*chemistry/genetics
MH  - Amino Acid Sequence
MH  - Amino Acid Substitution
MH  - Antigens, CD15/*chemistry
MH  - Binding Sites
MH  - Conserved Sequence
MH  - Crystallography, X-Ray
MH  - Glutamine/chemistry/genetics
MH  - Helicobacter pylori/*metabolism
MH  - Ligands
MH  - Molecular Sequence Data
MH  - N-Acetylneuraminic Acid/*chemistry
MH  - Protein Structure, Secondary
MH  - Protein Structure, Tertiary
MH  - Surface Plasmon Resonance
PMC - PMC3945300
OID - NLM: PMC3945300 [Available on 03/07/15]
OTO - NOTNLM
OT  - Bacterial Adhesion
OT  - Carbohydrate Binding Protein
OT  - Helicobacter pylori
OT  - Membrane Proteins
OT  - Outer Membrane Protein
OT  - X-ray Crystallography
EDAT- 2014/01/01 06:00
MHDA- 2014/06/25 06:00
CRDT- 2013/12/31 06:00
PMCR- 2015/03/07 00:00
PHST- 2013/12/27 [aheadofprint]
AID - M113.513135 [pii]
AID - 10.1074/jbc.M113.513135 [doi]
PST - ppublish
SO  - J Biol Chem. 2014 Mar 7;289(10):6332-40. doi: 10.1074/jbc.M113.513135. Epub 2013 
      Dec 27.

PMID- 24374855
OWN - NLM
STAT- In-Process
DA  - 20140520
IS  - 1432-0711 (Electronic)
IS  - 0932-0067 (Linking)
VI  - 289
IP  - 6
DP  - 2014 Jun
TI  - Helicobacter pylori and anemia with pregnancy.
PG  - 1197-202
LID - 10.1007/s00404-013-3138-8 [doi]
AB  - SUBJECTS AND METHODS: Study was conducted in Ain Shams University hospitals on
      100 pregnant women with iron-deficiency anemia (IDA), including 50 cases infected
      with Helicobacter pylori (H. pylori) and 50 cases negative for H. pylori
      infection. Cases with symptomatic gastritis or hyperemesis gravidarum were not
      included in the study, obstetric history, sociodemographic and dietary variables 
      were also assessed. Hemoglobin level, serum iron, serum ferritin, total iron
      binding capacity (TIBC), H. pylori serum antibody, stool analysis to exclude
      parasitic infection causing IDA, occult blood in stool and ultrasound for the
      fetus to ensure its cardiac pulsations and to exclude any associated abnormality 
      were all done for all patients. Iron therapy in a fixed dose was given to all
      patients for 1 month. Response was estimated and statistical comparison was done 
      between both groups. Eradication of H. pylori was done in positive cases by
      triple therapy in the second trimester and iron therapy was given after treatment
      in the same dose for another month. Their response to treatment after eradication
      was compared to their response to iron therapy prior to H. pylori eradication.
      RESULTS: Hb levels, serum iron, serum ferritin were lower and TIBC was higher in 
      H. pylori-infected cases than negative ones. The average rise of Hb in cases
      negative to H. pylori was higher than those positive to H. pylori. After
      comparing response of cases infected with H. pylori to iron therapy before and
      after eradication of H. pylori, it was found that rise of Hb was higher after
      treatment than before eradication of H. pylori. CONCLUSION: Response to iron
      therapy in cases of iron deficiency anemia in patients without H. pylori
      infection was better than those infected with H. pylori. H. pylori eradication in
      the infected cases increased their response to iron therapy.
FAU - Nashaat, Ehab H
AU  - Nashaat EH
AD  - Department of Internal Medicine, Ain Shams University, Cairo, Egypt.
FAU - Mansour, Ghada M
AU  - Mansour GM
LA  - eng
PT  - Journal Article
DEP - 20131228
PL  - Germany
TA  - Arch Gynecol Obstet
JT  - Archives of gynecology and obstetrics
JID - 8710213
SB  - IM
EDAT- 2014/01/01 06:00
MHDA- 2014/01/01 06:00
CRDT- 2013/12/31 06:00
PHST- 2013/09/07 [received]
PHST- 2013/12/16 [accepted]
PHST- 2013/12/28 [aheadofprint]
AID - 10.1007/s00404-013-3138-8 [doi]
PST - ppublish
SO  - Arch Gynecol Obstet. 2014 Jun;289(6):1197-202. doi: 10.1007/s00404-013-3138-8.
      Epub 2013 Dec 28.

PMID- 24374236
OWN - NLM
STAT- In-Process
DA  - 20140203
IS  - 1872-7573 (Electronic)
IS  - 0378-8741 (Linking)
VI  - 151
IP  - 3
DP  - 2014 Feb 12
TI  - Apigenin has anti-atrophic gastritis and anti-gastric cancer progression effects 
      in Helicobacter pylori-infected Mongolian gerbils.
PG  - 1031-9
LID - 10.1016/j.jep.2013.11.040 [doi]
LID - S0378-8741(13)00844-1 [pii]
AB  - ETHNOPHARMACOLOGICAL RELEVANCE: Apigenin, one of the most common flavonoids, is
      abundant in celery, parsley, chamomile, passionflower, and other vegetables and
      fruits. Celery is recognized as a medicinal vegetable in Oriental countries to
      traditionally treat inflammation, swelling, blood pressure, serum lipid, and
      toothache. In this study, we investigated apigenin treatment effects on
      Helicobacter pylori-induced atrophic gastritis and gastric cancer progression in 
      Mongolian gerbils. MATERIALS AND METHODS: Five to eight-week-old Mongolian
      gerbils were inoculated with Helicobacter pylori for four weeks without (atrophic
      gastritis group) or with N'-methyl-N'-nitro-N-nitroso-guanidine (MNNG) (gastric
      cancer group) in drinking water, and were then rested for two weeks. During the
      7th-32th (atrophic gastritis group) or the 7th-52th (gastric cancer group) weeks,
      they were given various doses (0-60 mg/kgbw/day) of apigenin. At the end of the
      32th (atrophic gastritis group) or the 52th (atrophic gastritis group) week, all 
      Mongolian gerbils were sacrificed using the CO2 asphyxia method. The histological
      changes of Helicobacter pylori colonization, neutrophil and monocyte
      infiltrations, and atrophic gastritis in both atrophic gastritis and gastric
      cancer Mongolian gerbils were examined using immunohistochemistry stain and
      Sydney System scoring. RESULTS: Apigenin treatments (30-60 mg/kgbw/day)
      effectively decreased atrophic gastritis (atrophic gastritis group) and
      dysplasia/gastric cancer (gastric cancer group) rates in Mongolian gerbils.
      Apigenin treatment (60 mg/kgbw/day) significantly decreased Helicobacter pylori
      colonization and Helicobacter pylori-induced histological changes of neutrophil
      and monocyte infiltrations and atrophic gastritis in both atrophic gastritis and 
      gastric cancer Mongolian gerbils. CONCLUSIONS: Apigenin has the remarkable
      ability to inhibit Helicobacter pylori-induced atrophic gastritis and gastric
      cancer progression as well as possessing potent anti-gastric cancer activity.
CI  - Copyright (c) 2013 Elsevier Ireland Ltd. All rights reserved.
FAU - Kuo, Chao-Hung
AU  - Kuo CH
AD  - Division of Gastroenterology, Department of Internal Medicine and Cancer Center, 
      Kaohsiung Medical University Hospital, Kaohsiung, Taiwan, ROC; Department of
      Medicine, Faculty of Medicine, College of Medicine, Kaohsiung Medical University,
      Kaohsiung, Taiwan, ROC.
FAU - Weng, Bi-Chuang
AU  - Weng BC
AD  - Division of Gastroenterology, Department of Internal Medicine and Cancer Center, 
      Kaohsiung Medical University Hospital, Kaohsiung, Taiwan, ROC; Department of Food
      Science and Biotechnology, National Chung Hsing University, Taichung, Taiwan,
      ROC.
FAU - Wu, Chun-Chieh
AU  - Wu CC
AD  - Department of Pathology, Kaohsiung Medical University Hospital, Kaohsiung,
      Taiwan, ROC.
FAU - Yang, Sheau-Fang
AU  - Yang SF
AD  - Department of Pathology, Kaohsiung Medical University Hospital, Kaohsiung,
      Taiwan, ROC; Department of Pathology, Kaohsiung Municipal Ta-Tung Hospital,
      Kaohsiung, Taiwan, ROC.
FAU - Wu, Deng-Chang
AU  - Wu DC
AD  - Division of Gastroenterology, Department of Internal Medicine and Cancer Center, 
      Kaohsiung Medical University Hospital, Kaohsiung, Taiwan, ROC; Department of
      Medicine, Faculty of Medicine, College of Medicine, Kaohsiung Medical University,
      Kaohsiung, Taiwan, ROC; Division of Internal Medicine, Kaohsiung Municipal
      Hsiao-Kang Hospital, Kaohsiung Medical University, Kaohsiung, Taiwan, ROC.
      Electronic address: dechwu@yahoo.com.
FAU - Wang, Yuan-Chuen
AU  - Wang YC
AD  - Department of Food Science and Biotechnology, National Chung Hsing University,
      Taichung, Taiwan, ROC. Electronic address: ycwang@nchu.edu.tw.
LA  - eng
PT  - Journal Article
PT  - Research Support, Non-U.S. Gov't
DEP - 20131225
PL  - Ireland
TA  - J Ethnopharmacol
JT  - Journal of ethnopharmacology
JID - 7903310
SB  - IM
OTO - NOTNLM
OT  - 4',5,7-trihydroxyflavone
OT  - Anti-inflammation
OT  - Histological observation
OT  - Sydney system
EDAT- 2014/01/01 06:00
MHDA- 2014/01/01 06:00
CRDT- 2013/12/31 06:00
PHST- 2013/09/06 [received]
PHST- 2013/11/19 [revised]
PHST- 2013/11/20 [accepted]
PHST- 2013/12/25 [aheadofprint]
AID - S0378-8741(13)00844-1 [pii]
AID - 10.1016/j.jep.2013.11.040 [doi]
PST - ppublish
SO  - J Ethnopharmacol. 2014 Feb 12;151(3):1031-9. doi: 10.1016/j.jep.2013.11.040. Epub
      2013 Dec 25.

PMID- 24373859
OWN - NLM
STAT- In-Process
DA  - 20140428
IS  - 1618-0607 (Electronic)
IS  - 1438-4221 (Linking)
VI  - 304
IP  - 3-4
DP  - 2014 May
TI  - Th1 immune response to H. pylori infection varies according to the age of the
      patients and influences the gastric inflammatory patterns.
PG  - 300-6
LID - 10.1016/j.ijmm.2013.11.001 [doi]
LID - S1438-4221(13)00172-0 [pii]
AB  - To compare children and adults in respect to the effect of H. pylori infection on
      the gastric concentrations of cytokines linked to innate and Th1 immune response,
      as well as to investigate the changes in the gastric concentrations of the
      studied cytokines according to the age. We studied 245 children (142 H.
      pylori-negative and 103 H. pylori-positive) and 140 adults (40 H. pylori-negative
      and 100 H. pylori-positive). The gastric concentrations of cytokines
      representative of the innate and Th1 response were higher in the H.
      pylori-positive than in the -negative children and adults. The gastric
      concentrations of IL-1alpha and TNF-alpha were significantly higher, while those 
      of IL-2, IL-12p70 and IFN-gamma were lower in the infected children than in the
      infected adults. In the infected children, the gastric concentration of
      IL-1alpha, IL-2, IL-12p70 and IFN-gamma increased, whereas in adults, the gastric
      concentrations of IFN-gamma and IL-12p70 decreased with the aging. Increased
      gastric concentration of Th1 associated cytokines correlated with increased
      degree of gastritis that is the background lesion for the development of the H.
      pylori associated severe diseases. Concluding, Th1 response to H. pylori
      infection varies according to the age and seems to have determinant implication
      in the H. pylori infection outcomes.
CI  - Copyright (c) 2013 Elsevier GmbH. All rights reserved.
FAU - Freire de Melo, Fabricio
AU  - Freire de Melo F
AD  - Laboratory of Research in Bacteriology, Faculdade de Medicina, Universidade
      Federal de Minas Gerais, Belo Horizonte, Brazil; Departament of Microbiology,
      Instituto de Ciencias Biologicas, Universidade Federal de Minas Gerais, Belo
      Horizonte, Brazil.
FAU - Rocha, Gifone Aguiar
AU  - Rocha GA
AD  - Laboratory of Research in Bacteriology, Faculdade de Medicina, Universidade
      Federal de Minas Gerais, Belo Horizonte, Brazil.
FAU - Rocha, Andreia Maria Camargos
AU  - Rocha AM
AD  - Laboratory of Research in Bacteriology, Faculdade de Medicina, Universidade
      Federal de Minas Gerais, Belo Horizonte, Brazil.
FAU - Teixeira, Kadima Nayara
AU  - Teixeira KN
AD  - Laboratory of Research in Bacteriology, Faculdade de Medicina, Universidade
      Federal de Minas Gerais, Belo Horizonte, Brazil.
FAU - Pedroso, Silvia Helena Souza Pietra
AU  - Pedroso SH
AD  - Laboratory of Research in Bacteriology, Faculdade de Medicina, Universidade
      Federal de Minas Gerais, Belo Horizonte, Brazil.
FAU - Pereira Junior, Joao Bosco
AU  - Pereira Junior JB
AD  - Laboratory of Research in Bacteriology, Faculdade de Medicina, Universidade
      Federal de Minas Gerais, Belo Horizonte, Brazil.
FAU - Fonseca de Castro, Lucia Porto
AU  - Fonseca de Castro LP
AD  - Department of Pathology, Faculdade de Medicina, Universidade Federal de Minas
      Gerais, Brazil.
FAU - Cabral, Monica Maria Demas Alvares
AU  - Cabral MM
AD  - Department of Pathology, Faculdade de Medicina, Universidade Federal de Minas
      Gerais, Brazil.
FAU - Carvalho, Simone Diniz
AU  - Carvalho SD
AD  - Endoscopy Service, University Hospital, Universidade Federal de Minas Gerais,
      Belo Horizonte, Brazil.
FAU - Bittencourt, Paulo Fernando Souto
AU  - Bittencourt PF
AD  - Endoscopy Service, University Hospital, Universidade Federal de Minas Gerais,
      Belo Horizonte, Brazil.
FAU - de Oliveira, Celso Afonso
AU  - de Oliveira CA
AD  - Laboratory of Research in Bacteriology, Faculdade de Medicina, Universidade
      Federal de Minas Gerais, Belo Horizonte, Brazil.
FAU - Queiroz, Dulciene Maria de Magalhaes
AU  - Queiroz DM
AD  - Laboratory of Research in Bacteriology, Faculdade de Medicina, Universidade
      Federal de Minas Gerais, Belo Horizonte, Brazil. Electronic address:
      dqueiroz@medicina.ufmg.br.
LA  - eng
PT  - Journal Article
PT  - Research Support, Non-U.S. Gov't
DEP - 20131109
PL  - Germany
TA  - Int J Med Microbiol
JT  - International journal of medical microbiology : IJMM
JID - 100898849
SB  - IM
OTO - NOTNLM
OT  - Adaptive immune response
OT  - Adults
OT  - Children
OT  - Cytokines
OT  - Helicobacter pylori
OT  - Innate immune response
EDAT- 2014/01/01 06:00
MHDA- 2014/01/01 06:00
CRDT- 2013/12/31 06:00
PHST- 2013/01/15 [received]
PHST- 2013/10/29 [revised]
PHST- 2013/11/03 [accepted]
PHST- 2013/11/09 [aheadofprint]
AID - S1438-4221(13)00172-0 [pii]
AID - 10.1016/j.ijmm.2013.11.001 [doi]
PST - ppublish
SO  - Int J Med Microbiol. 2014 May;304(3-4):300-6. doi: 10.1016/j.ijmm.2013.11.001.
      Epub 2013 Nov 9.

PMID- 24372729
OWN - NLM
STAT- In-Process
DA  - 20140312
IS  - 1523-5378 (Electronic)
IS  - 1083-4389 (Linking)
VI  - 19
IP  - 2
DP  - 2014 Apr
TI  - Prediction of Helicobacter pylori status by conventional endoscopy, narrow-band
      imaging magnifying endoscopy in stomach after endoscopic resection of gastric
      cancer.
PG  - 111-5
LID - 10.1111/hel.12104 [doi]
AB  - BACKGROUND: To reduce the incidence of metachronous gastric carcinoma after
      endoscopic resection of early gastric cancer, Helicobacter pylori eradication
      therapy has been endorsed. It is not unusual for such patients to be H. pylori
      negative after eradication or for other reasons. If it were possible to predict
      H. pylori status using endoscopy alone, it would be very useful in clinical
      practice. To clarify the accuracy of endoscopic judgment of H. pylori status, we 
      evaluated it in the stomach after endoscopic submucosal dissection (ESD) of
      gastric cancer. MATERIALS AND METHODS: Fifty-six patients treated by ESD were
      enrolled. The diagnostic criteria for H. pylori status by conventional endoscopy 
      and narrow-band imaging (NBI)-magnifying endoscopy were decided, and H. pylori
      status was judged by two endoscopists. Based on the H. pylori stool antigen test 
      as a diagnostic gold standard, conventional endoscopy and NBI-magnifying
      endoscopy were compared for their sensitivity, specificity, positive predictive
      value (PPV), and negative predictive value (NPV). Interobserver agreement was
      assessed in terms of kappa value. RESULTS: Interobserver agreement was moderate
      (0.56) for conventional endoscopy and substantial (0.77) for NBI-magnifying
      endoscopy. The sensitivity, specificity, PPV, and NPV were 0.79, 0.52, 0.70, and 
      0.63 for conventional endoscopy and 0.91, 0.83, 0.88, and 0.86 for NBI-magnifying
      endoscopy, respectively. CONCLUSIONS: Prediction of H. pylori status using
      NBI-magnifying endoscopy is practical, and interobserver agreement is
      substantial.
CI  - (c) 2013 John Wiley & Sons Ltd.
FAU - Yagi, Kazuyoshi
AU  - Yagi K
AD  - Department of Gastroenterology, Niigata Prefectural Yoshida Hospital, Niigata,
      Japan.
FAU - Saka, Akiko
AU  - Saka A
FAU - Nozawa, Yujiro
AU  - Nozawa Y
FAU - Nakamura, Atsuo
AU  - Nakamura A
LA  - eng
PT  - Journal Article
DEP - 20131222
PL  - England
TA  - Helicobacter
JT  - Helicobacter
JID - 9605411
SB  - IM
OTO - NOTNLM
OT  - Helicobacter pylori
OT  - chronic gastritis
OT  - gastric cancer
OT  - magnifying endoscopy
OT  - narrow-band imaging
EDAT- 2014/01/01 06:00
MHDA- 2014/01/01 06:00
CRDT- 2013/12/31 06:00
PHST- 2013/12/22 [aheadofprint]
AID - 10.1111/hel.12104 [doi]
PST - ppublish
SO  - Helicobacter. 2014 Apr;19(2):111-5. doi: 10.1111/hel.12104. Epub 2013 Dec 22.

PMID- 24322031
OWN - NLM
STAT- MEDLINE
DA  - 20131210
DCOM- 20140702
IS  - 1220-0522 (Print)
IS  - 1220-0522 (Linking)
VI  - 54
IP  - 3 Suppl
DP  - 2013
TI  - Gastric eosinophilia--clinical and morphological correlations.
PG  - 805-9
AB  - Eosinophils of the gastrointestinal tract are involved in the host immune
      response that occurs in the presence of the pathogens in the digestive lumen,
      taking part in maintaining the homeostasis of the gastrointestinal epithelium.
      Their involvement in inflammatory processes of chronic gastritis is less known.
      In our study, we identified the presence of eosinophils in chorion gastric mucosa
      (lamina propria) in over 34% of chronic gastritis. Eosinophils were more numerous
      in atrophic gastritis with intestinal metaplasia. More than 65% of chronic
      gastritis associated with Helicobacter pylori also had eosinophils in the gastric
      mucosa.
FAU - Bold, Adriana
AU  - Bold A
AD  - Department of Histology, University of Medicine and Pharmacy of Craiova, Romania;
      garo2963@yahoo.com.
FAU - Trasa, Diana Maria
AU  - Trasa DM
FAU - Olar, Lavinia
AU  - Olar L
FAU - Mitrut, P
AU  - Mitrut P
FAU - Mateescu, Garofita Olivia
AU  - Mateescu GO
FAU - Streba, Letitia Adela Maria
AU  - Streba LA
LA  - eng
PT  - Journal Article
PL  - Romania
TA  - Rom J Morphol Embryol
JT  - Romanian journal of morphology and embryology = Revue roumaine de morphologie et 
      embryologie
JID - 9112454
SB  - IM
MH  - Adult
MH  - Aged
MH  - Cell Count
MH  - Cell Degranulation
MH  - Eosinophilia/*pathology
MH  - Eosinophils/pathology/physiology
MH  - Gastric Mucosa/*pathology
MH  - Gastritis/pathology
MH  - Gastritis, Atrophic/pathology
MH  - Humans
MH  - Middle Aged
EDAT- 2014/01/01 06:00
MHDA- 2014/07/06 06:00
CRDT- 2013/12/11 06:00
AID - 541313805809 [pii]
PST - ppublish
SO  - Rom J Morphol Embryol. 2013;54(3 Suppl):805-9.

PMID- 24322016
OWN - NLM
STAT- MEDLINE
DA  - 20131210
DCOM- 20140702
IS  - 1220-0522 (Print)
IS  - 1220-0522 (Linking)
VI  - 54
IP  - 3 Suppl
DP  - 2013
TI  - Assessment of the relationship between Helicobacter pylori infection, endoscopic 
      appearance and histological changes of the gastric mucosa in children with
      gastritis (a single center experience).
PG  - 709-15
AB  - BACKGROUND: Helicobacter pylori infection is an important cause of gastritis in
      childhood, its role in the pathogenesis of peptic ulcer disease in adults and
      children being generally known. In some cases, there are therapeutic management
      issues, because they do not heal or they often relapse, although treatment
      regimens are applied as recommended. Our aim was to analyze the relationship
      between endoscopic appearance and histological changes of the gastric mucosa in
      children with gastritis associated with H. pylori infection, in which persistent 
      infection after treatment was found. MATERIALS AND METHODS: It was a prospective 
      study on 1332 children assessed in our Service (Ist Pediatric Clinic, Tirgu
      Mures, Romania), between January 2008 and January 2013, for gastritis with
      various etiologies. There were 609 cases of gastritis-associated with H. pylori
      infection. RESULTS: The average age of patients was 13.21 years; the higher
      incidence was noted in 13-18-year-old group, female gender and rural areas
      provenience; a number of 544 patients diagnosed with gastritis with H. pylori
      were reassessed subsequently; after treatment, gastritis has healed and the
      infection was eradicated in 88.23% cases after a month, while in 64 patients
      infection persisted. After a second regimen, endoscopic-histological
      modifications persisted in 31 (5.69%) cases; 1.28% cases remained positive for
      longer. CONCLUSIONS: H. pylori infection was associated with high age group, as
      well as with endoscopic modifications; also, the presence of H. pylori was
      correlated with histopathologic diagnostic. We try to emphasize the importance of
      assessing bacterial resistance to antibiotics, studying of bacterial genome and
      genetic susceptibility of human subjects.
FAU - Marginean, Cristina Oana
AU  - Marginean CO
AD  - Department of Cell and Molecular Biology, University of Medicine and Pharmacy of 
      Tirgu Mures, Romania; ovidiu.cotoi@umftgm.ro.
FAU - Cotoi, O S
AU  - Cotoi OS
FAU - Pitea, Ana Maria
AU  - Pitea AM
FAU - Mocanu, Simona
AU  - Mocanu S
FAU - Marginean, Cl
AU  - Marginean C
LA  - eng
PT  - Journal Article
PT  - Research Support, Non-U.S. Gov't
PL  - Romania
TA  - Rom J Morphol Embryol
JT  - Romanian journal of morphology and embryology = Revue roumaine de morphologie et 
      embryologie
JID - 9112454
SB  - IM
MH  - Adolescent
MH  - Age Distribution
MH  - Child
MH  - Child, Preschool
MH  - Cohort Studies
MH  - Female
MH  - Gastric Mucosa/*microbiology/*pathology
MH  - Gastritis/complications/diagnosis/microbiology/*pathology
MH  - *Gastroscopy
MH  - Helicobacter Infections/complications/*diagnosis/microbiology/*pathology
MH  - Helicobacter pylori/*physiology
MH  - Humans
MH  - Male
MH  - Neutrophil Infiltration
EDAT- 2014/01/01 06:00
MHDA- 2014/07/06 06:00
CRDT- 2013/12/11 06:00
AID - 541313709715 [pii]
PST - ppublish
SO  - Rom J Morphol Embryol. 2013;54(3 Suppl):709-15.

PMID- 24363831
OWN - NLM
STAT- PubMed-not-MEDLINE
DA  - 20131223
DCOM- 20131223
LR  - 20140529
IS  - 1948-5204 (Electronic)
VI  - 5
IP  - 12
DP  - 2013 Dec 15
TI  - Rare presentation of post-transplant lymphoproliferative disorder isolated to
      gastroesophageal junction.
PG  - 230-4
LID - 10.4251/wjgo.v5.i12.230 [doi]
AB  - Post transplant lymphoproliferative disorder (PTLD) represents a life threatening
      disorder occurring after transplantation, ranging from a polyclonal mononucleosis
      like illness to a monomorphic high grade neoplasm with cytologic and
      histopathologic evidence indicative of transformation to lymphoma. PTLD of
      diffuse large B-cell lymphoma (DLBCL) subtype, isolated to the esophagus is a
      rare diagnosis. We describe the first case of an immunocompromised adult patient 
      diagnosed with DLBCL-PTLD limited to his esophagus without an associated mass or 
      locoregional lymphadenopathy on imaging since the institution of the revised
      Cheson criteria, which includes positron emission tomography-computed tomography 
      as the standard staging modality. Even more unique to our case was the suggestion
      of underlying cytomegalovirus (CMV) gastritis leading to a hypothesis about a
      less well understood relationship between CMV and Epstein Barr virus (EBV). In
      the post transplant setting, immunocompromised state, or EBV positive state,
      upper gastrointestinal symptoms should prompt investigation with an upper
      endoscopy (EGD). Additionally, specific to our case, the fact that the patients' 
      presentation was suspicious for CMV gastritis raises the possibility that the CMV
      infection predated his PTLD increasing his risk of acquiring PTLD. This
      reemphasizes the importance and diagnostic utility of early screening with EGD in
      patients after transplantation.
FAU - Haverkos, Brad M
AU  - Haverkos BM
AD  - Brad M Haverkos, Department of Medicine, Division of Hematology and Medical
      Oncology, Ohio State University, Wexner Medical Center, Columbus, OH 43210,
      United States.
FAU - Oza, Veeral M
AU  - Oza VM
AD  - Brad M Haverkos, Department of Medicine, Division of Hematology and Medical
      Oncology, Ohio State University, Wexner Medical Center, Columbus, OH 43210,
      United States.
FAU - Johnson, Andrea
AU  - Johnson A
AD  - Brad M Haverkos, Department of Medicine, Division of Hematology and Medical
      Oncology, Ohio State University, Wexner Medical Center, Columbus, OH 43210,
      United States.
FAU - Walker, Jon
AU  - Walker J
AD  - Brad M Haverkos, Department of Medicine, Division of Hematology and Medical
      Oncology, Ohio State University, Wexner Medical Center, Columbus, OH 43210,
      United States.
FAU - Shana'ah, Arwa
AU  - Shana'ah A
AD  - Brad M Haverkos, Department of Medicine, Division of Hematology and Medical
      Oncology, Ohio State University, Wexner Medical Center, Columbus, OH 43210,
      United States.
LA  - eng
GR  - T32 CA165998/CA/NCI NIH HHS/United States
PT  - Journal Article
PL  - China
TA  - World J Gastrointest Oncol
JT  - World journal of gastrointestinal oncology
JID - 101532470
PMC - PMC3868718
OID - NLM: PMC3868718
OTO - NOTNLM
OT  - B-cell lymphoma
OT  - Epstein barr virus
OT  - Esophageal
OT  - Lymphoproliferative
OT  - Post-transplant
EDAT- 2013/12/24 06:00
MHDA- 2013/12/24 06:01
CRDT- 2013/12/24 06:00
PHST- 2013/10/11 [received]
PHST- 2013/11/03 [revised]
PHST- 2013/11/15 [accepted]
AID - 10.4251/wjgo.v5.i12.230 [doi]
PST - ppublish
SO  - World J Gastrointest Oncol. 2013 Dec 15;5(12):230-4. doi:
      10.4251/wjgo.v5.i12.230.

PMID- 24362659
OWN - NLM
STAT- MEDLINE
DA  - 20131223
DCOM- 20140717
IS  - 0028-2715 (Print)
IS  - 0028-2715 (Linking)
VI  - 52
IP  - 190
DP  - 2013 Apr-Jun
TI  - Histopathological study of endoscopic biopsies.
PG  - 354-6
AB  - INTRODUCTION: Diseases of upper gastrointestinal tract are responsible for a
      great deal of morbidity and mortality. The histopathological study of endoscopic 
      biopsies permits exact diagnosis for further management.The aim of this study is 
      to fi nd out the histopathological pattern of endoscopic biopsy. METHODS: A
      descriptive study was conducted in consecutive endoscopic gastric biopsies in a
      Hospital over a period of one year. The patient of all ages and both sexes who
      underwent gastric biopsy during the study period was included. RESULTS:
      Endoscopic biopsies were studied on patients of age ranging from 20 years female 
      to 84 years male. The histopathology revealed non-neoplastic lesions 54 (67.5%)
      and neoplastic lesions 26 (32.5%). Most common non-neoplastic lesion noted was
      mild chronic gastritis 22(27.5%) followed by chronic active gastritis 15 (18.75%)
      while H. pylori was present in 13 (16.25%) and absent in 2 (2.5%). CONCLUSIONS:
      Mild chronic gastritis was the commonest lesion noted in non-neoplastic lesions
      and adenocarcinoma was the commonest neoplastic lesion in the endoscopic gastric 
      biopsies.
FAU - Thapa, Rupendra
AU  - Thapa R
AD  - Department of Pathology, Kathmandu Medical College, Sinamangal, Kathmandu,
      Medicare National Hospital and Research Centre, Chabahil, Kathmandu, Nepal.
FAU - Lakhey, Mamta
AU  - Lakhey M
AD  - Department of Pathology, Kathmandu Medical College, Sinamangal, Kathmandu,
      Medicare National Hospital and Research Centre, Chabahil, Kathmandu, Nepal.
FAU - Yadav, Pradeep Kumar
AU  - Yadav PK
AD  - Medicare National Hospital and Research Centre, Chabahil, Kathmandu, Nepal.
FAU - Kandel, Prakash
AU  - Kandel P
AD  - xenoMED Foundation, Kathmandu, Nepal.
FAU - Aryal, Choodamani
AU  - Aryal C
AD  - xenoMED Foundation, Kathmandu, Nepal.
FAU - Subba, Kamana
AU  - Subba K
AD  - Bracknell, Berkshire, UK.
LA  - eng
PT  - Journal Article
PL  - Nepal
TA  - JNMA J Nepal Med Assoc
JT  - JNMA; journal of the Nepal Medical Association
JID - 0045233
SB  - IM
MH  - Adult
MH  - Aged
MH  - Aged, 80 and over
MH  - Chronic Disease
MH  - Female
MH  - Gastritis/epidemiology/microbiology/pathology
MH  - Gastrointestinal Diseases/epidemiology/*pathology
MH  - Helicobacter Infections/pathology
MH  - Helicobacter pylori
MH  - Humans
MH  - Male
MH  - Middle Aged
MH  - Nepal/epidemiology
EDAT- 2013/12/24 06:00
MHDA- 2014/07/18 06:00
CRDT- 2013/12/24 06:00
PST - ppublish
SO  - JNMA J Nepal Med Assoc. 2013 Apr-Jun;52(190):354-6.

PMID- 24362656
OWN - NLM
STAT- MEDLINE
DA  - 20131223
DCOM- 20140717
IS  - 0028-2715 (Print)
IS  - 0028-2715 (Linking)
VI  - 52
IP  - 190
DP  - 2013 Apr-Jun
TI  - Study of upper gastrointestinal tract endoscopic findings in portal hypertension.
PG  - 337-42
AB  - INTRODUCTION: The gut mucosa in portal hypertension is the seat of
      microcirculatory changes that compromise its integrity and increase its
      susceptibility to damage. The mucosal changes in portal hypertension may require 
      pharmacological, directed endoscopic or portal decompressive therapy. The
      objective of the study is to fi nd out various upper gastrointestinal tract
      endoscopic fi ndings in patients of portal hypertension. METHODS: A prospective, 
      cross-sectional, observational study of sixty patients of portal hypertension was
      conducted from June to October 2009. The esophagus, stomach and upper duodenum
      was visualized for any changes, especially by taking the tip of the instrument
      close to the mucosa. RESULTS: Out of total, 60, 47 (78.3%) cases were cirrhotic
      and 13 (21.7%) cases were non-cirrhotic portal hypertension. The most frequent
      upper GI endoscopic fi nding was esophageal varices 56 (98.3%) followed by
      gastropathy 49 (81.6%), gastric hyperemia 19 (31.6%), duodenal hyperemia and
      erosive gastritis 16 (26.6% in each) and gastric varices 12 (20%). Esophageal
      varices were equally prevalent among cirrhotic and non cirrhotic portal
      hypertensive patients, 46 out of 47 (97.9%) and 13 out of 13 (100%) respectively.
      Gastropathy was more prevalent in cirrhotic patients with 87.2% vs. 75% in NCPF
      followed by 40% in EHO. However, duodenal ulcers were seen only in EHO 12.5%.
      Erosive gastritis was more prevalent in EHO (75%) followed by NCPF (60%),
      however, it was less frequent in cirrhotic portal hypertension (14.8%).
      CONCLUSIONS: The most common upper GI endoscopic fi nding in portal hypertensive 
      patients were found to be esophageal varices followed by gastropathy, peptic
      ulcer disease (gastric and duodenal hyperemia, chronic gastritis, erosive
      gastritis, gastric ulcer and duodenal ulcer).
FAU - Karki, Lochan
AU  - Karki L
AD  - National Academy of Medical Sciences, Bir Hospital, Kathmandu, Nepal.
FAU - Gorkhaly, Manen Prasad
AU  - Gorkhaly MP
AD  - National Academy of Medical Sciences, Bir Hospital, Kathmandu, Nepal.
FAU - Karki, Budda Bahadur
AU  - Karki BB
AD  - National Academy of Medical Sciences, Bir Hospital, Kathmandu, Nepal.
LA  - eng
PT  - Journal Article
PT  - Observational Study
PL  - Nepal
TA  - JNMA J Nepal Med Assoc
JT  - JNMA; journal of the Nepal Medical Association
JID - 0045233
SB  - IM
MH  - Cross-Sectional Studies
MH  - *Endoscopy, Gastrointestinal
MH  - Esophageal and Gastric Varices/epidemiology
MH  - Gastritis/epidemiology
MH  - Humans
MH  - Hyperemia/epidemiology
MH  - Hypertension, Portal/*epidemiology
MH  - Liver Cirrhosis/complications
MH  - Prospective Studies
MH  - Stomach/blood supply
MH  - Stomach Diseases/epidemiology
EDAT- 2013/12/24 06:00
MHDA- 2014/07/18 06:00
CRDT- 2013/12/24 06:00
PST - ppublish
SO  - JNMA J Nepal Med Assoc. 2013 Apr-Jun;52(190):337-42.

PMID- 24358297
OWN - NLM
STAT- In-Process
DA  - 20131220
IS  - 1932-6203 (Electronic)
IS  - 1932-6203 (Linking)
VI  - 8
IP  - 12
DP  - 2013
TI  - The sodium/proline transporter PutP of Helicobacter pylori.
PG  - e83576
LID - 10.1371/journal.pone.0083576 [doi]
AB  - Helicobacter pylori is cause of chronic gastritis, duodenal ulcer and gastric
      carcinoma in humans. L-proline is a preferred energy source of the
      microaerophilic bacterium. Previous analyses revealed that HpputP and HpputA, the
      genes that are predicted to play a central role in proline metabolism as they
      encode for the proline transporter and proline dehydrogenase, respectively, are
      essential for stomach colonization. Here, the molecular basis of proline
      transport in H. pylori by HpPutP was investigated experimentally for the first
      time. Measuring radiolabeled substrate transport in H. pylori and E. coli
      heterologously expressing HpputP as well as in proteoliposomes reconstituted with
      HpPutP, we demonstrate that the observed proline transport in H. pylori is
      mediated by HpPutP. HpPutP is specific and exhibits a high affinity for
      L-proline. Notably, L-proline transport is exclusively dependent on Na(+) as
      coupling ion, i.e., Na(+)/L-proline symport, reminiscent to the properties of
      PutP of E. coli even though H. pylori lives in a more acidic environment.
      Homology model-based structural comparisons and substitution analyses identified 
      amino acids crucial for function. HpPutP-catalyzed proline uptake was efficiently
      inhibited by the known proline analogs 3,4-dehydro-D,L-proline and
      L-azetidine-2-carboxylic acid.
FAU - Rivera-Ordaz, Araceli
AU  - Rivera-Ordaz A
AD  - Microbiology, Department of Biology I, Ludwig Maximilians University Munich,
      Martinsried, Germany.
FAU - Bracher, Susanne
AU  - Bracher S
AD  - Microbiology, Department of Biology I, Ludwig Maximilians University Munich,
      Martinsried, Germany.
FAU - Sarrach, Sannia
AU  - Sarrach S
AD  - Microbiology, Department of Biology I, Ludwig Maximilians University Munich,
      Martinsried, Germany.
FAU - Li, Zheng
AU  - Li Z
AD  - Department of Physiology and Biophysics, Weill Cornell Medical College, New York,
      New York, United States of America.
FAU - Shi, Lei
AU  - Shi L
AD  - Department of Physiology and Biophysics, Weill Cornell Medical College, New York,
      New York, United States of America ; HRH Prince Alwaleed Bin Talal Bin Abdulaziz 
      Alsaud Institute for Computational Biomedicine, Weill Cornell Medical College,
      New York, New York, United States of America.
FAU - Quick, Matthias
AU  - Quick M
AD  - Center for Molecular Recognition and Department of Psychiatry, Columbia
      University College of Physicians and Surgeons, New York, New York, United States 
      of America.
FAU - Hilger, Daniel
AU  - Hilger D
AD  - Microbiology, Department of Biology I, Ludwig Maximilians University Munich,
      Martinsried, Germany.
FAU - Haas, Rainer
AU  - Haas R
AD  - Max von Pettenkofer Institute for Hygiene and Medical Microbiology, Ludwig
      Maximilians University Munich, Munich, Germany.
FAU - Jung, Heinrich
AU  - Jung H
AD  - Microbiology, Department of Biology I, Ludwig Maximilians University Munich,
      Martinsried, Germany.
LA  - eng
PT  - Journal Article
PT  - Research Support, Non-U.S. Gov't
DEP - 20131217
PL  - United States
TA  - PLoS One
JT  - PloS one
JID - 101285081
SB  - IM
PMC - PMC3866251
OID - NLM: PMC3866251
EDAT- 2013/12/21 06:00
MHDA- 2013/12/21 06:00
CRDT- 2013/12/21 06:00
PHST- 2013 [ecollection]
PHST- 2013/09/13 [received]
PHST- 2013/11/14 [accepted]
PHST- 2013/12/17 [epublish]
AID - 10.1371/journal.pone.0083576 [doi]
AID - PONE-D-13-37784 [pii]
PST - epublish
SO  - PLoS One. 2013 Dec 17;8(12):e83576. doi: 10.1371/journal.pone.0083576.
      eCollection 2013.

PMID- 24353485
OWN - NLM
STAT- PubMed-not-MEDLINE
DA  - 20131219
DCOM- 20131219
LR  - 20131223
IS  - 1642-395X (Print)
IS  - 1642-395X (Linking)
VI  - 30
IP  - 5
DP  - 2013 Oct
TI  - Role of E-selectin and platelet endothelial cell adhesion molecule 1 in gastritis
      in food allergy patients.
PG  - 271-6
LID - 10.5114/pdia.2013.38354 [doi]
AB  - INTRODUCTION: The prevalence of food allergies and other allergic reactions is
      increasing worldwide, particularly in highly-urbanized populations. Cell adhesion
      molecules are expressed in response to various pro-inflammatory cytokines. The
      expression of intercellular adhesion molecule 1 - ICAM-1 (CD54), ICAM-1 (CD106), 
      P-selectin (CD62P), and E-selectin (CD62E) on vascular endothelial cells is
      induced by such pro-inflammatory cytokines as tumor necrosis factor alpha
      (TNF-alpha) and interleukin-1 (IL-1). AIM: To analyze concentrations of
      E-selectin and platelet endothelial cell adhesion molecule-1 (PECAM-1) in
      patients with an allergic type of food sensitivity co-existing with gastritis and
      to compare them to the values determined in individuals with dyspeptic symptoms
      not associated with allergic disorders. MATERIAL AND METHODS: The study included 
      80 patients, among them 50 individuals with food sensitivity confirmed based on
      compulsory standards, and 30 subjects with dyspeptic symptoms not accompanied by 
      allergic conditions. Venous blood samples were taken from each patient and
      concentrations of E-selectin and PECAM-1 were determined by means of ELISA.
      RESULTS: Mean concentrations of sE-selectin and sPECAM-1 in patients with food
      allergy amounted to 54.0 +/-21.6 ng/ml and 132.8 +/-31.4 ng/ml, respectively. In 
      individuals without food allergy, mean concentrations of sE-selectin and sPECAM-1
      were 57.7 +/-17.9 ng/ml and 139.6 +/-31.1 ng/ml, respectively. Patients with food
      allergy and individuals with dyspeptic symptoms not associated with food allergy 
      did not differ significantly in terms of sE-selectin concentrations (Mann-Whitney
      U-test, p = 0.453028). Similarly, no significant intergroup differences were
      observed with regard to sPECAM-1 concentrations (Mann-Whitney U-test, p =
      0.231054). CONCLUSIONS: Adhesion molecules play an important role in the
      development of inflammation. This study did not find significant differences in
      the concentrations of such molecules as sE-selectin and sPECAM-1 between patients
      with food allergy and gastritis, and subjects in whom gastritis was not
      accompanied by atopic disorders. A positive correlation between the
      concentrations of sPECAM-1 and E-selectin was observed in food allergy patients. 
      Consequently, it can be concluded that these molecules participate in the
      pathogenesis of the inflammatory process independently of the etiopathogenesis of
      gastritis.
FAU - Graczyk, Malgorzata
AU  - Graczyk M
AD  - Department of Allergology, Clinical Immunology and Internal Diseases, Ludwik
      Rydygier Collegium Medicum , Nicolaus Copernicus University, Dr. J. Biziel
      Memorial University Hospital No. 2, Bydgoszcz, Poland. Head of Department: Prof. 
      Zbigniew Bartuzi MD, PhD.
FAU - Przybyszewski, Michal
AU  - Przybyszewski M
AD  - Department of Allergology, Clinical Immunology and Internal Diseases, Ludwik
      Rydygier Collegium Medicum , Nicolaus Copernicus University, Dr. J. Biziel
      Memorial University Hospital No. 2, Bydgoszcz, Poland. Head of Department: Prof. 
      Zbigniew Bartuzi MD, PhD.
FAU - Kuzminski, Andrzej
AU  - Kuzminski A
AD  - Department of Allergology, Clinical Immunology and Internal Diseases, Ludwik
      Rydygier Collegium Medicum , Nicolaus Copernicus University, Dr. J. Biziel
      Memorial University Hospital No. 2, Bydgoszcz, Poland. Head of Department: Prof. 
      Zbigniew Bartuzi MD, PhD.
FAU - Tlappa, Jacek
AU  - Tlappa J
AD  - Emergency Medicine Department, Dr. J. Biziel Memorial University Hospital No. 2, 
      Bydgoszcz, Poland. Head of Department: Jacek Tlappa MD, PhD.
FAU - Mucka, Jacek
AU  - Mucka J
AD  - Emergency Medicine Department, Dr. J. Biziel Memorial University Hospital No. 2, 
      Bydgoszcz, Poland. Head of Department: Jacek Tlappa MD, PhD.
FAU - Napiorkowska, Katarzyna
AU  - Napiorkowska K
AD  - Department of Allergology, Clinical Immunology and Internal Diseases, Ludwik
      Rydygier Collegium Medicum , Nicolaus Copernicus University, Dr. J. Biziel
      Memorial University Hospital No. 2, Bydgoszcz, Poland. Head of Department: Prof. 
      Zbigniew Bartuzi MD, PhD.
FAU - Szynkiewicz, Ewa
AU  - Szynkiewicz E
AD  - Department of Allergology, Clinical Immunology and Internal Diseases, Ludwik
      Rydygier Collegium Medicum , Nicolaus Copernicus University, Dr. J. Biziel
      Memorial University Hospital No. 2, Bydgoszcz, Poland. Head of Department: Prof. 
      Zbigniew Bartuzi MD, PhD.
FAU - Zbikowska-Gotz, Magdalena
AU  - Zbikowska-Gotz M
AD  - Department of Allergology, Clinical Immunology and Internal Diseases, Ludwik
      Rydygier Collegium Medicum , Nicolaus Copernicus University, Dr. J. Biziel
      Memorial University Hospital No. 2, Bydgoszcz, Poland. Head of Department: Prof. 
      Zbigniew Bartuzi MD, PhD.
FAU - Bartuzi, Zbigniew
AU  - Bartuzi Z
AD  - Department of Allergology, Clinical Immunology and Internal Diseases, Ludwik
      Rydygier Collegium Medicum , Nicolaus Copernicus University, Dr. J. Biziel
      Memorial University Hospital No. 2, Bydgoszcz, Poland. Head of Department: Prof. 
      Zbigniew Bartuzi MD, PhD.
LA  - eng
PT  - Journal Article
DEP - 20131030
PL  - Poland
TA  - Postepy Dermatol Alergol
JT  - Postepy dermatologii i alergologii
JID - 101168357
PMC - PMC3858653
OID - NLM: PMC3858653
OTO - NOTNLM
OT  - food allergy
OT  - gastritis
OT  - sE-selectin
OT  - sPECAM-1
EDAT- 2013/12/20 06:00
MHDA- 2013/12/20 06:01
CRDT- 2013/12/20 06:00
PHST- 2012/09/18 [received]
PHST- 2013/06/25 [revised]
PHST- 2013/09/08 [accepted]
PHST- 2013/10/30 [epublish]
AID - 10.5114/pdia.2013.38354 [doi]
AID - 21574 [pii]
PST - ppublish
SO  - Postepy Dermatol Alergol. 2013 Oct;30(5):271-6. doi: 10.5114/pdia.2013.38354.
      Epub 2013 Oct 30.

PMID- 24351503
OWN - NLM
STAT- In-Process
DA  - 20140214
IS  - 1938-2707 (Electronic)
IS  - 0009-9228 (Linking)
VI  - 53
IP  - 3
DP  - 2014 Mar
TI  - A childhood case of eosinophilic gastritis and protein-losing enteropathy.
PG  - 289-92
LID - 10.1177/0009922813514849 [doi]
FAU - Pierog, Anne A
AU  - Pierog AA
AD  - 1Columbia University, New York, NY, USA.
FAU - Mencin, Ali A
AU  - Mencin AA
LA  - eng
PT  - Journal Article
DEP - 20131217
PL  - United States
TA  - Clin Pediatr (Phila)
JT  - Clinical pediatrics
JID - 0372606
SB  - AIM
SB  - IM
EDAT- 2013/12/20 06:00
MHDA- 2013/12/20 06:00
CRDT- 2013/12/20 06:00
PHST- 2013/12/17 [aheadofprint]
AID - 0009922813514849 [pii]
AID - 10.1177/0009922813514849 [doi]
PST - ppublish
SO  - Clin Pediatr (Phila). 2014 Mar;53(3):289-92. doi: 10.1177/0009922813514849. Epub 
      2013 Dec 17.

PMID- 24351343
OWN - NLM
STAT- MEDLINE
DA  - 20131219
DCOM- 20140226
IS  - 1555-9823 (Electronic)
IS  - 0003-1348 (Linking)
VI  - 79
IP  - 12
DP  - 2013 Dec
TI  - Eosinophilic jejunitis: is there a place for diagnostic laparoscopy?
PG  - E354-6
FAU - Saluja, Sundeep Singh
AU  - Saluja SS
AD  - Department of Gastrointestinal Surgery, GB Pant Hospital, New Delhi, India.
FAU - Manipadam, John Mathew
AU  - Manipadam JM
FAU - Batra, Vineeta Vijay
AU  - Batra VV
FAU - Puri, Amrender Singh
AU  - Puri AS
FAU - Mishra, Pramod Kumar
AU  - Mishra PK
LA  - eng
PT  - Case Reports
PT  - Journal Article
PL  - United States
TA  - Am Surg
JT  - The American surgeon
JID - 0370522
RN  - Eosinophilic enteropathy
SB  - IM
MH  - Adult
MH  - Enteritis/*diagnosis/therapy
MH  - Eosinophilia/*diagnosis/therapy
MH  - Gastritis/*diagnosis/therapy
MH  - Humans
MH  - Image-Guided Biopsy
MH  - Jejunal Diseases/*diagnosis/therapy
MH  - *Laparoscopy
MH  - Male
EDAT- 2013/12/20 06:00
MHDA- 2014/02/27 06:00
CRDT- 2013/12/20 06:00
PST - ppublish
SO  - Am Surg. 2013 Dec;79(12):E354-6.

PMID- 24349841
OWN - NLM
STAT- PubMed-not-MEDLINE
DA  - 20131218
DCOM- 20140224
LR  - 20140224
IS  - 2141-9248 (Print)
IS  - 2141-9248 (Linking)
VI  - 3
IP  - Suppl 1
DP  - 2013 Nov
TI  - Superior mesenteric artery syndrome: an uncommon cause of abdominal pain
      mimicking gastric outlet obstruction.
PG  - S24-6
LID - 10.4103/2141-9248.121214 [doi]
AB  - Upper gastrointestinal symptoms like vomiting, abdominal pain, abdominal
      distention may be caused by many conditions like complicated peptic/duodenal
      ulcer, gastritis or hiatal hernia. However, these symptoms are uncommonly
      produced by superior mesenteric artery (SMA) syndrome. SMA syndrome is triggered 
      when there is narrowing of the mesenteric angle and shortening of the
      aortomesenteric distance. We report a case of 42-year-old female who presented
      with features of gastric outlet obstruction which on further investigation was
      revealed as SMA syndrome. The aetiology, presentation, diagnosis and management
      of this unusual condition are discussed.
FAU - Shah, D
AU  - Shah D
AD  - Department of Radio-Diagnosis, Padmashree Dr. D.Y. Patil Hospital and Research
      Centre, Pimpri, Pune, Maharashtra, India.
FAU - Naware, S
AU  - Naware S
AD  - Department of Radio-Diagnosis, Padmashree Dr. D.Y. Patil Hospital and Research
      Centre, Pimpri, Pune, Maharashtra, India.
FAU - Thind, S
AU  - Thind S
AD  - Department of Radio-Diagnosis, Padmashree Dr. D.Y. Patil Hospital and Research
      Centre, Pimpri, Pune, Maharashtra, India.
FAU - Kuber, R
AU  - Kuber R
AD  - Department of Radio-Diagnosis, Padmashree Dr. D.Y. Patil Hospital and Research
      Centre, Pimpri, Pune, Maharashtra, India.
LA  - eng
PT  - Journal Article
PL  - India
TA  - Ann Med Health Sci Res
JT  - Annals of medical and health sciences research
JID - 101585351
PMC - PMC3853600
OID - NLM: PMC3853600
OTO - NOTNLM
OT  - Conventional radiography
OT  - Gastrointestinal outlet obstruction
OT  - Superior mesenteric artery syndrome
OT  - Upper gastrointestinal symptoms
EDAT- 2013/12/19 06:00
MHDA- 2013/12/19 06:01
CRDT- 2013/12/19 06:00
AID - 10.4103/2141-9248.121214 [doi]
AID - AMHSR-3-24 [pii]
PST - ppublish
SO  - Ann Med Health Sci Res. 2013 Nov;3(Suppl 1):S24-6. doi: 10.4103/2141-9248.121214.

PMID- 24349327
OWN - NLM
STAT- In-Process
DA  - 20131218
IS  - 1932-6203 (Electronic)
IS  - 1932-6203 (Linking)
VI  - 8
IP  - 12
DP  - 2013
TI  - Helicobacter pylori genotypes associated with gastric histo-pathological damages 
      in a Moroccan population.
PG  - e82646
LID - 10.1371/journal.pone.0082646 [doi]
AB  - H. pylori persistent infection induces chronic gastritis and is associated with
      peptic ulcer disease and gastric carcinoma development. The severity of these
      diseases is related to human's genetic diversity, H. pylori genetic variability
      and environmental factors. To identify the prevalence of histo-pathological
      damages caused by H. pylori infection in Moroccan population, and to determine
      their association to H. pylori genotypes, a prospective study has been conducted 
      during 3 years on patients attending the gastroenterology department of Hassan II
      University Hospital (CHU) of Fez, Morocco. A total of 801 Moroccan adults'
      patients were recruited; H. pylori was diagnosed and genotyped by PCR in biopsy
      specimens and histological exam was performed. We found a high rate of glandular 
      atrophy. Chronic inflammation, neutrophil activity and glandular atrophy showed
      statistically significant association with H. pylori infection. However,
      intestinal metaplasia was inversely associated to this infection and no
      association was observed with gastric cancer cases. A statistically significant
      association was found between intestinal metaplasia and vacAs1 and vac Am1
      genotypes in patients aged 50 years and more but not in younger. This last
      genotype is also associated to gastric cancer. In this study, gastric cancer
      showed no significant association with H. pylori. Further studies are warranted
      to determine the role of other etiological agents such as Epstein-Barr virus,
      human papillomavirus and possibly environmental and dietetic factors in the
      occurrence of this pathology.
FAU - Alaoui Boukhris, Samia
AU  - Alaoui Boukhris S
AD  - Laboratoire de Microbiologie et Biologie Moleculaire, Equipe micro-organismes et 
      facteurs oncogenes, Faculte de medecine et de Pharmacie de Fes (FMPF), Universite
      Sidi Mohammed Ben Abdellah (USMBA), Fes, Maroc ; Laboratoire de Biotechnologie,
      Faculte des sciences Dhar el Mehraz, USMBA, Fes, Maroc.
FAU - Amarti, Afaf
AU  - Amarti A
AD  - Service d'Anatomie pathologique CHU Hassan II, Fes, Maroc ; Laboratoire de
      Biologie des cancers, FMPF, USMBA, Fes, Maroc.
FAU - El Rhazi, Karima
AU  - El Rhazi K
AD  - Laboratoire d'Epidemiologie et de recherche clinique, FMPF, USMBA, Fes, Maroc.
FAU - El Khadir, Mounia
AU  - El Khadir M
AD  - Laboratoire de Microbiologie et Biologie Moleculaire, Equipe micro-organismes et 
      facteurs oncogenes, Faculte de medecine et de Pharmacie de Fes (FMPF), Universite
      Sidi Mohammed Ben Abdellah (USMBA), Fes, Maroc ; Laboratoire de Biotechnologie,
      Faculte des sciences Dhar el Mehraz, USMBA, Fes, Maroc.
FAU - Benajah, Dafr-Allah
AU  - Benajah DA
AD  - Service d'Hepato gastro-enterologie CHU Hassan II de Fes, Equipe Maladies de
      l'appareil digestif (FMPF), Fes, Maroc ; Laboratoire de Biologie des cancers,
      FMPF, USMBA, Fes, Maroc.
FAU - Ibrahimi, Sidi Adil
AU  - Ibrahimi SA
AD  - Service d'Hepato gastro-enterologie CHU Hassan II de Fes, Equipe Maladies de
      l'appareil digestif (FMPF), Fes, Maroc ; Laboratoire de Biologie des cancers,
      FMPF, USMBA, Fes, Maroc.
FAU - Nejjari, Chakib
AU  - Nejjari C
AD  - Laboratoire d'Epidemiologie et de recherche clinique, FMPF, USMBA, Fes, Maroc.
FAU - Mahmoud, Mustapha
AU  - Mahmoud M
AD  - Service de Bacteriologie CHU Hassan II, Fes, Maroc ; Laboratoire de Biologie des 
      cancers, FMPF, USMBA, Fes, Maroc.
FAU - Souleimani, Abdellah
AU  - Souleimani A
AD  - Laboratoire de Biotechnologie, Faculte des sciences Dhar el Mehraz, USMBA, Fes,
      Maroc.
FAU - Bennani, Bahia
AU  - Bennani B
AD  - Laboratoire de Microbiologie et Biologie Moleculaire, Equipe micro-organismes et 
      facteurs oncogenes, Faculte de medecine et de Pharmacie de Fes (FMPF), Universite
      Sidi Mohammed Ben Abdellah (USMBA), Fes, Maroc ; Laboratoire de Biotechnologie,
      Faculte des sciences Dhar el Mehraz, USMBA, Fes, Maroc ; Laboratoire de Biologie 
      des cancers, FMPF, USMBA, Fes, Maroc.
LA  - eng
PT  - Journal Article
PT  - Research Support, Non-U.S. Gov't
DEP - 20131209
PL  - United States
TA  - PLoS One
JT  - PloS one
JID - 101285081
SB  - IM
PMC - PMC3857243
OID - NLM: PMC3857243
EDAT- 2013/12/19 06:00
MHDA- 2013/12/19 06:00
CRDT- 2013/12/19 06:00
PHST- 2013 [ecollection]
PHST- 2013/05/07 [received]
PHST- 2013/10/25 [accepted]
PHST- 2013/12/09 [epublish]
AID - 10.1371/journal.pone.0082646 [doi]
AID - PONE-D-13-18564 [pii]
PST - epublish
SO  - PLoS One. 2013 Dec 9;8(12):e82646. doi: 10.1371/journal.pone.0082646. eCollection
      2013.

PMID- 24348841
OWN - NLM
STAT- Publisher
DA  - 20131218
IS  - 1792-1074 (Print)
IS  - 1792-1074 (Linking)
VI  - 7
IP  - 1
DP  - 2014 Jan
TI  - Expression of gammaH2AX in various gastric pathologies and its association with
      infection.
PG  - 159-163
AB  - Phosphorylation of H2AX at Ser 139 (gammaH2AX) is a biomarker of DNA
      double-strand breaks (DSBs). The present study aimed to explore the association
      between gammaH2AX levels and gastric pathology and Helicobacter pylori (H.
      pylori) infection. Gastric biopsies were obtained from 302 H. pylori-negative and
      -positive patients, including those with chronic gastritis (CG), intestinal
      metaplasia (IM), dysplasia (Dys) and gastric cancer (GC). Proteins were extracted
      from five gastric epithelial cell lines and from 10 specimens of matched GC and
      adjacent normal tissues. The expression of gammaH2AX, a biomarker for the
      detection of DNA DSBs, in gastric tissues was detected by immunohistochemistry
      and western blotting. The expression of gammaH2AX progressively increased in
      tissues according to pathological stage from CG to Dys, but was slightly
      decreased in GC. H. pylori infection was associated with increased gammaH2AX
      expression, IM and Dys. Overexpression of gammaH2AX in GC was found to correlate 
      with tumor location, gross appearance, differentiation, depth of invasion, TNM
      stage and lymph node metastasis. The results indicated that DSBs appear to be an 
      early molecular event in gastric carcinogenesis, which may be associated with H. 
      pylori infection. Moreover, immunohistochemical staining of gammaH2AX was found
      to correlate with a number of clinicopathological characteristics. The expression
      of gammaH2AX may serve as a valuable biomarker for the diagnosis and progression 
      of GC.
FAU - Xie, Chuan
AU  - Xie C
AD  - Department of Gastroenterology, The First Affiliated Hospital, Nanchang
      University, Nanchang, Jiangxi 330006, P.R. China.
FAU - Xu, Li-Yao
AU  - Xu LY
AD  - Department of Gastroenterology, The First Affiliated Hospital, Nanchang
      University, Nanchang, Jiangxi 330006, P.R. China.
FAU - Yang, Zhen
AU  - Yang Z
AD  - Department of Gastroenterology, The First Affiliated Hospital, Nanchang
      University, Nanchang, Jiangxi 330006, P.R. China.
FAU - Cao, Xi-Mei
AU  - Cao XM
AD  - Department of Gastroenterology, The First Affiliated Hospital, Nanchang
      University, Nanchang, Jiangxi 330006, P.R. China.
FAU - Li, Wei
AU  - Li W
AD  - Department of Gastroenterology, The First Affiliated Hospital, Nanchang
      University, Nanchang, Jiangxi 330006, P.R. China.
FAU - Lu, Nong-Hua
AU  - Lu NH
AD  - Department of Gastroenterology, The First Affiliated Hospital, Nanchang
      University, Nanchang, Jiangxi 330006, P.R. China.
LA  - ENG
PT  - JOURNAL ARTICLE
DEP - 20131120
TA  - Oncol Lett
JT  - Oncology letters
JID - 101531236
PMC - PMC3861580
OTO - NOTNLM
OT  - DNA double-strand breaks
OT  - Helicobacter pylori
OT  - gastric carcinogenesis
OT  - γH2AX
EDAT- 2013/12/19 06:00
MHDA- 2013/12/19 06:00
CRDT- 2013/12/19 06:00
PHST- 2013/05/06 [received]
PHST- 2013/11/12 [accepted]
PHST- 2013/11/20 [epublish]
AID - 10.3892/ol.2013.1693 [doi]
AID - ol-07-01-0159 [pii]
PST - ppublish
SO  - Oncol Lett. 2014 Jan;7(1):159-163. Epub 2013 Nov 20.

PMID- 24345888
OWN - NLM
STAT- In-Process
DA  - 20140402
IS  - 1759-5053 (Electronic)
IS  - 1759-5045 (Linking)
VI  - 11
IP  - 4
DP  - 2014 Apr
TI  - Clinical effects of Helicobacter pylori outside the stomach.
PG  - 234-42
LID - 10.1038/nrgastro.2013.243 [doi]
AB  - The discovery of Helicobacter pylori infection in the stomach could be considered
      as one of the most important events of modern gastroenterology. Understanding of 
      the natural history of many disorders of the upper gastrointestinal tract,
      including chronic gastritis, peptic ulcer disease, gastric cancer and MALT
      lymphoma, was altered by this discovery. Interestingly, epidemiological studies
      have also revealed a correlation between H. pylori infection and some diseases
      localized outside the stomach, especially those characterized by persistent and
      low-grade systemic inflammation. Of note, H. pylori has an important role in iron
      deficiency anaemia, idiopathic thrombocytopenic purpura and vitamin B12
      deficiency. Moreover, the association of this bacterial pathogen with many other 
      diseases, including hepatobiliary, pancreatic, cardiovascular and
      neurodegenerative disorders is currently under investigation. In this Review, we 
      summarize the results of the most important studies performed to date surrounding
      the association of H. pylori infection with extragastric diseases, as well as the
      strength of the evidence. We also provide information concerning bacterial-host
      interactions and the mechanisms implicated in the pathogenesis of each of these
      extragastric diseases.
FAU - Franceschi, Francesco
AU  - Franceschi F
AD  - Internal Medicine Institute, Catholic University of Rome, Policlinico A. Gemelli 
      Largo A. Gemelli, 8-00168 Rome, Italy.
FAU - Zuccala, Giuseppe
AU  - Zuccala G
AD  - Internal Medicine Institute, Catholic University of Rome, Policlinico A. Gemelli 
      Largo A. Gemelli, 8-00168 Rome, Italy.
FAU - Roccarina, Davide
AU  - Roccarina D
AD  - Internal Medicine Institute, Catholic University of Rome, Policlinico A. Gemelli 
      Largo A. Gemelli, 8-00168 Rome, Italy.
FAU - Gasbarrini, Antonio
AU  - Gasbarrini A
AD  - Internal Medicine and Gastroenterology, Catholic University of Rome, Policlinico 
      A. Gemelli Largo A. Gemelli, 8-00168 Rome, Italy.
LA  - eng
PT  - Journal Article
DEP - 20131217
PL  - England
TA  - Nat Rev Gastroenterol Hepatol
JT  - Nature reviews. Gastroenterology & hepatology
JID - 101500079
SB  - IM
EDAT- 2013/12/19 06:00
MHDA- 2013/12/19 06:00
CRDT- 2013/12/19 06:00
PHST- 2013/12/17 [aheadofprint]
AID - nrgastro.2013.243 [pii]
AID - 10.1038/nrgastro.2013.243 [doi]
PST - ppublish
SO  - Nat Rev Gastroenterol Hepatol. 2014 Apr;11(4):234-42. doi:
      10.1038/nrgastro.2013.243. Epub 2013 Dec 17.

PMID- 24345032
OWN - NLM
STAT- MEDLINE
DA  - 20131224
DCOM- 20140408
IS  - 1744-9081 (Electronic)
IS  - 1744-9081 (Linking)
VI  - 9
DP  - 2013
TI  - Experimental gastritis leads to anxiety- and depression-like behaviors in female 
      but not male rats.
PG  - 46
LID - 10.1186/1744-9081-9-46 [doi]
AB  - Human and animals studies support the idea that there is a gender-related
      co-morbidity of pain-related and inflammatory gastrointestinal (GI) diseases with
      psychological disorders. This co-morbidity is the evidence for the existence of
      GI-brain axis which consists of immune (cytokines), neural (vagus nerve) and
      neuroendocrine (HPA axis) pathways. Psychological stress causes disturbances in
      GI physiology, such as altered GI barrier function, changes in motility and
      secretion, development of visceral hypersensitivity, and dysfunction of
      inflammatory responses. Whether GI inflammation would exert impact on
      psychological behavior is not well established. We examined the effect of
      experimental gastritis on anxiety- and depression-like behaviors in male and
      female Sprague-Dawley rats, and evaluated potential mechanisms of action.
      Gastritis was induced by adding 0.1% (w/v) iodoacetamide (IAA) to the sterile
      drinking water for 7 days. Sucrose preference test assessed the depression-like
      behavior, open field test and elevated plus maze evaluated the anxiety-like
      behavior. IAA treatment induced gastric inflammation in rats of either gender. No
      behavioral abnormality or dysfunction of GI-brain axis was observed in male rats 
      with IAA-induced gastritis. Anxiety- and depression-like behaviors were apparent 
      and the HPA axis was hyperactive in female rats with IAA-induced gastritis. Our
      results show that gastric inflammation leads to anxiety- and depression-like
      behaviors in female but not male rats via the neuroendocrine (HPA axis) pathway, 
      suggesting that the GI inflammation can impair normal brain function and induce
      changes in psychological behavior in a gender-related manner through the
      GI-to-brain signaling.
FAU - Luo, Jia
AU  - Luo J
FAU - Wang, Tao
AU  - Wang T
FAU - Liang, Shan
AU  - Liang S
FAU - Hu, Xu
AU  - Hu X
FAU - Li, Wei
AU  - Li W
FAU - Jin, Feng
AU  - Jin F
AD  - Key Laboratory of Mental Health, Institute of Psychology, Chinese Academy of
      Sciences, Beijing, China. jinfeng@psych.ac.cn.
LA  - eng
PT  - Journal Article
DEP - 20131217
PL  - England
TA  - Behav Brain Funct
JT  - Behavioral and brain functions : BBF
JID - 101245751
RN  - EC 1.11.1.7 (Peroxidase)
RN  - ZRH8M27S79 (Iodoacetamide)
SB  - IM
MH  - Animals
MH  - Anxiety/enzymology/*etiology
MH  - Behavior, Animal/*physiology
MH  - Depression/enzymology/*etiology
MH  - Female
MH  - Gastritis/chemically induced/*complications/enzymology
MH  - Iodoacetamide
MH  - Male
MH  - Motor Activity/physiology
MH  - Peroxidase/metabolism
MH  - Rats
MH  - Rats, Sprague-Dawley
MH  - *Sex Characteristics
MH  - Stomach/enzymology
MH  - Stress, Psychological/enzymology/etiology
PMC - PMC3878489
OID - NLM: PMC3878489
EDAT- 2013/12/19 06:00
MHDA- 2014/04/09 06:00
CRDT- 2013/12/19 06:00
PHST- 2013/07/17 [received]
PHST- 2013/12/10 [accepted]
PHST- 2013/12/17 [aheadofprint]
AID - 1744-9081-9-46 [pii]
AID - 10.1186/1744-9081-9-46 [doi]
PST - epublish
SO  - Behav Brain Funct. 2013 Dec 17;9:46. doi: 10.1186/1744-9081-9-46.

PMID- 24343489
OWN - NLM
STAT- MEDLINE
DA  - 20131217
DCOM- 20140403
IS  - 0041-4131 (Print)
IS  - 0041-4131 (Linking)
VI  - 91
IP  - 11
DP  - 2013 Nov
TI  - Endoscopic diagnosis in a Tunisian pediatric population with upper
      gastrointestinal bleeding.
PG  - 655-60
AB  - BACKGROUND: Esophagogastroduodenoscopy (EGD) is currently considered the first
      line diagnostic procedure chosen for Upper Gastrointestinal Bleeding (UGIB) since
      1970. However, studies are still limited in our country. AIM: Finding out the
      most common causes of UGIB in children and whether the causes differed according 
      to age in developing and developed countries. METHODS: A retrospective review of 
      the medical records of children referred to the Paediatric Gastroenterology
      Department of The Tunis Hospital of Children between January 1998 and December
      2006 for upper gastrointestinal bleeding. The children were divided into three
      groups; G1: neonates; G2: infants; G 3: children and adolescents. RESULTS: The
      study involved 614 endoscopies. The aetiology was not ascertained in 20.68%of
      cases. G1 included 125 newborns: 24 with no identified causes, 97 mucosal lesions
      (isolated or associated); two ulcers and two tumours. G2 and G3 included
      respectively 205 infants and 289 children. Toxic drug intake was recorded in 140 
      out of 489 patients. Endoscopy was normal in 101 cases. Peptic oesophagitis was
      recorded in 57/205 (27.8%) of G2 infants versus 52/284 (10%) of G3 children
      (p=0.015). Gastritis was recorded in 164/284 (55.6%) of G2 infants versus 86/205 
      (41.9%) of G3 children (p</=0.001). Peptic ulcers were reported in ten boys.
      Mallory Weiss tears and Variceal lesions were found in respectively eleven and
      ten cases. CONCLUSION: Aetiologies of UGIB in children in Tunisia varied
      according to age and geographic areas.
FAU - Mrad, Sonia Mazigh
AU  - Mrad SM
FAU - Boukthir, Samir
AU  - Boukthir S
FAU - Brini, Ines
AU  - Brini I
FAU - Hachicha, Selma
AU  - Hachicha S
FAU - Samoud, Azza
AU  - Samoud A
LA  - eng
PT  - Journal Article
PL  - Tunisia
TA  - Tunis Med
JT  - La Tunisie medicale
JID - 0413766
SB  - IM
MH  - Adolescent
MH  - Child
MH  - Child, Preschool
MH  - *Endoscopy, Gastrointestinal
MH  - Female
MH  - Gastrointestinal Diseases/*diagnosis
MH  - Gastrointestinal Hemorrhage/*etiology
MH  - Humans
MH  - Infant
MH  - Infant, Newborn
MH  - Male
MH  - Retrospective Studies
MH  - Tunisia
EDAT- 2013/12/18 06:00
MHDA- 2014/04/04 06:00
CRDT- 2013/12/18 06:00
AID - /article-medicale-tunisie.php?article=2314 [pii]
PST - ppublish
SO  - Tunis Med. 2013 Nov;91(11):655-60.

PMID- 24342777
OWN - NLM
STAT- In-Process
DA  - 20140127
IS  - 1872-7573 (Electronic)
IS  - 0378-8741 (Linking)
VI  - 151
IP  - 2
DP  - 2014 Feb 3
TI  - Syk and Src are major pharmacological targets of a Cerbera manghas methanol
      extract with kaempferol-based anti-inflammatory activity.
PG  - 960-9
LID - 10.1016/j.jep.2013.12.009 [doi]
LID - S0378-8741(13)00872-6 [pii]
AB  - ETHNOPHARMACOLOGICAL RELEVANCE: Cerbera manghas L. (Apocynaceae), a semi-mangrove
      medicinal plant distributed throughout tropical and subtropical countries, is
      traditionally known to possess analgesic, anti-inflammatory, anti-convulsant,
      cardiotonic, and hypotensive activity. In vitro and in vivo anti-inflammatory
      activities of a methanol extract of the leaves of Cerbera manghas and the
      underlying molecular mechanisms were investigated to validate the
      ethnopharmacological use of this plant. MATERIALS AND METHODS: The effect of
      Cerbera manghas methanol extract (Cm-ME) on the production of inflammatory
      mediators and the induction of HCl/EtOH-treated gastritis was explored using
      macrophages, HEK293 cells, and ICR mice. The molecular targets of this extract
      and potential active components in Cm-ME were also investigated. RESULTS: Cm-ME
      inhibited the production of nitric oxide (NO) in lipopolysaccharide (LPS)-treated
      RAW264.7 cells and peritoneal macrophages in a dose-dependent manner. This
      extract also suppressed the expression of NO synthase (iNOS) and cyclooxygenase
      (COX)-2. NF-kappaB-mediated enhancement of luciferase activity, nuclear
      translocation of p50 and p65, and phosphorylation of IkappaBalpha were markedly
      reduced by Cm-ME treatment. Direct enzyme assays, reporter gene assays, and
      immunoprecipitation analysis of kinases revealed Syk and Src as
      immunopharmacological targets of Cm-ME. Moreover, this extract strongly
      ameliorated the gastric symptoms induced by HCl/EtOH treatment of mice. Finally, 
      HPLC analysis and pharmacological tests identified kaempferol as an active
      component of the extract with Src/Syk inhibitory activities. CONCLUSION:
      Inhibition of Syk/Src and the NF-kappaB pathway by kaempferol could play a key
      role in the anti-inflammatory pharmacological action of Cerbera manghas.
CI  - Copyright (c) 2013 Elsevier Ireland Ltd. All rights reserved.
FAU - Jeong, Hye Yoon
AU  - Jeong HY
AD  - Department of Genetic Engineering, Sungkyunkwan University, Suwon 440-746,
      Republic of Korea.
FAU - Sung, Gi-Ho
AU  - Sung GH
AD  - Department of Herbal Crop Research, National Institutes of Horticultural & Herbal
      Science, Rural Development Administration, Suwon 441-707, Republic of Korea.
FAU - Kim, Ji Hye
AU  - Kim JH
AD  - Department of Genetic Engineering, Sungkyunkwan University, Suwon 440-746,
      Republic of Korea.
FAU - Yoon, Ju Young
AU  - Yoon JY
AD  - Department of Genetic Engineering, Sungkyunkwan University, Suwon 440-746,
      Republic of Korea.
FAU - Yang, Yanyan
AU  - Yang Y
AD  - Department of Genetic Engineering, Sungkyunkwan University, Suwon 440-746,
      Republic of Korea.
FAU - Park, Jae Gwang
AU  - Park JG
AD  - Department of Genetic Engineering, Sungkyunkwan University, Suwon 440-746,
      Republic of Korea.
FAU - Kim, Shi Hyoung
AU  - Kim SH
AD  - Department of Genetic Engineering, Sungkyunkwan University, Suwon 440-746,
      Republic of Korea.
FAU - Yi, Young-Su
AU  - Yi YS
AD  - Department of Genetic Engineering, Sungkyunkwan University, Suwon 440-746,
      Republic of Korea.
FAU - Yang, Woo Seok
AU  - Yang WS
AD  - Department of Genetic Engineering, Sungkyunkwan University, Suwon 440-746,
      Republic of Korea.
FAU - Yoon, Deok Hyo
AU  - Yoon DH
AD  - Department of Biochemistry, Kangwon National University, Chuncheon 200-701,
      Republic of Korea.
FAU - Kim, Tae Woong
AU  - Kim TW
AD  - Department of Biochemistry, Kangwon National University, Chuncheon 200-701,
      Republic of Korea.
FAU - Kim, Jong-Hoon
AU  - Kim JH
AD  - Department of Veterinary Physiology, College of Veterinary Medicine, Biosafety
      Research Institute, Chonbuk National University, Jeonju 561-756, Republic of
      Korea. Electronic address: jhkim1@chonbuk.ac.kr.
FAU - Cho, Jae Youl
AU  - Cho JY
AD  - Department of Genetic Engineering, Sungkyunkwan University, Suwon 440-746,
      Republic of Korea. Electronic address: jaecho@skku.edu.
LA  - eng
PT  - Journal Article
PT  - Research Support, Non-U.S. Gov't
DEP - 20131214
PL  - Ireland
TA  - J Ethnopharmacol
JT  - Journal of ethnopharmacology
JID - 7903310
SB  - IM
OTO - NOTNLM
OT  - 3-4,5-dimethylthiazol-2-yl)-2,5-diphenyltetrazolium bromide, a tetrazole
OT  - AP-1
OT  - Anti-inflammatory effect
OT  - Apocynaceae
OT  - CMC
OT  - COX
OT  - Cerbera manghas L.
OT  - EIA
OT  - IKK
OT  - Inflammatory mediator
OT  - IκB kinase
OT  - IκBα
OT  - JNK
OT  - LPS
OT  - MTT
OT  - MyD88
OT  - NF-κB
OT  - NO
OT  - PEI
OT  - PG
OT  - PI3K
OT  - PMA
OT  - Phorbol 12-myristate 13-acetate
OT  - RT-PCR
OT  - Src
OT  - Syk
OT  - TLR
OT  - activator protein-1
OT  - c-Jun N-terminal kinase
OT  - cyclooxygenase
OT  - enzyme immunoassay
OT  - iNOS
OT  - inducible NO synthase
OT  - inhibitor of kappa B alpha
OT  - lipopolysaccharide
OT  - myeloid differentiation primary response gene (88)
OT  - nitric oxide
OT  - nuclear factor-κB
OT  - phosphoinositide-3-kinase
OT  - polyethylenimine.
OT  - prostaglandin
OT  - reverse transcriptase-polymerase chain reaction
OT  - sodium carboxymethylcellulose
OT  - spleen tyrosine kinase
OT  - toll-like receptors (TLR)
EDAT- 2013/12/18 06:00
MHDA- 2013/12/18 06:00
CRDT- 2013/12/18 06:00
PHST- 2013/10/08 [received]
PHST- 2013/11/24 [revised]
PHST- 2013/12/05 [accepted]
PHST- 2013/12/14 [aheadofprint]
AID - S0378-8741(13)00872-6 [pii]
AID - 10.1016/j.jep.2013.12.009 [doi]
PST - ppublish
SO  - J Ethnopharmacol. 2014 Feb 3;151(2):960-9. doi: 10.1016/j.jep.2013.12.009. Epub
      2013 Dec 14.

PMID- 24341204
OWN - NLM
STAT- MEDLINE
DA  - 20131217
DCOM- 20140117
IS  - 0026-9050 (Print)
IS  - 0026-9050 (Linking)
VI  - 334
IP  - 9
DP  - 2013 Sep
TI  - [Clinicopathologic and endoscopic characteristics of chronic gastritis in flight 
      personnel].
PG  - 54-8
AB  - Surveyed 119 men in flight personnel. All were performed
      esophagogastroduodenoscopy and morphological study of biopsy material. Level of
      specific antibodies to Helicobacter pylorus (Hp) by enzyme immunoassay was
      determined, performed breathing Helika-test; Hp was determined by cytological
      method. Performed acidogastrometry. In 8 patients revealed erosive antral
      gastritis, 99--chronic gastritis, 12 patients have no stomach or duodenal ulcers.
      All patients with erosive gastritis were infected with Hp. antibodies to Hp were 
      detected in all patients with chronic gastritis, and Helika-test and cytology for
      Hp were negative in 18.2% of patients in this group.
FAU - Chernekhovskaia, N E
AU  - Chernekhovskaia NE
FAU - Shcherbakov, P L
AU  - Shcherbakov PL
FAU - Bygaieva, M Iu
AU  - Bygaieva MIu
LA  - rus
PT  - English Abstract
PT  - Journal Article
PL  - Russia (Federation)
TA  - Voen Med Zh
JT  - Voenno-meditsinskii zhurnal
JID - 2984871R
RN  - 0 (Antibodies, Bacterial)
SB  - IM
MH  - Adult
MH  - *Aerospace Medicine
MH  - Antibodies, Bacterial/*blood
MH  - *Endoscopy, Gastrointestinal
MH  - *Gastritis/blood/microbiology/pathology
MH  - *Helicobacter Infections/blood/microbiology/pathology
MH  - *Helicobacter pylori
MH  - Humans
MH  - Male
MH  - Middle Aged
MH  - *Military Personnel
MH  - Retrospective Studies
EDAT- 2013/12/18 06:00
MHDA- 2014/01/18 06:00
CRDT- 2013/12/18 06:00
PST - ppublish
SO  - Voen Med Zh. 2013 Sep;334(9):54-8.

PMID- 24340919
OWN - NLM
STAT- MEDLINE
DA  - 20131213
DCOM- 20140116
IS  - 0016-9900 (Print)
IS  - 0016-9900 (Linking)
IP  - 5
DP  - 2013 Sep-Oct
TI  - [The study of spatial distribution of Helicobacter pylori infection rate in
      able-bodied population of Moscow in the course of medical examination of the
      manufacturing contingents].
PG  - 79-82
AB  - Numerous studies have shown that Helicobacter pylori (H. pylori) is a leading
      etiologic factor in the development of chronic atrophic gastritis, one gastric
      ulcer and duodenal ulcer and gastric cancer. Effective prevention of
      gastroduodenal pathology requires the right information about its prevalence in
      the population and risk factors. The most reliable information can be obtained
      during medical examination of the able-bodied population, which provides in-depth
      clinical examination of contingents with the identification of asymptomatic
      pathology, detection of risk groups, the substantiation ofprophylactic measures
      and tracking their efficacy. MATERIAL AND METHODS: During the clinical
      examination of the manufacturing contingents there was performed a study of the
      presence of infection Helicobacter pylori (H. pylori) in 2414 people aged 19 to
      74 years. For more details on the presence of gastroduodenal pathology 991 people
      were examined with the use of clinical methods and interviews. The aggregation of
      information presented in the form of estimates for its geocoding and mapping has 
      been made. Cluster analysis was performed. RESULTS: H. pylori infection was
      diagnosed in 2,182 people accounting for 90.4% out of 2414 examined cases.
      Infections occurred equally in males--91.7% and females--89.6%. The risk of
      development of gastroduodenal pathology in individuals infected with H. pylori is
      4.4 times greater than the risk in seronegative individuals (95%, confidence
      interval 1.9-6.4). Cluster analysis revealed a statistically significant clusters
      for the strata with a prevalence of 100% (X2 = 45.5204) and below 50% of
      infection rate (X2 = 7.36). It is in prospect to analyze in more detail the data 
      relating to these areas in order to identify the factors contributing to the
      different degree of infection rate of residents, including the assessment of
      drinking water.
FAU - Rakhmanin, Iu A
AU  - Rakhmanin IuA
FAU - Zykova, I E
AU  - Zykova IE
FAU - Fedichkina, T P
AU  - Fedichkina TP
FAU - Solenova, L G
AU  - Solenova LG
FAU - German, S V
AU  - German SV
FAU - Modestova, A V
AU  - Modestova AV
FAU - Kislitsin, V A
AU  - Kislitsin VA
LA  - rus
PT  - Comparative Study
PT  - English Abstract
PT  - Journal Article
PL  - Russia (Federation)
TA  - Gig Sanit
JT  - Gigiena i sanitariia
JID - 0412700
SB  - IM
MH  - Adult
MH  - Aged
MH  - *Diagnostic Techniques, Digestive System
MH  - Female
MH  - Helicobacter Infections/diagnosis/*epidemiology
MH  - Helicobacter pylori/*isolation & purification
MH  - Humans
MH  - Incidence
MH  - *Industry
MH  - Male
MH  - Middle Aged
MH  - Moscow/epidemiology
MH  - *Occupational Health
MH  - Prevalence
MH  - Risk Factors
MH  - *Urban Population
MH  - Young Adult
EDAT- 2013/12/18 06:00
MHDA- 2014/01/17 06:00
CRDT- 2013/12/18 06:00
PST - ppublish
SO  - Gig Sanit. 2013 Sep-Oct;(5):79-82.

PMID- 24340887
OWN - NLM
STAT- MEDLINE
DA  - 20131213
DCOM- 20140117
IS  - 1426-9686 (Print)
IS  - 1426-9686 (Linking)
VI  - 35
IP  - 208
DP  - 2013 Oct
TI  - [Polymorphism of helicobacter pylori and the presence of genes babA2 and sabA and
      endoscopic and histopathological changes in patients infected with Heicobacter
      pylori].
PG  - 191-5
AB  - The infection of Helicobacter pylori is the main reason of a duodenal and gastric
      ulcer disease. Among other virulence factors of Helicobacter pylori, there are
      outer membrane proteins (OMPs), such as babA2 and sabA. THE AIM OF THE STUDY: An 
      assessment of a relationship between the presence of genes babA2 and sabA and
      endoscopic and histopathologic changes during gastritis, duodenitis and an ulcer 
      disease. MATERIAL AND METHODS: We included 119 patients aged from 3 to 17
      (average 13.6) with gastritis and duodenitis and the infection of Helicobacter
      pylori. The endoscopy was conducted with taking samples of the mucosa for the
      histopathologic and genetic examination. The degree of endoscopic and
      histopatologic changes were determined according to Sydney's classification. The 
      patients were devided in the extra groups with a small level (without erosion)
      and with a large level (with erosion) of endoscopic changes. To identify the
      infection of Helicobacter pylori, the PCR technique was used and then the
      presence of the babA2 and sabA genes of Helicobacter pylori was verified. The
      genetic confirmation of Helicobacter pylori infection was obtained in 88 patients
      and material was directed to the further examination. RESULTS: Not statistically 
      significant differences were determined between endoscopic and histopathologic
      pictures and either the presence or absence of the genes babA2 and sabA.
      CONCLUSION: The presence of the genes babA2 and sabA is not related with level of
      endoscopic and histopathologic changes in pediatrics patients.
FAU - Gasiorowska, Joanna
AU  - Gasiorowska J
AD  - Collegium Medicum in Bydgoszcz, the Nicolaus Copemrnicus University of Torun,
      Department of Pediatrics, Allergology and Gastroenterology. klped@cm.umk.pl
FAU - Parzecka, Monika
AU  - Parzecka M
AD  - Collegium Medicum in Bydgoszcz, the Nicolaus Copemrnicus University of Torun,
      Department of Endoscopy and Gastrointestinal Functional Testing for Children and 
      Adolescents.
FAU - Szaflarska-Poplawska, Anna
AU  - Szaflarska-Poplawska A
AD  - Collegium Medicum in Bydgoszcz, the Nicolaus Copemrnicus University of Torun,
      Department of Endoscopy and Gastrointestinal Functional Testing for Children and 
      Adolescents.
FAU - Gorzkiewicz, Marta
AU  - Gorzkiewicz M
AD  - Collegium Medicum in Bydgoszcz, the Nicolaus Copemrnicus University of Torun,
      Department of Molecular Genetics and Justice.
FAU - Grzybowski, Tomasz
AU  - Grzybowski T
AD  - Collegium Medicum in Bydgoszcz, the Nicolaus Copemrnicus University of Torun,
      Department of Molecular Genetics and Justice.
LA  - pol
PT  - English Abstract
PT  - Journal Article
TT  - Polimorfizm Helicobacter pylori i obecnoss genow babA2 i sabA a obraz endoskopowy
      i histopatologiczny u chorych zakazonych Helicobacter pylori.
PL  - Poland
TA  - Pol Merkur Lekarski
JT  - Polski merkuriusz lekarski : organ Polskiego Towarzystwa Lekarskiego
JID - 9705469
RN  - 0 (Adhesins, Bacterial)
RN  - 0 (BabA protein, Helicobacter pylori)
RN  - 0 (SabA protein, Helicobacter pylori)
RN  - 0 (Virulence Factors)
SB  - IM
MH  - Adhesins, Bacterial/*isolation & purification
MH  - Adolescent
MH  - Child
MH  - Child, Preschool
MH  - Duodenitis/microbiology/pathology
MH  - Female
MH  - Gastric Mucosa/*microbiology/*pathology
MH  - Gastritis/microbiology/pathology
MH  - Gastroscopy
MH  - Helicobacter Infections/*microbiology/*pathology
MH  - Helicobacter pylori/*genetics/pathogenicity
MH  - Humans
MH  - Male
MH  - Polymorphism, Genetic
MH  - Stomach Ulcer/microbiology/pathology
MH  - Virulence Factors/genetics
EDAT- 2013/12/18 06:00
MHDA- 2014/01/18 06:00
CRDT- 2013/12/18 06:00
PST - ppublish
SO  - Pol Merkur Lekarski. 2013 Oct;35(208):191-5.

PMID- 24338710
OWN - NLM
STAT- MEDLINE
DA  - 20140409
DCOM- 20140609
IS  - 1423-0380 (Electronic)
IS  - 1010-4283 (Linking)
VI  - 35
IP  - 4
DP  - 2014 Apr
TI  - Reduced mRNA expression levels of MBD2 and MBD3 in gastric carcinogenesis.
PG  - 3447-53
LID - 10.1007/s13277-013-1455-y [doi]
AB  - Aberrant methylation has been reported in several neoplasias, including gastric
      cancer. The methyl-CpG-binding domain (MBD) family proteins have been implicated 
      in the chromatin remodeling process, leading to the modulation of gene
      expression. To evaluate the role of MBD2 and MBD3 in gastric carcinogenesis and
      the possible association with clinicopathological characteristics, we assessed
      the mRNA levels and promoter methylation patterns in gastric tissues. In this
      study, MBD2 and MBD3 mRNA levels were determined by RT-qPCR in 28 neoplastic and 
      adjacent nonneoplastic and 27 gastritis and non-gastritis samples. The promoter
      methylation status was determined by bisulfite sequencing, and we found reduced
      MBD2 and MBD3 levels in the neoplastic samples compared with the other groups.
      Moreover, a strong correlation between the MBD2 and MBD3 expression levels was
      observed in each set of paired samples. Our data also showed that the neoplastic 
      tissues exhibited higher MBD2 promoter methylation than the other groups.
      Interestingly, the non-gastritis group was the only one with positive methylation
      in the MBD3 promoter region. Furthermore, a weak correlation between gene
      expression and methylation was observed. Therefore, our data suggest that DNA
      methylation plays a minor role in the regulation of MBD2 and MBD3 expression, and
      the presence of methylation at CpGs that interact with transcription factor
      complexes might also be involved in the modulation of these genes. Moreover,
      reduced mRNA expression of MBD2 and MBD3 is implicated in gastric carcinogenesis,
      and thus, further investigations about these genes should be conducted for a
      better understanding of the role of abnormal methylation involved in this
      neoplasia.
FAU - Pontes, Thais Brilhante
AU  - Pontes TB
AD  - Disciplina de Genetica, Departamento de Morfologia e Genetica, Universidade
      Federal de Sao Paulo, Rua Botucatu, 740 - Ed. Leitao da Cunha - 1 masculineandar,
      Sao Paulo, 04023-900, SP, Brazil.
FAU - Chen, Elizabeth Suchi
AU  - Chen ES
FAU - Gigek, Carolina Oliveira
AU  - Gigek CO
FAU - Calcagno, Danielle Queiroz
AU  - Calcagno DQ
FAU - Wisnieski, Fernanda
AU  - Wisnieski F
FAU - Leal, Mariana Ferreira
AU  - Leal MF
FAU - Demachki, Samia
AU  - Demachki S
FAU - Assumpcao, Paulo Pimentel
AU  - Assumpcao PP
FAU - Artigiani, Ricardo
AU  - Artigiani R
FAU - Lourenco, Laercio Gomes
AU  - Lourenco LG
FAU - Burbano, Rommel Rodriguez
AU  - Burbano RR
FAU - Arruda Cardoso Smith, Marilia
AU  - Arruda Cardoso Smith M
LA  - eng
PT  - Journal Article
PT  - Research Support, Non-U.S. Gov't
DEP - 20131213
PL  - Netherlands
TA  - Tumour Biol
JT  - Tumour biology : the journal of the International Society for Oncodevelopmental
      Biology and Medicine
JID - 8409922
RN  - 0 (DNA-Binding Proteins)
RN  - 0 (MBD2 protein, human)
RN  - 0 (MBD3 protein, human)
RN  - 0 (RNA, Messenger)
SB  - IM
MH  - Adult
MH  - Aged
MH  - CpG Islands
MH  - DNA Methylation
MH  - DNA-Binding Proteins/*genetics
MH  - Female
MH  - Gene Expression Regulation, Neoplastic
MH  - Humans
MH  - Male
MH  - Middle Aged
MH  - RNA, Messenger/*analysis
MH  - Stomach Neoplasms/*etiology/genetics/pathology
EDAT- 2013/12/18 06:00
MHDA- 2014/06/10 06:00
CRDT- 2013/12/17 06:00
PHST- 2013/09/20 [received]
PHST- 2013/11/19 [accepted]
PHST- 2013/12/13 [aheadofprint]
AID - 10.1007/s13277-013-1455-y [doi]
PST - ppublish
SO  - Tumour Biol. 2014 Apr;35(4):3447-53. doi: 10.1007/s13277-013-1455-y. Epub 2013
      Dec 13.

PMID- 24337011
OWN - NLM
STAT- In-Process
DA  - 20131223
IS  - 1791-2431 (Electronic)
IS  - 1021-335X (Linking)
VI  - 31
IP  - 2
DP  - 2014 Feb
TI  - Mina53, a novel molecular marker for the diagnosis and prognosis of gastric
      adenocarcinoma.
PG  - 634-40
LID - 10.3892/or.2013.2918 [doi]
AB  - Mina53 is a direct novel target protein of Myc. The present study investigated
      the expression of mina53 and c-myc in gastric carcinoma and the relationship
      between Mina53 expression and clinicopathological features. The expression levels
      of mina53 and c-myc mRNA and protein in gastric cancers and the adjacent normal
      tissues from 12 patients were assessed by laser-capture microdissection (LCM)
      combined with quantitative polymerase chain reaction (qPCR) and western blotting,
      respectively. Immunohistochemical analysis was used to evaluate the expression of
      the Mina53 protein in normal gastric tissues (n=30), chronic atrophic gastritis
      without intestinal metaplasia (n=44), intestinal metaplasia (n=34), gastric
      dysplasia (n=36), intestinal-type gastric carcinoma (IGC) (n=30) and diffuse-type
      gastric carcinoma (DGC) (n=34). The correlation between expression of mina53 and 
      patient survival time was also investigated. The expression levels of mina53 and 
      c-myc mRNA in the gastric carcinomas were found to be higher when compared to
      these levels in the adjacent normal tissues. In addition, the expression levels
      of Mina53 and c-Myc protein in gastric carcinomas were higher when compared with 
      levels in the adjacent normal epithelium. mina53 expression was significantly
      increased during gastric carcinogenesis and was correlated with different
      clinicopathological factors in IGC and DGC. The prognosis of patients with low
      expression of Mina53 was more favorable when compared to the prognosis of
      patients with high expression of Mina53. mina53 expression was gradually elevated
      during gastric carcinogenesis, and the overexpression of mina53 was correlated
      with different clinicopathological features between DGC and IGC cases.
      Furthermore, the prognosis of gastric carcinoma patients was significantly
      correlated with the expression of Mina53.
FAU - Xing, Jing
AU  - Xing J
AD  - Department of Gastroenterology and Hepatology, Renji Hospital, School of
      Medicine, Shanghai Jiaotong University, Division of Gastrointestinal Pathology,
      Shanghai Institute of Digestive Disease, Shanghai 200001, P.R. China.
FAU - Wang, Ke
AU  - Wang K
AD  - Department of Gastroenterology, Henan Staff Hospital, Zhengzhou, Henan 450002,
      P.R. China.
FAU - Liu, Peng-Wei
AU  - Liu PW
AD  - Department of Gastroenterology and Hepatology, Renji Hospital, School of
      Medicine, Shanghai Jiaotong University, Division of Gastrointestinal Pathology,
      Shanghai Institute of Digestive Disease, Shanghai 200001, P.R. China.
FAU - Miao, Qi
AU  - Miao Q
AD  - Department of Gastroenterology and Hepatology, Renji Hospital, School of
      Medicine, Shanghai Jiaotong University, Division of Gastrointestinal Pathology,
      Shanghai Institute of Digestive Disease, Shanghai 200001, P.R. China.
FAU - Chen, Xiao-Yu
AU  - Chen XY
AD  - Department of Gastroenterology and Hepatology, Renji Hospital, School of
      Medicine, Shanghai Jiaotong University, Division of Gastrointestinal Pathology,
      Shanghai Institute of Digestive Disease, Shanghai 200001, P.R. China.
LA  - eng
PT  - Journal Article
PT  - Research Support, Non-U.S. Gov't
DEP - 20131212
PL  - Greece
TA  - Oncol Rep
JT  - Oncology reports
JID - 9422756
SB  - IM
EDAT- 2013/12/18 06:00
MHDA- 2013/12/18 06:00
CRDT- 2013/12/17 06:00
PHST- 2013/08/05 [received]
PHST- 2013/10/03 [accepted]
PHST- 2013/12/12 [aheadofprint]
AID - 10.3892/or.2013.2918 [doi]
PST - ppublish
SO  - Oncol Rep. 2014 Feb;31(2):634-40. doi: 10.3892/or.2013.2918. Epub 2013 Dec 12.

PMID- 24329006
OWN - NLM
STAT- In-Process
DA  - 20140212
IS  - 1502-7708 (Electronic)
IS  - 0036-5521 (Linking)
VI  - 49
IP  - 3
DP  - 2014 Mar
TI  - Serum anti-Helicobacter pylori immunoglobulin G titer correlates with grade of
      histological gastritis, mucosal bacterial density, and levels of serum
      biomarkers.
PG  - 259-66
LID - 10.3109/00365521.2013.869352 [doi]
AB  - OBJECTIVE. Clinical implications of serum anti-Helicobacter pylori immunoglobulin
      G (IgG) titer were unclear. This study investigated the associations of serum
      anti-H. pylori IgG titer with grade of histological gastritis, mucosal bacterial 
      density and levels of serum biomarkers, including pepsinogen (PG) I, PGII, PGI/II
      ratio and gastrin-17. MATERIAL AND METHODS. Study participants were from a
      screening program in northern China. Serum anti-H. pylori IgG measurements were
      available for 5922 patients with superficial gastritis. Serum anti-H. pylori IgG 
      titer and serum biomarkers were measured using ELISA, and gastric biopsies were
      evaluated using standardized criteria. RESULTS. In patients with mild, moderate
      or severe superficial gastritis, the mean serum anti-H. pylori IgG titers were
      17.3, 33.4 and 54.4 EIU (p for trend < 0.0001), respectively. As mucosal H.
      pylori density score increased from 0 to 3, the mean serum anti-H. pylori IgG
      titers also increased from 24.7 to 44.8 EIU (p for trend < 0.0001). Serum anti-H.
      pylori IgG titer was associated positively with serum PGI, PGII and gastrin-17
      concentrations and negatively with PGI/II ratio, and the association was the
      strongest for PGII. The mean PGII concentration of the patients in the highest
      quartile of IgG titer was twice the mean concentration of the patients in the
      lowest quartile (17.2 vs. 8.6 EIU, p < 0.0001). CONCLUSIONS. Our results suggest 
      that serum anti-H. pylori IgG titer was associated positively with grade of
      histological gastritis, mucosal bacterial density and concentrations of serum
      PGI, PGII and gastrin-17, and negatively with PGI/II ratio.
FAU - Tu, Huakang
AU  - Tu H
AD  - Tumor Etiology and Screening Department of Cancer Institute and General Surgery, 
      The First Affiliated Hospital of China Medical University, Key Laboratory of
      Cancer Etiology and Prevention (China Medical University) , Liaoning Provincial
      Education Department, Shenyang, Liaoning, 110001 , China.
FAU - Sun, Liping
AU  - Sun L
FAU - Dong, Xiao
AU  - Dong X
FAU - Gong, Yuehua
AU  - Gong Y
FAU - Xu, Qian
AU  - Xu Q
FAU - Jing, Jingjing
AU  - Jing J
FAU - Yuan, Yuan
AU  - Yuan Y
LA  - eng
PT  - Journal Article
PT  - Research Support, Non-U.S. Gov't
DEP - 20131216
PL  - England
TA  - Scand J Gastroenterol
JT  - Scandinavian journal of gastroenterology
JID - 0060105
SB  - IM
EDAT- 2013/12/18 06:00
MHDA- 2013/12/18 06:00
CRDT- 2013/12/17 06:00
PHST- 2013/12/16 [aheadofprint]
AID - 10.3109/00365521.2013.869352 [doi]
PST - ppublish
SO  - Scand J Gastroenterol. 2014 Mar;49(3):259-66. doi: 10.3109/00365521.2013.869352. 
      Epub 2013 Dec 16.

PMID- 24328676
OWN - NLM
STAT- In-Process
DA  - 20140127
IS  - 1532-2513 (Electronic)
IS  - 0892-3973 (Linking)
VI  - 36
IP  - 1
DP  - 2014 Feb
TI  - beta-sitosteryl-3-O-beta-glucopyranoside isolated from the bark of Sorbus
      commixta ameliorates pro-inflammatory mediators in RAW 264.7 macrophages.
PG  - 70-7
LID - 10.3109/08923973.2013.866956 [doi]
AB  - The bark of Sorbus commixta has been used in Asian traditional medicine for
      treatment of cough, asthma, bronchial disorders, gastritis and dropsy. However,
      the anti-inflammatory effect of beta-sitosteryl-3-O-beta-glucopyranoside, a major
      compound of the bark of S. commixta, is poorly understood. In this study, we
      investigated the anti-inflammatory effect and the underlying molecular mechanisms
      of beta-sitosteryl-3-O-beta-glucopyranoside in lipopolysaccharide (LPS)-induced
      RAW 264.7 cells. Prostaglandin E(2) (PGE(2)) and cytokines released from cells
      were measured using EIA assay kit. The expression of inducible NO synthase (iNOS)
      and cyclooxygenase (COX)-2, Tumor necrosis factor-alpha (TNF-alpha),
      interleukin-1beta (IL-1beta), and interleukin-6 (IL-6) was measured by real-time 
      polymerase chain reaction (RT-PCR) and/or Western blot analysis.
      beta-sitosteryl-3-O-beta-glucopyranoside inhibited the production of nitric oxide
      (NO) and PGE(2) along with the expression of iNOS and COX-2 in LPS-stimulated
      RAW264.7 cells. In addition, beta-sitosteryl-3-O-beta-glucopyranoside reduced the
      release of pro-inflammatory cytokines, such as TNF-alpha, IL-1beta and IL-6.
      Moreover, beta-sitosteryl-3-O-beta-glucopyranoside inhibited the NF-kappaB
      activation induced by LPS, which was associated with the abrogation of
      IkappaBalpha degradation and subsequent decreases in nuclear p65 levels. The
      result suggested that the beta-sitosteryl-3-O-beta-glucopyranoside inhibited NO
      and pro-inflammatory productions by down-regulating the gene expression of
      pro-inflammatory mediators via the negative regulation of the NF-small ka,
      CyrillicB pathway in LPS-stimulated RAW 264.7 cells.
FAU - Yang, Gabsik
AU  - Yang G
AD  - Department of Pharmacology, College of Oriental Medicine, Sangji University ,
      Gangwon-do , Republic of Korea.
FAU - An, Hyo-Jin
AU  - An HJ
LA  - eng
PT  - Journal Article
PT  - Research Support, Non-U.S. Gov't
DEP - 20131216
PL  - England
TA  - Immunopharmacol Immunotoxicol
JT  - Immunopharmacology and immunotoxicology
JID - 8800150
SB  - IM
EDAT- 2013/12/18 06:00
MHDA- 2013/12/18 06:00
CRDT- 2013/12/17 06:00
PHST- 2013/12/16 [aheadofprint]
AID - 10.3109/08923973.2013.866956 [doi]
PST - ppublish
SO  - Immunopharmacol Immunotoxicol. 2014 Feb;36(1):70-7. doi:
      10.3109/08923973.2013.866956. Epub 2013 Dec 16.

PMID- 24327722
OWN - NLM
STAT- In-Process
DA  - 20140210
IS  - 1940-6215 (Electronic)
IS  - 1940-6215 (Linking)
VI  - 7
IP  - 2
DP  - 2014 Feb
TI  - Serum glycan signatures of gastric cancer.
PG  - 226-35
LID - 10.1158/1940-6207.CAPR-13-0235 [doi]
AB  - Glycomics, a comprehensive study of glycans expressed in biologic systems, is
      emerging as a simple yet highly sensitive diagnostic tool for disease onset and
      progression. This study aimed to use glycomics to investigate glycan markers that
      would differentiate patients with gastric cancer from those with nonatrophic
      gastritis. Patients with duodenal ulcer were also included because they are
      thought to represent a biologically different response to infection with
      Helicobacter pylori, a bacterial infection that can cause either gastric cancer
      or duodenal ulcer. We collected 72 serum samples from patients in Mexico City
      that presented with nonatrophic gastritis, duodenal ulcer, or gastric cancer.
      N-glycans were released from serum samples using the generic method with PNGase F
      and were analyzed by matrix-assisted laser desorption/ionization Fourier
      transform-ion cyclotron resonance mass spectrometry. The corresponding glycan
      compositions were calculated based on accurate mass. ANOVA-based statistical
      analysis was performed to identify potential markers for each subgroup. Nineteen 
      glycans were significantly different among the diagnostic groups. Generally,
      decreased levels of high-mannose-type glycans, glycans with one complex type
      antenna, bigalactosylated biantennary glycans, and increased levels of
      nongalactosylated biantennary glycans were observed in gastric cancer cases.
      Altered levels of serum glycans were also observed in duodenal ulcer, but
      differences were generally in the same direction as gastric cancer. Serum glycan 
      profiles may provide biomarkers to differentiate gastric cancer cases from
      controls with nonatrophic gastritis. Further studies will be needed to validate
      these findings as biomarkers and identify the role of protein glycosylation in
      gastric cancer pathology.
FAU - Ozcan, Sureyya
AU  - Ozcan S
AD  - Center for Comparative Medicine, University of California, Davis, Davis, CA
      95616. jvsolnick@ucdavis.edu; or Carlito B. Lebrilla, cblebrilla@ucdavis.edu.
FAU - Barkauskas, Donald A
AU  - Barkauskas DA
FAU - Renee Ruhaak, L
AU  - Renee Ruhaak L
FAU - Torres, Javier
AU  - Torres J
FAU - Cooke, Cara L
AU  - Cooke CL
FAU - An, Hyun Joo
AU  - An HJ
FAU - Hua, Serenus
AU  - Hua S
FAU - Williams, Cynthia C
AU  - Williams CC
FAU - Dimapasoc, Lauren M
AU  - Dimapasoc LM
FAU - Han Kim, Jae
AU  - Han Kim J
FAU - Camorlinga-Ponce, Margarita
AU  - Camorlinga-Ponce M
FAU - Rocke, David
AU  - Rocke D
FAU - Lebrilla, Carlito B
AU  - Lebrilla CB
FAU - Solnick, Jay V
AU  - Solnick JV
LA  - eng
GR  - R01 CA136647/CA/NCI NIH HHS/United States
GR  - R01 CA136647/CA/NCI NIH HHS/United States
GR  - T32 AI060555/AI/NIAID NIH HHS/United States
PT  - Journal Article
PT  - Research Support, N.I.H., Extramural
PT  - Research Support, Non-U.S. Gov't
DEP - 20131210
PL  - United States
TA  - Cancer Prev Res (Phila)
JT  - Cancer prevention research (Philadelphia, Pa.)
JID - 101479409
SB  - IM
PMC - PMC3946197
MID - NIHMS549297
OID - NLM: NIHMS549297 [Available on 02/01/15]
OID - NLM: PMC3946197 [Available on 02/01/15]
EDAT- 2013/12/12 06:00
MHDA- 2013/12/12 06:00
CRDT- 2013/12/12 06:00
PMCR- 2015/02/01 00:00
PHST- 2013/12/10 [aheadofprint]
PHST- 2014/01/20 [aheadofprint]
AID - 1940-6207.CAPR-13-0235 [pii]
AID - 10.1158/1940-6207.CAPR-13-0235 [doi]
PST - ppublish
SO  - Cancer Prev Res (Phila). 2014 Feb;7(2):226-35. doi:
      10.1158/1940-6207.CAPR-13-0235. Epub 2013 Dec 10.

PMID- 24326226
OWN - NLM
STAT- MEDLINE
DA  - 20131211
DCOM- 20140725
IS  - 1532-0820 (Print)
IS  - 1532-0820 (Linking)
VI  - 63
IP  - 6
DP  - 2013
TI  - Enteric infection and subsequent septicemia due to attaching and effacing
      Escherichia coli in a Chinchilla.
PG  - 503-7
AB  - An adult male chinchilla (Chinchilla lanigera) presented with severe lethargy and
      tachypnea; the physical examination was otherwise unremarkable. Due to the
      animal's clinical condition, it was submitted for necropsy but died immediately
      prior to euthanasia. Clinicopathologic findings included leukocytosis with a
      left-shift neutrophilia and lymphopenia, azotemia, hyperphosphatemia,
      hyperglycemia, hyperlipemia, electrolyte imbalance, cholestasis, and
      hepatocellular damage. Neutrophilic enteritis with gramnegative bacterial
      colonization, hepatic lipidosis, interstitial pneumonia, suppurative
      tubulonephritis, erosive gastritis, cerebral edema, and lymphoid depletion were
      present microscopically. Attaching and effacing, eae-positive, Escherichia coli
      characterized by the presence of the intimin virulence factor was isolated from
      both the kidney and spleen. The cause of death was attributed to acute E. coli
      septicemia and subsequent disseminated intravascular coagulation.
FAU - Diaz, Leslie L
AU  - Diaz LL
AD  - The Tri-Institutional Training Program in Laboratory Animal Medicine and Science,
      Memorial Sloan-Kettering Cancer Center, The Rockefeller University, and Weill
      Cornell Medical College, New York, New York, USA.
FAU - Lepherd, Michelle
AU  - Lepherd M
FAU - Scott, Joseph
AU  - Scott J
LA  - eng
PT  - Journal Article
PL  - United States
TA  - Comp Med
JT  - Comparative medicine
JID - 100900466
SB  - IM
MH  - Animals
MH  - Chinchilla
MH  - *Disease Models, Animal
MH  - Escherichia coli Infections/complications/pathology/*physiopathology
MH  - Sepsis/*etiology/pathology
PMC - PMC3866984
OID - NLM: PMC3866984
EDAT- 2013/12/12 06:00
MHDA- 2014/07/26 06:00
CRDT- 2013/12/12 06:00
PST - ppublish
SO  - Comp Med. 2013;63(6):503-7.

PMID- 24324805
OWN - NLM
STAT- MEDLINE
DA  - 20131210
DCOM- 20140731
IS  - 1932-6203 (Electronic)
IS  - 1932-6203 (Linking)
VI  - 8
IP  - 12
DP  - 2013
TI  - MCPIP1 deficiency in mice results in severe anemia related to autoimmune
      mechanisms.
PG  - e82542
LID - 10.1371/journal.pone.0082542 [doi]
AB  - Autoimmune gastritis is an organ-specific autoimmune disease of the stomach
      associated with pernicious anemia. The previous work from us and other groups
      identified MCPIP1 as an essential factor controlling inflammation and immune
      homeostasis. MCPIP1(-/-) developed severe anemia. However, the mechanisms
      underlying this phenotype remain unclear. In the present study, we found that
      MCPIP1 deficiency in mice resulted in severe anemia related to autoimmune
      mechanisms. Although MCPIP1 deficiency did not affect erythropoiesis per se, the 
      erythropoiesis in MCPIP1(-/-) bone marrow erythroblasts was significantly
      attenuated due to iron and vitamin B12 (VB12) deficiency, which was mainly
      resulted from autoimmunity-associated gastritis and parietal cell loss.
      Consistently, exogenous supplement of iron and VB12 greatly improved the anemia
      phenotype of MCPIP1(-/-) mice. Finally, we have evidence suggesting that
      autoimmune hemolysis may also contribute to anemia phenotype of MCPIP1(-/-) mice.
      Taken together, our study suggests that MCPIP1 deficiency in mice leads to the
      development of autoimmune gastritis and pernicious anemia. Thus, MCPIP1(-/-) mice
      may be a good mouse model for investigating the pathogenesis of pernicious anemia
      and testing the efficacy of some potential drugs for treatment of this disease.
FAU - Zhou, Zhou
AU  - Zhou Z
AD  - Cardiovascular Center, Department of Internal Medicine, University of Michigan
      Medical Center, Ann Arbor, Michigan, United States of America.
FAU - Miao, Ruidong
AU  - Miao R
FAU - Huang, Shengping
AU  - Huang S
FAU - Elder, Brandon
AU  - Elder B
FAU - Quinn, Tim
AU  - Quinn T
FAU - Papasian, Christopher J
AU  - Papasian CJ
FAU - Zhang, Jifeng
AU  - Zhang J
FAU - Fan, Daping
AU  - Fan D
FAU - Chen, Y Eugene
AU  - Chen YE
FAU - Fu, Mingui
AU  - Fu M
LA  - eng
GR  - HL068878/HL/NHLBI NIH HHS/United States
GR  - HL089544/HL/NHLBI NIH HHS/United States
GR  - HL098794/HL/NHLBI NIH HHS/United States
GR  - HL116626/HL/NHLBI NIH HHS/United States
PT  - Journal Article
PT  - Research Support, N.I.H., Extramural
PT  - Research Support, Non-U.S. Gov't
DEP - 20131206
PL  - United States
TA  - PLoS One
JT  - PloS one
JID - 101285081
RN  - 0 (Autoantibodies)
RN  - EC 3.1.- (Ribonucleases)
RN  - EC 3.1.- (Zc3h12a protein, mouse)
SB  - IM
MH  - Anemia/*genetics/*immunology/metabolism/pathology
MH  - Anemia, Iron-Deficiency/genetics/immunology/metabolism
MH  - Animals
MH  - Autoantibodies/immunology
MH  - Autoimmune Diseases/genetics/immunology/pathology
MH  - Bone Marrow/pathology
MH  - Disease Models, Animal
MH  - Erythrocytes/immunology
MH  - Erythropoiesis/genetics
MH  - Gastritis/genetics/immunology/pathology
MH  - Genetic Association Studies
MH  - Liver/metabolism/pathology
MH  - Male
MH  - Mice
MH  - Mice, Knockout
MH  - Parietal Cells, Gastric/metabolism/pathology
MH  - Ribonucleases/*deficiency/genetics/metabolism
MH  - Spleen/metabolism/pathology
MH  - Vitamin B 12 Deficiency
PMC - PMC3855756
OID - NLM: PMC3855756
EDAT- 2013/12/11 06:00
MHDA- 2014/08/01 06:00
CRDT- 2013/12/11 06:00
PHST- 2013 [ecollection]
PHST- 2013/09/07 [received]
PHST- 2013/11/02 [accepted]
PHST- 2013/12/06 [epublish]
AID - 10.1371/journal.pone.0082542 [doi]
AID - PONE-D-13-36967 [pii]
PST - epublish
SO  - PLoS One. 2013 Dec 6;8(12):e82542. doi: 10.1371/journal.pone.0082542. eCollection
      2013.

PMID- 24322750
OWN - NLM
STAT- In-Process
DA  - 20131210
IS  - 1499-3872 (Print)
VI  - 12
IP  - 6
DP  - 2013 Dec
TI  - Frey procedure for the treatment of chronic pancreatitis associated with common
      bile duct stricture.
PG  - 637-44
AB  - BACKGROUND: The Frey procedure (FP) is the treatment of choice for symptomatic
      chronic pancreatitis (CP). In cases of biliary stricture, biliary derivation can 
      be performed by choledochoduodenostomy, Roux-en-Y choledochojejunostomy or, more 
      recently, reinsertion of the common bile duct (CBD) into the resection cavity.
      The objective of the present study was to evaluate the outcomes associated with
      each of these three types of biliary derivation. METHODS: We retrospectively
      analyzed demographic, CP-related, surgical and follow-up data for patients having
      undergone FP for CP with biliary derivation between 2004 and 2012 in our
      university medical center. The primary efficacy endpoint was the rate of CBD
      stricture recurrence. The secondary endpoints were surgical parameters,
      postoperative complications, postoperative follow-up and the presence of risk
      factors for secondary CBD stricture. RESULTS: Eighty patients underwent surgery
      for CP during the study period. Of these, 15 patients received biliary derivation
      with the FP. Eight of the FPs (53.3%) were combined with choledochoduodenostomy, 
      4 (26.7%) with choledochojejunostomy and 3 (20.0%) with reinsertion of the CBD
      into the resection cavity. The mean operating time was 390 minutes. Eleven
      complications (73.3%) were recorded, including one major complication (6.7%) that
      necessitated radiologically-guided drainage of an abdominal collection. The mean 
      (range) length of stay was 17 days (8-28) and the median (range) follow-up time
      was 35.2 months (7.2-95.4). Two patients presented stricture after CBD
      reinsertion into the resection cavity; one was treated with radiologically-guided
      dilatation and the other underwent revisional Roux-en-Y choledochojejunostomy.
      Three patients presented alkaline reflux gastritis (37.5%), one (12.5%)
      cholangitis and one CBD stricture after FP with choledochoduodenostomy. No risk
      factors for secondary CBD stricture were identified. CONCLUSIONS: As part of a
      biliary derivation, the FP gave good results. We did not observe any
      complications specifically related to surgical treatment of the biliary tract.
      However, CBD reinsertion into the resection cavity appeared to be associated with
      a higher stricture recurrence rate. In our experience, choledochojejunostomy
      remains the "gold standard" for the surgical treatment for CBD strictures.
FAU - Rebibo, Lionel
AU  - Rebibo L
AD  - Department of Digestive Surgery, Amiens University Medical Center and the Jules
      Verne University of Picardie, Amiens, France. regimbeau.jean-marc@chu-amiens.fr.
FAU - Yzet, Thierry
AU  - Yzet T
FAU - Cosse, Cyril
AU  - Cosse C
FAU - Delcenserie, Richard
AU  - Delcenserie R
FAU - Bartoli, Eric
AU  - Bartoli E
FAU - Regimbeau, Jean-Marc
AU  - Regimbeau JM
LA  - eng
PT  - Journal Article
PL  - Singapore
TA  - Hepatobiliary Pancreat Dis Int
JT  - Hepatobiliary & pancreatic diseases international : HBPD INT
JID - 101151457
SB  - IM
EDAT- 2013/12/11 06:00
MHDA- 2013/12/11 06:00
CRDT- 2013/12/11 06:00
PST - ppublish
SO  - Hepatobiliary Pancreat Dis Int. 2013 Dec;12(6):637-44.

PMID- 24322186
OWN - NLM
STAT- MEDLINE
DA  - 20131210
DCOM- 20140407
IS  - 1678-4219 (Electronic)
IS  - 0004-2803 (Linking)
VI  - 50
IP  - 3
DP  - 2013 Jul-Sep
TI  - Role of Helicobacter pylori infection and lifestyle habits in the development of 
      gastroduodenal diseases in a population from the Brazilian Amazon.
PG  - 170-4
LID - 10.1590/S0004-28032013000200030 [doi]
LID - S0004-28032013000300170 [pii]
AB  - CONTEXT: Although more than half of the world's population is colonized with
      Helicobacter pylori, it remains unknown why this organism is able to produce
      severe disease in some hosts and be innocuous in others. The clinical outcome of 
      infection is determined by several factors, including differences in the host
      response to bacterial stimulation, specific virulence factors of the organism and
      environmental influences, or a combination of these factors. OBJECTIVES: This
      study compared the prevalence of H. pylori infection and risk factors (infection 
      with CagA+ strains, excessive alcohol consumption, smoking, and inadequate eating
      habits) between patients with different gastrointestinal disorders and associated
      these risk factors with the histopathological findings. METHODS: In a prospective
      study, samples were collected from 442 patients and a standardized questionnaire 
      regarding lifestyle habits (excessive alcohol consumption, smoking, and eating
      habits) was applied. The presence of H. pylori and of the cagA gene was
      investigated by polymerase chain reaction (PCR). Gastric biopsies were obtained
      for histological assessment. RESULTS: The frequency of alcohol consumption,
      smoking, inadequate diet and infection with CagA+ H. pylori was higher among
      patients with peptic ulcer and adenocarcinoma when compared to those with
      gastritis. Gastric inflammation was more pronounced in patients infected with
      CagA+ strains. CONCLUSION: We conclude that infection with CagA+ H. pylori
      strains, excessive alcohol consumption, smoking and inadequate eating habits
      increase the risk of developing peptic ulcer and gastric carcinoma.
FAU - Vinagre, Ruth Maria Dias Ferreira
AU  - Vinagre RM
AD  - Hospital Ophir Loyola, Departamento de Clinica Medica, BelemPA, Brasil.
FAU - Vilar-e-Silva, Adenielson
AU  - Vilar-e-Silva A
FAU - Fecury, Amanda Alves
AU  - Fecury AA
FAU - Martins, Luisa Caricio
AU  - Martins LC
LA  - eng
PT  - Journal Article
PL  - Brazil
TA  - Arq Gastroenterol
JT  - Arquivos de gastroenterologia
JID - 15310600R
RN  - 0 (Antigens, Bacterial)
RN  - 0 (Bacterial Proteins)
RN  - 0 (DNA, Bacterial)
RN  - 0 (cagA protein, Helicobacter pylori)
SB  - IM
MH  - Alcohol Drinking/adverse effects
MH  - Antigens, Bacterial/genetics
MH  - Bacterial Proteins/genetics
MH  - Brazil
MH  - DNA, Bacterial
MH  - Female
MH  - Food Habits
MH  - Helicobacter Infections/*complications
MH  - *Helicobacter pylori/genetics/pathogenicity
MH  - Humans
MH  - *Life Style
MH  - Male
MH  - Middle Aged
MH  - Polymerase Chain Reaction
MH  - Prospective Studies
MH  - Risk Factors
MH  - Severity of Illness Index
MH  - Smoking/adverse effects
MH  - Socioeconomic Factors
MH  - Stomach Diseases/*microbiology
MH  - Virulence
EDAT- 2013/12/11 06:00
MHDA- 2014/04/08 06:00
CRDT- 2013/12/11 06:00
PHST- 2012/12/19 [received]
PHST- 2013/04/24 [accepted]
AID - S0004-28032013000300170 [pii]
AID - 10.1590/S0004-28032013000200030 [doi]
PST - ppublish
SO  - Arq Gastroenterol. 2013 Jul-Sep;50(3):170-4. doi:
      10.1590/S0004-28032013000200030.

PMID- 24321518
OWN - NLM
STAT- MEDLINE
DA  - 20131217
DCOM- 20140321
LR  - 20140523
IS  - 1471-2407 (Electronic)
IS  - 1471-2407 (Linking)
VI  - 13
DP  - 2013
TI  - Up-regulation of CLDN1 in gastric cancer is correlated with reduced survival.
PG  - 586
LID - 10.1186/1471-2407-13-586 [doi]
AB  - BACKGROUND: The genetic changes in gastric adenocarcinoma are extremely complex
      and reliable tumor markers have not yet been identified. There are also
      remarkable geographical differences in the distribution of this disease. Our aim 
      was to identify the most differentially regulated genes in 20 gastric
      adenocarcinomas from a Norwegian selection, compared to matched normal mucosa,
      and we have related our findings to prognosis, survival and chronic Helicobacter 
      pylori infection. METHODS: Biopsies from gastric adenocarcinomas and adjacent
      normal gastric mucosa were obtained from 20 patients immediately following
      surgical resection of the tumor. Whole genome, cDNA microarray analysis was
      performed on the RNA isolated from the sample pairs to compare the gene
      expression profiles between the tumor against matched mucosa. The samples were
      microscopically examined to classify gastritis. The presence of H. pylori was
      examined using microscopy and immunohistochemistry. RESULTS: 130 genes showed
      differential regulation above a predefined cut-off level. Interleukin-8 (IL-8)
      and Claudin-1 (CLDN1) were the most consistently up-regulated genes in the
      tumors. Very high CLDN1 expression in the tumor was identified as an independent 
      and significant predictor gene of reduced post-operative survival. There were
      distinctly different expression profiles between the tumor group and the control 
      mucosa group, and the histological subsets of mixed type, diffuse type and
      intestinal type cancer demonstrated further sub-clustering. Up-regulated genes
      were mapped to cell-adhesion, collagen-related processes and angiogenesis,
      whereas normal intestinal functions such as digestion and excretion were
      associated with down-regulated genes. We relate the current findings to our
      previous study on the gene response of gastric epithelial cells to H. pylori
      infection. CONCLUSIONS: CLDN1 was highly up-regulated in gastric cancer, and
      CLDN1 expression was independently associated with a poor post-operative
      prognosis, and may have important prognostic value. IL-8 and CLDN1 may represent 
      central links between the gene response seen in acute H. pylori infection of
      gastric epithelial cells, and ultimately gastric cancer.
FAU - Eftang, Lars L
AU  - Eftang LL
AD  - Department of Clinical Molecular Biology and Laboratory Sciences (EpiGen),
      Division of Medicine, Akershus University Hospital and University of Oslo, N-1478
      Nordbyhagen, Oslo, Norway. lars.eftang@medisin.uio.no.
FAU - Esbensen, Ying
AU  - Esbensen Y
FAU - Tannaes, Tone M
AU  - Tannaes TM
FAU - Blom, Gustav P
AU  - Blom GP
FAU - Bukholm, Ida R K
AU  - Bukholm IR
FAU - Bukholm, Geir
AU  - Bukholm G
LA  - eng
PT  - Journal Article
PT  - Research Support, Non-U.S. Gov't
DEP - 20131210
PL  - England
TA  - BMC Cancer
JT  - BMC cancer
JID - 100967800
RN  - 0 (CLDN1 protein, human)
RN  - 0 (Claudin-1)
SB  - IM
MH  - Adenocarcinoma/*metabolism/microbiology/mortality/surgery
MH  - Aged
MH  - Aged, 80 and over
MH  - Claudin-1/*genetics/metabolism
MH  - Female
MH  - Gastrectomy
MH  - Gastric Mucosa/microbiology
MH  - Gene Ontology
MH  - Helicobacter Infections/complications
MH  - *Helicobacter pylori
MH  - Humans
MH  - Kaplan-Meier Estimate
MH  - Male
MH  - Prognosis
MH  - Proportional Hazards Models
MH  - Signal Transduction
MH  - Stomach Neoplasms/*metabolism/microbiology/mortality/surgery
MH  - Transcriptome
MH  - *Up-Regulation
PMC - PMC4029627
OID - NLM: PMC4029627
EDAT- 2013/12/11 06:00
MHDA- 2014/03/22 06:00
CRDT- 2013/12/11 06:00
PHST- 2013/05/26 [received]
PHST- 2013/11/21 [accepted]
PHST- 2013/12/10 [aheadofprint]
AID - 1471-2407-13-586 [pii]
AID - 10.1186/1471-2407-13-586 [doi]
PST - epublish
SO  - BMC Cancer. 2013 Dec 10;13:586. doi: 10.1186/1471-2407-13-586.

PMID- 24312705
OWN - NLM
STAT- MEDLINE
DA  - 20131206
DCOM- 20140804
IS  - 2005-1212 (Electronic)
IS  - 1976-2283 (Linking)
VI  - 7
IP  - 6
DP  - 2013 Nov
TI  - Substitutions in penicillin-binding protein 1 in amoxicillin-resistant
      Helicobacter pylori strains isolated from Korean patients.
PG  - 655-60
LID - 10.5009/gnl.2013.7.6.655 [doi]
AB  - BACKGROUND/AIMS: A worldwide increase in amoxicillin resistance in Helicobacter
      pylori is having an adverse effect on eradication therapy. In this study, we
      investigated the mechanism of the amoxicillin resistance of H. pylori in terms of
      amino acid substitutions in penicillin-binding protein 1 (PBP1). METHODS: In
      total, 150 H. pylori strains were isolated from 144 patients with chronic
      gastritis, peptic ulcers, or stomach cancer. The minimum inhibitory
      concentrations (MICs) of the strains were determined with a serial 2-fold agar
      dilution method. The resistance breakpoint for amoxicillin was defined as >0.5
      microg/mL. RESULTS: Nine of 150 H. pylori strains showed amoxicillin resistance
      (6%). The MIC values of the resistant strains ranged from 1 to 4 microg/mL. A
      PBP1 sequence analysis of the resistant strains revealed multiple amino acid
      substitutions: Val16-->Ile, Val45-->Ile, Ser414-->Arg, Asn562-->Tyr,
      Thr593-->Ala, Gly595-->Ser, and Ala599-->Thr. The natural transformation of these
      mutated genes into amoxicillin-sensitive strains was performed in two separate
      pbp1 gene segments. A moderate increase in the amoxicillin MIC was observed in
      the segment that contained the penicillin-binding motif of the C-terminal
      portion, the transpeptidase domain. CONCLUSIONS: pbp1 mutation affects the
      amoxicillin resistance of H. pylori through the transfer of the
      penicillin-binding motif.
FAU - Kim, Beom Jin
AU  - Kim BJ
AD  - Department of Internal Medicine, Chung-Ang University Hospital, Chung-Ang
      University College of Medicine, Seoul, Korea.
FAU - Kim, Jae G
AU  - Kim JG
LA  - eng
PT  - Journal Article
PT  - Research Support, Non-U.S. Gov't
DEP - 20130814
PL  - Korea (South)
TA  - Gut Liver
JT  - Gut and liver
JID - 101316452
RN  - 0 (Anti-Bacterial Agents)
RN  - 0 (Penicillin-Binding Proteins)
RN  - 804826J2HU (Amoxicillin)
SB  - IM
MH  - Adult
MH  - Amino Acid Sequence
MH  - *Amino Acid Substitution
MH  - Amoxicillin/*pharmacology
MH  - Anti-Bacterial Agents/*pharmacology
MH  - Female
MH  - Helicobacter Infections/drug therapy
MH  - Helicobacter pylori/*chemistry/*drug effects/genetics
MH  - Humans
MH  - Male
MH  - Microbial Sensitivity Tests
MH  - Middle Aged
MH  - *Penicillin Resistance/genetics
MH  - Penicillin-Binding Proteins/*chemistry/genetics
MH  - Republic of Korea
MH  - Sequence Analysis, Protein
MH  - Transformation, Genetic
PMC - PMC3848547
OID - NLM: PMC3848547
OTO - NOTNLM
OT  - Amino acid substitution
OT  - Amoxicillin resistance
OT  - Helicobacter pylori
OT  - Penicillin-binding proteins
EDAT- 2013/12/07 06:00
MHDA- 2014/08/05 06:00
CRDT- 2013/12/07 06:00
PHST- 2012/10/10 [received]
PHST- 2013/02/05 [revised]
PHST- 2013/02/05 [accepted]
PHST- 2013/08/14 [epublish]
AID - 10.5009/gnl.2013.7.6.655 [doi]
PST - ppublish
SO  - Gut Liver. 2013 Nov;7(6):655-60. doi: 10.5009/gnl.2013.7.6.655. Epub 2013 Aug 14.

PMID- 24312443
OWN - NLM
STAT- MEDLINE
DA  - 20131206
DCOM- 20140818
IS  - 1932-6203 (Electronic)
IS  - 1932-6203 (Linking)
VI  - 8
IP  - 12
DP  - 2013
TI  - Helicobacter pylori cholesteryl alpha-glucosides contribute to its pathogenicity 
      and immune response by natural killer T cells.
PG  - e78191
LID - 10.1371/journal.pone.0078191 [doi]
AB  - Approximately 10-15% of individuals infected with Helicobacter pylori will
      develop ulcer disease (gastric or duodenal ulcer), while most people infected
      with H. pylori will be asymptomatic. The majority of infected individuals remain 
      asymptomatic partly due to the inhibition of synthesis of cholesteryl
      alpha-glucosides in H. pylori cell wall by alpha1,4-GlcNAc-capped mucin
      O-glycans, which are expressed in the deeper portion of gastric mucosa. However, 
      it has not been determined how cholesteryl alpha-glucosyltransferase (alphaCgT), 
      which forms cholesteryl alpha-glucosides, functions in the pathogenesis of H.
      pylori infection. Here, we show that the activity of alphaCgT from H. pylori
      clinical isolates is highly correlated with the degree of gastric atrophy. We
      investigated the role of cholesteryl alpha-glucosides in various aspects of the
      immune response. Phagocytosis and activation of dendritic cells were observed at 
      similar degrees in the presence of wild-type H. pylori or variants harboring
      mutant forms of alphaCgT showing a range of enzymatic activity. However,
      cholesteryl alpha-glucosides were recognized by invariant natural killer T (iNKT)
      cells, eliciting an immune response in vitro and in vivo. Following inoculation
      of H. pylori harboring highly active alphaCgT into iNKT cell-deficient
      (Jalpha18(-/-)) or wild-type mice, bacterial recovery significantly increased in 
      Jalpha18(-/-) compared to wild-type mice. Moreover, cytokine production
      characteristic of Th1 and Th2 cells dramatically decreased in Jalpha18(-/-)
      compared to wild-type mice. These findings demonstrate that cholesteryl
      alpha-glucosides play critical roles in H. pylori-mediated gastric inflammation
      and precancerous atrophic gastritis.
FAU - Ito, Yuki
AU  - Ito Y
AD  - Cancer Center, Sanford-Burnham Medical Research Institute, La Jolla, California, 
      United States of America.
FAU - Vela, Jose Luis
AU  - Vela JL
FAU - Matsumura, Fumiko
AU  - Matsumura F
FAU - Hoshino, Hitomi
AU  - Hoshino H
FAU - Tyznik, Aaron
AU  - Tyznik A
FAU - Lee, Heeseob
AU  - Lee H
FAU - Girardi, Enrico
AU  - Girardi E
FAU - Zajonc, Dirk M
AU  - Zajonc DM
FAU - Liddington, Robert
AU  - Liddington R
FAU - Kobayashi, Motohiro
AU  - Kobayashi M
FAU - Bao, Xingfeng
AU  - Bao X
FAU - Bugaytsova, Jeanna
AU  - Bugaytsova J
FAU - Boren, Thomas
AU  - Boren T
FAU - Jin, Rongsheng
AU  - Jin R
FAU - Zong, Yinong
AU  - Zong Y
FAU - Seeberger, Peter H
AU  - Seeberger PH
FAU - Nakayama, Jun
AU  - Nakayama J
FAU - Kronenberg, Mitchell
AU  - Kronenberg M
FAU - Fukuda, Minoru
AU  - Fukuda M
LA  - eng
GR  - AI64296/AI/NIAID NIH HHS/United States
GR  - P01 CA71932/CA/NCI NIH HHS/United States
GR  - P30 CA030199/CA/NCI NIH HHS/United States
GR  - R01 AI074952/AI/NIAID NIH HHS/United States
GR  - R37 AI071922/AI/NIAID NIH HHS/United States
GR  - R37AI71922/AI/NIAID NIH HHS/United States
GR  - U01CA168925/CA/NCI NIH HHS/United States
PT  - Clinical Trial
PT  - Journal Article
PT  - Research Support, N.I.H., Extramural
PT  - Research Support, Non-U.S. Gov't
DEP - 20131202
PL  - United States
TA  - PLoS One
JT  - PloS one
JID - 101285081
RN  - 0 (Glucosides)
SB  - IM
MH  - Adolescent
MH  - Adult
MH  - Aged
MH  - Aged, 80 and over
MH  - Animals
MH  - Child
MH  - Female
MH  - Gastritis, Atrophic/genetics/*immunology/microbiology/pathology
MH  - Glucosides/*immunology
MH  - Helicobacter Infections/genetics/*immunology/pathology
MH  - Helicobacter pylori/genetics/*immunology/*pathogenicity
MH  - Humans
MH  - Male
MH  - Mice
MH  - Mice, Knockout
MH  - Middle Aged
MH  - Natural Killer T-Cells/*immunology/pathology
MH  - Phagocytosis/immunology
MH  - Th1 Cells/immunology/pathology
MH  - Th2 Cells/immunology/pathology
PMC - PMC3846475
OID - NLM: PMC3846475
EDAT- 2013/12/07 06:00
MHDA- 2014/08/19 06:00
CRDT- 2013/12/07 06:00
PHST- 2013 [ecollection]
PHST- 2013/05/28 [received]
PHST- 2013/09/09 [accepted]
PHST- 2013/12/02 [epublish]
AID - 10.1371/journal.pone.0078191 [doi]
AID - PONE-D-13-22073 [pii]
PST - epublish
SO  - PLoS One. 2013 Dec 2;8(12):e78191. doi: 10.1371/journal.pone.0078191. eCollection
      2013.

PMID- 24308598
OWN - NLM
STAT- In-Process
DA  - 20131206
IS  - 1758-5910 (Electronic)
IS  - 1758-5902 (Linking)
VI  - 6
IP  - 4
DP  - 2013 Nov
TI  - Retrocolic roux-en-Y anastomosis for total laparoscopic distal gastrectomy:
      fix-the-remnant-first technique.
PG  - 333-7
LID - 10.1111/ases.12054 [doi]
AB  - INTRODUCTION: Herein we report our retrocolic Roux-en-Y anastomosis for
      laparoscopic distal gastrectomy and its feasibility. MATERIALS AND SURGICAL
      TECHNIQUE: After laparoscopic distal gastrectomy with lymphadenectomy, the
      gastric remnant was fixed through the mesentery of the transverse colon. The
      gastrojejunostomy was performed with linear stapling devices at an angle that
      allowed for easy application. The jejunojejunostomy was also performed with
      linear stapling devices. All spaces between the mesentery were hand-sewn closed. 
      This procedure was performed laparoscopically without additional incisions in all
      34 patients. The median operative time was 365 min and the median blood loss was 
      50 mL. All patients started liquid intake the day after gastrectomy. There were
      three cases of Grade 1 complications and one Grade 2 complication per the
      Clavien-Dindo Classification. Patients' weights after surgery were stable at the 
      36-month follow-up. DISCUSSION: The advantages of Roux-en-Y reconstruction have
      been reported to include less frequent anastomotic leakage, less gastritis and
      less bile reflux over the long term. The retrocolic reconstructions were
      performed in a manner similar to open surgery but under a laparoscopic view. The 
      mesentery closure stitches to prevent internal herniation did not require as many
      stitches as the antecolic route and were easier to place. Our anastomosis for
      laparoscopic distal gastrectomy showed acceptable short-term results, with
      patients maintaining up to 91.0% of their preoperative weight and nutritional
      input. By fixing the remnant stomach to the mesentery of the transverse colon
      before the anastomosis, we easily completed the retrocolic Roux-en-Y anastomosis 
      under laparoscopic view.
CI  - (c) 2013 Japan Society for Endoscopic Surgery, Asia Endosurgery Task Force and
      Wiley Publishing Asia Pty Ltd.
FAU - Iida, Atsushi
AU  - Iida A
AD  - Department of Gastroenterological Surgery, University of Fukui, Fukui, Japan.
FAU - Hirono, Yasuo
AU  - Hirono Y
FAU - Fujimoto, Daisuke
AU  - Fujimoto D
FAU - Koneri, Kenji
AU  - Koneri K
FAU - Goi, Takanori
AU  - Goi T
FAU - Katayama, Kanji
AU  - Katayama K
FAU - Yamaguchi, Akio
AU  - Yamaguchi A
LA  - eng
PT  - Journal Article
PL  - Japan
TA  - Asian J Endosc Surg
JT  - Asian journal of endoscopic surgery
JID - 101506753
SB  - IM
OTO - NOTNLM
OT  - Laparoscopic gastrectomy
OT  - Roux-en-Y reconstruction
OT  - retrocolic reconstruction
EDAT- 2013/12/07 06:00
MHDA- 2013/12/07 06:00
CRDT- 2013/12/07 06:00
PHST- 2013/03/15 [received]
PHST- 2013/05/07 [revised]
PHST- 2013/06/23 [accepted]
AID - 10.1111/ases.12054 [doi]
PST - ppublish
SO  - Asian J Endosc Surg. 2013 Nov;6(4):333-7. doi: 10.1111/ases.12054.

PMID- 24303964
OWN - NLM
STAT- In-Process
DA  - 20140303
IS  - 1443-1661 (Electronic)
IS  - 0915-5635 (Linking)
VI  - 26
IP  - 2
DP  - 2014 Mar
TI  - Update on narrow band imaging in disorders of the upper gastrointestinal tract.
PG  - 144-53
LID - 10.1111/den.12207 [doi]
AB  - With the ever-increasing concern regarding morbidity and mortality associated
      with diseases of the gastrointestinal tract, the importance of an effective and
      efficient diagnostic tool cannot be overstated. The standard of care currently is
      an examination using conventional white light endoscopy. This approach may
      occasionally overlook areas exhibiting a premalignant change. Numerous
      image-enhanced modalities have been recently introduced. Narrow band imaging
      (NBI) appears to be the most prominent of these and perhaps the most commonly
      used. Thepresent review will focus on some of the newer studies on NBI and its
      utility in the diagnosis of malignant, pre-malignant and chronic inflammatory
      conditions of the upper gastrointestinal tract.
CI  - (c) 2013 The Authors. Digestive Endoscopy (c) 2013 Japan Gastroenterological
      Endoscopy Society.
FAU - Singh, Rajvinder
AU  - Singh R
AD  - Endoscopy Unit, Lyell McEwin Hospital, Adelaide, Australia; University of
      Adelaide, Adelaide, Australia.
FAU - Lee, Shok Y
AU  - Lee SY
FAU - Vijay, Nimal
AU  - Vijay N
FAU - Sharma, Prateek
AU  - Sharma P
FAU - Uedo, Noriya
AU  - Uedo N
LA  - eng
PT  - Journal Article
DEP - 20131204
PL  - Australia
TA  - Dig Endosc
JT  - Digestive endoscopy : official journal of the Japan Gastroenterological Endoscopy
      Society
JID - 9101419
SB  - IM
OTO - NOTNLM
OT  - Barrett's esophagus
OT  - celiac disease
OT  - early gastric cancer
OT  - gastritis
OT  - narrow band imaging (NBI)
OT  - squamous cell cancer
EDAT- 2013/12/07 06:00
MHDA- 2013/12/07 06:00
CRDT- 2013/12/06 06:00
PHST- 2013/08/28 [received]
PHST- 2013/10/18 [accepted]
PHST- 2013/12/04 [aheadofprint]
AID - 10.1111/den.12207 [doi]
PST - ppublish
SO  - Dig Endosc. 2014 Mar;26(2):144-53. doi: 10.1111/den.12207. Epub 2013 Dec 4.

PMID- 24303456
OWN - NLM
STAT- PubMed-not-MEDLINE
DA  - 20131204
DCOM- 20131204
LR  - 20131216
IS  - 2307-8960 (Electronic)
IS  - 2307-8960 (Linking)
VI  - 1
IP  - 1
DP  - 2013 Apr 16
TI  - Gastric hyperplastic polyps causing upper gastrointestinal hemorrhage in a young 
      adult.
PG  - 25-7
LID - 10.12998/wjcc.v1.i1.25 [doi]
AB  - Here, we report a case of a young man who presented with a significant upper
      gastrointestinal bleed treated by endoscopic removal of multiple hyperplastic
      polyps. Gastric hyperplastic polyps are a relatively uncommon cause of overt
      gastrointestinal bleeding. While most hyperplastic gastric polyps are
      asymptomatic, they may present with abdominal pain, iron deficiency anemia or
      gastric outlet obstruction. These polyps are associated with conditions such as
      Helicobacter pylori gastritis and atrophic autoimmune gastritis, which predispose
      the epithelium to chronic inflammation and epithelial repair. The patient
      presented to Northwestern Memorial Hospital in July 2011. The polyps were
      resected by clip-assisted snare polypectomy. Histopathologic assessment of the
      resected polyps demonstrated multiple, non-ulcerative hyperplastic polyps
      measuring 1.3-1.8 cm in size, without evidence of dysplasia or malignancy. This
      case describes a young adult patient with multiple, large gastric polyps causing 
      overt gastrointestinal bleeding. This is a rare presentation in a young
      individual, as these polyps are typically identified in patients older than 60
      years of age and less commonly, pediatric populations.
FAU - Secemsky, Brian J
AU  - Secemsky BJ
AD  - Brian J Secemsky, Department of Internal Medicine, University of California-San
      Francisco, San Francisco, CA 94122, United States.
FAU - Robinson, Kenika R
AU  - Robinson KR
FAU - Krishnan, Kumar
AU  - Krishnan K
FAU - Matkowskyj, Kristina A
AU  - Matkowskyj KA
FAU - Jung, Barbara H
AU  - Jung BH
LA  - eng
PT  - Journal Article
PL  - China
TA  - World J Clin Cases
JT  - World journal of clinical cases
JID - 101618806
PMC - PMC3845928
OID - NLM: PMC3845928
OTO - NOTNLM
OT  - Endoscopy
OT  - Gastrointestinal hemorrhage
OT  - Hyperplastic polyps
OT  - Polyp
OT  - Therapeutic endoscopy
EDAT- 2013/12/05 06:00
MHDA- 2013/12/05 06:01
CRDT- 2013/12/05 06:00
PHST- 2013/11/17 [received]
PHST- 2013/01/14 [revised]
PHST- 2013/01/23 [accepted]
AID - 10.12998/wjcc.v1.i1.25 [doi]
PST - ppublish
SO  - World J Clin Cases. 2013 Apr 16;1(1):25-7. doi: 10.12998/wjcc.v1.i1.25.

PMID- 24300577
OWN - NLM
STAT- MEDLINE
DA  - 20131204
DCOM- 20140408
IS  - 0023-1207 (Print)
IS  - 0023-1207 (Linking)
IP  - 10
DP  - 2013
TI  - [Ulcer disease: the state of art].
PG  - 38-42
FAU - Borodach, A V
AU  - Borodach AV
LA  - rus
PT  - Journal Article
PT  - Review
PL  - Russia (Federation)
TA  - Khirurgiia (Mosk)
JT  - Khirurgiia
JID - 0412765
SB  - IM
MH  - Digestive System Surgical Procedures/*methods
MH  - *Duodenal Ulcer/diagnosis/etiology/therapy
MH  - Endoscopy, Gastrointestinal/*methods
MH  - Gastritis, Atrophic/*complications/diagnosis
MH  - Helicobacter Infections/*complications/diagnosis
MH  - Humans
MH  - Intestinal Mucosa/pathology
MH  - *Peptic Ulcer/diagnosis/etiology/therapy
MH  - *Stomach Ulcer/diagnosis/etiology/therapy
EDAT- 2013/12/05 06:00
MHDA- 2014/04/09 06:00
CRDT- 2013/12/05 06:00
PST - ppublish
SO  - Khirurgiia (Mosk). 2013;(10):38-42.

PMID- 24295404
OWN - NLM
STAT- In-Process
DA  - 20140408
IS  - 1532-4311 (Electronic)
IS  - 0882-0139 (Linking)
VI  - 43
IP  - 4
DP  - 2014
TI  - Study of TLR4 and IL-8 gene polymorphisms in H.pylori-induced inflammation in
      gastric cancer in an ethnic Kashmiri population.
PG  - 324-36
LID - 10.3109/08820139.2013.854378 [doi]
AB  - BACKGROUND: TLRs play an essential role in the initial handling of H. pylori and 
      determine the clinical outcomes that range from simple asymptomatic gastritis to 
      peptic ulcer disease and gastric cancer. Asp299Gly and Thr399Ile polymorphisms in
      TLR4 have been associated with a variety of inflammatory and infectious
      conditions including gastric cancer. The T-251A polymorphism in the promoter
      region of IL-8 gene has been found to be associated with changing the in vitro
      levels of IL-8 production. IL-8 exhibits angiogenic activity and is responsible
      for tumor-associated angiogenesis in several cancers. MATERIALS AND METHODS: 130 
      gastric cancer patients and 200 healthy controls were included in this study. DNA
      extraction was followed by PCR detection of H. pylori infection, PCR-RFLP for the
      TLR 4 polymorphism and PCR-CTPP for IL-8 gene polymorphism. RESULTS: The adjusted
      OR for gastric cancer risk was 1.15 (95% CI, 0.8357-1.3463); 1.39 (0.6964-2.781) 
      and 1.43 (0.954-2.1515) for Asp299Gly, Thr399Ile and IL-8 T_251A respectively.
      Odds Ratio analysis showed CT genotype and AT and AA genotypes as risk factors
      for the development of gastric cancer. We found the Asp299Gly polymorphism
      carrier to be significantly associated (p value 0.03)with the development of
      tumours in the distal part of the stomach and Thr399Ile polymorphism to be
      significantly associated(p value 0.008) with the development of
      well-differentiated gastric adenocarcinoma.The IL-8 T-251A polymorphism was not
      found to be associated with any of the clinicopathological characteristics.
      DISCUSSION: No correlation was found between the appearance of disease and HP
      infection or the presence of TLR4 and IL-8 gene polymorphisms and HP infection.
FAU - Qadri, Qurteeba
AU  - Qadri Q
AD  - Department of Immunology and Molecular Medicine, Sher-i-Kashmir Institute of
      Medical Sciences (SKIMS) , Soura, Kashmir, Jammu and Kashmir .
FAU - Rasool, Roohi
AU  - Rasool R
FAU - Afroze, Dil
AU  - Afroze D
FAU - Naqash, Sameer
AU  - Naqash S
FAU - Gulzar, G M
AU  - Gulzar GM
FAU - Yousuf, Adfar
AU  - Yousuf A
FAU - Siddiqi, M A
AU  - Siddiqi MA
FAU - Shah, Zafar A
AU  - Shah ZA
LA  - eng
PT  - Journal Article
DEP - 20131202
PL  - England
TA  - Immunol Invest
JT  - Immunological investigations
JID - 8504629
SB  - IM
EDAT- 2013/12/04 06:00
MHDA- 2013/12/04 06:00
CRDT- 2013/12/04 06:00
PHST- 2013/12/02 [aheadofprint]
AID - 10.3109/08820139.2013.854378 [doi]
PST - ppublish
SO  - Immunol Invest. 2014;43(4):324-36. doi: 10.3109/08820139.2013.854378. Epub 2013
      Dec 2.

PMID- 24294467
OWN - NLM
STAT- PubMed-not-MEDLINE
DA  - 20131202
DCOM- 20131202
LR  - 20131216
IS  - 2008-6164 (Print)
IS  - 2008-6164 (Linking)
VI  - 4
IP  - 4
DP  - 2013 Fall
TI  - Helicobacter pylori Infection in the general population: A Middle Eastern
      perspective.
PG  - 745-53
AB  - Helicobacter pylori (H.pylori) infection is probably the most important factor
      that has been associated with the development of gastric cancers in human
      populations. However, there are no reliable data on the prevalence of this
      infection in the Middle East. In this article, based on a comprehensive
      literature review, we aimed to evaluate the situation in this region. The
      literature has been searched for the incidence and prevalence of H.pylori
      infection by Pubmed and Google Scholar. Search was repeated for each of the
      Middle Eastern countries, and to empower the method, citations of each found
      article were searched for the related studies. Seventy seven reports from the
      countries of the Middle East region had been reviewed and they all indicated a
      high rate of infection either in the general population or in the dyspeptic
      patients, the rate seemed to be higher in patients with dyspepsia, in patients
      with histologically confirmed gastritis and in patients of older age groups.
FAU - Khedmat, Hossein
AU  - Khedmat H
AD  - Baqiyatallah Research Center for Gastroenterology and Liver Diseases,
      Baqiyatallah University of Medical Sciences, Tehran, Iran.
FAU - Karbasi-Afshar, Reza
AU  - Karbasi-Afshar R
FAU - Agah, Shahram
AU  - Agah S
FAU - Taheri, Saeed
AU  - Taheri S
LA  - eng
PT  - Journal Article
PT  - Review
PL  - Iran
TA  - Caspian J Intern Med
JT  - Caspian journal of internal medicine
JID - 101523876
PMC - PMC3841773
OID - NLM: PMC3841773
OTO - NOTNLM
OT  - Gastric cancer
OT  - Hpylori
OT  - Middle eastern
EDAT- 2013/12/03 06:00
MHDA- 2013/12/03 06:01
CRDT- 2013/12/03 06:00
PHST- 2013/07/18 [received]
PHST- 2013/08/19 [revised]
PHST- 2013/08/25 [accepted]
PST - ppublish
SO  - Caspian J Intern Med. 2013 Fall;4(4):745-53.

PMID- 24293911
OWN - NLM
STAT- PubMed-not-MEDLINE
DA  - 20131202
DCOM- 20131202
LR  - 20131216
IS  - 0972-2068 (Print)
IS  - 0973-9793 (Linking)
VI  - 74
IP  - 6
DP  - 2012 Dec
TI  - Gastric gangrene "an iatrogenic misadventure".
PG  - 498-500
LID - 10.1007/s12262-012-0509-5 [doi]
AB  - In gastrointestinal system gangrene commonly involves intestines. Involvement of 
      stomach is a rare finding. Herein we describe a case of gastric gangrene
      secondary to herniation of stomach through an iatrogenic defect. Gangrene of the 
      stomach is a rare and a catastrophic occurrence as stomach is a highly
      vascularised organ. Gastric gangrene could be secondary to atherosclerosis,
      arterial embolism, iatrogenic gelfoam embolism, venous thrombosis, gastric
      volvulus, bulimia nervosa, endoscopic haemostatic injections, diaphragmatic
      hernia and infectious gastritis. Most reported cases have occurred due to gastric
      volvulus (Amin El-Gohary and Etiaby, Paedr Surg Intl 9:486-488, 1994; Al-Salem,
      Pediatr Radiol 30(12):842-5, 2000). Few cases have been reported as complicated
      hernias either a Bochdalek hernia (Ghanem, Chankun, Brooks, BJS V74(9):779, 2005)
      or as peristomal hernias which initially lead to gastric outlet obstruction
      (Ellingson, Maki, Kozarek, Patterson, J Clin Gastroenterol 17(4):314-6, 1993).
FAU - Salroo, Nazir
AU  - Salroo N
AD  - SMHS Hospital, Srinagar, india.
FAU - Ahangar, Shahnawaz
AU  - Ahangar S
LA  - eng
PT  - Journal Article
DEP - 20120601
PL  - India
TA  - Indian J Surg
JT  - The Indian journal of surgery
JID - 0373026
PMC - PMC3537994
OID - NLM: PMC3537994
OTO - NOTNLM
OT  - Gastric gangrene
OT  - Iatrogenic defect
EDAT- 2013/12/03 06:00
MHDA- 2013/12/03 06:01
CRDT- 2013/12/03 06:00
PHST- 2009/09/01 [received]
PHST- 2009/09/09 [accepted]
PHST- 2012/06/01 [epublish]
AID - 10.1007/s12262-012-0509-5 [doi]
AID - 509 [pii]
PST - ppublish
SO  - Indian J Surg. 2012 Dec;74(6):498-500. doi: 10.1007/s12262-012-0509-5. Epub 2012 
      Jun 1.

PMID- 24293032
OWN - NLM
STAT- In-Process
DA  - 20140702
IS  - 0253-6269 (Print)
IS  - 0253-6269 (Linking)
VI  - 37
IP  - 7
DP  - 2014 Jul
TI  - Simultaneous analysis and peroxynitrite-scavenging activity of galloylated
      flavonoid glycosides and ellagic acid in Euphorbia supina.
PG  - 890-8
LID - 10.1007/s12272-013-0307-z [doi]
AB  - The herbs of Euphorbia supina (Euphorbiaceae) have been used to treat hemorrhage,
      chronic bronchitis, hepatitis, jaundice, diarrhea, gastritis, and hemorrhoids as 
      a medicinal herb. This work is aimed to qualitatively and quantitatively analyze 
      the polyphenols with peroxynitrite-scavenging activities. The eight compounds:
      gallic acid, methyl gallate, avicularin, astragalin, juglanin, isoquercitrin
      6''-gallate, astragalin 6''-gallate, and ellagic acid, were isolated from E.
      supina and used for HPLC analysis and peroxynitrite (ONOO(-))-scavenging assay.
      Simultaneous analysis of the eight compounds was performed on MeOH extract and
      its fractions. The contents in MeOH extract and peroxynitrite-scavenging
      activities of the dimer of gallic acid, ellagic acid (15.64 mg/g; IC50 0.89 muM),
      and two galloylated flavonoid glycosides, astragalin 6''-gallate (13.72 mg/g;
      IC50 1.43 muM) and isoquercitrin 6''-gallate (16.99 mg/g; IC50 1.75 muM), were
      high, compared to other compounds. The legendary uses of E. supina could be
      attributed to the high content of polyphenols, particularly ellagic acid,
      isoquercitrin 6''-gallate, and astragalin 6''-gallate as active principles.
FAU - Nugroho, Agung
AU  - Nugroho A
AD  - Department of Applied Plant Sciences, Graduate School, Sangji University, Wonju, 
      220-702, Korea.
FAU - Rhim, Tae-Jin
AU  - Rhim TJ
FAU - Choi, Moo-Young
AU  - Choi MY
FAU - Choi, Jae Sue
AU  - Choi JS
FAU - Kim, Youn-Chul
AU  - Kim YC
FAU - Kim, Min-Sun
AU  - Kim MS
FAU - Park, Hee-Juhn
AU  - Park HJ
LA  - eng
PT  - Journal Article
PT  - Research Support, Non-U.S. Gov't
DEP - 20131129
PL  - Korea (South)
TA  - Arch Pharm Res
JT  - Archives of pharmacal research
JID - 8000036
SB  - IM
EDAT- 2013/12/03 06:00
MHDA- 2013/12/03 06:00
CRDT- 2013/12/03 06:00
PHST- 2013/07/27 [received]
PHST- 2013/11/20 [accepted]
PHST- 2013/11/29 [aheadofprint]
AID - 10.1007/s12272-013-0307-z [doi]
PST - ppublish
SO  - Arch Pharm Res. 2014 Jul;37(7):890-8. doi: 10.1007/s12272-013-0307-z. Epub 2013
      Nov 29.

PMID- 24287281
OWN - NLM
STAT- In-Process
DA  - 20140526
IS  - 1097-6779 (Electronic)
IS  - 0016-5107 (Linking)
VI  - 79
IP  - 6
DP  - 2014 Jun
TI  - The learning curve for narrow-band imaging in the diagnosis of precancerous
      gastric lesions by using Web-based video.
PG  - 910-20; quiz 983-e1, 983.e4
LID - 10.1016/j.gie.2013.10.020 [doi]
LID - S0016-5107(13)02453-X [pii]
AB  - BACKGROUND: A simplified narrow-band imaging (NBI) endoscopy classification of
      gastric precancerous and cancerous lesions was derived and validated in a
      multicenter study. This classification comes with the need for dissemination
      through adequate training. OBJECTIVE: To address the learning curve of this
      classification by endoscopists with differing expertise and to assess the
      feasibility of a YouTube-based learning program to disseminate it. DESIGN:
      Prospective study. SETTING: Five centers. PARTICIPANTS: Six gastroenterologists
      (3 trainees, 3 fully trained endoscopists [FTs]). INTERVENTIONS: Twenty tests
      provided through a Web-based program containing 10 randomly ordered NBI videos of
      gastric mucosa were taken. Feedback was sent 7 days after every test submission. 
      MAIN OUTCOME MEASUREMENTS: Measures of accuracy of the NBI classification
      throughout the time. RESULTS: From the first to the last 50 videos, a learning
      curve was observed with a 10% increase in global accuracy, for both trainees
      (from 64% to 74%) and FTs (from 56% to 65%). After 200 videos, sensitivity and
      specificity of 80% and higher for intestinal metaplasia were observed in half the
      participants, and a specificity for dysplasia greater than 95%, along with a
      relevant likelihood ratio for a positive result of 7 to 28 and likelihood ratio
      for a negative result of 0.21 to 0.82, were achieved by all of the participants. 
      No constant learning curve was observed for the identification of Helicobacter
      pylori gastritis and sensitivity to dysplasia. The trainees had better results in
      all of the parameters, except specificity for dysplasia, compared with the FTs.
      Globally, participants agreed that the program's structure was adequate, except
      on the feedback, which should have consisted of a more detailed explanation of
      each answer. LIMITATIONS: No formal sample size estimate. CONCLUSION: A Web-based
      learning program could be used to teach and disseminate classifications in the
      endoscopy field. In this study, an NBI classification for gastric mucosal
      features seems to be easily learned for the identification of gastric
      preneoplastic lesions.
CI  - Copyright (c) 2014 American Society for Gastrointestinal Endoscopy. Published by 
      Mosby, Inc. All rights reserved.
FAU - Dias-Silva, Diogo
AU  - Dias-Silva D
AD  - Department of Information Sciences and Decision in Health (CIDES) and CINTESIS,
      Faculty of Medicine of Porto, Porto, Portugal.
FAU - Pimentel-Nunes, Pedro
AU  - Pimentel-Nunes P
AD  - Department of Gastroenterology of Oncology Portuguese Institute of Porto, Porto, 
      Portugal; Department of Physiology and Cardiothoracic Surgery, Cardiovascular R&D
      Unit, Faculty of Medicine, University of Porto, Porto, Portugal.
FAU - Magalhaes, Joana
AU  - Magalhaes J
AD  - Centro Hospitalar do Alto Ave, Porto, Portugal.
FAU - Magalhaes, Ricardo
AU  - Magalhaes R
AD  - Centro Hospitalar do Porto, Porto, Portugal.
FAU - Veloso, Nuno
AU  - Veloso N
AD  - Department of Gastroenterology of Oncology Portuguese Institute of Porto, Porto, 
      Portugal.
FAU - Ferreira, Carlos
AU  - Ferreira C
AD  - Centro Hospitalar de Lisboa, Lisbon, Portugal.
FAU - Figueiredo, Pedro
AU  - Figueiredo P
AD  - Faculty of Medicine, University of Coimbra, Coimbra, Portugal; Department of
      Gastroenterology, Centro Hospitalar e Universitario de Coimbra, Coimbra,
      Portugal.
FAU - Moutinho, Pedro
AU  - Moutinho P
AD  - Centro Hospitalar do Alto Ave, Porto, Portugal.
FAU - Dinis-Ribeiro, Mario
AU  - Dinis-Ribeiro M
AD  - Department of Information Sciences and Decision in Health (CIDES) and CINTESIS,
      Faculty of Medicine of Porto, Porto, Portugal; Department of Gastroenterology of 
      Oncology Portuguese Institute of Porto, Porto, Portugal.
LA  - eng
PT  - Journal Article
DEP - 20131126
PL  - United States
TA  - Gastrointest Endosc
JT  - Gastrointestinal endoscopy
JID - 0010505
SB  - IM
EDAT- 2013/11/30 06:00
MHDA- 2013/11/30 06:00
CRDT- 2013/11/30 06:00
PHST- 2013/03/05 [received]
PHST- 2013/10/10 [accepted]
PHST- 2013/11/26 [aheadofprint]
AID - S0016-5107(13)02453-X [pii]
AID - 10.1016/j.gie.2013.10.020 [doi]
PST - ppublish
SO  - Gastrointest Endosc. 2014 Jun;79(6):910-20; quiz 983-e1, 983.e4. doi:
      10.1016/j.gie.2013.10.020. Epub 2013 Nov 26.

PMID- 24286420
OWN - NLM
STAT- MEDLINE
DA  - 20131129
DCOM- 20140625
IS  - 0366-6999 (Print)
IS  - 0366-6999 (Linking)
VI  - 126
IP  - 23
DP  - 2013 Dec
TI  - Novel agent for Helicobacter pylori infection management.
PG  - 4535
FAU - Mohammadzadeh, Ramin
AU  - Mohammadzadeh R
AD  - Biotechnology Research Center, Students Research Committee, Faculty of Pharmacy, 
      Tabriz University (Medical Sciences), Tabriz, Iran.
FAU - Ahmadiyan, Nejla
AU  - Ahmadiyan N
LA  - eng
PT  - Comment
PT  - Letter
PL  - China
TA  - Chin Med J (Engl)
JT  - Chinese medical journal
JID - 7513795
RN  - 0 (Anti-Bacterial Agents)
RN  - 0 (Galactosylceramides)
RN  - 6GNT3Y5LMF (Levofloxacin)
RN  - A4P49JAZ9H (Ofloxacin)
SB  - IM
CON - Gastroenterology. 2012 Jul;143(1):55-61.e1; quize e13-4. PMID: 22484118
CON - Infect Immun. 2011 Oct;79(10):4186-92. PMID: 21807907
CON - Gastroenterology. 2012 Aug;143(2):418-28. PMID: 22522092
CON - Gastroenterology. 2012 Jul;143(1):10-2. PMID: 22613622
MH  - Animals
MH  - Anti-Bacterial Agents/*administration & dosage
MH  - *Escherichia coli
MH  - Female
MH  - Galactosylceramides/*immunology
MH  - Gastric Mucosa/*pathology
MH  - Gastritis, Atrophic/*pathology
MH  - Helicobacter Infections/*complications/*drug therapy
MH  - Helicobacter pylori/*pathogenicity
MH  - Humans
MH  - Inflammation/*pathology
MH  - Intestines/*microbiology
MH  - *Levofloxacin
MH  - *Lymphocyte Activation
MH  - Male
MH  - Natural Killer T-Cells/*microbiology
MH  - Ofloxacin/*administration & dosage
MH  - *Sphingomonas
MH  - Stomach/*pathology
EDAT- 2013/11/30 06:00
MHDA- 2014/06/26 06:00
CRDT- 2013/11/30 06:00
PST - ppublish
SO  - Chin Med J (Engl). 2013 Dec;126(23):4535.

PMID- 24285819
OWN - NLM
STAT- In-Process
DA  - 20140130
IS  - 1556-679X (Electronic)
IS  - 1556-679X (Linking)
VI  - 21
IP  - 2
DP  - 2014 Feb
TI  - Oral immunization with recombinant Lactobacillus acidophilus expressing the
      adhesin Hp0410 of Helicobacter pylori induces mucosal and systemic immune
      responses.
PG  - 126-32
LID - 10.1128/CVI.00434-13 [doi]
AB  - Helicobacter pylori infection is relatively common worldwide and is closely
      related to gastric mucosa-associated lymphoid tissue (MALT) lymphoma, chronic
      gastritis, and stomach ulcers. Therefore, a safe and effective method for
      preventing H. pylori infection is urgently needed. Given that developing an
      effective vaccine against H. pylori is one of the best alternatives, H. pylori
      adhesin Hp0410 was expressed in the food-grade bacterium Lactobacillus
      acidophilus. The recombinant live bacterial vaccine was then used to orally
      vaccinate mice, and the immunoprotective effects of Hp0410-producing strains were
      investigated. H. pylori colonization in the stomach of mice immunized with the
      recombinant L. acidophilus was significantly reduced, in comparison with that in 
      control groups. Furthermore, mucosal secretory IgA antibodies were elicited in
      the mucosal tissue of mice immunized with the recombinant bacteria, and specific 
      anti-Hp0410 IgG responses were also detected in mouse serum. There was a
      significant increase in the level of protection against gastric Helicobacter
      infection following a challenge with H. pylori Sydney strain 1 (SS1). Our results
      collectively indicate that adhesin Hp0410 is a promising candidate vaccine
      antigen, and recombinant L. acidophilus expressing Hp0410 is likely to constitute
      an effective, low-cost, live bacterial vaccine against H. pylori.
FAU - Hongying, Fan
AU  - Hongying F
AD  - The School of Public Health and Tropical Medicine, Southern Medical University,
      Guangzhou, People's Republic of China.
FAU - Xianbo, Wu
AU  - Xianbo W
FAU - Fang, Yu
AU  - Fang Y
FAU - Yang, Bai
AU  - Yang B
FAU - Beiguo, Long
AU  - Beiguo L
LA  - eng
PT  - Journal Article
PT  - Research Support, Non-U.S. Gov't
DEP - 20131127
PL  - United States
TA  - Clin Vaccine Immunol
JT  - Clinical and vaccine immunology : CVI
JID - 101252125
SB  - IM
PMC - PMC3910932
OID - NLM: PMC3910932
EDAT- 2013/11/29 06:00
MHDA- 2013/11/29 06:00
CRDT- 2013/11/29 06:00
PHST- 2013/11/27 [aheadofprint]
AID - CVI.00434-13 [pii]
AID - 10.1128/CVI.00434-13 [doi]
PST - ppublish
SO  - Clin Vaccine Immunol. 2014 Feb;21(2):126-32. doi: 10.1128/CVI.00434-13. Epub 2013
      Nov 27.

PMID- 24282059
OWN - NLM
STAT- MEDLINE
DA  - 20140224
DCOM- 20140416
IS  - 1573-2568 (Electronic)
IS  - 0163-2116 (Linking)
VI  - 59
IP  - 3
DP  - 2014 Mar
TI  - Different gastric mucosa and CagA status of patients in India and Japan infected 
      with Helicobacter pylori.
PG  - 631-7
LID - 10.1007/s10620-013-2961-x [doi]
AB  - BACKGROUND AND AIM: Despite similar incidence of Helicobacter pylori infection,
      the frequency of gastric cancer is sevenfold higher in Japan than in India. The
      objective of this work was to define differences in H. pylori-induced gastritis
      and to identify the bacterial virulence factors involved. MATERIALS AND METHODS: 
      We prospectively enrolled 353 consecutive patients who underwent endoscopy and
      received three gastric biopsies in Tokyo, Japan, and Hyderabad, India.
      Immunohistochemistry against H. pylori and East Asian CagA and hematoxylin-eosin 
      and Giemsa stain were used to examine gastric mucosal biopsy specimens.
      Histological scores were assessed in accordance with the updated Sydney System.
      Subjects with H. pylori infection were matched by age and sex to compare
      histopathology and bacterial virulence. RESULTS: Sixty patients infected with H. 
      pylori were prospectively selected. Median histological scores for neutrophil and
      mononuclear cell infiltration and for atrophy were significantly higher in Japan 
      than in India (neutrophils 4.0 vs 3.0, p < 0.01; mononuclear cells 5.0 vs 4.5, p 
      = 0.03; atrophy 3.0 vs 2.0, p < 0.01, respectively). Scores for H. pylori density
      and intestinal metaplasia were also higher in Japan, albeit without statistical
      significance (H. pylori 5.0 vs 3.0, p = 0.08; intestinal metaplasia 0.0 vs 0.0, p
      = 0.08). Prevalence of East Asian CagA-positive H. pylori was significantly
      higher in Japan (73.3 vs 0.0 %, p < 0.01). CONCLUSION: The significantly higher
      prevalence of histologically severe gastritis and East Asian CagA in patients
      from Japan with H. pylori infection may be involved in the pathogenesis of
      gastric cancer.
FAU - Fujiya, Keiichi
AU  - Fujiya K
AD  - Department of Gastroenterology and Hepatology, National Center for Global Health 
      and Medicine, 1-21-1 Toyama, Shinjuku-ku, Tokyo, 162-8655, Japan,
      fuji.kei.01@gmail.com.
FAU - Nagata, Naoyoshi
AU  - Nagata N
FAU - Uchida, Tomohisa
AU  - Uchida T
FAU - Kobayakawa, Masao
AU  - Kobayakawa M
FAU - Asayama, Naoki
AU  - Asayama N
FAU - Akiyama, Junichi
AU  - Akiyama J
FAU - Shimbo, Takuro
AU  - Shimbo T
FAU - Igari, Toru
AU  - Igari T
FAU - Banerjee, Rupa
AU  - Banerjee R
FAU - Nageshwar Reddy, D
AU  - Nageshwar Reddy D
FAU - Mizokami, Masashi
AU  - Mizokami M
FAU - Uemura, Naomi
AU  - Uemura N
LA  - eng
PT  - Journal Article
PT  - Multicenter Study
DEP - 20131127
PL  - United States
TA  - Dig Dis Sci
JT  - Digestive diseases and sciences
JID - 7902782
RN  - 0 (Antigens, Bacterial)
RN  - 0 (Bacterial Proteins)
RN  - 0 (Biological Markers)
RN  - 0 (cagA protein, Helicobacter pylori)
SB  - AIM
SB  - IM
MH  - Adult
MH  - Aged
MH  - Antigens, Bacterial/*metabolism
MH  - Bacterial Proteins/*metabolism
MH  - Biological Markers/metabolism
MH  - Biopsy
MH  - Cross-Sectional Studies
MH  - Female
MH  - Gastric Mucosa/metabolism/microbiology/*pathology
MH  - Gastritis, Atrophic/metabolism/microbiology/*pathology
MH  - Gastroscopy
MH  - Helicobacter Infections/metabolism/microbiology/*pathology
MH  - Helicobacter pylori/*immunology/isolation & purification
MH  - Humans
MH  - India
MH  - Japan
MH  - Male
MH  - Matched-Pair Analysis
MH  - Middle Aged
MH  - Prospective Studies
MH  - Severity of Illness Index
EDAT- 2013/11/28 06:00
MHDA- 2014/04/17 06:00
CRDT- 2013/11/28 06:00
PHST- 2013/08/29 [received]
PHST- 2013/11/14 [accepted]
PHST- 2013/11/27 [aheadofprint]
AID - 10.1007/s10620-013-2961-x [doi]
PST - ppublish
SO  - Dig Dis Sci. 2014 Mar;59(3):631-7. doi: 10.1007/s10620-013-2961-x. Epub 2013 Nov 
      27.

PMID- 24280762
OWN - NLM
STAT- In-Process
DA  - 20140217
IS  - 1949-0984 (Electronic)
VI  - 4
IP  - 6
DP  - 2013 Nov-Dec
TI  - Signal transduction of Helicobacter pylori during interaction with host cell
      protein receptors of epithelial and immune cells.
PG  - 454-74
LID - 10.4161/gmic.27001 [doi]
AB  - Helicobacter pylori infections can induce pathologies ranging from chronic
      gastritis, peptic ulceration to gastric cancer. Bacterial isolates harbor
      numerous well-known adhesins, vacuolating cytotoxin VacA, protease HtrA, urease, 
      peptidoglycan, and type IV secretion systems (T4SS). It appears that H. pylori
      targets more than 40 known host protein receptors on epithelial or immune cells. 
      A series of T4SS components such as CagL, CagI, CagY, and CagA can bind to the
      integrin alpha 5beta 1 receptor. Other targeted membrane-based receptors include 
      the integrins alphavbeta 3, alphavbeta 5, and beta 2 (CD18), RPTP-alpha/beta,
      GP130, E-cadherin, fibronectin, laminin, CD46, CD74, ICAM1/LFA1, T-cell receptor,
      Toll-like receptors, and receptor tyrosine kinases EGFR, ErbB2, ErbB3, and c-Met.
      In addition, H. pylori is able to activate the intracellular receptors NOD1,
      NOD2, and NLRP3 with important roles in innate immunity. Here we review the
      interplay of various bacterial factors with host protein receptors. The
      contribution of these interactions to signal transduction and pathogenesis is
      discussed.
FAU - Pachathundikandi, Suneesh Kumar
AU  - Pachathundikandi SK
AD  - Friedrich Alexander University Erlangen-Nuremberg; Department of Biology, Chair
      of Microbiology; Erlangen, Germany.
FAU - Tegtmeyer, Nicole
AU  - Tegtmeyer N
AD  - Friedrich Alexander University Erlangen-Nuremberg; Department of Biology, Chair
      of Microbiology; Erlangen, Germany.
FAU - Backert, Steffen
AU  - Backert S
AD  - Friedrich Alexander University Erlangen-Nuremberg; Department of Biology, Chair
      of Microbiology; Erlangen, Germany.
LA  - eng
PT  - Journal Article
PT  - Research Support, Non-U.S. Gov't
DEP - 20131106
PL  - United States
TA  - Gut Microbes
JT  - Gut microbes
JID - 101495343
SB  - IM
PMC - PMC3928158
OID - NLM: PMC3928158 [Available on 11/01/14]
OTO - NOTNLM
OT  - E-cadherin
OT  - EGF receptor
OT  - c-Met
OT  - integrins
OT  - molecular pathogenesis
OT  - virulence
EDAT- 2013/11/28 06:00
MHDA- 2013/11/28 06:00
CRDT- 2013/11/28 06:00
PMCR- 2014/11/01 00:00
PHST- 2013/11/06 [aheadofprint]
AID - 27001 [pii]
AID - 10.4161/gmic.27001 [doi]
PST - ppublish
SO  - Gut Microbes. 2013 Nov-Dec;4(6):454-74. doi: 10.4161/gmic.27001. Epub 2013 Nov 6.

PMID- 24279703
OWN - NLM
STAT- Publisher
DA  - 20131230
IS  - 1748-1716 (Electronic)
IS  - 1748-1708 (Linking)
DP  - 2013 Nov 26
TI  - The regulation of gastric acid secretion - clinical perspectives.
LID - 10.1111/apha.12208 [doi]
AB  - The purpose of this review, based upon 40 years of research, is to clear old
      controversies. The gastric juice is a strong acid with active enzymes (pepsin and
      lipase); ideal for killing swallowed microorganisms. Totally isolated rat stomach
      and histamine determination. Human gastric carcinomas were examined for ECL cell 
      differentiation because tumours found in rodents after dosing with inhibitors of 
      acid secretion were reclassified to be of ECL cell origin. The gastrin receptor
      is localized to the ECL cell only, where gastrin stimulates the function and
      growth. Drug-induced hypo-acidity induces hypergastrinaemia and ECL cell
      hyperplasia responsible for rebound acid hypersecretion. Every condition with
      long-term hypergastrinaemia disposes to ECL cell neoplasia. In man, both atrophic
      gastritis and gastrinoma lead to ECL cell carcinoids. Proton pump inhibitors
      induce hypergastrinaemia with ECL cell hyperplasia and ECL cell carcinoids that
      disappear when stopping treatment. The gastrin antagonist netazepide induces
      regression of ECL cell carcinoids due to atrophic gastritis. Human gastric
      carcinomas of diffuse type, particularly the signet-ring subtype, show ECL cell
      differentiation, suggesting involvement of gastrin in the carcinogenesis.
      Helicobacter pylori (Hp) causes gastritis and peptic ulcer, and when infecting
      the antrum only gives a slight hypergastrinaemia with acid hypersecretion
      predisposing to duodenal ulcer, but protecting from gastric cancer. When Hp
      infection spreads to oxyntic mucosa, it induces atrophy, reduced acid secretion
      and marked hypergastrinaemia and cancer.It is remarkable that the interaction
      between Hp and gastrin may explain the pathogenesis of most diseases in the upper
      gastrointestinal tract.
CI  - (c) 2013 Scandinavian Physiological Society. Published by John Wiley & Sons Ltd.
FAU - Waldum, H L
AU  - Waldum HL
AD  - Department of Cancer Research and Molecular Medicine, Norwegian University of
      Science and Technology, Trondheim, Norway; Department of Gastroenterology and
      Hepatology, St. Olavs Hospital, Trondheim, Norway.
FAU - Hauso, O
AU  - Hauso O
FAU - Fossmark, R
AU  - Fossmark R
LA  - ENG
PT  - JOURNAL ARTICLE
DEP - 20131126
TA  - Acta Physiol (Oxf)
JT  - Acta physiologica (Oxford, England)
JID - 101262545
OTO - NOTNLM
OT  - Helicobacter pylori
OT  - gastric cancer
OT  - gastrin
OT  - histamine
OT  - rebound acid hypersecretion
OT  - vagal nerves
EDAT- 2013/11/28 06:00
MHDA- 2013/11/28 06:00
CRDT- 2013/11/28 06:00
PHST- 2013/09/18 [received]
PHST- 2013/11/03 [revised]
PHST- 2013/11/14 [revised]
PHST- 2013/11/22 [accepted]
AID - 10.1111/apha.12208 [doi]
PST - aheadofprint
SO  - Acta Physiol (Oxf). 2013 Nov 26. doi: 10.1111/apha.12208.

PMID- 24274720
OWN - NLM
STAT- MEDLINE
DA  - 20131126
DCOM- 20140731
IS  - 1440-1827 (Electronic)
IS  - 1320-5463 (Linking)
VI  - 63
IP  - 11
DP  - 2013 Nov
TI  - Russell body gastritis showing IgM kappa-type monoclonality.
PG  - 565-7
LID - 10.1111/pin.12105 [doi]
FAU - Araki, Daiju
AU  - Araki D
AD  - Department of Pathology, Fujita Health University School of Medicine, Toyoake,
      Japan; Medical Student of Fujita Health University School of Medicine, Toyoake.
FAU - Sudo, Yuta
AU  - Sudo Y
FAU - Imamura, Yasuhiro
AU  - Imamura Y
FAU - Tsutsumi, Yutaka
AU  - Tsutsumi Y
LA  - eng
PT  - Case Reports
PT  - Letter
PL  - Australia
TA  - Pathol Int
JT  - Pathology international
JID - 9431380
RN  - 0 (Immunoglobulin M)
SB  - IM
MH  - Aged
MH  - Female
MH  - Gastritis/immunology/*pathology
MH  - Helicobacter Infections/*pathology
MH  - Humans
MH  - Immunoglobulin M/*immunology
EDAT- 2013/11/28 06:00
MHDA- 2014/08/01 06:00
CRDT- 2013/11/27 06:00
AID - 10.1111/pin.12105 [doi]
PST - ppublish
SO  - Pathol Int. 2013 Nov;63(11):565-7. doi: 10.1111/pin.12105.

PMID- 24273182
OWN - NLM
STAT- MEDLINE
DA  - 20140411
DCOM- 20140529
IS  - 1537-6613 (Electronic)
IS  - 0022-1899 (Linking)
VI  - 209
IP  - 9
DP  - 2014 May 1
TI  - Helicobacter pylori infection affects immune responses following vaccination of
      typhoid-naive U.S. adults with attenuated Salmonella typhi oral vaccine CVD
      908-htrA.
PG  - 1452-8
LID - 10.1093/infdis/jit625 [doi]
AB  - BACKGROUND: We examined the association between Helicobacter pylori infection and
      the immune response following oral immunization of US adults with attenuated
      Salmonella Typhi vaccine CVD 908-htrA. METHODS: Baseline sera from 74 volunteers 
      without a history of typhoid fever who were immunized orally with CVD 908-htrA
      were tested by enzyme-linked immunosorbent assay for immunoglobin G (IgG)
      antibodies to H. pylori, hepatitis A antibodies (a marker of low socioeconomic
      status and exposure to enteric infections), and pepsinogen (PG) I and II levels
      (measures of gastric inflammation). IgG against S. Typhi lipopolysaccharide (LPS)
      O and flagella was measured before and 28 days following immunization; a
      >/=4-fold increase in titer from baseline constituted seroconversion. RESULTS:
      Seroconversion of S. Typhi IgG LPS antibodies was significantly higher among
      vaccinees infected with H. pylori versus uninfected subjects: adjusted odds ratio
      (OR) 3.8, 95% confidence interval (CI), 1.1-12.6 (P = .03). A low PG I:PG II
      ratio (<5), indicating more advanced corpus gastritis, increased the odds of
      seroconversion of IgG S. Typhi flagella antibody (adjusted OR 6.4, 95% CI,
      1.3-31.4; P = .02). Hepatitis A infection did not influence the immune response
      to CVD 908-htrA. CONCLUSIONS: H. pylori infection and gastric inflammation may
      enhance humoral immunity to oral attenuated S. Typhi vaccine.
FAU - Muhsen, Khitam
AU  - Muhsen K
AD  - Center for Vaccine Development.
FAU - Pasetti, Marcela F
AU  - Pasetti MF
FAU - Reymann, Mardi K
AU  - Reymann MK
FAU - Graham, David Y
AU  - Graham DY
FAU - Levine, Myron M
AU  - Levine MM
LA  - eng
GR  - 2 U54 AI057168/AI/NIAID NIH HHS/United States
PT  - Clinical Trial
PT  - Clinical Trial, Phase II
PT  - Journal Article
PT  - Randomized Controlled Trial
PT  - Research Support, N.I.H., Extramural
DEP - 20131123
PL  - United States
TA  - J Infect Dis
JT  - The Journal of infectious diseases
JID - 0413675
RN  - 0 (Immunoglobulin G)
RN  - 0 (Placebos)
RN  - 0 (Salmonella Vaccines)
RN  - 0 (Vaccines, Attenuated)
SB  - AIM
SB  - IM
MH  - Adolescent
MH  - Adult
MH  - Cohort Studies
MH  - Cross-Over Studies
MH  - Dose-Response Relationship, Immunologic
MH  - Double-Blind Method
MH  - Female
MH  - Helicobacter Infections/blood/*immunology
MH  - Helicobacter pylori/*immunology
MH  - Humans
MH  - Immunity, Humoral/immunology
MH  - Immunoglobulin G/blood
MH  - Male
MH  - Multivariate Analysis
MH  - Placebos
MH  - Salmonella Vaccines/*administration & dosage/adverse effects/*immunology
MH  - Salmonella typhi/*immunology
MH  - United States
MH  - Vaccines, Attenuated/administration & dosage/adverse effects/immunology
MH  - Young Adult
PMC - PMC3982847
OID - NLM: PMC3982847 [Available on 05/01/15]
OTO - NOTNLM
OT  - Helicobacter pylori
OT  - Salmonella Typhi
OT  - humoral immunity
OT  - immunogenicity
OT  - oral vaccines
OT  - serum pepsinogens
EDAT- 2013/11/26 06:00
MHDA- 2014/05/30 06:00
CRDT- 2013/11/26 06:00
PMCR- 2015/05/01 00:00
PHST- 2013/11/23 [aheadofprint]
PHST- 2013/12/12 [aheadofprint]
AID - jit625 [pii]
AID - 10.1093/infdis/jit625 [doi]
PST - ppublish
SO  - J Infect Dis. 2014 May 1;209(9):1452-8. doi: 10.1093/infdis/jit625. Epub 2013 Nov
      23.

PMID- 24270135
OWN - NLM
STAT- MEDLINE
DA  - 20131125
DCOM- 20140819
IS  - 1884-2836 (Electronic)
IS  - 1344-6304 (Linking)
VI  - 66
IP  - 6
DP  - 2013
TI  - Helicobacter pylori infection is associated with a decreased risk of tooth loss
      in healthy Japanese men.
PG  - 489-92
AB  - The association between Helicobacter pylori infection and tooth loss has been
      studied in Western countries; however, this relationship remains controversial.
      Although the prevalence of H. pylori infection is higher and atrophic gastritis
      is usually observed in patients with H. pylori infection in Japan unlike that in 
      Western population, no study has examined the association between H. pylori
      infection and tooth loss. We examined 959 healthy adults who participated in a
      mass survey. We counted the number of residual teeth and measured both H. pylori 
      stool antigen and serum anti-H. pylori antibodies. Serum pepsinogen levels were
      measured to determine the presence of atrophic gastritis. Multiple logistic
      regression analysis was performed after adjustments for age, body mass index
      (BMI), smoking and alcohol habits, and educational background. In men, H. pylori 
      infection was a significantly reduced risk factor for loss of all the teeth even 
      after adjustments for other factors (OR, 0.32; 95% CI, 0.12-0.81; P < 0.05).
      However, such an association was not found in women (0.91; 0.49-1.69). The
      calculated OR for the presence of atrophic gastritis among individuals with tooth
      loss was not significant in both men and women. H. pylori infection was
      associated with a decreased risk of tooth loss in healthy Japanese men.
FAU - Shimoyama, Tadashi
AU  - Shimoyama T
AD  - Department of Gastroenterology, Hirosaki University Graduate School of Medicine.
FAU - Higuchi, Hiroyuki
AU  - Higuchi H
FAU - Matsuzaka, Masashi
AU  - Matsuzaka M
FAU - Chinda, Daisuke
AU  - Chinda D
FAU - Nakaji, Shigeyuki
AU  - Nakaji S
FAU - Fukuda, Shinsaku
AU  - Fukuda S
LA  - eng
PT  - Journal Article
PT  - Research Support, Non-U.S. Gov't
PL  - Japan
TA  - Jpn J Infect Dis
JT  - Japanese journal of infectious diseases
JID - 100893704
SB  - IM
MH  - Adult
MH  - Aged
MH  - Aged, 80 and over
MH  - Analysis of Variance
MH  - Cross-Sectional Studies
MH  - Female
MH  - Helicobacter Infections/epidemiology/microbiology/*pathology
MH  - Helicobacter pylori/*isolation & purification
MH  - Humans
MH  - Japan/epidemiology
MH  - Male
MH  - Middle Aged
MH  - Odds Ratio
MH  - Tooth Loss/epidemiology/*microbiology
MH  - Young Adult
EDAT- 2013/11/26 06:00
MHDA- 2014/08/20 06:00
CRDT- 2013/11/26 06:00
AID - DN/JST.JSTAGE/yoken/66.489 [pii]
PST - ppublish
SO  - Jpn J Infect Dis. 2013;66(6):489-92.

PMID- 24269564
OWN - NLM
STAT- MEDLINE
DA  - 20131220
DCOM- 20140218
IS  - 1528-0012 (Electronic)
IS  - 0016-5085 (Linking)
VI  - 146
IP  - 1
DP  - 2014 Jan
TI  - A catastrophic acute abdomen.
PG  - e1-2
LID - 10.1053/j.gastro.2013.07.046 [doi]
LID - S0016-5085(13)01136-0 [pii]
FAU - Ungprasert, Patompong
AU  - Ungprasert P
AD  - Department of Internal Medicine, Bassett Medical Center and Columbia University
      College of Physicians and Surgeons, Cooperstown, New York.
FAU - Leeaphorn, Napat
AU  - Leeaphorn N
AD  - Department of Internal Medicine, Bassett Medical Center and Columbia University
      College of Physicians and Surgeons, Cooperstown, New York.
FAU - Cheungpasitporn, Wisit
AU  - Cheungpasitporn W
AD  - Department of Internal Medicine, Bassett Medical Center and Columbia University
      College of Physicians and Surgeons, Cooperstown, New York.
LA  - eng
PT  - Case Reports
PT  - Journal Article
DEP - 20131121
PL  - United States
TA  - Gastroenterology
JT  - Gastroenterology
JID - 0374630
SB  - AIM
SB  - IM
MH  - Abdomen, Acute/*radiography
MH  - Aged, 80 and over
MH  - Emphysema/*radiography
MH  - Gastric Mucosa/*radiography
MH  - Gastritis/*radiography
MH  - Humans
MH  - Male
MH  - Tomography, X-Ray Computed
EDAT- 2013/11/26 06:00
MHDA- 2014/02/19 06:00
CRDT- 2013/11/26 06:00
PHST- 2013/07/19 [received]
PHST- 2013/07/29 [accepted]
PHST- 2013/11/21 [aheadofprint]
AID - S0016-5085(13)01136-0 [pii]
AID - 10.1053/j.gastro.2013.07.046 [doi]
PST - ppublish
SO  - Gastroenterology. 2014 Jan;146(1):e1-2. doi: 10.1053/j.gastro.2013.07.046. Epub
      2013 Nov 21.

PMID- 24268303
OWN - NLM
STAT- MEDLINE
DA  - 20140103
DCOM- 20140224
IS  - 1555-7162 (Electronic)
IS  - 0002-9343 (Linking)
VI  - 127
IP  - 1
DP  - 2014 Jan
TI  - Alkalotics anonymous: severe metabolic alkalosis.
PG  - 25-7
LID - 10.1016/j.amjmed.2013.09.006 [doi]
LID - S0002-9343(13)00828-0 [pii]
FAU - Marston, Nicholas
AU  - Marston N
AD  - Department of Medicine, University of California, San Diego School of Medicine,
      San Diego, CA.
FAU - Kehl, Devin
AU  - Kehl D
AD  - Department of Medicine, University of California, San Diego School of Medicine,
      San Diego, CA.
FAU - Copp, Jonathan
AU  - Copp J
AD  - Department of Medicine, University of California, San Diego School of Medicine,
      San Diego, CA.
FAU - Nourbakhsh, Noureddin
AU  - Nourbakhsh N
AD  - Department of Medicine, University of California, San Diego School of Medicine,
      San Diego, CA.
FAU - Rifkin, Dena E
AU  - Rifkin DE
AD  - Department of Medicine, University of California, San Diego School of Medicine,
      San Diego, CA; Veterans Affairs San Diego Healthcare System, San Diego, CA.
      Electronic address: drifkin@ucsd.edu.
LA  - eng
GR  - K23 DK091521/DK/NIDDK NIH HHS/United States
PT  - Case Reports
PT  - Journal Article
PT  - Research Support, N.I.H., Extramural
DEP - 20130928
PL  - United States
TA  - Am J Med
JT  - The American journal of medicine
JID - 0267200
RN  - 0 (Antacids)
RN  - 0 (Bicarbonates)
RN  - 0 (Biological Markers)
RN  - 0 (Diuretics)
RN  - 0 (Laxatives)
RN  - 0 (Mineralocorticoids)
SB  - AIM
SB  - IM
MH  - *Alcohol Drinking/adverse effects
MH  - Alkalosis/blood/chemically induced/*diagnosis/*etiology
MH  - Antacids/*adverse effects
MH  - Bicarbonates/adverse effects
MH  - Biological Markers/blood
MH  - Diagnosis, Differential
MH  - Diuretics/adverse effects
MH  - Eating
MH  - Fluid Therapy
MH  - *Foreign Bodies
MH  - Gastritis/drug therapy/etiology
MH  - Humans
MH  - Hypokalemia/complications
MH  - Laxatives/adverse effects
MH  - Male
MH  - Middle Aged
MH  - Mineralocorticoids/adverse effects
MH  - *Self Medication/adverse effects
MH  - Vomiting/complications/etiology
EDAT- 2013/11/26 06:00
MHDA- 2014/02/25 06:00
CRDT- 2013/11/26 06:00
PHST- 2013/02/14 [received]
PHST- 2013/09/19 [revised]
PHST- 2013/09/20 [accepted]
PHST- 2013/09/28 [aheadofprint]
AID - S0002-9343(13)00828-0 [pii]
AID - 10.1016/j.amjmed.2013.09.006 [doi]
PST - ppublish
SO  - Am J Med. 2014 Jan;127(1):25-7. doi: 10.1016/j.amjmed.2013.09.006. Epub 2013 Sep 
      28.

PMID- 24265922
OWN - NLM
STAT- PubMed-not-MEDLINE
DA  - 20131122
DCOM- 20131122
LR  - 20131216
IS  - 2062-509X (Print)
IS  - 2062-509X (Linking)
VI  - 3
IP  - 1
DP  - 2013 Mar
TI  - Inhibition of Helicobacter pylori urease activity in vivo by the synthetic nickel
      binding protein Hpn.
PG  - 77-80
LID - 10.1556/EuJMI.3.2013.1.11 [doi]
AB  - Helicobacter pylori infection is the most common cause of gastroduodenal
      ulcerations worldwide. Adaptation of H. pylori to the acidic environment is
      mediated by urease splitting urea into carbon dioxide and ammonia. Whereas
      neutralization of acid by ammonia is essential for gastric H. pylori
      colonization, the catalytic activity of urease is mediated by nickel ions.
      Therefore, nickel uptake and metabolism play key roles in H. pylori infection and
      urease is considered first line target for drug development and vaccination.
      Since nickel binding within H. pylori cells is mediated by the Histidine-rich
      protein designated Hpn, we investigated whether nickel binding by a synthetic Hpn
      is capable of abrogating urease activity of live H. pylori in liquid cultures.
      Supplementation of growth media with synthetic Hpn completely inhibited urease
      acitivity in live cells, indicating that H. pylori nickel uptake is effectively
      blocked by Hpn. Thus, nickel chelation by Hpn is stronger than nickel uptake of
      H. pylori offering therapeutic use of Hpn. Although the nickel binding of Hpn was
      confirmed by binding assays in vitro, its use in anti-H. pylori directed strategy
      will further need to be adapted to the gastric environment given that protons
      interfere with nickel binding and Hpn is degraded by pepsin.
FAU - Heyl, Kerstin A
AU  - Heyl KA
FAU - Fischer, Andre
AU  - Fischer A
FAU - Gobel, Ulf B
AU  - Gobel UB
FAU - Henklein, Peter
AU  - Henklein P
FAU - Heimesaat, Markus M
AU  - Heimesaat MM
FAU - Bereswill, Stefan
AU  - Bereswill S
LA  - eng
PT  - Journal Article
DEP - 20130313
PL  - Hungary
TA  - Eur J Microbiol Immunol (Bp)
JT  - European journal of microbiology & immunology
JID - 101569896
PMC - PMC3832076
OID - NLM: PMC3832076
OTO - NOTNLM
OT  - Helicobacter pylori, chronic gastritis, urease, nickel, histidine-rich protein
EDAT- 2013/11/23 06:00
MHDA- 2013/11/23 06:01
CRDT- 2013/11/23 06:00
PHST- 2013/01/04 [received]
PHST- 2013/01/13 [revised]
PHST- 2013/01/14 [accepted]
PHST- 2013/03/13 [epublish]
AID - 10.1556/EuJMI.3.2013.1.11 [doi]
AID - EuJMI_3(2013)1/11 [pii]
PST - ppublish
SO  - Eur J Microbiol Immunol (Bp). 2013 Mar;3(1):77-80. doi:
      10.1556/EuJMI.3.2013.1.11. Epub 2013 Mar 13.

PMID- 24265531
OWN - NLM
STAT- MEDLINE
DA  - 20131122
DCOM- 20140714
IS  - 1598-6357 (Electronic)
IS  - 1011-8934 (Linking)
VI  - 28
IP  - 11
DP  - 2013 Nov
TI  - Long-term outcomes of endoscopic variceal ligation to prevent rebleeding in
      children with esophageal varices.
PG  - 1657-60
LID - 10.3346/jkms.2013.28.11.1657 [doi]
AB  - After an episode of acute bleeding from esophageal varices, patients are at a
      high risk for recurrent bleeding and death. However, there are few reports
      regarding the long-term results of secondary prophylaxis using endoscopic
      variceal ligation (EVL) against variceal rebleeding in pediatrics. Thirty-seven, 
      who were followed for over 3 yr post-eradication, were included in the study. The
      mean duration of follow up after esophageal variceal eradication was 6.4+/-1.9
      yr. The mean time required to achieve the eradication of varices was 3.25 months.
      The mean number of sessions and O-bands needed to eradicate varices was 1.9+/-1.2
      and 3.8+/-1.5, respectively. During the period before the first EVL treatment,
      145 episodes of bleedings developed in 37 children. Over the 3 yr of follow-up
      after variceal eradication, only 4 episodes of rebleeding developed in 4 of 37
      patients. The four rebleeding episodes consisted of an esophageal variceal bleed,
      a gastric variceal bleed, a duodenal ulcer bleed, and a bleed caused by
      hemorrhagic gastritis. There was no mortality during long-term follow up after
      variceal eradication. During long-term follow up after esophageal variceal
      eradication using solely EVL in children with esophageal variceal bleeds,
      rebleeding episodes and recurrence of esophageal varices were rare. EVL is a safe
      and highly effective method for the long-term prophylaxis of variceal rebleeding 
      in children with portal hypertension.
FAU - Kang, Ki Soo
AU  - Kang KS
AD  - Department of Pediatrics, Seoul National University College of Medicine, Seoul,
      Korea. ; Department of Pediatrics, Jeju National University School of Medicine,
      Jeju, Korea.
FAU - Yang, Hye Ran
AU  - Yang HR
FAU - Ko, Jae Sung
AU  - Ko JS
FAU - Seo, Jeong Kee
AU  - Seo JK
LA  - eng
PT  - Journal Article
DEP - 20131031
PL  - Korea (South)
TA  - J Korean Med Sci
JT  - Journal of Korean medical science
JID - 8703518
SB  - IM
MH  - Child
MH  - Duodenum/surgery
MH  - Endoscopy/*methods
MH  - Esophageal and Gastric Varices/*surgery
MH  - Esophagus/surgery
MH  - Female
MH  - Gastritis/surgery
MH  - Gastrointestinal Hemorrhage/*surgery
MH  - Humans
MH  - Ligation
MH  - Male
MH  - Recurrence/prevention & control
MH  - Retrospective Studies
MH  - Treatment Outcome
PMC - PMC3835510
OID - NLM: PMC3835510
OTO - NOTNLM
OT  - Child
OT  - Esophageal and Gastric Varices
OT  - Ligation
EDAT- 2013/11/23 06:00
MHDA- 2014/07/16 06:00
CRDT- 2013/11/23 06:00
PHST- 2013/07/28 [received]
PHST- 2013/09/11 [accepted]
PHST- 2013/10/31 [epublish]
AID - 10.3346/jkms.2013.28.11.1657 [doi]
PST - ppublish
SO  - J Korean Med Sci. 2013 Nov;28(11):1657-60. doi: 10.3346/jkms.2013.28.11.1657.
      Epub 2013 Oct 31.

PMID- 24262595
OWN - NLM
STAT- MEDLINE
DA  - 20131122
DCOM- 20140625
IS  - 1598-9992 (Print)
IS  - 1598-9992 (Linking)
VI  - 62
IP  - 5
DP  - 2013 Nov
TI  - Herpes simplex virus duodenitis accompanying Crohn's disease.
PG  - 292-5
AB  - Herpes simplex virus (HSV) is a recognized cause of gastrointestinal infection in
      immunodeficient patients. Although a few cases of HSV gastritis and colitis in
      immunocompromised patients have been reported, there are no reports of HSV
      duodenitis in patients with Crohn's disease (CD). A 74-year-old female was
      admitted with general weakness and refractory epigastric pain. She had been
      diagnosed with CD three years ago. Esophagogastroduodenoscopy (EGD) revealed
      diffuse edematous and whitish mucosa with multiple erosions in the duodenum.
      Considering the possibility of viral co-infection, cytomegalovirus (CMV)
      immunohistochemical staining, PCR, and cultures of duodenal biopsies were
      performed, all of which were negative with the exception of the isolation of HSV 
      in culture. After administration of intravenous acyclovir for 1 week, follow-up
      EGD showed almost complete resolution of the lesions and the patient's symptoms
      improved. In CD patients with refractory gastro-intestinal symptoms, HSV, as well
      as CMV, should be considered as a possible cause of infection, so that the
      diagnosis of viral infection is not delayed and the appropriate antiviral
      treatment can be initiated.
FAU - Lee, Byung Hoo
AU  - Lee BH
AD  - Department of Internal Medicine, Soonchunhyang University College of Medicine,
      Institute for Digestive Research, Digestive Disease Center, Soonchunhyang
      University Seoul Hospital, Seoul, Korea.
FAU - Um, Wook Hyun
AU  - Um WH
FAU - Jeon, Seong Ran
AU  - Jeon SR
FAU - Kim, Hyun Gun
AU  - Kim HG
FAU - Lee, Tae Hee
AU  - Lee TH
FAU - Kim, Wan Jung
AU  - Kim WJ
FAU - Kim, Jin-Oh
AU  - Kim JO
FAU - Jin, So Young
AU  - Jin SY
LA  - eng
PT  - Case Reports
PT  - Journal Article
PL  - Korea (South)
TA  - Korean J Gastroenterol
JT  - The Korean journal of gastroenterology = Taehan Sohwagi Hakhoe chi
JID - 101189416
RN  - 0 (Antiviral Agents)
RN  - 0 (DNA, Viral)
RN  - X4HES1O11F (Acyclovir)
SB  - IM
MH  - Acyclovir/therapeutic use
MH  - Aged
MH  - Antiviral Agents/therapeutic use
MH  - Crohn Disease/complications/*diagnosis/virology
MH  - DNA, Viral/analysis
MH  - Duodenitis/complications/*diagnosis
MH  - Endoscopy, Digestive System
MH  - Female
MH  - Herpes Simplex/*diagnosis/drug therapy/virology
MH  - Humans
MH  - Intestinal Mucosa/pathology
MH  - Polymerase Chain Reaction
MH  - Simplexvirus/genetics/*isolation & purification
EDAT- 2013/11/23 06:00
MHDA- 2014/06/26 06:00
CRDT- 2013/11/23 06:00
AID - 201311207 [pii]
PST - ppublish
SO  - Korean J Gastroenterol. 2013 Nov;62(5):292-5.

PMID- 24259284
OWN - NLM
STAT- MEDLINE
DA  - 20140407
DCOM- 20140605
IS  - 1097-0215 (Electronic)
IS  - 0020-7136 (Linking)
VI  - 134
IP  - 12
DP  - 2014 Jun 15
TI  - A CagA-independent cluster of antigens related to the risk of noncardia gastric
      cancer: associations between Helicobacter pylori antibodies and gastric
      adenocarcinoma explored by multiplex serology.
PG  - 2942-50
LID - 10.1002/ijc.28621 [doi]
AB  - Because of the differences in bacterial epitopes and host characteristics,
      infections with Helicobacter pylori (H. pylori) induce different immune
      responses. We explored the possibility that certain antibody response patterns
      are more closely linked to gastric adenocarcinoma (GAC) than others. In a Swedish
      population-based case-control study, serum samples were obtained from 268 cases
      and 222 controls, aged 40-79 years and frequency-matched according to age and
      sex. We measured antibodies against 17 H. pylori proteins using multiplex
      serology. Associations were estimated with multivariably adjusted logistic
      regression models, using odds ratio (OR) with 95% confidence interval (CI) as
      measures of relative risk. Associations were essentially confined to non-cardia
      GAC but did not differ significantly between intestinal and diffuse subtypes.
      Point estimates for all antibodies were above unity, 15 significant with top
      three being CagA (OR = 9.2), GroEL (6.6), HyuA (3.6). ORs were substantially
      attenuated in individuals with chronic atrophic gastritis. Principal component
      analysis identified two significant factors: a CagA-dominant factor (antibodies
      against CagA, VacA and Omp as prominent markers), and a non-CagA factor
      (antibodies against NapA and Catalase as prominent markers). Both factors showed 
      dose-dependent associations with non-cardia GAC risk (CagA-dominant factor,
      highest vs. lowest quartiles, OR = 16.2 [95% CI 4.8-54.9]; non-CagA factor OR =
      5.3 [95% CI 2.1-13.3]). Overall, our results confirm that serum antibodies
      against different H. pylori proteins are associated with the presence of
      non-cardia GAC. Although strongest association is detected by antibodies against 
      CagA and covarying proteins, a pattern of antibodies unrelated to CagA is also
      significantly linked to the risk of non-cardia GAC.
CI  - (c) 2013 UICC.
FAU - Song, Huan
AU  - Song H
AD  - Department of Medical Epidemiology and Biostatistics, Karolinska Institutet,
      Stockholm, Sweden.
FAU - Michel, Angelika
AU  - Michel A
FAU - Nyren, Olof
AU  - Nyren O
FAU - Ekstrom, Anna-Mia
AU  - Ekstrom AM
FAU - Pawlita, Michael
AU  - Pawlita M
FAU - Ye, Weimin
AU  - Ye W
LA  - eng
GR  - R01CA50959/CA/NCI NIH HHS/United States
PT  - Journal Article
PT  - Research Support, N.I.H., Extramural
PT  - Research Support, Non-U.S. Gov't
DEP - 20131203
PL  - United States
TA  - Int J Cancer
JT  - International journal of cancer. Journal international du cancer
JID - 0042124
RN  - 0 (Antibodies, Bacterial)
RN  - 0 (Antigens, Bacterial)
RN  - 0 (Bacterial Outer Membrane Proteins)
RN  - 0 (Bacterial Proteins)
RN  - 0 (Chaperonin 60)
RN  - 0 (VacA protein, Helicobacter pylori)
RN  - 0 (cagA protein, Helicobacter pylori)
RN  - 0 (neutrophil-activating protein A, Helicobacter pylori)
RN  - EC 1.11.1.6 (Catalase)
SB  - IM
MH  - Adenocarcinoma/blood/*epidemiology/immunology
MH  - Adult
MH  - Aged
MH  - Antibodies, Bacterial/*blood
MH  - Antigens, Bacterial/blood/immunology
MH  - Bacterial Outer Membrane Proteins/immunology
MH  - Bacterial Proteins/immunology
MH  - Case-Control Studies
MH  - Catalase/immunology
MH  - Chaperonin 60/immunology
MH  - Female
MH  - Gastritis, Atrophic/epidemiology/immunology
MH  - Helicobacter Infections/*epidemiology/*immunology
MH  - Helicobacter pylori/immunology
MH  - Humans
MH  - Male
MH  - Middle Aged
MH  - Questionnaires
MH  - Risk Factors
MH  - Stomach Neoplasms/blood/*epidemiology/immunology
MH  - Sweden
OTO - NOTNLM
OT  - Helicobacter pylori
OT  - epidemiology
OT  - gastric cancer
OT  - virulence factors
EDAT- 2013/11/22 06:00
MHDA- 2014/06/06 06:00
CRDT- 2013/11/22 06:00
PHST- 2013/09/03 [received]
PHST- 2013/10/28 [revised]
PHST- 2013/11/07 [accepted]
PHST- 2013/12/03 [aheadofprint]
AID - 10.1002/ijc.28621 [doi]
PST - ppublish
SO  - Int J Cancer. 2014 Jun 15;134(12):2942-50. doi: 10.1002/ijc.28621. Epub 2013 Dec 
      3.

PMID- 24258773
OWN - NLM
STAT- Publisher
DA  - 20131230
IS  - 1552-4604 (Electronic)
IS  - 0091-2700 (Linking)
DP  - 2013 Oct 30
TI  - Pharmacokinetics and pharmacodynamics of famotidine and ranitidine in critically 
      ill children.
LID - 10.1002/jcph.219 [doi]
AB  - To characterize and compare acid suppression (pharmacodynamics) and
      pharmacokinetics of IV famotidine and ranitidine in critically ill children at
      risk for stress gastritis. Single-blind, randomized study in PICU patients 6
      months to 18 years requiring mechanical ventilation with continuous gastric pH
      monitoring, randomized to IV famotidine 12 mg/m2 or ranitidine 60 mg/m2 when
      gastric pH < 4.0 >1 hour with serial blood sampling following first dose.
      Twenty-four children randomized to either famotidine (n = 12) or ranitidine (n = 
      12). Sixteen out of twenty-four completed both PK and PD study arms (7/12
      famotidine; 4.7 +/- 3.4 years; 9/12 ranitidine; 6.6 +/- 4.7 years; p = 0.38).
      Time to gastric pH 4.0 and total time pH above 4.0 similar with no difference in 
      pH at 6 and 12 hours (p > 0.2). No difference between drugs in clearance, volume 
      of distribution and half-life (p > 0.05). Ratio of AUC pH to AUC drug
      concentration 0-12 hours after first dose was significantly greater for
      famotidine (0.06849 +/- 0.01460 SD) than ranitidine (0.02453 +/- 0.01448; p <
      0.001) demonstrating greater potency of famotidine. pH lowering efficacy of both 
      drugs is similar. Greater potency of famotidine may offer clinical advantage due 
      to lower drug exposure and less frequent dosing to achieve same pH lowering
      effect.
CI  - (c) 2013, The American College of Clinical Pharmacology.
FAU - Madani, Shailender
AU  - Madani S
AD  - Division of Gastroenterology, Children's Hospital of Michigan, Wayne State
      University School of Medicine, Detroit, MI, USA.
FAU - Kauffman, Ralph
AU  - Kauffman R
FAU - Simpson, Pippa
AU  - Simpson P
FAU - Lehr, Victoria Tutag
AU  - Lehr VT
FAU - Lai, Mary Lieh
AU  - Lai ML
FAU - Sarniak, Ashok
AU  - Sarniak A
FAU - Tolia, Vasundhara
AU  - Tolia V
LA  - ENG
PT  - JOURNAL ARTICLE
DEP - 20131030
TA  - J Clin Pharmacol
JT  - Journal of clinical pharmacology
JID - 0366372
OTO - NOTNLM
OT  - famotidine
OT  - gastric acid suppression
OT  - pediatric intensive care unit
OT  - pharmacodynamics
OT  - pharmacokinetics
OT  - ranitidine
EDAT- 2013/11/22 06:00
MHDA- 2013/11/22 06:00
CRDT- 2013/11/22 06:00
PHST- 2013/06/28 [received]
PHST- 2013/10/24 [accepted]
AID - 10.1002/jcph.219 [doi]
PST - aheadofprint
SO  - J Clin Pharmacol. 2013 Oct 30. doi: 10.1002/jcph.219.

PMID- 24257311
OWN - NLM
STAT- MEDLINE
DA  - 20131122
DCOM- 20140319
IS  - 0253-3766 (Print)
IS  - 0253-3766 (Linking)
VI  - 35
IP  - 7
DP  - 2013 Jul
TI  - [Serological assessment of Helicobacter pylori-specific antibodies and their
      association with gastric lesions in a high-risk population].
PG  - 547-51
AB  - OBJECTIVE: To determine the distributions of six Helicobacter pylori
      (Hp)-specific antibodies in a high-risk population of gastric cancer (GC) and
      explore the relationship between Hp virulence factors and precancerous gastric
      lesions. METHODS: Based on the two intervention trials conducted in Linqu County,
      the seropositivities for CagA, VacA, GroEL, UreA, HcpC and GGT were assessed by
      recombinant immunoassay (recomLine) in 623 participants with H. pylori infection 
      determined by (13)C-urea breath test ((13)C-UBT) and/or enzyme linked
      immunosorbent assay (ELISA). RESULTS: In a total of 623 participants were
      detected by recomLine analysis, of which 594 were Hp-positive. The
      seropositivities rates of CagA, VacA, GroEL, UreA, HcpC and GGT were 84.0%,
      38.2%, 66.7%, 17.7%, 58.8% and 42.8%, respectively. A total of 523 participants
      were determined as type I infection of Hp, accounting for 88.1%. Compared with
      superficial gastritis (SG), the infection rate of Hp type I was higher in the
      chronic atrophic gastritis (CAG) (P = 0.001). CONCLUSIONS: The results of this
      population-based study suggest that the virulence factors of Hp may be related to
      the development of GC in a Chinese high-risk population. The recomLine analysis
      may serve as a tool for identification of Hp strains and prediction of high-risk 
      population of GC.
FAU - Liu, Cong
AU  - Liu C
AD  - Key Laboratory of Carcinogenesis and Translational Research (Ministry of
      Education), Department of Cancer Epidemiology, Peking University Cancer Hospital 
      & Institute, Beijing 100142, China.
FAU - Wang, Yu-mei
AU  - Wang YM
FAU - Li, Zhe-xuan
AU  - Li ZX
FAU - Zhang, Lian
AU  - Zhang L
FAU - Ma, Jun-ling
AU  - Ma JL
FAU - Zhou, Tong
AU  - Zhou T
FAU - You, Wei-cheng
AU  - You WC
FAU - Pan, Kai-feng
AU  - Pan KF
LA  - chi
PT  - English Abstract
PT  - Journal Article
PT  - Research Support, Non-U.S. Gov't
PL  - China
TA  - Zhonghua Zhong Liu Za Zhi
JT  - Zhonghua zhong liu za zhi [Chinese journal of oncology]
JID - 7910681
RN  - 0 (Antibodies, Bacterial)
SB  - IM
MH  - Adult
MH  - Antibodies, Bacterial/*blood
MH  - Female
MH  - Gastritis/blood/immunology/microbiology
MH  - Gastritis, Atrophic/blood/immunology/*microbiology
MH  - Helicobacter Infections/*blood/immunology
MH  - Helicobacter pylori
MH  - Humans
MH  - Male
MH  - Middle Aged
MH  - Precancerous Conditions/blood/immunology/*microbiology
MH  - Stomach Neoplasms/blood/immunology/*microbiology
EDAT- 2013/11/22 06:00
MHDA- 2014/03/22 06:00
CRDT- 2013/11/22 06:00
PST - ppublish
SO  - Zhonghua Zhong Liu Za Zhi. 2013 Jul;35(7):547-51.

PMID- 24256489
OWN - NLM
STAT- In-Process
DA  - 20131204
IS  - 1471-2334 (Electronic)
IS  - 1471-2334 (Linking)
VI  - 13
DP  - 2013
TI  - Association of presence/absence and on/off patterns of Helicobacter pylori oipA
      gene with peptic ulcer disease and gastric cancer risks: a meta-analysis.
PG  - 555
LID - 10.1186/1471-2334-13-555 [doi]
AB  - BACKGROUND: There are increasing studies examining the relationship between the
      status of H. pylori oipA gene and peptic ulcer disease (PUD) and gastric cancer
      (GC) but the results turn out to be controversial. We attempted to clarify
      whether oipA gene status is linked with PUD and/or GC risks. METHODS: A
      systematically literature search was performed through four electronic databases.
      According to the specific inclusion and exclusion criteria, seven articles were
      ultimately available for the meta-analysis of oipA presence/absence with PUD and 
      GC, and eleven articles were included for the meta-analysis of oipA on/off status
      with PUD and GC. RESULTS: For the on/off functional status analysis of oipA gene,
      the "on" status showed significant associations with increased risks of PUD (OR =
      3.97, 95% CI: 2.89, 5.45; P < 0.001) and GC (OR = 2.43, 95% CI: 1.45, 4.07; P =
      0.001) compared with gastritis and functional dyspepsia controls. Results of the 
      homogeneity test indicated different effects of oipA "on" status on PUD risk
      between children and adult subgroups and on GC risk between PCR-sequencing and
      immunoblot subgroups. For the presence/absence analysis of oipA gene, we found
      null association of the presence of oipA gene with the risks of PUD (OR = 1.93,
      95% CI: 0.60, 6.25; P = 0.278) and GC (OR = 2.09, 95% CI: 0.51, 8.66; P = 0.308) 
      compared with gastritis and functional dyspepsia controls. CONCLUSIONS: To be
      concluded, when oipA exists, the functional "on" status of this gene showed
      association with increased risks for PUD and GC compared with gastritis and FD
      controls. However, merely investigating the presence/absence of oipA would
      overlook the importance of its functional on/off status and would not be reliable
      to predict risks of PUD and GC. Further large-scale and well-designed studies
      concerning on/off status of oipA are required to confirm our meta-analysis
      results.
FAU - Liu, Jingwei
AU  - Liu J
AD  - Tumor Etiology and Screening Department of Cancer Institute and General Surgery, 
      the First Affiliated Hospital of China Medical University, and Key Laboratory of 
      Cancer Etiology and Prevention (China Medical University), Liaoning Provincial
      Education Department, Shenyang 110001, China. xcz1966@126.com.
FAU - He, Caiyun
AU  - He C
FAU - Chen, Moye
AU  - Chen M
FAU - Wang, Zhenning
AU  - Wang Z
FAU - Xing, Chengzhong
AU  - Xing C
FAU - Yuan, Yuan
AU  - Yuan Y
LA  - eng
PT  - Journal Article
DEP - 20131120
PL  - England
TA  - BMC Infect Dis
JT  - BMC infectious diseases
JID - 100968551
SB  - IM
EDAT- 2013/11/22 06:00
MHDA- 2013/11/22 06:00
CRDT- 2013/11/22 06:00
PHST- 2013/03/19 [received]
PHST- 2013/10/18 [accepted]
PHST- 2013/11/20 [aheadofprint]
AID - 1471-2334-13-555 [pii]
AID - 10.1186/1471-2334-13-555 [doi]
PST - epublish
SO  - BMC Infect Dis. 2013 Nov 20;13:555. doi: 10.1186/1471-2334-13-555.

PMID- 24254273
OWN - NLM
STAT- MEDLINE
DA  - 20131122
DCOM- 20140815
IS  - 1300-4948 (Print)
IS  - 1300-4948 (Linking)
VI  - 24
IP  - 4
DP  - 2013
TI  - An unusual cause of granulomatous gastritis in an elderly patient: Helicobacter
      pylori.
PG  - 368-9
FAU - Tas, Adnan
AU  - Tas A
AD  - Kocaeli University Faculty of Medicine, Department of Gastroenterology, Izmit,
      Turkey.
FAU - Karaman, Gulzade
AU  - Karaman G
FAU - Celik, Hacer
AU  - Celik H
LA  - eng
PT  - Case Reports
PT  - Letter
PL  - Turkey
TA  - Turk J Gastroenterol
JT  - The Turkish journal of gastroenterology : the official journal of Turkish Society
      of Gastroenterology
JID - 9515841
SB  - IM
MH  - Aged
MH  - Gastritis/*microbiology/pathology
MH  - Granuloma/*microbiology/pathology
MH  - Helicobacter Infections/*complications/pathology
MH  - Helicobacter pylori/*isolation & purification
MH  - Humans
MH  - Male
MH  - Stomach/microbiology/pathology
EDAT- 2013/11/21 06:00
MHDA- 2014/08/16 06:00
CRDT- 2013/11/21 06:00
PST - ppublish
SO  - Turk J Gastroenterol. 2013;24(4):368-9.

PMID- 24253567
OWN - NLM
STAT- In-Process
DA  - 20140403
IS  - 1436-3291 (Print)
VI  - 17
IP  - 2
DP  - 2014 Apr
TI  - Clinical application of ghrelin administration for gastric cancer patients
      undergoing gastrectomy.
PG  - 200-5
LID - 10.1007/s10120-013-0300-8 [doi]
AB  - Loss of body weight is a common (and the most serious) sequela after gastrectomy.
      It impairs quality of life, increases various diseases including infection, and
      may affect long-term survival. Ghrelin, an intrinsic ligand of the growth hormone
      secretagogue receptor, was discovered in the stomach in 1999. In addition to
      growth hormone secretion, ghrelin has pleiotropic functions including appetite
      stimulation, increasing bowel movement and absorption, and anti-inflammatory
      reactions. In consequence, ghrelin comprehensively leads positive energy balance 
      and weight gain. The fundic gland of the stomach produces the majority of
      ghrelin, and plasma ghrelin declines to 10-30 % of the preoperative level after
      total gastrectomy and 50-70 % after distal gastrectomy. Although plasma ghrelin
      is never restored after total gastrectomy, it gradually recovers to the
      preoperative level within a few years after distal gastrectomy. Chronic gastritis
      due to Helicobacter pylori infection and vagotomy are additional factors that
      perturb the ghrelin secretion of gastric cancer patients after gastrectomy. A
      randomized clinical trial that revealed that recombinant ghrelin administration
      successfully increased both food intake and appetite, and ameliorated weight loss
      after total gastrectomy. Ghrelin administration could thus be a promising
      strategy to transiently improve the nutritional status of patients who who have
      undergone gastrectomy, but its effect in the long term remains unclear. Further
      studies are warranted to elucidate the mechanism of ghrelin and to create and
      evaluate the analogs that could be administered orally or subcutaneously.
FAU - Takiguchi, Shuji
AU  - Takiguchi S
AD  - Division of Gastroenterological Surgery, Department of Surgery, Graduate School
      of Medicine, Osaka University, 2-2 E2 Yamadaoka, Suita, Osaka, 565-0871, Japan,
      stakiguchi@gesurg.med.osaka-u.ac.jp.
FAU - Takata, Akihiro
AU  - Takata A
FAU - Murakami, Kohei
AU  - Murakami K
FAU - Miyazaki, Yasuhiro
AU  - Miyazaki Y
FAU - Yanagimoto, Yoshitomo
AU  - Yanagimoto Y
FAU - Kurokawa, Yukinori
AU  - Kurokawa Y
FAU - Takahashi, Tsuyoshi
AU  - Takahashi T
FAU - Mori, Masaki
AU  - Mori M
FAU - Doki, Yuichiro
AU  - Doki Y
LA  - eng
PT  - Journal Article
DEP - 20130920
PL  - Japan
TA  - Gastric Cancer
JT  - Gastric cancer : official journal of the International Gastric Cancer Association
      and the Japanese Gastric Cancer Association
JID - 100886238
SB  - IM
EDAT- 2013/11/21 06:00
MHDA- 2013/11/21 06:00
CRDT- 2013/11/21 06:00
PHST- 2013/03/25 [received]
PHST- 2013/08/30 [accepted]
PHST- 2013/09/20 [aheadofprint]
AID - 10.1007/s10120-013-0300-8 [doi]
PST - ppublish
SO  - Gastric Cancer. 2014 Apr;17(2):200-5. doi: 10.1007/s10120-013-0300-8. Epub 2013
      Sep 20.

PMID- 24252900
OWN - NLM
STAT- MEDLINE
DA  - 20131122
DCOM- 20140506
IS  - 0379-5284 (Print)
IS  - 0379-5284 (Linking)
VI  - 34
IP  - 11
DP  - 2013 Nov
TI  - Menetrier`s disease in a Saudi child.
PG  - 1192-4
AB  - Menetrier`s disease is a rare form of acquired gastropathy that presents mostly
      during adulthood, but is extremely rare in children. It is a clinicopathological 
      diagnosis that typically presents with abdominal pain, vomiting, and edema
      secondary to hypoalbuminemia. Endoscopy usually shows giant gastric mucosal
      folds, and gastric biopsy shows foveolar hyperplasia and decreased oxyntic
      glands. Here, we describe a 5-year-old boy from Saudi Arabia with typical
      presentation of Menetrier`s disease and serological evidence of acute
      cytomegalovirus infection.
FAU - Alfares, Fahad A
AU  - Alfares FA
AD  - Department of Pediatrics, College of Medicine, King Saud University, Riyadh,
      Kingdom of Saudi Arabia.
FAU - Raddaoui, Emad M
AU  - Raddaoui EM
FAU - El-Mouzan, Mohammad I
AU  - El-Mouzan MI
FAU - Alangari, Abdullah A
AU  - Alangari AA
LA  - eng
PT  - Case Reports
PT  - Journal Article
PL  - Saudi Arabia
TA  - Saudi Med J
JT  - Saudi medical journal
JID - 7909441
SB  - IM
MH  - Biopsy
MH  - Child, Preschool
MH  - Cytomegalovirus Infections/complications
MH  - Gastritis, Hypertrophic/complications/*diagnosis/pathology
MH  - Humans
MH  - Male
MH  - Saudi Arabia
MH  - Stomach/pathology
EDAT- 2013/11/21 06:00
MHDA- 2014/05/07 06:00
CRDT- 2013/11/21 06:00
AID - 0' [pii]
PST - ppublish
SO  - Saudi Med J. 2013 Nov;34(11):1192-4.

PMID- 24247357
OWN - NLM
STAT- In-Data-Review
DA  - 20140725
IS  - 1423-0151 (Electronic)
IS  - 1011-7571 (Linking)
VI  - 23
IP  - 4
DP  - 2014
TI  - Gastric marginal zone lymphoma of mucosa-associated lymphoid tissue and signet
      ring cell carcinoma, synchronous collision tumour of the stomach: a case report.
PG  - 377-9
LID - 10.1159/000356180 [doi]
AB  - OBJECTIVE: To report a rare case of synchronous marginal zone lymphoma of
      mucosa-associated lymphoid tissue (MALT) signet ring cell carcinoma occurring as 
      a collision tumour in the stomach. CLINICAL PRESENTATION AND INTERVENTION: A
      53-year-old man was diagnosed initially with signet ring cell carcinoma of the
      stomach. The microscopy of the subsequent total gastrectomy revealed a collision 
      tumour of MALT lymphoma and signet ring cell carcinoma associated with
      Helicobacter pylori gastritis. CONCLUSION: This case highlighted the importance
      of a careful evaluation of the accompanying lymphoid population in the biopsy
      samples of gastric adenocarcinoma and underlined the need for multiple endoscopic
      biopsies to detect these rare synchronous tumours. (c) 2013 S. Karger AG, Basel.
FAU - George, Smiley Annie
AU  - George SA
AD  - Department of Histopathology, Mubarak Al-Kabir Hospital, Jabriya, Kuwait.
FAU - Junaid, T A
AU  - Junaid TA
LA  - eng
PT  - Journal Article
DEP - 20131112
PL  - Switzerland
TA  - Med Princ Pract
JT  - Medical principles and practice : international journal of the Kuwait University,
      Health Science Centre
JID - 8901334
SB  - IM
EDAT- 2013/11/20 06:00
MHDA- 2013/11/20 06:00
CRDT- 2013/11/20 06:00
PHST- 2013/04/24 [received]
PHST- 2013/10/01 [accepted]
PHST- 2013/11/12 [aheadofprint]
AID - 000356180 [pii]
AID - 10.1159/000356180 [doi]
PST - ppublish
SO  - Med Princ Pract. 2014;23(4):377-9. doi: 10.1159/000356180. Epub 2013 Nov 12.

PMID- 24245965
OWN - NLM
STAT- PubMed-not-MEDLINE
DA  - 20140117
DCOM- 20140117
LR  - 20140117
IS  - 1757-4749 (Electronic)
VI  - 5
IP  - 1
DP  - 2013
TI  - Phylogenetic analysis of Helicobacter pylori cagA gene of Turkish isolates and
      the association with gastric pathology.
PG  - 33
LID - 10.1186/1757-4749-5-33 [doi]
AB  - BACKGROUND: The cagA gene is one of the important virulence factors of
      Helicobacter pylori. The diversity of cagA 5' conserved region is thought to
      reflect the phylogenetic relationships between different H. pylori isolates and
      their association with peptic ulceration. Significant geographical differences
      among isolates have been reported. The aim of this study is to compare Turkish H.
      pylori isolates with isolates from different geographical locations and to
      correlate the association with peptic ulceration. METHODS: Total of 52 isolates
      of which 19 were Turkish and 33 from other geographic locations were studied.
      Gastric antral biopsies collected from 19 Turkish patients (Gastritis = 12, ulcer
      = 7) were used to amplify the cagA 5' region by PCR then followed by DNA
      sequencing. RESULTS: The phylogenetic tree displayed 3 groups: A) a mix of 2
      sub-groups "Asian" and "African/Anatolian/Asian/European", B)
      "Anatolian/European" and C) "American-Indian". Turkish H. pylori isolates
      clustered in the mixed sub-group A were mostly from gastritis patients while
      those clustered in group B were from peptic ulcer patients. A phylogenetic tree
      constructed for our Turkish isolates detected distinctive features among those
      from gastritis and ulcer patients. We have found that 2/3 of the gastritis
      isolates were clustered alone while 1/3 was clustered together with the ulcer
      isolates. Several amino acids were found to be shared between the later groups
      but not with the first group of gastritis. CONCLUSIONS: This study provided an
      additional insight into the profile of our cagA gene which implies a relationship
      in geographic locations of the isolates.
FAU - Salih, Barik A
AU  - Salih BA
AD  - Faculty of Science and Literature, Department of Biology, Fatih University,
      Istanbul, Turkey. basalih@fatih.edu.tr.
FAU - Bolek, Bora Kazim
AU  - Bolek BK
FAU - Yildiz, Mehmet Taha
AU  - Yildiz MT
FAU - Arikan, Soykan
AU  - Arikan S
LA  - eng
PT  - Journal Article
DEP - 20131118
PL  - England
TA  - Gut Pathog
JT  - Gut pathogens
JID - 101474263
PMC - PMC3843586
OID - NLM: PMC3843586
EDAT- 2013/11/20 06:00
MHDA- 2013/11/20 06:01
CRDT- 2013/11/20 06:00
PHST- 2013/10/29 [received]
PHST- 2013/11/12 [accepted]
PHST- 2013/11/18 [aheadofprint]
AID - 1757-4749-5-33 [pii]
AID - 10.1186/1757-4749-5-33 [doi]
PST - epublish
SO  - Gut Pathog. 2013 Nov 18;5(1):33. doi: 10.1186/1757-4749-5-33.

PMID- 24236136
OWN - NLM
STAT- MEDLINE
DA  - 20131115
DCOM- 20140725
IS  - 1932-6203 (Electronic)
IS  - 1932-6203 (Linking)
VI  - 8
IP  - 11
DP  - 2013
TI  - Copper promotes TFF1-mediated Helicobacter pylori colonization.
PG  - e79455
LID - 10.1371/journal.pone.0079455 [doi]
AB  - The trefoil peptides (TFF1, TFF2 and TFF3) are a family of small highly conserved
      proteins that play an essential role in epithelial regeneration within the
      gastrointestinal tract, where they are mainly expressed. TFF1 expression is
      strongly induced after mucosal injury and it has been proposed that tff1
      functions as a gastric tumor suppressor gene. Several studies confirm that tff1
      expression is frequently lost in gastric cancer because of deletions, mutations
      or methylation of the tff1 promoter. Infection by Helicobacter pylori (H. pylori)
      results in chronic gastritis and it can lead to the development of gastric or
      duodenal ulcers. Moreover, it is known that there is a strong link to the
      development of gastric cancer. It has been shown that H. pylori interacts with
      the dimeric form of TFF1 and that the rough form of lipopolysaccharide mediates
      this interaction. We have previously reported that the carboxy-terminus of TFF1
      is able to specifically bind copper ions (Cu) and that Cu binding favours the
      homodimerization of the peptide, thus enhancing its motogenic activity. Here, we 
      report that the Cu-TFF1 cuprocomplex promotes adherence of H. pylori to
      epithelial cells. Adherence of H. pylori to gastric adenocarcinoma cells, AGS AC1
      cells, induced to hyper-express TFF1 was enhanced compared to noninduced cells.
      Copper further promoted this interaction. A H. pylori mutant unable to bind TFF1 
      did not show enhanced infection of induced cells. Cu treatment induced a
      thickening of the mucus layer produced by the colorectal adenocarcinoma mucus
      secreting, goblet cells, HT29-E12 and promoted H. pylori colonisation. Finally,
      SPR analysis shows that the C-terminus of TFF1, involved in the binding of
      copper, is also able to selectively bind H. pylori RF-LPS.
FAU - Montefusco, Sandro
AU  - Montefusco S
AD  - Department of Pharmacy - Division of Biomedicine "Arturo Leone", University of
      Salerno, Fisciano (SA), Italy.
FAU - Esposito, Roberta
AU  - Esposito R
FAU - D'Andrea, Luca
AU  - D'Andrea L
FAU - Monti, Maria Chiara
AU  - Monti MC
FAU - Dunne, Ciara
AU  - Dunne C
FAU - Dolan, Brendan
AU  - Dolan B
FAU - Tosco, Alessandra
AU  - Tosco A
FAU - Marzullo, Liberato
AU  - Marzullo L
FAU - Clyne, Marguerite
AU  - Clyne M
LA  - eng
PT  - Journal Article
PT  - Research Support, Non-U.S. Gov't
DEP - 20131113
PL  - United States
TA  - PLoS One
JT  - PloS one
JID - 101285081
RN  - 0 (Lipopolysaccharides)
RN  - 0 (TFF1 protein, human)
RN  - 0 (Tumor Suppressor Proteins)
RN  - 789U1901C5 (Copper)
SB  - IM
MH  - Bacterial Adhesion
MH  - Cell Line
MH  - Copper/*metabolism
MH  - Gastrointestinal Tract/metabolism/microbiology
MH  - Helicobacter Infections/*metabolism/*microbiology
MH  - Helicobacter pylori/*physiology
MH  - Humans
MH  - Lipopolysaccharides/metabolism
MH  - Mucous Membrane/metabolism/microbiology
MH  - Protein Binding
MH  - Protein Interaction Domains and Motifs
MH  - Tumor Suppressor Proteins/chemistry/*metabolism
PMC - PMC3827375
OID - NLM: PMC3827375
EDAT- 2013/11/16 06:00
MHDA- 2014/07/26 06:00
CRDT- 2013/11/16 06:00
PHST- 2013 [ecollection]
PHST- 2013/08/03 [received]
PHST- 2013/10/01 [accepted]
PHST- 2013/11/13 [epublish]
AID - 10.1371/journal.pone.0079455 [doi]
AID - PONE-D-13-32236 [pii]
PST - epublish
SO  - PLoS One. 2013 Nov 13;8(11):e79455. doi: 10.1371/journal.pone.0079455.
      eCollection 2013.

PMID- 24232291
OWN - NLM
STAT- PubMed-not-MEDLINE
DA  - 20131115
DCOM- 20131115
LR  - 20140124
IS  - 1178-7058 (Electronic)
IS  - 1178-7058 (Linking)
VI  - 6
DP  - 2013
TI  - A case of bismuth intoxication with irreversible renal damage.
PG  - 241-3
LID - 10.2147/IJNRD.S54818 [doi]
AB  - Bismuth is a chemical element symbolized as Bi and is a trivalent poor metal,
      which chemically resembles arsenic and antimony. Colloidal bismuth subcitrate
      (CBS) and bismuth subsalicylate are the bismuth salts widely used in the
      treatment of peptic ulcers, functional dyspepsia, and chronic gastritis.
      Intoxications with CBS are rare. In a few case reports, acute renal failure was
      described, but the literature review revealed no chronic renal failure related to
      CBS intoxication. In this case report we present a 21-year old female with
      chronic renal failure after a one year follow-up of CBS intoxication.
FAU - Erden, Abdulsamet
AU  - Erden A
AD  - Internal Medicine Department, Kayseri Training and Research Hospital, Kayseri,
      Turkey.
FAU - Karahan, Samet
AU  - Karahan S
FAU - Bulut, Kadir
AU  - Bulut K
FAU - Basak, Mustafa
AU  - Basak M
FAU - Aslan, Tuncay
AU  - Aslan T
FAU - Cetinkaya, Ali
AU  - Cetinkaya A
FAU - Karagoz, Hatice
AU  - Karagoz H
FAU - Avci, Deniz
AU  - Avci D
LA  - eng
PT  - Journal Article
DEP - 20131107
PL  - New Zealand
TA  - Int J Nephrol Renovasc Dis
JT  - International journal of nephrology and renovascular disease
JID - 101550217
PMC - PMC3825672
OID - NLM: PMC3825672
OTO - NOTNLM
OT  - acute renal failure
OT  - bismuth
OT  - chronic renal failure
OT  - intoxication
EDAT- 2013/11/16 06:00
MHDA- 2013/11/16 06:01
CRDT- 2013/11/16 06:00
PHST- 2013 [ecollection]
PHST- 2013/11/07 [epublish]
AID - 10.2147/IJNRD.S54818 [doi]
AID - ijnrd-6-241 [pii]
PST - epublish
SO  - Int J Nephrol Renovasc Dis. 2013 Nov 7;6:241-3. doi: 10.2147/IJNRD.S54818.
      eCollection 2013.

PMID- 24227950
OWN - NLM
STAT- PubMed-not-MEDLINE
DA  - 20131114
DCOM- 20131114
LR  - 20131118
IS  - 1226-4512 (Print)
IS  - 1226-4512 (Linking)
VI  - 17
IP  - 5
DP  - 2013 Oct
TI  - Effect of ECQ on Iodoacetamide-Induced Chronic Gastritis in Rats.
PG  - 469-77
LID - 10.4196/kjpp.2013.17.5.469 [doi]
AB  - This study investigated effect of extract containing
      quercetin-3-O-beta-D-glucuronopyranoside from Rumex Aquaticus Herba (ECQ) against
      chronic gastritis in rats. To produce chronic gastritis, the animals received a
      daily intra-gastric administration of 0.1 ml of 0.15% iodoacetamide (IA) solution
      for 7 days. Daily exposure of the gastric mucosa to IA induced both gastric
      lesions and significant reductions of body weight and food and water intake.
      These reductions recovered with treatment with ECQ for 7 days. ECQ significantly 
      inhibited the elevation of the malondialdehyde levels and myeloperoxidase
      activity, which were used as indices of lipid peroxidation and neutrophil
      infiltration. ECQ recovered the level of glutathione, activity of superoxide
      dismutase (SOD), and expression of SOD-2. The increased levels of total NO
      concentration and iNOS expression in the IA-induced chronic gastritis were
      significantly reduced by treatment with ECQ. These results suggest that the ECQ
      has a therapeutic effect on chronic gastritis in rats by inhibitory actions on
      neutrophil infiltration, lipid peroxidation and various steps of reactive oxygen 
      species (ROS) generation.
FAU - Lee, Se Eun
AU  - Lee SE
AD  - Department of Pharmacology, College of Pharmacy, Chung-Ang University, Seoul
      156-756, Korea.
FAU - Song, Hyun Ju
AU  - Song HJ
FAU - Park, Sun Young
AU  - Park SY
FAU - Nam, Yoonjin
AU  - Nam Y
FAU - Min, Chang Ho
AU  - Min CH
FAU - Lee, Do Yeon
AU  - Lee do Y
FAU - Jeong, Jun Yeong
AU  - Jeong JY
FAU - Ha, Hyun Su
AU  - Ha HS
FAU - Kim, Hyun-Jung
AU  - Kim HJ
FAU - Whang, Wan Kyun
AU  - Whang WK
FAU - Jeong, Ji Hoon
AU  - Jeong JH
FAU - Kim, In Kyeom
AU  - Kim IK
FAU - Kim, Hak Rim
AU  - Kim HR
FAU - Min, Young Sil
AU  - Min YS
FAU - Sohn, Uy Dong
AU  - Sohn UD
LA  - eng
PT  - Journal Article
DEP - 20131017
PL  - Korea (South)
TA  - Korean J Physiol Pharmacol
JT  - The Korean journal of physiology & pharmacology : official journal of the Korean 
      Physiological Society and the Korean Society of Pharmacology
JID - 9709505
PMC - PMC3823962
OID - NLM: PMC3823962
OTO - NOTNLM
OT  - Chronic gastritis
OT  - Iodoacetamide
OT  - QGC
OT  - Reactive oxygen species
OT  - Superoxide dismutase
EDAT- 2013/11/15 06:00
MHDA- 2013/11/15 06:01
CRDT- 2013/11/15 06:00
PHST- 2013/09/06 [received]
PHST- 2013/09/16 [revised]
PHST- 2013/09/17 [accepted]
PHST- 2013/10/17 [epublish]
AID - 10.4196/kjpp.2013.17.5.469 [doi]
PST - ppublish
SO  - Korean J Physiol Pharmacol. 2013 Oct;17(5):469-77. doi:
      10.4196/kjpp.2013.17.5.469. Epub 2013 Oct 17.

PMID- 24227941
OWN - NLM
STAT- PubMed-not-MEDLINE
DA  - 20131114
DCOM- 20131114
LR  - 20131118
IS  - 1226-4512 (Print)
IS  - 1226-4512 (Linking)
VI  - 17
IP  - 5
DP  - 2013 Oct
TI  - Gastroprotective effect of the three glucuronopyranoside flavonoids in rats.
PG  - 411-5
LID - 10.4196/kjpp.2013.17.5.411 [doi]
AB  - In this study, we investigated the protective action of glucuronopyranoside
      flavonoids (QGC, AGC, LGC) on gastritis in rats. QGC, AGC and omeprazole
      decreased the gastric volume significantly, and each ID50 was 0.75, 0.54 and 8.5 
      mg/kg, respectively, thus the order of potency was AGC, QGC and omeprazole. They 
      also decreased acid output, and each ID50 was 7.81, 0.58 and 6.71 mg/kg,
      respectively, thus the order of potency was AGC, omeprazole and QGC. They
      inhibited gastritis induced by indomethacin, and it recovered significantly by
      increasing the GSH levels in gastritis. The gastric MPO activity in the gastritis
      group increased more than in the normal group. QGC, LGC, or AGC administration
      reduced moderately the MPO activity in a dose-dependent manner. This study
      demonstrated that AGC, QGC, or LGC showed potent efficacy on the gastritis, by
      preventing oxidative stress. These results suggest that QGC, AGC, or LGC have
      gastroprotective effect in rats.
FAU - Im, Wi Joon
AU  - Im WJ
AD  - Department of Pharmacology, College of Pharmacy, Chung-Ang University, Seoul
      156-756, Korea.
FAU - Nam, Yoonjin
AU  - Nam Y
FAU - Park, Sun Young
AU  - Park SY
FAU - Sohn, Uy Dong
AU  - Sohn UD
LA  - eng
PT  - Journal Article
DEP - 20131017
PL  - Korea (South)
TA  - Korean J Physiol Pharmacol
JT  - The Korean journal of physiology & pharmacology : official journal of the Korean 
      Physiological Society and the Korean Society of Pharmacology
JID - 9709505
PMC - PMC3823953
OID - NLM: PMC3823953
OTO - NOTNLM
OT  - Flavonoids
OT  - Gastritis
OT  - Lipid peroxidation
EDAT- 2013/11/15 06:00
MHDA- 2013/11/15 06:01
CRDT- 2013/11/15 06:00
PHST- 2013/05/28 [received]
PHST- 2013/07/15 [revised]
PHST- 2013/07/29 [accepted]
PHST- 2013/10/17 [epublish]
AID - 10.4196/kjpp.2013.17.5.411 [doi]
PST - ppublish
SO  - Korean J Physiol Pharmacol. 2013 Oct;17(5):411-5. doi:
      10.4196/kjpp.2013.17.5.411. Epub 2013 Oct 17.

PMID- 24225291
OWN - NLM
STAT- MEDLINE
DA  - 20131114
DCOM- 20140310
IS  - 0578-1310 (Print)
IS  - 0578-1310 (Linking)
VI  - 51
IP  - 8
DP  - 2013 Aug
TI  - [Risk factors of invasive fungal infections in patients admitted to non-
      hematological oncology department and pediatric intensive care unit].
PG  - 598-601
AB  - OBJECTIVE: To determine risk factors of invasive fungal infections (IFI) in
      patients admitted to non-hematological oncology department and pediatric
      intensive care unit (PICU), in order to improve diagnostic level of invasive
      fungal infections. METHOD: We retrospectively assessed 85 hospitalized pediatric 
      patients with invasive fungal infections in Beijing Children's Hospital
      Affiliated to Capital Medical University from Jan.2007 to Nov.2012. All the cases
      were either from non-hematological oncology department or the PICU.We reviewed
      risk factors of invasive fungal infections. RESULT: Among 85 patients, 42 had
      invasive candida infection, 20 invasive aspergillus infection, 21 cryptococcus
      infection, 1 Histoplasma capsulatum infection and 1 Mucor mucedo infection.In the
      42 patients with invasive candida infection, 5 were young infants, 3 had combined
      immunodeficiency, 1 cellular immunodeficiency, 25 secondary infection due to long
      term use of corticosteroids and/or combined use of more than 2 kinds of
      antibiotics with primary disease, 5 prior intestinal tract surgery or chronic
      diarrheal disease, 1 reflux gastritis.In the 20 patients with invasive
      aspergillosis infection, 10 patients had chronic granulomatous disease, 5 long
      term use of corticosteroids >/= 1 month, 3 long term use of corticosteroids and
      combined use of more than 2 kinds of antibiotics, 2 had no apparent host
      factors.In the 21 patients with cryptococcus infection, 2 patients had used
      corticosteroids >/= 1 month, 2 had immunodeficiency mainly for lack of
      antibodies, while others had no apparent host factors. The child with Mucor
      mucedo infection had diabetes mellitus. And the one with Histoplasma capsulatum
      infection had immunodeficiency. CONCLUSION: High risk factors for IFI in patients
      admitted to non-hematological oncology department and PICU are primary
      immunodeficiency disease and long term use of corticosteroids and/or long term
      combined use of more than 2 kinds of antibiotics. Besides, young infant is also a
      high risk factor for invasive candida infection. Most of the cryptococcus
      infections and certain aspergillosis had no obvious host factors.
FAU - Zhao, Cheng-song
AU  - Zhao CS
AD  - Beijing Children's Hospital Affiliated to Capital Medical University,Beijing
      100045, China.
FAU - Zhao, Shun-ying
AU  - Zhao SY
FAU - Liu, Gang
AU  - Liu G
FAU - Xi-Wei, Xu
AU  - Xi-Wei X
LA  - chi
PT  - English Abstract
PT  - Journal Article
PL  - China
TA  - Zhonghua Er Ke Za Zhi
JT  - Zhonghua er ke za zhi. Chinese journal of pediatrics
JID - 0417427
RN  - 0 (Adrenal Cortex Hormones)
RN  - 0 (Anti-Bacterial Agents)
SB  - IM
MH  - Adolescent
MH  - Adrenal Cortex Hormones/administration & dosage/*adverse effects
MH  - Age Factors
MH  - Anti-Bacterial Agents/administration & dosage/*adverse effects
MH  - Aspergillosis/diagnosis/etiology/microbiology
MH  - Aspergillus/isolation & purification
MH  - Candida/isolation & purification
MH  - Child
MH  - Child, Preschool
MH  - Cross Infection/epidemiology/microbiology
MH  - Female
MH  - Humans
MH  - Immunologic Deficiency Syndromes/*complications
MH  - Infant
MH  - Infant, Newborn
MH  - Male
[truncated: 52,674,150 more chars]
