# Supplementary material for: Invisible Brain: Knowledge in Research Works and Neuron Activity
Source: PLoS One. 2016 Jul 20;11(7):e0158590. doi: 10.1371/journal.pone.0158590 (PMC4954711; doi:10.1371/journal.pone.0158590)
Supplement: S2 File — (ZIP) [file pone.0158590.s002.zip › InVitroFertilization.txt]

FN Thomson Reuters Web of Science™
VR 1.0
PT J
AU Cai, LB
   Ma, X
   Liu, S
   Liu, JJ
   Wang, W
   Cui, YG
   Ding, W
   Mao, YD
   Chen, HP
   Huang, J
   Zhou, ZM
   Liu, JY
AF Cai, Lingbo
   Ma, Xiang
   Liu, Shan
   Liu, Jinjuan
   Wang, Wei
   Cui, Yugui
   Ding, Wei
   Mao, Yundong
   Chen, Huiping
   Huang, Jie
   Zhou, Zuomin
   Liu, Jiayin
TI Effects of Upregulation of Hsp27 Expression on Oocyte Development and
   Maturation Derived from Polycystic Ovary Syndrome
SO PLOS ONE
LA English
DT Article
ID HEAT-SHOCK PROTEINS; OXIDATIVE STRESS; IN-VITRO; CYTOCHROME-C;
   CELL-DEATH; APOPTOSIS; HEAT-SHOCK-PROTEIN-27; METAANALYSIS; COMPETENCE;
   ACTIVATION
AB Heat shock protein 27 (Hsp27) is a heat shock protein family member which can inhibit apoptosis. Our previous studies reported down-regulated Hsp27 in ovarian tissue derived from women with polycystic ovary syndrome (PCOS) however, the exact effect of Hsp27 on oocyte maturation and developmental competence in PCOS is unclear. The effect of Hsp27 overexpression was studied in vitro using oocytes derived from PCOS patients. An artificial GFP-plasmid was injected into human oocyte to increase Hsp27 protein level. Oocyte maturation was evaluated by morphological observation. Mature oocytes were fertilized by intracytoplasmic sperm injection (ICSI) and embryonic developmental competence was evaluated. Critical apoptotic factors and cytokines were measured at both the mRNA and protein level. Our results revealed that Overexpression of HSP27 lowered the maturation rate of oocytes derived from PCOS patients. Meanwhile, fertilization rate and high quality embryo rate were similar between the Hsp27 overexpressing group and controls; however, the blastocyst formation rate in this group was significantly higher than control. Expression analysis revealed that the oocyte-secreted factors, BMP15 and GDF9, and the apoptotic-related regulators, Caspase 3, 8 and 9, were all significantly decreased in Hsp27 overexpressing oocytes. In conclusion, upregulation of Hsp27 inhibits oocyte maturation from PCOS patients, but improves embryonic developmental potential.
C1 [Cai, Lingbo; Ma, Xiang; Liu, Shan; Liu, Jinjuan; Wang, Wei; Cui, Yugui; Ding, Wei; Mao, Yundong; Chen, Huiping; Huang, Jie; Zhou, Zuomin; Liu, Jiayin] Nanjing Med Univ, Affiliated Hosp 1, Clin Ctr Reprod Med, State Key Lab Reprod Med, Nanjing, Jiangsu, Peoples R China.
RP Zhou, ZM (reprint author), Nanjing Med Univ, Affiliated Hosp 1, Clin Ctr Reprod Med, State Key Lab Reprod Med, Nanjing, Jiangsu, Peoples R China.
EM zhouzm@njmu.edu.cn; jyliu_nj@126.com
FU National Natural Projects of China [30800394, 81070465]; National
   Natural Projects of China 973 Program [2012CB944703, 2012CB944902]
FX This work was supported by grants from the National Natural Projects of
   China (30800394 and 81070465) and 973 Program (2012CB944703 and
   2012CB944902). The funders had no role in study design, data collection
   and analysis, decision to publish, or preparation of the manuscript.
NR 37
TC 0
Z9 0
PU PUBLIC LIBRARY SCIENCE
PI SAN FRANCISCO
PA 1160 BATTERY STREET, STE 100, SAN FRANCISCO, CA 94111 USA
SN 1932-6203
J9 PLOS ONE
JI PLoS One
PD DEC 31
PY 2013
VL 8
IS 12
AR e83402
DI 10.1371/journal.pone.0083402
PG 7
WC Multidisciplinary Sciences
SC Science & Technology - Other Topics
GA 284NF
UT WOS:000329325200059
ER

PT J
AU Polejaeva, IA
   Broek, DM
   Walker, SC
   Zhou, WL
   Walton, M
   Benninghoff, AD
   Faber, DC
AF Polejaeva, Irina A.
   Broek, Diane M.
   Walker, Shawn C.
   Zhou, Wenli
   Walton, Mark
   Benninghoff, Abby D.
   Faber, David C.
TI Longitudinal Study of Reproductive Performance of Female Cattle Produced
   by Somatic Cell Nuclear Transfer
SO PLOS ONE
LA English
DT Article
ID OVUM PICK-UP; EMBRYO PRODUCTION; CLONING; COWS; FSH; TECHNOLOGIES;
   ASPIRATION; CULTURE; OOCYTES; BULL
AB The objective of this study was to determine whether or not reproductive performance in cattle produced by somatic cell nuclear transfer (SCNT) is significantly different from that of their genetic donors. To address this question, we directed two longitudinal studies using different embryo production procedures: (1) superovulation followed by artificial insemination (AI) and embryo collection and (2) ultrasound-guided ovum pick-up followed by in vitro fertilization (OPU-IVF). Collectively, these two studies represent the largest data set available for any species on the reproductive performance of female clones and their genetic donors as measured by their embryo production outcomes in commercial embryo production program. The large-scale study described herein was conducted over a six-year period of time and provides a unique comparison of 96 clones to the 40 corresponding genetic donors. To our knowledge, this is the first longitudinal study on the reproductive performance of cattle clones using OPU-IVF. With nearly 2,000 reproductive procedures performed and more than 9,200 transferable embryos produced, our observations show that the reproductive performance of cattle produced by SCNT is not different compared to their genetic donors for the production of transferable embryos after either AI followed by embryo collection (P=0.77) or OPU-IVF (P=0.97). These data are in agreement with previous reports showing that the reproductive capabilities of cloned cattle are equal to that of conventionally produced cattle. In conclusion, results of this longitudinal study once again demonstrate that cloning technology, in combination with superovulation, AI and embryo collection or OPU-IVF, provides a valuable tool for faster dissemination of superior maternal genetics.
C1 [Polejaeva, Irina A.; Benninghoff, Abby D.] Utah State Univ, Dept Anim Dairy & Vet Sci, Logan, UT 84322 USA.
   [Broek, Diane M.; Walker, Shawn C.; Zhou, Wenli] ViaGen LC, Cedar Pk, TX USA.
   [Walton, Mark] Recombinetics Inc, St Paul, MN USA.
   [Benninghoff, Abby D.] Utah State Univ, Sch Vet Med, Logan, UT 84322 USA.
   [Faber, David C.] Trans Ova Genet LC, Sioux Ctr, IA USA.
RP Polejaeva, IA (reprint author), Utah State Univ, Dept Anim Dairy & Vet Sci, Logan, UT 84322 USA.
EM irina.polejaeva@usu.edu
RI Benninghoff, Abby/F-7694-2011
FU Trans Ova Genetics
FX Data collection for this study was supported by Trans Ova Genetics,
   which maintain a historical record of their breeding procedures and
   outcomes as part of their commercial embryo production. No funding was
   provided for manuscript writing or data analysis. The funder had no role
   in the analysis of this dataset, although they did review and provide
   commentary on the completed manuscript. Analysis of this dataset and
   primary interpretation of the results was performed by ADB, who has no
   affiliation with these companies or any other competing interests to
   declare.
NR 28
TC 0
Z9 0
PU PUBLIC LIBRARY SCIENCE
PI SAN FRANCISCO
PA 1160 BATTERY STREET, STE 100, SAN FRANCISCO, CA 94111 USA
SN 1932-6203
J9 PLOS ONE
JI PLoS One
PD DEC 31
PY 2013
VL 8
IS 12
AR e84283
DI 10.1371/journal.pone.0084283
PG 9
WC Multidisciplinary Sciences
SC Science & Technology - Other Topics
GA 284MV
UT WOS:000329323900073
ER

PT J
AU Iliodromiti, S
   Lan, VTN
   Tuong, HM
   Tuan, PH
   Humaidan, P
   Nelson, SM
AF Iliodromiti, Stamatina
   Vuong Thi Ngoc Lan
   Ho Manh Tuong
   Phung Huy Tuan
   Humaidan, Peter
   Nelson, Scott M.
TI Impact of GnRH agonist triggering and intensive luteal steroid support
   on live-birth rates and ovarian hyperstimulation syndrome: a
   retrospective cohort study
SO JOURNAL OF OVARIAN RESEARCH
LA English
DT Article
DE GnRH agonist; GnRH antagonist; Luteal support; Live-birth; Ovarian
   hyperstimulation syndrome
ID FINAL OOCYTE MATURATION; HUMAN CHORIONIC-GONADOTROPIN; IN-VITRO
   FERTILIZATION; HIGH-RISK PATIENTS; LUTEINIZING-HORMONE; IVF TREATMENT;
   PROGESTERONE SUPPLEMENTATION; ASSISTED REPRODUCTION; ANTAGONIST CYCLES;
   FOLLICULAR PHASE
AB Background: Conventional luteal support packages are inadequate to facilitate a fresh transfer after GnRH agonist (GnRHa) trigger in patients at high risk of developing ovarian hyperstimulation syndrome (OHSS). By providing intensive luteal-phase support with oestradiol and progesterone satisfactory implantation rates can be sustained. The objective of this study was to assess the live-birth rate and incidence of OHSS after GnRHa trigger and intensive luteal steroid support compared to traditional hCG trigger and conventional luteal support in OHSS high risk Asian patients.
   Methods: We conducted a retrospective cohort study of 363 women exposed to GnRHa triggering with intensive luteal support compared with 257 women exposed to conventional hCG triggering. Women at risk of OHSS were defined by ovarian response >= 15 follicles >= 12 mm on the day of the trigger.
   Results: Live-birth rates were similar in both groups GnRHa vs hCG; 29.8% vs 29.2% (p = 0.69). One late onset severe OHSS case was observed in the GnRHa trigger group (0.3%) compared to 18 cases (7%) after hCG trigger.
   Conclusions: GnRHa trigger combined with intensive luteal steroid support in this group of OHSS high risk Asian patients can facilitate fresh embryo transfer, however, in contrast to previous reports the occurrence of late onset OHSS was not completely eliminated.
C1 [Iliodromiti, Stamatina; Nelson, Scott M.] Univ Glasgow, Sch Med, Glasgow, Lanark, Scotland.
   [Vuong Thi Ngoc Lan] Univ Med & Pharm HCMC, Dept Obstet & Gynecol, Thanh Pho Ho Chi Minh, Vietnam.
   [Ho Manh Tuong] Vietnam Natl Univ HCMC, Sch Med, Res Ctr Genet & Reprod Hlth CGRH, Thanh Pho Ho Chi Minh, Vietnam.
   [Vuong Thi Ngoc Lan; Ho Manh Tuong; Phung Huy Tuan] An Sinh Hosp, IVFAS, Thanh Pho Ho Chi Minh, Vietnam.
   [Humaidan, Peter] Skive Reg Hosp, Fertil Clin, Skive, Denmark.
   [Humaidan, Peter] Aarhus Univ, Fac Hlth, Aarhus, Denmark.
RP Iliodromiti, S (reprint author), Univ Glasgow, Sch Med, Glasgow, Lanark, Scotland.
EM stamatina.iliodromiti@glasgow.ac.uk
NR 41
TC 0
Z9 0
PU BIOMED CENTRAL LTD
PI LONDON
PA 236 GRAYS INN RD, FLOOR 6, LONDON WC1X 8HL, ENGLAND
SN 1757-2215
J9 J OVARIAN RES
JI J. Ovarian Res.
PD DEC 26
PY 2013
VL 6
AR 93
DI 10.1186/1757-2215-6-93
PG 9
WC Reproductive Biology
SC Reproductive Biology
GA 279EY
UT WOS:000328944400001
ER

PT J
AU Shu, J
   Xing, LL
   Ding, GL
   Luo, Q
   Liu, XM
   Yan, QF
   Sheng, JZ
   Huang, HF
AF Shu, Jing
   Xing, Lili
   Ding, Guolian
   Luo, Qiong
   Liu, Xinmei
   Yan, Qingfeng
   Sheng, Jianzhong
   Huang, Hefeng
TI The Effect of Peritoneal Fluid from Patients with Endometriosis on
   Mitochondrial Function and Development of Early Mouse Embryos
SO PLOS ONE
LA English
DT Article
ID NITRIC-OXIDE; INFERTILE WOMEN; IN-VITRO; OOCYTES; FERTILIZATION;
   OVULATION; MICE
AB Background: Peritoneal fluid (PF) from patients with endometriosis can inhibit early embryo development via probable functional changes of embryo mitochondria in the early stage of embryo development. The purpose of this study was to determine the effect of PF from patients with endometriosis on mitochondrial function and development of early mouse embryos.
   Methodology/Principal Findings: PF was collected from patients with infertility and endometriosis, infertility due to tubal factors, and normal control subjects, and the level of NO was measured. Early murine embryos were then cultured with PF from normal control subjects, those with endometriosis, and with human tubal fluid (HTF), respectively. Cleavage and blastulation rates, mitochondrial DNA (mtDNA) copy numbers, adenosine triphosphate (ATP) level, and mitochondrial membrane potential (Delta Psi m) of the different groups were compared. The NO level in the PF of patients with endometriosis was significantly greater than in those without endometriosis and control patients. The embryos cultures with PF from patients with endometriosis had a lower cleavage rate and blastulation rate, and higher ATP and Delta Psi m level at the 2- and 4-cell stages. No significant difference was found in mtDNA copies among the 3 groups.
   Conclusions/Significance: PF from patients with endometriosis can inhibit early embryo development via probable functional changes of embryo mitochondria in the early stage of embryo development. Understanding the effects of PF on embryo development may assist in developing new methods of treatment for infertility.
C1 [Shu, Jing; Xing, Lili] Zhejiang Prov Peoples Hosp, Dept Reprod Endocrinol, Hangzhou, Zhejiang, Peoples R China.
   [Ding, Guolian; Luo, Qiong; Liu, Xinmei; Huang, Hefeng] Zhejiang Univ, Sch Med, Womens Hosp, Hangzhou 310003, Zhejiang, Peoples R China.
   [Yan, Qingfeng] Zhejiang Univ, Coll Life Sci, Inst Genet, Hangzhou 310003, Zhejiang, Peoples R China.
   [Sheng, Jianzhong] Zhejiang Univ, Sch Med, Hangzhou 310003, Zhejiang, Peoples R China.
RP Huang, HF (reprint author), Zhejiang Univ, Sch Med, Womens Hosp, Hangzhou 310003, Zhejiang, Peoples R China.
EM huanghefg@hotmail.com
FU Natural Science Foundation of China [81200251]; Medicine and Health Care
   Projects of Zhejiang Province [2011KYA085]; Natural Science Foundation
   of Zhejiang Province [LY12H04008]
FX This study was supported by the Natural Science Foundation of China
   (81200251), Medicine and Health Care Projects of Zhejiang Province
   (2011KYA085) and Natural Science Foundation of Zhejiang Province
   (LY12H04008). The funders had no role in study design, data collection
   and analysis, decision to publish, or preparation of the manuscript.
NR 32
TC 0
Z9 0
PU PUBLIC LIBRARY SCIENCE
PI SAN FRANCISCO
PA 1160 BATTERY STREET, STE 100, SAN FRANCISCO, CA 94111 USA
SN 1932-6203
J9 PLOS ONE
JI PLoS One
PD DEC 26
PY 2013
VL 8
IS 12
AR e82334
DI 10.1371/journal.pone.0082334
PG 7
WC Multidisciplinary Sciences
SC Science & Technology - Other Topics
GA 281QS
UT WOS:000329116700009
ER

PT J
AU Watanabe, H
   Kohaya, N
   Kamoshita, M
   Fujiwara, K
   Matsumura, K
   Hyon, SH
   Ito, J
   Kashiwazaki, N
AF Watanabe, Hitomi
   Kohaya, Natsuki
   Kamoshita, Maki
   Fujiwara, Katsuyoshi
   Matsumura, Kazuaki
   Hyon, Suong-Hyu
   Ito, Junya
   Kashiwazaki, Naomi
TI Efficient Production of Live Offspring from Mouse Oocytes Vitrified with
   a Novel Cryoprotective Agent, Carboxylated epsilon-poly-L-lysine
SO PLOS ONE
LA English
DT Article
ID HIGH DEVELOPMENTAL RATES; IN-VITRO; ETHYLENE-GLYCOL; BOVINE OOCYTES;
   VITRIFICATION; CRYOPRESERVATION; EMBRYOS; CELLS; POLYAMPHOLYTES
AB In cryopreservation of mammalian germ cells, unfertilized oocytes are one of the most available stages because these cryopreserved oocytes can be used for assisted reproductive technologies, including in vitro fertilization (IVF) and intracytoplasmic sperm injection. However, it has been generally reported that the fertility and developmental ability of the oocytes are reduced by cryopreservation. Therefore further improvement will be required. Very recently, a new cryoprotective agent (CPA), called as carboxylated epsilon-poly-L-lysine (COOH-PLL), has been developed to reduce physical and physiological damage by cryopreservation in mammalian stem cells. However, it is unclear the effect of COOH-PLL on fertility and developmental ability of vitrified oocytes. In this study, we used COOH-PLL as a CPA with ethylene glycol (EG) for vitrification of mouse oocytes. Cumulus-oocyte complexes (COCs) were collected from ICR mice and then vitrified with Cryotop using different concentration of COOH-PLL and EG. A combined treatment with COOH-PLL and EG showed high survival rate (more than 90%) of vitrified-warmed COCs after in vitro fertilization. In addition, the fertility and developmental ability of COCs vitrified with E20P10 [EG 20% (v/v) and COOH-PLL 10% (w/v)] or E15P15 group (EG 15% and COOH-PLL 15%) were significantly higher than those with E10P20 (EG10% and COOH-PLL 20%) or P30 group (PLL30%). The vitrified COCs in E20P10 group developed to term at a high success rate (46.2%) and it was significantly higher than that in control (E30) group (34.8%). Our present study demonstrated for the first time that COOH-PLL is effective for vitrification of mouse oocytes.
C1 [Watanabe, Hitomi; Kohaya, Natsuki; Kamoshita, Maki; Ito, Junya; Kashiwazaki, Naomi] Azabu Univ, Sch Vet Med, Lab Anim Reprod, Sagamihara, Kanagawa, Japan.
   [Fujiwara, Katsuyoshi; Ito, Junya; Kashiwazaki, Naomi] Azabu Univ, Grad Sch Vet Sci, Sagamihara, Kanagawa, Japan.
   [Matsumura, Kazuaki] Japan Adv Inst Sci & Technol, Nomi, Ishikawa, Japan.
   [Hyon, Suong-Hyu] Kyoto Inst Technol, Ctr Fiber & Text Sci, Matsugasaki, Kyoto, Japan.
RP Ito, J (reprint author), Azabu Univ, Sch Vet Med, Lab Anim Reprod, Sagamihara, Kanagawa, Japan.
EM itoj@azabu-u.ac.jp
FU JSPS (KAKENHI) [25242050, 22658085, 24780272]; Azabu University Research
   Services Division; JSPS [2410249]
FX This work was supported in part by a Grant-in-Aid for Scientific
   Research from JSPS (KAKENHI, 25242050 to SHH and KM, 22658085 to NK and
   24780272 to JI). This research was partially supported by a research
   project grant awarded by the Azabu University Research Services Division
   to JI and NK. This study is also partially supported by JSPS research
   fellowship (2410249) to KF. The funders had no role in study design,
   data collection and analysis, decision to publish, or preparation of the
   manuscript.
NR 22
TC 0
Z9 0
PU PUBLIC LIBRARY SCIENCE
PI SAN FRANCISCO
PA 1160 BATTERY STREET, STE 100, SAN FRANCISCO, CA 94111 USA
SN 1932-6203
J9 PLOS ONE
JI PLoS One
PD DEC 23
PY 2013
VL 8
IS 12
AR e83613
DI 10.1371/journal.pone.0083613
PG 5
WC Multidisciplinary Sciences
SC Science & Technology - Other Topics
GA 278IG
UT WOS:000328882000102
ER

PT J
AU Zhao, J
   Tian, T
   Zhang, Q
   Wang, YG
   Li, YP
AF Zhao, Jing
   Tian, Tian
   Zhang, Qiong
   Wang, Yonggang
   Li, Yanping
TI Use of Granulocyte Colony-Stimulating Factor for the Treatment of Thin
   Endometrium in Experimental Rats
SO PLOS ONE
LA English
DT Article
ID IN-VITRO FERTILIZATION; STEM-CELLS; CHEMOKINES; THICKNESS; CYTOKINES;
   EMBRYO; CYCLE; MICE
AB Granulocyte colony-stimulating factor (G-CSF) induces stem cells to mobilize to the injury site, which have beneficial effect on tissue repair. The aim of this study was to investigate the effect of G-CSF on the thin endometrium in rat models. In the present study, rats with thin endometrium were divided into 4 groups (experimental group I: administrated with G-CSF (40 mg/kg/d) 4-6 hours post-modeling; control group I: administrated with saline 4-6 hours post-modeling; experimental group II: administrated with G-CSF (40 mg/kg/d) 12 days post-modeling; control group II: administrated with saline 12 days post-modeling. The agentia was given once daily and last for 5 days. Endometrial morphology was analyzed by Hematoxylin-Eosin staining, and the regeneration of endometrial cells was evaluated by immunohistochemistry and western-blot with cytokeratin and vimentin. We found that endometrial thickness and morphology presented a significant difference between experimental groups and control groups. No matter when we start with G-CSF, there was a significantly thicker endometrium and stronger expression of cytokeratin/vimintin in the experimental groups compared with the control groups (P < 0.01). There were significant thicker endometrial lining and stronger expression of cytokeratin/vimintin in experimental group I than that of experimental group II (P < 0.05), but there was no difference in the endometrial lining and the expression of cytokeratin/vimintin between the two control groups (P > 0.05). In conclusion, G-CSF can promote the regeneration of endometrial cells in animal research, especially when the G-CSF was administrated earlier.
C1 [Zhao, Jing; Tian, Tian; Zhang, Qiong; Wang, Yonggang; Li, Yanping] Cent S Univ, Xiangya Hosp, Reprod Med Ctr, Changsha, Hunan, Peoples R China.
RP Li, YP (reprint author), Cent S Univ, Xiangya Hosp, Reprod Med Ctr, Changsha, Hunan, Peoples R China.
EM zhaojing19840427@sina.com
NR 33
TC 2
Z9 2
PU PUBLIC LIBRARY SCIENCE
PI SAN FRANCISCO
PA 1160 BATTERY STREET, STE 100, SAN FRANCISCO, CA 94111 USA
SN 1932-6203
J9 PLOS ONE
JI PLoS One
PD DEC 23
PY 2013
VL 8
IS 12
AR e82375
DI 10.1371/journal.pone.0082375
PG 5
WC Multidisciplinary Sciences
SC Science & Technology - Other Topics
GA 278IG
UT WOS:000328882000010
ER

PT J
AU Bloem, E
   Haneklaus, S
   Schnug, E
AF Bloem, Elke
   Haneklaus, Silvia
   Schnug, Ewald
TI Tropaeolum majus L. - Life Cycle and Optimum Harvest Time for Highest
   Glucotropaeolin Contents
SO PHYTON-ANNALES REI BOTANICAE
LA English
DT Article
DE Tropaeolum majus L.; Tropaeolaceae; glucotropaeolin; phenological stage;
   sulfur; optimum harvest time
ID IN-VITRO ACTIVITY; GLUCOSINOLATE-DERIVED ISOTHIOCYANATES;
   ARMORACIAE-RUSTICANAE-RADIX; MYROSINASE SYSTEM; MAJORIS-HERBA; PRODUCTS;
   ORGANIZATION; BIOCHEMISTRY; DEGRADATION; COMBINATION
AB Garden nasturtium (Tropaeolum majus L.) has been chosen as medicinal plant 2013 in Germany and its health effects are well described. In the presented study phenological characteristics of T. majus during the vegetation cycle have been assessed together with the determination of the glucotropaeolin (GT) content in different plant parts and GT yield (GT concentration x yield). A high concentration of this bio-active compound is a prerequisite for the commercial use of the plant.
   Plant samples were taken weekly from field grown T. majus. Sulfur (S) was applied at two rates (0 and 100 kg ha(-1) S) in order to enhance GT biosynthesis. The best GT yield was determined during main vegetative growth until flowering. The GT content decreased steeply in vegetative plant parts after main flowering, indicating transport of GT into flowers and seeds. Generally, growth of T. majus is characterized by a long flowering period where new flowers emerged side by side with developing and maturing seeds. S fertilization increased significantly the GT content in leaves at main vegetative growth by up to 23% and is next to harvest time an important measure to improve the product quality.
C1 [Bloem, Elke; Haneklaus, Silvia; Schnug, Ewald] Fed Res Ctr Cultivated Plants JKI, Inst Crop & Soil Sci, D-38116 Braunschweig, Germany.
RP Bloem, E (reprint author), Fed Res Ctr Cultivated Plants JKI, Inst Crop & Soil Sci, Bundesallee 50, D-38116 Braunschweig, Germany.
EM elke.bloem@jki.bund.de
NR 38
TC 0
Z9 0
PU FERDINAND BERGER SOEHNE
PI HORN
PA WIENER STRASSE 21-23, A-3580 HORN, AUSTRIA
SN 0079-2047
J9 PHYTON-ANN REI BOT A
JI Phyton-Ann. REI Bot.
PD DEC 19
PY 2013
VL 53
IS 2
BP 305
EP 319
PG 15
WC Plant Sciences
SC Plant Sciences
GA 278ES
UT WOS:000328872600006
ER

PT J
AU Hou, Y
   Fan, W
   Yan, LY
   Li, R
   Lian, Y
   Huang, J
   Li, JS
   Xu, LY
   Tang, FC
   Xie, XS
   Qiao, J
AF Hou, Yu
   Fan, Wei
   Yan, Liying
   Li, Rong
   Lian, Ying
   Huang, Jin
   Li, Jinsen
   Xu, Liya
   Tang, Fuchou
   Xie, X. Sunney
   Qiao, Jie
TI Genome Analyses of Single Human Oocytes
SO CELL
LA English
DT Article
ID PREIMPLANTATION GENETIC DIAGNOSIS; MEIOTIC RECOMBINATION; MATERNAL AGE;
   CROSSOVER INTERFERENCE; CHROMATID INTERFERENCE; SPERM CELLS; ANEUPLOIDY;
   NONDISJUNCTION; RATES; RESOLUTION
AB Single-cell genome analyses of human oocytes are important for meiosis research and preimplantation genomic screening. However, the nonuniformity of single-cell whole-genome amplification hindered its use. Here, we demonstrate genome analyses of single human oocytes using multiple annealing and looping-based amplification cycle (MALBAC)-based sequencing technology. By sequencing the triads of the first and second polar bodies (PB1 and PB2) and the oocyte pronuclei from same female egg donors, we phase the genomes of these donors with detected SNPs and determine the crossover maps of their oocytes. Our data exhibit an expected crossover interference and indicate a weak chromatid interference. Further, the genome of the oocyte pronucleus, including information regarding aneuploidy and SNPs in disease-associated alleles, can be accurately deduced from the genomes of PB1 and PB2. The MALBAC-based preimplantation genomic screening in in vitro fertilization (IVF) enables accurate and cost-effective selection of normal fertilized eggs for embryo transfer.
C1 [Hou, Yu; Fan, Wei; Yan, Liying; Li, Rong; Lian, Ying; Huang, Jin; Li, Jinsen; Xu, Liya; Tang, Fuchou; Xie, X. Sunney; Qiao, Jie] Peking Univ, Hosp 3, Coll Life Sci, Biodynam Opt Imaging Ctr, Beijing 100871, Peoples R China.
   [Hou, Yu; Fan, Wei; Yan, Liying; Li, Rong; Lian, Ying; Huang, Jin; Li, Jinsen; Xu, Liya; Tang, Fuchou; Xie, X. Sunney; Qiao, Jie] Peking Univ, Hosp 3, Ctr Reprod Med, Beijing 100871, Peoples R China.
   [Xie, X. Sunney] Harvard Univ, Dept Chem & Chem Biol, Cambridge, MA 02138 USA.
   [Qiao, Jie] Minist Educ, Key Lab Assisted Reprod, Beijing 100191, Peoples R China.
   [Qiao, Jie] Beijing Key Lab Reprod Endocrinol & Assisted Repr, Beijing 100191, Peoples R China.
   [Fan, Wei] Peking Tsinghua Ctr Life Sci, Beijing 100084, Peoples R China.
   [Tang, Fuchou] Minist Educ, Key Lab Cell Proliferat & Differentiat, Beijing 100871, Peoples R China.
RP Tang, FC (reprint author), Peking Univ, Hosp 3, Coll Life Sci, Biodynam Opt Imaging Ctr, Beijing 100871, Peoples R China.
EM tangfuchou@pku.edu.cn; xie@chemistry.harvard.edu; jie.qiao@263.net
FU National Basic Research Program of China [2011CB944500, 2012CB966704,
   2011CB966303]; National Natural Science of China [31230047, 31322037,
   31271543]; Beijing Municipal Science and Technology Commission
   [Z131100005213006]; Peking University; National Natural Science
   Foundation of China [81000275]
FX J.Q. and F. T. were supported by grants from the National Basic Research
   Program of China (2011CB944500, 2012CB966704, and 2011CB966303) and
   grants from the National Natural Science of China (31230047, 31322037,
   and 31271543). X. S. X., F. T., and J.Q. were supported by a grant from
   the Beijing Municipal Science and Technology Commission
   (Z131100005213006) and a Peking University grant for translational
   research. L.Y. was supported by a grant from the National Natural
   Science Foundation of China (81000275). The authors would like to
   acknowledge the oocyte and sperm donor volunteers and the staff at the
   Peking University Third Hospital for recruiting donors and collecting
   samples. We acknowledge the staff of the BIOPIC sequencing facility at
   Peking University for assistance. We also thank A. R. Chapman, J. Zhang,
   C. Zong, S. Lu, and A. Surani for helpful discussions. We sincerely
   thank N. Kleckner for providing us with helpful advice on the
   manuscript.
NR 47
TC 7
Z9 8
PU CELL PRESS
PI CAMBRIDGE
PA 600 TECHNOLOGY SQUARE, 5TH FLOOR, CAMBRIDGE, MA 02139 USA
SN 0092-8674
EI 1097-4172
J9 CELL
JI Cell
PD DEC 19
PY 2013
VL 155
IS 7
BP 1492
EP 1506
DI 10.1016/j.cell.2013.11.040
PG 15
WC Biochemistry & Molecular Biology; Cell Biology
SC Biochemistry & Molecular Biology; Cell Biology
GA 275QW
UT WOS:000328693300007
ER

PT J
AU D'Silva, J
AF D'Silva, Jeetha
TI Can India save its Parsi community with assisted reproduction? The size
   of the Zoroastrian population is in sharp decline, reports Jeetha
   D'Silva, so the federal government has decided to fund advocacy and in
   vitro fertilisation in the hope of bucking the trend
SO BMJ-BRITISH MEDICAL JOURNAL
LA English
DT Editorial Material
EM j.dsilva@gmail.com
NR 6
TC 0
Z9 0
PU BMJ PUBLISHING GROUP
PI LONDON
PA BRITISH MED ASSOC HOUSE, TAVISTOCK SQUARE, LONDON WC1H 9JR, ENGLAND
SN 1756-1833
J9 BMJ-BRIT MED J
JI BMJ-British Medical Journal
PD DEC 18
PY 2013
VL 347
AR f7530
DI 10.1136/bmj.f7530
PG 2
WC Medicine, General & Internal
SC General & Internal Medicine
GA 277MI
UT WOS:000328823300005
ER

PT J
AU Alibekova, R
   Huang, JP
   Chen, YH
AF Alibekova, Raushan
   Huang, Jian-Pei
   Chen, Yi-Hua
TI Adequate Prenatal Care Reduces the Risk of Adverse Pregnancy Outcomes in
   Women with History of Infertility: A Nationwide Population-Based Study
SO PLOS ONE
LA English
DT Article
ID LOW-BIRTH-WEIGHT; ASSISTED REPRODUCTIVE TECHNOLOGY; IN-VITRO
   FERTILIZATION; PERINATAL OUTCOMES; ANTENATAL CARE; SINGLETON
   PREGNANCIES; MATERNAL FACTORS; COHORT; CHALLENGES; CONCEPTION
AB Objectives: To investigate the effects of various measures of prenatal care on adverse pregnancy outcomes in women with a history of infertility.
   Study Design: A retrospective cohort study.
   Methods: Data were derived by linking 2 large nationwide population-based datasets, the National Health Insurance Research Database and Taiwan Birth Certificate Registry. The study sample included 15,056 women with an infertility diagnosis and 60,224 randomly selected women without infertility matched to the study sample by maternal age. A conditional logistic regression analysis was performed for the analysis.
   Results: Women diagnosed with infertility respectively had 1.39 (95% CI, 1.06 similar to 1.83), 1.15 (95% CI, 1.08 similar to 1.24), 1.13 (95% CI, 1.08 similar to 1.18), and 1.08 (95% CI, 1.05 similar to 1.12) higher odds of having very low birth weight (VLBW) babies, preterm births, labor complications, and cesarean sections (CSs) compared to women without infertility. Inadequate numbers of total and major prenatal visits and late initiation of prenatal care increased the risks of adverse pregnancy outcomes in women with infertility, especially the risk of a VLBW baby. However, no significant associations were found for the risks of adverse birth outcomes in infertile women with adequate prenatal care compared to fertile women with adequate care.
   Conclusions: Study findings suggest that adequate prenatal care can reduce the risk of adverse pregnancy outcomes in women with infertility.
C1 [Alibekova, Raushan; Chen, Yi-Hua] Taipei Med Univ, Sch Publ Hlth, Coll Publ Hlth & Nutr, Taipei, Taiwan.
   [Huang, Jian-Pei] Mackay Mem Hosp, Dept Obstet & Gynecol, Taipei, Taiwan.
RP Chen, YH (reprint author), Taipei Med Univ, Sch Publ Hlth, Coll Publ Hlth & Nutr, Taipei, Taiwan.
EM yichen251@yahoo.com.tw
NR 37
TC 0
Z9 0
PU PUBLIC LIBRARY SCIENCE
PI SAN FRANCISCO
PA 1160 BATTERY STREET, STE 100, SAN FRANCISCO, CA 94111 USA
SN 1932-6203
J9 PLOS ONE
JI PLoS One
PD DEC 17
PY 2013
VL 8
IS 12
AR e84237
DI 10.1371/journal.pone.0084237
PG 8
WC Multidisciplinary Sciences
SC Science & Technology - Other Topics
GA 276GT
UT WOS:000328737700088
ER

PT J
AU Jimenez-Trigos, E
   Vicente, JS
   Marco-Jimenez, F
AF Jimenez-Trigos, Estrella
   Vicente, Jose S.
   Marco-Jimenez, Francisco
TI Live Birth from Slow-Frozen Rabbit Oocytes after In Vivo Fertilisation
SO PLOS ONE
LA English
DT Article
ID INTRACYTOPLASMIC SPERM INJECTION; MESSENGER-RNA EXPRESSION; DIFFERENT
   CULTURE-SYSTEMS; THAWED BOVINE OOCYTES; EMBRYO CRYOPRESERVATION; MOUSE
   OOCYTES; VITRO; SURVIVAL; VITRIFICATION; OVIDUCT
AB In vivo fertilisation techniques such as intraoviductal oocyte transfer have been considered as alternatives to bypass the inadequacy of conventional in vitro fertilisation in rabbit. There is only one study in the literature, published in 1989, that reports live offspring from cryopreserved rabbit oocytes. The aim of the present study was to establish the in vivo fertilisation procedure to generate live offspring with frozen oocytes. First, the effect of two recipient models (i) ovariectomised or (ii) oviduct ligated immediately after transfer on the ability of fresh oocytes to fertilise were compared. Second, generation of live offspring from slow-frozen oocytes was carried out using the ligated oviduct recipient model. Throughout the experiment, recipients were artificially inseminated 9 hours prior to oocyte transfer. In the first experiment, two days after unilateral transfer of fresh oocytes, oviducts and uterine horns were flushed to assess embryo recovery rates. The embryo recovery rates were low compared to control in both ovariectomised and ligated oviduct groups. However, ligated oviduct recipient showed significantly (P < 0.05) higher embryo recovery rates compared to ovariectomised and control-transferred. In the second experiment, using bilateral oviduct ligation model, all females that received slow-frozen oocytes became pregnant and delivered a total of 4 live young naturally. Thus, in vivo fertilisation is an effective technique to generate live offspring using slow-frozen oocytes in rabbits.
C1 [Jimenez-Trigos, Estrella; Vicente, Jose S.; Marco-Jimenez, Francisco] Univ Politecn Valencia, Inst Sci & Anim Technol, Lab Biotecnol Reprod, E-46071 Valencia, Spain.
RP Marco-Jimenez, F (reprint author), Univ Politecn Valencia, Inst Sci & Anim Technol, Lab Biotecnol Reprod, E-46071 Valencia, Spain.
EM fmarco@dca.upv.es
FU Spanish Research Project [AGL2011-30170-C02-01 (CICYT)]; Generalitat
   Valenciana Research Programme [Prometeo 2009/125]; Education Ministry of
   the Valencian Regional Government [ACIF/2010/262]
FX This work was supported by the Spanish Research Project
   AGL2011-30170-C02-01 (CICYT) and by funds from the Generalitat
   Valenciana Research Programme (Prometeo 2009/125). Estrella Jimenez was
   supported by a research grant from the Education Ministry of the
   Valencian Regional Government (programme VALi+d (ACIF/2010/262). The
   funders had no role in study design, data collection and analysis,
   decision to publish, or preparation of the manuscript.
NR 72
TC 0
Z9 0
PU PUBLIC LIBRARY SCIENCE
PI SAN FRANCISCO
PA 1160 BATTERY STREET, STE 100, SAN FRANCISCO, CA 94111 USA
SN 1932-6203
J9 PLOS ONE
JI PLoS One
PD DEC 17
PY 2013
VL 8
IS 12
AR e83399
DI 10.1371/journal.pone.0083399
PG 8
WC Multidisciplinary Sciences
SC Science & Technology - Other Topics
GA 276GT
UT WOS:000328737700056
ER

PT J
AU Amer, SA
   Mahran, A
   Abdelmaged, A
   El-Adawy, AR
   Eissa, MK
   Shaw, RW
AF Amer, Saad A.
   Mahran, Ahmad
   Abdelmaged, Ayman
   El-Adawy, Ahmad R.
   Eissa, Moustafa K.
   Shaw, Robert W.
TI The influence of circulating anti-Mullerian hormone on ovarian
   responsiveness to ovulation induction with gonadotrophins in women with
   polycystic ovarian syndrome: a pilot study
SO REPRODUCTIVE BIOLOGY AND ENDOCRINOLOGY
LA English
DT Article
DE Anti-Mullerian hormone; Follicle stimulating hormone; Ovulation
   induction; Polycystic ovarian syndrome
ID FOLLICLE-STIMULATING-HORMONE; IN-VITRO FERTILIZATION; PREDICTORS; PCOS
AB Background: Women with polycystic ovarian syndrome (PCOS) are known to have elevated circulating Anti-Mullerian hormone (AMH), which has been found to desensitize ovarian follicles to follicle stimulating hormone (FSH). The purpose of this study was to investigate the impact of high circulating AMH on ovarian responsiveness to ovulation induction with gonadotrophins in PCOS women.
   Methods: This prospective observational pilot study was conducted in two collaborating Fertility Centres in the UK and Egypt. The study included 20 consecutive anovulatory women with PCOS who underwent 34 cycles of human menopausal gonadotrophin (hMG) ovarian stimulation using chronic low-dose step up protocol. Blood samples were collected for the measurement of serum AMH concentrations in the early follicular (day 2-3) phase in all cycles of hMG treatment. The serum levels of AMH were compared between cycles with good vs. poor response. The good response rates and the total dose and duration of hMG treatment were compared between cycles with high vs. low serum AMH concentrations.
   Results: Cycles with poor response (no or delayed ovulation requiring >20 days of hMG treatment) had significantly (p = .007) higher median{range} serum AMH concentration (6.5{3.2-13.4}ng/ml) compared to that (4.0 {2.2-10.2}ng/ml) of cycles with good response (ovulation within 20 days of hMG treatment). ROC curve showed AMH to be a useful predictor of poor response to hMG stimulation (AUC, 0.772; P = 0.007). Using a cut-off level of 4.7 ng/ml, AMH had a sensitivity of 100% and specificity of 58% in predicting poor response. The good response rate was significantly (p < .001) greater in cycles with lower AMH (< 4.7 ng/ml) compared to that in those with AMH > = 4.7 ng/ml (100% vs. 35%, respectively). All cycles with markedly raised serum AMH levels (> 10.2 ng/ml) were associated with poor response. Cycles with high AMH (> = 4.7 ng/ml) required significantly (p < .001) greater amounts (median {range}, 1087{450-1650}IU) and longer duration (20{12-30}days) of hMG stimulation than cycles with lower AMH (525 {225-900}IU and 8{6-14} days).
   Conclusions: PCOS women with markedly raised circulating AMH seem to be resistant to hMG ovulation induction and may require a higher starting dose.
C1 [Amer, Saad A.; Mahran, Ahmad; Shaw, Robert W.] Univ Nottingham, Royal Derby Hosp, Dept Obstet & Gynaecol, Div Med Sci & Grad Entry Med, Derby DE22 3DT, England.
   [Mahran, Ahmad; Abdelmaged, Ayman; El-Adawy, Ahmad R.; Eissa, Moustafa K.] Menia Univ, Fac Med, Al Minya, Egypt.
RP Amer, SA (reprint author), Univ Nottingham, Royal Derby Hosp, Dept Obstet & Gynaecol, Div Med Sci & Grad Entry Med, Derby DE22 3DT, England.
EM saad.amer@nottingham.ac.uk
FU Egyptian government through Egyptian Cultural Centre & Educational
   Bureau in London, UK
FX This study was funded by the Egyptian government through the Egyptian
   Cultural Centre & Educational Bureau in London, UK. The authors are
   grateful to all patients who participated in the study and to the Nurses
   in the Fertility Unit at the Royal Derby Hospital and Minia University
   Assisted Conception Unit. They are also grateful to Mrs Averil Warren,
   senior laboratory Researcher at Derby Medical School for her help with
   AMH analysis. The authors would also like to thank Dr Sharon Conroy,
   Lecturer in Paediatric Clinical Pharmacy, University of Nottingham for
   reviewing the English language of the manuscript.
NR 18
TC 0
Z9 0
PU BIOMED CENTRAL LTD
PI LONDON
PA 236 GRAYS INN RD, FLOOR 6, LONDON WC1X 8HL, ENGLAND
SN 1477-7827
J9 REPROD BIOL ENDOCRIN
JI Reprod. Biol. Endocrinol.
PD DEC 17
PY 2013
VL 11
AR 115
DI 10.1186/1477-7827-11-115
PG 9
WC Endocrinology & Metabolism; Reproductive Biology
SC Endocrinology & Metabolism; Reproductive Biology
GA 282MP
UT WOS:000329176300001
ER

PT J
AU Kedem, A
   Haas, J
   Geva, LL
   Yerushalmi, G
   Gilboa, Y
   Kanety, H
   Hanochi, M
   Maman, E
   Hourvitz, A
AF Kedem, Alon
   Haas, Jigal
   Geva, Liat Lerner
   Yerushalmi, Gil
   Gilboa, Yinon
   Kanety, Hanna
   Hanochi, Mirit
   Maman, Ettie
   Hourvitz, Ariel
TI Ongoing Pregnancy Rates in Women with Low and Extremely Low AMH Levels.
   A Multivariate Analysis of 769 Cycles
SO PLOS ONE
LA English
DT Article
ID ANTI-MULLERIAN HORMONE; IN-VITRO FERTILIZATION; ANTRAL FOLLICLE COUNT;
   ANTIMULLERIAN HORMONE; OVARIAN RESPONSE; LIVE-BIRTH; ASSISTED
   REPRODUCTION; MENSTRUAL-CYCLE; PREDICTION; IVF
AB Background: The ideal test for ovarian reserve should permit the identification of women who have no real chance of pregnancy with IVF treatments consequent upon an extremely reduced ovarian reserve. The aim of the current study was to evaluate pregnancy rates in patients with low AMH levels (0.2-1 ng/ml) and extremely low AMH levels (< 0.2 ng/ml) and to determine the cumulative pregnancy rates following consecutive IVF treatments.
   Methods: We conducted an historical cohort analysis at a tertiary medical center. Serum AMH levels were measured at initial clinic visit and prior to all following treatment cycles in 181 women (769 cycles) with an initial AMH level <= 1 ng/ml, undergoing IVF-ICSI. Main outcome measures were laboratory outcomes and pregnancy rates.
   Results: Seventy patients undergoing 249 cycles had extremely low AMH levels (<= 0.2 ng/ml), whereas 111 patients undergoing 520 cycles had low AMH levels (0.21-1.0 ng/ml). Number of oocytes retrieved per cycle, fertilized oocytes and number of transferred embryos were significantly lower in the extremely low AMH levels group compared to the low AMH levels (P < 0.003). Crude ongoing pregnancy rates were 4.4% for both groups of patients. Among 48 cycles of women aged >= 42 with AMH levels of <= 0.2 ng/ml no pregnancies were observed. But, in patients with AMH levels of 0.2-1.0 ng/ml, 3 ongoing pregnancies out of 192 cycles (1.6%) were observed. However, in a multivariate regression analysis adjusted for age and cycle characteristics, no significant differences in ongoing pregnancy rates per cycle between the two groups were evident. Cumulative pregnancy rates of 20% were observed following five cycles, for both groups of patients.
   Conclusions: Patients with extremely low AMH measurements have reasonable and similar pregnancy rates as patients with low AMH. Therefore, AMH should not be used as the criterion to exclude couples from performing additional IVF treatments.
C1 [Kedem, Alon; Haas, Jigal; Yerushalmi, Gil; Gilboa, Yinon; Maman, Ettie; Hourvitz, Ariel] Chaim Sheba Med Ctr, Dept Obstet & Gynecol, IVF Unit, IL-52621 Tel Hashomer, Israel.
   [Kedem, Alon; Haas, Jigal; Geva, Liat Lerner; Yerushalmi, Gil; Gilboa, Yinon; Kanety, Hanna; Hanochi, Mirit; Maman, Ettie; Hourvitz, Ariel] Tel Aviv Univ, Sackler Fac Med, IL-69978 Tel Aviv, Israel.
   [Geva, Liat Lerner] Gertner Inst Epidemiol & Hlth Policy Res Ltd, Women & Childrens Hlth Res Unit, Tel Hashomer, Israel.
   [Kanety, Hanna; Hanochi, Mirit] Chaim Sheba Med Ctr, Inst Endocrinol, IL-52621 Tel Hashomer, Israel.
RP Kedem, A (reprint author), Chaim Sheba Med Ctr, Dept Obstet & Gynecol, IVF Unit, IL-52621 Tel Hashomer, Israel.
EM kedem2001@gmail.com
NR 25
TC 1
Z9 1
PU PUBLIC LIBRARY SCIENCE
PI SAN FRANCISCO
PA 1160 BATTERY STREET, STE 100, SAN FRANCISCO, CA 94111 USA
SN 1932-6203
J9 PLOS ONE
JI PLoS One
PD DEC 16
PY 2013
VL 8
IS 12
AR e81629
DI 10.1371/journal.pone.0081629
PG 6
WC Multidisciplinary Sciences
SC Science & Technology - Other Topics
GA 276GD
UT WOS:000328735700015
ER

PT J
AU Rovei, V
   Dalmasso, P
   Gennarelli, G
   Lantieri, T
   Basso, G
   Benedetto, C
   Revelli, A
AF Rovei, Valentina
   Dalmasso, Paola
   Gennarelli, Gianluca
   Lantieri, Teresa
   Basso, Gemma
   Benedetto, Chiara
   Revelli, Alberto
TI IVF outcome is optimized when embryos are replaced between 5 and 15 mm
   from the fundal endometrial surface: a prospective analysis on 1184 IVF
   cycles
SO REPRODUCTIVE BIOLOGY AND ENDOCRINOLOGY
LA English
DT Article
DE Embryo transfer; US-guided embryo transfer; Implantation rate; Pregnancy
   rate; Abortion rate; Ongoing pregnancy rate
ID IN-VITRO FERTILIZATION; UTERINE CAVITY; CENTRAL AREA; IMPLANTATION;
   DEPTH; PREGNANCY; RATES; CATHETER; IMPACT; SITE
AB Background: Some data suggest that the results of human in vitro fertilization (IVF) may be affected by the site of the uterine cavity where embryos are released. It is not yet clear if there is an optimal range of embryo-fundus distance (EFD) within which embryos should be transferred to optimize IVF outcome.
   Methods: The present study included 1184 patients undergoing a blind, clinical-touch ET of 1-2 fresh embryos loaded in a soft catheter with a low amount of culture medium. We measured the EFD using transvaginal US performed immediately after ET, with the aim to assess (a) if EFD affects pregnancy and implantation rates, and (b) if an optimal EFD range can be identified.
   Results: Despite comparable patients' clinical characteristics, embryo morphological quality, and endometrial thickness, an EFD between 5 and 15 mm allowed to obtain significantly higher pregnancy and implantation rates than an EFD above 15 mm. The abortion rate was much higher (although not significantly) when EFD was below 5 mm than when it was between 5 and 15 mm. Combined together, these results produced an overall higher ongoing pregnancy rate in the group of patients whose embryos were released between 5 and 15 mm from the fundal endometrial surface.
   Conclusions: The site at which embryos are released affects IVF outcome and an optimal EFD range exists; this observations suggest that US-guided ET could be advantageous vs. clinical-touch ET, as it allows to be more accurate in releasing embryos within the optimal EFD range.
C1 [Rovei, Valentina; Gennarelli, Gianluca; Lantieri, Teresa; Basso, Gemma; Benedetto, Chiara; Revelli, Alberto] Univ Turin, St Anna Hosp, Dept Surg Sci, Physiopatol Reprod & IVF Unit, Turin, Italy.
   [Dalmasso, Paola] Univ Turin, Dept Publ Hlth & Paediat, Med Stat Unit, Turin, Italy.
RP Revelli, A (reprint author), Univ Turin, St Anna Hosp, Dept Surg Sci, Physiopatol Reprod & IVF Unit, Turin, Italy.
EM fertisave@yahoo.com
NR 20
TC 0
Z9 0
PU BIOMED CENTRAL LTD
PI LONDON
PA 236 GRAYS INN RD, FLOOR 6, LONDON WC1X 8HL, ENGLAND
SN 1477-7827
J9 REPROD BIOL ENDOCRIN
JI Reprod. Biol. Endocrinol.
PD DEC 16
PY 2013
VL 11
AR 114
DI 10.1186/1477-7827-11-114
PG 7
WC Endocrinology & Metabolism; Reproductive Biology
SC Endocrinology & Metabolism; Reproductive Biology
GA 282MN
UT WOS:000329176000001
ER

PT J
AU He, WL
   Shohag, MJI
   Wei, YY
   Feng, Y
   Yang, XE
AF He, Wanling
   Shohag, M. J. I.
   Wei, Yanyan
   Feng, Ying
   Yang, Xiaoe
TI Iron concentration, bioavailability, and nutritional quality of polished
   rice affected by different forms of foliar iron fertilizer
SO FOOD CHEMISTRY
LA English
DT Article
DE Polished rice; Iron; Foliar application; Bioavailability; Nutritional
   quality
ID IN-VITRO; BIOFORTIFICATION; GRAIN; MODEL; CHINA; SOIL; L.
AB The present study compared the effects of four different forms of foliar iron (Fe) fertilizers on Fe concentration, bioavailability and nutritional quality of polished rice. The results showed that foliar fertilisation at the anthesis stage was an effective way to promote Fe concentration and bioavailability of polished rice, especially in case of DTPA-Fe. Compared to the control, foliar application of DTPA-Fe increased sulphur concentration and the nutrition promoter cysteine content, whereas decreased phosphorus concentration and the antinutrient phytic acid content of polished rice, as a result increased 67.2% ferrtin formation in Caco-2 cell. Moreover, foliar DTPA-Fe application could maintain amylase, protein and minerals quality of polished rice. According to the current study, DTPA-Fe is recommended as an excellent foliar Fe form for Fe biofortification program. (C) 2013 Elsevier Ltd. All rights reserved.
C1 [He, Wanling; Shohag, M. J. I.; Wei, Yanyan; Feng, Ying; Yang, Xiaoe] Zhejiang Univ, Coll Environm & Resource Sci, Key Lab Environm Remediat & Ecosyst Hlth, MOE, Hangzhou 310058, Zhejiang, Peoples R China.
   [He, Wanling] Henan Sci & Technol Univ, Coll Anim Sci & Technol, Luoyang 471003, Peoples R China.
   [Wei, Yanyan] Guangxi Univ, Coll Agr, Nanning 530005, Peoples R China.
RP Feng, Y (reprint author), Zhejiang Univ, Coll Environm & Resource Sci, Key Lab Environm Remediat & Ecosyst Hlth, MOE, Hangzhou 310058, Zhejiang, Peoples R China.
EM yfeng@zju.edu.cn
FU Fundamental Research Funds for the Central Universities [2013FZA6005];
   Department of Science & Technology, Zhejiang Province, China
   [2011C22077]; Zhejiang Provincial Natural Science Foundation, Zhejiang,
   China [Y3090072]
FX This research work was financially supported by the Fundamental Research
   Funds for the Central Universities (2013FZA6005), the Department of
   Science & Technology, Zhejiang Province, China (No. 2011C22077) and
   Zhejiang Provincial Natural Science Foundation, Zhejiang, China (No.
   Y3090072).
NR 24
TC 2
Z9 2
PU ELSEVIER SCI LTD
PI OXFORD
PA THE BOULEVARD, LANGFORD LANE, KIDLINGTON, OXFORD OX5 1GB, OXON, ENGLAND
SN 0308-8146
J9 FOOD CHEM
JI Food Chem.
PD DEC 15
PY 2013
VL 141
IS 4
BP 4122
EP 4126
DI 10.1016/j.foodchem.2013.07.005
PG 5
WC Chemistry, Applied; Food Science & Technology; Nutrition & Dietetics
SC Chemistry; Food Science & Technology; Nutrition & Dietetics
GA 223YI
UT WOS:000324848000112
ER

PT J
AU Wang, WJ
   Li, RQ
   Fang, TF
   Huang, LL
   Ouyang, NY
   Wang, LG
   Zhang, QX
   Yang, DZ
AF Wang, Wenjun
   Li, Ruiqi
   Fang, Tingfeng
   Huang, Lili
   Ouyang, Nengyong
   Wang, Liangan
   Zhang, Qingxue
   Yang, Dongzi
TI Endometriosis fertility index score maybe more accurate for predicting
   the outcomes of in vitro fertilisation than r-AFS classification in
   women with endometriosis
SO REPRODUCTIVE BIOLOGY AND ENDOCRINOLOGY
LA English
DT Article
DE Endometriosis fertility index (EFI); Revised American Fertility Society
   (r-AFS) classification; Endometriosis; In vitro fertilization (IVF);
   Clinical pregnancy rate
ID SAMPLE-SIZE ESTIMATION; STAGING SYSTEM; DESIGN; IVF
AB Background: Endometriosis is a common disease. The most widely used staging system of endometriosis is the revised American Fertility Society classification (r-AFS classification) which has limited predictive ability for pregnancy after surgery. The endometriosis fertility index (EFI) is used to predict fecundity after endometriosis surgery. This diagnostic accuracy study was designed to compare the predictive value of the EFI with that of the r-AFS classification for IVF outcomes in patients with endometriosis.
   Methods: 199 women with endometriosis receiving IVF treatment after surgery were analysis. The EFI score and r-AFS classification in their ability to predict these IVF outcomes were compared in the same population. ROC curves were used to analyse the predictive values of the EFI and r-AFS indices for clinical pregnancy, and their accuracies were evaluated by sensitivity, specificity, and the Youden's index.
   Results: The Area Under the Curve (AUC) of the EFI score (AUC = 0.641, Standard Error(SE) = 0.039, P = 0.001, 95% CI = 0.564-0.717, cut-off score = 6) was significantly larger than that of the r-AFS classification (AUC = 0.445, SE = 0.041, P = 0.184, and 95% CI = 0.364-0.526). The antral follicle count, oestradiol level on day of hCG, number of oocytes retrieved, number of oocytes fertilised, and number of cleaved embryos in the greater than or equal to 6 EFI score group was greater than that of the lower than or equal to 5 EFI score group, and the dose of gonadotropin of the greater than or equal to 6 EFI score group were less than that in the lower than or equal to 5 EFI score group. Implantation rate, clinical pregnancy rate, and cumulative pregnancy rate in the greater than or equal to 6 EFI score group were higher than in the lower than or equal to 5 EFI score group.
   Conclusions: It suggests that the EFI has more predictive power for IVF outcomes in endometriosis patients than the r-AFS classification. The clinical pregnancy rate was higher in patients with EFI greater than or equal to 6 score than with EFI lower than or equal to 5 score.
C1 [Wang, Wenjun; Li, Ruiqi; Fang, Tingfeng; Ouyang, Nengyong; Zhang, Qingxue; Yang, Dongzi] Sun Yat Sen Univ, Sun Yat Sen Mem Hosp, Reprod Med Ctr, Dept Obstet & Gynecol, Guangzhou 510120, Guangdong, Peoples R China.
   [Huang, Lili] New Hope Fertil Ctr, Macao, Peoples R China.
   [Wang, Liangan] Sun Yat Sen Univ, Sun Yat Sen Mem Hosp, Dept Obstet & Gynecol, Div Endocrinol, Guangzhou 510120, Guangdong, Peoples R China.
RP Wang, WJ (reprint author), Sun Yat Sen Univ, Sun Yat Sen Mem Hosp, Reprod Med Ctr, Dept Obstet & Gynecol, 107 Yanjiang Xi Rd, Guangzhou 510120, Guangdong, Peoples R China.
EM wenjungzcn@163.com
FU Science Research of Population and Family Planning Commission of
   Guangdong Province in China [2009231]; Science Technology Research of
   development Project of Guangdong Province [2010B031600043]; Science
   Technology Research Project of Guangzhou city [2010Y1-C431]
FX This study was supported by the Science Research of Population and
   Family Planning Commission of Guangdong Province in China (Grant No.
   2009231), the Science Technology Research of development Project of
   Guangdong Province (Grant No. 2010B031600043) and the Science Technology
   Research Project of Guangzhou city (2010Y1-C431). The authors wish to
   express their gratitude to G. David Adamson, MD for editing and giving
   them permission to use the updated version of the EFI, and to Meiqing
   Xie, MD, PhD, and Shunjia Hong, MD, PhD, for their laparoscopic surgery,
   and to Huang Baoyun for data collection, and to John P., and Suja T. for
   English-language edit. The manuscript was also edited by AJE (American
   Journal Experts).
NR 21
TC 0
Z9 0
PU BIOMED CENTRAL LTD
PI LONDON
PA 236 GRAYS INN RD, FLOOR 6, LONDON WC1X 8HL, ENGLAND
SN 1477-7827
J9 REPROD BIOL ENDOCRIN
JI Reprod. Biol. Endocrinol.
PD DEC 11
PY 2013
VL 11
BP 11
EP 20
AR 112
DI 10.1186/1477-7827-11-112
PG 10
WC Endocrinology & Metabolism; Reproductive Biology
SC Endocrinology & Metabolism; Reproductive Biology
GA 282MI
UT WOS:000329175500002
ER

PT J
AU Kawwass, JF
   Monsour, M
   Crawford, S
   Kissin, DM
   Session, DR
   Kulkarni, AD
   Jamieson, DJ
AF Kawwass, Jennifer F.
   Monsour, Michael
   Crawford, Sara
   Kissin, Dmitry M.
   Session, Donna R.
   Kulkarni, Aniket D.
   Jamieson, Denise J.
CA Natl ART Surveillance Syst NASS Gr
TI Trends and Outcomes for Donor Oocyte Cycles in the United States,
   2000-2010
SO JAMA-JOURNAL OF THE AMERICAN MEDICAL ASSOCIATION
LA English
DT Article
ID ASSISTED REPRODUCTIVE TECHNOLOGY; SINGLE-EMBRYO-TRANSFER; PERINATAL
   OUTCOMES; MATERNAL AGE; PREGNANCY; WOMEN; DONATION; RISKS
AB IMPORTANCE The prevalence of oocyte donation for in vitro fertilization (IVF) has increased in the United States, but little information is available regarding maternal or infant outcomes to improve counseling and clinical decision making.
   OBJECTIVES To quantify trends in donor oocyte cycles in the United States and to determine predictors of a good perinatal outcome among IVF cycles using fresh (noncryopreserved) embryos derived from donor oocytes.
   DESIGN, SETTING, AND PARTICIPANTS Analysis of data from the Centers for Disease Control and Prevention's National ART Surveillance System, to which fertility centers are mandated to report and which includes data on more than 95% of all IVF cycles performed in the United States. Data from 2000 to 2010 described trends. Data from 2010 determined predictors.
   MAIN OUTCOMES AND MEASURES Good perinatal outcome, defined as a singleton live-born infant delivered at 37 weeks or later and weighing 2500 g or more.
   RESULTS From 2000 to 2010, data from 443 clinics (93% of all US fertility centers) were included. The annual number of donor oocyte cycles significantly increased, from 10 801 to 18 306. Among all donor oocyte cycles, an increasing trend was observed from 2000 to 2010 in the proportion of cycles using frozen (vs fresh) embryos (26.7%[95% CI, 25.8%-27.5%] to 40.3%[95% CI, 39.6%-41.1%]) and elective single-embryo transfers (vs transfer of multiple embryos) (0.8%[95% CI, 0.7%-1.0%] to 14.5%[95% CI, 14.0%-15.1%]). Good perinatal outcomes increased from 18.5%(95% CI, 17.7%-19.3%) to 24.4%(95% CI, 23.8%-25.1%) (P < .001 for all listed trends). Mean donor and recipient ages remained stable at 28 (SD, 2.8) years and 41 (SD, 5.3) years, respectively. In 2010, 396 clinics contributed data. For donor oocyte cycles using fresh embryos (n = 9865), 27.5%(95% CI, 26.6%-28.4%) resulted in good perinatal outcome. Transfer of an embryo at day 5 (adjusted odds ratio [OR], 1.17 [95% CI, 1.04-1.32]) and elective single-embryo transfers (adjusted OR, 2.32 [95% CI, 1.92-2.80]) were positively associated with good perinatal outcome; tubal (adjusted OR, 0.72 [95% CI, 0.60-0.86]) or uterine (adjusted OR, 0.74 [95% CI, 0.58-0.94]) factor infertility and non-Hispanic black recipient race/ethnicity (adjusted OR, 0.48 [95% CI, 0.35-0.67]) were associated with decreased odds of good outcome. Recipient age was not associated with likelihood of good perinatal outcome.
   CONCLUSIONS AND RELEVANCE In the United States from 2000 to 2010, there was an increase in number of donor oocyte cycles, accompanied by an increase in good outcomes. Further studies are needed to understand the mechanisms underlying the factors associated with less successful outcomes.
C1 [Kawwass, Jennifer F.; Kissin, Dmitry M.; Session, Donna R.; Jamieson, Denise J.] Emory Univ, Sch Med, Dept Gynecol & Obstet, Div Reprod Endocrinol & Infertil, Atlanta, GA 30308 USA.
   [Kawwass, Jennifer F.; Monsour, Michael; Crawford, Sara; Kissin, Dmitry M.; Kulkarni, Aniket D.; Jamieson, Denise J.] Ctr Dis Control & Prevent, Div Reprod Hlth, Natl Ctr Chron Dis Prevent & Hlth Promot, Atlanta, GA USA.
RP Kawwass, JF (reprint author), Emory Univ, Sch Med, Dept Gynecol & Obstet, 550 Peachtree St,Ste 1800, Atlanta, GA 30308 USA.
EM jennifer.kawwass@emory.edu
NR 23
TC 1
Z9 1
PU AMER MEDICAL ASSOC
PI CHICAGO
PA 515 N STATE ST, CHICAGO, IL 60654-0946 USA
SN 0098-7484
EI 1538-3598
J9 JAMA-J AM MED ASSOC
JI JAMA-J. Am. Med. Assoc.
PD DEC 11
PY 2013
VL 310
IS 22
BP 2426
EP 2434
DI 10.1001/jama.2013.280924
PG 9
WC Medicine, General & Internal
SC General & Internal Medicine
GA 266NN
UT WOS:000328030900023
ER

PT J
AU Cao, HJ
   Han, M
   Ng, EHY
   Wu, XK
   Flower, A
   Lewith, G
   Liu, JP
AF Cao, Huijuan
   Han, Mei
   Ng, Ernest H. Y.
   Wu, Xiaoke
   Flower, Andrew
   Lewith, George
   Liu, Jian-Ping
TI Can Chinese Herbal Medicine Improve Outcomes of In Vitro Fertilization?
   A Systematic Review and Meta-Analysis of Randomized Controlled Trials
SO PLOS ONE
LA English
DT Review
ID UNITED-STATES; INFERTILITY; ACUPUNCTURE; ANOVULATION
AB Background: A large number of infertile couples are choosing Chinese herbal medicine (CHM) as an adjuvant therapy to improve their success when undergoing in vitro fertilization (IVF). There is no systematic review to evaluate the impact of CHM on the IVF outcomes.
   Objective: To evaluate the effectiveness of CHM with concurrent IVF versus IVF alone on the outcomes of IVF and its safety.
   Methods: The protocol of this study is registered at PROSPERO. Eligible RCTs searched from 8 databases which compared a combination of CHM and IVF with IVF alone were included. Two authors independently selected studies, extracted data and assessed methodological quality. Meta-analysis of RCTs was conducted if there was non-significant heterogeneity (evaluated by I 2 test) among trials. All statistical analysis was performed using RevMan 5.1 software.
   Results: Twenty trials involving 1721 women were included in the meta-analysis. Three trials were evaluated as having an unclear risk of bias. The remaining trials were evaluated as having a high risk of bias. Combination of CHM and IVF significantly increases clinical pregnancy rates (OR 2.04, 95%CI 1.67 to 2.49, p<0.00001) and ongoing pregnancy rates (OR 1.91, 95%CI 1.17 to 3.10, p = 0.009). Use of CHM after embryo transfer had no better outcome in reducing the rate of ovarian hyper stimulation syndrome (OR 0.39, 95% CI 0.14 to 1.11, p = 0.08).
   Conclusions: This meta-analysis showed that combination of IVF and CHM used in the included trials improve IVF success, however due to the high risk of bias observed with the trials, the significant differences found with the meta-analysis are unlikely to be accurate. No conclusion could be drawn with respect to the reproductive toxicity of CHM. Further large randomized placebo controlled trials are warranted to confirm these findings before recommending women to take CHM to improve their IVF success.
C1 [Cao, Huijuan; Han, Mei; Liu, Jian-Ping] Beijing Univ Chinese Med, Ctr Evidence Based Chinese Med, Beijing, Peoples R China.
   [Ng, Ernest H. Y.] Univ Hong Kong, Dept Obstet & Gynecol, Hong Kong, Hong Kong, Peoples R China.
   [Wu, Xiaoke] Heilongjiang Univ Chinese Med, Affiliated Hosp 1, Dept Gynecol, Heilongjiang, Heilongjiang Pr, Peoples R China.
   [Flower, Andrew; Lewith, George] Univ Southampton, Sch Med, Southampton SO9 5NH, Hants, England.
RP Liu, JP (reprint author), Beijing Univ Chinese Med, Ctr Evidence Based Chinese Med, Beijing, Peoples R China.
EM Liujp@bucm.edu.cn
FU Program for Innovative Research Team of Beijing University of Chinese
   Medicine [2011-CXTD-09]; project on research capacity building for TCM
   researchers [201207007]
FX CHJ, HM, and LJP are supported by the Program for Innovative Research
   Team of Beijing University of Chinese Medicine (2011-CXTD-09), and the
   project on research capacity building for TCM researchers (201207007).
   The funder is the employer for main investigators of this review. The
   funders had no role in study design, data collection and analysis,
   decision to publish, or preparation of the manuscript.
NR 43
TC 2
Z9 2
PU PUBLIC LIBRARY SCIENCE
PI SAN FRANCISCO
PA 1160 BATTERY STREET, STE 100, SAN FRANCISCO, CA 94111 USA
SN 1932-6203
J9 PLOS ONE
JI PLoS One
PD DEC 10
PY 2013
VL 8
IS 12
AR e81650
DI 10.1371/journal.pone.0081650
PG 12
WC Multidisciplinary Sciences
SC Science & Technology - Other Topics
GA 275VW
UT WOS:000328707400027
ER

PT J
AU Sunderam, S
   Kissin, DM
   Crawford, S
   Anderson, JE
   Folger, SG
   Jamieson, DJ
   Barfield, WD
AF Sunderam, Saswati
   Kissin, Dmitry M.
   Crawford, Sara
   Anderson, John E.
   Folger, Suzanne G.
   Jamieson, Denise J.
   Barfield, Wanda D.
TI Assisted Reproductive Technology Surveillance - United States, 2010
SO MMWR SURVEILLANCE SUMMARIES
LA English
DT Article
ID IN-VITRO FERTILIZATION; INSURANCE MANDATES; EMBRYO-TRANSFER;
   BIRTH-DEFECTS; INFERTILITY TREATMENTS; OVULATION STIMULATION; MULTIPLE
   GESTATION; PRETERM BIRTH; RISK; PREGNANCIES
AB Problem/Condition: Since the first U. S. infant conceived with Assisted Reproductive Technology (ART) was born in 1981, both the use of advanced technologies to overcome infertility and the number of fertility clinics providing ART services have increased steadily in the United States. ART includes fertility treatments in which both eggs and sperm are handled in the laboratory (i.e., in vitro fertilization [IVF] and related procedures). Women who undergo ART procedures are more likely to deliver multiple-birth infants than those who conceive naturally because more than one embryo might be transferred during a procedure. Multiple births pose substantial risks to both mothers and infants, including pregnancy complications, preterm delivery, and low birthweight infants. This report provides state-specific information on U. S. ART procedures performed in 2010 and compares infant outcomes that occurred in 2010 (resulting from procedures performed in 2009 and 2010) with outcomes for all infants born in the United States in 2010.
   Reporting Period Covered: 2010.
   Description of System: In 1996, CDC began collecting data on all ART procedures performed in fertility clinics in the United States and U. S. territories, as mandated by the Fertility Clinic Success Rate and Certification Act of 1992 (FCSRCA) (Public Law 102-493). Data are collected through the National ART Surveillance System (NASS), a web-based data collecting system developed by CDC.
   Results: In 2010, a total of 147,260 ART procedures performed in 443 U. S. fertility clinics were reported to CDC. These procedures resulted in 47,090 live-birth deliveries and 61,564 infants. The largest numbers of ART procedures were performed among residents of six states: California (18,524), New York (excluding New York City) (14,212), Illinois (10,110), Massachusetts (9,854), New Jersey (8,783), and Texas (8,754). These six states also had the highest number of live-birth deliveries as a result of ART procedures and together accounted for 48.0% of all ART procedures performed, 45.0% of all infants born from ART, and 45.0% of all multiple live-birth deliveries but only 34.0% of all infants born in the United States and U. S. territories. Nationally, the average number of ART procedures performed per 1 million women of reproductive age (15-44 years), which is a proxy indicator of ART use, was 2,331. In 13 states (California, Connecticut, Delaware, Hawaii, Illinois, Maryland, Massachusetts, New Hampshire, New Jersey, New York, Pennsylvania, Rhode Island, and Virginia), this proxy measure was higher than the national rate, and in four states (Connecticut, Massachusetts, New Jersey, and New York) and the District of Columbia, it exceeded twice the national rate. Nationally, among cycles in which at least one embryo was transferred, the average number of embryos transferred increased with increasing age (2.0 among women aged <35 years, 2.4 among women aged 35-40 years, and 3.0 among women aged >40 years). Elective single-embryo transfer (eSET) rates decreased with increasing age (10.0% among women aged <35 years, 3.8% among women aged 35-40 years, and 0.6% among women aged >40 years). ESET rates also varied substantially between states (range: 0 to 45.0% among women aged <35 years).
   The number of ART births as a percentage of total infants born in the state or territory is considered as another measure of ART use. Overall, ART contributed to 1.5% of U. S. births (range: 0.1% in Guam to 4.8% in Massachusetts) with the highest rates (>3.5% of all infants born) observed in four states (Connecticut, Massachusetts, New Jersey, and New York), and the District of Columbia. The proportion of ART births was <= 2.5% in the remaining states and territories. Infants conceived with ART comprised 20.0% of all multiple-birth infants (range: 0 in Guam to 40.5% in Massachusetts), 19.0% of all twin infants (range: 0 in Guam to 40.0% in Massachusetts), and 33.0% of triplet or higher order infants (range: 0 in several states to 60.0% in Arizona). Among infants conceived with ART, 46.0% were born in multiple deliveries (range: 0 in Guam to 55.4% in Utah), compared with only 3.0% of infants among all births in the general population (range: 1.3% in Guam to 4.7% in Connecticut). A substantial proportion (43.4%) of ART-conceived infants were twin infants, and a smaller proportion (3.0%) were triplets and higher order infants.
   Nationally, infants conceived with ART comprised 5.6% of all low birthweight (<2,500 grams) infants (range: 0 in Guam to 16.0% in Massachusetts) and 5.6% of all very low birthweight (<1,500 grams) infants (range: 0 in Guam to 15.8% in Massachusetts). Overall, among ART-conceived infants, 31.6% were low birthweight (range: 22.6% in New Hampshire to 48.2% in Puerto Rico), compared with 8.0% among all infants (range: 5.7% in Alaska to 12.6% in Puerto Rico); 5.6% of ART infants were very low birthweight (range: 1.9% in Maine to 14.3% in Montana), compared with 1.4% among all infants (range: 0.9% in Alaska to 2.3% in the District of Columbia). Finally, ART-conceived infants comprised 4.4% of all infants born preterm (<37 weeks; range: 0 in Guam to 13.3% in Massachusetts) and 4.9% of all infants born very preterm (<32 weeks; range: 0 in Guam to 16.2% in Massachusetts). Overall, among infants conceived with ART, 36.6% were born preterm (range: 23.6% in New Hampshire to 56.8% in Wyoming), compared with 12.0% among all infants born in the general population (range: 8.4% in Vermont to 17.9% in Guam); 6.6% of ART infants were born very preterm (range: 0 in Maine to 14.5% in Puerto Rico), compared with 2.0% among all infants born in the general population (range: 1.3% in Alaska to 3.0% in the District of Columbia).
   Interpretation: The percentage of infants conceived with ART varied considerably by state and territory (range: 0.1% to 4.8%). In most states, multiples from ART comprised a substantial proportion of all twin, triplet, and higher-order infants born in the state, and the rates of low birthweight and preterm infants were disproportionately higher among ART infants than in the birth population overall. Even among women aged <35 years, for whom single embryo transfers should be considered (particularly in patients with a favorable prognosis) according to American Society of Reproductive Medicine (ASRM) guidelines, on average, two embryos were transferred per cycle in ART procedures, influencing the overall multiple infant rates in the United States. ART use per population unit was distributed disproportionately in the United States, with only 13 states showing ART use above the national rate, which might suggest barriers to ART services in the remaining states. Of the four states (Illinois, Massachusetts, New Jersey, and Rhode Island) with comprehensive statewide-mandated health insurance coverage for ART procedures (e. g., coverage for at least four cycles of IVF), three states (Illinois, Massachusetts, and New Jersey) also had rates of ART use >1.5 times the national level. This type of mandated insurance has been associated with greater use of ART and might account for the differences observed in other states.
   Public Health Actions: Reducing the number of embryos transferred per ART procedure among all age groups and promotion of eSET procedures, when clinically appropriate, is needed to reduce multiple births, including twin births, and related adverse consequences of ART. Improved patient education and counseling on the risks of twins might be useful in reducing twin births because twins account for the majority of multiples. Although ART contributes to increasing rates of multiple births, it does not explain all of the increases, and therefore the possible role of non-ART fertility treatments warrants further study.
C1 [Sunderam, Saswati; Kissin, Dmitry M.; Crawford, Sara; Anderson, John E.; Folger, Suzanne G.; Jamieson, Denise J.; Barfield, Wanda D.] CDC, Div Reprod Hlth, Natl Ctr Chron Dis Prevent & Hlth Promot, Atlanta, GA 30333 USA.
RP Sunderam, S (reprint author), CDC, Div Reprod Hlth, Natl Ctr Chron Dis Prevent & Hlth Promot, Atlanta, GA 30333 USA.
EM zga0@cdc.gov
NR 48
TC 4
Z9 4
PU CENTER DISEASE CONTROL & PREVENTION
PI ATLANTA
PA MAILSTOP E-90, ATLANTA, GA 30333 USA
SN 1545-8636
J9 MMWR SURVEILL SUMM
JI MMWR Surv. Summ.
PD DEC 6
PY 2013
VL 62
IS 9
BP 1
EP 24
PG 24
WC Public, Environmental & Occupational Health
SC Public, Environmental & Occupational Health
GA 263OB
UT WOS:000327816800001
ER

PT J
AU Bhattacharya, S
   Maheshwari, A
   Mollison, J
AF Bhattacharya, Siladitya
   Maheshwari, Abha
   Mollison, Jill
TI Factors Associated with Failed Treatment: an Analysis of 121,744 Women
   Embarking on Their First IVF Cycles
SO PLOS ONE
LA English
DT Article
ID IN-VITRO FERTILIZATION; FOLLICLE-STIMULATING-HORMONE; ASSISTED
   REPRODUCTION; ONGOING PREGNANCY; PREDICTION MODEL; COMMON OUTCOMES;
   EMBRYO-TRANSFER; LIVE BIRTH; SUCCESS; AGE
AB Background: In-vitro fertilization (IVF) is the treatment of choice for unresolved infertility. It comprises a number of key steps, each of which has to be negotiated before the next is attempted, but the factors which are associated with failure at each stage have not been reported. Methods and
   Findings: We analyzed anonymised national data on women undergoing their first fresh autologous IVF and intracytoplasmic sperm injection (ICSI) cycle in the United Kingdom between 2000 and 2007 to predict factors associated with overall lack of livebirth as well as the chance of non-progress at different stages of an IVF cycle. A total of 121,744 women were included in this analysis. Multivariable models underlined the importance of increased female age and duration of infertility, lack of previous pregnancy, and a diagnosis of tubal or male factor infertility in predicting the risk of not having a live birth in an IVF treatment. At each stage, a woman's chance of proceeding to the next stage of IVF treatment is affected by increased age and duration of infertility. The intention to use intra-cytoplasmic sperm injection (ICSI) is associated with a decreased risk of treatment failure in women starting an IVF cycle (RR 0.93, 99% CI 0.92, 0.94) but this association is reversed at a later stage once fertilisation has been confirmed (RR=1.01, 99% CI 1.00, 1.03).
   Conclusions: Female age is a key predictor of failure to have a livebirth following IVF as well as the risk of poor performance at each stage of treatment. While increased duration of infertility is also associated with worse outcomes at every stage, its impact appears to be less influential. Women embarking on ICSI treatment for male factor infertility have a lower chance of treatment failure but this does not appear to be due to increased chances of implantation of ICSI embryos.
C1 [Bhattacharya, Siladitya; Maheshwari, Abha; Mollison, Jill] Univ Aberdeen, Div Appl Hlth Sci, Aberdeen, Scotland.
RP Bhattacharya, S (reprint author), Univ Aberdeen, Div Appl Hlth Sci, Aberdeen, Scotland.
EM s.bhattacharya@abdn.ac.uk
NR 28
TC 1
Z9 1
PU PUBLIC LIBRARY SCIENCE
PI SAN FRANCISCO
PA 1160 BATTERY STREET, STE 100, SAN FRANCISCO, CA 94111 USA
SN 1932-6203
J9 PLOS ONE
JI PLoS One
PD DEC 5
PY 2013
VL 8
IS 12
DI 10.1371/journal.pone.0082249
PG 13
WC Multidisciplinary Sciences
SC Science & Technology - Other Topics
GA 273WD
UT WOS:000328566100093
ER

PT J
AU Leeb, M
   Wutz, A
AF Leeb, Martin
   Wutz, Anton
TI Haploid genomes illustrate epigenetic constraints and gene dosage
   effects in mammals
SO EPIGENETICS & CHROMATIN
LA English
DT Review
DE Haploid cells; Stem cells; Epigenetics; Development; Tumor; Evolution
ID EMBRYONIC STEM-CELLS; ACUTE LYMPHOBLASTIC-LEUKEMIA; CHRONIC
   MYELOID-LEUKEMIA; IN-VITRO FERTILIZATION; MOUSE EMBRYOS; X-CHROMOSOME;
   POSTIMPLANTATION DEVELOPMENT; ANDROGENETIC ZEBRAFISH; SITU
   HYBRIDIZATION; ENUCLEATED OOCYTES
AB Sequencing projects have revealed the information of many animal genomes and thereby enabled the exploration of genome evolution. Insights into how genomes have been repeatedly modified provide a basis for understanding evolutionary innovation and the ever increasing complexity of animal developmental programs. Animal genomes are diploid in most cases, suggesting that redundant information in two copies of the genome increases evolutionary fitness. Genomes are well adapted to a diploid state. Changes of ploidy can be accommodated early in development but they rarely permit successful development into adulthood. In mammals, epigenetic mechanisms including imprinting and X inactivation restrict haploid development. These restrictions are relaxed in an early phase of development suggesting that dosage regulation appears less critical. Here we review the recent literature on haploid genomes and dosage effects and try to embed recent findings in an evolutionary perspective.
C1 [Leeb, Martin] Univ Cambridge, Stem Cell Inst, MRC, Wellcome Trust, Cambridge CB2 1QR, England.
   [Wutz, Anton] ETH, Swiss Fed Inst Technol, Inst Mol Hlth Sci, CH-8049 Zurich, Switzerland.
RP Leeb, M (reprint author), Univ Cambridge, Stem Cell Inst, MRC, Wellcome Trust, Tennis Court Rd, Cambridge CB2 1QR, England.
EM ml553@cam.ac.uk
FU EMBO Long Term Fellowship; Wellcome Trust
FX We thank members of our laboratory for critical comments and helpful
   discussion. This work was supported by an EMBO Long Term Fellowship to
   ML and a Wellcome Trust Senior Research Fellowship to AW.
NR 97
TC 0
Z9 0
PU BIOMED CENTRAL LTD
PI LONDON
PA 236 GRAYS INN RD, FLOOR 6, LONDON WC1X 8HL, ENGLAND
SN 1756-8935
J9 EPIGENET CHROMATIN
JI Epigenetics Chromatin
PD DEC 5
PY 2013
VL 6
AR 41
DI 10.1186/1756-8935-6-41
PG 10
WC Genetics & Heredity
SC Genetics & Heredity
GA 273KR
UT WOS:000328534200001
ER

PT J
AU Kulkarni, AD
   Jamieson, DJ
   Jones, HW
   Kissin, DM
   Gallo, MF
   Macaluso, M
   Adashi, EY
AF Kulkarni, Aniket D.
   Jamieson, Denise J.
   Jones, Howard W., Jr.
   Kissin, Dmitry M.
   Gallo, Maria F.
   Macaluso, Maurizio
   Adashi, Eli Y.
TI Fertility Treatments and Multiple Births in the United States
SO NEW ENGLAND JOURNAL OF MEDICINE
LA English
DT Article
ID ASSISTED-REPRODUCTIVE-TECHNOLOGY; SINGLE-EMBRYO TRANSFER; OVULATION
   STIMULATION; INSURANCE-COVERAGE; AMERICAN-SOCIETY; PREGNANCIES;
   INFERTILITY; OUTCOMES; RATES; NUMBER
AB BackgroundThe advent of fertility treatments has led to an increase in the rate of multiple births in the United States. However, the trends in and magnitude of the contribution of fertility treatments to the increase are uncertain.
   MethodsWe derived the rates of multiple births after natural conception from data on distributions of all births from 1962 through 1966 (before fertility treatments were available). Publicly available data on births from 1971 through 2011 were used to determine national multiple birth rates, and data on in vitro fertilization (IVF) from 1997 through 2011 were used to estimate the annual proportion of multiple births that were attributable to IVF and to non-IVF fertility treatments, after adjustment for maternal age. Trends in multiple births were examined starting from 1998, the year when clinical practice guidelines for IVF were developed with an aim toward reducing the incidence of multiple births.
   ResultsWe estimated that by 2011, a total of 36% of twin births and 77% of triplet and higher-order births resulted from conception assisted by fertility treatments. The observed incidence of twin births increased by a factor of 1.9 from 1971 to 2009. The incidence of triplet and higher-order births increased by a factor of 6.7 from 1971 to 1998 and decreased by 29% from 1998 to 2011. This decrease coincided with a 70% reduction in the transfer of three or more embryos during IVF (P<0.001) and a 33% decrease in the proportion of triplet and higher-order births attributable to IVF (P<0.001).
   ConclusionsOver the past four decades, the increased use of fertility treatments in the United States has been associated with a substantial rise in the rate of multiple births. The rate of triplet and higher-order births has declined over the past decade in the context of a reduction in the transfer of three or more embryos during IVF. (Funded by the Centers for Disease Control and Prevention.)
C1 [Kulkarni, Aniket D.; Jamieson, Denise J.; Kissin, Dmitry M.; Gallo, Maria F.] Ctr Dis Control & Prevent, Womens Hlth & Fertil Branch, Div Reprod Hlth, Natl Ctr Chron Dis Prevent & Hlth Promot, Atlanta, GA 30341 USA.
   [Jones, Howard W., Jr.] Johns Hopkins Sch Med, Baltimore, MD USA.
   [Jones, Howard W., Jr.] Eastern Virginia Med Sch, Norfolk, VA 23501 USA.
   [Macaluso, Maurizio] Cincinnati Childrens Hosp Med Ctr, Div Biostat & Epidemiol, Cincinnati, OH 45229 USA.
   [Adashi, Eli Y.] Brown Univ, Warren Alpert Med Sch, Providence, RI 02912 USA.
RP Kulkarni, AD (reprint author), Ctr Dis Control & Prevent, Womens Hlth & Fertil Branch, Div Reprod Hlth, Natl Ctr Chron Dis Prevent & Hlth Promot, 4770 Buford Hwy NE,Mailstop F-74, Atlanta, GA 30341 USA.
EM eof0@cdc.gov
FU Centers for Disease Control and Prevention
FX Funded by the Centers for Disease Control and Prevention.
NR 41
TC 5
Z9 6
PU MASSACHUSETTS MEDICAL SOC
PI WALTHAM
PA WALTHAM WOODS CENTER, 860 WINTER ST,, WALTHAM, MA 02451-1413 USA
SN 0028-4793
EI 1533-4406
J9 NEW ENGL J MED
JI N. Engl. J. Med.
PD DEC 5
PY 2013
VL 369
IS 23
BP 2218
EP 2225
DI 10.1056/NEJMoa1301467
PG 8
WC Medicine, General & Internal
SC General & Internal Medicine
GA 263II
UT WOS:000327801100008
ER

PT J
AU Gallego, V
   Perez, L
   Asturiano, JF
   Yoshida, M
AF Gallego, V.
   Perez, L.
   Asturiano, J. F.
   Yoshida, M.
TI Relationship between spermatozoa motility parameters, sperm/egg ratio,
   and fertilization and hatching rates in pufferfish (Takifugu niphobles)
SO AQUACULTURE
LA English
DT Article
DE Fugu; Sperm; Motility; CASA; Velocity; In vitro fertilization
ID CARP CYPRINUS-CARPIO; HIPPOGLOSSUS-HIPPOGLOSSUS L.; COD GADUS-MORHUA;
   ATLANTIC COD; ARTIFICIAL FERTILIZATION; PRIMARY DETERMINANT; ANALYSIS
   CASA; FISH SPERM; SUCCESS; QUALITY
AB The use of high quality gametes from both males and females during in vitro fertilization (IVF) trials is an essential step in order to achieve high fertilization and hatching rates. Although aquaculture hatcheries have focused more on egg rather than spermatozoa quality, some studies have demonstrated that sperm quantity and quality have a great influence both on fertilization/hatching success and the subsequent development of the embryo and larvae.
   In this study we have demonstrated that sperm/egg ratio and sperm quality are factors strongly related to each other in the pufferfish (Takifugu niphobles). Our results suggest that both factors should be taken into account as unique interrelated elements, making possible to obtain high fertilization rates using a successful combination of small amount of high quality sperm or high amount of low quality sperm.
   In addition, coefficients of correlation and determination among all the sperm motion parameters provided by a CASA system and fertilization/hatching rates were estimated for the first time in a marine species. Positive significant correlations were found in some parameters such as total and progressive motility (0.68 and 0.7 respectively). However, curvilinear velocity (VCL), straight line velocity (VSL) and average velocity (VAP) showed the highest coefficients of correlation (0.82, 0.8, and 0.81, respectively). In this respect, spermatozoa velocity appears to be a key factor in the fertilization process, especially when the number of spermatozoa per egg is limited in the aqueous environment. (C) 2013 Elsevier B.V. All rights reserved.
C1 [Gallego, V.; Perez, L.; Asturiano, J. F.] Univ Politecn Valencia, Inst Ciencia & Tecnol Anim, Grp Acuicultura & Biodiversidad, Valencia 46022, Spain.
   [Gallego, V.; Yoshida, M.] Univ Tokyo, Grad Sch Sci, Misaki Marine Biol Stn, Miura, Kanagawa 2380225, Japan.
RP Asturiano, JF (reprint author), Univ Politecn Valencia, Inst Ciencia & Tecnol Anim, Grp Acuicultura & Biodiversidad, Camino Vera S-N, Valencia 46022, Spain.
EM jfastu@dca.upv.es
RI Asturiano, Juan /C-5171-2014
FU Spanish Ministry of Economy and Competitiveness (MINECO)
   [AGL2010-16009]; MINECO [BES-2009-020310]; MINECO's Spanish Personnel
   Research Training Programme [EEBB-I-12-05858]
FX Funded by the Spanish Ministry of Economy and Competitiveness (MINECO;
   AGL2010-16009). Victor Gallego has a predoctoral grant (MINECO;
   BES-2009-020310) and has been granted a fellowship (EEBB-I-12-05858) of
   the MINECO's Spanish Personnel Research Training Programme to carry out
   this research in the Misaki Marine Biological Station (Miura, Japan). We
   would like to thank to Dr. Kurokawa for the help and knowledge supplied
   during this study.
NR 31
TC 0
Z9 0
PU ELSEVIER SCIENCE BV
PI AMSTERDAM
PA PO BOX 211, 1000 AE AMSTERDAM, NETHERLANDS
SN 0044-8486
EI 1873-5622
J9 AQUACULTURE
JI Aquaculture
PD DEC 5
PY 2013
VL 416
BP 238
EP 243
DI 10.1016/j.aquaculture.2013.08.035
PG 6
WC Fisheries; Marine & Freshwater Biology
SC Fisheries; Marine & Freshwater Biology
GA 250AR
UT WOS:000326823000035
ER

PT J
AU Lin, T
   Diao, YF
   Kang, JW
   Lee, JE
   Kim, DK
   Jin, DI
AF Lin, Tao
   Diao, Yun Fei
   Kang, Jung Won
   Lee, Jae Eun
   Kim, Dong Kyo
   Jin, Dong Il
TI Chromosomes in the Porcine First Polar Body Possess Competence of Second
   Meiotic Division within Enucleated MII Stage Oocytes
SO PLOS ONE
LA English
DT Article
ID IN-VITRO FERTILIZATION; GERMINAL VESICLE STAGE; NUCLEAR TRANSFER;
   EMBRYOS; BLASTOCYSTS; MICE; VITRIFICATION; REMOVAL; DEFECTS; IVF
AB To determine whether chromosomes in the porcine first polar body (PB1) can complete the second meiotic division and subsequently undergo normal pre-implantation embryonic development, we examined the developmental competence of PB1 chromosomes injected into enucleated MII stage oocytes by nuclear transfer method (chromosome replacement group, CR group). After parthenogenetic activation (PA) or in vitro fertilization (IVF), the cleavage rate of reconstructed oocytes in the IVF group (CR-IVF group, 36.4 +/- 3.2%) and PA group (CR-PA group, 50.8 +/- 4.2%) were significantly lower than that of control groups in which normal MII oocytes were subjected to IVF (MII- IVF group, 75.8 +/- 1.5%) and PA (MII- PA group, 86.9 +/- 3.7%). Unfertilized rates was significantly higher in the CR-IVF group (48.6 +/- 3.3%) than in the MII-IVF group (13.1 +/- 3.4%). The blastocyst formation rate was 8.3 +/- 1.9% in the CR-PA group, whereas no blastocyst formation was observed in the CR-IVF group. To produce tetraploid parthenogenetic embryos, intact MII stage oocytes injected with PB1chromosomes were electrically stimulated, treated with 7.5 mu g/mL cytochalasin B for 3 h (MII oocyte + PB1 + CB group), and then cultured without cytochalasin B. The average cleavage rate of reconstructed oocytes was 72.5% (48 of 66), and the blastocyst formation rate was 18.7% (9 of 48). Chromosome analysis showed similar proportions of haploid and diploid cells in the control (normal MII oocytes) and CR groups after PA; overall, 23.6% of blastocysts were tetraploid in the MII oocyte + PB1 + CB group. These results demonstrate that chromosomes in PB1 can participate in normal preimplantation embryonic development when injected into enucleated MII stage oocytes, and that tetraploid PA blastocysts are produced (although at a low proportion) when PB1 chromosomes are injected into intact MII stage oocytes.
C1 [Lin, Tao; Diao, Yun Fei; Kang, Jung Won; Lee, Jae Eun; Kim, Dong Kyo; Jin, Dong Il] Chungnam Natl Univ, Dept Anim Sci & Biotechnol, Taejon, South Korea.
   [Kim, Dong Kyo] Rural Dev Adm, Dept Anim Biotechnol & Environm, Natl Inst Anim Sci, Suwon, South Korea.
RP Jin, DI (reprint author), Chungnam Natl Univ, Dept Anim Sci & Biotechnol, Taejon, South Korea.
EM dijin@cnu.ac.kr
FU BioGreen 21 Program of the Rural Development Administration [PJ009060];
   Bio-industry Technology Development Program [IPET312060-5]; Ministry for
   Food and Agriculture, Republic of Korea
FX This work was supported by the BioGreen 21 Program of the Rural
   Development Administration (grant no. PJ009060) and the Bio-industry
   Technology Development Program (grant no. IPET312060-5) of the Ministry
   for Food and Agriculture, Republic of Korea. The funders had no role in
   study design, data collection and analysis, decision to publish, or
   preparation of the manuscript.
NR 26
TC 0
Z9 0
PU PUBLIC LIBRARY SCIENCE
PI SAN FRANCISCO
PA 1160 BATTERY STREET, STE 100, SAN FRANCISCO, CA 94111 USA
SN 1932-6203
J9 PLOS ONE
JI PLoS One
PD DEC 3
PY 2013
VL 8
IS 12
DI 10.1371/journal.pone.0082766
PG 10
WC Multidisciplinary Sciences
SC Science & Technology - Other Topics
GA 265JR
UT WOS:000327947800103
ER

PT J
AU Chung, JPW
   Haines, CJ
   Kong, GWS
AF Chung, Jacqueline P. W.
   Haines, Christopher J.
   Kong, Grace W. S.
TI Sperm cryopreservation for Chinese male cancer patients: a 17-year
   retrospective analysis in an assisted reproductive unit in Hong Kong
SO HONG KONG MEDICAL JOURNAL
LA English
DT Article
DE Cryopreservation; Fertility preservation; Infertility, male; Sperm
   banks; Testicular neoplasms
ID SEMEN; PRESERVATION; FERTILITY; SURVIVORS; MEN
AB Objective To review sperm cryopreservation usage rates, corresponding reproductive outcomes, and the current situation in our locality.
   Design Retrospective case series.
   Setting Assisted Reproductive Technology Unit of the Department of Obstetrics and Gynaecology, Prince of Wales Hospital and the Chinese University of Hong Kong.
   Participants There were 130 Chinese male patients who underwent sperm cryopreservation before proceeding to gonadotoxic treatment from January 1995 to January 2012.
   Main outcome measures Demographic data, type of cancers and treatments, semen analysis, and reproductive outcomes.
   Results The median patient age was 27 (range, 15-43) years. Most (85%) were single at the time of referral. Over half of the patients (51%) had testicular cancer. Five patients declined sperm cryopreservation after counselling. Among the remaining 125 men, 122 men were able to produce sperm by masturbation but 12 were found to have azoospermia, leaving a total of 110 who proceeded to semen cryopreservation. There were no significant differences in semen parameters between different cancer types. After gonadotoxic treatment, in up to 32% (n=11/34) of the patients, semen analysis yielded deterioration; four patients had azoospermia. Four patients (4%, n=4/110) came back to use their thawed semen for in-vitro fertilisation (intracytoplasmic sperm injection), which resulted in three successful singleton pregnancies.
   Conclusion Sperm cryopreservation is a simple and effective way of preserving the fertility potential of male patients undergoing gonadotoxic treatment. This procedure is underutilised and deserves increased awareness by all possible means.
C1 [Chung, Jacqueline P. W.; Haines, Christopher J.; Kong, Grace W. S.] Chinese Univ Hong Kong, Prince Wales Hosp, Dept Obstet & Gynaecol, Shatin, Hong Kong, Peoples R China.
RP Chung, JPW (reprint author), Chinese Univ Hong Kong, Prince Wales Hosp, Dept Obstet & Gynaecol, Shatin, Hong Kong, Peoples R China.
EM jacquelinechung@cuhk.edu.hk
NR 16
TC 0
Z9 0
PU HONG KONG ACAD MEDICINE PRESS
PI HONG KONG
PA 10/F, 99 WONG CHUK HANG RD, ABERDEEN, HONG KONG, 00000, PEOPLES R CHINA
SN 1024-2708
J9 HONG KONG MED J
JI Hong Kong Med. J.
PD DEC
PY 2013
VL 19
IS 6
BP 525
EP 530
PG 6
WC Medicine, General & Internal
SC General & Internal Medicine
GA AM4VH
UT WOS:000339853800009
ER

PT J
AU Silber, SJ
   Barbey, N
   Lenahan, K
   Silber, DZ
AF Silber, Sherman J.
   Barbey, Natalie
   Lenahan, Kathy
   Silber, David Z.
TI APPLYING CLINICALLY PROVEN HUMAN TECHNIQUES FOR CONTRACEPTION AND
   FERTILITY TO ENDANGERED SPECIES AND ZOO ANIMALS: A REVIEW
SO JOURNAL OF ZOO AND WILDLIFE MEDICINE
LA English
DT Review
DE Egg freezing; extinction; gamete banking; sex chromosomes; vasectomy
   reversal; zoo animals
ID DEPENDENT SEX DETERMINATION; CRETACEOUS-PALEOGENE BOUNDARY; IN-VITRO
   MATURATION; HUMAN Y-CHROMOSOME; GESTATIONAL SURROGACY; CANINE OOCYTES;
   BOVINE OOCYTES; VITRIFICATION; TEMPERATURE; REPTILES
AB Reversible contraception that does not alter natural behavior is a critical need for managing zoo populations. In addition to reversible contraception, other fertility techniques perfected in humans may be useful, such as in vitro fertilization (IVF) or oocyte and embryo banking for endangered species like amphibians and Mexican wolves (Canis lupus baileyi). Furthermore, the genetics of human fertility can give a better understanding of fertility in more exotic species. Collaborations were established to apply human fertility techniques to the captive population. Reversible vasectomy might be one solution for reversible contraception that does not alter behavior. Reversible approaches to vasectomy, avoiding secondary epididymal disruption, were attempted in South American bush dogs (Speothos venaticus), chimpanzees (Pan troglodytes), gorillas (Gorilla gorilla), Przewalski's horse (Equus przewalski poliakov), and Sika deer (Cervus nippon) in a variety of zoos around the world. These techniques were first perfected in > 4,000 humans before attempting them in zoo animals. In vitro fertilization with gestational surrogacy was used to attempt to break the vicious cycle of hand rearing of purebred orangutans, and egg and ovary vitrification in humans have led to successful gamete banking for Mexican wolves and disappearing amphibians. The study of the human Y chromosome has even explained a mechanism of extinction related to global climate change. The best results with vasectomy reversal (normal sperm counts, pregnancy, and live offspring) were obtained when the original vasectomy was performed "open-ended," so as to avoid pressure-induced epididymal disruption. The attempt at gestational surrogacy for orangutans failed because of severe male infertility and the lack of success with human ovarian hyperstimulation protocols. Vitrification of oocytes is already being employed for the Amphibian Ark Project and for Mexican wolves. Vasectomy can be a reversible contraception option in zoo animals, even in endangered species. Ongoing use of gamete and embryo freezing may salvage vanishing species.
C1 [Silber, Sherman J.; Barbey, Natalie; Lenahan, Kathy; Silber, David Z.] St Lukes Hosp, Infertil Ctr St Louis, St Louis, MO 63017 USA.
RP Silber, SJ (reprint author), St Lukes Hosp, Infertil Ctr St Louis, 224 South Woods Mill Rd, St Louis, MO 63017 USA.
EM silber@infertile.com
NR 39
TC 0
Z9 0
PU AMER ASSOC ZOO VETERINARIANS
PI YULEE
PA 581705 WHITE OAK ROAD, YULEE, FL 32097 USA
SN 1042-7260
EI 1937-2825
J9 J ZOO WILDLIFE MED
JI J. Zoo Wildl. Med.
PD DEC
PY 2013
VL 44
IS 4
SU S
BP S111
EP S122
DI 10.1638/1042-7260-44.4S.S111
PG 12
WC Veterinary Sciences
SC Veterinary Sciences
GA AM1ZY
UT WOS:000339649000015
ER

PT J
AU Askoxylaki, M
   Siristatidis, C
   Chrelias, C
   Vogiatzi, P
   Creatsa, M
   Salamalekis, G
   Vrantza, T
   Vrachnis, N
   Kassanos, D
AF Askoxylaki, M.
   Siristatidis, C.
   Chrelias, C.
   Vogiatzi, P.
   Creatsa, M.
   Salamalekis, G.
   Vrantza, T.
   Vrachnis, N.
   Kassanos, D.
TI Reactive oxygen species in the follicular fluid of subfertile women
   undergoing In Vitro Fertilization: A short narrative review
SO JOURNAL OF ENDOCRINOLOGICAL INVESTIGATION
LA English
DT Review
DE Follicular fluid reactive oxygen species; In Vitro Fertilization;
   oxidative stress; subfertility
ID OXIDATIVE STRESS; PERITONEAL-FLUID; ENDOMETRIOSIS; REPRODUCTION;
   RADICALS; ANTIOXIDANTS; EMBRYO
AB Reactive Oxygen Species (ROS) are produced as a normal product of aerobic metabolism. Naturally, there is an array of protective mechanisms that neutralize ROS, while any potential imbalance between ROS and antioxidants results in oxidative stress. In an In Vitro Fertilization (IVF) setting, existing literature suggests a favorable outcome in terms of oocyte quality/maturation and fertilization rate with increased ROS levels, while other study groups have presented significant data on the detrimental effect of increased ROS concentration in the quality of embryos exposed and their potential to advance. In this study, we examine the conflicting views of the role of ROS in fertilization and embryo quality, especially through their concentration in the follicular fluid of subfertile women undergoing IVF. The current debate could possibly be attributed to the different assay methods and end-point outcomes employed by each research group, along with the noted limited number of the relevant studies published on the subject. Properly conducted studies can further validate and elicit the exact role of ROS as well as their association to female reproduction, and especially to women undergoing IVF. (C) 2013, Editrice Kurtis
C1 [Askoxylaki, M.; Siristatidis, C.; Vogiatzi, P.; Creatsa, M.; Salamalekis, G.; Vrantza, T.] Univ Athens, Attikon Hosp, Dept Obstet & Gynecol 3, Assisted Reprod Unit, Athens 12642, Greece.
   [Chrelias, C.; Kassanos, D.] Univ Athens, Attikon Hosp, Dept Obstet & Gynecol 3, Athens 12642, Greece.
   [Vrachnis, N.] Univ Athens, Aretaieion Hosp, Dept Obstet & Gynecol 2, Athens 12642, Greece.
RP Askoxylaki, M (reprint author), Univ Athens, Attikon Hosp, Dept Obstet & Gynecol 3, Assisted Reprod Unit, Rimini 1, Athens 12642, Greece.
EM m.askoxylaki@gmail.com
NR 16
TC 1
Z9 1
PU SPRINGER
PI NEW YORK
PA 233 SPRING ST, NEW YORK, NY 10013 USA
SN 1720-8386
J9 J ENDOCRINOL INVEST
JI J. Endocrinol. Invest.
PD DEC
PY 2013
VL 36
IS 11
BP 1117
EP 1120
DI 10.3275/9097
PG 4
WC Endocrinology & Metabolism
SC Endocrinology & Metabolism
GA AG1BW
UT WOS:000335151000033
ER

PT J
AU Swarnalakshmi, K
   Dhar, DW
   Senthilkumar, M
   Singh, PK
AF Swarnalakshmi, K.
   Dhar, Dolly Wattal
   Senthilkumar, M.
   Singh, P. K.
TI Comparative Performance of Cyanobacterial Strains on Soil Fertility and
   Plant Growth Parameters in Rice
SO VEGETOS
LA English
DT Article
DE Available nitrogen; Cyanobacteria; Microbial biomass; Organic carbon;
   Rice; Soil health
ID BLUE-GREEN-ALGAE; MICROBIAL BIOMASS; STRUCTURAL STABILITY;
   ORGANIC-MATTER; NITROGEN; CARBON; INOCULATION; FIELDS; TRANSFORMATION;
   FERTILIZATION
AB The diazotrophic cyanobacterial consortium consists of Anabaena variabilis, Aulosira fertilissima, Nostoc muscorum and Tolypothrix tenuis are widely used to supplement chemical N fertilizers for flooded rice cultivation in India. Our present study was undertaken to evaluate the comparative performance of these individual cyanobacterial species on soil fertility and plant growth in rice at three levels of nitrogenous fertilizer. Significant intergeneric differences were observed with respect to nitrogen fixing potential and other N assimilatory parameters under in vitro conditions. Application of individual cyanobacterial species enhanced N uptake and plant carbon content of rice over uninoculated control. Analyses of soil samples after rice harvest revealed significant differences in soil microbial biomass carbon, organic carbon, available N and increase in grain yields with the cyanobacterial inoculants. Yield increase with Anabaena variabilis was comparable with uninoculated control. Correlation coefficient (r) revealed a positive correlation between available nitrogen and soil microbial biomass carbon with N uptake and C content in plants. Our findings revealed functional potential of individual cyanobacterial species in biofertilizer consortia in relation to soil fertility, plant nutrition and yield of rice; however their potential for improving C-N status of flooded rice soils needs to be evaluated at farm level under long-term experimental conditions.
C1 [Swarnalakshmi, K.; Dhar, Dolly Wattal] Indian Agr Res Inst, Div Microbiol, New Delhi 110012, India.
   [Senthilkumar, M.] Indian Inst Pulses Res, Div Crop Physiol Biochem & Microbiol, Kanpur 208024, Uttar Pradesh, India.
   [Singh, P. K.] Banaras Hindu Univ, Dept Bot, Varanasi 221005, Uttar Pradesh, India.
RP Dhar, DW (reprint author), Indian Agr Res Inst, Div Microbiol, New Delhi 110012, India.
EM dollywattaldhar@yahoo.com
FU Council of Scientific and Industrial Research, New Delhi
FX The author SK is thankful to the Council of Scientific and Industrial
   Research, New Delhi for providing financial assistance. She is also
   grateful to PG School, Indian Agricultural Research Institute, New
   Delhi.
NR 44
TC 0
Z9 0
PU SOC PLANT RESEARCH
PI MEERUT
PA O-89, PALLAVPURAM PHASE-II, MEERUT, 250 110 U P, INDIA
SN 0970-4078
EI 2092-7843
J9 VEGETOS
JI Vegetos
PD DEC
PY 2013
VL 26
IS 2
BP 227
EP 236
DI 10.5958/j.2229-4473.26.2.079
PG 10
WC Plant Sciences
SC Plant Sciences
GA AF3JW
UT WOS:000334609300033
ER

PT J
AU Hashemieh, C
   Samani, LN
   Taghinejad, H
AF Hashemieh, Chehreha
   Samani, Leila Neisani
   Taghinejad, Hamid
TI Assessment of Anxiety in Pregnancy Following Assisted Reproductive
   Technology (ART) and Associated Infertility Factors in Women Commencing
   Treatment
SO IRANIAN RED CRESCENT MEDICAL JOURNAL
LA English
DT Article
DE Anxiety; Infertility; Reproductive Techniques
ID IN-VITRO FERTILIZATION; POSTNATAL DEPRESSION; ANTENATAL ANXIETY;
   PREVALENCE; SYMPTOMS; POSTPARTUM; DISORDERS; COHORT; RISK; IVF
AB Background: Successful pregnancy is the ultimate goal of almost all couples. However, this pleasant event is usually accompanied psychological and behavioral changes and can result in stress in women, particularly women who pregnant by assisted reproductive technology methods (ARTs).
   Objectives: This study aims to determine the anxiety level during pregnancy and its relation with infertility factors in women who has been pregnant by Assisted Reproduction Technology (ART) methods.
   Patients and Methods: A total number of 100 ARTs pregnant women who came to three infertility centers in Tehran from August to November 2009 participated in this descriptive cross sectional study. The rational for selecting the subjects was their availability to the researcher at the time of the research. Anxiety was measured by Beck Anxiety Inventory and for obtaining the infertility data, a questionnaire designed by the researcher was given to the subjects. Data were statistically analyzed using the inferential statistic of chi-square.
   Results: Study results showed that 34% of subjects were anxious (moderate and sever levels in total). There are significant relations between infertility duration, history of treatment failure and anxiety level (P = 0.03) (P = 0.02). There were no statistically significant relationships with regard to other variables.
   Conclusions: Infertility duration and history of treatment failure in ARTs pregnant women are two factors that affect the anxiety level during pregnancy.
C1 [Hashemieh, Chehreha] Ilam Univ Med Sci, Fac Nursing & Midwifery, Dept Midwifery, Ilam, Iran.
   [Samani, Leila Neisani] Univ Tehran Med Sci, Fac Nursing & Midwifery, Dept Midwifery, Tehran, Iran.
   [Taghinejad, Hamid] Ilam Univ Med Sci, Fac Nursing & Midwifery, Dept Nursing, Ilam, Iran.
RP Samani, LN (reprint author), Univ Tehran Med Sci, Fac Nursing & Midwifery, Dept Midwifery, Tehran, Iran.
EM Neisani89@gmail.com
FU Tehran University of medical sciences
FX This study was supported by Tehran University of medical sciences.
NR 31
TC 0
Z9 0
PU KOWSAR PUBL
PI HOENSBROEK
PA PATERSWEG 22,, HOENSBROEK, LIMBURG 6431 GC, NETHERLANDS
SN 2074-1804
EI 2074-1812
J9 IRAN RED CRESCENT ME
JI Iran. Red Crescent Med. J.
PD DEC
PY 2013
VL 15
IS 12
AR e14465
DI 10.5812/ircmj.14465
PG 5
WC Medicine, General & Internal
SC General & Internal Medicine
GA AE4NW
UT WOS:000333960400010
ER

PT J
AU Shahedi, A
   Khalili, MA
   Soleimani, M
   Morshedizad, S
AF Shahedi, Abbas
   Khalili, Mohammad Ali
   Soleimani, Mehrdad
   Morshedizad, Shekoufeh
TI Ultrastructure of in vitro Matured Human Oocytes
SO IRANIAN RED CRESCENT MEDICAL JOURNAL
LA English
DT Article
DE In vitro Maturation; Germinal Vesicle Oocytes; Metaphase-I Oocytes;
   Ultrastructure
ID GERMINAL VESICLE; MATURATION; FERTILIZATION; STAGE; COMPETENCE;
   IMMATURE; CYCLES
AB Background: Approximately 20% of recovered oocytes are immature and discarded in intracytoplasmic sperm injection (ICSI) procedures. These oocytes represent a potential resource for both clinical and basic science application.
   Objective: The aim of this study was to evaluate the ultrastructure architecture of in vitro matured human oocytes using transmission electron microscopy (TEM).
   Materials and Methods: A total of 204 immature oocytes from infertile patients who underwent ICSI cycles were included in this prospective study. Immature oocytes were divided into two groups: (i) GV oocytes (n = 101); and (ii) MI oocytes (n = 103). Supernumerary fresh in vivo matured oocytes (n = 10) were used as control.
   Results: The rates of maturations were 61.38% for GV and 73.78% for MI oocytes in IVM medium (P = 0.07). However, the rate of oocyte arrest was significant between groups (P < 0.05). Ultrastructurally; in vitro and in vivo matured oocytes appeared round, with a homogeneous cytoplasm, an intact oolemma and an intact zona pellucida. However, immature oocytes indicated numerous large mitochondria-vesicle complexes (M-VC).
   Conclusions: Ultrastructural changes of M-VC in IVM groups emphasize the need for further research in order to refine culture conditions and improve the implantation rate of in-vitro matured oocytes.
C1 [Shahedi, Abbas] Islamic Azad Univ, Dept Anat, Yazd Branch, Yazd, Iran.
   [Khalili, Mohammad Ali; Soleimani, Mehrdad] Shahid Sadoughi Univ Med Sci, Yazd Inst Reprod Sci, Yazd, Iran.
   [Morshedizad, Shekoufeh] Islamic Azad Univ, Yazd, Iran.
RP Khalili, MA (reprint author), Shahid Sadoughi Univ Med Sci, Yazd Inst Reprod Sci, Yazd, Iran.
EM Abas_shahedi2006@yahoo.com; Khalili59@hotmail.com
FU research & clinical center for infertility
FX The authors would like to thank the colleagues who helped with
   experiments and the data presented in this article. The present study
   was supported by grants from the research & clinical center for
   infertility.
NR 22
TC 0
Z9 0
PU KOWSAR PUBL
PI HOENSBROEK
PA PATERSWEG 22,, HOENSBROEK, LIMBURG 6431 GC, NETHERLANDS
SN 2074-1804
EI 2074-1812
J9 IRAN RED CRESCENT ME
JI Iran. Red Crescent Med. J.
PD DEC
PY 2013
VL 15
IS 12
AR e7379
DI 10.5812/ircmj.7379
PG 5
WC Medicine, General & Internal
SC General & Internal Medicine
GA AE4NW
UT WOS:000333960400028
ER

PT J
AU Catena, M
   Teruel, M
   Moran, P
   Chiapparrone, M
   Echevarria, H
   Soto, P
AF Catena, M.
   Teruel, M.
   Moran, P.
   Chiapparrone, M.
   Echevarria, H.
   Soto, P.
TI In vitro Development of Murine Embryos in presence of Campylobacter
   fetus
SO INTERNATIONAL JOURNAL OF MORPHOLOGY
LA English
DT Article
DE Campylobacteriosis; Blastocyst; Morulae; in vitro; Mouse
ID DISTENDING TOXIN CLDT; BOVINE; FERTILIZATION; CULTURE; STRAINS; JEJUNI;
   MICE; OVA
AB Bovine campylobacteriosis caused by Campylobacter fetus is associated with reproductive losses. The knowledge about the mechanisms of bacterial pathogenesis is limited, then a murine experimental model is proposed. BALB/ c females and males were used. Two-cell embryos were cultured in Ham-F10 as control group (CG). Treatment groups were constituted by the addition of Cfv 1 and 3, or Cff 2 and 5. Morulae were placed in Ham-F10 (CG); treatment groups were constituted by the addition of Cfv27, CFF (cell-free filtrate) and Brucella broth (BB). Blastocysts were cultured in MEM (CG); challenge group were constituted by the addition of Cfv 27. Differentiation, hatching, hatched, adhesion and expansion were evaluated. Results were analyzed by Chi(2) test. In two-cell embryo, the differentiation rate was not modified when the study strains were added (p > 0.05). The differentiation rate at 24 h for embryos at the morula stage was lower for BB, Cfv, and CFF, compared with CG (p < 0.05). After 48 h culture, no differences were observed in blastocyst formation for Cfv and BB, compared to CG (p > 0.05). However, the differentiation rate for the CFF group was lower than for CG (p < 0.05). At 48 and 72 h, the hatching rate was higher in CFF and Cfv groups than in CG (p < 0.05). Differences were not detected in blastocyst cultures. In conclusion, under these experimental conditions, Cf was not detrimental to the development of murine embryos. Efforts will be intensified to establish in vitro infection models that reproduce their pathogenicity.
C1 [Catena, M.; Moran, P.; Chiapparrone, M.; Echevarria, H.; Soto, P.] UNCPBA, Fac Ciencias Vet, Dept Sanidad Anim & Med Prevent, Buenos Aires, DF, Argentina.
   [Teruel, M.] Fac Ciencias Vet UNCPBA, Dept Ciencias Biol, Buenos Aires, DF, Argentina.
RP Catena, M (reprint author), Univ Nacl, Ctr Prov Buenos Aires, Area Enfermedades Infecciosas, Fac Ciencias vet, Tandil, Buenos Aires, Argentina.
EM mcatena@vet.unicen.edu.ar
FU CONICET, Argentina
FX Chiapparrone, Laura is a holder of fellowship from CONICET, Argentina
NR 31
TC 0
Z9 0
PU SOC CHILENA ANATOMIA
PI TEMUCO
PA CASILLA 54-D, TEMUCO, 00000, CHILE
SN 0717-9502
EI 0717-9367
J9 INT J MORPHOL
JI Int. J. Morphol.
PD DEC
PY 2013
VL 31
IS 4
BP 1168
EP 1174
PG 7
WC Anatomy & Morphology
SC Anatomy & Morphology
GA AC1VX
UT WOS:000332286400004
ER

PT J
AU Lo Monte, G
   Piva, I
   Bazzan, E
   Marci, R
AF Lo Monte, G.
   Piva, I.
   Bazzan, E.
   Marci, R.
TI Luteal phase support for assisted reproductive technologies: between
   past, present and future
SO MINERVA ENDOCRINOLOGICA
LA English
DT Review
DE Luteal phase; Reproductive techniques, assisted; Ovulation induction;
   Corpus luteum
ID IN-VITRO FERTILIZATION; HUMAN CHORIONIC-GONADOTROPIN; OVARIAN
   HYPERSTIMULATION SYNDROME; FINAL OOCYTE MATURATION; EMBRYO TRANSFER
   CYCLES; ENDOGENOUS LUTEINIZING-HORMONE; ENDOTHELIAL GROWTH-FACTOR; HUMAN
   CORPUS-LUTEUM; PROOF-OF-CONCEPT; GNRH-AGONIST
AB The luteal phase is defined as the period between ovulation and either the establishment of a pregnancy or the onset of menses two weeks later. Assisted reproductive technologies (ART), and in particular controlled ovarian stimulation (COS), negatively interfere with the endocrine mechanisms normally regulating the luteal phase. Up to now, there is no generally accepted opinion as to the most appropriate therapeutic schemes for luteal phase support in ART cycles. Progesterone-based protocols are the most frequently adopted, while alternative regimens including human chorionic gonadotropin (hCG) and GnRH agonists (GnRH-a) are controversial. A GnRH-a can be used instead of hCG for ovulation triggering and the effectiveness of luteal phase support in such new protocols is the object of a growing number of experimental studies. Currently, vaginal progesterone is considered as the first line therapy for luteal phase support (LPS). The starting-time and the duration of luteal phase supplementation after the onset of pregnancy are still debated. Despite the lack of clinical or biological evidence supporting the efficacy of luteal phase support in intrauterine insemination cycles, the use of progesterone has become a well-established practice.
C1 [Lo Monte, G.; Piva, I.; Bazzan, E.; Marci, R.] Univ Ferrara, Dept Morphol Surg & Expt Med, Sect Obstet & Gynecol, I-44121 Ferrara, Italy.
RP Marci, R (reprint author), Univ Ferrara, Dept Biomed Sci & Adv Therapies, Unit Obstet & Ginecol, Corso Giovecca 183, I-44121 Ferrara, Italy.
EM roberto.marci@unife.it
NR 107
TC 0
Z9 0
PU EDIZIONI MINERVA MEDICA
PI TURIN
PA CORSO BRAMANTE 83-85 INT JOURNALS DEPT., 10126 TURIN, ITALY
SN 0391-1977
EI 1827-1634
J9 MINERVA ENDOCRINOL
JI Minerva Endocrinol.
PD DEC
PY 2013
VL 38
IS 4
BP 401
EP 414
PG 14
WC Endocrinology & Metabolism
SC Endocrinology & Metabolism
GA AA9LT
UT WOS:000331415700007
ER

PT J
AU Chen, CP
   Chang, TY
   Chen, YY
   Chern, SR
   Su, JW
   Wang, W
AF Chen, Chih-Ping
   Chang, Tung-Yao
   Chen, Yi-Yung
   Chern, Schu-Rern
   Su, Jun-Wei
   Wang, Wayseen
TI VACTERL association with hydrocephalus in a fetus conceived by in vitro
   fertilization and embryo transfer
SO TAIWANESE JOURNAL OF OBSTETRICS & GYNECOLOGY
LA English
DT Article
DE assisted reproductive technology; hydrocephalus; in vitro fertilization;
   prenatal diagnosis; VACTERL association
ID RESPIRATORY-CHAIN DEFICIENCY; CONGENITAL HEART-DEFECTS; ASSISTED
   REPRODUCTIVE TECHNOLOGY; INTRACYTOPLASMIC SPERM INJECTION; X-LINKED
   VACTERL; BIRTH-DEFECTS; PRENATAL-DIAGNOSIS; TRACHEOESOPHAGEAL FISTULA;
   ESOPHAGEAL ATRESIA; VATER ASSOCIATION
AB Objective: We present a case of VACTERL association with hydrocephalus (VACTERL-H) in a fetus conceived by in vitro fertilization (IVF) and embryo transfer (ET) and review the literature.
   Case report: A 35-year-old woman presented with multiple fetal anomalies at 22 weeks of gestation. She and her husband were non-consanguineous and there was no family history of congenital malformations. This was her second pregnancy conceived via IVF-ET. Two embryos had been implanted and only one survived. She underwent chorionic villus sampling at 17 weeks of gestation because of oligohydramnios and advanced maternal age. Cytogenetic analysis revealed a karyotype of 46,XY, and array comparative genomic hybridization analysis revealed no genomic imbalance. Prenatal ultrasound at 21 weeks of gestation revealed a singleton with fetal biometry equivalent to 18 weeks, ventriculomegaly, a small cerebellum, and a ventricular septal defect. Level II ultrasound showed a single umbilical artery, scoliosis, a right club hand, radial aplasia, and renal agenesis. The parents elected to terminate the pregnancy at 22 weeks of gestation, and a fetus was delivered with bilateral arthrogryposis, right radial aplasia, a club hand and thumb aplasia, hypoplasia of the left thumb, scoliosis, and an imperforate anus. The clinical findings were consistent with the diagnosis of VACTERL-H. Molecular analysis of PTEN, FANCB, and HOXD13 genes revealed do mutation.
   Conclusion: Prenatal diagnosis of radial ray defects in fetuses conceived by assisted reproductive technology should include a differential diagnosis of VACTERL association with anorectal malformation. VACTERL-H may occur in pregnancy after IVF-ET. Copyright (C) 2013, Taiwan Association of Obstetrics & Gynecology. Published by Elsevier Taiwan LLC. All rights reserved.
C1 [Chen, Chih-Ping; Chen, Yi-Yung; Su, Jun-Wei] Mackay Mem Hosp, Dept Obstet & Gynecol, Taipei, Taiwan.
   [Chen, Chih-Ping; Chern, Schu-Rern; Wang, Wayseen] Mackay Mem Hosp, Dept Med Res, Taipei, Taiwan.
   [Chen, Chih-Ping] Mackay Med Coll, Dept Med, New Taipei City, Taiwan.
   [Chen, Chih-Ping] Asia Univ, Dept Biotechnol, Taichung, Taiwan.
   [Chen, Chih-Ping] China Med Univ, Sch Chinese Med, Coll Chinese Med, Taichung, Taiwan.
   [Chen, Chih-Ping] Natl Yang Ming Univ, Inst Clin & Community Hlth Nursing, Taipei 112, Taiwan.
   [Chen, Chih-Ping] Natl Yang Ming Univ, Dept Obstet & Gynecol, Sch Med, Taipei 112, Taiwan.
   [Chang, Tung-Yao] Tatji Fetal Med Ctr, Taipei, Taiwan.
   [Su, Jun-Wei] China Med Univ Hosp, Dept Obstet & Gynecol, Taichung, Taiwan.
   [Wang, Wayseen] Tatung Univ, Dept Bioengn, Taipei 104, Taiwan.
RP Chen, CP (reprint author), Mackay Mem Hosp, Dept Obstet & Gynecol, 92,Sect 2,Chung Shan North Rd, Taipei, Taiwan.
EM cpc_mmh@yahoo.com
FU National Science Council, Taiwan [NSC-99-2628-B-195-001-MY3,
   NSC-101-2314-B-195-011-MY3]; Mackay Memorial Hospital, Taipei, Taiwan
   [MMH-E-102-04]
FX This work was supported by research grants NSC-99-2628-B-195-001-MY3 and
   NSC-101-2314-B-195-011-MY3 from the National Science Council, Taiwan and
   MMH-E-102-04 from Mackay Memorial Hospital, Taipei, Taiwan.
NR 52
TC 0
Z9 0
PU ELSEVIER TAIWAN
PI TAIPEI
PA RM N-412, 4F, CHIA HSIN BUILDING 11, NO 96, ZHONG SHAN N ROAD SEC 2,
   TAIPEI, 10449, TAIWAN
SN 1028-4559
J9 TAIWAN J OBSTET GYNE
JI Taiwan. J. Obstet. Gynecol.
PD DEC
PY 2013
VL 52
IS 4
BP 575
EP 579
DI 10.1016/j.tjog.2013.10.022
PG 5
WC Obstetrics & Gynecology
SC Obstetrics & Gynecology
GA AA8NQ
UT WOS:000331352600022
ER

PT J
AU Chen, CP
   Hwu, YM
   Chen, CY
   Su, YN
   Lin, TH
   Kuo, YL
   Chern, SR
   Wang, W
AF Chen, Chih-Ping
   Hwu, Yuh-Ming
   Chen, Chen-Yu
   Su, Yi-Ning
   Lin, Tzu-Hung
   Kuo, Yu-Ling
   Chern, Schu-Rern
   Wang, Wayseen
TI Concordant myelomeningocele in dizygotic twins conceived by
   intracytoplasmic sperm injection, in vitro fertilization, and embryo
   transfer
SO TAIWANESE JOURNAL OF OBSTETRICS & GYNECOLOGY
LA English
DT Article
ID NEURAL-TUBE DEFECTS; CONGENITAL-MALFORMATIONS; RISK; SWEDEN
C1 [Chen, Chih-Ping; Hwu, Yuh-Ming; Chen, Chen-Yu] Mackay Mem Hosp, Dept Obstet & Gynecol, Taipei, Taiwan.
   [Chen, Chih-Ping; Chern, Schu-Rern; Wang, Wayseen] Mackay Mem Hosp, Dept Med Res, Taipei, Taiwan.
   [Chen, Chih-Ping] Asia Univ, Dept Biotechnol, Taichung, Taiwan.
   [Chen, Chih-Ping] China Med Univ, Sch Chinese Med, Coll Chinese Med, Taichung, Taiwan.
   [Chen, Chih-Ping] Natl Yang Ming Univ, Inst Clin & Community Hlth Nursing, Taipei 112, Taiwan.
   [Chen, Chih-Ping] Natl Yang Ming Univ, Sch Med, Dept Obstet & Gynecol, Taipei 112, Taiwan.
   [Su, Yi-Ning] Taipei Med Univ, Sch Med, Dept Obstet & Gynecol, Taipei, Taiwan.
   [Su, Yi-Ning; Lin, Tzu-Hung] Dianthus Maternal Fetal Med Clin, Taipei, Taiwan.
   [Kuo, Yu-Ling] Kaohsiung Med Univ, Kaohsiung Med Univ Hosp, Dept Obstet & Gynecol, Kaohsiung, Taiwan.
   [Wang, Wayseen] Tatung Univ, Dept Bioengn, Taipei 104, Taiwan.
RP Chen, CP (reprint author), Mackay Mem Hosp, Dept Obstet & Gynecol, 92,Sect 2,Chung Shan North Rd, Taipei, Taiwan.
EM cpc_mmh@yahoo.com
FU National Science Council, Taiwan [NSC-99-2628-B-195-001-MY3,
   NSC-101-2314-B-195-011-MY3]; Mackay Memorial Hospital, Taipei, Taiwan
   [MMH-E-102-04]
FX This work was supported by research grants NSC-99-2628-B-195-001-MY3 and
   NSC-101-2314-B-195-011-MY3 from the National Science Council, Taiwan,
   and MMH-E-102-04 from Mackay Memorial Hospital, Taipei, Taiwan.
NR 10
TC 0
Z9 0
PU ELSEVIER TAIWAN
PI TAIPEI
PA RM N-412, 4F, CHIA HSIN BUILDING 11, NO 96, ZHONG SHAN N ROAD SEC 2,
   TAIPEI, 10449, TAIWAN
SN 1028-4559
J9 TAIWAN J OBSTET GYNE
JI Taiwan. J. Obstet. Gynecol.
PD DEC
PY 2013
VL 52
IS 4
BP 611
EP 612
DI 10.1016/j.tjog.2013.10.032
PG 2
WC Obstetrics & Gynecology
SC Obstetrics & Gynecology
GA AA8NQ
UT WOS:000331352600032
ER

PT J
AU Huang, ZF
   Sun, Y
   Wang, J
   Du, SR
   Li, YZ
   Lin, JQ
   Feng, SY
   Lei, JP
   Lin, HX
   Chen, R
   Zeng, HS
AF Huang, Zufang
   Sun, Yan
   Wang, Jing
   Du, Shengrong
   Li, Yongzeng
   Lin, Juqiang
   Feng, Shangyuan
   Lei, Jinping
   Lin, Hongxin
   Chen, Rong
   Zeng, Haishan
TI Rapid and nondestructive method for evaluation of embryo culture media
   using drop coating deposition Raman spectroscopy
SO JOURNAL OF BIOMEDICAL OPTICS
LA English
DT Article
DE Raman spectroscopy; embryo culture media; drop coating deposition;
   scanning electron microscopy; energy dispersive x-ray analysis
ID IN-VITRO FERTILIZATION; PATTERNS; WOMEN
AB In this study, a rapid and simple method which combines drop coating deposition and Raman spectroscopy (DCDR) was developed to characterize the dry embryo culture media (ECM) droplet. We demonstrated that Raman spectra obtained from the droplet edge presented useful and characteristic signatures for protein and amino acids assessment. Using a different analytical method, scanning electron microscopy coupled with energy dispersive X-ray analysis, we further confirmed that Na, K, and Cl were mainly detected in the central area of the dry ECM droplet while sulphur, an indicative of the presence of macromolecules such as proteins, was mainly found at the periphery of the droplet. In addition, to reduce sample preparation time, different temperatures for drying the droplets were tested. The results showed that drying temperature at 50 degrees C can effectively reduce the sample preparation time to 6 min (as compared to 50 min for drying at room temperature, similar to 25 degrees C) without inducing thermal damage to the proteins. This work demonstrated that DCDR has potential for rapid and reliable metabolomic profiling of ECM in clinical applications. (C) The Authors.
C1 [Huang, Zufang; Wang, Jing; Li, Yongzeng; Lin, Juqiang; Feng, Shangyuan; Lei, Jinping; Lin, Hongxin; Chen, Rong; Zeng, Haishan] Fujian Normal Univ, Key Lab Optoelect Sci & Technol Med, Minist Educ, Fujian Prov Key Lab Photon Technol, Fuzhou 350007, Peoples R China.
   [Sun, Yan; Du, Shengrong] Fujian Maternal & Child Hlth Hosp, Fuzhou 350001, Peoples R China.
   [Zeng, Haishan] British Columbia Canc Agcy Res Ctr, Integrat Oncol Dept, Imaging Unit, Vancouver, BC V5Z 1L3, Canada.
RP Chen, R (reprint author), Fujian Normal Univ, Key Lab Optoelect Sci & Technol Med, Minist Educ, Fujian Prov Key Lab Photon Technol, Fuzhou 350007, Peoples R China.
EM chenr@fjnu.edu.cn; hzeng@bccrc.ca
FU National Natural Science Foundation of China [61308113, 61178090,
   81101110, 11274065]; Key Clinical Specialty Discipline Construction
   Program of Fujian, P.R.C [20121589]; Natural Science Foundation of
   Fujian Province, China [2013J01225]; Program for Changjiang Scholars and
   Innovative Research Team in University [IRT1115]
FX This project was supported by the National Natural Science Foundation of
   China (grant Nos. 61308113, 61178090, 81101110, and 11274065), the Key
   Clinical Specialty Discipline Construction Program of Fujian,
   P.R.C(20121589), the Natural Science Foundation of Fujian Province,
   China (No. 2013J01225), and the Program for Changjiang Scholars and
   Innovative Research Team in University (IRT1115).
NR 27
TC 0
Z9 0
PU SPIE-SOC PHOTO-OPTICAL INSTRUMENTATION ENGINEERS
PI BELLINGHAM
PA 1000 20TH ST, PO BOX 10, BELLINGHAM, WA 98225 USA
SN 1083-3668
EI 1560-2281
J9 J BIOMED OPT
JI J. Biomed. Opt.
PD DEC
PY 2013
VL 18
IS 12
AR 127003
DI 10.1117/1.JBO.18.12.127003
PG 5
WC Biochemical Research Methods; Optics; Radiology, Nuclear Medicine &
   Medical Imaging
SC Biochemistry & Molecular Biology; Optics; Radiology, Nuclear Medicine &
   Medical Imaging
GA AB3QY
UT WOS:000331706500044
ER

PT J
AU Selokar, NL
   St John, L
   Revay, T
   King, WA
   Singla, SK
   Madan, P
AF Selokar, Naresh L.
   St John, Liz
   Revay, Tamas
   King, W. Allan
   Singla, Suresh K.
   Madan, Pavneesh
TI Effect of Histone Deacetylase Inhibitor Valproic Acid Treatment on Donor
   Cell Growth Characteristics, Cell Cycle Arrest, Apoptosis, and Handmade
   Cloned Bovine Embryo Production Efficiency
SO CELLULAR REPROGRAMMING
LA English
DT Article
ID NUCLEAR TRANSFER EMBRYOS; PLURIPOTENT STEM-CELLS; IN-VITRO DEVELOPMENT;
   DNA METHYLATION; MAMMALIAN DEVELOPMENT; GENE-EXPRESSION; DEVELOPMENTAL
   COMPETENCE; SIGNIFICANT IMPROVEMENT; H3 METHYLTRANSFERASE;
   CHROMATIN-STRUCTURE
AB In this study, we tested the effects of valproic acid (VPA), a known histone deacetylase inhibitor (HDACi), on the growth characteristics, apoptosis, and cell cycle stages distribution of donor cells, as well as cloning efficiency, embryo development, and histone methylation. Our results showed that treatment of donor cells with VPA (2.5mM, 5.0mM, 7.5mM, or 10mM) for 24 h resulted in altered cell proliferation, extent of apoptosis and necrosis, and cell cycle stage distribution, whereas no changes in cell viability and chromosomal complements were observed. Measurement of relative gene expression using real-time PCR of a few developmentally important genes in treated donor cells showed decreased expression of HDAC1 and increased expression of BAX (p < 0.05). No change in relative expression of HDAC2 and Bcl2 was noticed. Treatment of donor cells with VPA for 24 h before electrofusion significantly (p < 0.05) increased the blastocyst formation rate of somatic cell nuclear transfer (SCNT) embryos compared to the control embryos. Terminal deoxynucleotidyl transferase dUTP nick end labeling (TUNEL)-positive nuclei in SCNT blastocysts derived from VPA-treated donor cells were significantly decreased compared to the control blastocysts (p < 0.05). Immunolocalization studies revealed that the levels of histone H3 at lysine 9 (H3K9me3) were lower in VPA-treated donor cells derived cloned blastocysts than non-treated cloned embryos, and was at the level of in vitro fertilization (IVF) counterparts, although no effects of treatments were found in donor cells. Our study demonstrates that the use of VPA in SCNT has been beneficial for efficient reprogramming of donor cells. Its effect on histone methylation in cloned embryos correlates with their developmental potential and may be a useful epigenetic marker to predict the efficiency of SCNT.
C1 [Selokar, Naresh L.; St John, Liz; Revay, Tamas; King, W. Allan; Madan, Pavneesh] Univ Guelph, Ontario Vet Coll, Dept Biomed Sci, Guelph, ON N1G 2W1, Canada.
   [Selokar, Naresh L.; Singla, Suresh K.] Natl Dairy Res Inst, Anim Biotechnol Ctr, Karnal 132001, Haryana, India.
RP Madan, P (reprint author), Univ Guelph, Ontario Vet Coll, Dept Biomed Sci, 50 Stone Rd, Guelph, ON N1G 2W1, Canada.
EM pmadan@uoguelph.ca
FU Canadian Institutes of Health Research (CIHR); National Science and
   Engineering Research Council of Canada (NSERC); Canadian Commonwealth
   Fellowship Program
FX This work was funded by Canadian Institutes of Health Research (CIHR)
   and National Science and Engineering Research Council of Canada (NSERC).
   We thank Mr. Ed Reyes and Ms. Esther Semple for their technical support.
   N.L.S. was the recipient of a Canadian Commonwealth Fellowship Program.
NR 72
TC 1
Z9 1
PU MARY ANN LIEBERT, INC
PI NEW ROCHELLE
PA 140 HUGUENOT STREET, 3RD FL, NEW ROCHELLE, NY 10801 USA
SN 2152-4971
EI 2152-4998
J9 CELL REPROGRAM
JI Cell. Reprogramm.
PD DEC
PY 2013
VL 15
IS 6
BP 531
EP 542
DI 10.1089/cell.2013.0018
PG 12
WC Cell & Tissue Engineering; Biotechnology & Applied Microbiology;
   Genetics & Heredity
SC Cell Biology; Biotechnology & Applied Microbiology; Genetics & Heredity
GA 300HC
UT WOS:000330454000008
ER

PT J
AU Oh, YS
   Ahn, HS
   Gye, MC
AF Oh, Y. S.
   Ahn, H. S.
   Gye, M. C.
TI Fucosyl neoglycoprotein binds to mouse epididymal spermatozoa and
   inhibits sperm binding to the egg zona pellucida
SO ANDROLOGIA
LA English
DT Article
DE Epididymal spermatozoa; mouse; neoglycoprotein; zona pellucida
ID ACROSOME REACTION; N-ACETYLGLUCOSAMINE; GLYCOPROTEIN ZP3; SERUM-ALBUMIN;
   D-MANNOSE; IN-VITRO; FERTILIZATION; SITES; OLIGOSACCHARIDE; CAPACITATION
AB Glycan epitopes of cellular glycoconjugates act as versatile biochemical signals, and this sugar coding plays an important role in cell-to-cell recognition processes. In this study, our aims were to determine the distribution of sperm receptors with activity for fucosyl- and galactosyl glycans and to address whether monosugar neoglycoproteins functionally mimic the binding between zona pellucida (ZP) glycoproteins and spermatozoa. In mouse epididymal spermatozoa with intact acrosomes, fucopyranosyl bovine serum albumin (BSA-Fuc) bound to the segment of the acrosome, the equatorial segment, and the postacrosome region of the sperm head. Galactosyl BSA (BSA-Gal) binding activity was similar to that of BSA-Fuc, but was weaker. In acrosome-reacted spermatozoa treated with the Ca2+ ionophore A23187, BSA-zuc binding was lost in the apical segment of the acrosome but remained in the equatorial segment and postacrosome regions. BSA-Gal binding to the equatorial region was increased. In the presence of 2.5gml(-1) BSA-Fuc, in vitro sperm-ZP binding was significantly decreased, indicating that fucosyl BSA functionally mimics ZP glycoproteins during sperm-egg ZP interactions. At the same concentration, BSA-Gal was not effective. Fucosyl BSA that efficiently inhibited the sperm-ZP binding can mimic the ZP glycoconjugate and has potential for use as a sperm fertility control agent in mouse.
C1 [Oh, Y. S.; Gye, M. C.] Hanyang Univ, Dept Life Sci, Seoul 133791, South Korea.
   [Oh, Y. S.; Gye, M. C.] Hanyang Univ, Inst Nat Sci, Seoul 133791, South Korea.
   [Ahn, H. S.] Ajou Univ, Sch Med, Dept Urol, Suwon 443749, South Korea.
RP Gye, MC (reprint author), Hanyang Univ, Dept Life Sci, Seoul 133791, South Korea.
EM a00190@ajou.ac.kr; mcgye@hanyang.ac.kr
FU Korean Health Technology R&D Project, Ministry of Health Welfare, Korea
   [A111441]
FX This study was supported by a grant from the Korean Health Technology
   R&D Project, Ministry of Health & Welfare, Korea (A111441).
NR 23
TC 0
Z9 0
PU WILEY-BLACKWELL
PI HOBOKEN
PA 111 RIVER ST, HOBOKEN 07030-5774, NJ USA
SN 0303-4569
EI 1439-0272
J9 ANDROLOGIA
JI Andrologia
PD DEC
PY 2013
VL 45
IS 6
BP 363
EP 368
DI 10.1111/and.12024
PG 6
WC Andrology
SC Endocrinology & Metabolism
GA 294IU
UT WOS:000330039700001
ER

PT J
AU Teeguarden, J
   Hanson-Drury, S
   Fisher, JW
   Doerge, DR
AF Teeguarden, Justin
   Hanson-Drury, Sesha
   Fisher, Jeffrey W.
   Doerge, Daniel R.
TI Are typical human serum BPA concentrations measurable and sufficient to
   be estrogenic in the general population?
SO FOOD AND CHEMICAL TOXICOLOGY
LA English
DT Review
DE BPA; Epidemiology; Toxicity; Estrogenic; Biomonitoring
ID BISPHENOL-A CONCENTRATIONS; SPRAGUE-DAWLEY RATS; ENDOCRINE-DISRUPTING
   CHEMICALS; TANDEM MASS-SPECTROMETRY; PERFORMANCE LIQUID-CHROMATOGRAPHY;
   IN-VITRO FERTILIZATION; HUMAN URINE; RHESUS-MONKEYS; REPRODUCTIVE
   TOXICITY; BIOLOGICAL SAMPLES
AB Mammalian estrogen receptors modulate many physiological processes. Chemicals with structural features similar to estrogens can interact with estrogen receptors to produce biological effects similar to those caused by endogenous estrogens in the body. Bisphenol A (BPA) is a structural analogue of estrogen that binds to estrogen receptors. Exposure to BPA in humans is virtually ubiquitous in industrialized societies, but BPA is rapidly detoxified by metabolism and does not accumulate in the body. Whether or not serum concentrations of BPA in humans are sufficiently high to disrupt normal estrogen-related biology is the subject of intense political and scientific debate. Here we show a convergence of robust methods for measuring or calculating serum concentrations of BPA in humans from 93 published studies of more than 30,000 individuals in 19 countries across all life stages. Typical serum BPA concentrations are orders of magnitude lower than levels measurable by modern analytical methods and below concentrations required to occupy more than 0.0009% of Type II Estrogen Binding Sites, GPR30, ER alpha or ER beta receptors. Occupancies would be higher, but <= 0.04%, for the highest affinity receptor, ERR gamma. Our results show limited or no potential for estrogenicity in humans, and question reports of measurable BPA in human serum. (C) 2013 Elsevier Ltd. All rights reserved.
C1 [Teeguarden, Justin; Hanson-Drury, Sesha] Pacific Norwest Natl Lab, Richland, WA 99352 USA.
   [Fisher, Jeffrey W.; Doerge, Daniel R.] US FDA, Div Biochem Toxicol, Natl Ctr Toxicol Res, Jefferson, AR USA.
RP Teeguarden, J (reprint author), 902 Battelle Blvd, Richland, WA 99352 USA.
EM jt@pnl.gov
FU U.S. EPA [R83386701]
FX The authors would like to thank the U.S. EPA for providing funding for
   this work under the STAR program, grant R83386701. The authors would
   also like to thank Dr. Daniel Naiman, Department of Applied Mathematics
   and Statistics, Johns Hopkins University, Baltimore, MD for providing
   the exposure data for women of child-bearing age derived from NHANES
   data. The authors are also grateful for the graphics support provided by
   Mr. Cortland Johnson of the Pacific Northwest National Laboratory. The
   views expressed in this article do not necessarily reflect those of the
   U.S. Food and Drug Administration.
NR 117
TC 7
Z9 7
PU PERGAMON-ELSEVIER SCIENCE LTD
PI OXFORD
PA THE BOULEVARD, LANGFORD LANE, KIDLINGTON, OXFORD OX5 1GB, ENGLAND
SN 0278-6915
EI 1873-6351
J9 FOOD CHEM TOXICOL
JI Food Chem. Toxicol.
PD DEC
PY 2013
VL 62
BP 949
EP 963
DI 10.1016/j.fct.2013.08.001
PG 15
WC Food Science & Technology; Toxicology
SC Food Science & Technology; Toxicology
GA 293GW
UT WOS:000329960400118
ER

PT J
AU Ahmadi, F
   Rashidy, Z
   Haghighi, H
   Akhoond, M
   Niknejadi, M
   Hemat, M
   ShamsiPour, M
AF Ahmadi, Firoozeh
   Rashidy, Zohreh
   Haghighi, Hadieh
   Akhoond, Mohamadreza
   Niknejadi, Maryam
   Hemat, Mandana
   ShamsiPour, Mansour
TI Uterine cavity assessment in infertile women: Sensitivity and
   specificity of three-dimensional Hysterosonography versus Hysteroscopy
SO IRANIAN JOURNAL OF REPRODUCTIVE MEDICINE
LA English
DT Article
DE Three-dimensional hysterosonography; Hysteroscopy; Uterine cavity
ID SALINE CONTRAST HYSTEROSONOGRAPHY; IN-VITRO FERTILIZATION; VERIFICATION
   BIAS; DIAGNOSTIC-TESTS; INFUSION SONOHYSTEROGRAPHY; ABNORMALITIES;
   EFFICACY; DISEASE
AB Background: Assessment of uterine abnormalities is a core part in infertility evaluation.
   Objective: The aim of this study was to evaluate the sensitivity and specificity of three-dimensional hysterosonography (3-DHS) in the diagnosis of uterine abnormalities in infertile women.
   Materials and Methods: The infertile women who visited Royan Institute and referred to 3-DHS consecutively, prior to in vitro fertilization, from 2010-2011 included in this cross-sectional study. For patients who underwent hysteroscopy in addition to 3-DHS (214/977), the verification bias adjusted sensitivity and specificity of 3-DHS which were calculated by global sensitivity analysis method. Hysteroscopy was used as the gold standard for diagnosis of uterine abnormalities. Histological diagnosis of resected endometrial tissues by hysteroscopy was assessed and the adjusted sensitivity and specificity of 3-DHS and hysteroscopy in detection of polyp or hyperplasia were determined. Histopathologic results were considered as the gold standard for diagnosis of polyp or hyperplasia.
   Results: The overall sensitivity and specificity for 3-DHS in diagnosis of uterine anomalies considering hysteroscopy as the gold standard were 68.4% and 96.3% respectively. Sensitivity and specificity of hysteroscopy in diagnose of polyp or hyperplasia was calculated at 91.3% and 81.4% respectively. Sensitivity and specificity of 3-DHS in diagnosis polyps or hyperplasia was calculated at 91.4% and 80.2 % respectively.
   Conclusion: The results of present study proved that, compared to hysteroscopy; 3-DHS has a reliable specificity for diagnosis of uterine abnormalities. Sensitivity and specificity of 3-DHS and hysteroscopy in detecting polyp or hyperplasia regarding histopathology as the gold standard was the same.
C1 [Ahmadi, Firoozeh; Rashidy, Zohreh; Haghighi, Hadieh; Niknejadi, Maryam] ACECR, Dept Reprod Imaging, Reprod Biomed Res Ctr, Royan Inst Reprod Biomed, Tehran, Iran.
   [Akhoond, Mohamadreza] Shahid Chamran Univ, Math Sci & Comp Fac, Dept Stat, Ahwaz, Iran.
   [Hemat, Mandana] ACECR, Royan Inst Reprod Biomed, Reprod Biomed Res Ctr, Dept Endocrinol & Female Infertil, Tehran, Iran.
   [ShamsiPour, Mansour] ACECR, Royan Inst Reprod Biomed, Reprod Biomed Res Ctr, Dept Epidemiol & Reprod Hlth, Tehran, Iran.
RP Ahmadi, F (reprint author), Royan Inst, Dept Reprod imaging, Hafez St,Banihashem Ave, Tehran, Iran.
EM f_ahmadi@royaninstitute.org
NR 28
TC 0
Z9 0
PU SHAHID SADOUGHI UNIV MEDICAL SCIENCES YAZD
PI YAZD
PA RESEARCH & CLINICAL CENTER FOR INFERTILITY, PO BOX 89195-999, YAZD,
   00000, IRAN
SN 1680-6433
EI 2008-2177
J9 IRAN J REPROD MED
JI Iran. J. Reprod. Med.
PD DEC
PY 2013
VL 11
IS 12
BP 977
EP 982
PG 6
WC Obstetrics & Gynecology
SC Obstetrics & Gynecology
GA 297WH
UT WOS:000330285300003
ER

PT J
AU Kazemi, A
   Ramezanzadeh, F
   Nasr-Esfahani, MH
   Yaraghi, AAS
   Ahmadi, M
AF Kazemi, Ashraf
   Ramezanzadeh, Fatemeh
   Nasr-Esfahani, Mohammad Hosein
   Yaraghi, Ali Akbar Saboor
   Ahmadi, Mehdi
TI Does dietary fat intake influence oocyte competence and embryo quality
   by inducing oxidative stress in follicular fluid?
SO IRANIAN JOURNAL OF REPRODUCTIVE MEDICINE
LA English
DT Article
DE Dietary Fat; Oxidative stress; Follicular fluid; Oocyte competence;
   Embryo Quality; Malon-de-aldeid; Total antioxidant capacity
ID IN-VITRO FERTILIZATION; INDUCED METABOLIC SYNDROME; ANTIOXIDANT ENZYMES;
   HIGH-CARBOHYDRATE; POTENTIAL ROLE; FREE-RADICALS; GLUTATHIONE;
   MATURATION; INSULIN; SERUM
AB Background: Fat-rich diet may alter oocyte development and maturation and embryonic development by inducing oxidative stress (OS) in follicular environment.
   Objective: To investigate the relationship between fat intake and oxidative stress with oocyte competence and embryo quality.
   Materials and Methods: In observational study follicular fluid was collected from 236 women undergoing assisted reproduction program. Malon-di-aldehyde (MDA) levels and total antioxidant capacity (TAC) levels of follicular fluid were assessed as oxidative stress biomarkers. In assisted reproduction treatment cycle fat consumption and its component were assessed. A percentage of metaphase.. stage oocytes, fertilization rate were considered as markers of oocyte competence and non-fragmented embryo rate, mean of blastomer and good cleavage (embryos with more than 5 cells on 3 days post insemination) rate were considered as markers of embryo quality.
   Results: The MDA level in follicular fluid was positively related to polyunsaturated fatty acids intake level (p=0.02) and negatively associated with good cleavage rate (p=0.045). Also good cleavage rate (p=0.005) and mean of blastomer (p=0.006) was negatively associated with polyunsaturated fatty acids intake levels. The percentage of metaphase.. stage oocyte was positively related to the TAC levels in follicular fluid (p=0.046). The relationship between the OS biomarkers in FF and the fertilization rate was not significant.
   Conclusion: These findings revealed that fat rich diet may induce the OS in oocyte environment and negatively influence embryonic development. This effect can partially be accounted by polyunsaturated fatty acids uptake while oocyte maturation is related to TAC and oocytes with low total antioxidant capacity have lower chance for fertilization and further development.
C1 [Kazemi, Ashraf] Isfahan Univ Med Sci, Fac Nursing & Midwifery, Nursing & Midwifery Care Res Ctr, Esfahan 817473461, Iran.
   [Ramezanzadeh, Fatemeh] Univ Tehran Med Sci, Vali E Asr Reprod Hlth Res Ctr, Tehran, Iran.
   [Nasr-Esfahani, Mohammad Hosein] ACECR, Royan Inst Anim Biotechnol, Dept Reprod & Dev, Reprod Biomed Ctr, Esfahan, Iran.
   [Yaraghi, Ali Akbar Saboor] Univ Tehran Med Sci, Sch Publ Hlth, Dept Biochem & Nutr, Tehran, Iran.
   [Ahmadi, Mehdi] Isfahan Fertil & Infertil Ctr, Esfahan, Iran.
RP Kazemi, A (reprint author), Isfahan Univ Med Sci, Hezarjeri St, Esfahan 817473461, Iran.
EM Kazemi@nm.mui.ac.ir
FU Tehran University of Medical Sciences [10603280289]
FX The authors appreciate Tehran University of Medical Sciences for funding
   the survey (Grant No. 10603280289).
NR 50
TC 0
Z9 0
PU SHAHID SADOUGHI UNIV MEDICAL SCIENCES YAZD
PI YAZD
PA RESEARCH & CLINICAL CENTER FOR INFERTILITY, PO BOX 89195-999, YAZD,
   00000, IRAN
SN 1680-6433
EI 2008-2177
J9 IRAN J REPROD MED
JI Iran. J. Reprod. Med.
PD DEC
PY 2013
VL 11
IS 12
BP 1005
EP 1012
PG 8
WC Obstetrics & Gynecology
SC Obstetrics & Gynecology
GA 297WH
UT WOS:000330285300007
ER

PT J
AU Razi, MH
   Halvaei, I
   Razi, Y
AF Razi, Mohammad Hossein
   Halvaei, Iman
   Razi, Yasamin
TI Laser assisted zona hatching does not improve live birth rate in
   patients undergoing their first ICSI cycles
SO IRANIAN JOURNAL OF REPRODUCTIVE MEDICINE
LA English
DT Article
DE Laser assisted hatching; Delivery rate; Clinical pregnancy; ICSI
ID IN-VITRO FERTILIZATION; INTRACYTOPLASMIC SPERM INJECTION; GOOD-PROGNOSIS
   PATIENTS; POOR-PROGNOSIS; HUMAN EMBRYOS; IMPLANTATION RATES;
   DIODE-LASER; FOLLOW-UP; PREGNANCY; ENHANCEMENT
AB Background: Routine use of assisted hatching (AH) following ICSI is a controversial issue in the literature. There are rare studies regarding the effect of laser assisted hatching (LAH) on live birth rate.
   Objective: Our main goal was to evaluate the effect of LAH on delivery rate as well as congenital anomaly in patients undergoing their first ICSI cycle.
   Materials and Methods: A total of 182 patients subjected to ICSI were randomly aliquot into two groups of experiment and control. In experiment group, the embryos were subjected to LAH to open a hole in ZP (about 10-12 mu m) while in control group, the transferred embryos were intact with no AH. The patients were followed for clinical pregnancy and delivery rate as well as congenital anomaly. All the patients were infertile due to male factor infertility and LAH and embryo transfer were done on day 2.
   Results: Laboratory and clinical characteristics of two groups of experiment and control were the same. There were insignificant differences between two groups of experiment and control for clinical pregnancy rate (20% vs. 23.9%, respectively, p=0.3) and live birth rate (11.11% vs. 8.6%, respectively, p=0.6). Also no significant differences were observed between two groups of experiment and control for multiple pregnancy as well as congenital anomaly.
   Conclusion: Routine use of LAH in first ICSI cycle for male factor patients may have no beneficial effects on clinical pregnancy and live birth rate.
C1 [Razi, Mohammad Hossein; Halvaei, Iman; Razi, Yasamin] Shahid Sadoughi Univ Med Sci, Res & Clin Ctr Infertil, Yazd, Iran.
RP Halvaei, I (reprint author), Res & Clin Ctr Infertil, Bou Ali ave, Yazd, Iran.
EM ihalvaei@gmail.com
FU Yazd Research and Clinical Center for Infertility
FX The authors would like to thank Yazd Research and Clinical Center for
   Infertility for financial support.
NR 32
TC 0
Z9 0
PU SHAHID SADOUGHI UNIV MEDICAL SCIENCES YAZD
PI YAZD
PA RESEARCH & CLINICAL CENTER FOR INFERTILITY, PO BOX 89195-999, YAZD,
   00000, IRAN
SN 1680-6433
EI 2008-2177
J9 IRAN J REPROD MED
JI Iran. J. Reprod. Med.
PD DEC
PY 2013
VL 11
IS 12
BP 1021
EP 1026
PG 6
WC Obstetrics & Gynecology
SC Obstetrics & Gynecology
GA 297WH
UT WOS:000330285300009
ER

PT J
AU Seaby, RP
   Alexander, B
   King, WA
   Mastromonaco, GF
AF Seaby, R. P.
   Alexander, B.
   King, W. A.
   Mastromonaco, G. F.
TI In Vitro Development of Bison Embryos Using Interspecies Somatic Cell
   Nuclear Transfer
SO REPRODUCTION IN DOMESTIC ANIMALS
LA English
DT Article
ID MOUSE PREIMPLANTATION EMBRYO; BOVINE EMBRYOS; REPRODUCTIVE TECHNOLOGIES;
   OOCYTES; CLONING; MEDIA; WOOD; IVF; DNA
AB Contents Interspecies somatic cell nuclear transfer (interspecies SCNT) has been explored in many domestic and non-domestic animal species. However, problems arise during the development of these embryos, which may be related to species-specific differences in nuclear-cytoplasmic communication. The objectives of this study were to investigate the possibility of producing bison embryos in vitro using interspecies SCNT and assess the developmental potential of these embryos. Treatment groups consisted of cattle in vitro fertilization (IVF) and cattle SCNT as controls and wood bison SCNT, plains bison SCNT and wisent SCNT as experimental groups. Cleavage and blastocyst rates were assessed, and blastocyst quality was determined using total cell number, apoptotic incidence and relative quantification of mitochondria-related genes NRF1, MT-CYB and TFAM. These results indicate that embryos can be produced by interspecies SCNT in all bison species/subspecies (13.34-33.54% blastocyst rates). Although increased incidence of apoptosis was observed in bison SCNT blastocysts compared to cattle SCNT controls (10.45-12.69 vs 8.76, respectively) that corresponded with significantly lower cell numbers (80-87 cells vs >100 cells, respectively), no major differences were observed in the expression of NRF1, MT-CYB and TFAM. This study is the first to report the production of bison embryos by interspecies SCNT. Blastocyst development in all three bison species/subspecies was greater than the rates obtained in previous studies by IVF, which supports the potential role of SCNT for in vitro embryo production in this species. Yet, further investigation of developmental competence and the factors influencing blastocyst quality and viability is required.
C1 [Seaby, R. P.; Alexander, B.; King, W. A.; Mastromonaco, G. F.] Univ Guelph, Guelph, ON N1G 2W1, Canada.
   [Mastromonaco, G. F.] Toronto Zoo, Toronto, ON, Canada.
RP Mastromonaco, GF (reprint author), Toronto Zoo, 361A Old Finch Ave, Toronto, ON, Canada.
EM gmastromonaco@torontozoo.ca
FU Natural Sciences and Engineering Research Council of Canada;
   Mitacs-Accelerate Program
FX These authors wish to thank Elizabeth St. John and Paula Mackie for
   their technical assistance. Financial support for this study was
   provided by Natural Sciences and Engineering Research Council of Canada
   and Mitacs-Accelerate Program.
NR 28
TC 0
Z9 0
PU WILEY-BLACKWELL
PI HOBOKEN
PA 111 RIVER ST, HOBOKEN 07030-5774, NJ USA
SN 0936-6768
EI 1439-0531
J9 REPROD DOMEST ANIM
JI Reprod. Domest. Anim.
PD DEC
PY 2013
VL 48
IS 6
BP 881
EP 887
DI 10.1111/rda.12180
PG 7
WC Agriculture, Dairy & Animal Science; Reproductive Biology; Veterinary
   Sciences
SC Agriculture; Reproductive Biology; Veterinary Sciences
GA 295HS
UT WOS:000330107800004
ER

PT J
AU Sorensen, SR
   Gallego, V
   Perez, L
   Butts, IAE
   Tomkiewicz, J
   Asturiano, JF
AF Sorensen, S. R.
   Gallego, V.
   Perez, L.
   Butts, I. A. E.
   Tomkiewicz, J.
   Asturiano, J. F.
TI Evaluation of Methods to Determine Sperm Density for the European eel,
   Anguilla anguilla
SO REPRODUCTION IN DOMESTIC ANIMALS
LA English
DT Article
ID TURBOT SCOPHTHALMUS-MAXIMUS; COD GADUS-MORHUA; SEMEN ANALYSIS;
   HIPPOGLOSSUS-HIPPOGLOSSUS; FERTILIZATION SUCCESS; SPERMATOZOA DENSITY;
   TESTIS DEVELOPMENT; QUALITY EVALUATION; GAMETE CONTACT; SEMINAL PLASMA
AB Contents European eel, Anguilla anguilla, is a target species for future captive breeding, yet best methodology to estimate sperm density for application in in vitro fertilization is not established. Thus, our objectives were to evaluate methods to estimate European eel sperm density including spermatocrit, computer-assisted sperm analysis (CASA) and flow cytometry (FCM), using Neubauer Improved haemocytometer as benchmark. Initially, relationships between spermatocrit, haemocytometer counts and sperm motility were analysed, as well as the effect of sperm dilution on haemocytometer counts. Furthermore, accuracy and precision of spermatocrit, applying a range of G-forces, were tested and the best G-force used in method comparisons. We found no effect of dilution on haemocytometer sperm density estimates, whereas motility associated positively with haemocytometer counts, but not with spermatocrit. Results from all techniques, spermatocrit, CASA and FCM, showed significant positive correlations with haemocytometer counts. The best correlation between spermatocrit and haemocytometer counts was obtained at 6000xg (r=0.68). Of two CASA variants, one or three photographic fields (CASA-1 and CASA-2), CASA-2 showed a very high accuracy to haemocytometer counts (r=0.93), but low precision (CV: CASA-2=28.4%). FCM was tested with and without microfluorospheres (FCM-1 and FCM-2), and relationships to haemocytometer counts were highly accurate (FCM-1: r=0.94; FCM-2: r=0.88) and precise (CV: FCM-1=2.5; FCM-2=2.7%). Overall, CASA-2 and FCM-1 feature reliable methods for quantification of European eel sperm, but FCM-1 has a clear advantage featuring highest precision and accuracy. Together, these results provide a useful basis for gamete management in fertilization protocols.
C1 [Sorensen, S. R.; Butts, I. A. E.; Tomkiewicz, J.] Tech Univ Denmark, Natl Inst Aquat Resources, DK-2920 Charlottenlund, Denmark.
   [Gallego, V.; Perez, L.; Asturiano, J. F.] Univ Politecn Valencia, Grp Acuicultura & Biodiversidad, Inst Ciencia & Tecnol Anim, E-46071 Valencia, Spain.
RP Sorensen, SR (reprint author), Tech Univ Denmark, Natl Inst Aquat Resources, Kavalergarden 6, DK-2920 Charlottenlund, Denmark.
EM srs@aqua.dtu.dk
RI Asturiano, Juan /C-5171-2014
FU European Commission [245257]; Programa de Apoyo a la Investigacion y
   Desarrollo of the Universitat Politecnica de Valencia [PAID-00-11];
   Spanish Ministry of Science and Innovation (MICINN)
FX This work was conducted as part of the project 'Reproduction of European
   Eel: towards a Self-sustained Aquaculture' (PRO-EEL) supported
   financially by the European Commission's 7th Framework Programme under
   the Theme 2 'Food, Agriculture and Fisheries, and Biotechnology', Grant
   Agreement no245257. Juan F. Asturiano and Luz Perez received a grant to
   stay in Denmark from Programa de Apoyo a la Investigacion y Desarrollo
   (PAID-00-11) of the Universitat Politecnica de Valencia. Victor Gallego
   has a predoctoral grant from Spanish Ministry of Science and Innovation
   (MICINN). Fish were raised at a commercial eel farm in Jutland, Denmark
   (Stensgard Eel Farm A/S). We want to thank Peter Lauesen, Billund
   Aquaculture Service, Christian Graver, Danish Eel Producers Association
   and Maria K. Johnsen, Technical University of Denmark, for help and
   assistance in experiments. All fish were handled in accordance with the
   European Union regulations concerning the protection of experimental
   animals (Dir 86/609/EEC).
NR 43
TC 2
Z9 2
PU WILEY-BLACKWELL
PI HOBOKEN
PA 111 RIVER ST, HOBOKEN 07030-5774, NJ USA
SN 0936-6768
EI 1439-0531
J9 REPROD DOMEST ANIM
JI Reprod. Domest. Anim.
PD DEC
PY 2013
VL 48
IS 6
BP 936
EP 944
DI 10.1111/rda.12189
PG 9
WC Agriculture, Dairy & Animal Science; Reproductive Biology; Veterinary
   Sciences
SC Agriculture; Reproductive Biology; Veterinary Sciences
GA 295HS
UT WOS:000330107800013
ER

PT J
AU Malysz-Cymborska, I
   Ziecik, AJ
   Waclawik, A
   Andronowska, A
AF Malysz-Cymborska, I.
   Ziecik, A. J.
   Waclawik, A.
   Andronowska, A.
TI Effect of hCG and eCG Treatments on Prostaglandins Synthesis in the
   Porcine Oviduct
SO REPRODUCTION IN DOMESTIC ANIMALS
LA English
DT Article
ID MARE SERUM GONADOTROPIN; HUMAN FALLOPIAN-TUBES; CHORIONIC-GONADOTROPIN;
   PROSTANOID RECEPTORS; PREPUBERTAL GILTS; OVARIAN-STEROIDS; EGG
   TRANSPORT; IN-VITRO; EXPRESSION; SYNCHRONIZATION
AB Contents The oviduct plays a crucial role in fertilization, gamete maturation and embryo transport. Prostaglandins are some of the main factors determining its roles. The present study investigated the influence of oestrus synchronization and superovulation on prostaglandins synthesis in the porcine oviduct. Mature cross-bred gilts after exhibiting oestrous cycles were divided into four groups: I, cyclic; II, inseminated; III, synchronized and inseminated; and IV, superovulated and inseminated. Oviducts were collected on the third day of the oestrous cycle or after insemination and divided into isthmus and ampullary parts. This study demonstrated lower mRNA (in the isthmus and ampulla; p<0.05, p<0.001, respectively) and protein prostaglandin endoperoxide synthase 2 expression (in the isthmus; p<0.001) in gilts treated with human chorionic gonadotrophin/equine chorionic gonadotrophin (hCG/eCG) compared with Group II that were inseminated only. In addition, hCG and eCG treatment decreased mPGES-1 mRNA levels in Groups III and IV, in both the isthmus (p<0.01 in III, p<0.001 in IV) and ampulla (p<0.001). The prostaglandin E-2 content of oviductal tissues was significantly lower in Groups III (p<0.05) and IV (p<0.01 in isthmus, p<0.0001 in ampulla) compared with Group II. mRNA and protein levels of PGFS in Group IV in the oviductal isthmus were higher (p<0.01) compared with the non-treated Group II. In effect, the amount of prostaglandin F-2 in oviductal tissues of gilts treated with hCG/eCG was significantly elevated (p<0.001 in isthmus of Groups III and IV; p<0.05 in ampulla of Group IV). Differential expression of the factors analysed in gilts treated with exogenous gonadotrophins suggests that hCG/eCG stimulation affects prostaglandins synthesis pathway. These changes can alter oviduct functions and in turn affect gamete maturation and fertilization as well as development of embryos and their transport to the uterus.
C1 [Malysz-Cymborska, I.; Ziecik, A. J.; Waclawik, A.; Andronowska, A.] Polish Acad Sci, Inst Anim Reprod & Food Res, Dept Hormonal Act Mech, PL-10747 Olsztyn, Poland.
RP Andronowska, A (reprint author), Polish Acad Sci, Inst Anim Reprod & Food Res, Dept Hormonal Act Mech, Tuwima St 10, PL-10747 Olsztyn, Poland.
EM a.andronowska@pan.olsztyn.pl
FU Polish Ministry for Science and Higher Education [N N311 334436]
FX This study was supported by the Polish Ministry for Science and Higher
   Education (Grant no N N311 334436) and is a part of PhD thesis.
NR 39
TC 0
Z9 0
PU WILEY-BLACKWELL
PI HOBOKEN
PA 111 RIVER ST, HOBOKEN 07030-5774, NJ USA
SN 0936-6768
EI 1439-0531
J9 REPROD DOMEST ANIM
JI Reprod. Domest. Anim.
PD DEC
PY 2013
VL 48
IS 6
BP 1034
EP 1042
DI 10.1111/rda.12210
PG 9
WC Agriculture, Dairy & Animal Science; Reproductive Biology; Veterinary
   Sciences
SC Agriculture; Reproductive Biology; Veterinary Sciences
GA 295HS
UT WOS:000330107800027
ER

PT J
AU Satrapa, RA
   Razza, EM
   Castilho, ACS
   Simoes, RAL
   Silva, CF
   Nabhan, T
   Pegorer, MF
   Barros, CM
AF Satrapa, R. A.
   Razza, E. M.
   Castilho, A. C. S.
   Simoes, R. A. L.
   Silva, C. F.
   Nabhan, T.
   Pegorer, M. F.
   Barros, C. M.
TI Differential Expression of IGF Family Members in Heat-Stressed Embryos
   Produced In Vitro from OPU-Derived Oocytes of Nelore (Bos indicus) and
   Holstein (Bos taurus) Cows
SO REPRODUCTION IN DOMESTIC ANIMALS
LA English
DT Article
ID GROWTH-FACTOR-I; PREIMPLANTATION BOVINE EMBRYOS; MESSENGER-RNA
   TRANSCRIPTS; FACTOR BINDING PROTEIN-2; BLASTOCYST DEVELOPMENT;
   DEVELOPMENTAL-CHANGES; INDUCED APOPTOSIS; FACTOR RECEPTORS;
   GENE-EXPRESSION; 2-CELL EMBRYOS
AB Contents The IGF system is related to embryo quality. We aim to determine the effect of the heat stress on the mRNA expression of IGF1 and IGF2, IGFR1 and IGFR2, IGFBP2 and IGFBP4, and PAPPA in in vitro production (IVP) blastocysts from Nelore and Holstein after ovum pick up (OPU) to better understand the differences between these breeds.Oocytes from four Nelore and seven Holstein were collected in six OPU sessions. Following in vitro maturation and fertilization using six Nelore or Holstein sires, embryos were divided into control (cultured at 39 degrees C) and heat stress (HS; exposed to 41 degrees C for 9h). Blastocysts were submitted to RNA extraction. The IGF1 expression was higher in blastocysts under HS in both breeds, and the expression of IGFBP2 and IGFBP4 was higher in Holstein blastocysts under HS. The high PAPPA expression and the low expression of IGFBP2 and IGFBP4 are associated with a more efficient degradation of IGFBPs, which results in greater IGF bioavailability in Nelore blastocysts and may contribute to the superior HS tolerance in Nelore, when compared to Holstein.
C1 [Satrapa, R. A.; Razza, E. M.; Castilho, A. C. S.; Simoes, R. A. L.; Silva, C. F.; Nabhan, T.; Barros, C. M.] Univ Sao Paulo State, Dept Pharmacol, Botucatu, SP, Brazil.
   [Pegorer, M. F.] Univ Sao Paulo State, Dept Anim Reprod, Botucatu, SP, Brazil.
RP Barros, CM (reprint author), Univ Estadual Paulista, Dept Farmacol, BR-18618970 Botucatu, SP, Brazil.
EM cmbarros@ibb.unesp.br
NR 60
TC 0
Z9 0
PU WILEY-BLACKWELL
PI HOBOKEN
PA 111 RIVER ST, HOBOKEN 07030-5774, NJ USA
SN 0936-6768
EI 1439-0531
J9 REPROD DOMEST ANIM
JI Reprod. Domest. Anim.
PD DEC
PY 2013
VL 48
IS 6
BP 1043
EP 1048
DI 10.1111/rda.12211
PG 6
WC Agriculture, Dairy & Animal Science; Reproductive Biology; Veterinary
   Sciences
SC Agriculture; Reproductive Biology; Veterinary Sciences
GA 295HS
UT WOS:000330107800028
ER

PT J
AU Fernandes, AFA
   Alvarenga, ER
   Oliveira, DAA
   Aleixo, CG
   Prado, SA
   Luz, RK
   Sarmento, NLAF
   Teixeira, EA
   Luz, MR
   Turra, EM
AF Fernandes, A. F. A.
   Alvarenga, E. R.
   Oliveira, D. A. A.
   Aleixo, C. G.
   Prado, S. A.
   Luz, R. K.
   Sarmento, N. L. A. F.
   Teixeira, E. A.
   Luz, M. R.
   Turra, E. M.
TI Production of Oocytes of Nile Tilapia (Oreochromis niloticus) for In
   Vitro Fertilization via Hormonal Treatments
SO REPRODUCTION IN DOMESTIC ANIMALS
LA English
DT Article
ID 20-BETA-HYDROXYSTEROID DEHYDROGENASE; CLARIAS-GARIEPINUS; SPAWNING
   INDUCTION; TELEOST FISH; GONADOTROPIN; EXPRESSION; REPRODUCTION;
   MATURATION; STEROIDS; CATFISH
AB Contents Only a few studies have described hormonal treatments for induction of synchronicity and gamete collection in Nile tilapia (Oreochromis niloticus), both important for assortative matings in breeding programmes and essential for polyploidy technologies. In this study, we compared the effectiveness of carp pituitary extract (CPE), Nile tilapia pituitary extract (TPE), human chorionic gonadotropin (hCG) and gonadotropin-releasing hormone (GnRH) protocols on the induction of spawning and egg production in Nile tilapia. Among the hormonal treatments analysed, only hCG was effective for producing viable gametes for in vitro fertilization. To verify the viability of this hormonal treatment, hCG was tested using different doses (1000, 2000, 3000, 4000 and 5000IU/kg) in a large number of females (208 animals) from two Nile tilapia lines. The results indicated that hCG doses between 1000 and 5000IU/kg could be used to induce final oocyte maturation in Nile tilapia with collection of stripped oocytes. This is the first study to report differential reproductive responses to hormonal treatment between tilapia lines: line 1 was more efficient at producing eggs and post-hatching larvae after hCG induction than line 2. In conclusion, we demonstrated that the hCG protocol may be applied on a large scale to induce final oocyte maturation in Nile tilapia. The development of a protocol for in vitro fertilization in Nile tilapia may aid in breeding programmes and biotechnological assays for the development of genetically modified lines of Nile tilapia.
C1 [Fernandes, A. F. A.; Alvarenga, E. R.; Oliveira, D. A. A.; Aleixo, C. G.; Prado, S. A.; Luz, R. K.; Sarmento, N. L. A. F.; Teixeira, E. A.; Luz, M. R.; Turra, E. M.] Univ Fed Minas Gerais, Escola Vet, Lab Aquacultura LAQUA, BR-30123970 Belo Horizonte, MG, Brazil.
RP Turra, EM (reprint author), Univ Fed Minas Gerais, Escola Vet, Lab Aquacultura LAQUA, Av Antonio Carlos 6627,Caixa Postal 567, BR-30123970 Belo Horizonte, MG, Brazil.
EM eduardoturra@yahoo.com.br
FU Conselho Nacional de Desenvolvimento Cientifico e Tecnologico (CNPq);
   Fundacao de Amparo a Pesquisa do Estado de Minas Gerais (FAPEMIG);
   Pro-Reitoria de Pesquisa da UFMG (PRPQ-UFMG); Ministerio da Pesca e
   Aquicultura (MPA); Coordenacao de Aperfeicoamento de Pessoal de Nivel
   Superior (CAPES)
FX We thank Conselho Nacional de Desenvolvimento Cientifico e Tecnologico
   (CNPq), Fundacao de Amparo a Pesquisa do Estado de Minas Gerais
   (FAPEMIG), Pro-Reitoria de Pesquisa da UFMG (PRPQ-UFMG), Ministerio da
   Pesca e Aquicultura (MPA) and Coordenacao de Aperfeicoamento de Pessoal
   de Nivel Superior (CAPES) for financial support.
NR 27
TC 0
Z9 0
PU WILEY-BLACKWELL
PI HOBOKEN
PA 111 RIVER ST, HOBOKEN 07030-5774, NJ USA
SN 0936-6768
EI 1439-0531
J9 REPROD DOMEST ANIM
JI Reprod. Domest. Anim.
PD DEC
PY 2013
VL 48
IS 6
BP 1049
EP 1055
DI 10.1111/rda.12212
PG 7
WC Agriculture, Dairy & Animal Science; Reproductive Biology; Veterinary
   Sciences
SC Agriculture; Reproductive Biology; Veterinary Sciences
GA 295HS
UT WOS:000330107800029
ER

PT J
AU Park, HY
   Kim, EY
   Lee, SE
   Choi, HY
   Moon, JJ
   Park, MJ
   Son, YJ
   Lee, JB
   Jeong, CJ
   Lee, DS
   Riu, KJ
   Park, SP
AF Park, Hyo-Young
   Kim, Eun-Young
   Lee, Seung-Eun
   Choi, Hyun-Yong
   Moon, Jeremiah Jiman
   Park, Min-Jee
   Son, Yeo-Jin
   Lee, Jun-Beom
   Jeong, Chang-Jin
   Lee, Dong-Sun
   Riu, Key-Jung
   Park, Se-Pill
TI Effect of Human Adipose Tissue-Derived Mesenchymal-Stem-Cell Bioactive
   Materials on Porcine Embryo Development
SO MOLECULAR REPRODUCTION AND DEVELOPMENT
LA English
DT Article
ID IN-VITRO DEVELOPMENT; NONESSENTIAL AMINO-ACIDS; NUCLEAR TRANSFER;
   CULTURE; BLASTOCYSTS; SERUM; OOCYTES; FERTILIZATION; INVITRO; SWINE
AB Human adipose tissue-derived mesenchymal stem cells (hAT-MSCs) secrete bioactive materials that are beneficial for tissue repair and regeneration. In this study, we characterized human hAT-MSC bioactive material (hAT-MSC-BM), and examined the effect of hAT-MSC-BM on porcine embryo development. hAT-MSC-BM was enriched with several growth factors and cytokines, including fibroblast growth factor 2 (FGF2), vascular endothelial growth factor A (VEGFA), and interleukin 6 (IL6). Among the various concentrations and days of treatment tested, 10% hAT-MSC-BM treatment beginning on culture Day 4 provided the best environment for the in vitro growth of parthenogenetic porcine embryos. While the addition of 10% fetal bovine serum (FBS) increased the hatching rate and the total cell number of parthenogenetic porcine embryos compared with the control and hAT-MSC culture medium group, the best results were from the group cultured with 10% hAT-MSC-BM. Mitochondrial activity was also higher in the 10% hAT-MSC-BM-treated group. Moreover, the relative mRNA expression levels of development and anti-apoptosis genes were significantly higher in the 10% hAT-MSC-BM-treated group than in control, hAT-MSC culture medium, or 10% FBS groups, whereas the transcript abundance of an apoptosis gene was slightly lower. Treatment with 10% hAT-MSC-BM starting on Day 4 also improved the development rate and the total cell number of in vitro-fertilized embryos. This is the first report on the benefits of hAT-MSC-BM in a porcine embryo in vitro culture system. We conclude that hAT-MSC-BM is a new, alternative supplement that can improve the development of porcine embryos during both parthenogenesis and fertilization in vitro. Mol. Reprod. Dev. 80: 1035-1047, 2013. (c) 2013 Wiley Periodicals, Inc.
C1 [Park, Hyo-Young; Kim, Eun-Young; Park, Min-Jee; Park, Se-Pill] Mirae Biotech, Miraebio Res Inst, Seoul, South Korea.
   [Park, Hyo-Young; Kim, Eun-Young; Lee, Seung-Eun; Choi, Hyun-Yong; Moon, Jeremiah Jiman; Park, Min-Jee; Park, Se-Pill] Jeju Natl Univ, Stem Cell Res Ctr, Cheju, South Korea.
   [Moon, Jeremiah Jiman; Park, Min-Jee; Son, Yeo-Jin; Lee, Dong-Sun; Riu, Key-Jung; Park, Se-Pill] Jeju Natl Univ, Coll Appl Life Sci, Fac Biotechnol, Cheju, South Korea.
   [Lee, Jun-Beom; Jeong, Chang-Jin] Shin Womans Hosp, Seoul, South Korea.
RP Park, SP (reprint author), Mirae Biotech, Miraebio Res Inst, Seoul, South Korea.
EM jlokey@daum.net; sppark@jejunu.ac.kr
FU Ministry for Food, Agriculture, Forestry and Fisheries, Next-Generation
   BioGreen 21 Program, RDA, Republic of Korea [PJ009075]; Cooperative
   Research Program for Agriculture Science & Technology Development
   [PJ009103]; RDA, Republic of Korea
FX Grant sponsor: The Ministry for Food, Agriculture, Forestry and
   Fisheries, Next-Generation BioGreen 21 Program, RDA, Republic of Korea;
   Grant number: PJ009075; Grant sponsor: Cooperative Research Program for
   Agriculture Science & Technology Development; Grant number: PJ009103;
   Grant sponsor: RDA, Republic of Korea
NR 46
TC 0
Z9 0
PU WILEY-BLACKWELL
PI HOBOKEN
PA 111 RIVER ST, HOBOKEN 07030-5774, NJ USA
SN 1040-452X
EI 1098-2795
J9 MOL REPROD DEV
JI Mol. Reprod. Dev.
PD DEC
PY 2013
VL 80
IS 12
BP 1035
EP 1047
DI 10.1002/mrd.22270
PG 13
WC Biochemistry & Molecular Biology; Cell Biology; Developmental Biology;
   Reproductive Biology
SC Biochemistry & Molecular Biology; Cell Biology; Developmental Biology;
   Reproductive Biology
GA 293TO
UT WOS:000329996800007
ER

PT J
AU Barakat, IAH
   Al-Himaidi, AR
AF Barakat, Ibrahim A. H.
   Al-Himaidi, Ahmed R.
TI Effects of Fenugreek Seed Extract on in vitro Maturation and Subsequent
   Development of Sheep Oocytes
SO PAKISTAN JOURNAL OF ZOOLOGY
LA English
DT Article
DE Fenugreek seed extract; in vitro maturation; sheep oocytes; in vitro
   fertilization; embryo development
ID BOVINE OOCYTES; FOLLICULAR STEROIDS; GOAT OOCYTES; FERTILIZATION;
   QUALITY; CELLS; SERUM; 17-BETA-ESTRADIOL; STEROIDOGENESIS; TECHNOLOGIES
AB The present study was conducted to determine the role and optimum concentration of fenugreek seed extract during in-vitro maturation on maturation rate and developmental competence of Neaimi sheep oocytes following in-vitro fertilization. The Cumulus oocyte complexes (COCs) collected from sheep slaughterhouse ovaries were randomly divided into three groups, and they were matured for 24 hrs in maturation medium containing fenugreek seed extract (0, 1 and 10 mu g ml(-1)). Oocytes of a control group were matured in a medium containing 1 mu g ml(-1) estradiol 17 beta. After maturation, half of oocytes were fixed and stained for evaluation of nuclear maturation. The rest of oocytes were fertilized in vitro with fresh semen, then cultured for 9 days for the assessment of the developmental capacity of the oocytes. The results showed that the mean values of oocytes with expanded cumulus cells percentage were not significantly different among all groups (P<0.05), but nuclear maturation rate of oocytes matured with 10 mu g ml(-1) fenugreek seed extract was significantly higher than that of the control group. The Maturation rate and development to morula and blastocyst stage for oocytes matured at 10 mu g ml(-1) fenugreek seed extract was significantly higher than those matured at 1 mu g ml(-1) of fenugreek seed extract and the control group. In conclusion, better maturation and developmental capacity rate to morula and blastocyst stage were obtained by the addition of 10 mu g ml(-1) fenugreek seed extract to maturation medium than addition of 1 mu g ml(-1) estradiol-17 beta (P<0.05).
C1 [Barakat, Ibrahim A. H.; Al-Himaidi, Ahmed R.] King Saud Univ, Coll Sci, Dept Zool, Riyadh 11451, Saudi Arabia.
   [Barakat, Ibrahim A. H.] Natl Res Ctr, Cell Biol Dept, Giza, Egypt.
RP Barakat, IAH (reprint author), King Saud Univ, Coll Sci, Dept Zool, POB 2455, Riyadh 11451, Saudi Arabia.
EM ibrahimahb@yahoo.com
FU National Plan for Sciences and Technology (NPST) at King Saud
   University; NPST [BIO-1019-2-10]
FX We wish to thank the National Plan for Sciences and Technology (NPST) at
   King Saud University for support: This research is granted by NPST
   Project No:BIO-1019-2-10.
NR 46
TC 0
Z9 0
PU ZOOLOGICAL SOC PAKISTAN
PI LAHORE
PA UNIV PUNJAB, NEW CAMPUS, C/O DEPT ZOOLOGY, LAHORE, PAKISTAN
SN 0030-9923
J9 PAK J ZOOL
JI Pak. J. Zool.
PD DEC
PY 2013
VL 45
IS 6
BP 1679
EP 1686
PG 8
WC Zoology
SC Zoology
GA 293ZN
UT WOS:000330012300027
ER

PT J
AU Raisanen, S
   Gissler, M
   Nielsen, HS
   Kramer, MR
   Williams, MA
   Heinonen, S
AF Raisanen, Sari
   Gissler, Mika
   Nielsen, Henriette Svarre
   Kramer, Michael R.
   Williams, Michelle A.
   Heinonen, Seppo
TI Social disparity affects the incidence of placental abruption among
   multiparous but not nulliparous women: a register-based analysis of
   1,162,126 singleton births
SO EUROPEAN JOURNAL OF OBSTETRICS & GYNECOLOGY AND REPRODUCTIVE BIOLOGY
LA English
DT Article
DE Placental abruption; Birth; Childbirth; Population register; Pregnancy
   outcome; Register; Socioeconomic factor
ID ASSISTED REPRODUCTIVE TECHNOLOGY; FINNISH PERINATAL HEALTH;
   RISK-FACTORS; SOCIOECONOMIC DIFFERENCES; CESAREAN DELIVERY; OUTCOMES;
   PREVIA; PREGNANCY; QUALITY; SMOKING
AB Objectives: To identify risk factors for placental abruption and to evaluate associations between adverse perinatal outcomes and placental abruption stratified by parity among women with singleton births from 1991 to 2010 in Finland.
   Study design: A retrospective population-based case control study of singleton births in Finland from 1991 to 2010 (n = 1,162,126 from the Finnish Medical Birth Register). We modelled the group-specific risk factors for placental abruption in unadjusted and adjusted models.
   Results: In total 3.5 and 3.7 per 1000 nulliparous and multiparous women, respectively, were affected by placental abruption. The recurrence rate was 8.6 per 1000 births. The adjusted risk for placental abruption increased in pregnancies characterised by advanced maternal age, low birth weight, smoking, major congenital anomaly, preeclampsia and male foetal sex in both parity groups. In vitro fertilisation increased the risk only in nulliparae whereas anaemia, a prior caesarean section and the lowest socioeconomic status increased the risk in multiparae. Births affected by placental abruption were associated with an increased admission for neonatal intensive care, preterm birth, low birth weight (<2500g), small for gestational age infants, low Apgar scores, and low newborn umbilical vein pH (<7.15). Placental abruption resulted in increased risks of stillbirth and early neonatal death in both parity groups.
   Conclusions: The burden of placental abruption is equal in nulliparae and multiparae, but risk factors vary substantially. Social disparity only affects the incidence of placental abruption among multiparous women, indicating that factors related to lifestyle and health behaviour have different effects on the parity groups. (C) 2013 Elsevier Ireland Ltd. All rights reserved.
C1 [Raisanen, Sari; Heinonen, Seppo] Kuopio Univ Hosp, Dept Obstet & Gynaecol, Kuopio 70029, Finland.
   [Gissler, Mika] Natl Inst Hlth & Welf THL, FI-00271 Helsinki, Finland.
   [Gissler, Mika] Nord Sch Publ Hlth, Gothenburg, Sweden.
   [Nielsen, Henriette Svarre] Univ Copenhagen Hosp, Rigshosp, Fertil Clin, DK-2100 Copenhagen O, Denmark.
   [Kramer, Michael R.] Emory Univ, Rollins Sch Publ Hlth, Dept Epidemiol, Atlanta, GA USA.
   [Williams, Michelle A.] Harvard Univ, Sch Publ Hlth, Dept Epidemiol, Boston, MA 02115 USA.
   [Heinonen, Seppo] Univ Eastern Finland, Kuopio 70211, Finland.
RP Raisanen, S (reprint author), Kuopio Univ Hosp, Dept Obstet & Gynaecol, POB 100, Kuopio 70029, Finland.
EM shraisan@student.uef.fi; mika.gissler@thl.fi;
   henriette.svarre.nielsen@regionh.dk; mkram02@emory.edu;
   mawilliams@hsph.harvard.edu; seppo.heinonen@kuh.fi
NR 30
TC 0
Z9 0
PU ELSEVIER SCIENCE BV
PI AMSTERDAM
PA PO BOX 211, 1000 AE AMSTERDAM, NETHERLANDS
SN 0301-2115
EI 1872-7654
J9 EUR J OBSTET GYN R B
JI Eur. J. Obstet. Gynecol. Reprod. Biol.
PD DEC
PY 2013
VL 171
IS 2
BP 246
EP 251
DI 10.1016/j.ejogrb.2013.09.009
PG 6
WC Obstetrics & Gynecology; Reproductive Biology
SC Obstetrics & Gynecology; Reproductive Biology
GA 288GC
UT WOS:000329599000010
ER

PT J
AU Gerrits, T
   Reis, R
   Braat, DDM
   Kremer, JAM
   Hardon, AP
AF Gerrits, Trudie
   Reis, Ria
   Braat, Didi D. M.
   Kremer, Jan A. M.
   Hardon, Anita P.
TI Bioethics in practice: Addressing ethically sensitive requests in a
   Dutch fertility clinic
SO SOCIAL SCIENCE & MEDICINE
LA English
DT Article
DE Netherlands; Autonomy; Access; Bioethics; IVF; Reproductive technology;
   Hospital ethnography; Limits; Child wellbeing
ID ASSISTED REPRODUCTIVE TECHNOLOGY; IN-VITRO FERTILIZATION; ACCESS;
   ARGUMENTS; CHILD; IVF
AB This article provides insight into how ethically sensitive requests for the use of assisted reproductive technologies (ARTs) are dealt within the daily practice of a Dutch fertility clinic. The findings presented are part of an ethnographic study conducted in this clinic from September 2003 until April 2005. Information for this article was gathered by attending the multidisciplinary ethics meetings and conversations with clinic staff. By looking at 'bioethics in practice', this article provides insight into the complex and dynamic interplay between particular couples' situations, contextual features, bioethical principles, doctors' subjective feelings and views, and the employment of medical practices. Our study suggests that personal views to a certain extent inform the agenda of the ethics meetings, but in the end neither these views nor bioethical principles fully determine the decisions made. Clinic staff members employ routine medical practices with the intention to carefully resolve ethically sensitive cases. These practices include: collegial consultation, searching for scientific evidence in the literature, obtaining more medical information, offering medical tests, referring couples to other clinics and ensuring informed consent. Rather than examining hypothetical cases, which evoke principles, observations of practices regarding real life cases of which many details are known, allowed us to identify the influence of routine medical practice on ethical decisions. Despite initial concerns from the side of the medical professionals (some of which might be regarded as paternalistic), at the end the reproductive autonomy of most couples seeking ARTs was not jeopardized. The format of the multidisciplinary ethics meetings seems to be promising as it provides a space for clinic staff members to express and reflect on their subjective views and feelings of unease regarding certain requests for ARTs, while at the same time it diminishes the risk that decision making is (too heavily) shaped by these feelings and views. (C) 2013 Elsevier Ltd. All rights reserved.
C1 [Gerrits, Trudie; Reis, Ria; Hardon, Anita P.] Univ Amsterdam, Amsterdam Inst Social Sci Res, NL-1012 DK Amsterdam, Netherlands.
   [Reis, Ria] Leiden Univ, Med Ctr, Dept Publ Hlth & Primary Care, NL-2300 RA Leiden, Netherlands.
   [Braat, Didi D. M.; Kremer, Jan A. M.] Radboud Univ Nijmegen, Med Ctr, Dept Obstet & Gynaecol, NL-6525 ED Nijmegen, Netherlands.
RP Gerrits, T (reprint author), Univ Amsterdam, Amsterdam Inst Social Sci Res, Oudezijds Achterburgwal 185, NL-1012 DK Amsterdam, Netherlands.
EM g.j.e.gerrits@uva.nl
RI Braat, D.D.M./H-8017-2014
NR 32
TC 0
Z9 0
PU PERGAMON-ELSEVIER SCIENCE LTD
PI OXFORD
PA THE BOULEVARD, LANGFORD LANE, KIDLINGTON, OXFORD OX5 1GB, ENGLAND
SN 0277-9536
J9 SOC SCI MED
JI Soc. Sci. Med.
PD DEC
PY 2013
VL 98
BP 330
EP 339
DI 10.1016/j.socscimed.2012.12.031
PG 10
WC Public, Environmental & Occupational Health; Social Sciences, Biomedical
SC Public, Environmental & Occupational Health; Biomedical Social Sciences
GA 283UX
UT WOS:000329273600042
ER

PT J
AU Chatiza, FP
   Bartels, P
   Nedambale, TL
   Wagenaar, GM
AF Chatiza, F. P.
   Bartels, P.
   Nedambale, T. L.
   Wagenaar, G. M.
TI Sperm-egg interaction and functional assessment of springbok, impala and
   blesbok cauda epididymal spermatozoa using a domestic cattle in vitro
   fertilization system
SO ANIMAL REPRODUCTION SCIENCE
LA English
DT Article
DE Assisted reproductive technology; Biodiversity conservation; Gamete
   biology
ID EARLY EMBRYONIC-DEVELOPMENT; ZONA-PELLUCIDA PENETRATION; ORYX
   ORYX-DAMMAH; BOVINE SPERM; FELIS-BENGALENSIS; ACROSOME REACTION; AFRICAN
   ANTELOPE; RESOURCE BANKS; DNA-DAMAGE; MOUSE EGGS
AB The study assesses the possibility to estimate the potential fertility of post-thawed antelope (Antidorcas marsupialis), impala (Aepyceros melampus) and blesbok (Damaliscus dorcus phillipsi) epididymal sperm using homologous and heterologous IVF and the functioning of cattle IVF system to produce antelope embryos. Cauda epididymal sperm were collected from the antelope and cryopreserved under field conditions. In vitro matured domestic cow, blesbok and springbok oocytes were co-incubated in modified-Tyrode Lactate (m-TL) IVF media with springbok, impala and blesbok sperm for heterologous IVF and springbok and blesbok sperm for homologous IVF. A group of presumptive zygotes from each treatment were examined for sperm penetration and male pronuclear formation after 18 h and the remainder were cultured and evaluated for embryo cleavage 22 h later. The study shows that Modified Tyrode Lactate in vitro fertilization media supports survivability, capacitation and hyperactivation of springbok, impala and blesbok sperm. Springbok, impala and blesbok post-thawed epididymal spermatozoa are capable of fertilizing domestic cow oocytes under conditions that support domestic cattle IVF. Penetration, male pronuclear formation and embryo cleavage did not differ (p> 0.05) between cow oocytes inseminated with sperm from springbok, impala or blesbok however these parameters were higher (p < 0.05) for oocytes inseminated with bull sperm. Modified Tyrode Lactate IVF media supported homologous fertilization and embryo development in springbok and blesbok however did not support blastocyst development. These findings suggest that cattle provide a useful model for evaluating springbok, impala and blesbok post-thawed cauda epididymal sperm functionality. Domestic cattle embryo culture conditions need to be modified to promote blastosyst development in these antelope species. Such research provides an important tool in assisted reproductive technology development when high biological value material is utilized for wild species recovery plans. (C) 2013 Elsevier B.V. All rights reserved.
C1 [Chatiza, F. P.; Wagenaar, G. M.] Univ Johannesburg, Dept Zool, ZA-2006 Johannesburg, South Africa.
   [Bartels, P.] Wildlife Biol Resources Natl Zool Gardens, ZA-0001 Pretoria, South Africa.
   [Nedambale, T. L.] Agr Res Council, Anim Prod Inst, ZA-0062 Irene, South Africa.
RP Chatiza, FP (reprint author), Univ Johannesburg, Dept Zool, POB 524,Auckland Pk, ZA-2006 Johannesburg, South Africa.
EM fungayi.chatiza@gmail.com
NR 86
TC 0
Z9 0
PU ELSEVIER SCIENCE BV
PI AMSTERDAM
PA PO BOX 211, 1000 AE AMSTERDAM, NETHERLANDS
SN 0378-4320
EI 1873-2232
J9 ANIM REPROD SCI
JI Anim. Reprod. Sci.
PD DEC
PY 2013
VL 143
IS 1-4
BP 8
EP 18
DI 10.1016/j.anireprosci.2013.11.001
PG 11
WC Agriculture, Dairy & Animal Science; Reproductive Biology
SC Agriculture; Reproductive Biology
GA 285GK
UT WOS:000329381600002
ER

PT J
AU Guemra, S
   Monzani, PS
   Santos, ES
   Zanin, R
   Ohashi, OM
   Miranda, MS
   Adona, PR
AF Guemra, S.
   Monzani, P. S.
   Santos, E. S.
   Zanin, R.
   Ohashi, O. M.
   Miranda, M. S.
   Adona, P. R.
TI In vitro maturation of bovine oocytes in medium supplemented with
   quercetin, and its effect on embryonic development
SO ARQUIVO BRASILEIRO DE MEDICINA VETERINARIA E ZOOTECNIA
LA Portuguese
DT Article
DE Antioxidant; bovine; embryo; quercetin and oocyte
ID OXIDATIVE STRESS; FERTILIZATION; CONSEQUENCES; MECHANISMS; PROTECTS;
   CULTURE; DAMAGE; SPERM
AB Quercetin is a flavonoid widely found in fruit, vegetables, grains and flowers, with a high concentration in red wine, and has been functionally characterized by its antioxidant activity. For assessment of nuclear maturation and bovine embryo, oocytes were matured for 22h in the presence of quercetin (0.4, 2, 10 and 50 mu M), cysteamine (100 mu M) and in the absence of antioxidants. The matured oocytes were stained with Hoechst to evaluate the in vitro maturation. To assess embryonic development, oocytes were fertilized and cultured in vitro and rates of embryo development were obtained in the seventh day of culture and the percentage of hatching and the number of cells on eighth day embryos. The levels of glutathione (GSH) of the oocytes were measured by fluorescence emission with CMF2HC. The percentage of nuclear maturation (+/- 89%) did not differ between groups. Embryonic development varied between treatments, the percentage of blastocyst was higher (P<0.05) in the groups treated with 0.4, 2, 10 and 50 mu M of quercetin (56.9, 59.5, 53.6 and 49.6%, respectively) and 100 mu M cysteamine (50.4%) compared to the control group (42.3%). Comparing the two antioxidants, quercetin (0.4 to 2 mu M) was superior in embryo production (56.9 and 59.5% respectively) compared with cysteamine (50.4%). The rates of hatched embryos were similar (P>0.05) between groups (+/- 63.0%). The average number of embryo cells was also similar in both groups (+/- 233). The intracellular GSH levels were higher in oocytes matured with cysteamine, but similar between the oocytes treated with quercetin and control. The supplementation of matured in vitro with antioxidants improves blastocyst rates. Quercetin was greater than cysteamine, which in turn was superior to the control. However, GSH levels were higher in oocytes treated only with cysteamine.
C1 [Guemra, S.; Monzani, P. S.; Santos, E. S.; Zanin, R.; Adona, P. R.] Agr Laffranchi, Tamarana, PR, Brazil.
   [Ohashi, O. M.; Miranda, M. S.] Fed Univ Para, BR-66059 Belem, PA, Brazil.
   [Guemra, S.; Monzani, P. S.; Adona, P. R.] Univ Norte Parana, Londrina, PR, Brazil.
RP Adona, PR (reprint author), Agr Laffranchi, Tamarana, PR, Brazil.
EM paulo_adona@yahoo.com.br
NR 27
TC 1
Z9 1
PU ARQUIVO BRASILEIRO MEDICINA VETERINARIA ZOOTECNIA
PI MINAS GERAIS
PA FEDERAL MINAS GERAIS CAIXA POSTAL 567-BELO HORIZ, MINAS GERAIS, BRAZIL
SN 0102-0935
EI 1678-4162
J9 ARQ BRAS MED VET ZOO
JI Arq. Bras. Med. Vet. Zootec.
PD DEC
PY 2013
VL 65
IS 6
BP 1616
EP 1624
PG 9
WC Veterinary Sciences
SC Veterinary Sciences
GA 286FD
UT WOS:000329450600005
ER

PT J
AU Elter, K
   Ozay, TA
   Ergin, E
   Ozornek, MH
AF Elter, Koray
   Ozay, Tijen Alev
   Ergin, Elif
   Ozornek, Murat Hakan
TI Serum Oestradiol Pattern during Coasting is Different in Antagonist
   Cycles Compared with Long Agonist Cycles in In Vitro Fertilisation
SO BALKAN MEDICAL JOURNAL
LA English
DT Article
DE Ovarian Hyperstimulation Syndrome; Estradiol; coasting; GnRH antagonists
ID OVARIAN HYPERSTIMULATION SYNDROME; EMBRYO TRANSFER; GNRH AGONIST;
   HORMONE LH; STIMULATION; WOMEN; CETRORELIX; RISK; CANCELLATION;
   MATURATION
AB Background: GnRH agonists and antagonists have different mechanism of action, and therefore serum estradiol levels might differ during coasting in IVF.
   Aims: To compare the change in serum oestradiol levels after withholding the gonadotropins for coasting between long agonist and antagonist cycles.
   Study Design: Retrospective study.
   Methods: Antagonist and long agonist cycles, in which coasting was performed, were analysed in this retrospective analysis. Antagonist cycles (n=50) were compared with long agonist cycles (n=52) with respect to daily serum oestradiol levels following withholding of gonadotropins.
   Results: The pattern of change in serum oestradiol was different between groups; it increased on the first day by 11.2% and decreased thereafter on the second and third days in the agonist group. However, it began to decrease from the first day in the antagonist group. Therefore, peak serum oestradiol levels were significantly higher in the agonist group than in the antagonist group (mean +/- standard deviation; 5798 +/- 1748 vs 5104 +/- 351 pg/mL). The duration of coasting was shorter in the antagonist group compared with that in the agonist group (mean +/- standard deviation; 2.60 +/- 1.40 vs 1.96 +/- 0.88 days).
   Conclusion: Serum oestradiol pattern during coasting is different in antagonist cycles compared with long agonist cycles in in vitro fertilisation.
C1 [Elter, Koray] Trakya Univ, Dept Obstet & Gynecol, Fac Med, Edirne, Turkey.
   [Ozay, Tijen Alev; Ergin, Elif; Ozornek, Murat Hakan] Eurofertil Reprod Hlth Ctr, Istanbul, Turkey.
RP Elter, K (reprint author), Trakya Univ, Dept Obstet & Gynecol, Fac Med, Edirne, Turkey.
EM korayelter@hotmail.com
NR 22
TC 0
Z9 0
PU AVES YAYINCILIK
PI FINDIKZADE
PA IBRAHIM KARA, KIZILELMA CAD 5-3, FINDIKZADE, ISTANBUL 34096, TURKEY
SN 2146-3123
EI 2146-3131
J9 BALK MED J
JI Balk. Med. J.
PD DEC
PY 2013
VL 30
IS 4
BP 406
EP 409
DI 10.5152/balkanmedj.2013.9028
PG 4
WC Medicine, General & Internal
SC General & Internal Medicine
GA 282WX
UT WOS:000329206300011
ER

PT J
AU Anastacio, A
   Broca, O
   Golmard, JL
   Poirot, C
AF Anastacio, A.
   Broca, O.
   Golmard, J. -L.
   Poirot, C.
TI Freezing effects on the in vitro development of mice preantral follicles
SO GYNECOLOGIE OBSTETRIQUE & FERTILITE
LA French
DT Article
DE Entire ovary; Preantral follicles; In vitro development; Oocyte
   maturation; Mice; Slow freezing; Vitrification
ID PRIMARY OVARIAN-FOLLICLES; MOUSE OOCYTES; TISSUE; CRYOPRESERVATION;
   MATURATION; CULTURE; GROWTH; CANCER; FERTILIZATION; INVITRO
AB Objectives. - Comparison of in vitro development, survival and oocyte maturation rates of mice preantral follicles frozen by various methods.
   Materials and methods. - Cryopreservation of the germinal cells using the slow freezing method for entire ovary (Ova Cong) or isolated preantral follicles (Iso Cong) and vitrification in a closed system of isolated preantral follicles (Is Vitr). Non-freezing follicles were considered as the control group. The four groups were simultaneous cultured for 12 days in a microdrop system. At each day of the culture, mean diameter was measured and at the end of the culture, follicular survival and mature oocyte rates were compared.
   Results. - Iso Cong and Ova Cong follicles achieved a smaller diameter (423.0 +/- 47.1 mu m et 450.3 +/- 15.7 mu m, respectively) than control group (680.7 +/- 12.3 mu m) at the 12th day of culture. At the end of the culture 6.21% of Iso Cong follicles, 53.41% of Ova Cong follicles and 83,77 % of Control follicles were alive. Mature oocyte rates were similar for the cryopreserved groups, 44.4% for Iso Cong group and 44.7% for Ova Cong group, but smaller than the Control group with 90% of mature oocytes. Only 1/171 of the Iso Vitr follicles survived to the culture.
   Discussion and conclusions. - This study shows that mice's ovarian follicles can grow in vitro after cryopreservation but their diameter, survival and oocytes maturation rates are smaller than in the control group. (C) 2011 Elsevier Masson SAS. All rights reserved.
C1 [Anastacio, A.; Broca, O.; Poirot, C.] Grp Hosp Pitie Salpetriere, AP HP, Unite Fonct Biol Reprod, F-75013 Paris, France.
   [Golmard, J. -L.] Grp Hosp Pitie Salpetriere, AP HP, Unite Fonct Biostat, F-75013 Paris, France.
   [Anastacio, A.; Golmard, J. -L.; Poirot, C.] Univ Paris 06, UPMC ER9, F-75005 Paris, France.
RP Poirot, C (reprint author), Grp Hosp Pitie Salpetriere, AP HP, Unite Fonct Biol Reprod, 83 Blvd Hop, F-75013 Paris, France.
EM catherine.poirot@psl.aphp.fr
NR 25
TC 0
Z9 0
PU ELSEVIER FRANCE-EDITIONS SCIENTIFIQUES MEDICALES ELSEVIER
PI PARIS
PA 23 RUE LINOIS, 75724 PARIS, FRANCE
SN 1297-9589
EI 1769-6682
J9 GYNECOL OBSTET FERTI
JI Gynecol. Obstet. Fertil.
PD DEC
PY 2013
VL 41
IS 12
BP 701
EP 706
DI 10.1016/j.gyobfe.2011.08.022
PG 6
WC Obstetrics & Gynecology
SC Obstetrics & Gynecology
GA 285UK
UT WOS:000329420300006
ER

PT J
AU Durand, M
   Sifer, C
AF Durand, M.
   Sifer, C.
TI Complete fertilization failure following conventional IVF or ICSI: Is it
   predictable? How to manage?
SO GYNECOLOGIE OBSTETRIQUE & FERTILITE
LA French
DT Article
DE Total fertilization failure; IVF; ICSI; IMSI; Oocyte's activation
ID IN-VITRO FERTILIZATION; INTRACYTOPLASMIC SPERM INJECTION;
   CHROMATIN-STRUCTURE ASSAY; INDUCED ACROSOME REACTION; HYALURONAN-BINDING
   ASSAY; ZONA-PELLUCIDA BINDING; HEMIZONA ASSAY; PREGNANCY RATES; FAILED
   FERTILIZATION; DNA-DAMAGE
AB The occurrence of complete fertilization failure following conventional in vitro fertilization (IVF) or intracytoplasmic sperm injection (ICSI) is a rare event. Each of six physiological stages of the fertilisation can be failing. The cause of a fertilisation failure is either the spermatozoa, or the oocyte. The aim of this study was to determine if this event is predictable, and to define the later strategy. On all sperm tests available, it seems that only, tests of zona pellucida binding and acrosomique reaction are relatively predictive of a complete fertilization failure after IVF. No test allows at the moment to predict an oocyte contribution to unsuccessful fertilization. The strategy retained after a complete fertilization failure following the first attempt of IVF is to propose an ICSI; either to do an IVF if this event arises in the rank n+I, or when the number of inseminated oocytes was low. Concerning the ICSI, the low number of micro-injected oocyte is often in question; so the strategy retained following a first fertilization failure after ICSI is to perform a new ICSI attempt after optimization of the ovarian stimulation. When the cause is spermatic, it is indicated trying a modified ICSI with the use of pentoxifiline, or an intracytoplasmic morphologically selected sperm injection (IMSI), sometimes with assisted oocyte activation. In last solution, we can propose the ovum donation. (C) 2013 Elsevier Masson SAS. All lights reserved.
C1 [Durand, M.; Sifer, C.] CHU JeanVerdier, AP HP, CECOS, Serv Histol Embryol Cytogenet, F-93140 Bondy, France.
RP Sifer, C (reprint author), CHU JeanVerdier, AP HP, CECOS, Serv Histol Embryol Cytogenet, Ave 14 Juillet, F-93140 Bondy, France.
EM christophe.sifer@jvr.aphp.fr
NR 54
TC 0
Z9 0
PU ELSEVIER FRANCE-EDITIONS SCIENTIFIQUES MEDICALES ELSEVIER
PI PARIS
PA 23 RUE LINOIS, 75724 PARIS, FRANCE
SN 1297-9589
EI 1769-6682
J9 GYNECOL OBSTET FERTI
JI Gynecol. Obstet. Fertil.
PD DEC
PY 2013
VL 41
IS 12
BP 727
EP 734
DI 10.1016/j.gyobfe.2013.10.003
PG 8
WC Obstetrics & Gynecology
SC Obstetrics & Gynecology
GA 285UK
UT WOS:000329420300013
ER

PT J
AU Fang, LL
   Cheng, JC
   Chang, HM
   Sun, YP
   Leung, PCK
AF Fang, Lanlan
   Cheng, Jung-Chien
   Chang, Hsun-Ming
   Sun, Ying-Pu
   Leung, Peter C. K.
TI EGF-like Growth Factors Induce COX-2-Derived PGE2 Production Through
   ERK1/2 in Human Granulosa Cells
SO JOURNAL OF CLINICAL ENDOCRINOLOGY & METABOLISM
LA English
DT Article
ID PROSTAGLANDIN-ENDOPEROXIDE SYNTHASE-2; HUMAN CHORIONIC-GONADOTROPIN;
   FACTOR RECEPTOR; FACTOR NETWORK; IN-VITRO; OVULATION; EXPRESSION;
   CYCLOOXYGENASE-2; AMPHIREGULIN; INHIBITOR
AB Context: Aberrant regulation of ovulation is one of the major causes of infertility. In animal models, 3 epidermal growth factor (EGF)-like growth factors, amphiregulin (AREG), betacellulin (BTC), and epiregulin (EREG), have been shown to be involved in ovulation by regulating cyclooxygenase-2 (COX-2) expression and prostaglandin E2 (PGE2) production. However, whether the same is true in humans remains largely unknown.
   Objective: Our objective was to investigate the effects of AREG, BTC, and EREG on COX-2 expression and PGE2 production in human granulosa cells.
   Design and Setting: SVOG cells are human granulosa cells that were obtained from women undergoing in vitro fertilization and immortalized with SV40 large T antigen. SVOG cells were used to investigate the effect of AREG, BTC, and EREG on ovulation-related functions at an academic research center.
   Main Outcome Measures: Levels of mRNA and protein were examined by quantitative RT-PCR and Western blotting, respectively. The protein levels of PGE2 were measured by ELISA.
   Results: LH treatment upregulated AREG, BTC, EREG, and COX-2. Knockdown of EGF receptor (EGFR) attenuated LH-induced COX-2 expression and PGE2 production. Treatment with AREG, BTC, and EREG upregulated COX-2 expression and PGE2 production. The stimulatory effects of AREG, BTC, and EREG on COX-2 expression and PGE2 production were blocked by inhibition of EGFR activity and expression. AREG-, BTC-, and EREG-activated ERK1/2 signaling, but not Akt signaling, was required for AREG-, BTC-, and EREG-induced COX-2 expression and PGE2 production.
   Conclusion: AREG, BTC, and EREG induced PGE2 production by upregulating COX-2 expression through ERK1/2 signaling in human granulosa cells.
C1 [Fang, Lanlan; Sun, Ying-Pu] Zhengzhou Univ, Affiliated Hosp 1, Reprod Med Ctr, Zhengzhou 450052, Peoples R China.
   [Fang, Lanlan; Cheng, Jung-Chien; Chang, Hsun-Ming; Leung, Peter C. K.] Univ British Columbia, Dept Obstet & Gynaecol, Child & Family Res Inst, Vancouver, BC V5Z 4H4, Canada.
RP Leung, PCK (reprint author), Univ British Columbia, Dept Obstet & Gynaecol, Child & Family Res Inst, Room 317,950 West 28th Ave, Vancouver, BC V5Z 4H4, Canada.
EM syp2008@vip.sina.com; peter.leung@ubc.ca
FU Canadian Institutes of Health Research; National Natural Science
   Foundation of China [31271605]; China Scholarship Council
FX This work was supported by an operating grant from the Canadian
   Institutes of Health Research to P.C.K.L. and the National Natural
   Science Foundation of China (31271605) to Y.P.S. F.L. is the recipient
   of a scholarship from the China Scholarship Council.
NR 34
TC 2
Z9 2
PU ENDOCRINE SOC
PI CHEVY CHASE
PA 8401 CONNECTICUT AVE, SUITE 900, CHEVY CHASE, MD 20815-5817 USA
SN 0021-972X
EI 1945-7197
J9 J CLIN ENDOCR METAB
JI J. Clin. Endocrinol. Metab.
PD DEC
PY 2013
VL 98
IS 12
BP 4932
EP 4941
DI 10.1210/jc.2013-2662
PG 10
WC Endocrinology & Metabolism
SC Endocrinology & Metabolism
GA 272RF
UT WOS:000328477200068
ER

PT J
AU Urieli-Shoval, S
   Finci-Yeheskel, Z
   Eldar, I
   Linke, RP
   Levin, M
   Prus, D
   Haimov-Kochman, R
AF Urieli-Shoval, Simcha
   Finci-Yeheskel, Zvesdana
   Eldar, Ido
   Linke, Reinhold P.
   Levin, Mark
   Prus, Diana
   Haimov-Kochman, Ronit
TI Serum Amyloid A: Expression Throughout Human Ovarian Folliculogenesis
   and Levels in Follicular Fluid of Women Undergoing Controlled Ovarian
   Stimulation
SO JOURNAL OF CLINICAL ENDOCRINOLOGY & METABOLISM
LA English
DT Article
ID HIGH-DENSITY-LIPOPROTEIN; NECROSIS-FACTOR-ALPHA; PROTEIN SUPERFAMILY; A
   PROTEIN; CELLS; GENE; APOLIPOPROTEINS; TUMORIGENESIS; LOCALIZATION;
   ADHESION
AB Background: Serum amyloid A (SAA) is an acute phase protein expressed primarily in the liver in response to various injuries and inflammatory stimuli and is recognized as a modulator of inflammation. Ovarian reproductive functions including folliculogenesis and ovulation use inflammatory processes; thus, studying SAA in this context is of interest.
   Objectives: We investigated the expression and localization of SAA in ovarian developing follicles and its levels in follicular fluids.
   Methods and Participants: Nonradioactive in situ hybridization and immunohistochemical staining were applied on ovarian paraffin tissue sections. ELISA and RT-PCR were applied on follicular aspirates and blood samples from women undergoing controlled ovarian stimulation for in vitro fertilization.
   Results: Expression of SAA mRNA and protein was found in follicular cells at all stages of follicular development, from primordial and primary follicles through antral follicles and corpora lutea. Expression was observed in granulosa, theca and luteal cells, and oocytes. Expression of SAA was also found in granulosa cells recovered from follicular aspirates. The SAA protein was detected in follicular fluids. Its levels were somewhat lower than in peripheral blood with strong correlation between the two compartments and with significant correlation with patient's body mass index. High follicular fluid SAA levels were associated with reduced pregnancy rate.
   Conclusions: SAA is locally produced in ovarian developing follicles and is a constituent of follicular fluids, suggesting its role within the follicular environment. Elevated follicular SAA levels are associated with decreased pregnancy rate and may signify lower reproductive performance.
C1 [Urieli-Shoval, Simcha; Finci-Yeheskel, Zvesdana; Levin, Mark] Hadassah Hebrew Univ Med Ctr, Hematol Unit, IL-91240 Jerusalem, Israel.
   [Prus, Diana] Hadassah Hebrew Univ Med Ctr, Dept Pathol, IL-91240 Jerusalem, Israel.
   [Eldar, Ido; Haimov-Kochman, Ronit] Hadassah Hebrew Univ Med Ctr, Dept Obstet & Gynecol, IL-91240 Jerusalem, Israel.
   [Linke, Reinhold P.] AmYmed, Reference Ctr Amyloid Dis, D-82152 Martinsried, Germany.
RP Urieli-Shoval, S (reprint author), Hadassah Hebrew Univ Med Ctr, Hematol Unit, IL-91240 Jerusalem, Israel.
EM simcha@hadassah.org.il
FU Israel Science Foundation [686/00-1]; Israel Cancer Association
FX This work was supported by the Israel Science Foundation (no. 686/00-1)
   and the Israel Cancer Association.
NR 40
TC 0
Z9 0
PU ENDOCRINE SOC
PI CHEVY CHASE
PA 8401 CONNECTICUT AVE, SUITE 900, CHEVY CHASE, MD 20815-5817 USA
SN 0021-972X
EI 1945-7197
J9 J CLIN ENDOCR METAB
JI J. Clin. Endocrinol. Metab.
PD DEC
PY 2013
VL 98
IS 12
BP 4970
EP 4978
DI 10.1210/jc.2012-1801
PG 9
WC Endocrinology & Metabolism
SC Endocrinology & Metabolism
GA 272RF
UT WOS:000328477200072
ER

PT J
AU del Valle, JRE
   Silias, AE
   Ortiz, GR
   Velasco, VAV
   Angeles, GVC
AF Enriquez del Valle, Jose Raymundo
   Estrada Silias, Anabey
   Rodriguez Ortiz, Gerardo
   Velasco Velasco, Vicente Arturo
   Campos Angeles, Gisela Virginia
TI Substrate and fertigation doses on acclimatization of micropropagated
   Agave americana var. oaxacensis plants
SO REVISTA DE LA FACULTAD DE CIENCIAS AGRARIAS
LA Spanish
DT Article
DE acclimatization; Agave americana; fertilizer; micropropagation; plant
   nutrition
ID PROPAGATION
AB In order to ensure adaptation in the greenhouse of Agave americana var. oaxacensis plants obtained in vitro, the effect of media and fertigation dose on acclimatization and growth of 180 plants were evaluated. This work was conducted in a greenhouse at the Instituto Tecnologico del Valle de Oaxaca, Mexico, in early 2012. Plants were fresh from the laboratory. The experiment was established according to completely randomized design and factorial arrangement with 2 (substrates: sand and perlite) x 5 (fertilization: 1, 25, 50, 75 and 100%). The experimental unit was a plant in a plastic container of 150 cm(3) with 18 replications. Fertilization was based on the universal Steiner's solution, and daily, each plant received 10 mL at substrate level for 12 weeks. Growth was evaluated in leaves, stems and roots, performing analysis of variance and Tukey's test (alpha = 0.05). All plants were adapted, but those plants which grew in perlite achieved the best growth on leaf area, root volume, total fresh weight and root dry matter and total biomass. The size of the plants at the end of the acclimatization stage was related to the amount of nutriments in the nutrient solution.
C1 [Enriquez del Valle, Jose Raymundo; Estrada Silias, Anabey; Rodriguez Ortiz, Gerardo; Velasco Velasco, Vicente Arturo; Campos Angeles, Gisela Virginia] Inst Tecnol Valle Oaxaca, Div Estudios Posgrado Invest, Xoxocotlan 71230, Oaxaca, Mexico.
RP del Valle, JRE (reprint author), Inst Tecnol Valle Oaxaca, Div Estudios Posgrado Invest, Domicilio Conocido,Ex Hacienda Nazareno, Xoxocotlan 71230, Oaxaca, Mexico.
EM jenriquezdelvalle@yahoo.com
NR 20
TC 0
Z9 0
PU UNIV NACIONAL CUYO, FAC CIENCIAS AGRARIAS
PI CHACRAS DE CORIA
PA ALMIRANTE BROWN 500, CHACRAS DE CORIA, MENDOZA M5528AHB, ARGENTINA
SN 1853-8665
J9 REV FAC CIENC AGRAR
JI Rev. Fac. Cienc. Agrar. Univ Nac Cuyo
PD DEC
PY 2013
VL 45
IS 2
BP 341
EP 348
PG 8
WC Agriculture, Multidisciplinary
SC Agriculture
GA 285PR
UT WOS:000329406600026
ER

PT J
AU De La Fuente, GN
   Frei, UK
   Lubberstedt, T
AF De La Fuente, Gerald N.
   Frei, Ursula K.
   Luebberstedt, Thomas
TI Accelerating plant breeding
SO TRENDS IN PLANT SCIENCE
LA English
DT Review
DE artificial gametes; plant breeding; genetic gain
ID IN-VITRO FERTILIZATION; QUANTITATIVE TRAIT LOCI; HORDEUM-VULGARE L.;
   ZEA-MAYS L.; SELF-INCOMPATIBILITY; DOUBLED HAPLOIDS; TISSUE-CULTURE;
   MATURE EMBRYO; BREAD WHEAT; MAIZE
AB The growing demand for food with limited arable land available necessitates that the yield of major food crops continues to increase over time. Advances in marker technology, predictive statistics, and breeding methodology have allowed for continued increases in crop performance through genetic improvement. However, one major bottleneck is the generation time of plants, which is biologically limited and has not been improved since the introduction of doubled haploid technology. In this opinion article, we propose to implement in vitro nurseries, which could substantially shorten generation time through rapid cycles of meiosis and mitosis. This could prove a useful tool for speeding up future breeding programs with the aim of sustainable food production.
C1 [De La Fuente, Gerald N.; Frei, Ursula K.; Luebberstedt, Thomas] Iowa State Univ, Dept Agron, Ames, IA 50011 USA.
RP Lubberstedt, T (reprint author), Iowa State Univ, Dept Agron, 100 Osborn Dr, Ames, IA 50011 USA.
EM gerald@iastate.edu
NR 64
TC 0
Z9 0
PU ELSEVIER SCIENCE LONDON
PI LONDON
PA 84 THEOBALDS RD, LONDON WC1X 8RR, ENGLAND
SN 1360-1385
J9 TRENDS PLANT SCI
JI Trends Plant Sci.
PD DEC
PY 2013
VL 18
IS 12
BP 667
EP 672
DI 10.1016/j.tplants.2013.09.001
PG 6
WC Plant Sciences
SC Plant Sciences
GA 283TK
UT WOS:000329269700003
ER

PT J
AU Dang-Nguyen, TQ
   Viet Linh, N
   Minoia, R
   Kaneda, M
   Somfai, T
   Haraguchi, S
   Akagi, S
   Kikuchi, K
   Nakai, M
   Tajima, A
   Nagai, T
AF Thanh Quang Dang-Nguyen
   Nguyen Viet Linh
   Minoia, Rosa
   Kaneda, Masahiro
   Somfai, Tamas
   Haraguchi, Seiki
   Akagi, Satoshi
   Kikuchi, Kazuhiro
   Nakai, Michiko
   Tajima, Atsushi
   Nagai, Takashi
TI Naloxone increases maturation rate and ratio of inner cell mass to total
   cells in blastocysts in pigs
SO ANIMAL SCIENCE JOURNAL
LA English
DT Article
DE in vitro culture; in vitro maturation; inner cell mass; mu-opioid
   receptor; naloxone
ID MU-OPIOID RECEPTOR; IN-VITRO PRODUCTION; PORCINE EMBRYOS;
   BETA-ENDORPHIN; DEVELOPMENTAL COMPETENCE; OOCYTE MATURATION; BOAR
   SPERMATOZOA; MEIOTIC ARREST; FERTILIZATION; EXPRESSION
AB The purposes of the present study were to examine the effect of naloxone, a mu-opioid receptor (MOR) antagonist, on porcine oocyte maturation and embryo development. MOR gene was expressed in germinal vesicle (GV) and metaphase II (M-II) porcine oocytes, one-, four-cell stage embryos and blastocysts. In blastocysts, MOR gene was mainly expressed in inner cell mass (ICM) cells. Supplementation of 10(-8)mol/L naloxone in in vitro maturation (IVM) medium increased the maturation rate (P<0.05). However, 10(-4)mol/L naloxone reduced the maturation rate (P<0.05) compared with the control. The presence of naloxone during IVM had no effects on fertilization status and subsequent embryonic development after in vitro culture (IVC). The addition of 10(-3)mol/L dibutyryl cyclic adenosine monophosphate (dbcAMP), and 10(-8)mol/L naloxone together into IVM medium increased nuclear maturation (P<0.05) compared with the addition of either dbcAMP or naloxone alone. Supplementation with naloxone in IVC medium did not improve embryonic development. However, at the concentrations of 10(-6)mol/L and 10(-8)mol/L, naloxone increased the ratio of ICM to total cells in blastocysts (P<0.05). In conclusion, at low concentration, naloxone increases maturation rate and the ratio of ICM to total cells in blastocysts. Naloxone and cAMP have a synergistic effect on oocyte maturation.
C1 [Thanh Quang Dang-Nguyen; Kaneda, Masahiro; Somfai, Tamas; Haraguchi, Seiki; Akagi, Satoshi; Nagai, Takashi] NARO Inst Livestock & Grassland, Anim Breeding & Reprod Div, Tsukuba, Ibaraki, Japan.
   [Thanh Quang Dang-Nguyen; Tajima, Atsushi] Univ Tsukuba, Grad Sch Life & Environm Sci, Tsukuba, Ibaraki, Japan.
   [Nguyen Viet Linh; Kikuchi, Kazuhiro; Nakai, Michiko] Natl Inst Agrobiol Sci, Dept Anim Sci, Tsukuba, Ibaraki 3050901, Japan.
   [Nguyen Viet Linh] Univ Tokyo, Grad Sch Agr & Life Sci, Kasama, Ibaraki, Japan.
   [Nguyen Viet Linh] Vietnam Acad Sci & Technol, Hanoi, Vietnam.
   [Minoia, Rosa] Univ Bari, Fac Vet Med, Bari, Italy.
RP Dang-Nguyen, TQ (reprint author), NARO Inst Livestock & Grassland Sci NILGS, 2 Ikenodai, Tsukuba, Ibaraki 3050901, Japan.
EM adipy36@hotmail.com
FU JSPS-HAS Joint Research Project; WCU (World Class University) through
   the National Research Foundation of Korea [R31-10056]; Ministry of
   Education, Science and Technology
FX This study was partly supported by JSPS-HAS Joint Research Project.A
   part of this research was supported by WCU (World Class University)
   program (R31-10056) through the National Research Foundation of Korea
   funded by the Ministry of Education, Science and Technology.
NR 43
TC 0
Z9 0
PU WILEY-BLACKWELL
PI HOBOKEN
PA 111 RIVER ST, HOBOKEN 07030-5774, NJ USA
SN 1344-3941
EI 1740-0929
J9 ANIM SCI J
JI Anim. Sci. J.
PD DEC
PY 2013
VL 84
IS 12
BP 765
EP 773
DI 10.1111/asj.12071
PG 9
WC Agriculture, Dairy & Animal Science
SC Agriculture
GA 274TN
UT WOS:000328629200001
ER

PT J
AU Strowitzki, T
AF Strowitzki, T.
TI Infertility in woman. Latest developments
SO BUNDESGESUNDHEITSBLATT-GESUNDHEITSFORSCHUNG-GESUNDHEITSSCHUTZ
LA German
DT Article
DE Infertility; Genital infection; Tubal infertility
ID ASSISTED REPRODUCTION TECHNOLOGIES; OVARY-SYNDROME PCOS; UNEXPLAINED
   INFERTILITY; CHLAMYDIA-TRACHOMATIS; NATURAL CONCEPTION; WOMENS HEALTH;
   UNITED-STATES; PREGNANCY; FECUNDITY; OUTCOMES
AB The incidence of female infertility has not changed since the early 1990s. Based on new data from basic research on infertility, novel options in the diagnostics and treatment of infertility have emerged, besides in vitro fertilization (IVF) and intracytoplasmic sperm injection (ICSI).
   This review summarizes the current knowledge on female infertility and on modern concepts in diagnostics and treatment.
   A literature research on the causes of infertility and on treatment options was performed, including demographic factors, infectiology, anatomy, endocrinology and metabolism, endometriosis, lifestyle and environmental factors, and psychological factors.
   Chlamydial infection is still the major cause of tubal infertility. Improvement of the patient's fertility by correction of endocrine and metabolic disorders, in particular thyroid dysfunction and glucose metabolism, as well as fertility surgery are of main interest.
   Besides assisted reproductive techniques, concepts to optimize individual fertility have gained increasing importance.
C1 Univ Klinikum Heidelberg, Abt Gynakol Endokrinol & Fertilitatssorungen, D-69120 Heidelberg, Germany.
RP Strowitzki, T (reprint author), Univ Klinikum Heidelberg, Abt Gynakol Endokrinol & Fertilitatssorungen, Neuenheimer Feld 440, D-69120 Heidelberg, Germany.
EM thomas_strowitzki@med.uni-heidelberg.de
NR 48
TC 0
Z9 0
PU SPRINGER
PI NEW YORK
PA 233 SPRING ST, NEW YORK, NY 10013 USA
SN 1436-9990
EI 1437-1588
J9 BUNDESGESUNDHEITSBLA
JI Bundesgesundheitsblatt-Gesund.
PD DEC
PY 2013
VL 56
IS 12
BP 1628
EP 1632
DI 10.1007/s00103-013-1851-x
PG 5
WC Public, Environmental & Occupational Health
SC Public, Environmental & Occupational Health
GA 270XM
UT WOS:000328352800005
ER

PT J
AU Kentenich, H
   Sibold, C
   Tandler-Schneider, A
AF Kentenich, H.
   Sibold, C.
   Tandler-Schneider, A.
TI In vitro fertilization and intracytoplasmic sperm injection. Current
   medical aspects
SO BUNDESGESUNDHEITSBLATT-GESUNDHEITSFORSCHUNG-GESUNDHEITSSCHUTZ
LA German
DT Article
DE In vitro fertilization; ICSI; Reproductive medicine; Current status;
   Developments
ID ASSISTED REPRODUCTIVE TECHNOLOGY; EARLY CLEAVAGE-STAGE; OVARIAN
   STIMULATION; EUROPEAN REGISTERS; EMBRYO DEVELOPMENT; TIME-LAPSE;
   METAANALYSIS; DONATION; OOCYTE; RATES
AB Since the delivery of the first baby conceived via in vitro fertilization (IVF) in 1978, IVF has become a standard procedure in sterility treatment. In Germany, 78,000 IVF/intracytoplasmic sperm injection (ICSI) cycles are performed annually with a delivery rate per embryo transfer of about 20 %. The cumulative delivery rate after three trials is more than 50 %. The main medical problems are the high rates of multiple pregnancies of more than 20 %, which carry an increased risk for mothers (preeclampsia) and children (preterm delivery, lung immaturity, brain problems). Also singleton babies after IVF are more often too small (small for gestational age, SGA) and delivered preterm. As a result, proper counselling is necessary. New laboratory methods have increased the success rate. Cryopreservation techniques such as vitrification are standard for freezing oocytes, pronuclear-stage oocytes and embryos if they are not needed during the current treatment cycle. Continuous observation of embryos by time-lapse imaging helps to identify the best embryos for transfer. The current legislation in the German embryo protection act (Embryonenschutzgesetz) is the main problem. It is unclear how many fertilized oocytes can be cultured to achieve a transfer of one to three embryos. The prohibition of oocyte donation and surrogacy are not comprehensible from a medical, psychological, and ethical point of view. Reimbursement of publicly insured patients is restricted in comparison with other European countries. Married couples receive half of the payment for three IVF/ICSI cycles; non-married couples receive no payment at all.
C1 [Kentenich, H.; Sibold, C.; Tandler-Schneider, A.] Fertil Ctr Berlin, D-14050 Berlin, Germany.
RP Kentenich, H (reprint author), Fertil Ctr Berlin, Spandauer Damm 130, D-14050 Berlin, Germany.
EM kentenich@fertilitycenterberlin.de
NR 49
TC 0
Z9 0
PU SPRINGER
PI NEW YORK
PA 233 SPRING ST, NEW YORK, NY 10013 USA
SN 1436-9990
EI 1437-1588
J9 BUNDESGESUNDHEITSBLA
JI Bundesgesundheitsblatt-Gesund.
PD DEC
PY 2013
VL 56
IS 12
BP 1653
EP 1661
DI 10.1007/s00103-013-1853-8
PG 9
WC Public, Environmental & Occupational Health
SC Public, Environmental & Occupational Health
GA 270XM
UT WOS:000328352800008
ER

PT J
AU Montag, M
   Toth, B
   Strowitzki, T
AF Montag, M.
   Toth, B.
   Strowitzki, T.
TI Preimplantation diagnosis-PID, Preimplantation genetic diagnosis (PGD)
   and preimplantation genetic screening (PGS)
SO BUNDESGESUNDHEITSBLATT-GESUNDHEITSFORSCHUNG-GESUNDHEITSSCHUTZ
LA German
DT Article
DE Preimplantation diagnosis; Oocyte; Embryo; Polar body; Trophectoderm;
   Translocation; Aneuploidy; Genetic disease
ID IN-VITRO FERTILIZATION; POLAR-BODY-BIOPSY; TRANSLOCATION CARRIERS; MOUSE
   EMBRYOS; BLASTOCYST BIOPSY; PREGNANCY LOSS; ANEUPLOIDY; BLASTOMERES;
   HYBRIDIZATION; MISCARRIAGES
AB Preimplantation diagnosis (PID) comprises all the relevant diagnostic procedures for the investigation of genetic, structural, or numerical changes of the genetic information in spermatozoa and oocytes as well as in embryos after in vitro fertilization (IVF) or intracytoplasmic sperm injection (ICSI). PID of oocytes is well established in Germany for the above-mentioned indications. PID at the embryonic level, i.e., trophectoderm biopsy of blastocysts, is possible in centers with proven expertise in reproductive medicine and human genetics. A high risk for genetic disease in the child or a high likelihood for stillbirth or miscarriage is a prerequisite for PID. A specialized ethics committee is required to look into each case before making a decision. While PID is still under development in Germany, it has been a well-established technology worldwide for 24 years. International experience in PID and the resulting implications are discussed in this article.
C1 [Montag, M.; Toth, B.; Strowitzki, T.] Univ Frauenklin, Abt Gynakol Endokrinol & Fertilitatsstorungen, D-69120 Heidelberg, Germany.
RP Montag, M (reprint author), Univ Frauenklin, Abt Gynakol Endokrinol & Fertilitatsstorungen, Neuenheimer Feld 440, D-69120 Heidelberg, Germany.
EM montag_markus@t-online.de
NR 49
TC 0
Z9 0
PU SPRINGER
PI NEW YORK
PA 233 SPRING ST, NEW YORK, NY 10013 USA
SN 1436-9990
EI 1437-1588
J9 BUNDESGESUNDHEITSBLA
JI Bundesgesundheitsblatt-Gesund.
PD DEC
PY 2013
VL 56
IS 12
BP 1670
EP 1678
DI 10.1007/s00103-013-1856-5
PG 9
WC Public, Environmental & Occupational Health
SC Public, Environmental & Occupational Health
GA 270XM
UT WOS:000328352800010
ER

PT J
AU Abrao, MS
   Muzii, L
   Marana, R
AF Abrao, Mauricio S.
   Muzii, Ludovico
   Marana, Riccardo
TI Anatomical causes of female infertility and their management
SO INTERNATIONAL JOURNAL OF GYNECOLOGY & OBSTETRICS
LA English
DT Article
DE Endometriosis; Female infertility; Tubal surgery; Uterine malformations;
   Uterine myomas; Uterine synechiae
ID IN-VITRO FERTILIZATION; ASSISTED REPRODUCTIVE TECHNOLOGY; DISTAL TUBAL
   OCCLUSION; PELVIC ENDOMETRIOSIS; BIRTH-DEFECTS; HYSTEROSCOPIC RESECTION;
   PERITONEAL ENDOMETRIOSIS; INTRAUTERINE ADHESIONS; DEEP ENDOMETRIOSIS;
   ASHERMANS-SYNDROME
AB The main female anatomical causes of infertility include post-infectious tubal damage, endometriosis, and congenital/acquired uterine anomalies. Congenital (septate uterus) and acquired (myomas and synechiae) diseases of the uterus may lead to infertility, pregnancy loss, and other obstetric complications. Pelvic inflammatory disease represents the most common cause of tubal damage. Surgery still remains an important option for tubal factor infertility, with results in terms of reproductive outcome that compare favorably with those of in vitro fertilization. Endometriosis is a common gynecologic condition affecting women of reproductive age, which can cause pain and infertility. The cause of infertility associated with endometriosis remains elusive, suggesting a multifactorial mechanism involving immunologic, genetic, and environmental factors. Despite the high prevalence of endometriosis, the exact mechanisms of its pathogenesis are unknown. Specific combinations of medical, surgical, and psychological treatments can ameliorate the quality of life of women with endometriosis. In the majority of cases, surgical treatment of endometriosis has promoted significant increases in fertilization rates. There are obvious associations between endometriosis and the immune system, and future strategies to treat endometriosis might be based on immunologic concepts. (C) 2013 International Federation of Gynecology and Obstetrics. Published by Elsevier Ireland Ltd. All rights reserved.
C1 [Abrao, Mauricio S.] Univ Sao Paulo, Dept Obstet & Gynecol, Sao Paulo, Brazil.
   [Muzii, Ludovico] Univ Roma La Sapienza, Dept Obstet & Gynecol, I-00161 Rome, Italy.
   [Marana, Riccardo] Univ Cattolica Sacro Cuore, Dept Obstet & Gynecol, I-00168 Rome, Italy.
   [Marana, Riccardo] Int Sci Inst Paolo VI, Rome, Italy.
RP Muzii, L (reprint author), Univ Roma La Sapienza, Dept Obstet & Gynecol, Viale Policlin 155, I-00161 Rome, Italy.
EM ludovico.muzii@uniroma1.it
NR 100
TC 0
Z9 0
PU ELSEVIER IRELAND LTD
PI CLARE
PA ELSEVIER HOUSE, BROOKVALE PLAZA, EAST PARK SHANNON, CO, CLARE, 00000,
   IRELAND
SN 0020-7292
EI 1879-3479
J9 INT J GYNECOL OBSTET
JI Int. J. Gynecol. Obstet.
PD DEC
PY 2013
VL 123
SU 2
BP S18
EP S24
DI 10.1016/j.ijgo.2013.09.008
PG 7
WC Obstetrics & Gynecology
SC Obstetrics & Gynecology
GA 275XS
UT WOS:000328713300005
ER

PT J
AU Kim, EY
   Song, DH
   Park, MJ
   Park, HY
   Lee, SE
   Choi, HY
   Moon, JJ
   Kim, YH
   Mun, SH
   Oh, CE
   Ko, MS
   Lee, DS
   Riu, KZ
   Park, SP
AF Kim, Eun Young
   Song, Dong Hwan
   Park, Min Jee
   Park, Hyo Young
   Lee, Seung Eun
   Choi, Hyun Yong
   Moon, Jeremiah Jiman
   Kim, Young Hoon
   Mun, Seong Ho
   Oh, Chang Eon
   Ko, Moon Suck
   Lee, Dong Sun
   Riu, Key Zung
   Park, Se Pill
TI Post-Death Cloning of Endangered Jeju Black Cattle (Korean Native
   Cattle): Fertility and Serum Chemistry in a Cloned Bull and Cow and
   Their Offspring
SO JOURNAL OF REPRODUCTION AND DEVELOPMENT
LA English
DT Article
DE Fertility; Jeju black cattle; Offspring; Post-death cloning; SCNT
ID CELL NUCLEAR TRANSFER; SOMATIC-CELLS; BOVINE CLONES; GROWTH; MICE;
   EXPRESSION; PATTERNS; ANIMALS; EMBRYOS; HEALTH
AB To preserve Jeju black cattle (JBC; endangered native Korean cattle), a pair of cattle, namely a post-death cloned JBC bull and cow, were produced by somatic cell nuclear transfer (SCNT) in a previous study. In the present study, we examined the in vitro fertilization and reproductive potentials of these post-death cloned animals. Sperm motility, in vitro fertilization and developmental capacity were examined in a post-death cloned bull (Heuk Oll Dolee) and an extinct nuclear donor bull (BK94-13). We assessed reproductive ability in another post-death cloned cow (Heuk Woo Sunee) using cloned sperm for artificial insemination (AI). There were no differences in sperm motility or developmental potential of in vitro fertilized embryos between the post-death cloned bull and its extinct nuclear donor bull; however, the embryo development ratio was slightly higher in the cloned sperm group than in the nuclear donor sperm group. After one attempt at AI, the post-death cloned JBC cow became pregnant, and gestation proceeded normally until day 287. From this post-death cloned sire and dam, a JBC male calf (Heuk Woo Dolee) was delivered naturally (weight, 25 kg). The genetic paternity/maternity of the cloned JBC bull and cow with regard to their offspring was confirmed using International Society for Animal Genetics standard microsatellite markers. Presently, Heuk Woo Dolee is 5 months of age and growing normally. In addition, there were no significant differences in blood chemistry among the post-death cloned JBC bull, the cow, their offspring and cattle bred by AI. This is the first report showing that a pair of cattle, namely, a post-death cloned JBC bull and cow, had normal fertility. Therefore, SCNT can be used effectively to increase the population of endangered JBC.
C1 [Kim, Eun Young; Park, Min Jee; Park, Hyo Young; Park, Se Pill] Mirae Biotech, Seoul 143854, South Korea.
   [Kim, Eun Young; Park, Min Jee; Park, Hyo Young; Lee, Seung Eun; Choi, Hyun Yong; Moon, Jeremiah Jiman; Mun, Seong Ho; Oh, Chang Eon; Park, Se Pill] Jeju Natl Univ, Stem Cell Res Ctr, Seoul 143854, South Korea.
   [Song, Dong Hwan; Park, Min Jee; Lee, Seung Eun; Choi, Hyun Yong; Moon, Jeremiah Jiman; Lee, Dong Sun; Riu, Key Zung; Park, Se Pill] Jeju Natl Univ, Coll Appl Life Sci, Fac Biotechnol, Cheju 690756, South Korea.
   [Kim, Young Hoon] Inst Livestock Promot, Cheju 690180, Jeju Special Se, South Korea.
   [Ko, Moon Suck] Natl Inst Subtrop Agr, Cheju 690150, South Korea.
RP Kim, EY (reprint author), Mirae Biotech, Seoul 143854, South Korea.
EM jlokey@daum.net; sppark@jejunu.ac.kr
FU Rural Development Administration [PJ009103]; Ministry for Food,
   Agriculture, Forestry [PJ009075]; Bio-industry Technology Development
   Program, Republic of Korea [308008-5]
FX We are grateful to Jeju Special Self-Governing Province Veterinary
   Service Laboratory for technical support. This study was supported by
   grants from the Fisheries Cooperative Research Program for Agriculture
   Science & Technology Development (PJ009103) of the Rural Development
   Administration; the Next-Generation BioGreen 21 Program (PJ009075) of
   the Ministry for Food, Agriculture, Forestry; and the Bio-industry
   Technology Development Program (308008-5), Republic of Korea.
NR 24
TC 0
Z9 0
PU SOCIETY REPRODUCTION & DEVELOPMENT-SRD
PI TSUKUBA
PA C/O KAZUHIRO KIKUCHI, PHD DVM, NATL INST AGROBIOLOGICAL SCIENCES
   KANNONDAI 2-1-2, TSUKUBA, IBARAKI 305-8602, JAPAN
SN 0916-8818
J9 J REPROD DEVELOP
JI J. Reprod. Dev.
PD DEC
PY 2013
VL 59
IS 6
BP 536
EP 543
PG 8
WC Agriculture, Dairy & Animal Science; Reproductive Biology
SC Agriculture; Reproductive Biology
GA 276CJ
UT WOS:000328725400005
ER

PT J
AU Linh, NV
   Kikuchi, K
   Nakai, M
   Tanihara, F
   Noguchi, J
   Kaneko, H
   Thanh, QDN
   Men, NT
   Hanh, NV
   Somfai, T
   Nguyen, BX
   Nagai, T
   Manabe, N
AF Nguyen Viet Linh
   Kikuchi, Kazuhiro
   Nakai, Michiko
   Tanihara, Fuminori
   Noguchi, Junko
   Kaneko, Hiroyuki
   Thanh Quang Dang-Nguyen
   Nguyen Thi Men
   Nguyen Van Hanh
   Somfai, Tamas
   Bui Xuan Nguyen
   Nagai, Takashi
   Manabe, Noboru
TI Fertilization Ability of Porcine Oocytes Reconstructed from Ooplasmic
   Fragments Produced and Characterized after Serial Centrifugations
SO JOURNAL OF REPRODUCTION AND DEVELOPMENT
LA English
DT Article
DE Fertilization; Fusion; Mitochondria; Ooplasmic fragment; Pig
ID IN-VITRO MATURATION; MITOCHONDRIAL AGGREGATION PATTERNS; CUMULUS CELLS;
   MOUSE OOCYTE; PIG OOCYTES; DEVELOPMENTAL COMPETENCE;
   ADENOSINE-TRIPHOSPHATE; ACTIVE MITOCHONDRIA; CA2+ OSCILLATIONS; BOAR
   SPERMATOZOA
AB Mitochondria are reported to be critical in in vitro maturation of oocytes and subsequent embryo development after fertilization, but their contribution for fertilization has not been investigated in detail. In the present study, we investigate the contribution of mitochondria to fertilization using reconstructed porcine oocytes by fusion of ooplasmic fragments produced by serial centrifugations (centri-fusion). Firstly, we evaluated the characteristics of ooplasmic fragments. Three types of fragments were obtained by centrifugation of porcine oocytes matured in vitro for 46 h: brownish (B), transparent (T) and large (L) fragments containing both B and T parts in a fragment. The production efficiencies of these types of fragments were 71.7, 91.0 and 17.8 fragments/100 oocytes, respectively. In experiments, L fragments were excluded because they contained both brownish and transparent components that were apparently intermediate between B and T fragments. Observations by confocal microscopy after staining with MitoTracker Red CMXRos (R) and transmission electron microscopy revealed highly condensed active mitochondria in B fragments in contrast to T fragments that contained only sparse organelles. We reconstructed oocytes by fusion of a karyoplast and two cytoplasts from B and T fragments (B and T oocytes, respectively). The B oocytes showed higher sperm penetration (95.8%) and male pronuclear formation rates (94.2%) by in vitro fertilization than T oocytes (66.7% and 50.0%, respectively). These results suggest that the active mitochondria in oocytes may be related to their ability for fertilization.
C1 [Nguyen Viet Linh; Manabe, Noboru] Univ Tokyo, Grad Sch Agr & Life Sci, Anim Resource Sci Ctr, Ibaraki 3190206, Japan.
   [Nguyen Viet Linh; Kikuchi, Kazuhiro; Nakai, Michiko; Tanihara, Fuminori; Noguchi, Junko; Kaneko, Hiroyuki; Nguyen Thi Men] Natl Inst Agrobiol Sci, Div Anim Sci, Ibaraki 3058602, Japan.
   [Nguyen Viet Linh; Thanh Quang Dang-Nguyen; Nguyen Thi Men; Nguyen Van Hanh; Bui Xuan Nguyen] Vietnamese Acad Sci & Technol, Inst Biotechnol, Hanoi, Vietnam.
   [Kikuchi, Kazuhiro; Tanihara, Fuminori] Yamaguchi Univ, United Grad Sch Vet Sci, Yamaguchi 7538515, Japan.
   [Thanh Quang Dang-Nguyen] Univ Tsukuba, Grad Sch Life & Environm Sci, Tsukuba, Ibaraki 3058572, Japan.
   [Thanh Quang Dang-Nguyen; Nguyen Thi Men; Somfai, Tamas; Nagai, Takashi] Natl Agr & Food Res Org NARO, NARO Inst Livestock & Grassland Sci, Ibaraki 3050901, Japan.
RP Kikuchi, K (reprint author), Natl Inst Agrobiol Sci, Div Anim Sci, Ibaraki 3058602, Japan.
EM kiku@affrc.go.jp
FU Japanese Ministry of Education, Culture, Sports, Science and Technology
   for foreign students; Japan Society for the Promotion of Science (JSPS)
   [22380153, 21380715]; Vietnam National Foundation for Science and
   Technology Development (NAFOSTED) [106.12-2012.93]
FX This study was supported by scholarships from the Japanese Ministry of
   Education, Culture, Sports, Science and Technology for foreign students
   (VL N, DN TQ and M NT). The study was also supported in part by
   Grants-in-Aid for Scientific Research (22380153 to K K and 21380715 to H
   K) from the Japan Society for the Promotion of Science (JSPS) and also
   by the Vietnam National Foundation for Science and Technology
   Development (NAFOSTED) (106.12-2012.93 to VL N). The authors would like
   to thank Ms F Yukuhiro for TEM analysis and also Ms K Kaneko, M Osaki
   and M Nagai for technical assistance.
NR 44
TC 0
Z9 0
PU SOCIETY REPRODUCTION & DEVELOPMENT-SRD
PI TSUKUBA
PA C/O KAZUHIRO KIKUCHI, PHD DVM, NATL INST AGROBIOLOGICAL SCIENCES
   KANNONDAI 2-1-2, TSUKUBA, IBARAKI 305-8602, JAPAN
SN 0916-8818
J9 J REPROD DEVELOP
JI J. Reprod. Dev.
PD DEC
PY 2013
VL 59
IS 6
BP 549
EP 556
PG 8
WC Agriculture, Dairy & Animal Science; Reproductive Biology
SC Agriculture; Reproductive Biology
GA 276CJ
UT WOS:000328725400007
ER

PT J
AU Umeyama, K
   Honda, K
   Matsunari, H
   Nakano, K
   Hidaka, T
   Sekiguchi, K
   Mochizuki, H
   Takeuchi, Y
   Fujiwara, T
   Watanabe, M
   Nagaya, M
   Nagashima, H
AF Umeyama, Kazuhiro
   Honda, Kasumi
   Matsunari, Hitomi
   Nakano, Kazuaki
   Hidaka, Tatsuro
   Sekiguchi, Keito
   Mochizuki, Hironori
   Takeuchi, Yasuhiro
   Fujiwara, Tsukasa
   Watanabe, Masahito
   Nagaya, Masaki
   Nagashima, Hiroshi
TI Production of Diabetic Offspring Using Cryopreserved Epididymal Sperm by
   In Vitro Fertilization and Intrafallopian Insemination Techniques in
   Transgenic Pigs
SO JOURNAL OF REPRODUCTION AND DEVELOPMENT
LA English
DT Article
DE Cryopreserved epididymal sperm; Diabetes model pigs; Intrafallopian
   insemination; In vitro fertilization; Transgenic offspring
ID BOAR SPERMATOZOA; SEMEN; MEN; PENETRATION; ADENOSINE; CULTURE; OOCYTES;
   MEDIA
AB Somatic cell nuclear transfer (SCNT) is a useful technique for creating pig strains that model human diseases. However, production of numerous cloned disease model pigs by SCNT for large-scale experiments is impractical due to its complexity and inefficiency. In the present study, we aimed to establish an efficient procedure for proliferating the diabetes model pig carrying the mutant human hepatocyte nuclear factor-1 alpha gene. A founder diabetes transgenic cloned pig was generated by SCNT and treated with insulin to allow for normal growth to maturity, at which point epididymal sperm could be collected for cryopreservation. In vitro fertilization and intrafallopian insemination using the cryopreserved epididymal sperm resulted in diabetes model transgenic offspring. These results suggest that artificial reproductive technology using cryopreserved epididymal sperm could be a practical option for proliferation of genetically modified disease model pigs.
C1 [Umeyama, Kazuhiro; Honda, Kasumi; Matsunari, Hitomi; Nakano, Kazuaki; Hidaka, Tatsuro; Sekiguchi, Keito; Mochizuki, Hironori; Takeuchi, Yasuhiro; Fujiwara, Tsukasa; Watanabe, Masahito; Nagashima, Hiroshi] Meiji Univ, Sch Agr, Dept Life Sci, Lab Dev Engn, Tokyo, Kanagawa 2148571, Japan.
   [Umeyama, Kazuhiro; Matsunari, Hitomi; Watanabe, Masahito; Nagaya, Masaki; Nagashima, Hiroshi] Meiji Univ, Int Inst Bioresource Res, Kanagawa 2148571, Japan.
RP Nagashima, H (reprint author), Meiji Univ, Sch Agr, Dept Life Sci, Lab Dev Engn, Tokyo, Kanagawa 2148571, Japan.
EM hnagas@isc.meiji.ac.jp
FU Ministry of Education, Culture, Sports, Science and Technology/Japan
   Society for the Promotion of Science [23500505]; Program for Promotion
   of Basic Research Activities for Innovative Bioscience (PROBRAIN),
   Tokyo, Japan
FX This work was supported by a Grant-in-Aid for Scientific Research (C)
   (#23500505) from the Ministry of Education, Culture, Sports, Science and
   Technology/Japan Society for the Promotion of Science and by the Program
   for Promotion of Basic Research Activities for Innovative Bioscience
   (PROBRAIN), Tokyo, Japan.
NR 17
TC 1
Z9 1
PU SOCIETY REPRODUCTION & DEVELOPMENT-SRD
PI TSUKUBA
PA C/O KAZUHIRO KIKUCHI, PHD DVM, NATL INST AGROBIOLOGICAL SCIENCES
   KANNONDAI 2-1-2, TSUKUBA, IBARAKI 305-8602, JAPAN
SN 0916-8818
J9 J REPROD DEVELOP
JI J. Reprod. Dev.
PD DEC
PY 2013
VL 59
IS 6
BP 599
EP 603
PG 5
WC Agriculture, Dairy & Animal Science; Reproductive Biology
SC Agriculture; Reproductive Biology
GA 276CJ
UT WOS:000328725400015
ER

PT J
AU Lord, T
   Aitken, RJ
AF Lord, Tessa
   Aitken, R. John
TI Oxidative stress and ageing of the post-ovulatory oocyte
SO REPRODUCTION
LA English
DT Review
ID INTRACYTOPLASMIC SPERM INJECTION; TYROSINE-PHOSPHATASE-ACTIVITY;
   FREE-RADICAL DAMAGE; AGED MOUSE OOCYTES; IN-VITRO; HYDROGEN-PEROXIDE;
   CALCIUM OSCILLATIONS; PREIMPLANTATION EMBRYOS; MITOCHONDRIAL-FUNCTION;
   HYPOCHLOROUS ACID
AB With extended periods of time following ovulation, the metaphase II stage oocyte experiences deterioration in quality referred to as post-ovulatory oocyte ageing. Post-ovulatory ageing occurs both in vivo and in vitro and has been associated with reduced fertilization rates, poor embryo quality, post-implantation errors and abnormalities in the offspring. Although the physiological consequences of post-ovulatory oocyte ageing have largely been established, the molecular mechanisms controlling this process are not well defined. This review analyses the relationships between biochemical changes exhibited by the ageing oocyte and the symptoms associated with the ageing phenotype. We also discuss molecular events that are potentially involved in orchestrating post-ovulatory ageing with a particular focus on the role of oxidative stress. We propose that oxidative stress may act as the initiator for a cascade of events that create the aged oocyte phenotype. Specifically, oxidative stress has the capacity to cause a decline in levels of critical cell cycle factors such as maturation-promoting factor, impair calcium homoeostasis, induce mitochondrial dysfunction and directly damage multiple intracellular components of the oocyte such as lipids, proteins and DNA. Finally, this review addresses current strategies for delaying post-ovulatory oocyte ageing with a particular focus on the potential use of compounds such as caffeine or selected antioxidants in the development of more refined media for the preservation of oocyte integrity during IVF procedures.
C1 [Lord, Tessa; Aitken, R. John] Univ Newcastle, Prior Res Ctr Reprod Biol, Sch Environm & Life Sci, Callaghan, NSW 2308, Australia.
RP Aitken, RJ (reprint author), Univ Newcastle, Prior Res Ctr Reprod Biol, Sch Environm & Life Sci, Callaghan, NSW 2308, Australia.
EM john.aitken@newcastle.edu.au
FU National Health and Medical Research Council of Australia; Australian
   Research Council; Australian Postgraduate Award PhD scholarship
FX The research underlining this review was funded by grants from the
   National Health and Medical Research Council of Australia and the
   Australian Research Council to R J Aitken. T Lord is the recipient of an
   Australian Postgraduate Award PhD scholarship.
NR 102
TC 3
Z9 3
PU BIOSCIENTIFICA LTD
PI BRISTOL
PA EURO HOUSE, 22 APEX COURT WOODLANDS, BRADLEY STOKE, BRISTOL BS32 4JT,
   ENGLAND
SN 1470-1626
J9 REPRODUCTION
JI Reproduction
PD DEC
PY 2013
VL 146
IS 6
BP R217
EP R227
DI 10.1530/REP-13-0111
PG 11
WC Developmental Biology; Reproductive Biology
SC Developmental Biology; Reproductive Biology
GA 256NS
UT WOS:000327320500003
ER

PT J
AU Segal, NL
AF Segal, Nancy L.
TI Teaching About Twins: College Courses and Public Lectures/Twin Research:
   Obesity Control, Post-Zygotic Mutation, In Vitro Fertilization, and
   Schisis-Associated Defects/Noted in the News: Double Rape Charges,
   Chinese Twins Separated at Birth, Twin CEO, and Shared Professions
SO TWIN RESEARCH AND HUMAN GENETICS
LA English
DT Editorial Material
ID DISCORDANT
AB The present article describes teaching experiences and observations in college courses and public lectures on twins. It is concluded that much more information about twins, at both research and practical levels, requires general dissemination. This discussion is followed by reviews of recent twin research on the topics of obesity control, post-zygotic mutation, in vitro fertilization, and schisis-associated defects. Media reports of twins accused of rape, infant Chinese twins sold separately for profit, a twin CEO, and twins pursuing the same career are presented.
C1 Calif State Univ Fullerton, Dept Psychol, Fullerton, CA 92834 USA.
RP Segal, NL (reprint author), Calif State Univ Fullerton, Dept Psychol, Fullerton, CA 92834 USA.
EM nsegal@fullerton.edu
NR 20
TC 0
Z9 0
PU CAMBRIDGE UNIV PRESS
PI NEW YORK
PA 32 AVENUE OF THE AMERICAS, NEW YORK, NY 10013-2473 USA
SN 1832-4274
EI 1839-2628
J9 TWIN RES HUM GENET
JI Twin Res. Hum. Genet.
PD DEC
PY 2013
VL 16
IS 6
BP 1121
EP 1125
DI 10.1017/thg.2013.75
PG 5
WC Genetics & Heredity; Obstetrics & Gynecology
SC Genetics & Heredity; Obstetrics & Gynecology
GA 273OX
UT WOS:000328546200011
ER

PT J
AU Foss, R
   Ortis, H
   Hinrichs, K
AF Foss, R.
   Ortis, H.
   Hinrichs, K.
TI Effect of potential oocyte transport protocols on blastocyst rates after
   intracytoplasmic sperm injection in the horse
SO EQUINE VETERINARY JOURNAL
LA English
DT Article
DE horse; oocyte; intracytoplasmic sperm injection; embryo transfer; in
   vitro fertilisation
ID MATURED BOVINE OOCYTES; IN-VITRO MATURATION; EQUINE EMBRYOS;
   DEVELOPMENTAL COMPETENCE; CHROMATIN CONFIGURATION; GERMINAL VESICLE;
   MEIOTIC SPINDLE; MARES; INHIBITORS; RECOVERY
AB Reasons for performing studyIntracytoplasmic sperm injection (ICSI) is used to produce foals from otherwise infertile mares and from stallions with limited sperm stores, but requires expensive equipment and is technically demanding. Methods to transport oocytes to ICSI laboratories would allow collection of oocytes by the referring veterinarian and enable greater application of this technique.
   ObjectivesThis study was conducted to evaluate protocols that could be used to transport immature and maturing oocytes for ICSI.
   Study designIn vitro experiment.
   MethodsOocytes were recovered by transvaginal ultrasound-guided follicular aspiration either from dominant follicles 24h after deslorelin administration (dominant stimulated follicle [DSF]), or from subordinate (immature) follicles at the same time. To mimic transport, DSF oocytes were incubated overnight under differing conditions before ICSI; immature oocytes were placed in varying conditions overnight before in vitro maturation, followed by ICSI. The rate of blastocyst production was compared among treatments.
   ResultsBlastocysts were produced in all groups. Dominant stimulated follicle oocytes held in sealed tubes in pre-equilibrated control maturation medium maintained at 37 degrees C yielded blastocyst development equal to that obtained for control incubated oocytes (70%). Dominant stimulated follicle oocytes held similarly in a warm passive device yielded poor blastocyst development (10%). Immature oocytes held for one or 2 nights in modified M199 medium, or for one night in commercial embryo holding solution, in air at room temperature, yielded 35-37% blastocyst development per injected oocyte.
   ConclusionsA commercially available medium can be used for shipping immature oocytes at room temperature with good resulting blastocyst rates. Better blastocyst rates per oocyte are obtained from DSF oocytes; however, these require maintenance at 37 degrees C and as they are already maturing at the time of collection, are more sensitive to delays. This new, practical information supporting transport of both immature and DSF oocytes for ICSI may allow wider use of this procedure.
C1 [Foss, R.; Ortis, H.] Equine Med Serv Inc, Columbia, MO 65201 USA.
   [Hinrichs, K.] Texas A&M Univ, Coll Vet Med & Biomed Sci, Dept Vet Physiol & Pharmacol, College Stn, TX 77843 USA.
   [Hinrichs, K.] Texas A&M Univ, Coll Vet Med & Biomed Sci, Dept Large Anim Clin Sci, College Stn, TX 77843 USA.
RP Foss, R (reprint author), Equine Med Serv Inc, Columbia, MO 65201 USA.
EM robertfoss@centurytel.net
NR 25
TC 3
Z9 3
PU WILEY-BLACKWELL
PI HOBOKEN
PA 111 RIVER ST, HOBOKEN 07030-5774, NJ USA
SN 0425-1644
EI 2042-3306
J9 EQUINE VET J
JI Equine Vet. J.
PD DEC
PY 2013
VL 45
SU 45
SI SI
BP 39
EP 43
DI 10.1111/evj.12159
PG 5
WC Veterinary Sciences
SC Veterinary Sciences
GA 267AQ
UT WOS:000328066700008
ER

PT J
AU Rexhaj, E
   Paoloni-Giacobino, A
   Rimoldi, SF
   Fuster, DG
   Anderegg, M
   Somm, E
   Bouillet, E
   Allemann, Y
   Sartori, C
   Scherrer, U
AF Rexhaj, Emrush
   Paoloni-Giacobino, Ariane
   Rimoldi, Stefano F.
   Fuster, Daniel G.
   Anderegg, Manuel
   Somm, Emmanuel
   Bouillet, Elisa
   Allemann, Yves
   Sartori, Claudio
   Scherrer, Urs
TI Mice generated by in vitro fertilization exhibit vascular dysfunction
   and shortened life span
SO JOURNAL OF CLINICAL INVESTIGATION
LA English
DT Article
ID NITRIC-OXIDE SYNTHASE; ASSISTED REPRODUCTIVE TECHNOLOGIES; EPIGENETIC
   INHERITANCE; PATERNAL METHYLATION; INSULIN-RESISTANCE; DNA METHYLATION;
   IMPRINTED GENE; MOUSE; DISEASE; PULMONARY
AB Children conceived by assisted reproductive technologies (ART) display a level of vascular dysfunction similar to that seen in children of mothers with preeclamspia. The long-term consequences of ART-associated vascular disorders are unknown and difficult to investigate in healthy children. Here, we found that vasculature from mice generated by ART display endothelial dysfunction and increased stiffness, which translated into arterial hypertension in vivo. Progeny of male ART mice also exhibited vascular dysfunction, suggesting underlying epigenetic modifications. ART mice had altered methylation at the promoter of the gene encoding eNOS in the aorta, which correlated with decreased vascular eNOS expression and NO synthesis. Administration of a deacetylase inhibitor to ART mice normalized vascular gene methylation and function and resulted in progeny without vascular dysfunction. The induction of ART-associated vascular and epigenetic alterations appeared to be related to the embryo environment; these alterations were possibly facilitated by the hormonally stimulated ovulation accompanying ART. Finally, ART mice challenged with a high-fat diet had roughly a 25% shorter life span compared with control animals. This study highlights the potential of ART to induce vascular dysfunction and shorten life span and suggests that epigenetic alterations contribute to these problems.
C1 [Rexhaj, Emrush; Rimoldi, Stefano F.; Bouillet, Elisa; Allemann, Yves; Sartori, Claudio; Scherrer, Urs] Univ Hosp Bern, Swiss Cardiovasc Ctr Bern, CH-3010 Bern, Switzerland.
   [Rexhaj, Emrush; Rimoldi, Stefano F.; Bouillet, Elisa; Allemann, Yves; Sartori, Claudio; Scherrer, Urs] Univ Hosp Bern, Dept Clin Res, CH-3010 Bern, Switzerland.
   [Paoloni-Giacobino, Ariane] Univ Hosp Geneva, Dept Genet & Lab Med, Geneva, Switzerland.
   [Paoloni-Giacobino, Ariane] Univ Hosp Geneva, Swiss Ctr Appl Human Toxicol, Geneva, Switzerland.
   [Fuster, Daniel G.; Anderegg, Manuel] Univ Hosp Bern, Div Nephrol Hypertens & Clin Pharmacol, CH-3010 Bern, Switzerland.
   [Somm, Emmanuel] Univ Geneva, Sch Med, Dept Paediat, Div Dev & Growth, CH-1211 Geneva, Switzerland.
   [Sartori, Claudio] CHU Vaudois, Dept Internal Med, Lausanne, Switzerland.
   [Scherrer, Urs] Univ Tarapaca, Dept Biol, Fac Ciencias, Arica, Chile.
RP Scherrer, U (reprint author), Univ Hosp Bern, Swiss Cardiovasc Ctr Bern, CH-3010 Bern, Switzerland.
EM Urs.Scherrer2@insel.ch
FU Swiss National Science Foundation; Eagle Foundation; Leenaards
   Foundation; FABER Foundation; Swiss Society of Hypertension; Prof. Dr.
   Max Cloetta Foundation; Placide Nicod Foundation
FX We are indebted to Francoise Urner for help with the initial studies and
   to Caroline Mathieu, Christelle Stouder, Pierre Dessen, and Arnaud
   Bichat for invaluable technical assistance. This work was supported by
   the Swiss National Science Foundation, the Eagle Foundation, the
   Leenaards Foundation, the FABER Foundation, the Swiss Society of
   Hypertension, the Prof. Dr. Max Cloetta Foundation, and the Placide
   Nicod Foundation.
NR 44
TC 1
Z9 1
PU AMER SOC CLINICAL INVESTIGATION INC
PI ANN ARBOR
PA 35 RESEARCH DR, STE 300, ANN ARBOR, MI 48103 USA
SN 0021-9738
EI 1558-8238
J9 J CLIN INVEST
JI J. Clin. Invest.
PD DEC
PY 2013
VL 123
IS 12
BP 5052
EP 5060
DI 10.1172/JCI68943
PG 9
WC Medicine, Research & Experimental
SC Research & Experimental Medicine
GA 263RQ
UT WOS:000327826100013
ER

PT J
AU Wang, GG
   Wu, YB
   Zhou, T
   Guo, YS
   Zheng, B
   Wang, J
   Bi, Y
   Liu, FJ
   Zhou, ZM
   Guo, XJ
   Sha, JH
AF Wang, Gaigai
   Wu, Yibo
   Zhou, Tao
   Guo, Yueshuai
   Zheng, Bo
   Wang, Jing
   Bi, Ye
   Liu, Fangjuan
   Zhou, Zuomin
   Guo, Xuejiang
   Sha, Jiahao
TI Mapping of the N-Linked Glycoproteome of Human Spermatozoa
SO JOURNAL OF PROTEOME RESEARCH
LA English
DT Article
DE human sperm; N-linked glycoproteome; proteomics; sperm-egg interaction;
   fertilization
ID HYDROPEROXIDE GLUTATHIONE-PEROXIDASE; PORCINE ZONAE PELLUCIDAE;
   MASS-SPECTROMETRY; ACTIVE IMMUNIZATION; GLYCOSYLATION SITES;
   FUNCTIONAL-ANALYSIS; HUMAN INFERTILITY; MOLECULAR-BASIS; SEMINAL PLASMA;
   SPERM CD52
AB N-Linked glycosylation, a type of post-translational modification, plays important roles in cell-cell recognition, adhesion, and interactions. Although N-linked glycosylated proteins in sperm are known to be important for gamete binding, little is known about the composition of these proteins, particularly glycosylation sites, in humans. In the present study, the use of glyco-FASP, coupled with the tandem mass spectrometry (MS/MS) method, led to the identification of 554 N-glycosylation sites and 297 N-glycosylated proteins in human sperm. Bioinformatics analysis revealed enrichment of proteins with functions in cell recognition and fertilization. Overall, about 91% of the human sperm N-glycosylated proteins were classified into "membrane", "extracellular region", and "lysosome" groups, based on subcellular localization annotation. Furthermore, glutathione peroxidase 4 (GPX4), a membrane glycoprotein identified in our glycoproteome, was shown to play a significant role in gamete interactions using the in vitro fertilization assay. Accordingly, we propose that characterization of the human sperm glycoproteome should effectively aid in clarifying the mechanisms of fertilization and provide a valuable resource for the future development of male contraceptives and diagnosis of male infertility.
C1 [Wang, Gaigai; Wu, Yibo; Zhou, Tao; Guo, Yueshuai; Zheng, Bo; Wang, Jing; Bi, Ye; Liu, Fangjuan; Zhou, Zuomin; Guo, Xuejiang; Sha, Jiahao] Nanjing Med Univ, Dept Histol & Embryol, State Key Lab Reprod Med, Nanjing 210029, Jiangsu, Peoples R China.
RP Guo, XJ (reprint author), Nanjing Med Univ, Dept Histol & Embryol, State Key Lab Reprod Med, Nanjing 210029, Jiangsu, Peoples R China.
EM guo_xuejiang@njmu.edu.cn; shajh@njmu.edu.cn
FU Chinese Natural Science Fund [81222006, 31271245]; 973 programs
   [2011CB944304, 2013CB911400]; Qing Lan Project; Natural Science
   Foundation of the Jiangsu Higher Education Institutions of China
   [13KJA310002]
FX This study was supported by grants from the Chinese Natural Science Fund
   (81222006), the 973 programs (2011CB944304 and 2013CB911400), the
   Chinese Natural Science Fund (31271245), and it was sponsored by Qing
   Lan Project and the Natural Science Foundation of the Jiangsu Higher
   Education Institutions of China (Grant No. 13KJA310002).
NR 65
TC 1
Z9 1
PU AMER CHEMICAL SOC
PI WASHINGTON
PA 1155 16TH ST, NW, WASHINGTON, DC 20036 USA
SN 1535-3893
EI 1535-3907
J9 J PROTEOME RES
JI J. Proteome Res.
PD DEC
PY 2013
VL 12
IS 12
BP 5750
EP 5759
DI 10.1021/pr400753f
PG 10
WC Biochemical Research Methods
SC Biochemistry & Molecular Biology
GA 269HD
UT WOS:000328231300035
ER

PT J
AU Anckaert, E
   Sanchez, F
   Billooye, K
   Smitz, J
AF Anckaert, Ellen
   Sanchez, Flor
   Billooye, Katy
   Smitz, Johan
TI Dynamics of Imprinted DNA Methylation and Gene Transcription for
   Imprinting Establishment in Mouse Oocytes in Relation to Culture
   Duration Variability
SO BIOLOGY OF REPRODUCTION
LA English
DT Article
DE DNA methylation; follicle culture; genomic imprinting; oocyte
   maturation; total mRNA
ID BECKWITH-WIEDEMANN-SYNDROME; ASSISTED REPRODUCTIVE TECHNOLOGY; IN-VITRO
   FERTILIZATION; FOLLICLE CULTURE; FERTILITY PRESERVATION; MATURATION;
   GROWTH; ASSOCIATION; DISORDERS; PATTERN
AB Several studies have linked assisted reproductive technologies to aberrant imprinting. We previously showed that 12-day in vitro follicle culture supports normal imprinting establishment in mouse oocytes. The aim of the present study was to assess whether shortened in vitro follicle growth (8 days of culture compared with 12 days, as a model for human in vitro maturation) or preovulatory intrafollicular oocyte "aging'' in culture (14 days of culture) leads to imprinting mutations in oocytes. Limiting-dilution bisulphite sequencing showed that shortened in vitro follicle growth (8 days) does not induce oocyte epimutations at the imprinted Snrpn and Mest genes. In contrast, extension of oocyte residence in large unluteinized follicles in vitro was associated with a low level (1 of 54 alleles) of epimutations for Mest but not for Snrpn. The latter condition may occur during controlled ovarian stimulation where the oocyte growth phase may be extended for several days. Furthermore, we studied the dynamics during follicle culture of transcript levels for genes previously shown to be essential for imprinting establishment in oocytes, including Dnmt3a, Dnmt3L, and Zfp57. Oocyte total mRNA levels during in vitro follicle culture showed the timely shutdown in transcription at the antral follicle stage, and total mRNA levels were comparable to those of in vivo grown equine chorionic gonadotropin-stimulated oocytes.
C1 [Anckaert, Ellen; Sanchez, Flor; Billooye, Katy; Smitz, Johan] Vrije Univ Brussel, Follicle Biol Lab, B-1090 Brussels, Belgium.
RP Anckaert, E (reprint author), Vrije Univ Brussel, Follicle Biol Lab, B-1090 Brussels, Belgium.
EM ellen.anckaert@uzbrussel.be
FU WFWG; Wetenschappelijk Fonds Willy Gepts; Cook Medical
FX Supported by research funds WFWG 2009 and 2011 from Wetenschappelijk
   Fonds Willy Gepts and by funding from Cook Medical.
NR 42
TC 0
Z9 0
PU SOC STUDY REPRODUCTION
PI MADISON
PA 1691 MONROE ST,SUITE # 3, MADISON, WI 53711-2021 USA
SN 0006-3363
EI 1529-7268
J9 BIOL REPROD
JI Biol. Reprod.
PD DEC
PY 2013
VL 89
IS 6
AR 130
DI 10.1095/biolreprod.113.111641
PG 8
WC Reproductive Biology
SC Reproductive Biology
GA 269WR
UT WOS:000328274500001
ER

PT J
AU Beim, PY
   Elashoff, M
   Hu-Seliger, TT
AF Beim, Piraye Yurttas
   Elashoff, Michael
   Hu-Seliger, Tina T.
TI Personalized reproductive medicine on the brink: progress, opportunities
   and challenges ahead
SO REPRODUCTIVE BIOMEDICINE ONLINE
LA English
DT Article
DE data analytics; female infertility; genetic biomarkers; whole genome
   sequencing; personalized medicine; validation
ID IN-VITRO FERTILIZATION; PREMATURE OVARIAN FAILURE; GENOME-WIDE
   ASSOCIATION; DE-NOVO MUTATIONS; FOLLICLE-STIMULATING-HORMONE; AUTISM
   SPECTRUM DISORDERS; SINGLE EMBRYO-TRANSFER; EXTERNAL VALIDATION; ONGOING
   PREGNANCY; PREDICTION MODEL
AB Significant progress has been made in several fields of medicine towards personalizing treatment recommendations based on individual patient genotype. As the number of clinical and genetic biomarkers available to physicians has increased, predictive models able to integrate the contributions of multiple variables simultaneously have become valuable tools for medical decision making. Leveraging genotype information and multivariate predictive models holds the promise of bringing greater efficiency to, and reducing the costs of, fertility treatments. This work reviews the advances that have been made in genetic biomarker discovery and predictive modelling for fertility treatment outcomes. We also discuss some of the limitations of these studies for translation to clinical diagnostics and the challenges that remain. (C) 2013, Reproductive Healthcare Ltd. Published by Elsevier Ltd. All rights reserved.
C1 [Beim, Piraye Yurttas; Elashoff, Michael; Hu-Seliger, Tina T.] Celmatix Inc, New York, NY 10014 USA.
RP Beim, PY (reprint author), Celmatix Inc, 1 Little West 12th St, New York, NY 10014 USA.
EM p.beim@celmatix.com
NR 90
TC 2
Z9 2
PU ELSEVIER SCI LTD
PI OXFORD
PA THE BOULEVARD, LANGFORD LANE, KIDLINGTON, OXFORD OX5 1GB, OXON, ENGLAND
SN 1472-6483
EI 1472-6491
J9 REPROD BIOMED ONLINE
JI Reprod. Biomed. Online
PD DEC
PY 2013
VL 27
IS 6
BP 611
EP 623
DI 10.1016/j.rbmo.2013.09.010
PG 13
WC Obstetrics & Gynecology; Reproductive Biology
SC Obstetrics & Gynecology; Reproductive Biology
GA 267EL
UT WOS:000328079400006
ER

PT J
AU Padmanabhan, N
   Watson, ED
AF Padmanabhan, Nisha
   Watson, Erica D.
TI Lessons from the one-carbon metabolism: passing it along to the next
   generation
SO REPRODUCTIVE BIOMEDICINE ONLINE
LA English
DT Article
DE assisted reproduction; folate metabolism; fetal programming; one-carbon
   metabolism; placenta; transgenerational epigenetic inheritance
ID BECKWITH-WIEDEMANN-SYNDROME; MOUSE PLACENTAL DEVELOPMENT; IN-VITRO
   FERTILIZATION; NEURAL-TUBE DEFECTS; SLOW GROWTH PERIOD; DNA METHYLATION;
   IMPRINTED GENES; FOLIC-ACID; PREIMPLANTATION DEVELOPMENT; EPIGENETIC
   INHERITANCE
AB During development, a fetus and its placenta must respond to a changing maternal environment to ensure normal growth is achieved and survival is maintained. The mechanisms behind developmental programming involve complex interactions between epigenetic and physiological processes, which are not well understood. Importantly, when programming goes awry, it puts the fetus at risk for disease later in life and may, in some instances, affect subsequent generations via epigenetic processes including DNA methylation. The one-carbon metabolism, which includes the folate, methionine and choline pathways, provides methyl groups necessary for DNA methylation and a normal epigenetic landscape. Accordingly, disruptions in this pathway affect placental development and function leading to altered fetal programming. Remarkably, recent studies have revealed that abnormal folate metabolism causes transgenerational effects probably through epigenetic inheritance. The epigenetic mechanisms behind this phenomenon are not well understood but they have important implications for the influence of the metabolic environment on epigenetic stability and non-genetic inheritance of disease. Importantly, there are increasing concerns that assisted reproductive technologies cause aberrant epigenetic profiles in embryos leading to abnormal fetal programming. How the negative epigenetic consequences of assisted reproduction treatment affect subsequent generations requires further investigation. (C) 2013, Reproductive Healthcare Ltd. Published by Elsevier Ltd. All rights reserved.
C1 [Padmanabhan, Nisha; Watson, Erica D.] Univ Cambridge, Ctr Trophoblast Res, Dept Physiol Dev & Neurosci, Physiol Labs, Cambridge CB2 3EG, England.
RP Watson, ED (reprint author), Univ Cambridge, Ctr Trophoblast Res, Dept Physiol Dev & Neurosci, Physiol Labs, Downing St, Cambridge CB2 3EG, England.
EM edw23@cam.ac.uk
NR 79
TC 1
Z9 1
PU ELSEVIER SCI LTD
PI OXFORD
PA THE BOULEVARD, LANGFORD LANE, KIDLINGTON, OXFORD OX5 1GB, OXON, ENGLAND
SN 1472-6483
EI 1472-6491
J9 REPROD BIOMED ONLINE
JI Reprod. Biomed. Online
PD DEC
PY 2013
VL 27
IS 6
BP 637
EP 643
DI 10.1016/j.rbmo.2013.09.008
PG 7
WC Obstetrics & Gynecology; Reproductive Biology
SC Obstetrics & Gynecology; Reproductive Biology
GA 267EL
UT WOS:000328079400009
ER

PT J
AU Braude, P
AF Braude, Peter
TI Selecting the 'best' embryos: prospects for improvement
SO REPRODUCTIVE BIOMEDICINE ONLINE
LA English
DT Article
DE embryo quality; evidence base; IVF; morphokinetics; multiple pregnancy;
   PGS; responsibility
ID SINGLE BLASTOCYST TRANSFER; IN-VITRO FERTILIZATION; CLEAVAGE-STAGE
   EMBRYOS; PREIMPLANTATION EMBRYOS; PREDICTS DEVELOPMENT; PREGNANCY RATES;
   MOUSE EMBRYO; ANEUPLOIDY; IVF; OUTCOMES
AB This review considers why and how embryos are selected for transfer and with what consequences. It concludes that: (i) current selection methods are inadequate or at least inadequately subjected to evidential scrutiny; (ii) decisions about number of embryos should be based not solely on input (numbers transferred) but on the likelihood of the transfer resulting in multiple pregnancies - out turn; and (iii) what is needed are better methods not just for selecting better embryos, but also for selecting responsible clinicians who collude less with their patients' demands but advise them more responsibly. (C) 2013, Reproductive Healthcare Ltd. Published by Elsevier Ltd. All rights reserved.
C1 Kings Coll London, Guys & St Thomas Hosp, Div Womens Hlth, London SE1 7EH, England.
RP Braude, P (reprint author), Kings Coll London, Guys & St Thomas Hosp, Div Womens Hlth, London SE1 7EH, England.
EM peter.braude@kcl.ac.uk
NR 56
TC 8
Z9 8
PU ELSEVIER SCI LTD
PI OXFORD
PA THE BOULEVARD, LANGFORD LANE, KIDLINGTON, OXFORD OX5 1GB, OXON, ENGLAND
SN 1472-6483
EI 1472-6491
J9 REPROD BIOMED ONLINE
JI Reprod. Biomed. Online
PD DEC
PY 2013
VL 27
IS 6
BP 644
EP 653
DI 10.1016/j.rbmo.2013.08.009
PG 10
WC Obstetrics & Gynecology; Reproductive Biology
SC Obstetrics & Gynecology; Reproductive Biology
GA 267EL
UT WOS:000328079400010
ER

PT J
AU Aparicio, B
   Cruz, M
   Meseguer, M
AF Aparicio, B.
   Cruz, M.
   Meseguer, M.
TI Is morphokinetic analysis the answer?
SO REPRODUCTIVE BIOMEDICINE ONLINE
LA English
DT Article
DE assisted reproduction; cleavage; embryo; exact timing; morphokinetic
   parameters; time lapse
ID IN-VITRO FERTILIZATION; INTRACYTOPLASMIC SPERM INJECTION; CLEAVAGE-STAGE
   EMBRYOS; TIME-LAPSE; PREDICTS DEVELOPMENT; PREGNANCY RATES; LIGHT
   EXPOSURE; 2-CELL STAGE; IMPLANTATION; BLASTOCYST
AB Efforts aimed at improving pregnancy rates have focused on the search for additional markers of viability to supplement current criteria for embryo selection. Time-lapse technology represents a powerful tool in assisted reproduction for evaluating embryos dynamically. Whilst standard methods of embryo assessment are based on subjective morphology evaluation at discrete time points, thereby limiting the information produced for embryo selection, time-lapse recording introduces several additional morphokinetic parameters for embryo evaluation. This additional information can improve implantation rates and reproductive outcomes. This review surveys available knowledge on time-lapse imaging to provide an overview of the advantages and applications of this technology. (C) 2013, Reproductive Healthcare Ltd. Published by Elsevier Ltd. All rights reserved.
C1 [Aparicio, B.; Cruz, M.; Meseguer, M.] Univ Valencia, Inst Valenciano Infertilidad, E-46003 Valencia, Spain.
RP Meseguer, M (reprint author), Univ Valencia, Inst Valenciano Infertilidad, E-46003 Valencia, Spain.
EM marcos.meseguer@ivi.es
NR 52
TC 4
Z9 4
PU ELSEVIER SCI LTD
PI OXFORD
PA THE BOULEVARD, LANGFORD LANE, KIDLINGTON, OXFORD OX5 1GB, OXON, ENGLAND
SN 1472-6483
EI 1472-6491
J9 REPROD BIOMED ONLINE
JI Reprod. Biomed. Online
PD DEC
PY 2013
VL 27
IS 6
BP 654
EP 663
DI 10.1016/j.rbmo.2013.07.017
PG 10
WC Obstetrics & Gynecology; Reproductive Biology
SC Obstetrics & Gynecology; Reproductive Biology
GA 267EL
UT WOS:000328079400011
ER

PT J
AU Brison, DR
   Roberts, SA
   Kimber, SJ
AF Brison, Daniel R.
   Roberts, Stephen A.
   Kimber, Susan J.
TI How should we assess the safety of IVF technologies?
SO REPRODUCTIVE BIOMEDICINE ONLINE
LA English
DT Article
DE assisted reproduction; embryos; gametes; human; IVF; gene expression
ID IN-VITRO FERTILIZATION; ASSISTED REPRODUCTIVE TECHNOLOGY; HUMAN
   PREIMPLANTATION EMBRYO; AMINO-ACID TURNOVER; SINGLETON PREGNANCIES;
   PERINATAL OUTCOMES; GENE-EXPRESSION; INCREASED RISK; CULTURE-MEDIUM;
   CHILDREN BORN
AB Clinical IVF treatment was established over 30 years ago through pioneering work by Edwards and Steptoe and other teams around the world and is now considered routine treatment. However, the pace of scientific and technological advances means that IVF practitioners can now access an increasing array of new and invasive technologies. The examples are many but include: extended embryo culture, development of media to include growth factors, developments in genetic screening, use of time-lapse technology and the advent of vitrification of embryos and oocytes. In parallel, wider scientific and medical advances are raising our awareness of the potential impact of assisted reproduction technology on areas such as embryonic development, gene expression and genomic imprinting and the developmental origins of health and disease. A recently suggested paradigm for assessing new technologies in IVF includes development in animal models such as rodents and large animals, preclinical research with human gametes and embryos donated to research, prospective clinical trials in IVF and, finally, follow-up studies of IVF children. In this paper, we describe efforts to address key areas of this pathway, namely preclinical research using human gametes/embryos and long-term, follow-up studies of the health of assisted reproduction children. (C) 2013, Reproductive Healthcare Ltd. Published by Elsevier Ltd. All rights reserved.
C1 [Brison, Daniel R.] Cent Manchester Univ Hosp NHS Fdn Trust, Manchester Acad Hlth Sci Ctr, Old St Marys Hosp, Dept Reprod Med, Manchester M13 9WL, Lancs, England.
   [Brison, Daniel R.] Univ Manchester, Fac Med & Human Sci, Manchester M13 9PT, Lancs, England.
   [Roberts, Stephen A.] Univ Manchester, Inst Populat Hlth, Ctr Biostat, Manchester M13 9PL, Lancs, England.
   [Kimber, Susan J.] Univ Manchester, Fac Life Sci, Manchester M13 9PT, Lancs, England.
RP Brison, DR (reprint author), Cent Manchester Univ Hosp NHS Fdn Trust, Manchester Acad Hlth Sci Ctr, Old St Marys Hosp, Dept Reprod Med, Manchester M13 9WL, Lancs, England.
EM Daniel.Brison@manchester.ac.uk
NR 94
TC 3
Z9 3
PU ELSEVIER SCI LTD
PI OXFORD
PA THE BOULEVARD, LANGFORD LANE, KIDLINGTON, OXFORD OX5 1GB, OXON, ENGLAND
SN 1472-6483
EI 1472-6491
J9 REPROD BIOMED ONLINE
JI Reprod. Biomed. Online
PD DEC
PY 2013
VL 27
IS 6
BP 710
EP 721
DI 10.1016/j.rbmo.2013.09.006
PG 12
WC Obstetrics & Gynecology; Reproductive Biology
SC Obstetrics & Gynecology; Reproductive Biology
GA 267EL
UT WOS:000328079400017
ER

PT J
AU Evers, JLH
AF Evers, J. L. H.
TI The wobbly evidence base of reproductive medicine
SO REPRODUCTIVE BIOMEDICINE ONLINE
LA English
DT Article
DE assisted reproduction; evidence-based medicine; fertility treatment;
   multicentre trials; randomized controlled trials; study design
ID IN-VITRO FERTILIZATION; RANDOMIZED CONTROLLED-TRIAL; INTRAUTERINE
   INSEMINATION; SUBFERTILITY; TECHNOLOGY; EMBRYO; IVF
AB In assisted reproduction, there is strong evidence for some things done, but no or only very weak evidence for others. There are several reasons for this. Most assisted reproduction procedures have small signal-to-noise ratios. This means that their treatment effect is sometimes only little better than the spontaneous conception rate, or the conception rate with traditional treatment. Hence, large trials are required. These demand complex multicentre logistics. The latter require substantial funding and funding for reproductive medicine in most countries is notoriously difficult to obtain (as opposed, for example, to oncology research or cardiovascular research). Apart from these funding issues, the creation of embryos specifically for research is only allowed in a limited number of European countries, thus tempting clinicians to skip preclinical studies altogether and go directly for clinical application in their patients, raising an ethical issue. Introducing new treatments into the clinic without proper evidence, however, is perhaps even more of an ethical issue. Subfertile couples are very vulnerable and should not be exploited. (C) 2013, Reproductive Healthcare Ltd. Published by Elsevier Ltd. All rights reserved.
C1 [Evers, J. L. H.] Maastricht Univ, Dept Obstet & Gynaecol, Maastricht, Netherlands.
   [Evers, J. L. H.] Maastricht Univ, Med Ctr, Ctr Reprod Med & Biol, Maastricht, Netherlands.
RP Evers, JLH (reprint author), Maastricht Univ, Med Ctr, Ctr Reprod Med & Biol, Maastricht, Netherlands.
EM jlh.evers@mumc.nl
NR 22
TC 1
Z9 1
PU ELSEVIER SCI LTD
PI OXFORD
PA THE BOULEVARD, LANGFORD LANE, KIDLINGTON, OXFORD OX5 1GB, OXON, ENGLAND
SN 1472-6483
EI 1472-6491
J9 REPROD BIOMED ONLINE
JI Reprod. Biomed. Online
PD DEC
PY 2013
VL 27
IS 6
BP 742
EP 746
DI 10.1016/j.rbmo.2013.06.001
PG 5
WC Obstetrics & Gynecology; Reproductive Biology
SC Obstetrics & Gynecology; Reproductive Biology
GA 267EL
UT WOS:000328079400020
ER

PT J
AU Franklin, S
AF Franklin, Sarah
TI Conception through a looking glass: the paradox of IVF
SO REPRODUCTIVE BIOMEDICINE ONLINE
LA English
DT Article
DE assisted conception; ethnography; IVF; kinship; Robert Edwards; social
   change
ID ASSISTED REPRODUCTIVE TECHNOLOGIES; IN-VITRO FERTILIZATION; KINSHIP
AB As we enter the fifth decade of human IVF, this technique presents a paradox. On the one hand, IVF has become more regular and ordinary, even a new norm of social life. On the other hand, it has arguably become, as Alice might have said, 'curiouser and curiouser', with the development of its applications such as intracytoplasmic sperm injection, preimplantation genetic diagnosis and gestational surrogacy, as well as human embryonic stem cell derivation. Five million miracle babies later, in the midst of 'the age of biological control', IVF can be seen as the source of important changes in how reproductive biology is understood - socially, ethically, medically and in terms of basic science. This article reviews three decades of social scientific research into IVF and suggests that, while the passage of time may have allowed IVF to become more 'routine', the opposite is also true. With hindsight, some of the more radical changes to the understandings of parenthood, kinship, fertility and technology to which IVF has contributed can be appreciated. Learning from this paradox must be part of the legacy of IVF's first half-century if its future evolution is to be directed wisely, safely and conscientiously. (C) 2013, Reproductive Healthcare Ltd. Published by Elsevier Ltd. All rights reserved.
C1 Univ Cambridge, Dept Sociol, Cambridge CB2 1TN, England.
RP Franklin, S (reprint author), Univ Cambridge, Dept Sociol, Cambridge CB2 1TN, England.
NR 64
TC 3
Z9 3
PU ELSEVIER SCI LTD
PI OXFORD
PA THE BOULEVARD, LANGFORD LANE, KIDLINGTON, OXFORD OX5 1GB, OXON, ENGLAND
SN 1472-6483
EI 1472-6491
J9 REPROD BIOMED ONLINE
JI Reprod. Biomed. Online
PD DEC
PY 2013
VL 27
IS 6
BP 747
EP 755
DI 10.1016/j.rbmo.2013.08.010
PG 9
WC Obstetrics & Gynecology; Reproductive Biology
SC Obstetrics & Gynecology; Reproductive Biology
GA 267EL
UT WOS:000328079400021
ER

PT J
AU Trounson, A
AF Trounson, Alan
TI A rapidly evolving revolution in stem cell biology and medicine
SO REPRODUCTIVE BIOMEDICINE ONLINE
LA English
DT Article
DE blastocysts; differentiation; embryonic stem cells; gametes; germ stem
   cells; human embryos
ID PREIMPLANTATION GENETIC DIAGNOSIS; EMBRYOS GROWN-INVITRO; HUMAN ES
   CELLS; IN-VITRO; HUMAN BLASTOCYSTS; NUCLEAR TRANSFER; HUMAN OOCYTES;
   MASS CELLS; CULTURE; FERTILIZATION
AB The developments arising from human IVF are remarkable. Embryos were studied for developmental patterns that have consequences for viability and fertility. Growing human blastocysts in vitro allowed further exploration of the differentiation of primitive embryonic cells, leading to the discovery of human embryonic stem cells (ESC). The availability of perhaps unlimited numbers of human ESC could inform the study of differentiation and also provide cells for therapies in human regenerative medicine. The developments in cell biology have been impressive, including the discovery of induced pluripotent stem cells - adult cells transduced by specific transcription factors to behave like human ESC. Key regulators of development such as activators or inhibitors of lineage progression have also been explored, particularly the fibroblast growth factor, Wnt and transforming growth factor beta signalling pathways and miRNA. Such regulators can be utilized in algorithms to predict how cells differentiate in vitro. Using multistep differentiation protocols, many different cell types can be formed and matured into functionally effective cells, some of which are already in translational research for clinical applications. Possible future developments include destruction of cancer stem cells, reversal of type I diabetes, restoration of vision, repair of motor function, cure for HIV/AIDS and heart muscle regeneration. (C) 2013, Reproductive Healthcare Ltd. Published by Elsevier Ltd. All rights reserved.
C1 Calif Inst Regenerat Med, San Francisco, CA 94107 USA.
RP Trounson, A (reprint author), Calif Inst Regenerat Med, 210 King St, San Francisco, CA 94107 USA.
EM atrounson@cirm.ca.gov
NR 76
TC 2
Z9 2
PU ELSEVIER SCI LTD
PI OXFORD
PA THE BOULEVARD, LANGFORD LANE, KIDLINGTON, OXFORD OX5 1GB, OXON, ENGLAND
SN 1472-6483
EI 1472-6491
J9 REPROD BIOMED ONLINE
JI Reprod. Biomed. Online
PD DEC
PY 2013
VL 27
IS 6
BP 756
EP 764
DI 10.1016/j.rbmo.2013.07.005
PG 9
WC Obstetrics & Gynecology; Reproductive Biology
SC Obstetrics & Gynecology; Reproductive Biology
GA 267EL
UT WOS:000328079400022
ER

PT J
AU Fu, J
   Shao, J
   Li, X
   Xu, Y
   Liu, SY
   Sun, XX
AF Fu, Jing
   Shao, Juan
   Li, Xiong
   Xu, Yan
   Liu, Suying
   Sun, Xiaoxi
TI Non-invasive metabolomic profiling of Day 3 embryo culture media using
   near-infrared spectroscopy to assess the development potential of
   embryos
SO ACTA BIOCHIMICA ET BIOPHYSICA SINICA
LA English
DT Editorial Material
ID IN-VITRO FERTILIZATION; PREIMPLANTATION DEVELOPMENT; MORPHOLOGICAL
   ASSESSMENT; BLASTOCYST DEVELOPMENT; LOWER PREGNANCY; CLEAVAGE STAGE;
   IMPLANTATION; VIABILITY; QUALITY; WOMEN
C1 [Fu, Jing; Shao, Juan; Li, Xiong; Xu, Yan; Liu, Suying; Sun, Xiaoxi] Fudan Univ, Obstet & Gynecol Hosp, Shanghai Ji Ai Genet & IVF Inst, Shanghai 200011, Peoples R China.
   [Sun, Xiaoxi] Fudan Univ, Obstet & Gynecol Hosp, Key Lab Female Reprod Endocrine Related Dis, Shanghai 200011, Peoples R China.
RP Sun, XX (reprint author), Fudan Univ, Obstet & Gynecol Hosp, Shanghai Ji Ai Genet & IVF Inst, Shanghai 200011, Peoples R China.
EM steven3019@hotmail.com
NR 38
TC 0
Z9 0
PU OXFORD UNIV PRESS
PI OXFORD
PA GREAT CLARENDON ST, OXFORD OX2 6DP, ENGLAND
SN 1672-9145
EI 1745-7270
J9 ACTA BIOCH BIOPH SIN
JI Acta Biochim. Biophys. Sin.
PD DEC
PY 2013
VL 45
IS 12
BP 1074
EP 1078
DI 10.1093/abbs/gmt115
PG 5
WC Biochemistry & Molecular Biology; Biophysics
SC Biochemistry & Molecular Biology; Biophysics
GA 267FV
UT WOS:000328083000012
ER

PT J
AU Harville, EW
   Boynton-Jarrett, R
AF Harville, Emily W.
   Boynton-Jarrett, Renee
TI Childhood social hardships and fertility: a prospective cohort study
SO ANNALS OF EPIDEMIOLOGY
LA English
DT Article
DE Adversity; Fertility; Pregnancy; Socioeconomic status
ID IN-VITRO FERTILIZATION; BRITISH BIRTH COHORT; HOUSEHOLD DYSFUNCTION;
   INFERTILE WOMEN; EXPERIENCES; PREGNANCY; STRESS; TIME; HEALTH; IMPACT
AB Purpose: To examine the effect of lifetime social hardships on fertility.
   Methods: Using the British National Child Development Study, a longitudinal cohort study, the impact of exposure to childhood hardships on becoming pregnant, reported infertility, and time-to-pregnancy was investigated. In total, 6477 women reported on whether they had become pregnant by 41 years, and 5198 women had data on at least one pregnancy. Factor analysis was used to identify six types of childhood hardships (as reported by parent, child, social worker, or teacher); retrospective report of child abuse was also examined. Logistic regression and discrete failure-time analysis was used to adjust for potential confounders.
   Results: Never-married women were more likely to have become pregnant at some point if they had experienced more childhood hardships. Retrospectively, reported child abuse was associated with an increased likelihood of having been told that one was unable to have children. Among ever-married women, childhood hardships were associated with reduced fecundability, but the association was weakened by adjustment for adult social class.
   Conclusions: The relationship between childhood adversity and adult fertility is complex. Future research should investigate pathways between characteristics of adversities and fertility. (C) 2013 Elsevier Inc. All rights reserved.
C1 [Harville, Emily W.] Tulane Sch Publ Hlth & Trop Med, Dept Epidemiol, New Orleans, LA USA.
   [Boynton-Jarrett, Renee] Boston Univ, Sch Med, Div Gen Pediat, Boston, MA 02118 USA.
RP Harville, EW (reprint author), Tulane Univ, Dept Epidemiol, Sch Publ Hlth, 1440 Canal St SL-18, New Orleans, LA 70112 USA.
EM harville@tulane.edu
FU Building Interdisciplinary Research Careers in Women's Health NIH Office
   of Women's Health Research [K12 HD043444]; William T. Grant Foundation
FX Dr. R.B.-J. was supported by Building Interdisciplinary Research Careers
   in Women's Health (K12 HD043444) NIH Office of Women's Health Research,
   and the William T. Grant Foundation.
NR 48
TC 0
Z9 0
PU ELSEVIER SCIENCE INC
PI NEW YORK
PA 360 PARK AVE SOUTH, NEW YORK, NY 10010-1710 USA
SN 1047-2797
EI 1873-2585
J9 ANN EPIDEMIOL
JI Ann. Epidemiol.
PD DEC
PY 2013
VL 23
IS 12
BP 784
EP 790
DI 10.1016/j.annepidem.2013.10.001
PG 7
WC Public, Environmental & Occupational Health
SC Public, Environmental & Occupational Health
GA 265CA
UT WOS:000327926100007
ER

PT J
AU Jimenez-Rabadan, P
   Ramon, M
   Garcia-Alvarez, O
   Maroto-Morales, A
   Alvaro-Garcia, PJ
   Del Olmo, E
   Perez-Guzman, MD
   Fernandez-Santos, MR
   Garde, JJ
   Soler, AJ
AF Jimenez-Rabadan, Pilar
   Ramon, Manuel
   Garcia-Alvarez, Olga
   Maroto-Morales, Alejandro
   Alvaro-Garcia, Pablo J.
   Del Olmo, Enrique
   Dolores Perez-Guzman, M.
   Rocio Fernandez-Santos, M.
   Julian Garde, J.
   Soler, Ana J.
TI Improved cryopreservation protocol for Blanca-Celtiberica buck semen
   collected by electroejaculation
SO CRYOBIOLOGY
LA English
DT Article
DE Electroejaculation; Egg yolk; Cooling rate; Glycerol; Equilibration;
   Blanca-Celtiberica buck
ID EGG-YOLK; SEMINAL PLASMA; GOAT SEMEN; ARTIFICIAL-INSEMINATION; SPERM
   QUALITY; ANGORA-GOAT; GUIRRA RAM; DAMA-MHORR; SPERMATOZOA; EXTENDER
AB The collection of sperm samples by electroejaculation (EE) leads to an increase of the production of seminal plasma which could modify the tolerance of spermatozoa to the cryopreservation procedure. This study aims to compare a standard sperm cryopreservation protocol for samples collected by artificial vagina (AV) with the same protocol and modifications to this for samples obtained by EE. Semen from six males of Blanca-Celtiberica goat breed was collected by AV (control) and EE, and three experiments were conducted. In Experiment 1, it was examined the effects of egg yolk concentration contained in freezing extender (0%, 1.5%, 10% and 20% of egg yolk); in Experiment 2, it was evaluated the cooling rate from 30 to 5 degrees C (fast: 10 min and slow: 90 min) and the temperature of glycerol addition (30 and 5 C); and in Experiment 3, it was examined the time of equilibration at 5 degrees C (0, 1, 2 or 3 h). A heterologous in vitro fertilization test was carried out in order to compare the fertility of control samples with that resulting from the EE protocol which showed the highest sperm quality. Results showed greater sperm motility parameters after thawing for control samples cryopreserved in standard conditions in the three experiments. For samples collected by EE, extender with 20% egg yolk, a slow cooling rate and a longer equilibration time (3 h) provided higher sperm quality, and no differences were observed between temperatures of glycerol addition. Samples collected by EE and ciyopreserved with the protocol which yielded the best sperm quality after thawing showed higher fertility compared to AV. (C) 2013 Elsevier Inc. All rights reserved.
C1 [Jimenez-Rabadan, Pilar; Ramon, Manuel; Alvaro-Garcia, Pablo J.; Dolores Perez-Guzman, M.] Reg Ctr Anim Select & Reprod CERSYRA JCCM, Valdepenas 13300, Spain.
   [Garcia-Alvarez, Olga; Maroto-Morales, Alejandro; Del Olmo, Enrique; Rocio Fernandez-Santos, M.; Julian Garde, J.; Soler, Ana J.] SaBio IREC CSIC UCLM JCCM, Albacete 02071, Spain.
RP Soler, AJ (reprint author), ETSIA, Campus Univ S-N, Albacete 02071, Spain.
EM anajosefa.soler@uclm.es
RI Ramon, Manuel/B-5755-2014
OI Ramon, Manuel/0000-0003-4179-9894
FU INIA [RZ2008-00009-CO2]; INIA; DOC-INIA program
FX This research was supported by INIA (RZ2008-00009-CO2). The authors
   thank AGRACE, their farmers and CERSYRA staff for their collaboration in
   the collection of the samples. Pilar Jimenez-Rabadan is recipient of
   scholarship from INIA. Manuel Ramon is supported by the DOC-INIA
   program.
NR 28
TC 1
Z9 1
PU ACADEMIC PRESS INC ELSEVIER SCIENCE
PI SAN DIEGO
PA 525 B ST, STE 1900, SAN DIEGO, CA 92101-4495 USA
SN 0011-2240
EI 1090-2392
J9 CRYOBIOLOGY
JI Cryobiology
PD DEC
PY 2013
VL 67
IS 3
BP 251
EP 257
DI 10.1016/j.cryobiol.2013.08.002
PG 7
WC Biology; Physiology
SC Life Sciences & Biomedicine - Other Topics; Physiology
GA 261UQ
UT WOS:000327690500001
ER

PT J
AU Egerszegi, I
   Somfai, T
   Nakai, M
   Tanihara, F
   Noguchi, J
   Kaneko, H
   Nagai, T
   Ratky, J
   Kikuchi, K
AF Egerszegi, Istvan
   Somfai, Tamas
   Nakai, Michiko
   Tanihara, Fuminori
   Noguchi, Junko
   Kaneko, Hiroyuki
   Nagai, Takashi
   Ratky, Jozsef
   Kikuchi, Kazuhiro
TI Comparison of cytoskeletal integrity, fertilization and developmental
   competence of oocytes vitrified before or after in vitro maturation in a
   porcine model
SO CRYOBIOLOGY
LA English
DT Article
DE Pig; Immature oocyte; Cryoprotectant; Vitrification; In vitro
   fertilization; Embryo development
ID INTRACELLULAR CALCIUM RESPONSE; BOAR SPERMATOZOA; DYNAMIC EVENTS; BOVINE
   OOCYTES; MOUSE OOCYTES; PIG OOCYTES; CRYOPRESERVATION; VITRIFICATION;
   MICROFILAMENTS; ULTRASTRUCTURE
AB Aim of the study was to investigate the effect of vitrification on viability, cytoskeletal integrity and in vitro developmental competence after in vitro fertilization (IVF) of oocytes vitrified before or after in vitro maturation (IVM) using a pig model. Oocytes from abattoir-derived porcine ovaries were vitrified at either the germinal vesicle (GV) or metaphase II (MII) stage by modified solid surface vitrification (SSV). Oocyte viability was evaluated by stereomicroscopic observation whereas their nuclear stage and morphology of microtubules and F-actin were observed by confocal microscopy after immunostaining. Fertilization was assessed by orcein staining. The survival rate after vitrification was higher for MII-stage than for GV-stage oocytes. However, the ability of surviving oocytes to reach the MII stage after vitrification at the GV stage (GV-vitrified oocytes) was similar to that of control oocytes. Furthermore, after IVM, GV-vitrified oocytes had better spindle and F-actin integrity than oocytes vitrified at the NI stage (MII-vitrified oocytes). In accordance with this result, GV-vitrified oocytes had better ability to extrude the second polar body and support male pronucleus formation after in vitro fertilization (IVF), in comparison to MII-vitrified oocytes. Fertilization rates did not differ among groups. Finally, the ability of GV-vitrified oocytes to develop into embryos was superior to that of MII-vitrified oocytes. However, both vitrified groups showed reduced blastocyst development compared with the control group. In conclusion vitrification of porcine oocytes at the GV stage is advantageous in conferring better cytoskeletal organization and competence to develop to the blastocyst stage in comparison with vitrification at the MII stage. (C) 2013 Elsevier Inc. All rights reserved.
C1 [Egerszegi, Istvan; Ratky, Jozsef] Res Inst Anim Breeding & Nutr, H-2053 Herceghalom, Hungary.
   [Somfai, Tamas; Nagai, Takashi] NARO Inst Livestock & Grassland Sci, Tsukuba, Ibaraki 3050901, Japan.
   [Nakai, Michiko; Tanihara, Fuminori; Noguchi, Junko; Kaneko, Hiroyuki; Kikuchi, Kazuhiro] Natl Inst Agrobiol Sci, Div Anim Sci, Tsukuba, Ibaraki 3058602, Japan.
   [Tanihara, Fuminori; Kikuchi, Kazuhiro] Yamaguchi Univ, United Grad Sch Vet Sci, Yamaguchi 7538515, Japan.
RP Kikuchi, K (reprint author), Natl Inst Agrobiol Sci, Div Anim Sci, Tsukuba, Ibaraki 3058602, Japan.
EM istvan.egerszegi@atk.hu; somfai@affrc.go.jp; nakai3@affrc.go.jp;
   tanihara@affrc.go.jp; jgucci@affrc.go.jp; kaneko@affrc.go.jp;
   taku@affrc.go.jp; jozsef.ratky@atk.hu; kiku@affrc.go.jp
FU Japanese Society for the Promotion of Science (JSPS) [22380153]
FX This work was supported in part by a Grant-in-Aid from the Japanese
   Society for the Promotion of Science (JSPS) for K. Kikuchi (22380153).
NR 28
TC 2
Z9 2
PU ACADEMIC PRESS INC ELSEVIER SCIENCE
PI SAN DIEGO
PA 525 B ST, STE 1900, SAN DIEGO, CA 92101-4495 USA
SN 0011-2240
EI 1090-2392
J9 CRYOBIOLOGY
JI Cryobiology
PD DEC
PY 2013
VL 67
IS 3
BP 287
EP 292
DI 10.1016/j.cryobiol.2013.08.009
PG 6
WC Biology; Physiology
SC Life Sciences & Biomedicine - Other Topics; Physiology
GA 261UQ
UT WOS:000327690500006
ER

PT J
AU Yeates, SE
   Diamond, SE
   Einum, S
   Emerson, BC
   Holt, WV
   Gage, MJG
AF Yeates, Sarah E.
   Diamond, Sian E.
   Einum, Sigurd
   Emerson, Brent C.
   Holt, William V.
   Gage, Matthew J. G.
TI CRYPTIC CHOICE OF CONSPECIFIC SPERM CONTROLLED BY THE IMPACT OF OVARIAN
   FLUID ON SPERM SWIMMING BEHAVIOR
SO EVOLUTION
LA English
DT Article
DE Fertilization; gamete; salmon; sperm competition; trout
ID SALMON SALMO-SALAR; ATLANTIC SALMON; CHINOOK SALMON; SEA-URCHINS; BROWN
   TROUT; REPRODUCTIVE ISOLATION; FERTILIZATION SUCCESS; GENETIC BENEFITS;
   SEXUAL CONFLICT; MATE SELECTION
AB Despite evidence that variation in male-female reproductive compatibility exists in many fertilization systems, identifying mechanisms of cryptic female choice at the gamete level has been a challenge. Here, under risks of genetic incompatibility through hybridization, we show how salmon and trout eggs promote fertilization by conspecific sperm. Using in vitro fertilization experiments that replicate the gametic microenvironment, we find complete interfertility between both species. However, if either species' ova were presented with equivalent numbers of both sperm types, conspecific sperm gained fertilization precedence. Surprisingly, the species' identity of the eggs did not explain this cryptic female choice, which instead was primarily controlled by conspecific ovarian fluid, a semiviscous, protein-rich solution that bathes the eggs and is released at spawning. Video analyses revealed that ovarian fluid doubled sperm motile life span and straightened swimming trajectory, behaviors allowing chemoattraction up a concentration gradient. To confirm chemoattraction, cell migration tests through membranes containing pores that approximated to the egg micropyle showed that conspecific ovarian fluid attracted many more spermatozoa through the membrane, compared with heterospecific fluid or water. These combined findings together identify how cryptic female choice can evolve at the gamete level and promote reproductive isolation, mediated by a specific chemoattractive influence of ovarian fluid on sperm swimming behavior.
C1 [Yeates, Sarah E.; Diamond, Sian E.; Emerson, Brent C.; Gage, Matthew J. G.] Univ E Anglia, Sch Biol Sci, Norwich NR4 7TJ, Norfolk, England.
   [Einum, Sigurd] Norwegian Univ Sci & Technol, Ctr Biodivers Dynam, Dept Biol, NO-7491 Trondheim, Norway.
   [Einum, Sigurd] Norwegian Inst Nat Res, NO-7485 Trondheim, Norway.
   [Emerson, Brent C.] Isl Ecol & Evolut Res Grp IPNA CSIC, Tenerife 38206, Canary Islands, Spain.
   [Holt, William V.] Univ Sheffield, Acad Dept Reprod & Dev Med, Sheffield S10 2SF, S Yorkshire, England.
RP Yeates, SE (reprint author), Univ E Anglia, Sch Biol Sci, Norwich Res Pk, Norwich NR4 7TJ, Norfolk, England.
EM m.gage@uea.ac.uk
FU Natural Environment Research Council; Royal Society
FX We thank Knut Bergersen and NINA staff at Ims Station for expert fish
   management, Andy Kruppa and Deborah Dawson and the NERC Biomolecular
   Analysis Facility, Sheffield, for genotyping help, Jelena Gavrilovic for
   Transwell (R) advice, Martin Taylor for video rendering, and Nathan May
   for software to upload sperm analysis data. The manuscript was improved
   by comments from Scott Pitnick, Tim Birkhead, and Tommaso Pizzari. This
   work was funded by the Natural Environment Research Council and the
   Royal Society. The authors declare no competing interests, financial or
   otherwise.
NR 70
TC 8
Z9 8
PU WILEY-BLACKWELL
PI HOBOKEN
PA 111 RIVER ST, HOBOKEN 07030-5774, NJ USA
SN 0014-3820
EI 1558-5646
J9 EVOLUTION
JI Evolution
PD DEC
PY 2013
VL 67
IS 12
BP 3523
EP 3536
DI 10.1111/evo.12208
PG 14
WC Ecology; Evolutionary Biology; Genetics & Heredity
SC Environmental Sciences & Ecology; Evolutionary Biology; Genetics &
   Heredity
GA 260CK
UT WOS:000327572400012
ER

PT J
AU Sullivan-Pyke, CS
   Nurudeen, SK
   Grossman, LC
   Sauer, MV
   Douglas, NC
AF Sullivan-Pyke, Chantae S.
   Nurudeen, Sahadat K.
   Grossman, Lisa C.
   Sauer, Mark V.
   Douglas, Nataki C.
TI Fertility treatment options for HIV-infected individuals
SO FUTURE VIROLOGY
LA English
DT Review
DE HIV; intrauterine insemination; in vitro fertilization; pre-exposure
   prophylaxis; serodiscordant; sperm washing
ID HUMAN-IMMUNODEFICIENCY-VIRUS; INTRACYTOPLASMIC SPERM INJECTION; IN-VITRO
   FERTILIZATION; ASSISTED REPRODUCTION TECHNIQUES; CD4 CELL COUNT;
   SERODISCORDANT COUPLES; HEPATITIS-C; ANTIRETROVIRAL THERAPY;
   HIV-1-SERODISCORDANT COUPLES; INTRAUTERINE INSEMINATION
AB Many HIV-serodiscordant couples desire children and physician-assisted techniques can help individuals achieve pregnancy while reducing the risk of seroconversion in their seronegative partner. For HIV-seropositive males, sperm washing with intrauterine insemination (SW-IUI) was introduced in Europe in the early 1990s, while in the USA in vitro fertilization with intracytoplasmic sperm injection (IVF-ICSI) has been primarily used to reduce the risk of viral transmission. When properly applied to well-selected populations, no seroconversion has been reported with either of these methods. Within the last 5 years, randomized controlled studies have demonstrated the efficacy of daily pre-exposure prophylaxis in reducing the risk of seroconversion in couples having intercourse when an HIV-seropositive male has undetectable viral loads. In both the USA and Europe, favorable reproductive outcomes have been reported for HIV-seropositive females undergoing IUI and IVF-ICSI. Herein, we review the use of various contemporary reproductive techniques available to HIV-serodiscordant couples interested in having children, including new data on cumulative clinical pregnancy rates and cumulative live-birth rates after IVF-ICSI for male serodiscordant couples. We conclude by proposing that pre-exposure prophylaxis with SW-IUI may be a safe, economical and effective alternative for achieving pregnancy in well-selected, monogamous HIV-serodiscordant couples where the male partner is seropositive.
C1 [Sullivan-Pyke, Chantae S.; Nurudeen, Sahadat K.; Grossman, Lisa C.; Sauer, Mark V.; Douglas, Nataki C.] Columbia Univ, Dept OB GYN, Div Reprod Endocrinol & Infertil, New York, NY 10032 USA.
RP Douglas, NC (reprint author), Columbia Univ, Dept OB GYN, Div Reprod Endocrinol & Infertil, 622 W 168th St,PH-16, New York, NY 10032 USA.
EM nd2058@cumc.columbia.edu
NR 71
TC 0
Z9 0
PU FUTURE MEDICINE LTD
PI LONDON
PA UNITEC HOUSE, 3RD FLOOR, 2 ALBERT PLACE, FINCHLEY CENTRAL, LONDON, N3
   1QB, ENGLAND
SN 1746-0794
EI 1746-0808
J9 FUTURE VIROL
JI Future Virol.
PD DEC
PY 2013
VL 8
IS 12
BP 1219
EP 1231
DI 10.2217/fvl.13.101
PG 13
WC Virology
SC Virology
GA 258PE
UT WOS:000327470400012
ER

PT J
AU Tavares, RS
   Mansell, S
   Barratt, CLR
   Wilson, SM
   Publicover, SJ
   Ramalho-Santos, J
AF Tavares, Renata S.
   Mansell, Steven
   Barratt, Christopher L. R.
   Wilson, Stuart M.
   Publicover, Stephen J.
   Ramalho-Santos, Joao
TI p,p '-DDE activates CatSper and compromises human sperm function at
   environmentally relevant concentrations
SO HUMAN REPRODUCTION
LA English
DT Article
DE p,p '-DDE; intracellular Ca2+ concentration; Ca2+ influx; CatSper;
   acrosome reaction
ID PERSISTENT ORGANOCHLORINE POLLUTANTS; CYTOSOLIC CALCIUM CONCENTRATIONS;
   ESTROGEN-RECEPTOR-ALPHA; GRANULOSA-LUTEIN CELLS; SMOOTH-MUSCLE-CELLS;
   HUMAN SPERMATOZOA; SEMEN QUALITY; CA2+ CHANNEL; HYPERACTIVATED MOTILITY;
   CHLORINATED PESTICIDES
AB Is the environmental endocrine disruptor p,p-dichlorodiphenyldichloroethylene (p,p-DDE) able to induce non-genomic changes in human sperm and consequently affect functional sperm parameters?
   p,p-DDE promoted Ca-2 flux into human sperm by activating CatSper channels even at doses found in human reproductive fluids, ultimately compromising sperm parameters important for fertilization.
   p,p-DDE may promote non-genomic actions and interact directly with pre-existing signaling pathways, as already observed in other cell types. However, although often found in both male and female reproductive fluids, its effects on human spermatozoa function are not known.
   Normozoospermic sperm samples from healthy individuals were included in this study. Samples were exposed to several p,p-DDE concentrations for 3 days at 37C and 5 CO2 in vitro to mimic the putative continuous exposure to this toxicant in the female reproductive tract in vivo. Shorter p,p-DDE incubation periods were also performed in order to monitor sperm rapid Ca-2 responses. All experiments were repeated on a minimum of five sperm samples from different individuals.
   All healthy individuals were recruited at the Biosciences School, University of Birmingham, the Medical Research Institute, University of Dundee and in the Human Reproduction Service at University Hospitals of Coimbra. Intracellular Ca-2 concentration ([Ca-2](i)) was monitored by imaging single spermatozoa loaded with Oregon Green BAPTA-1AM and further whole-cell patch-clamp recordings were performed to validate our results. Sperm viability and acrosomal integrity were assessed using the LIVE/DEAD sperm vitality kit and the acrosomal content marker PSA-FITC, respectively.
   p,p-DDE rapidly increased [Ca-2](i) (P 0.05) even at extremely low doses (1 pM and 1 nM), with magnitudes of response up to 200, without affecting sperm viability, except after 3 days of continuous exposure to the highest concentration tested (P 0.05). Furthermore, experiments performed in a low Ca-2 medium demonstrated that extracellular Ca-2 influx was responsible for this Ca-2 increase (P 0.01). Mibefradil and NNC 55-0396, both inhibitors of the sperm-specific CatSper channel, reversed the p,p-DDE-induced [Ca-2](i) rise, suggesting the participation of CatSper in this process (P 0.05). In fact, whole-cell patch-clamp recordings confirmed CatSper as a target of p,p-DDE action by monitoring an increase in CatSper currents of 100 (P 0.01). Finally, acrosomal integrity was adversely affected after 2 days of exposure to p,p-DDE concentrations, suggesting that [Ca-2](i) rise may cause premature acrosome reaction (P 0.05).
   This is an in vitro study, and caution must be taken when extrapolating the results.
   A novel non-genomic p,p-DDE mechanism specific to sperm is shown in this study. p,p-DDE was able to induce [Ca-2](i) rise in human sperm through the opening of CatSper consequently compromising male fertility. The promiscuous nature of CatSper activation may predispose human sperm to the action of some persistent endocrine disruptors.
C1 [Tavares, Renata S.; Ramalho-Santos, Joao] Univ Coimbra, CNC Ctr Neurosci & Cell Biol, Biol Reprod & Stem Cell Grp, P-3001401 Coimbra, Portugal.
   [Tavares, Renata S.; Ramalho-Santos, Joao] Univ Coimbra, Dept Life Sci, P-3001401 Coimbra, Portugal.
   [Mansell, Steven; Barratt, Christopher L. R.; Wilson, Stuart M.] Ninewells Hosp & Med Sch, Med Res Inst, Dundee DD1 9SY, Scotland.
   [Publicover, Stephen J.] Univ Birmingham, Sch Biosci, Birmingham B15 2TT, W Midlands, England.
RP Ramalho-Santos, J (reprint author), Univ Coimbra, Dept Life Sci, POB 3046, P-3001401 Coimbra, Portugal.
EM jramalho@ci.uc.pt
RI Ramalho-Santos, Joao/F-8641-2012
OI Ramalho-Santos, Joao/0000-0002-1172-4018
FU Portuguese National Science Foundation (FCT) [PEst-C/SAU/LA0001/2011];
   Wellcome Trust [86470]; Infertility Research Trust; FCT
   [SFRH/BD/46002/2008]; Wellcome Trust
FX This work was supported by the Portuguese National Science Foundation
   (FCT) through a grant attributed to the CNC Institution
   (PEst-C/SAU/LA0001/2011) and a Wellcome Trust Grant #86470 provided to
   S.J.P. and C. L. R. B. S. M. was supported by the Infertility Research
   Trust. R. S. T. is the recipient of a PhD fellowship from FCT
   (SFRH/BD/46002/2008). Funding to pay the Open Access publication charges
   for this article was provided by The Wellcome Trust.
NR 53
TC 1
Z9 1
PU OXFORD UNIV PRESS
PI OXFORD
PA GREAT CLARENDON ST, OXFORD OX2 6DP, ENGLAND
SN 0268-1161
EI 1460-2350
J9 HUM REPROD
JI Hum. Reprod.
PD DEC
PY 2013
VL 28
IS 12
BP 3167
EP 3177
DI 10.1093/humrep/det372
PG 11
WC Obstetrics & Gynecology; Reproductive Biology
SC Obstetrics & Gynecology; Reproductive Biology
GA 258JO
UT WOS:000327455700001
ER

PT J
AU Hamdine, O
   Macklon, NS
   Eijkemans, MJC
   Laven, JSE
   Cohlen, BJ
   Verhoeff, A
   van Dop, PA
   Bernardus, RE
   Lambalk, CB
   Oosterhuis, GJE
   Holleboom, CAG
   van den Dool-Maasland, GC
   Verburg, HJ
   van der Heijden, PFM
   Blankhart, A
   Fauser, BCJM
   Broekmans, FJ
AF Hamdine, O.
   Macklon, N. S.
   Eijkemans, M. J. C.
   Laven, J. S. E.
   Cohlen, B. J.
   Verhoeff, A.
   van Dop, P. A.
   Bernardus, R. E.
   Lambalk, C. B.
   Oosterhuis, G. J. E.
   Holleboom, C. A. G.
   van den Dool-Maasland, G. C.
   Verburg, H. J.
   van der Heijden, P. F. M.
   Blankhart, A.
   Fauser, B. C. J. M.
   Broekmans, F. J.
CA CETRO Trial Study Grp
TI Comparison of early versus late initiation of GnRH antagonist
   co-treatment for controlled ovarian stimulation in IVF: a randomized
   controlled trial
SO HUMAN REPRODUCTION
LA English
DT Article
DE GnRH antagonist; IVF; clinical outcomes; live birth rate
ID IN-VITRO FERTILIZATION; HUMAN CHORIONIC-GONADOTROPIN; ONGOING PREGNANCY
   RATE; ANTRAL FOLLICLE COUNT; HORMONE ANTAGONIST; LUTEINIZING-HORMONE;
   PREMATURE LUTEINIZATION; PROGESTERONE ELEVATION; NORMAL RESPONDERS;
   IVF/ICSI PATIENTS
AB What is the impact of initiating GnRH antagonist co-treatment for in vitro fertilization (IVF) on cycle day (CD) 2 compared with CD 6 on live birth rate (LBR) per started cycle and on the cumulative live birth rate (CLBR)?
   Early initiation of GnRH antagonist does not appear to improve clinical outcomes of IVF compared with midfollicular initiation.
   During ovarian stimulation for IVF, GnRH antagonist co-treatment is usually administered from the midfollicular phase onwards. Earlier initiation may improve the follicular phase hormonal milieu and therefore overall clinical outcomes.
   This open-label, multicentre randomized controlled trial was conducted between September 2009 and July 2011. A web-based program was used for randomization and 617 IVF-intracytoplasmic sperm injection (ICSI) patients were included.
   Recombinant FSH (150225 IU) was administered daily from CD 2 onwards in both groups. The study group (CD2; n 308) started GnRH antagonist co-treatment on CD 2, whereas the control group (CD6; n 309) started on CD 6.
   There were no significant differences in clinical outcomes between the two groups. A non-significant trend towards a higher LBR per started cycle and CLBR was observed in the CD6 group compared with the CD2 group (LBR: 24.0 versus 21.5, P 0.5; CLBR: 29.9 versus 26.7, P 0.6).
   The study was terminated prematurely because no significant difference was observed in clinical outcomes after 617 inclusions. A much larger study population would be needed to detect a small significant difference in favour of either study arm, which raises the question of whether this would be relevant for clinical practice.
   The present study shows that the additional treatment burden and costs of starting GnRH antagonist on CD 2 instead of on CD 6 are not justified, as early initiation of GnRH antagonist does not improve LBRs.
C1 [Hamdine, O.; Macklon, N. S.; Fauser, B. C. J. M.; Broekmans, F. J.] Univ Med Ctr Utrecht, Dept Reprod Med & Gynecol, NL-3584 CX Utrecht, Netherlands.
   [Macklon, N. S.] Univ Southampton, Princess Anne Hosp, Acad Unit Human Dev & Hlth, Southampton SO16 5YA, Hants, England.
   [Eijkemans, M. J. C.] Univ Med Ctr Utrecht, Julius Ctr Hlth Sci & Primary Care, NL-3848 CG Utrecht, Netherlands.
   [Laven, J. S. E.] Erasmus Univ, Med Ctr, Div Reprod Med, NL-3015 CE Rotterdam, Netherlands.
   [Cohlen, B. J.] Isala Clin, Dept Gynecol & Fertil, NL-8025 AB Zwolle, Netherlands.
   [Verhoeff, A.] Maasstad Hosp, Dept Gynecol & Fertil, NL-3079 DZ Rotterdam, Netherlands.
   [van Dop, P. A.] Catharina Hosp, Dept Gynecol & Fertil, NL-5623 EJ Eindhoven, Netherlands.
   [Bernardus, R. E.] Tergooi Hosp, Dept Gynecol & Fertil, NL-1261 AN Blaricum, Netherlands.
   [Lambalk, C. B.] Vrije Univ Amsterdam, Med Ctr, Div Reprod Med, NL-1081 HZ Amsterdam, Netherlands.
   [Lambalk, C. B.] Univ Hosp Ghent, Ctr Reprod Med, Dept Gynaecol Obstet, B-9000 Ghent, Belgium.
   [Oosterhuis, G. J. E.] Med Spectrum Twente Hosp Grp, Dept Gynecol & Fertil, NL-7511 JX Enschede, Netherlands.
   [Holleboom, C. A. G.] Bronovo Hosp, Dept Gynecol & Fertil, NL-2597 AX The Hague, Netherlands.
   [van den Dool-Maasland, G. C.] Albert Schweitzer Hosp, Dept Gynecol & Fertil, NL-3331 LZ Zwijndrecht, Netherlands.
   [Verburg, H. J.] Leiden Univ, Med Ctr, Dept Gynecol & Fertil, NL-2333 ZA Leiden, Netherlands.
   [van der Heijden, P. F. M.] ZGT Almelo, Dept Gynecol & Fertil, NL-7609 PP Almelo, Netherlands.
   [Blankhart, A.] St Antonius Hosp, Dept Gynecol & Fertil, NL-3435 CM Nieuwegein, Netherlands.
RP Hamdine, O (reprint author), Univ Med Ctr Utrecht, Dept Reprod Med & Gynecol, F05-126,Heidelberglaan 100,POB 85500, NL-3508 GA Utrecht, Netherlands.
EM o.hamdine@umcutrecht.nl
FU Merck Serono
FX This study was partially supported by a grant from Merck Serono.
NR 43
TC 0
Z9 0
PU OXFORD UNIV PRESS
PI OXFORD
PA GREAT CLARENDON ST, OXFORD OX2 6DP, ENGLAND
SN 0268-1161
EI 1460-2350
J9 HUM REPROD
JI Hum. Reprod.
PD DEC
PY 2013
VL 28
IS 12
BP 3227
EP 3235
DI 10.1093/humrep/det374
PG 9
WC Obstetrics & Gynecology; Reproductive Biology
SC Obstetrics & Gynecology; Reproductive Biology
GA 258JO
UT WOS:000327455700008
ER

PT J
AU Groen, H
   Tonch, N
   Simons, AHM
   van der Veen, F
   Hoek, A
   Land, JA
AF Groen, Henk
   Tonch, Nino
   Simons, Arnold H. M.
   van der Veen, Fulco
   Hoek, Annemieke
   Land, Jolande A.
TI Modified natural cycle versus controlled ovarian hyperstimulation IVF: a
   cost-effectiveness evaluation of three simulated treatment scenarios
SO HUMAN REPRODUCTION
LA English
DT Article
DE IVF; ICSI; single embryo transfer; live birth rate; cost-effectiveness
   analysis
ID IN-VITRO FERTILIZATION; SINGLE EMBRYO-TRANSFER; CUMULATIVE PREGNANCY
   RATES; ASSISTED REPRODUCTIVE TECHNOLOGY; RANDOMIZED CONTROLLED-TRIAL;
   DECISION-ANALYTIC MODEL; RELEVANT STANDARD; ELECTIVE SINGLE; MINIMAL
   STIMULATION; LIVE BIRTH
AB Can modified natural cycle IVF or ICSI (MNC) be a cost-effective alternative for controlled ovarian hyperstimulation IVF or ICSI (COH)?
   The comparison of simulated scenarios indicates that a strategy of three to six cycles of MNC with minimized medication is a cost-effective alternative for one cycle of COH with strict application of single embryo transfer (SET).
   MNC is cheaper per cycle than COH but also less effective in terms of live birth rate (LBR). However, strict application of SET in COH cycles reduces effectiveness and up to three MNC cycles can be performed at the same costs as one COH cycle.
   The cost-effectiveness of MNC versus COH was evaluated in three simulated treatment scenarios: three cycles of MNC versus one cycle of COH with SET or double embryo transfer (DET) and subsequent transfer of cryopreserved embryos (Scenario 1); six cycles of MNC versus one cycle of COH with strictly SET and subsequent transfer of cryopreserved embryos (Scenario 2); six cycles of MNC with minimized medication (hCG ovulation trigger only) versus one cycle of COH with SET or DET and subsequent transfer of cryopreserved embryos (Scenario 3). We used baseline data obtained from two retrospective cohorts of consecutive patients (20052008) undergoing MNC in the University Medical Center Groningen (n 499, maximum six cycles per patient) or their first COH cycle with subsequent transfer of cryopreserved embryos in the Academic Medical Center Amsterdam (n 392).
   Data from 1994 MNC cycles (958 MNC-IVF and 1036 MNC-ICSI) and 392 fresh COH cycles (one per patient, 196 COH-IVF and 196 COH-ICSI) with subsequent transfer of cryopreserved embryos (n 72 and n 94 in MNC and COH cycles, respectively) in ovulatory, subfertile women 36 years of age served as baseline for the three simulated scenarios. To compare the scenarios, the incremental cost-effectiveness ratio (ICER) was calculated, defined as the ratio of the difference in IVF costs up to 6 weeks postpartum to the difference in LBR. Live birth was the primary outcome measure and was defined as the birth of at least one living child after a gestation of 25 weeks.
   In the baseline data, MNC was not cost-effective, as COH dominated MNC with a higher cumulative LBR (27.0 versus 24.0) and lower cost per patient (Euro3694 versus Euro5254). The simulations showed that in scenario 1 three instead of six cycles lowered the costs of MNC to below the level of COH (Euro3390 versus Euro3694, respectively), but also lowered the LBR per patient (from 24.0 to 16.2, respectively); Scenario 2: COH with strict SET was less effective than six cycles MNC (LBR 17.5 versus 24.0, respectively), but also less expensive per patient (Euro2908) than MNC (Euro5254); Scenario 3: improved the cost-effectiveness of MNC but COH still dominated MNC when medication was minimized in terms of costs, i.e. Euro855 difference in favor of COH and 3 difference in LBR in favor of COH (ICER: Euro855/3.0).
   Owing to the retrospective nature of the study, the analyses required some assumptions, for example regarding the costs of pregnancy and delivery, which had to be based on the literature rather than on individual data. Furthermore, costs of IVF treatment were based on tariffs and not on actual costs. Although this may limit the external generalizability of the results, the limitations will influence both treatments equally, and would therefore not bias the comparison of MNC versus COH.
   The combined results suggest that MNC with minimized medication might be a cost-effective alternative for COH with strict SET. The scenarios reflect realistic alternatives for daily clinical practice. A preference for MNC depends on the willingness to trade off effectiveness in terms of LBR against the benefits of a milder stimulation regimen, including a very low rate of multiple pregnancies and hyperstimulation syndrome and ensuing lower costs per live birth.
C1 [Groen, Henk] Univ Groningen, Univ Med Ctr Groningen, Dept Epidemiol, HPC FA40, NL-9700 RB Groningen, Netherlands.
   [Tonch, Nino; van der Veen, Fulco] Acad Med Ctr Amsterdam, Dept Obstet & Gynaecol, Amsterdam, Netherlands.
   [Simons, Arnold H. M.; Hoek, Annemieke; Land, Jolande A.] Univ Groningen, Univ Med Ctr Groningen, Dept Obstet & Gynaecol, NL-9700 RB Groningen, Netherlands.
RP Groen, H (reprint author), Univ Groningen, Univ Med Ctr Groningen, Dept Epidemiol, HPC FA40, POB 30001, NL-9700 RB Groningen, Netherlands.
EM h.groen01@umcg.nl
RI Groen, Henk/B-2163-2013
OI Groen, Henk/0000-0002-6629-318X
FU Merck Serono; Ferring Pharmaceuticals
FX The study was supported by research grants from Merck Serono and Ferring
   Pharmaceuticals.
NR 41
TC 0
Z9 0
PU OXFORD UNIV PRESS
PI OXFORD
PA GREAT CLARENDON ST, OXFORD OX2 6DP, ENGLAND
SN 0268-1161
EI 1460-2350
J9 HUM REPROD
JI Hum. Reprod.
PD DEC
PY 2013
VL 28
IS 12
BP 3236
EP 3246
DI 10.1093/humrep/det386
PG 11
WC Obstetrics & Gynecology; Reproductive Biology
SC Obstetrics & Gynecology; Reproductive Biology
GA 258JO
UT WOS:000327455700009
ER

PT J
AU von Wolff, M
   Rosner, S
   Germeyer, A
   Jauckus, J
   Griesinger, G
   Strowitzki, T
AF von Wolff, M.
   Roesner, S.
   Germeyer, A.
   Jauckus, J.
   Griesinger, G.
   Strowitzki, T.
TI Intrauterine instillation of diluted seminal plasma at oocyte pick-up
   does not increase the IVF pregnancy rate: a double-blind, placebo
   controlled, randomized study
SO HUMAN REPRODUCTION
LA English
DT Article
DE endometrium; seminal plasma; in vitro fertilization; implantation
ID MESSENGER-RNA EXPRESSION; EPITHELIAL-CELLS; IN-VITRO; FLUID; UTERUS
AB Does intrauterine application of diluted seminal plasma (SP) at the time of ovum pick-up improve the pregnancy rate by 14 in IVF treatment?
   Intrauterine instillation of diluted SP at the time of ovum pick-up is unlikely to increase the pregnancy rate by 14 in IVF.
   SP modulates endometrial function, and sexual intercourse around the time of embryo transfer has been suggested to increase the likelihood of pregnancy. A previous randomized double-blind pilot study demonstrated a strong trend towards increased pregnancy rates following the intracervical application of undiluted SP. As this study was not conclusive and as the finding could have been confounded by sexual intercourse, the intrauterine application of diluted SP was investigated in the present trial.
   A single-centre, prospective, double-blind, placebo-controlled, randomized, superiority trial on women undergoing IVF was conducted from April 2007 until February 2012 at the University Department of Gynaecological Endocrinology and Reproductive Medicine, Heidelberg, Germany.
   The study was powered to detect an 14 increase in the clinical pregnancy rate and two sequential tests were planned using the Pocock spending function. At the first interim analysis, 279 women had been randomly assigned to intrauterine diluted SP (20 SP in saline from the patients partner) (n 138) or placebo (n 141) at the time of ovum pick-up.
   The clinical pregnancy rate per randomized patient was 37/138 (26.8) in the SP group and 41/141 (29.1) in the placebo group (difference: 2.3, 95 confidence interval of the difference: 12.7 to 8.2; P 0.69). The live birth rate per randomized patient was 28/138 (20.3) in the SP group and 33/141 (23.4) in the placebo group (difference: 3.1, 95 confidence interval of the difference: 12.7 to 6.6; P 0.56). It was decided to terminate the trial due to futility at the first interim analysis, at a conditional power of 62.
   The confidence interval of the difference remains wide, thus clinically relevant differences cannot reliably be excluded based on this single study.
   The results of this study cast doubt on the validity of the concept that SP increases endometrial receptivity and thus implantation in humans.
C1 [von Wolff, M.] Univ Bern, Univ Womens Hosp, Dept Gynaecol Endocrinol, CH-3010 Bern, Switzerland.
   [von Wolff, M.] Univ Bern, CH-3010 Bern, Switzerland.
   [Roesner, S.; Germeyer, A.; Jauckus, J.; Strowitzki, T.] Heidelberg Univ, Univ Womens Hosp, Dept Gynaecol Endocrinol & Reprod Med, D-69115 Heidelberg, Germany.
   [Griesinger, G.] Univ Hosp Schleswig Holstein, Dept Gynecol Endocrinol & Reprod Med, D-23538 Lubeck, Germany.
RP von Wolff, M (reprint author), Univ Bern, Univ Womens Hosp, Dept Gynaecol Endocrinol, Effingerstr 102, CH-3010 Bern, Switzerland.
EM michael.vonwolff@insel.ch
NR 17
TC 0
Z9 0
PU OXFORD UNIV PRESS
PI OXFORD
PA GREAT CLARENDON ST, OXFORD OX2 6DP, ENGLAND
SN 0268-1161
EI 1460-2350
J9 HUM REPROD
JI Hum. Reprod.
PD DEC
PY 2013
VL 28
IS 12
BP 3247
EP 3252
DI 10.1093/humrep/det351
PG 6
WC Obstetrics & Gynecology; Reproductive Biology
SC Obstetrics & Gynecology; Reproductive Biology
GA 258JO
UT WOS:000327455700010
ER

PT J
AU Coticchio, G
   Guglielmo, MC
   Dal Canto, M
   Fadini, R
   Renzini, MM
   De Ponti, E
   Brambillasca, F
   Albertini, DF
AF Coticchio, Giovanni
   Guglielmo, Maria Cristina
   Dal Canto, Mariabeatrice
   Fadini, Rubens
   Renzini, Mario Mignini
   De Ponti, Elena
   Brambillasca, Fausta
   Albertini, David F.
TI Mechanistic foundations of the metaphase II spindle of human oocytes
   matured in vivo and in vitro
SO HUMAN REPRODUCTION
LA English
DT Article
DE oocytes; cytoskeleton; spindle; chromosomes; meiosis
ID SLOW-COOLING CRYOPRESERVATION; MEIOTIC SPINDLE; MOUSE OOCYTES; MAMMALIAN
   OOCYTES; FEMALE MEIOSIS; MATERNAL AGE; MATURATION; FERTILIZATION;
   ORGANIZATION
AB Are morphometric and morphological parameters of the metaphase II (MII) spindle of human oocytes matured in vivo or in vitro predictive of chromosome alignment on the metaphase plate?
   Morphometric spindle parameters were very comparable between oocytes matured in vivo and in vitro and were unable to predict chromosome alignment, while a flattened shape of both poles was positively associated with chromosome displacement from the metaphase plate.
   The relationship between MII spindle morphometry and chromosome alignment has only been sporadically investigated in human oocytes. The possible implications of spindle pole morphology are totally unrecognized.
   Morphometric and morphological analysis of the MII spindle of donated supernumerary human oocytes (N 93) aimed at investigating possible associations between novel microtubule parameters and chromosome arrangement.
   MII oocytes from three sources were analysed: (i) stimulated cycles matured in vivo (ivo-MII), (ii) leftover cumulus-free germinal vesicle oocytes from stimulated cycles matured in vitro (lgv-MII) and (iii) immature cumulus-cell oocyte complexes (COCs) recovered from in vitro maturation (IVM) cycles and matured in vitro (ivm-MII). Oocytes were fixed and stained for tubulin, chromatin and actin. Optical sections were collected at 0.3 m intervals by high-performance confocal microscopy and three-dimensionally reconstructed for assignment of specific spindle and chromosomal properties. Spindle pole morphology was classified as either focused or flattened depending on whether microtubule ends were more or less convergent, respectively. Optical density measurements were generated to estimate microtubule abundance in chromosome to pole domains proximal and distal to the oolemma.
   In ivo-MII oocytes, the sizes (mean SD) of major and minor axes were 11.8 2.6 and 8.9 1.7 m, respectively, while maximum projection was 88.8 29.5 m(2). Very comparable values of these parameters were found in lgv-MII and ivm-MII oocytes. Double-focused spindles were rarely found (3.1), unlike those with a double-flattened conformation (47.7). Spindles with both focused and flattened poles amounted to almost half of the sample set (49.2), but in this subgroup it was very infrequent (4.6) to observe the flattened pole oriented towards the oolemma. Overall, differences in the relative proportions of pole morphology categories in ivo-MII, lgv-MII and ivm-MII oocytes were not statistically significant. For both the distal and proximal spindle hemidomains, optical intensity profiles were also comparable between ivo-MII, lgv-MII and ivm-MII oocytes. None of the morphometric parameters (major and minor axes, their ratio, maximum projection, distances of the metaphase plate from the poles) was associated with chromosome alignment on the metaphase plate or arrangement inside and outside the spindle. Importantly, a double-flattened outline of pole morphology was positively associated with the displacement of one or more chromosomes from the metaphase plate. Moreover, when a flattened pole was oriented towards the oolemma, a higher rate of chromosome displacement was observed.
   The findings of the study will require confirmation by further in-depth analysis and extension of the database, especially regarding the relationship between microtubule abundance and chromosome arrangement. Furthermore, considering the high number of comparisons, the observed statistical differences will require future ad hoc analysis.
   Collectively, this work provides a robust database for future research on the human oocyte cytoskeleton, and contributes to a better definition of oocyte quality in assisted reproduction technology. Also, these data support the notion that IVM does not affect spindle morphometry and morphology.
C1 [Coticchio, Giovanni; Guglielmo, Maria Cristina; Dal Canto, Mariabeatrice; Fadini, Rubens; Renzini, Mario Mignini; Brambillasca, Fausta] Ist Clin Zucchi, Biogenesi Reprod Med Ctr, Monza, Italy.
   [De Ponti, Elena] San Gerardo Hosp, Dept Med Phys, Monza, Italy.
   [Albertini, David F.] Univ Kansas, Dept Mol & Integrat Physiol, Lawrence, KS 66045 USA.
RP Coticchio, G (reprint author), Ist Clin Zucchi, Biogenesi Reprod Med Ctr, Via Zucchi 24, Monza, Italy.
EM coticchio.biogenesi@grupposandonato.it
FU Italian Ministry of Labour, Health and Social Policies
FX Part of this work was supported by a grant awarded by the Italian
   Ministry of Labour, Health and Social Policies.
NR 33
TC 1
Z9 1
PU OXFORD UNIV PRESS
PI OXFORD
PA GREAT CLARENDON ST, OXFORD OX2 6DP, ENGLAND
SN 0268-1161
EI 1460-2350
J9 HUM REPROD
JI Hum. Reprod.
PD DEC
PY 2013
VL 28
IS 12
BP 3271
EP 3282
DI 10.1093/humrep/det381
PG 12
WC Obstetrics & Gynecology; Reproductive Biology
SC Obstetrics & Gynecology; Reproductive Biology
GA 258JO
UT WOS:000327455700013
ER

PT J
AU Zapantis, G
   Szmyga, MJ
   Rybak, EA
   Meier, UT
AF Zapantis, G.
   Szmyga, M. J.
   Rybak, E. A.
   Meier, U. T.
TI Premature formation of nucleolar channel systems indicates advanced
   endometrial maturation following controlled ovarian hyperstimulation
SO HUMAN REPRODUCTION
LA English
DT Article
DE nucleolar channel system; ovarian hyperstimulation; endometrial
   receptivity; window of implantation; immunodetection
ID IN-VITRO FERTILIZATION; GENE-EXPRESSION PROFILES; LOCAL INJURY;
   LUTEAL-PHASE; STIMULATED CYCLES; ENDOPLASMIC-RETICULUM; EMBRYO
   TRANSFERS; GNRH ANTAGONIST; IVF CYCLES; IMPLANTATION
AB Is there a shift in the timing of nucleolar channel system (NCS) formation following controlled ovarian hyperstimulation (COH)?
   NCSs appear prematurely following COH compared with natural cycles.
   During natural cycles, NCSs of endometrial epithelial cell (EEC) nuclei are exclusively present during the window of implantation and are uniformly distributed throughout the upper endometrial cavity.
   Prospective two-cohort study. Cohorts I and II each consisted of seven volunteers for the duration of three menstrual study cycles that were separated by at least one wash-out or rest cycle, between December 2008 and May 2012.
   Participants were recruited from a pool of healthy oocyte donors. Consecutive endometrial biopsies were obtained during the same luteal phase on cycle days (CD) 16, 20 and 26 for Cohort I, and on CD14, 22 and 24 for Cohort II, following random assignment to a natural cycle group, a COH cycle group (using a GnRH antagonist), or a COH cycle group receiving luteal phase hormonal supplementation (COH S). The day of oocyte retrieval was designated CD14 in COH cycles and the day of the LH surge was designated CD13 in natural cycles. Prevalence of NCSs in the nuclei of EECs was quantified using indirect immunofluorescence with an antibody directed against a subset of related nuclear pore complex proteins that are major constituents of NCSs. Progesterone and estradiol levels were measured on the day of each endometrial biopsy.
   The natural cycle group exhibited peak NCS prevalence on CD20 [53.3; interquartile range (IQR) 28.555.8], which rapidly declined on CD22 (11.8; IQR 6.317.6), CD24 (2.5; IQR 0.09.2) and CD26 (0.3; IQR 0.03.5), and no NCSs on CD14 and 16 defining a short NCS window around CD20. In contrast, in COH and COH S cycles, NCS prevalence was high already on CD16 (40.4; IQR 22.653.4 and 35.6; IQR 26.444.5, respectively; P 0.001 compared with CD16 of the natural cycle group, MannWhitney), whereas no significant difference in NCS prevalence was detected on any of the other five CDs between the three groups (P 0.05).
   The cohort size was small (n 7) but was offset by the all-or-none presence of NCSs on CD16 in natural versus COH and COH S cycles and the fact that each subject served as her own control.
   Premature appearance of NCSs and hence maturation of the endometrium following COH is consistent with previous studies based on histological dating but contradicts studies based on mRNA expression profiling, which reported a lag in endometrial maturation. However, this is the first study of this kind that is based on consecutive endometrial biopsies within the same cycle and that reports such clear-cut differences: no versus robust NCS presence on CD16. Our observation of advanced endometrial maturation following COH may contribute to the reduced implantation rates seen in fresh compared with frozen and donor IVF-embryo transfer cycles. Therefore, the NCS window could serve as a sensitive guide for timing of embryo transfer in frozen and donor cycles.
C1 [Zapantis, G.; Rybak, E. A.] Albert Einstein Coll Med, Dept Obstet & Gynecol & Womens Hlth, Bronx, NY 10461 USA.
   [Zapantis, G.] East Coast Fertil, Plainview, NY 11803 USA.
   [Szmyga, M. J.; Meier, U. T.] Albert Einstein Coll Med, Dept Anat & Struct Biol, Bronx, NY 10461 USA.
RP Meier, UT (reprint author), Albert Einstein Coll Med, Dept Anat & Struct Biol, Bronx, NY 10461 USA.
EM tom.meier@einstein.yu.edu
FU March of Dimes Birth Defects foundation [1-FY09-363]; Ferring
   Pharmaceuticals, Parsippany, NJ; East Coast Fertility, Plainview, NY;
   CMBG Training Program [T32 GM007491]
FX Supported by the March of Dimes Birth Defects foundation (1-FY09-363 to
   U. T. M.), Ferring Pharmaceuticals, Parsippany, NJ, East Coast
   Fertility, Plainview, NY and the CMBG Training Program (T32 GM007491 to
   M.J.S.).
NR 54
TC 3
Z9 3
PU OXFORD UNIV PRESS
PI OXFORD
PA GREAT CLARENDON ST, OXFORD OX2 6DP, ENGLAND
SN 0268-1161
EI 1460-2350
J9 HUM REPROD
JI Hum. Reprod.
PD DEC
PY 2013
VL 28
IS 12
BP 3292
EP 3300
DI 10.1093/humrep/det358
PG 9
WC Obstetrics & Gynecology; Reproductive Biology
SC Obstetrics & Gynecology; Reproductive Biology
GA 258JO
UT WOS:000327455700015
ER

PT J
AU Buis, CCM
   van Leeuwen, FE
   Mooij, TM
   Burger, CW
AF Buis, C. C. M.
   van Leeuwen, F. E.
   Mooij, T. M.
   Burger, C. W.
CA OMEGA Project Grp
TI Increased risk for ovarian cancer and borderline ovarian tumours in
   subfertile women with endometriosis
SO HUMAN REPRODUCTION
LA English
DT Article
DE ovary; endometriosis; infertility
ID IN-VITRO FERTILIZATION; CLEAR-CELL-CARCINOMA; TUBAL-LIGATION; FERTILITY
   DRUGS; EXTRAOVARIAN ENDOMETRIOSIS; UNITED-STATES; FOLLOW-UP;
   HYSTERECTOMY; INFERTILITY; COHORT
AB Is ovarian or extra-ovarian endometriosis associated with an increased risk of ovarian cancer and borderline ovarian tumours (BOT)?
   We found a 3- to 8-fold increased risk of ovarian tumours associated with endometriosis: the magnitude of the risk increase depended on the definition of endometriosis.
   There is increasing evidence of an association between endometriosis and increased risk of ovarian cancer. However, most reports were based on self-reported diagnosis of endometriosis.
   We conducted a nationwide historic cohort study among women with subfertility problems between 1980 and 1995. For this analysis we selected all cohort members with endometriosis, and a comparison group of subfertile women (male factor or idiopathic) without endometriosis (total cohort of 8904 women). Median follow-up time was 15.2 for the entire study population.
   For this analysis we selected all cohort members with (n 3657) and without (n 5247) evidence of endometriosis. Seventy-eight per cent of diagnoses of endometriosis were confirmed by pathology report, and 22 was self-reported endometriosis (positive predictive value of 73). We linked the cohort with the Dutch Pathology Database and the Netherlands Cancer Registry to assess the occurrence of ovarian cancer and BOT between January 1989 and June 2007.
   We observed a substantially increased risk of all ovarian malignancies combined in women with endometriosis when we based the definition of endometriosis on self-report, medical records information at subfertility treatment and/or the nationwide pathology database (hazard ratio (HR) 8.2; 95 confidence interval (CI) 3.121.6). The HR associated with endometriosis was 12.4 (95 CI 2.854.2) for ovarian cancer and 5.5 (95 CI 1.520.2) for BOT. When we excluded information from the pathology database, HRs were 3.0 (95 CI 1.56.1) for all ovarian tumours, 4.3 (95 CI 1.611.2) for ovarian cancer and 1.9 (95 CI 0.65.8) for BOT. Both ovarian and extra-ovarian endometriosis carried a significantly increased risk for ovarian cancer and BOT.
   We did not have information on oral contraceptive use and parity for 23.4 and 3.4, of women in the analytic cohort, respectively. Furthermore, a limitation of our study, and also of other studies, is that the date of diagnosis of endometriosis is usually made long after the onset of the disease. Also, the number of cases in the cohort is small (n 34), resulting in wide CIs.
   The fact that endometriosis was assessed before diagnosis of ovarian malignancy and the high degree of medical confirmation in our study likely contribute to the validity of our estimate of a 3- to 8-fold increased risk of ovarian tumours associated with endometriosis. The risk of ovarian malignancies associated with endometriosis was much higher in analyses including information on endometriosis from the nationwide pathology database, implying that risk estimates from studies using self-reported information on endometriosis may be too low due to non-differential misclassification bias.
C1 [Buis, C. C. M.; Burger, C. W.] Erasmus MC, Dept Obstet & Gynaecol, Div Gynaecol Oncol, NL-3000 CA Rotterdam, Netherlands.
   [van Leeuwen, F. E.; Mooij, T. M.] Netherlands Canc Inst, Dept Epidemiol, NL-1066 CX Amsterdam, Netherlands.
RP Burger, CW (reprint author), Erasmus MC, Dept Obstet & Gynaecol, Div Gynaecol Oncol, POB 2040, NL-3000 CA Rotterdam, Netherlands.
EM c.w.burger@erasmusmc.nl
FU Health Research and Development Counsel [28-2540]; Dutch Ministry of
   Health
FX This study was supported by grants from the Health Research and
   Development Counsel (28-2540) and the Dutch Ministry of Health.
NR 83
TC 1
Z9 1
PU OXFORD UNIV PRESS
PI OXFORD
PA GREAT CLARENDON ST, OXFORD OX2 6DP, ENGLAND
SN 0268-1161
EI 1460-2350
J9 HUM REPROD
JI Hum. Reprod.
PD DEC
PY 2013
VL 28
IS 12
BP 3358
EP 3369
DI 10.1093/humrep/det340
PG 12
WC Obstetrics & Gynecology; Reproductive Biology
SC Obstetrics & Gynecology; Reproductive Biology
GA 258JO
UT WOS:000327455700022
ER

PT J
AU Thompson, SM
   Onwubalili, N
   Brown, K
   Jindal, SK
   McGovern, PG
AF Thompson, Stephanie Marshall
   Onwubalili, Ndidiamaka
   Brown, Kelecia
   Jindal, Sangita K.
   McGovern, Peter G.
TI Blastocyst expansion score and trophectoderm morphology strongly predict
   successful clinical pregnancy and live birth following elective single
   embryo blastocyst transfer (eSET): a national study
SO JOURNAL OF ASSISTED REPRODUCTION AND GENETICS
LA English
DT Article
DE Trophectoderm morphology; Embryo grading; Inner cell mass; SART; IVF
ID IN-VITRO FERTILIZATION; INTRACYTOPLASMIC SPERM INJECTION; PRONUCLEAR
   MORPHOLOGY; IMPLANTATION; OUTCOMES; QUALITY; GRADE
AB Purpose To determine which characteristics of blastocyst embryo morphology may predict clinical pregnancy and live birth rates.
   A retrospective analysis of data from 3,151 cycles of fresh, non-donor eSET cycles from 2008 to 2009 was performed. Data were obtained from the Society for Assisted Reproductive Technologies (SART) underwent. All eSET were performed at the blastocyst stage. Main outcome measures were clinical pregnancy and live birth rates.
   Trophectoderm morphology, embryo stage and patient age are highly significant independent predictors of both clinical pregnancy and live birth. Neither inner cell mass morphology nor embryo grade predicted clinical pregnancy or live birth.
   Better trophectoderm morphology, younger patient age and further blastocyst progression all result in higher clinical pregnancy and live birth rates. Therefore, trophectoderm morphology and blastocyst stage should preferentially be used as the most important factors in choosing the best embryo for transfer.
C1 [Thompson, Stephanie Marshall] Univ Med & Dent New Jersey, Dept Obstet Gynecol & Womens Hlth, Div Reprod Endocrinol & Infertil, Newark, NJ 07103 USA.
   [Jindal, Sangita K.] Albert Einstein Coll Med, Dept Obstet Gynecol & Womens Hlth, Div Reprod Endocrinol & Infertil, Bronx, NY 10467 USA.
   [Onwubalili, Ndidiamaka] Diamond Inst Infertil & Menopause, Millburn, NY USA.
   [Brown, Kelecia] Long Isl Jewish Med Ctr, Dept Obstet & Gynecol, Div Perinatol, New Hyde Pk, NY 11042 USA.
   [McGovern, Peter G.] St Lukes Roosevelt Hosp, Dept Obstet & Gynecol, New York, NY 10025 USA.
RP Thompson, SM (reprint author), Univ Med & Dent New Jersey, Dept Obstet Gynecol & Womens Hlth, Div Reprod Endocrinol & Infertil, 185 S Orange Ave E-506, Newark, NJ 07103 USA.
EM slmarshall4@gmail.com
NR 21
TC 0
Z9 0
PU SPRINGER/PLENUM PUBLISHERS
PI NEW YORK
PA 233 SPRING ST, NEW YORK, NY 10013 USA
SN 1058-0468
EI 1573-7330
J9 J ASSIST REPROD GEN
JI J. Assist. Reprod. Genet.
PD DEC
PY 2013
VL 30
IS 12
BP 1577
EP 1581
DI 10.1007/s10815-013-0100-4
PG 5
WC Genetics & Heredity; Obstetrics & Gynecology; Reproductive Biology
SC Genetics & Heredity; Obstetrics & Gynecology; Reproductive Biology
GA 264DP
UT WOS:000327857500009
ER

PT J
AU Branco, PC
   Borges, JCS
   Santos, MF
   Jensch, BE
   da Silva, JRMC
AF Branco, Paola Cristina
   Shimada Borges, Joao Carlos
   Santos, Marinilce Fagundes
   Jensch Junior, Bernard Ernesto
   Machado Cunha da Silva, Jose Roberto
TI The impact of rising sea temperature on innate immune parameters in the
   tropical subtidal sea urchin Lytechinus variegatus and the intertidal
   sea urchin Echinometra lucunter
SO MARINE ENVIRONMENTAL RESEARCH
LA English
DT Article
DE Temperature; Global warming; Coelomocytes; Immune function;
   Phagocytosis; Tropical sea urchins; Effects physiology; Biomarker;
   Lytechinus variegatus; Echinometra lucunter
ID STERECHINUS-NEUMAYERI; IN-VITRO; ACTIN CYTOSKELETON; CLIMATE-CHANGE;
   ECHINODERMATA; ECHINOIDEA; FERTILIZATION; CELOMOCYTES; PHAGOCYTOSIS;
   ACCLIMATION
AB Ocean temperatures are rising throughout the world, making it necessary to evaluate the impact of these temperature changes on sea urchins, which are well-known bioindicators. This study evaluated the effect of an increase in temperature on the immune response of the subtidal Lytechinus variegatus and the intertidal Echinometra lucunter sea urchins. Both species were exposed to 20 (control), 25 and 30 degrees C temperatures for 24 h, 2, 7 and 14 days. Counting of coelomocytes and assays on the phagocytic response, adhesion and spreading of coelomocytes were performed. Red and colorless sphere cells were considered biomarkers for heat stress. Moreover, a significant decrease in the phagocytic indices and a decrease in both cell adhesion and cell spreading were observed at 25 and 30 degrees C for L variegatus. For E. lucunter, the only alteration observed was for the cell proportions. This report shows how different species of sea urchins respond immunologically to rising temperatures. (C) 2013 Elsevier Ltd. All rights reserved.
C1 [Branco, Paola Cristina; Shimada Borges, Joao Carlos; Santos, Marinilce Fagundes; Jensch Junior, Bernard Ernesto; Machado Cunha da Silva, Jose Roberto] Univ Sao Paulo, Inst Biomed Sci, Dept Cell & Dev Biol, BR-05508000 Sao Paulo, Brazil.
   [Jensch Junior, Bernard Ernesto; Machado Cunha da Silva, Jose Roberto] Univ Sao Paulo, Marine Biol Ctr, CEBIMar, BR-11600000 Sao Sebastiao, SP, Brazil.
RP Branco, PC (reprint author), Univ Sao Paulo, Inst Biomed Sci, Dept Cell & Dev Biol, Av Prof Lineu Prestes 1524, BR-05508000 Sao Paulo, Brazil.
EM pbranco@usp.br
RI Santos, Marinilce/G-9548-2011
OI Santos, Marinilce/0000-0002-3257-3327
FU CEBIMar-USP [2011/06044-4, 2011/15612-6]; Sao Paulo Research Foundation
   (FAPESP); CAPES
FX The authors express their acknowledgments to CEBIMar-USP for their
   support with the animal collection and experiments and to grants
   2011/06044-4 and 2011/15612-6, Sao Paulo Research Foundation (FAPESP)
   and to CAPES for the scholarship.
NR 54
TC 1
Z9 1
PU ELSEVIER SCI LTD
PI OXFORD
PA THE BOULEVARD, LANGFORD LANE, KIDLINGTON, OXFORD OX5 1GB, OXON, ENGLAND
SN 0141-1136
EI 1879-0291
J9 MAR ENVIRON RES
JI Mar. Environ. Res.
PD DEC
PY 2013
VL 92
BP 95
EP 101
DI 10.1016/j.marenvres.2013.09.005
PG 7
WC Environmental Sciences; Marine & Freshwater Biology; Toxicology
SC Environmental Sciences & Ecology; Marine & Freshwater Biology;
   Toxicology
GA 260BC
UT WOS:000327569000012
ER

PT J
AU Aitken, RJ
   Nixon, B
AF Aitken, R. John
   Nixon, Brett
TI Sperm capacitation: a distant landscape glimpsed but unexplored
SO MOLECULAR HUMAN REPRODUCTION
LA English
DT Review
DE spermatozoa; sperm biochemistry; sperm function; fertilization; acrosome
   reaction
ID PROTEIN-TYROSINE PHOSPHORYLATION; CRYOPRESERVED BOVINE SPERMATOZOA;
   DETERGENT-RESISTANT MEMBRANES; OXYGEN SPECIES GENERATION;
   HYALURONIC-ACID BINDING; IN-VITRO FERTILIZATION; MOUSE SPERMATOZOA;
   ACROSOME REACTION; HYPERACTIVATED MOTILITY; SUPEROXIDE ANION
AB Capacitation is a remarkable process whereby spermatozoa prepare themselves for engagement with the oocyte. Although the existence of this process has been appreciated as a biological phenomenon for more than half a century, its molecular underpinnings still await clarification. We know that some of the major changes involve sterol oxidation and efflux from the plasma membrane, the anterior movement of lipid rafts, changes in the surface expression of a variety of proteins including hyaluronidase and receptors for the zona pellucida, an increase in intracellular cyclic adenosine monophosphate (cAMP), the induction of tyrosine phosphorylation and the expression of hyperactivated motility. These changes are dependent on the presence of bicarbonate, to facilitate cAMP generation, maintain an alkaline intracellular pH and support an optimal level of reactive oxygen species generation and are enhanced by the presence of albumin to provide antioxidant protection to the plasma membrane and promote cholesterol efflux. In vivo, the rate at which sperm cells capacitate is carefully controlled in order to ensure that the release of capacitated spermatozoa from a post-insemination reservoir in the isthmic region of the oviduct is synchronized with ovulation. The factors that control these critical events are now being resolved, aided by proteomic studies that are providing critical definitive information on the range of receptors that exist in the sperm plasma membrane and define the manner in which these exquisitely complex cells interact with their environment. Progress in this area has been enhanced by IVF technology pioneered by Bob Edwards and will ultimately facilitate the design of safe, effective culture conditions for optimization of this revolutionary therapy.
C1 [Aitken, R. John] Univ Newcastle, Fac Sci & IT, Discipline Biol Sci, Prior Res Ctr Reprod Biol, Callaghan, NSW 2308, Australia.
   Hunter Med Res Inst, Callaghan, NSW 2308, Australia.
RP Aitken, RJ (reprint author), Univ Newcastle, Fac Sci & IT, Discipline Biol Sci, Prior Res Ctr Reprod Biol, Callaghan, NSW 2308, Australia.
EM john.aitken@newcastle.edu.au
FU Australian Research Council; National Health and Medical Research
   Council of Australia
FX We are extremely grateful to the funding agencies that have enabled us
   to carry out our work on sperm capacitation including the Australian
   Research Council and the National Health and Medical Research Council of
   Australia.
NR 124
TC 1
Z9 1
PU OXFORD UNIV PRESS
PI OXFORD
PA GREAT CLARENDON ST, OXFORD OX2 6DP, ENGLAND
SN 1360-9947
EI 1460-2407
J9 MOL HUM REPROD
JI Mol. Hum. Reprod.
PD DEC
PY 2013
VL 19
IS 12
SI SI
BP 785
EP 793
DI 10.1093/molehr/gat067
PG 9
WC Developmental Biology; Reproductive Biology
SC Developmental Biology; Reproductive Biology
GA 263FP
UT WOS:000327792700002
ER

PT J
AU Thompson, JG
   Gilchrist, RB
AF Thompson, J. G.
   Gilchrist, R. B.
TI Pioneering contributions by Robert Edwards to oocyte in vitro maturation
   (IVM)
SO MOLECULAR HUMAN REPRODUCTION
LA English
DT Review
DE oocyte maturation; embryology
ID HUMAN OVARIAN OOCYTES; EMBRYONIC-DEVELOPMENT; COMPARATIVE BEHAVIOR;
   MATURED OOCYTES; MAMMALIAN EGGS; MOUSE OOCYTES; FERTILIZATION; WOMEN;
   VIVO; GONADOTROPIN
AB The history of in vitro maturation (IVM) of mammalian oocytes, especially of human oocytes, holds a special place for Robert Edwards. He was the first to comprehensively examine and demonstrate maturation of human oocytes in vitro and in so doing he changed the course of medicine by fertilizing them in vitro. In reviewing his contribution, we have examined the state of the field at the time and discuss his pioneering insights into mammalian oocyte biology. We will also discuss how some of the major concepts and challenges identified by Edwards 50 years ago remain among the major challenges facing IVM today.
C1 [Thompson, J. G.; Gilchrist, R. B.] Univ Adelaide, Res Ctr Reprod Hlth, Sch Paediat & Reprod Hlth, Discipline Obstet & Gynaecol,Robinson Inst, Adelaide, SA, Australia.
RP Gilchrist, RB (reprint author), Univ Adelaide, Res Ctr Reprod Hlth, Sch Paediat & Reprod Hlth, Discipline Obstet & Gynaecol,Robinson Inst, Adelaide, SA, Australia.
EM robert.gilchrist@adelaide.edu.au
FU National Health and Medical Research Council of Australia [APP1023210,
   APP627007]
FX The authors are partly funded by Senior Fellowships from the National
   Health and Medical Research Council of Australia (APP1023210,
   APP627007).
NR 36
TC 0
Z9 0
PU OXFORD UNIV PRESS
PI OXFORD
PA GREAT CLARENDON ST, OXFORD OX2 6DP, ENGLAND
SN 1360-9947
EI 1460-2407
J9 MOL HUM REPROD
JI Mol. Hum. Reprod.
PD DEC
PY 2013
VL 19
IS 12
SI SI
BP 794
EP 798
DI 10.1093/molehr/gat075
PG 5
WC Developmental Biology; Reproductive Biology
SC Developmental Biology; Reproductive Biology
GA 263FP
UT WOS:000327792700003
ER

PT J
AU Hillier, SG
AF Hillier, Stephen G.
TI IVF endocrinology: the Edwards era
SO MOLECULAR HUMAN REPRODUCTION
LA English
DT Review
DE endocrinology; gonadotrophins; oocyte quality; ovarian follicle;
   fertilization
ID IN-VITRO FERTILIZATION; HUMAN MENOPAUSAL GONADOTROPIN;
   FOLLICLE-STIMULATING-HORMONE; HUMAN CHORIONIC-GONADOTROPIN;
   CONTROLLED-OVARIAN-STIMULATION; INTRACYTOPLASMIC SPERM INJECTION;
   ASSISTED REPRODUCTIVE TECHNIQUES; HUMAN INVITRO FERTILIZATION; HUMAN
   LUTEINIZING-HORMONE; GNRH ANTAGONIST PROTOCOL
AB Through pioneering human IVF as a global infertility treatment, Robert Edwards and his clinical partner Patrick Steptoe launched the field of IVF endocrinology. Following repeated failures with oocytes collected in human menopausal gonadotrophin (HMG) primed cycles timed to injection of human chorionic gonadotrophin (HCG), the first successful IVF pregnancy came from a spontaneous menstrual cycle. Intensive endocrine monitoring was used to track pre-ovulatory follicular development and collect a single ripe egg timed to the natural LH surge. Despite this groundbreaking achievement, ovulation induction was clearly required to make IVF treatment clinically robust and reliable. Ovarian stimulation with clomiphene citrate was used to achieve the first maternity from a superovulated human IVF cycle in 1980. HMG/HCG regimens were then successfully introduceduincluding substitution of pure follicle-stimulating hormone as the principal ovarian stimulant. The application and success of IVF treatment were dramatically enhanced by the introduction of gonadotrophin-releasing hormone analogues that enabled elective control of endogenous gonadotrophin release during ovarian stimulation. Programmed gonadotrophin regimes yielding double-digit oocyte numbers became normal: more is better was the ethos. Bob Edwards expressed increasing concern over the cost, complexity and potential long-term health risks of such high-order ovarian stimulation. In later life he repeatedly called for a return to minimalist approaches based on the natural menstrual cycle to improve oocyte quality over quantity. This article reviews the application of ovulation induction to human IVF and celebrates Edwards abiding impact on the field, which firmly grounds him in the reproductive endocrinology pantheon.
C1 Univ Edinburgh, Queens Med Res Inst, MRC Ctr Reprod Hlth, Edinburgh EH16 4TJ, Midlothian, Scotland.
RP Hillier, SG (reprint author), Univ Edinburgh, Queens Med Res Inst, MRC Ctr Reprod Hlth, 47 Little France Crescent, Edinburgh EH16 4TJ, Midlothian, Scotland.
EM s.hillier@ed.ac.uk
FU Medical Research Council
FX Work in the author's laboratory leading to this review was funded by the
   Medical Research Council.
NR 133
TC 0
Z9 0
PU OXFORD UNIV PRESS
PI OXFORD
PA GREAT CLARENDON ST, OXFORD OX2 6DP, ENGLAND
SN 1360-9947
EI 1460-2407
J9 MOL HUM REPROD
JI Mol. Hum. Reprod.
PD DEC
PY 2013
VL 19
IS 12
SI SI
BP 799
EP 808
DI 10.1093/molehr/gat068
PG 10
WC Developmental Biology; Reproductive Biology
SC Developmental Biology; Reproductive Biology
GA 263FP
UT WOS:000327792700004
ER

PT J
AU Theodoridou, M
   Nomikos, M
   Parthimos, D
   Gonzalez-Garcia, JR
   Elgmati, K
   Calver, BL
   Sideratou, Z
   Nounesis, G
   Swann, K
   Lai, FA
AF Theodoridou, Maria
   Nomikos, Michail
   Parthimos, Dimitris
   Gonzalez-Garcia, J. Raul
   Elgmati, Khalil
   Calver, Brian L.
   Sideratou, Zili
   Nounesis, George
   Swann, Karl
   Lai, F. Anthony
TI Chimeras of sperm PLC? reveal disparate protein domain functions in the
   generation of intracellular Ca-2 oscillations in mammalian eggs at
   fertilization
SO MOLECULAR HUMAN REPRODUCTION
LA English
DT Article
DE sperm; PLC-zeta; calcium oscillations; egg activation; fertilization
ID PHOSPHOLIPASE-C-ZETA; CA2+ OSCILLATIONS; EMBRYO DEVELOPMENT; MOUSE EGGS;
   MALE-INFERTILITY; POINT MUTATION; POTENTIAL ROLE; XY-LINKER; ACTIVATION;
   BINDING
AB Phospholipase C-zeta (PLC?) is a sperm-specific protein believed to cause Ca-2 oscillations and egg activation during mammalian fertilization. PLC? is very similar to the somatic PLC1 isoform but is far more potent in mobilizing Ca-2 in eggs. To investigate how discrete protein domains contribute to Ca-2 release, we assessed the function of a series of PLC?/PLC1 chimeras. We examined their ability to cause Ca-2 oscillations in mouse eggs, enzymatic properties using in vitro phosphatidylinositol 4,5-bisphosphate (PIP2) hydrolysis and their binding to PIP2 and PI(3)P with a liposome interaction assay. Most chimeras hydrolyzed PIP2 with no major differences in Ca-2 sensitivity and enzyme kinetics. Insertion of a PH domain or replacement of the PLC? EF hands domain had no deleterious effect on Ca-2 oscillations. In contrast, replacement of either XY-linker or C2 domain of PLC? completely abolished Ca-2 releasing activity. Notably, chimeras containing the PLC? XY-linker bound to PIP2-containing liposomes, while chimeras containing the PLC? C2 domain exhibited PI(3)P binding. Our data suggest that the EF hands are not solely responsible for the nanomolar Ca-2 sensitivity of PLC? and that membrane PIP2 binding involves the C2 domain and XY-linker of PLC?. To investigate the relationship between PLC enzymatic properties and Ca-2 oscillations in eggs, we have developed a mathematical model that incorporates Ca-2-dependent InsP(3) generation by the PLC chimeras and their levels of intracellular expression. These numerical simulations can for the first time predict the empirical variability in onset and frequency of Ca-2 oscillatory activity associated with specific PLC variants.
C1 [Theodoridou, Maria; Nomikos, Michail; Parthimos, Dimitris; Gonzalez-Garcia, J. Raul; Elgmati, Khalil; Calver, Brian L.; Swann, Karl; Lai, F. Anthony] Cardiff Univ, Sch Med, WHRI, Inst Mol & Expt Med, Cardiff CF14 4XN, S Glam, Wales.
   [Theodoridou, Maria; Sideratou, Zili; Nounesis, George] Natl Ctr Sci Res Demokritos, Aghia Paraskevi 15310, Greece.
RP Nomikos, M (reprint author), Cardiff Univ, Sch Med, WHRI, Inst Mol & Expt Med, Cardiff CF14 4XN, S Glam, Wales.
EM mixosn@yahoo.com; lait@cf.ac.uk
FU Wellcome Trust [080701]; NCSR Demokritos; Libyan Government
FX This work was supported by the Wellcome Trust (080701 to F. A. L. and K.
   S.). M. T. and K. E. hold research scholarships from NCSR Demokritos and
   the Libyan Government, respectively.
NR 43
TC 3
Z9 3
PU OXFORD UNIV PRESS
PI OXFORD
PA GREAT CLARENDON ST, OXFORD OX2 6DP, ENGLAND
SN 1360-9947
EI 1460-2407
J9 MOL HUM REPROD
JI Mol. Hum. Reprod.
PD DEC
PY 2013
VL 19
IS 12
SI SI
BP 852
EP 864
DI 10.1093/molehr/gat070
PG 13
WC Developmental Biology; Reproductive Biology
SC Developmental Biology; Reproductive Biology
GA 263FP
UT WOS:000327792700008
ER

PT J
AU Ehrlich, S
   Williams, PL
   Hauser, R
   Missmer, SA
   Peretz, J
   Calafat, AM
   Flaws, JA
AF Ehrlich, Shelley
   Williams, Paige L.
   Hauser, Russ
   Missmer, Stacey A.
   Peretz, Jackye
   Calafat, Antonia M.
   Flaws, Jodi A.
TI Urinary bisphenol A concentrations and cytochrome P450 19 A1 (Cyp19)
   gene expression in ovarian granulosa cells: An in vivo human study
SO REPRODUCTIVE TOXICOLOGY
LA English
DT Article
DE Bisphenol A; Follicular fluid; Ovary, granulosa cells; Cyp19; P450
   aromatase; Gene expression; Fertility; Human
ID STEROID-HORMONE PRODUCTION; FOLLICLE GROWTH; EXPOSURE; WOMEN; ESTRADIOL;
   DIMETHACRYLATE; STIMULATION; INFERTILITY; AROMATASE; PATHWAY
AB Background: Exposure to bisphenol A (BPA), a chemical widely used in consumer products, has been associated with in vitro Cyp19 gene expression.
   Objective: To evaluate an in vivo human model of Cyp19 gene expression in granulosa cells.
   Study Design: A subset of an ongoing prospective cohort study of women undergoing in vitro fertilization (IVF) at Massachusetts General Hospital.
   Methods: Mixed effect models were used to evaluate the association of urinary BPA concentrations with granulosa cell Cyp19 mRNA expression.
   Results: In 61 women undergoing 76 IVF cycles, adjusted changes in mean Cyp19 expression (beta estimate (95% CI)) for quartiles 2, 3 and 4 as compared to the lowest quartile were: -0.97 (-2.22, 0.28); -0.97 (-2.18, 0.24) and -0.38 (-1.58, 0.82).
   Conclusions: An in vivo model for evaluation of Cyp19 gene expression was developed for use in epidemilogic studies. In this pilot study, we found no statistically significant linear association between urinary BPA concentrations and Cyp19 expression. (C) 2013 Elsevier Inc. All rights reserved.
C1 [Ehrlich, Shelley; Hauser, Russ] Harvard Univ, Sch Publ Hlth, Dept Environm Hlth, Boston, MA 02115 USA.
   [Williams, Paige L.] Harvard Univ, Sch Publ Hlth, Dept Biostat, Boston, MA 02115 USA.
   [Hauser, Russ; Missmer, Stacey A.] Harvard Univ, Sch Publ Hlth, Dept Epidemiol, Boston, MA 02115 USA.
   [Hauser, Russ] Massachusetts Gen Hosp, Vincent Mem Obstet & Gynecol Serv, Boston, MA 02114 USA.
   [Missmer, Stacey A.] Brigham & Womens Hosp, Dept Obstet Gynecol & Reprod Biol, Boston, MA 02115 USA.
   [Missmer, Stacey A.] Harvard Univ, Sch Med, Boston, MA 02115 USA.
   [Peretz, Jackye; Flaws, Jodi A.] Univ Illinois, Urbana, IL USA.
   [Calafat, Antonia M.] Ctr Dis Control & Prevent, Natl Ctr Environm Hlth, Atlanta, GA USA.
RP Hauser, R (reprint author), Harvard Univ, Sch Publ Hlth, 665 Huntington Ave,Bldg 1,14th Floor, Boston, MA 02115 USA.
EM rhauser@hsph.harvard.edu
FU National Institute of Environmental Health Sciences [ES009718, ES000002,
   ES019178]; National Institute for Occupational Safety and Health
   [OH008578]
FX This work was supported by grant ES009718, ES000002, ES019178 from the
   National Institute of Environmental Health Sciences and grant OH008578
   from the National Institute for Occupational Safety and Health.
NR 37
TC 1
Z9 1
PU PERGAMON-ELSEVIER SCIENCE LTD
PI OXFORD
PA THE BOULEVARD, LANGFORD LANE, KIDLINGTON, OXFORD OX5 1GB, ENGLAND
SN 0890-6238
J9 REPROD TOXICOL
JI Reprod. Toxicol.
PD DEC
PY 2013
VL 42
BP 18
EP 23
DI 10.1016/j.reprotox.2013.06.071
PG 6
WC Reproductive Biology; Toxicology
SC Reproductive Biology; Toxicology
GA 260BD
UT WOS:000327569100002
ER

PT J
AU Mokarizadeh, A
   Rezvanfar, MA
   Dorostkar, K
   Abdollahi, M
AF Mokarizadeh, Aram
   Rezvanfar, Mohammad-Amin
   Dorostkar, Kamran
   Abdollahi, Mohammad
TI Mesenchymal stem cell derived microvesicles: Trophic shuttles for
   enhancement of sperm quality parameters
SO REPRODUCTIVE TOXICOLOGY
LA English
DT Article
DE Cryopreservation; Sperm; Mesenchymal stem cell-derived microvesicles;
   Viability; Motility; Antioxidant capacity; Reproductive toxicity
ID HUMAN SPERMATOZOA; DNA-DAMAGE; IN-VITRO; GROWTH-FACTOR;
   CRYOPRESERVATION; FERTILIZATION; MOTILITY; RATS
AB Diminishing sperm quality during cryopreservation process ends up in a complete or partial loss of sperm's fertilizing potential. Rehabilitation of such affected sperm is crucial to improve their fertilizing potential. A variety of evidence has indicated that secreted microvesicles (MVs) from mesenchymal stem cells (MSCs) are involved in regeneration of injured endogenous cells via shuttling MSC trophic molecules. Sperm obtained from cauda epididymides of adult male Wistar rats were equally assigned to four separate groups. Following suspension in cryoprotectant extender, sperm were untreated or treated with increasing concentrations of MSC-derived MVs (25, 50 and 100 mu g). After incubation in successive steps, sperm were cryopreserved. The frozen-thawed sperm were assessed for viability, motility and antioxidant capacity parameters. Consequently, expression levels of surface adhesion molecules (CD29, CD44, ICAM-I and VCAM-I) involved in sperm fusogenic and signaling properties, were assessed by flow cytometry. Results showed an enhanced quality parameters and adhesive properties of cryopreserved sperm following treatment with MSC-derived MVs. (C) 2013 Elsevier Inc. All rights reserved.
C1 [Mokarizadeh, Aram] Kurdistan Univ Med Sci, Dept Immunol, Fac Med, Sanandaj, Iran.
   [Rezvanfar, Mohammad-Amin; Abdollahi, Mohammad] Univ Tehran Med Sci, Fac Pharm, Tehran 1417614411, Iran.
   [Rezvanfar, Mohammad-Amin; Abdollahi, Mohammad] Univ Tehran Med Sci, Pharmaceut Sci Res Ctr, Tehran 1417614411, Iran.
   [Dorostkar, Kamran] Islamic Azad Univ, Sanandaj Branch, Dept Clin Sci, Fac Vet Med, Sanandaj, Iran.
RP Abdollahi, M (reprint author), Univ Tehran Med Sci, Fac Pharm, Tehran 1417614411, Iran.
EM Mohammad.Abdollahi@UToronto.Ca
NR 38
TC 0
Z9 0
PU PERGAMON-ELSEVIER SCIENCE LTD
PI OXFORD
PA THE BOULEVARD, LANGFORD LANE, KIDLINGTON, OXFORD OX5 1GB, ENGLAND
SN 0890-6238
J9 REPROD TOXICOL
JI Reprod. Toxicol.
PD DEC
PY 2013
VL 42
BP 78
EP 84
DI 10.1016/j.reprotox.2013.07.024
PG 7
WC Reproductive Biology; Toxicology
SC Reproductive Biology; Toxicology
GA 260BD
UT WOS:000327569100009
ER

PT J
AU Singh, AK
   Chattopadhyay, R
   Chakravarty, B
   Chaudhury, K
AF Singh, Abhay K.
   Chattopadhyay, Ratna
   Chakravarty, Baidyanath
   Chaudhury, Koel
TI Markers of oxidative stress in follicular fluid of women with
   endometriosis and tubal infertility undergoing IVF
SO REPRODUCTIVE TOXICOLOGY
LA English
DT Article
DE Oxidative stress; Trace elements; Endometriosis; Follicular fluid; In
   vitro fertilization (IVF); Oocyte quality; Pregnancy outcome
ID IN-VITRO FERTILIZATION; FREE-RADICAL DAMAGE; EMBRYO QUALITY;
   NITRIC-OXIDE; PERITONEAL-FLUID; OOCYTE QUALITY; SERUM MARKERS;
   HEAVY-METALS; VITAMIN-E; PREGNANCY
AB Oxidative stress and trace elements in the oocytes environment is explored in endometriosis and impact on in vitro fertilization (IVF) outcome assessed. Follicular fluid was aspirated at the time of oocyte retrieval from endometriosis (n = 200) and tubal infertility (n = 140) and the analytes measured using spectroscopy and HPLC. Increased concentration of reactive oxygen species (ROS), nitric oxide (NO), lipid peroxidation (LPO), iron, lead, cadmium and reduced levels of total antioxidant capacity (TAC), superoxide dismutase (SOD), catalase, glutathione peroxidase (GPx), glutathione reductase (GR), vitamins A, C, E, copper, zinc and selenium was observed compared to tubal infertility. Increased ROS and NO in endometriosis and tubal infertility associated with poor oocytes and embryo quality. Increased levels of ROS, NO, LPO, cadmium and lead were observed in women who did not become pregnant compared to women who did. Intrafollicular zinc levels were higher in women with endometriosis who subsequently became pregnant following IVF. (C) 2013 Elsevier Inc. All rights reserved.
C1 [Singh, Abhay K.; Chaudhury, Koel] Indian Inst Technol, Sch Med Sci & Technol, Kharagpur 721302, W Bengal, India.
   [Chattopadhyay, Ratna; Chakravarty, Baidyanath] Inst Reprod Med, Kolkata, W Bengal, India.
RP Chaudhury, K (reprint author), Indian Inst Technol, Sch Med Sci & Technol, Kharagpur 721302, W Bengal, India.
EM koeliitkgp@gmail.com
FU Department of Science and Technology, Government of West Bengal, India
   [882 (Sanc.)/ST/P/ST/9G-23/2007]; Government of India, Indian Council of
   Medical Research [3/1/JRF/88/MPD-2007]
FX The authors thank the Department of Science and Technology [grant no.
   882 (Sanc.)/ST/P/S&T/9G-23/2007], Government of West Bengal, India. The
   authors thank Priyanka Banerjee, Research Scholar, School of Medical
   Science and Technology, IIT Kharagpur for assisting in the preparation
   of the manuscript. One of the authors, Abhay Kumar Singh is grateful to
   the Government of India, Indian Council of Medical Research (Award No.
   3/1/JRF/88/MPD-2007), for financial support under the ICMR-JRF scheme.
NR 56
TC 1
Z9 1
PU PERGAMON-ELSEVIER SCIENCE LTD
PI OXFORD
PA THE BOULEVARD, LANGFORD LANE, KIDLINGTON, OXFORD OX5 1GB, ENGLAND
SN 0890-6238
J9 REPROD TOXICOL
JI Reprod. Toxicol.
PD DEC
PY 2013
VL 42
BP 116
EP 124
DI 10.1016/j.reprotox.2013.08.005
PG 9
WC Reproductive Biology; Toxicology
SC Reproductive Biology; Toxicology
GA 260BD
UT WOS:000327569100014
ER

PT J
AU Rochester, JR
AF Rochester, Johanna R.
TI Bisphenol A and human health: A review of the literature
SO REPRODUCTIVE TOXICOLOGY
LA English
DT Review
DE Bisphenol A; Human; Endocrine-disrupting chemicals; Epidemiology;
   Reproduction; Development; Metabolic disease; Thyroid
ID IN-VITRO FERTILIZATION; NUTRITION EXAMINATION SURVEY; DNA METHYLATION
   CHANGES; ENDOCRINE-DISRUPTING CHEMICALS; DENTAL COMPOSITE RESTORATIONS;
   CHILDRENS AMALGAM TRIAL; LOW-GRADE ALBUMINURIA; SPRAGUE-DAWLEY RATS;
   MOUSE MAMMARY-GLAND; BODY-MASS INDEX
AB There is growing evidence that bisphenol A (BPA) may adversely affect humans. BPA is an endocrine disruptor that has been shown to be harmful in laboratory animal studies. Until recently, there were relatively few epidemiological studies examining the relationship between BPA and health effects in humans. However, in the last year, the number of these studies has more than doubled. A comprehensive literature search found 91 studies linking BPA to human health; 53 published within the last year. This review outlines this body of literature, showing associations between BPA exposure and adverse perinatal, childhood, and adult health outcomes, including reproductive and developmental effects, metabolic disease, and other health effects. These studies encompass both prenatal and postnatal exposures, and include several study designs and population types. While it is difficult to make causal links with epidemiological studies, the growing human literature correlating environmental BPA exposure to adverse effects in humans, along with laboratory studies in many species including primates, provides increasing support that environmental BPA exposure can be harmful to humans, especially in regards to behavioral and other effects in children. (C) 2013 Elsevier Inc. All rights reserved.
C1 Endocrine Disrupt Exchange TEDX, Paonia, CO 81428 USA.
RP Rochester, JR (reprint author), Endocrine Disrupt Exchange TEDX, POB 1407, Paonia, CO 81428 USA.
EM johanna.rochester@gmail.com
FU Arkansas Community Foundation; Winslow Foundation; Johnson Family
   Foundation
FX This work was funded by The Arkansas Community Foundation, The Winslow
   Foundation, and The Johnson Family Foundation. The author would like to
   thank Carol Kwiatkowski, Ashley Bolden, John Vandenbergh, and Theo
   Colborn for their critical review of this manuscript.
NR 201
TC 17
Z9 17
PU PERGAMON-ELSEVIER SCIENCE LTD
PI OXFORD
PA THE BOULEVARD, LANGFORD LANE, KIDLINGTON, OXFORD OX5 1GB, ENGLAND
SN 0890-6238
J9 REPROD TOXICOL
JI Reprod. Toxicol.
PD DEC
PY 2013
VL 42
BP 132
EP 155
DI 10.1016/j.reprotox.2013.08.008
PG 24
WC Reproductive Biology; Toxicology
SC Reproductive Biology; Toxicology
GA 260BD
UT WOS:000327569100016
ER

PT J
AU Hosseinifar, H
   Sabbaghian, M
   Chehrazi, M
   Modarresi, T
   Alipour, FJ
   Gilani, MAS
AF Hosseinifar, Hani
   Sabbaghian, Marjan
   Chehrazi, Mohammad
   Modarresi, Tahereh
   Alipour, Firouz Jannat
   Gilani, Mohammad Ali Sadighi
TI Assessment of Deoxyribonucleic Acid Fragmentation Index, Testicular
   Volume, Semen Parameters, and Hormone Profile in Gonadotropin-treated
   Men With Hypogonadotropic Hypogonadism
SO UROLOGY
LA English
DT Article
ID HUMAN CHORIONIC-GONADOTROPIN; HUMAN MENOPAUSAL GONADOTROPIN; DEFICIENT
   INFERTILE MEN; SPERMATOGENESIS; THERAPY; SPERMATOZOA; VARICOCELE;
   QUALITY
AB OBJECTIVE To study the sperm deoxyribonucleic acid (DNA) fragmentation index (DFI), testicular volume, semen parameters, and hormone profile in human chorionic gonadotropin (hCG)- and human menopausal gonadotrophin (hMG)-treated patients with hypogonadotropic hypogonadism (HH) with and without a successful pregnancy.
   METHODS This is a cross sectional study. The study initially included 81 patients with HH and azoospermia at the Infertility Unit of Royan Institute between 2010 and 2012. Fifty-eight of 81 patients achieved >1 x 10(6) sperm/mL during hCG and hMG therapy. These 58 patients were divided into the following 2 groups: 20 patients with HH who achieved pregnancy in response to hCG/hMG (responders, 16 naturally and 4 by intrauterine insemination) and 38 gonadotropin-treated patients with HH with failed pregnancy (nonresponders, 29 naturally, 5 by intrauterine insemination, 1 by in vitro fertilization, and 3 by intracytoplasmic sperm injection). Sperm DNA fragmentation was visualized by terminal deoxynucleotidyl transferase dUTP nick end labeling (TUNEL) assay.
   RESULTS Average of DFI (responders: 13.45 +/- 0.64; nonresponders: 21.92 +/- 0.86), age, body mass index, testis volume semen parameters, and follicle-stimulating hormone, luteinizing hormone, and testosterone levels in the 2 groups were calculated. Cut-off point for DFI was determined by receiver operating curve analysis (17.5%).
   CONCLUSION It was shown that DFI in responders is significantly lower than DFI in nonresponders (P < .001), and duration of hCG and hMG therapy in responders is significantly higher than those of nonresponders (P < .05). DFI could be predictive of conception (P < .001; odds ratio 0.57; 95% confidence interval 0.417-0.778). It can be concluded that despite low sperm quality, especially sperm concentration in these patients, decreasing sperm DNA damage may result in successful fertilization. (C) 2013 Elsevier Inc.
C1 [Gilani, Mohammad Ali Sadighi] Acad Ctr Educ Culture & Res, Royan Inst Reprod Biomed, Dept Androl, Reprod Biomed Res Ctr, Tehran, Iran.
   Acad Ctr Educ Culture & Res, Royan Inst Reprod Biomed, Dept Epidemiol & Reprod Hlth, Tehran, Iran.
   Univ Tehran Med Sci, Shariati Hosp, Dept Urol, Tehran, Iran.
RP Gilani, MAS (reprint author), Acad Ctr Educ Culture & Res, Royan Inst Reprod Biomed, Dept Androl, Reprod Biomed Res Ctr, Tehran, Iran.
EM masadighi@gmail.com
FU Royan Institute
FX This study was supported by grants from the Royan Institute.
NR 22
TC 0
Z9 0
PU ELSEVIER SCIENCE INC
PI NEW YORK
PA 360 PARK AVE SOUTH, NEW YORK, NY 10010-1710 USA
SN 0090-4295
EI 1527-9995
J9 UROLOGY
JI Urology
PD DEC
PY 2013
VL 82
IS 6
BP 1291
EP 1295
DI 10.1016/j.urology.2013.06.041
PG 5
WC Urology & Nephrology
SC Urology & Nephrology
GA 259QB
UT WOS:000327540300032
ER

PT J
AU Zeng, Y
   Lv, Z
   Gu, LL
   Wang, L
   Zhou, ZM
   Zhu, H
   Zhou, Q
   Sha, JH
AF Zeng, Yan
   Lv, Zhuo
   Gu, Leilei
   Wang, Liu
   Zhou, Zuomin
   Zhu, Hui
   Zhou, Qi
   Sha, Jiahao
TI Preimplantation genetic diagnosis (PGD) influences adrenal development
   and response to cold stress in resulting mice
SO CELL AND TISSUE RESEARCH
LA English
DT Article
DE Preimplantation genetic diagnosis (PGD); Assisted reproduction
   technology (ART); Adrenal gland; Corticosterone; Cold stress; Mouse
   (ICR)
ID IN-VITRO FERTILIZATION; COMPARATIVE GENOMIC HYBRIDIZATION; ASSISTED
   REPRODUCTIVE TECHNOLOGY; METABOLIC SYNDROME; DISORDERS; GROWTH;
   STEROIDOGENESIS; EMBRYOS; BIOPSY; CELLS
AB Preimplantation genetic diagnosis (PGD) has gained widespread application in clinical medicine and hence the health of PGD offspring needs to be systematically assessed. Given the critical role of the stress response in growth and health, assessments of the development and function of the stress system might help to clarify the health outcomes of PGD. In this study, we constructed a PGD-conceived mouse model and used naturally conceived mice as controls; we used this model to evaluate the potential effect of PGD procedures on the stress system of the offspring. Serum and tissues of stress organs, namely the hypothalamus, locus coeruleus and adrenal gland, were collected from 5-week-old mice in the basal state or after cold stress. The serum levels of stress-related hormones and the structural and functional indices of the stress organs were then examined. In the basal state, ultrastructural abnormalities and low expression of genes involved in steroid hormone synthesis were found in the adrenals of the PGD mice, which had low corticosterone and high epinephrine levels compared with those of control mice. After acute cold stress, the PGD mice continued to show structural and glucocorticoid secretion abnormalities resulting in a late response to the environmental change. Thus, our study indicates that PGD manipulations affect adrenal development, result in structural and functional abnormalities of the adrenals in the offspring and influence their reactivity and adaptability to cold stress.
C1 [Zeng, Yan; Gu, Leilei; Zhou, Zuomin; Zhu, Hui; Sha, Jiahao] Nanjing Med Univ, Dept Histol & Embryol, State Key Lab Reprod Med, Nanjing 210029, Jiangsu, Peoples R China.
   [Lv, Zhuo; Wang, Liu; Zhou, Qi] Chinese Acad Sci, Inst Zool, State Key Lab Reprod Biol, Beijing 100101, Peoples R China.
RP Zhu, H (reprint author), Nanjing Med Univ, Dept Histol & Embryol, State Key Lab Reprod Med, Nanjing 210029, Jiangsu, Peoples R China.
EM njzhuhui@njmu.edu.cn; qzhou@ioz.ac.cn
RI Lu, Zhuo/D-4517-2014
FU Major State Basic Research Development Program of China (973 Program)
   [2012CB944902]; National Science Foundation of China [31271604]
FX This study was supported by grants from the Major State Basic Research
   Development Program of China (973 Program; no. 2012CB944902) and from
   the National Science Foundation of China (no. 31271604).
NR 35
TC 0
Z9 0
PU SPRINGER
PI NEW YORK
PA 233 SPRING ST, NEW YORK, NY 10013 USA
SN 0302-766X
EI 1432-0878
J9 CELL TISSUE RES
JI Cell Tissue Res.
PD DEC
PY 2013
VL 354
IS 3
BP 729
EP 741
DI 10.1007/s00441-013-1728-1
PG 13
WC Cell Biology
SC Cell Biology
GA 256OE
UT WOS:000327322300007
ER

PT J
AU Li, YR
   Sun, XH
   Zang, LL
   Zhang, Q
   Li, JC
   Zou, SH
AF Li, Yiran
   Sun, Xiuhua
   Zang, Lili
   Zhang, Quan
   Li, Jichun
   Zou, Shuhua
TI Correlation between steroid hormonal levels and cardiac function in
   women during controlled ovarian hyperstimulation
SO ENDOCRINE
LA English
DT Article
DE COH; Echocardiography; IVF; Estradiol; Progesterone; Cardiac function
ID CARDIOVASCULAR-DISEASE; POSTMENOPAUSAL WOMEN; ESTRADIOL LEVEL;
   SEX-HORMONES; HEART; RISK; FERTILIZATION; PROGESTERONE; INHIBITION;
   APOPTOSIS
AB During in vitro fertilization-embryo transfer (IVF-ET) treatment, most women require controlled ovarian hyperstimulation (COH). COH with gonadotropins results in an increase in steroid hormonal levels; however, it is unclear what impact these high concentrations of steroid hormones have on cardiac heart function. The purpose of this study was to examine the effect of high levels of estradiol (E-2) and progesterone (P) during COH treatment on cardiac function in women undergoing IVF-ET. A total of 34 women with infertility due to tubal or male factors treated with COH and 28 women with normal menstrual cycles who underwent ovulation monitoring only were enrolled in this study. The serum levels of steroid hormones and the parameters of echocardiography at different time points during the natural menstrual cycles of the control group and the corresponding time points during COH treatment of the study group were compared. The independent sample with the t test, the paired sample with t test, chi (2) test, and Pearson correlation analysis were applied. The steroid hormonal levels were significantly different between natural menstrual cycles and COH treatment cycles. Left ventricular end-diastolic volume (LVEDV) reached the highest level on day 7 after oocyte pickup; in contrast, ejection fraction (LVEF) was the lowest level on the same day. On day 16 after ET, E-2 and P levels were maintained in the pregnant women in the study group; however, the levels of those hormones returned to those of a natural menstrual cycle in non-pregnant women. The parameters of LVEF and LVEDV significantly correlated with E-2 concentrations. High levels of E-2 during COH treatment may temporarily affect cardiac function, suggesting that COH intervention is relatively safe; however, a certain level of risk might exist.
C1 [Li, Yiran; Li, Jichun] Ningxia Med Univ, Ningxia 750004, Peoples R China.
   [Sun, Xiuhua] Qingdao Municipal Hosp, Lab Echocardiog, Qingdao, Peoples R China.
   [Zang, Lili; Zhang, Quan; Zou, Shuhua] Qingdao Women & Children Hosp, Ctr Reprod Med, Qingdao, Peoples R China.
   [Zou, Shuhua] Ocean Univ China, Qingdao, Peoples R China.
RP Zou, SH (reprint author), Ocean Univ China, 5 Yushan Rd, Qingdao, Peoples R China.
EM zzsshh87516@yahoo.com.cn
FU Qingdao Municipal Science and Technology Commission
FX The authors are grateful to Professor Ri-Cheng Chian at Department of
   Obstetrics and Gynecology, McGill University, Montreal, Canada for his
   help to revise this manuscript. We thank Yi Zhou and Yan Zhao for
   helpful suggestions on the manuscript. We also thank Xiaoyan Wang, Lei
   Gao, Zhaojin Du, and other members of reproductive center for their
   support of this study. This study was supported by Qingdao Municipal
   Science and Technology Commission.
NR 23
TC 0
Z9 0
PU HUMANA PRESS INC
PI TOTOWA
PA 999 RIVERVIEW DRIVE SUITE 208, TOTOWA, NJ 07512 USA
SN 1355-008X
EI 1559-0100
J9 ENDOCRINE
JI Endocrine
PD DEC
PY 2013
VL 44
IS 3
BP 784
EP 789
DI 10.1007/s12020-013-9953-7
PG 6
WC Endocrinology & Metabolism
SC Endocrinology & Metabolism
GA 257PD
UT WOS:000327396300031
ER

PT J
AU Whirledge, S
   Cidlowski, JA
AF Whirledge, Shannon
   Cidlowski, John A.
TI A Role for Glucocorticoids in Stress-Impaired Reproduction: Beyond the
   Hypothalamus and Pituitary
SO ENDOCRINOLOGY
LA English
DT Review
ID BETA-HYDROXYSTEROID DEHYDROGENASE; RAT LEYDIG-CELLS;
   GONADOTROPIN-RELEASING-HORMONE; MESSENGER-RIBONUCLEIC-ACID;
   FOLLICLE-STIMULATING-HORMONE; IN-VITRO FERTILIZATION; TESTICULAR
   GERM-CELLS; OVARIAN 11-BETA-HYDROXYSTEROID DEHYDROGENASE; INTRAUTERINE
   GROWTH RESTRICTION; ENDOMETRIAL STROMAL CELLS
AB In addition to the well-characterized role of the sex steroid receptors in regulating fertility and reproduction, reproductive events are also mediated by the hypothalamic-pituitary-adrenal axis in response to an individual's environment. Glucocorticoid secretion in response to stress contributes to the well-characterized suppression of the hypothalamic-pituitary-gonadal axis through central actions in the hypothalamus and pituitary. However, both animal and in vitro studies indicate that other components of the reproductive system are also regulated by glucocorticoids. Furthermore, in the absence of stress, it appears that homeostatic glucocorticoid signaling plays a significant role in reproduction and fertility in all tissues comprising the hypothalamic-pituitary-gonadal axis. Indeed, as central regulators of the immune response, glucocorticoids are uniquely poised to integrate an individual's infectious, inflammatory, stress, nutritional, and metabolic status through glucocorticoid receptor signaling in target tissues. Endocrine signaling between tissues regulating the immune and stress response and those determining reproductive status provides an evolutionary advantage, facilitating the trade-off between reproductive investment and offspring fitness. This review focuses on the actions of glucocorticoids in tissues important for fertility and reproduction, highlighting recent studies that show glucocorticoid signaling plays a significant role throughout the hypothalamic-pituitary-gonadal axis and characterizing these effects as permissive or inhibitory in terms of facilitating reproductive success.
C1 [Whirledge, Shannon; Cidlowski, John A.] NIEHS, Lab Signal Transduct, NIH, Dept Hlth & Human Serv, Res Triangle Pk, NC 27709 USA.
RP Cidlowski, JA (reprint author), NIEHS, NIH, MD F3-07,POB 12233, Res Triangle Pk, NC 27709 USA.
EM cidlows1@niehs.nih.gov
FU Intramural Research Program of the National Institutes of Health,
   National Institute of Environmental Health Sciences
FX This research was supported by the Intramural Research Program of the
   National Institutes of Health, National Institute of Environmental
   Health Sciences.
NR 251
TC 0
Z9 0
PU ENDOCRINE SOC
PI CHEVY CHASE
PA 8401 CONNECTICUT AVE, SUITE 900, CHEVY CHASE, MD 20815-5817 USA
SN 0013-7227
EI 1945-7170
J9 ENDOCRINOLOGY
JI Endocrinology
PD DEC
PY 2013
VL 154
IS 12
BP 4450
EP 4468
DI 10.1210/en.2013-1652
PG 19
WC Endocrinology & Metabolism
SC Endocrinology & Metabolism
GA 259RY
UT WOS:000327545200004
ER

PT J
AU Jimenez, PT
   Frolova, AI
   Chi, MM
   Grindler, NM
   Willcockson, AR
   Reynolds, KA
   Zhao, QH
   Moley, KH
AF Jimenez, Patricia T.
   Frolova, Antonina I.
   Chi, Maggie M.
   Grindler, Natalia M.
   Willcockson, Alexandra R.
   Reynolds, Kasey A.
   Zhao, Quihong
   Moley, Kelle H.
TI DHEA-Mediated Inhibition of the Pentose Phosphate Pathway Alters Oocyte
   Lipid Metabolism in Mice
SO ENDOCRINOLOGY
LA English
DT Article
ID POLYCYSTIC-OVARY-SYNDROME; SERUM LUTEINIZING-HORMONE; ENCLOSED MOUSE
   OOCYTES; IN-VITRO FERTILIZATION; MATURE CYCLING RATS; DEVELOPMENTAL
   COMPETENCE; RECURRENT MISCARRIAGE; GLUCOSE-METABOLISM; ANTRAL FOLLICLES;
   FEMALE RATS
AB Women with polycystic ovary syndrome (PCOS) and hyperandrogenism have altered hormone levels and suffer from ovarian dysfunction leading to subfertility. We have attempted to generate a model of hyperandrogenism by feeding mice chow supplemented with dehydroepiandrosterone (DHEA), an androgen precursor that is often elevated in women with PCOS. Treated mice had polycystic ovaries, low ovulation rates, disrupted estrous cycles, and altered hormone levels. Because DHEA is an inhibitor of glucose-6-phosphate dehydrogenase, the rate-limiting enzyme in the pentose phosphate pathway, we tested the hypothesis that oocytes from DHEA-exposed mice would have metabolic disruptions. Citrate levels, glucose-6-phosphate dehydrogenase activity, and lipid content in denuded oocytes from these mice were significantly lower than controls, suggesting abnormal tricarboxylic acid and pentose phosphate pathway metabolism. The lipid and citrate effects were reversible by supplementation with nicotinic acid, a precursor for reduced nicotinamide adenine dinucleotide phosphate. These findings suggest that elevations in systemic DHEA can have a negative impact on oocyte metabolism and may contribute to poor pregnancy outcomes in women with hyperandrogenism and PCOS.
C1 [Jimenez, Patricia T.] Univ Texas SW Med Ctr Dallas, Dept Obstet & Gynecol, Dallas, TX 75390 USA.
   [Willcockson, Alexandra R.] Univ Texas SW Med Ctr Dallas, Div Basic Sci, Dallas, TX 75390 USA.
   [Frolova, Antonina I.; Chi, Maggie M.; Grindler, Natalia M.; Reynolds, Kasey A.; Zhao, Quihong; Moley, Kelle H.] Washington Univ, Sch Med, Dept Obstet & Gynecol, St Louis, MO 63110 USA.
   [Zhao, Quihong] Washington Univ, Sch Med, Div Clin Res, St Louis, MO USA.
RP Moley, KH (reprint author), BJC Inst Hlth, 425 South Euclid Ave,Box 8064, St Louis, MO 63110 USA.
EM moleyk@wustl.edu
FU NIH [T32 HD040135, F30DK083224, R01HD065435, P30 DK56341]
FX This work was supported by NIH Grants T32 HD040135 (to P. T. J.),
   F30DK083224(to A. I. F.), R01HD065435(to K. H. M.), and P30 DK56341.
NR 62
TC 2
Z9 2
PU ENDOCRINE SOC
PI CHEVY CHASE
PA 8401 CONNECTICUT AVE, SUITE 900, CHEVY CHASE, MD 20815-5817 USA
SN 0013-7227
EI 1945-7170
J9 ENDOCRINOLOGY
JI Endocrinology
PD DEC
PY 2013
VL 154
IS 12
BP 4835
EP 4844
DI 10.1210/en.2012-2140
PG 10
WC Endocrinology & Metabolism
SC Endocrinology & Metabolism
GA 259RY
UT WOS:000327545200038
ER

PT J
AU Drusedau, M
   Dreesen, JC
   Derks-Smeets, I
   Coonen, E
   van Golde, R
   van Echten-Arends, J
   Kastrop, PMM
   Blok, MJ
   Gomez-Garcia, E
   Geraedts, JP
   Smeets, HJ
   de Die-Smulders, CE
   Paulussen, AD
AF Drusedau, Marion
   Dreesen, Jos C.
   Derks-Smeets, Inge
   Coonen, Edith
   van Golde, Ron
   van Echten-Arends, Jannie
   Kastrop, Peter M. M.
   Blok, Marinus J.
   Gomez-Garcia, Encarna
   Geraedts, Joep P.
   Smeets, Hubert J.
   de Die-Smulders, Christine E.
   Paulussen, Aimee D.
TI PGD for hereditary breast and ovarian cancer: the route to universal
   tests for BRCA1 and BRCA2 mutation carriers
SO EUROPEAN JOURNAL OF HUMAN GENETICS
LA English
DT Article
DE PGD; HBOC; BRCA1; BRCA2; microsatellites; mutation
ID PREIMPLANTATION GENETIC DIAGNOSIS; INTRACYTOPLASMIC SPERM INJECTION;
   PRACTICE GUIDELINES; ESHRE PGD; FERTILIZATION; CONSORTIUM; FAMILIES;
   DISEASE; EMBRYOS; WOMEN
AB Preimplantation Genetic Diagnosis (PGD) is a method of testing in vitro embryos as an alternative to prenatal diagnosis with possible termination of pregnancy in case of an affected child. Recently, PGD for hereditary breast and ovarian cancer caused by BRCA1 and BRCA2 mutations has found its way in specialized labs. We describe the route to universal single-cell PGD tests for carriers of BRCA1/2 mutations. Originally, mutation-specific protocols with one or two markers were set up and changed when new couples were not informative. This route of changing protocols was finalized after 2 years with universal tests for both BRCA1 and BRCA2 mutation carriers based on haplotyping of, respectively, 6 (BRCA1) and 8 (BRCA2) microsatellite markers in a multiplex PCR. Using all protocols, 30 couples had a total of 47 PGD cycles performed. Eight cycles were cancelled upon IVF treatment due to hypostimulation. Of the remaining 39 cycles, a total of 261 embryos were biopsied and a genetic diagnosis was obtained in 244 (93%). In 34 of the 39 cycles (84.6%), an embryo transfer was possible and resulted in 8 pregnancies leading to a fetal heart beat per oocyte retrieval of 20.5% and a fetal heart beat per embryonic transfer of 23.5%. The preparation time and costs for set-up and validation of tests are minimized. The informativity of microsatellite markers used in the universal PGD-PCR tests is based on CEPH and deCODE pedigrees, making the tests applicable in 90% of couples coming from these populations.
C1 [Drusedau, Marion; Dreesen, Jos C.; Derks-Smeets, Inge; Blok, Marinus J.; Gomez-Garcia, Encarna; Geraedts, Joep P.; Smeets, Hubert J.; de Die-Smulders, Christine E.; Paulussen, Aimee D.] Univ Med Ctr, Dept Clin Genet, Maastricht, Netherlands.
   [Dreesen, Jos C.; Derks-Smeets, Inge; van Golde, Ron; Blok, Marinus J.; Gomez-Garcia, Encarna; Geraedts, Joep P.; Smeets, Hubert J.; de Die-Smulders, Christine E.; Paulussen, Aimee D.] Univ Med Ctr, Sch Oncol & Dev Biol GROW, Maastricht, Netherlands.
   [Coonen, Edith; van Golde, Ron] Univ Med Ctr, Dept Obstet & Gynaecol, IVF Lab, Maastricht, Netherlands.
   [van Echten-Arends, Jannie] Univ Groningen, Univ Med Ctr Groningen, Dept Obstet & Gynaecol, Groningen, Netherlands.
   [Kastrop, Peter M. M.] Univ Med Ctr Utrecht, Dept Reprod Med, Utrecht, Netherlands.
RP Paulussen, AD (reprint author), Maastricht Univ, Med Ctr, Dept Clin Genet, Postbus 5800, NL-6202 AZ Maastricht, Netherlands.
EM aimee.paulussen@mumc.nl
NR 25
TC 2
Z9 2
PU NATURE PUBLISHING GROUP
PI LONDON
PA MACMILLAN BUILDING, 4 CRINAN ST, LONDON N1 9XW, ENGLAND
SN 1018-4813
EI 1476-5438
J9 EUR J HUM GENET
JI Eur. J. Hum. Genet.
PD DEC
PY 2013
VL 21
IS 12
BP 1361
EP 1368
DI 10.1038/ejhg.2013.50
PG 8
WC Biochemistry & Molecular Biology; Genetics & Heredity
SC Biochemistry & Molecular Biology; Genetics & Heredity
GA 257AK
UT WOS:000327355100007
ER

PT J
AU Alper, MM
AF Alper, Michael M.
TI Experience with ISO quality control in assisted reproductive technology
SO FERTILITY AND STERILITY
LA English
DT Article
ID IN-VITRO FERTILIZATION
AB Assisted reproductive technology (ART) programs are complex organizations requiring the integration of multiple disciplines. ISO 9001:2008 is a quality management system that is readily adaptable to an ART program. The value that ISO brings to the entire organization includes control of documents, clear delineation of responsibilities of staff members, documentation of the numerous processes and procedures, improvement in tracking and reducing errors, and overall better control of systems. A quality ART program sets quality objectives and monitors their progress. ISO provides a sense of transparency within the organization and clearer understanding of how service is provided to patients. Most importantly, ISO provides the framework to allow for continual improvement. (C) 2013 by American Society for Reproductive Medicine.
C1 Boston IVF, Waltham, MA 02451 USA.
RP Alper, MM (reprint author), Boston IVF, 130 2nd Ave, Waltham, MA 02451 USA.
EM malper@bostonivf.com
NR 4
TC 1
Z9 1
PU ELSEVIER SCIENCE INC
PI NEW YORK
PA 360 PARK AVE SOUTH, NEW YORK, NY 10010-1710 USA
SN 0015-0282
EI 1556-5653
J9 FERTIL STERIL
JI Fertil. Steril.
PD DEC
PY 2013
VL 100
IS 6
BP 1503
EP 1508
DI 10.1016/j.fertnstert.2013.08.055
PG 6
WC Obstetrics & Gynecology; Reproductive Biology
SC Obstetrics & Gynecology; Reproductive Biology
GA 259NG
UT WOS:000327533000011
ER

PT J
AU de Ziegler, D
   Gambone, JC
   Meldrum, DR
   Chapron, C
AF de Ziegler, Dominique
   Gambone, Joseph C.
   Meldrum, David R.
   Chapron, Charles
TI Risk and safety management in infertility and assisted reproductive
   technology (ART): from the doctor's office to the ART procedure
SO FERTILITY AND STERILITY
LA English
DT Article
DE Risk; patient safety; medical error; aviation
ID IN-VITRO FERTILIZATION; SINGLE EMBRYO-TRANSFER; OOCYTE RETRIEVAL; PELVIC
   ABSCESS; PERINATAL OUTCOMES; PATIENT SAFETY; PLACENTAL WEIGHT;
   PREGNANCIES; METAANALYSIS; POPULATION
AB Risk and safety management (RSM) is receiving increasing attention in medicine, with the goals of reducing medical error and increasing quality of care. The principles and tools of RSM can and should be applied to assisted reproductive technology (ART), a field that has already made significant progress in reducing the undesirable and sometimes dangerous consequences of treatment. ART is a prime area of medicine to contribute and help to lead the application of RSM and patient safety because it has been ahead of many other fields of medicine in standardizing treatment, certifying and auditing practitioners, and reporting standardized outcomes, and because treatments are applied to otherwise healthy individuals where exposure to risk may be less acceptable. (C) 2013 by American Society for Reproductive Medicine.
C1 [de Ziegler, Dominique; Chapron, Charles] Univ Paris 05, CHU Cochin, AP HP, Paris Sorbonne Cite,Dept Obstet Gynecol & Reprod, Paris, France.
   [Gambone, Joseph C.; Meldrum, David R.] Univ Calif Los Angeles, David Geffen Sch Med, Los Angeles, CA 90095 USA.
   [Meldrum, David R.] Reprod Partners Med Grp, Redondo Beach, CA USA.
   [Chapron, Charles] CNRS, Cochin Inst, UMR 8104, ISERM U1016, Paris, France.
RP de Ziegler, D (reprint author), Hop Cochin, Serv Gynecol Obstet 2, Grp Hop Paris Ctr Cochin Broca Hotel, 53 Ave Observ, F-75014 Paris, France.
EM ddeziegler@me.com
NR 40
TC 0
Z9 0
PU ELSEVIER SCIENCE INC
PI NEW YORK
PA 360 PARK AVE SOUTH, NEW YORK, NY 10010-1710 USA
SN 0015-0282
EI 1556-5653
J9 FERTIL STERIL
JI Fertil. Steril.
PD DEC
PY 2013
VL 100
IS 6
BP 1509
EP 1517
DI 10.1016/j.fertnstert.2013.10.020
PG 9
WC Obstetrics & Gynecology; Reproductive Biology
SC Obstetrics & Gynecology; Reproductive Biology
GA 259NG
UT WOS:000327533000012
ER

PT J
AU Luke, B
   Brown, MB
   Wantman, E
   Baker, VL
   Grow, DR
   Stern, JE
AF Luke, Barbara
   Brown, Morton B.
   Wantman, Ethan
   Baker, Valerie L.
   Grow, Daniel R.
   Stern, Judy E.
TI Second try: who returns for additional assisted reproductive technology
   treatment and the effect of a prior assisted reproductive technology
   birth
SO FERTILITY AND STERILITY
LA English
DT Article
DE Prior ART live birth; autologous cycles; donor cycles; live-birth rates
ID IN-VITRO FERTILIZATION; COUPLES DISCONTINUE; LIVE-BIRTH; RATES; CYCLES;
   PROBABILITY; INFERTILITY; PREGNANCY; DROPOUT; COHORT
AB Objective: To evaluate the effect of a prior assisted reproductive technology (ART) live birth on subsequent live-birth rates.
   Design: Historical cohort study.
   Setting: Clinic-based data.
   Patient(s): The study population included 297,635 women with 549,278 cycles from 2004 to 2010 from the Society for Assisted Reproductive Technology Clinic Outcome Reporting System. Try 1 refers to ART cycles up to and including the first live birth, try 2 to ART cycles after a first live birth.
   Intervention(s): None.
   Main Outcome Measure(s): Live-birth rates by cycle number, try number, and oocyte source.
   Result(s): Younger women at try 1 are more likely to return for try 2. Women returning for try 2 were more likely to have had an ART singleton versus multiple birth (33.2% after a try 1 singleton versus 8.1% after twins and 4.9% after triplets) and were less likely to have a diagnosis of diminished ovarian reserve or tubal factors. Live-birth rates were significantly higher for try 2 compared with try 1 for autologous fresh cycles, averaging 7.7 percentage points higher over five cycles. Live-birth rates were not significantly different for try 2 versus try 1 with thawed autologous cycles or either fresh or thawed donor cycles.
   Conclusion(s): These results indicate that when fresh autologous oocytes can be used, live-birth rates per cycle are significantly greater after a prior history of an ART live birth. (C) 2013 by American Society for Reproductive Medicine.
C1 [Luke, Barbara] Michigan State Univ, Dept Obstet Gynecol & Reprod Biol, E Lansing, MI 48824 USA.
   [Brown, Morton B.] Univ Michigan, Sch Publ Hlth, Dept Biostat, Ann Arbor, MI 48109 USA.
   [Wantman, Ethan] Redshift Technol, New York, NY USA.
   [Baker, Valerie L.] Stanford Univ, Med Ctr, Dept Obstet & Gynecol, Div Reprod Endocrinol, Stanford, CA 94305 USA.
   [Grow, Daniel R.] Tufts Univ, Baystate Med Ctr, Dept Obstet & Gynecol, Springfield, MA USA.
   [Stern, Judy E.] Geisel Sch Med Dartmouth, Dept Obstet & Gynecol, Lebanon, NH USA.
RP Luke, B (reprint author), Michigan State Univ, 965 Fee Rd,East Fee Hall,Room 628, E Lansing, MI 48824 USA.
EM lukeb@msu.edu
FU Society for Assisted Reproductive Technology (SART); SART
FX B.L. reports consulting fees from Society for Assisted Reproductive
   Technology (SART). M.B.B. has nothing to disclose. E.W. reports personal
   fees from SART. V.L.B. has nothing to disclose. D.R.G. has nothing to
   disclose. J.E.S. has nothing to disclose.Supported by SART.
NR 17
TC 0
Z9 0
PU ELSEVIER SCIENCE INC
PI NEW YORK
PA 360 PARK AVE SOUTH, NEW YORK, NY 10010-1710 USA
SN 0015-0282
EI 1556-5653
J9 FERTIL STERIL
JI Fertil. Steril.
PD DEC
PY 2013
VL 100
IS 6
BP 1580
EP 1584
DI 10.1016/j.fertnstert.2013.07.1993
PG 5
WC Obstetrics & Gynecology; Reproductive Biology
SC Obstetrics & Gynecology; Reproductive Biology
GA 259NG
UT WOS:000327533000024
ER

PT J
AU Ying, Y
   Zhong, YP
   Zhou, CQ
   Xu, YW
   Miao, BY
   Wang, Q
   Li, J
AF Ying, Ying
   Zhong, Yi-ping
   Zhou, Can-quan
   Xu, Yan-wen
   Miao, Ben-yu
   Wang, Qiong
   Li, Jie
TI Preliminary investigation of the impact of anticentromere antibody on
   oocyte maturation and embryo cleavage
SO FERTILITY AND STERILITY
LA English
DT Article
DE Anticentromere antibody; antinuclear antibody; oocyte; embryo
ID IN-VITRO FERTILIZATION; PROGRESSIVE SYSTEMIC-SCLEROSIS; ANTINUCLEAR
   ANTIBODIES; AUTOIMMUNE ANTIBODIES; IMPLANTATION FAILURE;
   SPONTANEOUS-ABORTION; CHROMOSOME MOVEMENT; LUPUS-ERYTHEMATOSUS; CREST
   SYNDROME; PREGNANCY RATE
AB Objective: To explore whether anticentromere antibody (ACA) is the most significant antibody among antinuclear antibodies (ANA), which adversely affect oocyte maturation, embryo cleavage, and pregnancy outcome in women undergoing an intracytoplasmic sperm injection program.
   Design: Retrospective, nested case-control study.
   Setting: Center for reproductive medicine, university hospital.
   Patient(s): A total of 187 women receiving the first intracytoplasmic sperm injection cycle were enrolled in this study, including 20 women with positive ACA and ANA (ACA[+]/ANA[+] group), 51 women with negative ACA and positive ANA(ACA[-]/ANA[+] group), and 116 patients with negative ACA and ANA (ACA[-]/ANA[-] group). Patients in the three groups were age-matched.
   Intervention(s): None.
   Main Outcome Measure(s): Percentages of germinal vesicle, metaphase I, and metaphase II oocytes, embryo cleavage rate, number of high-quality embryos, and rates of pregnancy and implantation.
   Result(s): The metaphase I oocyte percentage was markedly higher and the metaphase II oocyte percentage and the normal cleavage rate were significantly lower in the ACA[+]/ANA[+] group as compared with the ACA[-]/ANA[+] group. Furthermore, statistically significant differences were found in rates of pregnancy and implantation among the three groups. However, no significant difference was found between any two groups owing to the small sample size, except for a significantly lower implantation rate being found in the ACA[+]/ANA[+] group when compared with the ACA[-]/ANA[-] group.
   Conclusion(s): Our data suggest that ACA may be the essential marker for defective oocytes or embryos in infertile women with any type of ANA. (C) 2013 by American Society for Reproductive Medicine.
C1 [Ying, Ying; Zhong, Yi-ping; Zhou, Can-quan; Xu, Yan-wen; Miao, Ben-yu; Wang, Qiong; Li, Jie] Sun Yat Sen Univ, Reprod Med Ctr, Affiliated Hosp 1, Key Lab Reprod Med Guangdong Prov, Guangzhou 510080, Guangdong, Peoples R China.
RP Zhou, CQ (reprint author), Sun Yat Sen Univ, Reprod Med Ctr, Affiliated Hosp 1, 58 Zhongshan Rd 2, Guangzhou 510080, Guangdong, Peoples R China.
EM zhoucanquan@hotmail.com
NR 31
TC 0
Z9 0
PU ELSEVIER SCIENCE INC
PI NEW YORK
PA 360 PARK AVE SOUTH, NEW YORK, NY 10010-1710 USA
SN 0015-0282
EI 1556-5653
J9 FERTIL STERIL
JI Fertil. Steril.
PD DEC
PY 2013
VL 100
IS 6
BP 1585
EP 1589
DI 10.1016/j.fertnstert.2013.07.1998
PG 5
WC Obstetrics & Gynecology; Reproductive Biology
SC Obstetrics & Gynecology; Reproductive Biology
GA 259NG
UT WOS:000327533000025
ER

PT J
AU Boots, CE
   Gustofson, RL
   Feinberg, EC
AF Boots, Christina E.
   Gustofson, Robert L.
   Feinberg, Eve C.
TI Does methotrexate administration for ectopic pregnancy after in vitro
   fertilization impact ovarian reserve or ovarian responsiveness?
SO FERTILITY AND STERILITY
LA English
DT Article
DE Methotrexate; ectopic pregnancy; in vitro fertilization; ovarian
   reserve; ovarian responsiveness
ID REPRODUCTIVE-PERFORMANCE; WOMEN; FERTILITY
AB Objective: To evaluate the effects of methotrexate (MTX) on the future fertility of women undergoing IVF by comparing ovarian reserve and ovarian responsiveness in the IVF cycle before and after an ectopic pregnancy (EP) treated with MTX.
   Design: Retrospective cohort study.
   Setting: Private reproductive endocrinology and infertility practice.
   Patient(s): Sixty-six women undergoing IVF before and after receiving MTX for an EP.
   Intervention(s): Methotrexate administration and ovarian stimulation.
   Main Outcome Measure(s): Markers of ovarian reserve (day 3 FSH, antral follicle count), measures of ovarian responsiveness (duration of stimulation, peak E-2 level, total dose of gonadotropins, number of oocytes retrieved, fertilization rate), and time from MTX administration to subsequent IVF cycle.
   Result(s): There were no differences after MTX administration in body mass index (BMI), FSH, or antral follicle count. A greater dose of gonadotropins was used in the cycle after MTX, but there were no differences in numbers of oocytes retrieved or high quality embryos transferred. As expected, there was a slight increase in age in the subsequent IVF cycle. The pregnancy rates (PR) were comparable to the average PRs within the practice when combining all age groups.
   Conclusion(s): Methotrexate remains the first line of therapy for medical management of asymptomatic EP and does not compromise ovarian reserve, ovarian responsiveness, or IVF success in subsequent cycles. (Fertil Steril (R) 2013;100:1590-3. (C) 2013 by American Society for Reproductive Medicine.)
C1 [Boots, Christina E.] Univ Chicago, Chicago, IL 60637 USA.
   [Boots, Christina E.; Feinberg, Eve C.] NorthShore Univ Hlth Syst, Chicago, IL USA.
   [Gustofson, Robert L.] Colorado Ctr Reprod Med, Chicago, IL USA.
   [Feinberg, Eve C.] Fertil Ctr Illinois, Highland Pk, IL 60035 USA.
RP Feinberg, EC (reprint author), Fertil Ctr Illinois, 767 Pk Ave West,Suite 190, Highland Pk, IL 60035 USA.
EM eve.feinberg@integramed.com
NR 19
TC 4
Z9 4
PU ELSEVIER SCIENCE INC
PI NEW YORK
PA 360 PARK AVE SOUTH, NEW YORK, NY 10010-1710 USA
SN 0015-0282
EI 1556-5653
J9 FERTIL STERIL
JI Fertil. Steril.
PD DEC
PY 2013
VL 100
IS 6
BP 1590
EP 1593
DI 10.1016/j.fertnstert.2013.08.007
PG 4
WC Obstetrics & Gynecology; Reproductive Biology
SC Obstetrics & Gynecology; Reproductive Biology
GA 259NG
UT WOS:000327533000026
ER

PT J
AU Xiao, JS
   Chang, S
   Chen, SY
AF Xiao, Jinsong
   Chang, Shuang
   Chen, Shuangyun
TI The effectiveness of gonadotropin-releasing hormone antagonist in poor
   ovarian responders undergoing in vitro fertilization: a systematic
   review and meta-analysis
SO FERTILITY AND STERILITY
LA English
DT Article
DE GnRH antagonist; in vitro fertilization; meta-analysis; poor ovarian
   responders
ID GNRH AGONIST PROTOCOL; RANDOMIZED CONTROLLED-TRIAL; IVF; STIMULATION;
   QUALITY; VS.
AB Objective: To evaluate the effectiveness of gonadotropin-releasing hormone (GnRH) antagonist in poor ovarian responders undergoing in vitro fertilization (IVF).
   Design: Systematic review and meta-analysis.
   Setting: Affiliated hospital with a medical university.
   Patient(s): None.
   Intervention(s): Electronic search.
   Main Outcome Measure(s): Clinical pregnancy rate, number of oocytes retrieved, cycle cancellation rate.
   Result(s): A total of 12 published studies (1,332 cases) were included. Both the stimulation period (mean difference [MD], -0.43; 95% confidence interval [CI], -0.68 to -0.17) and the gonadotropin dosage (MD, -5.41; 95% CI, -7.51 to -3.31) were statistically significantly lower in the GnRH antagonist protocol than in the long GnRH agonist protocol. Both the endometrial thickness (MD -0.45; 95% CI, -0.76 to -0.13) and estrogen (E-2) level on the day of hCG administration (MD, -1,299.15; 95% CI, -1,716.34 to -881.95) were statistically significantly lower in the GnRH antagonist protocol than the GnRH agonist protocol. Fewer oocytes were retrieved for the GnRH antagonist protocol than the long GnRH agonist protocol (MD, -0.34; 95% CI, -0.54 to -0.13) or the short GnRH agonist protocol (MD, -0.54; 95% CI, -0.9, 8 to -0.10). The cycle cancellation and clinical pregnancy rates were not statistically significantly different between the two groups.
   Conclusion(s): Compared with GnRH agonist protocols, the GnRH antagonist protocol is associated with fewer oocytes retrieved, lower E-2 levels, and thinner endometrium whereas the clinical pregnancy and cycle cancellation rates are similar. (Fertil Steril (R) 2013;100:1594-601. (C)2013 by American Society for Reproductive Medicine.)
C1 [Xiao, Jinsong] Hubei Univ Med, Reprod Med Ctr, Taihe Hosp, Shiyan City, Hubei Province, Peoples R China.
   [Chang, Shuang] Hubei Univ Med, Dept Oncol, Taihe Hosp, Shiyan City, Hubei Province, Peoples R China.
   [Chen, Shuangyun] Hubei Univ Med, Dept Obstet & Gynecol, Taihe Hosp, Shiyan City, Hubei Province, Peoples R China.
RP Xiao, JS (reprint author), Hubei Univ Med, Reprod Med Ctr, Taihe Hosp, Shiyan City, Hubei Province, Peoples R China.
EM xjs660310@163.com
NR 23
TC 0
Z9 0
PU ELSEVIER SCIENCE INC
PI NEW YORK
PA 360 PARK AVE SOUTH, NEW YORK, NY 10010-1710 USA
SN 0015-0282
EI 1556-5653
J9 FERTIL STERIL
JI Fertil. Steril.
PD DEC
PY 2013
VL 100
IS 6
BP 1594
EP +
DI 10.1016/j.fertnstert.2013.08.024
PG 17
WC Obstetrics & Gynecology; Reproductive Biology
SC Obstetrics & Gynecology; Reproductive Biology
GA 259NG
UT WOS:000327533000027
ER

PT J
AU Herrero, J
   Tejera, A
   Albert, C
   Vidal, C
   de los Santos, M
   Meseguer, M
AF Herrero, Javier
   Tejera, Alberto
   Albert, Carmela
   Vidal, Carmina
   Jose de los Santos, Maria
   Meseguer, Marcos
TI A time to look back: analysis of morphokinetic characteristics of human
   embryo development
SO FERTILITY AND STERILITY
LA English
DT Article
DE Embryo development; morphokinetic; time-lapse; data analysis; reference
   embryo cohort
ID IN-VITRO FERTILIZATION; PREDICTS DEVELOPMENT; LAPSE; IMPLANTATION;
   BLASTOCYST; PREGNANCY; SELECTION; KINETICS; CULTURE; QUALITY
AB Objective: To describe the times associated with the morphological changes that occur in the embryo during preimplantation development based on the largest sample size described with time lapse.
   Design: Cohort study.
   Setting: University-affiliated private center.
   Patient(s): A total of 9,530 embryos from 1,806 intracytoplasmic sperm injection (ICSI) cycles.
   Intervention(s): None.
   Main Outcome Measure(s): Using a time-lapse system, embryo images were acquired for at least 68 hours, in some cases reaching 120-130 hours. Embryo cleavage time points up to 8-cell-stage (t2-t8) as well as morulae (tM) and blastocyst formation (tB) were registered in hours after ICSI. Additionally, duration of the cell cycle (cc) and synchrony (s) of the second and third cell cycles were defined. Finally, four subgroups of embryos were considered: the "regular divisions" group excluded embryos with a direct cleavage from 1 to 3 or 2 to 5 cells, and the "viable 8-cell," the "viable blastocyst," and "implanted embryos" groups included only embryos viable to the 8-cell stage, blastocyst stage, or transferred and successfully implanted, respectively.
   Result(s): Averages of times in the general population were: t2 = 27.9 hours, t3 = 38.2 hours, t4 = 40.7 hours, t5 = 51.0 hours, t6 = 54.1 hours, t7 = 56.7 hours, t8 = 59.1 hours, tM = 86.6 hours, tB = 104.1 hours, cc2 = 10.3 hours, cc3 = 12.8 hours, s2 = 2.7 hours, and s3 = 9.9 hours. Comparison between groups showed significant differences between regular divisions and viable 8 cells for t2, t3, t5, cc2, cc3, s2, and s3; between 8 cells and blastocyst for t5, t8, tM, cc3, and s2; and between blastocyst and implanted embryos for t8, tM, tB, and s2. Differences in timing related to morphology of cleavage- and blastocyst-stage embryos were detected.
   Conclusion(s): A time-lapse monitoring system applied to embryology allows accuracy and objectivity when defining the basis of embryo development within a clinic. The sample size is the largest ever described that provides consistent information about the normal distribution of embryo developmental timings. (Fertil Steril (R) 2013;100:1602-9. (C)2013 by American Society for Reproductive Medicine.)
C1 [Herrero, Javier; Tejera, Alberto; Albert, Carmela; Vidal, Carmina; Jose de los Santos, Maria; Meseguer, Marcos] Univ Valencia, Inst Valenciano Infertilidad, Valencia, Spain.
RP Meseguer, M (reprint author), Inst Valenciano Infertilidad, Plaza Policia Local 3, Valencia 46015, Spain.
EM marcos.meseguer@ivi.es
FU CDTI-EUREKA [E!4503]
FX This work was supported by CDTI-EUREKA E!4503 (Spanish Government and
   European Community).
NR 30
TC 1
Z9 1
PU ELSEVIER SCIENCE INC
PI NEW YORK
PA 360 PARK AVE SOUTH, NEW YORK, NY 10010-1710 USA
SN 0015-0282
EI 1556-5653
J9 FERTIL STERIL
JI Fertil. Steril.
PD DEC
PY 2013
VL 100
IS 6
BP 1602
EP +
DI 10.1016/j.fertnstert.2013.08.033
PG 12
WC Obstetrics & Gynecology; Reproductive Biology
SC Obstetrics & Gynecology; Reproductive Biology
GA 259NG
UT WOS:000327533000028
ER

PT J
AU Asante, A
   Coddington, CC
   Schenck, L
   Stewart, EA
AF Asante, Albert
   Coddington, Charles C.
   Schenck, Louis
   Stewart, Elizabeth A.
TI Thin endometrial stripe does not affect likelihood of achieving
   pregnancy in clomiphene citrate/intrauterine insemination cycles
SO FERTILITY AND STERILITY
LA English
DT Article
DE Endometrial stripe thickness; transvaginal ultrasound; intrauterine
   insemination
ID IN-VITRO FERTILIZATION; INTRAUTERINE INSEMINATION; UNEXPLAINED
   INFERTILITY; ASSISTED REPRODUCTION; OVARIAN STIMULATION; THICKNESS;
   CITRATE; PATTERN; IMPLANTATION; APPEARANCE
AB Objective: To determine whether there is a correlation between preovulatory endometrial stripe thickness (EST) and pregnancy rates in clomiphene citrate (CC)/IUI cycles.
   Design: Retrospective cohort.
   Setting: Infertility clinic of an academic medical center.
   Patient(s): A total of 262 patients completed 562 transvaginal ultrasound-monitored CC/IUI cycles from January 2005 through December 2012.
   Intervention(s): All patients received oral CC. In 362 of the cycles, a single dose of gonadotropin was administered on cycle day 9 (MinStim). A transvaginal ultrasound was performed on cycle day 10, 11, or 12.
   Main Outcome Measure(s): Pregnancy rate per initiated cycle.
   Result(s): A total of 91 pregnancies ensued, yielding a pregnancy rate of 16.2% per initiated cycle. Pregnancy rates did not vary with EST <6 mm, 6-9 mm, and >9 mm (14.8%, 16.3%, and 19.0%, respectively). There was no significant difference in mean EST between stimulation types (6.8 mm for CC vs. 6.7 mm for MinStim). When conception and nonconception cycles were compared, no difference in mean EST (6.9 mm vs. 6.8 mm, respectively) was observed. Area under the receiver operating characteristic curve for the probability of pregnancy based on EST was 0.51.
   Conclusion(s): Preovulatory EST had no significant correlation with pregnancy rates in CC/IUI cycles. The decision to switch from CC to another treatment strategy should be influenced by factors other than thin endometrial stripe. (Fertil Steril (R) 2013;100:1610-4. (C)2013 by American Society for Reproductive Medicine.)
C1 [Asante, Albert; Coddington, Charles C.; Stewart, Elizabeth A.] Mayo Clin, Div Reprod Endocrinol & Infertil, Dept Obstet & Gynecol, Rochester, MN 55905 USA.
   [Schenck, Louis] Mayo Clin, Div Biomed Stat & Informat, Rochester, MN 55905 USA.
RP Asante, A (reprint author), Mayo Clin, 200 1st St SW, Rochester, MN 55905 USA.
EM asante.albert@mayo.edu
FU Eunice Kennedy Shriver National Institute of Child Health and Human
   Development; InSightec; Focused Ultrasound Foundation
FX A.A. has nothing to disclose. C. C. C. has nothing to disclose. L. S.
   holds stock in Medtronic and Johnson and Johnson. E. A. S. is a Board
   Member with Bayer Healthcare; has consultancies with Abbott, Gynesonics,
   and Bayer; has grants from the Eunice Kennedy Shriver National Institute
   of Child Health and Human Development and InSightec; receives royalties
   from UpToDate, Johns Hopkins University Press, and the Massachusetts
   Medical Society; and has had travel expenses paid by Focused Ultrasound
   Foundation.
NR 20
TC 0
Z9 0
PU ELSEVIER SCIENCE INC
PI NEW YORK
PA 360 PARK AVE SOUTH, NEW YORK, NY 10010-1710 USA
SN 0015-0282
EI 1556-5653
J9 FERTIL STERIL
JI Fertil. Steril.
PD DEC
PY 2013
VL 100
IS 6
BP 1610
EP +
DI 10.1016/j.fertnstert.2013.08.035
PG 6
WC Obstetrics & Gynecology; Reproductive Biology
SC Obstetrics & Gynecology; Reproductive Biology
GA 259NG
UT WOS:000327533000029
ER

PT J
AU Maheshwari, A
   Kalampokas, T
   Davidson, J
   Bhattacharya, S
AF Maheshwari, Abha
   Kalampokas, Theodoros
   Davidson, Jill
   Bhattacharya, Siladitya
TI Obstetric and perinatal outcomes in singleton pregnancies resulting from
   the transfer of blastocyst-stage versus cleavage-stage embryos generated
   through in vitro fertilization treatment: a systematic review and
   meta-analysis
SO FERTILITY AND STERILITY
LA English
DT Article
DE IVF; ICSI; obstetric outcomes; perinatal outcomes; cleavage; blastocyst
ID INCREASED RISK; IMPLANTATION; CULTURE; TIME; IVF
AB Objective: To perform a systematic review and meta-analysis of obstetric and perinatal complications in singleton pregnancies after the transfer of blastocyst-stage and cleavage-stage embryos generated through IVF.
   Design: Systematic review.
   Setting: University hospital.
   Patient(s): Singleton pregnancies resulting from ET at the blastocyst stage versus those at the cleavage stage.
   Intervention(s): Medline, EMBASE, Cochrane Central Register of Clinical Trials DARE, and CINAHL (1980-2013) were searched. Two independent reviewers extracted data and assessed the methodological quality of the relevant studies using CASP scoring. Risk ratios and risk differences were calculated in Rev Man 5.1.
   Main Outcome Measure(s): Very preterm birth, preterm birth, small for gestational age, low birth weight, very low birth weight, congenital anomalies, perinatal mortality, preeclampsia, and placenta previa.
   Result(s): In vitro fertilization pregnancies occurring as a result of ET at the blastocyst stage were associated with a higher relative risk (RR; 95% confidence interval [CI]) of preterm (RR 1.27; 95% CI 1.22-1.31) and very preterm delivery (RR 1.22; 95% CI 1.10-1.35) in comparison with those resulting from the transfer of cleavage-stage embryos. The risk of growth restriction was lower in babies conceived through blastocyst transfer (RR 0.82; 95% CI 0.77-0.88).
   Conclusion(s): Data from observational studies show that ET at the blastocyst stage is associated with a higher risk of very preterm delivery. However, we were not able to adjust for confounders. Perinatal outcome data from existing randomized trials are needed to determine the safety of ET at the blastocyst stage compared with the cleavage stage. (Fertil Steril (R) 2013;100:1615-21. (C)2013 by American Society for Reproductive Medicine.)
C1 [Maheshwari, Abha] NHS Grampian, Reprod Med, Aberdeen AB25 2ZL, Scotland.
   [Kalampokas, Theodoros] Aberdeen Matern Hosp, Assisted Reprod Unit, Aberdeen, Scotland.
   [Davidson, Jill] Univ Aberdeen, Aberdeen, Scotland.
   [Bhattacharya, Siladitya] Univ Aberdeen, Div Appl Hlth Sci, Aberdeen, Scotland.
RP Maheshwari, A (reprint author), NHS Grampian, Aberdeen AB25 2ZL, Scotland.
EM abha.maheshwari@abdn.ac.uk
NR 19
TC 3
Z9 3
PU ELSEVIER SCIENCE INC
PI NEW YORK
PA 360 PARK AVE SOUTH, NEW YORK, NY 10010-1710 USA
SN 0015-0282
EI 1556-5653
J9 FERTIL STERIL
JI Fertil. Steril.
PD DEC
PY 2013
VL 100
IS 6
BP 1615
EP +
DI 10.1016/j.fertnstert.2013.08.044
PG 17
WC Obstetrics & Gynecology; Reproductive Biology
SC Obstetrics & Gynecology; Reproductive Biology
GA 259NG
UT WOS:000327533000030
ER

PT J
AU Griesinger, G
   Mannaerts, B
   Andersen, CY
   Witjes, H
   Kolibianakis, EM
   Gordon, K
AF Griesinger, Georg
   Mannaerts, Bernadette
   Andersen, Claus Yding
   Witjes, Han
   Kolibianakis, Efstratios M.
   Gordon, Keith
TI Progesterone elevation does not compromise pregnancy rates in high
   responders: a pooled analysis of in vitro fertilization patients treated
   with recombinant follicle-stimulating hormone/gonadotropin-releasing
   hormone antagonist in six trials
SO FERTILITY AND STERILITY
LA English
DT Article
DE rFSH; Puregon; controlled ovarian stimulation; progesterone; GnRH
   antagonist
ID CONTROLLED OVARIAN STIMULATION; LIVE BIRTH-RATES; SERUM PROGESTERONE;
   GNRH-AGONIST; PREMATURE LUTEINIZATION; LEUPROLIDE ACETATE; IVF/ICSI
   CYCLES; EMBRYO TRANSFER; IVF CYCLES; WOMEN
AB Objective: To compare the impact of elevated P during the late follicular phase on the chance of pregnancy in low, normal, and high responders.
   Design: Retrospective combined analysis from six clinical trials.
   Setting: IVF centers.
   Patient(s): Women up to 39 years of age with a regular menstrual cycle and an indication for ovarian stimulation before IVF/intracytoplasmic sperm injection.
   Intervention(s): Ovarian stimulation with recombinant (r) FSH in a GnRH antagonist protocol.
   Main Outcome Measure(s): Ongoing pregnancy rates (OPRs) assessed with the use of univariate and multivariate analyses according to serum P levels <= 1.5 ng/mL versus >1.5 ng/mL on the day of hCG administration and compared among low (1-5 oocytes), normal (6-18 oocytes), and high (>18 oocytes) responders.
   Result(s): A total of 157/1,866 women (8.4%; 95% confidence interval [CI] 7.2%-9.8%) had elevated P. Incidence of elevated P increased from 4.5% in low responders to 19.0% in high responders. Overall, OPRs were significantly lower in women with elevated P. Per started cycle, the >1.5 to <= 1.5 ng/mL adjusted odds ratio was 0.55 (95% CI 0.37-0.81). OPRs were not impaired in high responders with P elevation and were significantly higher compared with normal responders with P elevation.
   Conclusion(s): The incidence of elevated P increases with ovarian response, and elevated P at a threshold of 1.5 ng/mL is independently associated with a decreased chance of pregnancy in low to normal responders, but not in high responders, when using an rFSH/GnRH antagonist protocol. (Fertil Steril (R) 2013;100:1622-8. (C)2013 by American Society for Reproductive Medicine.)
C1 [Griesinger, Georg] Univ Clin Schleswig Holstein, Dept Reprod Med & Gynecol Endocrinol, D-23538 Lubeck, Germany.
   [Mannaerts, Bernadette; Witjes, Han] MSD, Oss, Netherlands.
   [Andersen, Claus Yding] Univ Copenhagen Hosp, Reprod Biol Lab, DK-2100 Copenhagen, Denmark.
   [Kolibianakis, Efstratios M.] Aristotle Univ Thessaloniki, Human Reprod Unit, Sch Med, GR-54006 Thessaloniki, Greece.
   [Gordon, Keith] Merck Sharp & Dohme Corp, Whitehouse Stn, NJ USA.
RP Griesinger, G (reprint author), Univ Clin Schleswig Holstein, Dept Reprod Med & Gynecol Endocrinol, D-23538 Lubeck, Germany.
FU Merck Sharp & Dohme Corp., a subsidiary of Merck & Co., Whitehouse
   Station, New Jersey
FX Editorial assistance was provided by Christina Campbell, Ph.D., of
   PAREXEL. That assistance was funded by Merck Sharp & Dohme Corp., a
   subsidiary of Merck & Co., Whitehouse Station, New Jersey.
NR 28
TC 3
Z9 3
PU ELSEVIER SCIENCE INC
PI NEW YORK
PA 360 PARK AVE SOUTH, NEW YORK, NY 10010-1710 USA
SN 0015-0282
EI 1556-5653
J9 FERTIL STERIL
JI Fertil. Steril.
PD DEC
PY 2013
VL 100
IS 6
BP 1622
EP +
DI 10.1016/j.fertnstert.2013.08.045
PG 10
WC Obstetrics & Gynecology; Reproductive Biology
SC Obstetrics & Gynecology; Reproductive Biology
GA 259NG
UT WOS:000327533000031
ER

PT J
AU Harton, GL
   Munne, S
   Surrey, M
   Grifo, J
   Kaplan, B
   McCulloh, DH
   Griffin, DK
   Wells, D
AF Harton, Gary L.
   Munne, Santiago
   Surrey, Mark
   Grifo, Jamie
   Kaplan, Brian
   McCulloh, David H.
   Griffin, Darren K.
   Wells, Dagan
CA PGD Practitioners Grp
TI Diminished effect of maternal age on implantation after preimplantation
   genetic diagnosis with array comparative genomic hybridization
SO FERTILITY AND STERILITY
LA English
DT Article
DE Preimplantation genetic screening; embryo biopsy; aneuploidy; elective
   single-embryo transfer
ID RANDOMIZED CONTROLLED-TRIAL; IN-VITRO FERTILIZATION; REDUCES PREGNANCY
   LOSS; SPONTANEOUS-ABORTIONS; CHROMOSOME-ABNORMALITIES;
   CLINICAL-APPLICATION; HUMAN EMBRYOS; RECURRENT MISCARRIAGE; BLASTOCYST
   BIOPSY; POOR-PROGNOSIS
AB Objective: To assess the relationship between maternal age, chromosome abnormality, implantation, and pregnancy loss.
   Design: Multicenter retrospective study.
   Setting: IVF centers in the United States.
   Patient(s): IVF patients undergoing chromosome screening.
   Intervention(s): Embryo biopsy on day 3 or day 5/6 with preimplantation genetic diagnosis (PGD) by array comparative genomic hybridization.
   Main Outcome Measure(s): Aneuploidy, implantation, pregnancy, and loss rates.
   Result(s): Aneuploidy rates increased with maternal age from 53% to 93% for day 3 biopsies and from 32% to 85% for blastocyst biopsies. Implantation rates for euploid embryos for ages <35-42 years did not decrease after PGD: ranges 44%-32% for day 3 and 51%-40% for blastocyst. Ongoing pregnancy rates per transfer did not decrease for maternal ages <42 years after PGD with day 3 biopsy (48.5%-38.1%) or blastocyst biopsy (64.4%-54.5%). Patients >42 years old had implantation rates of 23.3% (day 3), 27.7% (day 5/6), and the pregnancy rate with day 3 biopsy was 9.3% and with day 5 biopsy 10.3%.
[truncated: 73,967,754 more chars]
