# Supplementary material for: Invisible Brain: Knowledge in Research Works and Neuron Activity
Source: PLoS One. 2016 Jul 20;11(7):e0158590. doi: 10.1371/journal.pone.0158590 (PMC4954711; doi:10.1371/journal.pone.0158590)
Supplement: S2 File — (ZIP) [file pone.0158590.s002.zip › InVitroFertilization_pubmed.txt]

PMID- 25144031
STAT- Publisher
DA  - 20140822
ISBN- 0309041287
PB  - National Academies Press (US)
DP  - 1989
BTI - Medically Assisted Conception: An Agenda for Research
AB  - This book results from a study by a committee of the Institute of Medicine and
      the National Research Council's Board on Agriculture. The committee examined the 
      scientific foundations of medically assisted conception and developed an agenda
      for basic research in reproductive and developmental biology that would
      contribute to advances in the clinical and agricultural practice of in vitro
      fertilization and embryo transfer. The volume also discusses some barriers to
      progress in research and ways of lowering them, and explains the scientific
      issues important to ethical decision making.
CI  - Copyright (c) National Academy of Sciences.
CN  - Institute of Medicine (US) and National Research Council (US) Committee on the
      Basic Science Foundations of Medically Assisted Conception
LA  - eng
PT  - Book
PL  - Washington (DC)
EDAT- 2014/08/22 06:00
MHDA- 2014/08/22 06:00
CDAT- 2014/08/22 06:00
AID - NBK235193 [bookaccession]

PMID- 24926185
OWN - PIP
STAT- PubMed-not-MEDLINE
DA  - 20140613
DCOM- 20140613
LR  - 20140616
IS  - 1016-1430 (Print)
IS  - 1016-1430 (Linking)
VI  - 27
IP  - 4
DP  - 2013 Nov
TI  - Harlequin ichthyosis in a neonate born with assisted reproductive technology: a
      case report.
PG  - 229-32
AB  - Harlequin ichthyosis is a rare and the most severe form of congenital ichthyosis.
      Although prenatal diagnosis isdifficult for this disorder, recently, this
      obstacle has markedly improved with the use of DNA-based prenataldiagnosis. Here 
      in, we presented a neonate with harlequin ichthyosis born by assisted
      reproductive technology(ART). In this case, the diagnosis of harlequin ichthyosis
      was not established by conventional prenatal screening.
FAU - Farhadi, Roya
AU  - Farhadi R
AD  - Assistant professor of neonatology, Pediatric department of Booali-Sina Hospital,
      Mazandaran University of Medical science, Sari, Iran. dr.royafarhadi@gmail.com.
FAU - Kazemi, Seyyed Habib
AU  - Kazemi SH
AD  - MD., Vice-chancellor for Treatment, Mazandaran University of Medical science,
      Sari, Iran, dr.ss.kazemi@gmail.com.
LA  - eng
PT  - Journal Article
PL  - Iran
TA  - Med J Islam Repub Iran
JT  - Medical journal of the Islamic Republic of Iran
JID - 8910777
PMC - PMC4011414
OID - NLM: PMC4011414
OTO - NOTNLM
OT  - Assisted reproductive technology
OT  - Harlequin fetus
OT  - Harlequin ichthyosis
OT  - In vitro fertilization
OT  - Prenatal diagnosis
EDAT- 2014/06/14 06:00
MHDA- 2014/06/14 06:01
CRDT- 2014/06/14 06:00
PHST- 2013/02/03 [received]
PHST- 2013/05/26 [revised]
PHST- 2013/05/30 [accepted]
PST - ppublish
SO  - Med J Islam Repub Iran. 2013 Nov;27(4):229-32.

PMID- 24844075
OWN - NLM
STAT- MEDLINE
DA  - 20140521
DCOM- 20140603
IS  - 1321-2753 (Print)
IS  - 1321-2753 (Linking)
VI  - 31
IP  - 2
DP  - 2013 Sep
TI  - Influential report says sex selection not harmful.
PG  - 25-6
FAU - Kouros, Nicole
AU  - Kouros N
LA  - eng
PT  - News
PL  - Australia
TA  - Monash Bioeth Rev
JT  - Monash bioethics review
JID - 100973394
SB  - IM
MH  - *Bioethical Issues
MH  - Female
MH  - Fertilization in Vitro/*ethics
MH  - Great Britain
MH  - Humans
MH  - Male
MH  - Sex Preselection/*ethics/*psychology
MH  - Sex Ratio
EDAT- 2014/05/23 06:00
MHDA- 2014/06/04 06:00
CRDT- 2014/05/22 06:00
PST - ppublish
SO  - Monash Bioeth Rev. 2013 Sep;31(2):25-6.

PMID- 24844073
OWN - NLM
STAT- MEDLINE
DA  - 20140521
DCOM- 20140603
IS  - 1321-2753 (Print)
IS  - 1321-2753 (Linking)
VI  - 31
IP  - 2
DP  - 2013 Sep
TI  - Britain set to be first to allow three-parent IVF.
PG  - 24
FAU - Kouros, Nicole
AU  - Kouros N
LA  - eng
PT  - News
PL  - Australia
TA  - Monash Bioeth Rev
JT  - Monash bioethics review
JID - 100973394
RN  - 0 (DNA, Mitochondrial)
SB  - IM
MH  - DNA, Mitochondrial/*genetics
MH  - Ethics, Medical
MH  - Fertilization in Vitro/*ethics/*legislation & jurisprudence
MH  - Gene Transfer Techniques/*ethics
MH  - Great Britain
MH  - Humans
MH  - Mitochondrial Diseases/*genetics/*prevention & control
MH  - Transgenes/*genetics
EDAT- 2014/05/23 06:00
MHDA- 2014/06/04 06:00
CRDT- 2014/05/22 06:00
PST - ppublish
SO  - Monash Bioeth Rev. 2013 Sep;31(2):24.

PMID- 24844067
OWN - NLM
STAT- MEDLINE
DA  - 20140521
DCOM- 20140603
IS  - 1321-2753 (Print)
IS  - 1321-2753 (Linking)
VI  - 31
IP  - 2
DP  - 2013 Sep
TI  - Survey finds half of women approve of sex selection.
PG  - 19-20
FAU - Kouros, Nicole
AU  - Kouros N
LA  - eng
PT  - News
PL  - Australia
TA  - Monash Bioeth Rev
JT  - Monash bioethics review
JID - 100973394
SB  - IM
MH  - *Attitude
MH  - Australia
MH  - Ethics Committees
MH  - Ethics, Medical
MH  - Female
MH  - Fertilization in Vitro/ethics/legislation & jurisprudence
MH  - Humans
MH  - Public Opinion
MH  - Sex Preselection/*ethics/*psychology
EDAT- 2014/05/23 06:00
MHDA- 2014/06/04 06:00
CRDT- 2014/05/22 06:00
PST - ppublish
SO  - Monash Bioeth Rev. 2013 Sep;31(2):19-20.

PMID- 24844053
OWN - NLM
STAT- MEDLINE
DA  - 20140521
DCOM- 20140603
IS  - 1321-2753 (Print)
IS  - 1321-2753 (Linking)
VI  - 31
IP  - 2
DP  - 2013 Sep
TI  - Australian women able to buy American eggs.
PG  - 5
FAU - Kouros, Nicole
AU  - Kouros N
LA  - eng
PT  - News
PL  - Australia
TA  - Monash Bioeth Rev
JT  - Monash bioethics review
JID - 100973394
SB  - IM
MH  - Australia
MH  - Biological Specimen Banks/*ethics/legislation & jurisprudence
MH  - Female
MH  - Fertilization in Vitro/*ethics/legislation & jurisprudence
MH  - Humans
MH  - International Agencies/*ethics/legislation & jurisprudence
MH  - Tissue Donors/*ethics/legislation & jurisprudence
MH  - United States
EDAT- 2014/05/23 06:00
MHDA- 2014/06/04 06:00
CRDT- 2014/05/22 06:00
PST - ppublish
SO  - Monash Bioeth Rev. 2013 Sep;31(2):5.

PMID- 24757341
OWN - NLM
STAT- PubMed-not-MEDLINE
DA  - 20140423
DCOM- 20140423
LR  - 20140425
IS  - 0971-9202 (Print)
IS  - 0975-6434 (Linking)
VI  - 64
IP  - 2
DP  - 2014 Apr
TI  - Serum estradiol as a predictor of success of in vitro fertilization.
PG  - 124-9
LID - 10.1007/s13224-013-0470-7 [doi]
AB  - AIM: The aim of this study was to assess the role of total serum estradiol on the
      day of injection HCG, estradiol per mature follicle, and estradiol per oocytes
      retrieved (OR) on clinical pregnancy rate (CPR) and oocyte/embryo quality in
      assisted reproduction. MATERIALS AND METHODS: A retrospective review of 342 in
      vitro fertilization cycles with normal ovarian reserve in women who underwent
      long GnRH agonist protocol was included. The outcomes assessed are number of OR, 
      number of mature oocytes (MO), number of oocytes fertilized (FO), fertilization
      rate, number of embryos cleaved (EC), cleavage rate (CR), number of Grade I
      embryos (E), number of cryopreserved embryos (CPE), and CPR. The
      Estradiol/follicle ratio (E2/fol) was defined as estradiol level per mature
      follicle >14 mm in diameter. Estradiol/oocyte (E2/O) ratio was defined as
      estradiol level per OR. These two ratios were categorized by the 25th percentile 
      into four groups. RESULTS: A positive correlation was seen between E2/fol and OR 
      (r = .334, p value = .0001), MO (r = .335, p value = .0001), FO (r = .222, p
      value = .002), and CPE (r = .289, p value = .0001). Increased CPR was seen in
      Group C (E2/fol = 200-299.99) compared to Group A, B, and D (p value = .033).
      With E2/O ratio, negative correlation was seen between E2/O and OR (r = -.281, p 
      value = .002), MO (r = -.296, p value = .008), FO (r = -.220, p value = .003), EC
      (r = -.211, p value = .004), Grade 1 embryo (r = -.216, p value = .001), and CPE 
      (r = -.206, p value = .005). No difference in FR, CR, or CPR was seen. No
      difference was seen in CPR with total serum estradiol. CONCLUSIONS: In
      conclusion, serum estradiol is an important determinant of IVF success. While
      total serum estradiol does not exert any positive or negative influence on IVF
      outcome, estradiol per mature follicle and retrieved oocytes do have an impact.
      Pregnancy rate is better when E2/fol is between 200 and 299.99 pg/ml. Also,
      increasing serum E2/fol positively correlates with better oocytes and embryo
      quality. In contrast, E2/O negatively correlates with oocytes and embryo quality 
      parameters.
FAU - Mittal, Suneeta
AU  - Mittal S
AD  - Department of Obstetrics and Gynecology, All India Institute of Medical Sciences,
      New Delhi, India.
FAU - Gupta, Prerna
AU  - Gupta P
AD  - Department of Obstetrics and Gynecology, All India Institute of Medical Sciences,
      New Delhi, India.
FAU - Malhotra, Neena
AU  - Malhotra N
AD  - Department of Obstetrics and Gynecology, All India Institute of Medical Sciences,
      New Delhi, India.
FAU - Singh, Neeta
AU  - Singh N
AD  - Department of Obstetrics and Gynecology, All India Institute of Medical Sciences,
      New Delhi, India.
LA  - eng
PT  - Journal Article
DEP - 20131101
PL  - India
TA  - J Obstet Gynaecol India
JT  - Journal of obstetrics and gynaecology of India
JID - 0374763
PMC - PMC3984655
OID - NLM: PMC3984655 [Available on 04/01/15]
OTO - NOTNLM
OT  - Assisted reproduction
OT  - Clinical pregnancy rate
OT  - Estradiol
OT  - Follicle
OT  - In vitro fertilization
OT  - Oocytes
EDAT- 2014/04/24 06:00
MHDA- 2014/04/24 06:01
CRDT- 2014/04/24 06:00
PMCR- 2015/04/01 00:00
PHST- 2013/03/18 [received]
PHST- 2013/09/02 [accepted]
PHST- 2013/11/01 [epublish]
AID - 10.1007/s13224-013-0470-7 [doi]
AID - 470 [pii]
PST - ppublish
SO  - J Obstet Gynaecol India. 2014 Apr;64(2):124-9. doi: 10.1007/s13224-013-0470-7.
      Epub 2013 Nov 1.

PMID- 24672167
OWN - NLM
STAT- PubMed-not-MEDLINE
DA  - 20140327
DCOM- 20140327
LR  - 20140331
IS  - 0974-1208 (Print)
IS  - 1998-4766 (Linking)
VI  - 6
IP  - 4
DP  - 2013 Oct
TI  - Anesthetic management for oocyte retrieval: An exploratory analysis comparing
      outcome in in vitro fertilization cycles with and without pre-implantation
      genetic diagnosis.
PG  - 263-6
LID - 10.4103/0974-1208.126303 [doi]
AB  - PURPOSE: To date, there has been no comparison of outcomes in women undergoing
      anesthesia for in vitro fertilization (IVF) oocyte retrieval for the purpose of
      pre-implantation genetic diagnosis (PGD) because of their or their partner's
      genetic disease relative to the outcome in women requiring IVF because of
      fertility issues. MATERIALS AND METHODS: A prospective observational study,
      wherein all demographic and anesthetic management data were collected from IVF
      and PGD units' records for a 6-month period. Descriptive analyses and parametric 
      tests were employed. RESULTS: There were 307 cases IVF and 76 cases PGD: most
      (97.4% and 99.7%, respectively) received general anesthesia with propofol and
      fentanyl +/- dipyrone (90.5% and 93.3%, respectively) with no adverse effects.
      The only statistically significant difference between IVF and PGD groups that was
      potentially clinically significant was post-procedure recovery time (23.0 +/-
      20.4 vs. 29.4 +/- 35.8 min, respectively; P < 0.0001), but is explainable as
      greater caution by Anesthesiologists for higher-risk PGD cases having autosomal
      dominant diseases that may impact anesthesia management (myotonic dystrophy,
      neurofibromatosis, Marfan's); two of these cases also recovered in the general
      post-anesthesia care unit, as a precaution for early diagnosis and treatment of
      potential post-procedural complication. CONCLUSIONS: Results of this first-ever
      survey of anesthesia for PGD compared with IVF cases imply that
      propofol-and-fentanyl-based anesthesia is safe and can be recommended, bearing in
      mind that with patients who have autosomal dominant diseases impacting anesthetic
      management it is prudent to be more cautious post-recovery.
FAU - Ioscovich, Alexander
AU  - Ioscovich A
AD  - Department of Anesthesia, Shaare Zedek Medical Center (affiliated with the Hebrew
      University-Hadassah Medical School), Jerusalem, Israel.
FAU - Eldar-Geva, Talia
AU  - Eldar-Geva T
AD  - IVF Unit, Shaare Zedek Medical Center (affiliated with the Hebrew
      University-Hadassah Medical School), Jerusalem, Israel.
FAU - Weitman, Marina
AU  - Weitman M
AD  - Department of Anesthesia, Shaare Zedek Medical Center (affiliated with the Hebrew
      University-Hadassah Medical School), Jerusalem, Israel.
FAU - Altarescu, Gheona
AU  - Altarescu G
AD  - IVF Unit, Shaare Zedek Medical Center (affiliated with the Hebrew
      University-Hadassah Medical School), Jerusalem, Israel ; Medical Genetics
      Institute, (affiliated with the Hebrew University-Hadassah Medical School),
      Jerusalem, Israel ; ZOHAR PGD Lab, Shaare Zedek Medical Center (affiliated with
      the Hebrew University-Hadassah Medical School), Jerusalem, Israel.
FAU - Rivilis, Alina
AU  - Rivilis A
AD  - Private Statistical Consultant, Toronto, Canada.
FAU - Elstein, Deborah
AU  - Elstein D
AD  - Department of Obstetrics and Gynecology, Shaare Zedek Medical Center (affiliated 
      with the Hebrew University-Hadassah Medical School), Jerusalem, Israel.
LA  - eng
PT  - Journal Article
PL  - India
TA  - J Hum Reprod Sci
JT  - Journal of human reproductive sciences
JID - 101473512
PMC - PMC3963311
OID - NLM: PMC3963311
OTO - NOTNLM
OT  - Autosomal dominant diseases
OT  - general anesthesia
OT  - in vitro fertilization
OT  - maternal outcome
OT  - neonatal outcome
OT  - pre-implantation genetic diagnosis
OT  - recovery time
EDAT- 2014/03/29 06:00
MHDA- 2014/03/29 06:01
CRDT- 2014/03/28 06:00
PHST- 2013/06/08 [received]
PHST- 2013/12/17 [revised]
PHST- 2013/10/05 [accepted]
AID - 10.4103/0974-1208.126303 [doi]
AID - JHRS-6-263 [pii]
PST - ppublish
SO  - J Hum Reprod Sci. 2013 Oct;6(4):263-6. doi: 10.4103/0974-1208.126303.

PMID- 24672164
OWN - NLM
STAT- PubMed-not-MEDLINE
DA  - 20140327
DCOM- 20140327
LR  - 20140331
IS  - 0974-1208 (Print)
IS  - 1998-4766 (Linking)
VI  - 6
IP  - 4
DP  - 2013 Oct
TI  - Calcium gluconate infusion is as effective as the vascular endothelial growth
      factor antagonist cabergoline for the prevention of ovarian hyperstimulation
      syndrome.
PG  - 248-52
LID - 10.4103/0974-1208.126293 [doi]
AB  - BACKGROUND: Ovarian hyperstimulation syndrome (OHSS) is an iatrogenic and
      potentially life-threatening disease process, which may occur in healthy young
      women undergoing controlled ovarian hyperstimulation for assisted reproduction.
      As the treatment is largely empirical, prevention forms the mainstay of
      management. OBJECTIVE: The present study was aimed to evaluate the effectiveness 
      of intravenous (IV) calcium gluconate infusion in comparison to the dopamine
      agonist cabergoline (Cb2) in preventing OHSS in high risk patients undergoing
      assisted reproductive technique cycles. MATERIALS AND METHODS: It was a
      comparative study wherein the 202 high risk patients undergoing in
      vitro-fertilization over a period of 18 months after meeting the strict inclusion
      and the exclusion criteria, were randomly divided into two groups (98 subjects in
      Group I and 104 in Group II). Women in Group I were administered IV calcium
      gluconate while the remaining 104 received the dopamine agonist Cb2. The 104
      patients belonging to Group II were started Cb2 0.5 mg/day from the day of
      ovulation trigger and continued until the next 8 days while the 98 high risk
      patients from Group I were infused with 10 ml of 10% calcium gluconate solution
      in 200 ml physiologic saline within 30 min of ovum pick up and continued
      thereafter on day 1, day 2 and day 3. RESULTS: The occurrence of OHSS was seen in
      only nine patients (in the calcium infusion group, when compared with 16 patients
      (9.2% vs. 15.4%) who were administered Cb2, but it was not statistically
      significant. However, only one had severe OHSS in Group I, whereas two women were
      diagnosed as severe OHSS belonging to the Cb2 arm. CONCLUSION: Our results
      document that calcium infusion can effectively prevent severe OHSS and decreases 
      OHSS occurrence rates when used for high-risk patients, but does not suggest its 
      superiority over Cb2. With comparable success rates, either of them can be
      employed as a preventive strategy for OHSS.
FAU - Naredi, Nikita
AU  - Naredi N
AD  - Department of Obstetrics and Gynaecology, Assisted Reproductive Technology
      Centre, Army Hospital (R and R), New Delhi, India.
FAU - Karunakaran, Sandeep
AU  - Karunakaran S
AD  - Department of Obstetrics and Gynaecology, Assisted Reproductive Technology
      Centre, Army Hospital (R and R), New Delhi, India.
LA  - eng
PT  - Journal Article
PL  - India
TA  - J Hum Reprod Sci
JT  - Journal of human reproductive sciences
JID - 101473512
PMC - PMC3963308
OID - NLM: PMC3963308
OTO - NOTNLM
OT  - Cabergoline
OT  - calcium gluconate
OT  - ovarian hyperstimulation syndrome
EDAT- 2014/03/29 06:00
MHDA- 2014/03/29 06:01
CRDT- 2014/03/28 06:00
PHST- 2013/07/31 [received]
PHST- 2013/09/26 [revised]
PHST- 2013/11/27 [accepted]
AID - 10.4103/0974-1208.126293 [doi]
AID - JHRS-6-248 [pii]
PST - ppublish
SO  - J Hum Reprod Sci. 2013 Oct;6(4):248-52. doi: 10.4103/0974-1208.126293.

PMID- 24672163
OWN - NLM
STAT- PubMed-not-MEDLINE
DA  - 20140327
DCOM- 20140327
LR  - 20140331
IS  - 0974-1208 (Print)
IS  - 1998-4766 (Linking)
VI  - 6
IP  - 4
DP  - 2013 Oct
TI  - Predictive value of early serum beta-human chorionic gonadotrophin for the
      successful outcome in women undergoing in vitro fertilization.
PG  - 245-7
LID - 10.4103/0974-1208.126291 [doi]
AB  - AIMS: Pregnancies achieved by in vitro fertilization (IVF) are at increased risk 
      of adverse outcome. The main objective of this study was to evaluate the
      predictive value of beta-human chorionic gonadotrophin (beta-HCG) and age of the 
      patient for the successful outcome in IVF. MATERIALS AND METHODS: A retrospective
      study was done in 139 pregnancies after IVF at single IVF center from June 2007
      to July 2012. The age of the patient and initial serum values of beta-HCG on day 
      14 of embryo transfer were correlated with ongoing pregnancy (>12 weeks
      gestation). RESULTS: The beta-HCG level on day 14 of more than 347 mIU/ml has a
      sensitivity of 72.2% and specificity of 73.6% in prediction of pregnancy beyond
      12 weeks period of gestation. Positive likelihood ratio (LR) is 2.74 and negative
      LR is 0.37, (receiver operating characteristic area = 0.79). DISCUSSION: In IVF
      cycles, there is a lot of stress on the couples while the cycle is going on.
      There was a positive correlation between the higher values of early serum
      beta-HCG levels and ongoing pregnancy. Hence, it can be used as an independent
      predictor of a successful outcome of IVF cycle. CONCLUSION: We concluded from our
      study that early serum beta-HCG can be used as a predictor of a successful
      outcome in IVF.
FAU - Singh, Neeta
AU  - Singh N
AD  - Department of Obstetrics and Gynecology, All India Institute of Medical Sciences,
      Ansari Nagar, New Delhi, India.
FAU - Goyal, Manu
AU  - Goyal M
AD  - Department of Obstetrics and Gynecology, All India Institute of Medical Sciences,
      Ansari Nagar, New Delhi, India.
FAU - Malhotra, Neena
AU  - Malhotra N
AD  - Department of Obstetrics and Gynecology, All India Institute of Medical Sciences,
      Ansari Nagar, New Delhi, India.
FAU - Tiwari, Abanish
AU  - Tiwari A
AD  - Department of Obstetrics and Gynecology, All India Institute of Medical Sciences,
      Ansari Nagar, New Delhi, India.
FAU - Badiger, Shreenivas
AU  - Badiger S
AD  - Department of Obstetrics and Gynecology, All India Institute of Medical Sciences,
      Ansari Nagar, New Delhi, India.
LA  - eng
PT  - Journal Article
PL  - India
TA  - J Hum Reprod Sci
JT  - Journal of human reproductive sciences
JID - 101473512
PMC - PMC3963307
OID - NLM: PMC3963307
OTO - NOTNLM
OT  - Age
OT  - ongoing pregnancy
OT  - prediction
OT  - serum marker
EDAT- 2014/03/29 06:00
MHDA- 2014/03/29 06:01
CRDT- 2014/03/28 06:00
PHST- 2013/07/25 [received]
PHST- 2013/08/14 [revised]
PHST- 2013/09/26 [accepted]
AID - 10.4103/0974-1208.126291 [doi]
AID - JHRS-6-245 [pii]
PST - ppublish
SO  - J Hum Reprod Sci. 2013 Oct;6(4):245-7. doi: 10.4103/0974-1208.126291.

PMID- 24672159
OWN - NLM
STAT- PubMed-not-MEDLINE
DA  - 20140327
DCOM- 20140624
LR  - 20140624
IS  - 0974-1208 (Print)
IS  - 1998-4766 (Linking)
VI  - 6
IP  - 4
DP  - 2013 Oct
TI  - Should mild stimulation be the order of the day?
PG  - 220-6
LID - 10.4103/0974-1208.126282 [doi]
AB  - Mild stimulation protocols aim to reduce the physical, financial and emotional
      burden associated with the conventional IVF protocol without compromising the
      pregnancy rate. Such protocols help to decrease the complications and the
      discomfort related to the prolonged administration of agonist and large doses of 
      gonadotrophins, by limiting the number of oocytes recruited to no more than
      eight. The per cycle pregnancy rates are lower though the cumulative pregnancy
      rate in a year is equivalent. This CPR comes by going through earlier repeat
      cycles. Whether this reduces the physical, emotional or financial burden remains 
      a matter of debate. There is need to standardize these protocol and do more
      trials to compare the two effectively. Till such time there is a clear benefit
      above the conventional protocol it will not be the protocol of choice with most
      physicians.
FAU - Mahajan, Nalini
AU  - Mahajan N
AD  - Department of Reproductive Medicine, NOVA IVI Fertility, New Delhi, India.
LA  - eng
PT  - Journal Article
PT  - Review
PL  - India
TA  - J Hum Reprod Sci
JT  - Journal of human reproductive sciences
JID - 101473512
PMC - PMC3963303
OID - NLM: PMC3963303
OTO - NOTNLM
OT  - Gonadotrophins
OT  - in vitro fertilization
OT  - infertility
OT  - mild stimulation protocol
EDAT- 2014/03/29 06:00
MHDA- 2014/03/29 06:01
CRDT- 2014/03/28 06:00
PHST- 2013/09/09 [received]
PHST- 2013/09/14 [revised]
PHST- 2013/09/22 [accepted]
AID - 10.4103/0974-1208.126282 [doi]
AID - JHRS-6-220 [pii]
PST - ppublish
SO  - J Hum Reprod Sci. 2013 Oct;6(4):220-6. doi: 10.4103/0974-1208.126282.

PMID- 24668261
OWN - NLM
STAT- In-Process
DA  - 20140326
IS  - 2156-5899 (Electronic)
IS  - 2156-5899 (Linking)
VI  - 19
IP  - 2
DP  - 2014 Apr
TI  - Randomized trial of harp therapy during in vitro fertilization-embryo transfer.
PG  - 93-8
LID - 10.1177/2156587213514054 [doi]
AB  - OBJECTIVE: This study evaluated whether harp therapy reduces levels of stress and
      improves clinical outcomes in patients undergoing embryo transfer. DESIGN: This
      prospective randomized trial enrolled 181 women undergoing embryo transfer, who
      were randomized to harp therapy during embryo transfer or standard treatment.
      Patients underwent standardized psychological testing and physiologic assessment 
      of stress. SETTING: The study was conducted in a reproductive medicine practice. 
      RESULTS: No statistically significant differences were found in the heart and
      respiratory rates, nor was there a significant difference in event-based anxiety 
      at baseline. Harp therapy had a significantly larger decrease in state anxiety
      from pre- to post-embryo transfer. Clinical pregnancy was 53% versus 48% for the 
      harp therapy and standard treatment groups, respectively. CONCLUSION: Harp
      therapy decreases state, or event-based, anxiety, significantly lowering state
      scores posttransfer and having a positive effect on acute levels of stress. There
      was an increased pregnancy rate, but larger sample sizes are needed to evaluate
      whether harp therapy has an effect on clinical outcomes.
FAU - Murphy, Erin M
AU  - Murphy EM
AD  - Abington Reproductive Medicine, Abington Memorial Hospital, Abington, PA, USA.
FAU - Nichols, Jennifer
AU  - Nichols J
FAU - Somkuti, Steve G
AU  - Somkuti SG
FAU - Sobel, Michael
AU  - Sobel M
FAU - Braverman, Andrea
AU  - Braverman A
FAU - Barmat, Larry I
AU  - Barmat LI
LA  - eng
PT  - Journal Article
PT  - Research Support, Non-U.S. Gov't
DEP - 20131218
PL  - United States
TA  - J Evid Based Complementary Altern Med
JT  - Journal of evidence-based complementary & alternative medicine
JID - 101556804
SB  - IM
OTO - NOTNLM
OT  - embryo transfer
OT  - in vitro fertilization
OT  - music therapy
OT  - stress
EDAT- 2014/03/29 06:00
MHDA- 2014/03/29 06:00
CRDT- 2014/03/27 06:00
PHST- 2013/12/18 [aheadofprint]
AID - 2156587213514054 [pii]
AID - 10.1177/2156587213514054 [doi]
PST - ppublish
SO  - J Evid Based Complementary Altern Med. 2014 Apr;19(2):93-8. doi:
      10.1177/2156587213514054. Epub 2013 Dec 18.

PMID- 24660581
OWN - NLM
STAT- MEDLINE
DA  - 20140325
DCOM- 20140415
IS  - 0255-2922 (Print)
IS  - 0255-2922 (Linking)
VI  - 33
IP  - 5
DP  - 2013 Oct
TI  - Effect of soothing liver therapy on oocyte quality and growth differentiation
      factor-9 in patients undergoing in vitro fertilization and embryo transfer.
PG  - 597-602
AB  - OBJECTIVE: To investigate the effect of Soothing liver therapy on infertile women
      undergoing in vitro fertilization and embryo transfer (IVF-ET) and to explore its
      mechanism. METHODS: Fifty-eight women with tubal infertility were randomized into
      two groups: 30 in an experimental group treated with Xiaoyao powder (Shugan) plus
      gonadotropin-releasing hormone analog (GnRHa)/follicle-stimulating hormone (FSH)/
      human chorionic gonadotropin (hCG) and 28 in the control group who were treated
      with GnRHa/FSH/ hCG only. The total gonadotropin (Gn) doses required, endometrial
      thickness, oocyte numbers, high quality embryo production rate and pregnancy rate
      of the two groups were compared. The concentration of growth differentiation
      factor-9 (GDF-9) in follicular fluid was detected by western blotting and the
      expression of GDF-9 mRNA in granulosa cells was measured using reverse
      transcription-polymerase chain reaction amplification. RESULTS: In the
      experimental group, the Gn dose was significantly lower than that in the control 
      group; the endometrial thickness, high quality embryo production and pregnancy
      rates were significantly higher and the expression of GDF-9 mRNA was also
      significantly higher than in the control group (all P < 0.05). CONCLUSION: Shugan
      treatment can improve the pregnancy rate of women with tubal infertility; its
      mechanism is possibly related to the increased expression of GDF-9 in granulosa
      cells.
FAU - Gao, Xing
AU  - Gao X
FAU - Chang, Xiufeng
AU  - Chang X
FAU - Du, Huilan
AU  - Du H
FAU - Zhang, Min
AU  - Zhang M
FAU - Zhang, Jianping
AU  - Zhang J
FAU - Zhu, Aiping
AU  - Zhu A
LA  - eng
PT  - Journal Article
PT  - Randomized Controlled Trial
PT  - Research Support, Non-U.S. Gov't
PL  - China
TA  - J Tradit Chin Med
JT  - Journal of traditional Chinese medicine = Chung i tsa chih ying wen pan /
      sponsored by All-China Association of Traditional Chinese Medicine, Academy of
      Traditional Chinese Medicine
JID - 8211546
RN  - 0 (Drugs, Chinese Herbal)
RN  - 0 (Growth Differentiation Factor 9)
RN  - 33515-09-2 (Gonadotropin-Releasing Hormone)
RN  - 9002-68-0 (Follicle Stimulating Hormone)
SB  - IM
MH  - Adult
MH  - Drugs, Chinese Herbal/*therapeutic use
MH  - Embryo Transfer
MH  - Female
MH  - Fertilization in Vitro
MH  - Follicle Stimulating Hormone/therapeutic use
MH  - Gonadotropin-Releasing Hormone/therapeutic use
MH  - Growth Differentiation Factor 9/*genetics/metabolism
MH  - Humans
MH  - Infertility, Female/*drug therapy/genetics/metabolism/therapy
MH  - Liver/*drug effects/physiopathology
MH  - Oocytes/cytology/*drug effects/metabolism
MH  - Pregnancy
EDAT- 2014/03/26 06:00
MHDA- 2014/04/16 06:00
CRDT- 2014/03/26 06:00
PST - ppublish
SO  - J Tradit Chin Med. 2013 Oct;33(5):597-602.

PMID- 24639814
OWN - NLM
STAT- PubMed-not-MEDLINE
DA  - 20140318
DCOM- 20140318
LR  - 20140731
IS  - 1680-6433 (Print)
IS  - 1680-6433 (Linking)
VI  - 11
IP  - 9
DP  - 2013 Sep
TI  - Effect of caffeine on motility and vitality of sperm and in vitro fertilization
      of outbreed mouse in T6 and M16 media.
PG  - 741-6
AB  - BACKGROUND: Caffeine increases the CAMP production that stimulates spermatozoa
      movement. Caffeine is also used for induction of in vitro acrosome reaction in
      mammalian spermatozoa, an important step in achieving fertilization. OBJECTIVE:
      The aim of this study was to assess the effect of caffeine on sperm's motility,
      vitality and laboratory fertilization rates in mouse in two T6 and M16 media.
      MATERIALS AND METHODS: Epididymal mouse sperms were collected and treated by
      caffine in T6 and M16 media and their motility and vitality rates were evaluated.
      The pretreated sperms were added to oocytes in T6 and M16 media with and without 
      caffeine and fertilization rates were recorded after 24 hours incubation.
      RESULTS: Sperm's motility (81.7+/-1.67%) and vitality (88.7+/-1.33%) rates and
      percentage of fertilized oocytes (67.52+/-8.16%) in T6 medium plus caffeine
      compare to control group have increased and shown significant differences at
      p</=0.01. While the percentages of these parameters in M16 medium supplemented
      with caffeine were 68.3+/-6.01%, 78+/-6.11%, and 42.6+/-12.96 respectively and in
      comparison to control group (M16 without caffeine) have not shown significant
      differences. CONCLUSION: Addition of caffeine to T6 medium promotes the sperm's
      motility and vitality and enhances fertilization and early in vitro development
      of mouse embryos. This article extracted from M.Sc. thesis. (Narges Navabi).
FAU - Nabavi, Narges
AU  - Nabavi N
AD  - Department of Animal Science, Islamic Azad University, Damghan Branch, Damghan,
      Iran.
FAU - Todehdehghan, Fatemeh
AU  - Todehdehghan F
AD  - Department of Venomous Animal and Antivenin Production, Razi Vaccine and Serum
      Research Institute, Karaj, Iran.
FAU - Shiravi, Abdollhossein
AU  - Shiravi A
AD  - Department of Animal Science, Islamic Azad University, Damghan Branch, Damghan,
      Iran.
LA  - eng
PT  - Journal Article
PL  - Iran
TA  - Iran J Reprod Med
JT  - Iranian journal of reproductive medicine
JID - 101463749
PMC - PMC3941327
OID - NLM: PMC3941327
OTO - NOTNLM
OT  - Caffeine
OT  - Early embryo.
OT  - In-vitro fertilization
OT  - Mice
OT  - Spermatozoa
EDAT- 2014/03/19 06:00
MHDA- 2014/03/19 06:01
CRDT- 2014/03/19 06:00
PHST- 2012/09/18 [received]
PHST- 2013/03/06 [revised]
PHST- 2013/05/12 [accepted]
PST - ppublish
SO  - Iran J Reprod Med. 2013 Sep;11(9):741-6.

PMID- 24639811
OWN - NLM
STAT- PubMed-not-MEDLINE
DA  - 20140318
DCOM- 20140318
LR  - 20140731
IS  - 1680-6433 (Print)
IS  - 1680-6433 (Linking)
VI  - 11
IP  - 9
DP  - 2013 Sep
TI  - Effect of weight status on pregnancy outcome in intra cytoplasmic sperm
      injection.
PG  - 717-24
AB  - BACKGROUND: There has been an increase in number of obese infertile females
      booked for advanced infertility treatment procedures like in vitro fertilization 
      (IVF) and intra cytoplasmic sperm injection (ICSI). The knowledge of impact of
      body mass index (BMI) on reproductive outcome can help to counsel these patients.
      OBJECTIVE: To compare reproductive outcome in females of different BMI after
      ICSI. MATERIALS AND METHODS: Cross-sectional study of 323 females was conducted
      from June 2010 till August 2011. Females were grouped on the basis of BMI;
      underweight, (BMI <18 kg/m(2)), normal weight, (BMI 18-22.9 kg/m(2)) overweight
      (BMI 23-25.9 kg/m(2)) and obese (BMI >/=26 kg/m(2)). The procedure involved down 
      regulation of ovaries, controlled ovarian stimulation, ovulation induction by
      hCG, oocyte pickup, in vitro fertilization and embryo transfer of blastocysts.
      The oocyte yield and embryological data of all BMI groups was compared by ANOVA
      (analysis of variance). Pregnancy outcome of these was categorized as; no
      conception betahCG <5 m IU/ml, preclinical abortion with betahCG >5 m IU/ml, no
      cardiac activity on trans vaginal scan (TVS) and clinical pregnancy with betahCG 
      >5mIU/ml and cardiac activity on trans vaginal scan. RESULTS: Females with BMI
      23-25.99 kg/m(2) had maximum oocyte retrieval, fertilization, implantation and
      clinical pregnancy rates in comparison to obese females with BMI >/=26 kg/m(2).
      CONCLUSION: A BMI cut off value of above 26 kg/m(2) in our study population is
      associated with a negative impact on pregnancy outcome.
FAU - Rehman, Rehana
AU  - Rehman R
AD  - Department of Physiology, Bahria University Medical and Dental College, Karachi, 
      Pakistan. ; Department of Physiology, University of Karachi, Karachi, Pakistan.
FAU - Hussain, Zahir
AU  - Hussain Z
AD  - Department of Physiology, Umm Al-Qura University, Makkah, Kingdom Saudia Arabia. 
      ; Department of Physiology, University of Karachi, Karachi, Pakistan. ;
      Department of Biological and Biomedical Sciences, Aga Khan University, Karachi,
      Pakistan.
FAU - Fatima, Syeda Sadia
AU  - Fatima SS
AD  - Department of Biological and Biomedical Sciences, Aga Khan University, Karachi,
      Pakistan.
LA  - eng
PT  - Journal Article
PL  - Iran
TA  - Iran J Reprod Med
JT  - Iranian journal of reproductive medicine
JID - 101463749
PMC - PMC3941325
OID - NLM: PMC3941325
OTO - NOTNLM
OT  - Body mass index
OT  - Controlled ovarian stimulation
OT  - Embryo transfer.
OT  - Gonadotrophin -releasing hormone agonists
OT  - Intracytoplasmic sperm injection
EDAT- 2014/03/19 06:00
MHDA- 2014/03/19 06:01
CRDT- 2014/03/19 06:00
PHST- 2012/10/13 [received]
PHST- 2013/03/07 [revised]
PHST- 2013/05/05 [accepted]
PST - ppublish
SO  - Iran J Reprod Med. 2013 Sep;11(9):717-24.

PMID- 24639807
OWN - NLM
STAT- PubMed-not-MEDLINE
DA  - 20140318
DCOM- 20140318
LR  - 20140731
IS  - 1680-6433 (Print)
IS  - 1680-6433 (Linking)
VI  - 11
IP  - 8
DP  - 2013 Aug
TI  - Pelvic abscess after oocyte retrieval in women with endometriosis: A case series.
PG  - 677-80
AB  - BACKGROUND: Pelvic inflammatory disease with progression to pelvic abscess is a
      rare complication after oocyte retrieval during in vitro fertilization cycles.
      However, in patients with endometriosis the risk appears to be increased. Many
      authors agree on the need for antibiotic prophylaxis during the oocyte retrieval 
      in these patients, but there is no consensus regarding the best antibiotic. CASE:
      We discuss 3 clinical cases of tubo-ovarian abscess in women with endometriosis
      after oocyte retrieval despite antibiotic prophylaxis between 2004 and 2011 at
      our center, and discuss our experience in the context of earlier reports.
      CONCLUSION: It is unclear whether antibiotic prophylaxis is necessary in these
      women, and which antibiotic is best. Only douching with povidone-iodine appears
      to decrease the rate of pelvic infection.
FAU - Romero, Barbara
AU  - Romero B
FAU - Aibar, Laura
AU  - Aibar L
AD  - Department of Obstetrics and Gynecology, Hospital of Santa Barbara, Puertollano
      (Ciudad Real), Spain.
FAU - Martinez Navarro, Luis
AU  - Martinez Navarro L
FAU - Fontes, Juan
AU  - Fontes J
FAU - Calderon, Maria-Angeles
AU  - Calderon MA
FAU - Mozas, Juan
AU  - Mozas J
LA  - eng
PT  - Journal Article
PL  - Iran
TA  - Iran J Reprod Med
JT  - Iranian journal of reproductive medicine
JID - 101463749
PMC - PMC3941372
OID - NLM: PMC3941372
OTO - NOTNLM
OT  - Endometriosis
OT  - In vitro fertilization
OT  - Oocyte retrieval
OT  - Pelvic inflammatorydisease
EDAT- 2014/03/19 06:00
MHDA- 2014/03/19 06:01
CRDT- 2014/03/19 06:00
PHST- 2012/12/02 [received]
PHST- 2013/03/13 [accepted]
PST - ppublish
SO  - Iran J Reprod Med. 2013 Aug;11(8):677-80.

PMID- 24639796
OWN - NLM
STAT- PubMed-not-MEDLINE
DA  - 20140318
DCOM- 20140318
LR  - 20140731
IS  - 1680-6433 (Print)
IS  - 1680-6433 (Linking)
VI  - 11
IP  - 8
DP  - 2013 Aug
TI  - The effects of pyridaben pesticide on the DNA integrity of sperms and early in
      vitro embryonic development in mice.
PG  - 605-10
AB  - BACKGROUND: Pyridaben, a pyridazinone derivative, is a new acaricide and
      insecticide for control of mites and some insects such as white flies, aphids and
      thrips. OBJECTIVE: This study was designed to elucidate how pyridaben can affect 
      the sperms' morphological parameters, its DNA integrity, and to estimate the
      effect of various quantities of pyridaben on in vitro fertilization rate.
      MATERIALS AND METHODS: In this study, 80 adult male Balb/C strain mice were used.
      Animals were divided into control and two test groups. Control group received
      distilled water. The test group was divided into two subgroups, viz, high dose
      (212 mg/kg/day) and low dose (53 mg/kg/day) and they received the pyridaben,
      orally for duration of 45 days. The spermatozoa were obtained from caudae
      epididymides on day 45 in all groups. Sperm viability, protamin compression
      (nuclear maturity), DNA double-strand breaks, and in vitro fertilizing (IVF)
      ability were examined. RESULTS: The pyridaben treatment provoked a significant
      decrease in sperm population and viability in epididymides. The data obtained
      from this experiment revealed that, the pyridaben brings about negative impact on
      the sperm maturation and DNA integrity in a time-dependent manner, which
      consequently caused a significant (p<0.05) reduction in IVF capability. Embryo
      developing arrest was significantly (p<0.05) higher in treated than the control
      group. CONCLUSION: Theses results confirmed that, the pyridaben is able to induce
      DNA damage and chromatin abnormalities in spermatozoa which were evident by low
      IVF rate. This article extracted from Ph.D. thesis. (Ghodrat Ebadi Mans).
FAU - Ebadi Manas, Ghodrat
AU  - Ebadi Manas G
AD  - Department of Biology, Science and Research Branch, Islamic Azad University,
      Tehran, Iran.
FAU - Hasanzadeh, Shapour
AU  - Hasanzadeh S
AD  - Department of Basic Veterinary Sciences, Histology and Embryology Sections,
      Faculty of Veterinary Medicine, Urmia University, Urmia, Iran.
FAU - Najafi, Golamreza
AU  - Najafi G
AD  - Department of Basic Veterinary Sciences, Histology and Embryology Sections,
      Faculty of Veterinary Medicine, Urmia University, Urmia, Iran.
FAU - Parivar, Kazem
AU  - Parivar K
AD  - Department of Biology, Science and Research Branch, Islamic Azad University,
      Tehran, Iran.
FAU - Yaghmaei, Parichehr
AU  - Yaghmaei P
AD  - Department of Biology, Science and Research Branch, Islamic Azad University,
      Tehran, Iran.
LA  - eng
PT  - Journal Article
PL  - Iran
TA  - Iran J Reprod Med
JT  - Iranian journal of reproductive medicine
JID - 101463749
PMC - PMC3941369
OID - NLM: PMC3941369
OTO - NOTNLM
OT  - DNAdamage
OT  - Invitrofertilization
OT  - Mice
OT  - Pyridaben
EDAT- 2014/03/19 06:00
MHDA- 2014/03/19 06:01
CRDT- 2014/03/19 06:00
PHST- 2012/11/05 [received]
PHST- 2013/02/20 [accepted]
PST - ppublish
SO  - Iran J Reprod Med. 2013 Aug;11(8):605-10.

PMID- 24639767
OWN - NLM
STAT- PubMed-not-MEDLINE
DA  - 20140318
DCOM- 20140318
LR  - 20140731
IS  - 1680-6433 (Print)
IS  - 1680-6433 (Linking)
VI  - 11
IP  - 5
DP  - 2013 May
TI  - Comparison of developmental status of 5-year-old singleton children born through 
      assisted and natural conceptions.
PG  - 365-70
AB  - BACKGROUND: Approximately one percent of current live births of the world are
      conceived via assisted reproductive technologies (ART). OBJECTIVE: The purpose of
      this study was to compare the developmental status of children born through
      assisted and natural conceptions at the age of five years. MATERIALS AND METHODS:
      In a retrospective cohort study, developmental status of 5 years old children was
      evaluated via Persian version of 60-month Ages and Stages Questionnaires. Case
      group consisted of 61 singletons, term babies whom were born through ART in the
      Research and Clinical Center for Infertility, Yazd, Iran in 2005. Control group
      consisted of 61 term, first child, singleton and spontaneously conceived born
      five years old children whom were referred to Shahid Akbari primary health care
      center in 2010. RESULTS: 58 girls (47.5%) and 64 boys (52.5%) were evaluated.
      Frequency of developmental delay in domains of fine motor (47.5% vs. 24.6%,
      p=0.008) and problem solving (60.6% vs. 34.4%, p=0.004) were more in ART born
      children. On logistic regression, fine motor development state was independently 
      affected by maternal educational level (OR: 5.3, 95% CI: 1.67-16.30, p=0.004) and
      developmental status in problem solving domains was independently affected by
      maternal educational level (OR: 4.88, 95% CI: 1.25-19.07, p=0.02) and birth
      weight (OR: 7.1, 95% CI: 1.78-29.01, p=0.006) CONCLUSION: Maternal educational
      level and birth weight are important factors that influenced developmental
      outcome of ART born children.
FAU - Fallah, Razieh
AU  - Fallah R
AD  - Department of Pediatrics, Growth Disorders of Children Research Center, Shahid
      Sadoughi University of Medical Sciences, Yazd, Iran.
FAU - Akhavan Karbasi, Sedighah
AU  - Akhavan Karbasi S
AD  - Department of Pediatrics, Growth Disorders of Children Research Center, Shahid
      Sadoughi University of Medical Sciences, Yazd, Iran.
FAU - Galalian, Mohammad Taghi
AU  - Galalian MT
AD  - Shahid Sadoughi Hospital, Shahid Sadoughi University of Medical Sciences, Yazd,
      Iran.
FAU - Dehghani-Firouzabadi, Razieh
AU  - Dehghani-Firouzabadi R
AD  - Department of Obstetrics and Gynecology, Research and Clinical Center for
      Infertility, Shahid Sadoughi University of Medical Sciences, Yazd, Iran.
LA  - eng
PT  - Journal Article
PL  - Iran
TA  - Iran J Reprod Med
JT  - Iranian journal of reproductive medicine
JID - 101463749
PMC - PMC3941421
OID - NLM: PMC3941421
OTO - NOTNLM
OT  - ASQ (Ages and Stages questionnaire)
OT  - Assisted reproductive technologies
OT  - Child development
OT  - In-Vitro fertilization
OT  - Outcome
EDAT- 2014/03/19 06:00
MHDA- 2014/03/19 06:01
CRDT- 2014/03/19 06:00
PHST- 2012/07/26 [received]
PHST- 2012/10/31 [accepted]
PST - ppublish
SO  - Iran J Reprod Med. 2013 May;11(5):365-70.

PMID- 24639754
OWN - NLM
STAT- PubMed-not-MEDLINE
DA  - 20140318
DCOM- 20140318
LR  - 20140731
IS  - 1680-6433 (Print)
IS  - 1680-6433 (Linking)
VI  - 11
IP  - 4
DP  - 2013 Apr
TI  - Anti-mullerian hormone as a predictor of ovarian reserve and ovarian response in 
      IVF women from Gaza strip.
PG  - 261-6
AB  - Back ground: Careful evaluation of patients and proper treatment with right
      techniques are essential for successful outcome of assisted reproduction. To
      obtain satisfactory results, it is necessary to assess ovarian reserve before
      planning treatment. OBJECTIVE: To evaluate anti-mullerian hormone as a predictor 
      of fertility potential in terms of ovarian reserve and ovarian response reflected
      by antral follicles and mature oocyte counts in response to menotrophin
      stimulation in in vitro fertilization (IVF) women from Gaza Strip. MATERIALS AND 
      METHODS: This prospective cohort study consisted of 81 women (mean age 28.7
      years) attending IVF at Al-Basma Fertility Center in Gaza City. Blood withdrawal 
      for antimullerian hormone measurement was performed in all the patients and the
      number of oocytes and embryos were recorded. RESULTS: The total number of
      retrieved oocytes was inversely associated with age (12.5+/-4.5, 11.0+/-5.4 and
      6.9+/-4.7 at age </=25, 26-35 and >35 years, respectively (F=4.793 and p=0.011). 
      The ovarian response to Menotrophin (FSH 75IU, LH 75 IU) stimulation was better
      for younger age. There was a significant positive association between ovarian
      response in terms of total number of oocytes and antimullerian hormone levels.
      The maximum level of antimullerian hormone was observed in females who achieved
      positive pregnancies (4.5+/-2.5 ng/mL) followed by negative pregnancies
      (2.9+/-1.8 ng/mL) with significant differences (F=6.862 and p=0.002). Correlation
      coefficient revealed that the number of mature oocytes showed strong positive
      correlation with the antimullerian hormone levels (r=0.469, p=0.001). CONCLUSION:
      Anti-mullerian hormone can be used in IVF programs as a good predictor of ovarian
      reserve and ovarian response.
FAU - Mohammed Yassin, Maged
AU  - Mohammed Yassin M
AD  - Department of Physiology, Faculty of Medicine, The Islamic University of Gaza,
      Gaza Strip, Palestine.
FAU - Akram Sharif, Fadel
AU  - Akram Sharif F
AD  - Department of Molecular Biology, Faculty of Sciences, The Islamic University of
      Gaza, Gaza Strip, Palestine.
FAU - Marwan Laqqan, Mohammed
AU  - Marwan Laqqan M
AD  - Lecture at Faculty of Medicine, The Islamic University of Gaza, Gaza Strip,
      Palestine.
LA  - eng
PT  - Journal Article
PL  - Iran
TA  - Iran J Reprod Med
JT  - Iranian journal of reproductive medicine
JID - 101463749
PMC - PMC3941432
OID - NLM: PMC3941432
OTO - NOTNLM
OT  - Anti-mullerian hormone
OT  - Gaza Strip
OT  - In vitro fertilization
OT  - Ovarian reserve
EDAT- 2014/03/19 06:00
MHDA- 2014/03/19 06:01
CRDT- 2014/03/19 06:00
PHST- 2012/03/13 [received]
PHST- 2012/06/06 [revised]
PHST- 2012/09/09 [accepted]
PST - ppublish
SO  - Iran J Reprod Med. 2013 Apr;11(4):261-6.

PMID- 24639744
OWN - NLM
STAT- PubMed-not-MEDLINE
DA  - 20140318
DCOM- 20140318
LR  - 20140731
IS  - 1680-6433 (Print)
IS  - 1680-6433 (Linking)
VI  - 11
IP  - 3
DP  - 2013 Mar
TI  - Assessing the efficacy of aspiration and ethanol injection in recurrent
      endometrioma before IVF cycle: A randomized clinical trial.
PG  - 179-84
AB  - BACKGROUND: Endometriosis is a common hormone-dependent gynecologic disease with 
      a high recurrence. Laparotomy or laparoscopy is the standard surgery for the
      large endometrioma. Also, sclerotherapy is basically used to treat different
      diseases one of which is endometrioma. OBJECTIVE: The study was designed to
      assess the value of transvaginal ultrasound-guided ethanol sclerotherapy in
      patients with a recurrent endometrioma. MATERIALS AND METHODS: In a randomized
      clinical trial, an interventional group of 20 patients underwent transvaginal
      ethanol sclerotherapy for recurrent ovarian endometrioma. The patients were
      followed up first after one and two weeks and then after one, two, and three
      months. If the patients had no endometrioma, they were treated with in vitro
      fertilization (IVF) (standard long protocol). A control group of 20 patients with
      endometrioma were enrolled for an IVF protocol. They had no treatment by ethanol 
      sclerotherapy. IVF parameters, pregnancy rates, and implantation rates were
      compared in both groups. RESULTS: The demographic data showed no difference
      between the two groups. The initial mean endometria size was 41.45+/-15.9 cm, the
      recurrence rate after 6 months was 4 (20%), FSH before and after sclerotherapy
      was 6.97+/-2.25 IU/L and 6.78+/-1.88 IU/L (p=0.343). The clinical pregnancy rate 
      was 6 (33.3%) vs. 3 (15%), (p=0.616). The fertilization rate emerged 63.06% in
      study group vs. 60.38%, (p=0.57). The implantation rate turned out 12.9% in study
      group vs. 7.5%, (p=0.52). None of these results were significant. However, the
      data pointed to a better trend toward the ethanol sclerotherapy group.
      CONCLUSION: Ethanol sclerotherapy could be an effective strategy for the
      treatment of recurrent endometrioma especially before IVF.
FAU - Aflatoonian, Abass
AU  - Aflatoonian A
AD  - Research and Clinical Center for Infertility, Shahid Sadoughi University of
      Medical Sciences, Yazd, Iran.
FAU - Rahmani, Elham
AU  - Rahmani E
AD  - Department of Obstetrics and Gynecology, Bushehr University of Medical Sciences, 
      Bushehr, Iran.
FAU - Rahsepar, Mozhgan
AU  - Rahsepar M
AD  - Research and Clinical Center for Infertility, Shahid Sadoughi University of
      Medical Sciences, Yazd, Iran.
LA  - eng
PT  - Journal Article
PL  - Iran
TA  - Iran J Reprod Med
JT  - Iranian journal of reproductive medicine
JID - 101463749
PMC - PMC3943218
OID - NLM: PMC3943218
OTO - NOTNLM
OT  - Endometrioma
OT  - Ethanol sclerotherapy
OT  - Fertilization In-vitro
EDAT- 2014/03/19 06:00
MHDA- 2014/03/19 06:01
CRDT- 2014/03/19 06:00
PHST- 2012/03/11 [received]
PHST- 2012/07/28 [revised]
PHST- 2012/09/26 [accepted]
PST - ppublish
SO  - Iran J Reprod Med. 2013 Mar;11(3):179-84.

PMID- 24639738
OWN - NLM
STAT- PubMed-not-MEDLINE
DA  - 20140318
DCOM- 20140318
LR  - 20140731
IS  - 1680-6433 (Print)
IS  - 1680-6433 (Linking)
VI  - 11
IP  - 2
DP  - 2013 Feb
TI  - Comparison of pregnancy outcome in half-dose Triptorelin and short-acting
      Decapeptyl in long protocol in ART cycles: A randomized clinical trial.
PG  - 133-8
AB  - BACKGROUND: Gonadotrophin-releasing hormone (GnRH) agonist is used for
      controlling ovarian stimulation in assisted reproductive technology (ART) cycles 
      which has some benefits. OBJECTIVE: To compare the efficacy of two different
      formulations of GnRH agonist: short-acting and long-acting, for ART protocols.
      MATERIALS AND METHODS: In a prospective randomized study, one hundred women who
      underwent ART cycles were randomly divided into two groups. In group I, the
      patients received one single injection of 1.87 mg Triptorelin in previous
      mid-luteal phase. In group II, Decapeptyl 0.1 mg per day started from previous
      mid-luteal phase. Pregnancy outcome in in vitro fertilization (IVF) cycle was
      compared between two groups. RESULTS: There were no statistically significant
      differences in the number of retrieved oocyte (p=0.545), fertilization (p=0.876),
      implantation (p=0.716) and pregnancy rate (p=0.727) between the two groups.
      CONCLUSION: There were not any advantages in IVF outcome between half-dose
      long-acting and short-acting GnRH agonist groups in ART cycle.
FAU - Eftekhar, Maryam
AU  - Eftekhar M
AD  - Research and Clinical Center for Infertility, Shahid Sadoughi University of
      Medical Sciences, Yazd, Iran.
FAU - Rahmani, Elham
AU  - Rahmani E
AD  - Department of Obstetrics and Gynecology, Bushehr University of Medical Sciences, 
      Bushehr, Iran.
FAU - Mohammadian, Farnaz
AU  - Mohammadian F
AD  - Department of Obstetrics and Gynecology, Zanjan University of Medical Sciences,
      Zanjan, Iran.
LA  - eng
PT  - Journal Article
PL  - Iran
TA  - Iran J Reprod Med
JT  - Iranian journal of reproductive medicine
JID - 101463749
PMC - PMC3941354
OID - NLM: PMC3941354
OTO - NOTNLM
OT  - Decapeptyl
OT  - GnRH agonist
OT  - In vitro fertilization
OT  - Infertility
OT  - Pregnancy outcome
EDAT- 2014/03/19 06:00
MHDA- 2014/03/19 06:01
CRDT- 2014/03/19 06:00
PHST- 2012/02/28 [received]
PHST- 2012/08/01 [accepted]
PST - ppublish
SO  - Iran J Reprod Med. 2013 Feb;11(2):133-8.

PMID- 24639723
OWN - NLM
STAT- PubMed-not-MEDLINE
DA  - 20140318
DCOM- 20140318
LR  - 20140731
IS  - 1680-6433 (Print)
IS  - 1680-6433 (Linking)
VI  - 11
IP  - 12
DP  - 2013 Dec
TI  - Uterine cavity assessment in infertile women: Sensitivity and specificity of
      three-dimensional Hysterosonography versus Hysteroscopy.
PG  - 977-82
AB  - BACKGROUND: Assessment of uterine abnormalities is a core part in infertility
      evaluation. OBJECTIVE: The aim of this study was to evaluate the sensitivity and 
      specificity of three-dimensional hysterosonography (3-DHS) in the diagnosis of
      uterine abnormalities in infertile women. MATERIALS AND METHODS: The infertile
      women who visited Royan Institute and referred to 3-DHS consecutively, prior to
      in vitro fertilization, from 2010-2011 included in this cross-sectional study.
      For patients who underwent hysteroscopy in addition to 3-DHS (214/977), the
      verification bias adjusted sensitivity and specificity of 3-DHS which were
      calculated by global sensitivity analysis method. Hysteroscopy was used as the
      gold standard for diagnosis of uterine abnormalities. Histological diagnosis of
      resected endometrial tissues by hysteroscopy was assessed and the adjusted
      sensitivity and specificity of 3-DHS and hysteroscopy in detection of polyp or
      hyperplasia were determined. Histopathologic results were considered as the gold 
      standard for diagnosis of polyp or hyperplasia. RESULTS: The overall sensitivity 
      and specificity for 3-DHS in diagnosis of uterine anomalies considering
      hysteroscopy as the gold standard were 68.4% and 96.3% respectively. Sensitivity 
      and specificity of hysteroscopy in diagnose of polyp or hyperplasia was
      calculated at 91.3% and 81.4% respectively. Sensitivity and specificity of 3-DHS 
      in diagnosis polyps or hyperplasia was calculated at 91.4% and 80.2 %
      respectively. CONCLUSION: The results of present study proved that, compared to
      hysteroscopy; 3-DHS has a reliable specificity for diagnosis of uterine
      abnormalities. Sensitivity and specificity of 3-DHS and hysteroscopy in detecting
      polyp or hyperplasia regarding histopathology as the gold standard was the same.
FAU - Ahmadi, Firoozeh
AU  - Ahmadi F
AD  - Department of Reproductive Imaging at Reproductive Biomedicine Research Center,
      Royan Institute for Reproductive Biomedicine, ACECR, Tehran, Iran.
FAU - Rashidy, Zohreh
AU  - Rashidy Z
AD  - Department of Reproductive Imaging at Reproductive Biomedicine Research Center,
      Royan Institute for Reproductive Biomedicine, ACECR, Tehran, Iran.
FAU - Haghighi, Hadieh
AU  - Haghighi H
AD  - Department of Reproductive Imaging at Reproductive Biomedicine Research Center,
      Royan Institute for Reproductive Biomedicine, ACECR, Tehran, Iran.
FAU - Akhoond, Mohamadreza
AU  - Akhoond M
AD  - Department of Statistics, Mathematical Science and Computer Faculty, Shahid
      Chamran University, Ahvaz, Iran.
FAU - Niknejadi, Maryam
AU  - Niknejadi M
AD  - Department of Reproductive Imaging at Reproductive Biomedicine Research Center,
      Royan Institute for Reproductive Biomedicine, ACECR, Tehran, Iran.
FAU - Hemat, Mandana
AU  - Hemat M
AD  - Department of Endocrinology and Female Infertility at Reproductive Biomedicine
      Research Center, Royan Institute for Reproductive Biomedicine, ACECR, Tehran,
      Iran.
FAU - Shamsipour, Mansour
AU  - Shamsipour M
AD  - Department of Epidemiology and Reproductive Health at Reproductive Epidemiology
      Research Center, Royan Institute for Reproductive Biomedicine, ACECR, Tehran,
      Iran.
LA  - eng
PT  - Journal Article
PL  - Iran
TA  - Iran J Reprod Med
JT  - Iranian journal of reproductive medicine
JID - 101463749
PMC - PMC3941409
OID - NLM: PMC3941409
OTO - NOTNLM
OT  - Hysteroscopy
OT  - Three-dimensional hysterosonography
OT  - Uterine cavity
EDAT- 2014/03/19 06:00
MHDA- 2014/03/19 06:01
CRDT- 2014/03/19 06:00
PHST- 2013/01/05 [received]
PHST- 2013/06/06 [revised]
PHST- 2013/08/28 [accepted]
PST - ppublish
SO  - Iran J Reprod Med. 2013 Dec;11(12):977-82.

PMID- 24639716
OWN - NLM
STAT- PubMed-not-MEDLINE
DA  - 20140318
DCOM- 20140318
LR  - 20140731
IS  - 1680-6433 (Print)
IS  - 1680-6433 (Linking)
VI  - 11
IP  - 11
DP  - 2013 Nov
TI  - Comparison of oral dydrogesterone with suppository vaginal progesterone for
      luteal-phase support in in vitro fertilization (IVF): A randomized clinical
      trial.
PG  - 913-8
AB  - BACKGROUND: Luteal phase support is mandatory in assisted reproductive
      technologies (ART) for optimizing outcome, so the luteal phase is supported with 
      either progesterone, addition of estradiol to progesterone, hCG or gonadotropin
      releasing hormone (GnRH) agonists. Supplementation of luteal phase with
      progesterone is prescribed for women undergoing routine IVF treatment. OBJECTIVE:
      To compare oral dydrogestrone with vaginal progesterone for luteal-phase support 
      in IVF. MATERIALS AND METHODS: We performed this prospective, randomized trial in
      a tertiary infertility care unit in Taleghani Hospital, Tehran, Iran. In total 80
      Women with a history of male factor infertility undergoing controlled ovarian
      stimulation for IVF treatment (fresh cycle) randomly were divided in two groups
      (group A or oral dydrogesterone group and group B or vaginal progesterone group).
      The inclusion criteria were the use of GnRH analogue down-regulation and age less
      than 40 years old with regular menstrual cycles. All women were euthyroid and
      normoprolactinemic. Group A (n=40) received 10 mg dydrogesterone QID (40mg daily)
      and group B (n=40) received 400 mg suppository vaginal progesterone (cyclogest)
      twice per day (800 mg daily). RESULTS: Clinical pregnancy rate in cyclogest group
      was higher than dydrogesterone group but the difference was not significant
      (p=0.52), furthermore the miscarriage rate in two group was the same .The
      difference between two groups regarding antral follicle, embryo number,
      luteal-phase duration, endometrial thickness, oocyte number and metaphase-II was 
      not significant (p>0.05). CONCLUSION: The results showed that oral dydrogesterone
      is as effective as vaginal progesterone for luteal-phase support in women
      undergoing IVF.
FAU - Salehpour, Saghar
AU  - Salehpour S
AD  - Infertility and Reproductive Health Research Center (IRHRC), IVF Center, Shahid
      Beheshti University of Medical Sciences, Tehran, Iran.
FAU - Tamimi, Maryam
AU  - Tamimi M
AD  - Infertility and Reproductive Health Research Center (IRHRC), IVF Center, Shahid
      Beheshti University of Medical Sciences, Tehran, Iran.
FAU - Saharkhiz, Nasrin
AU  - Saharkhiz N
AD  - Infertility and Reproductive Health Research Center (IRHRC), IVF Center, Shahid
      Beheshti University of Medical Sciences, Tehran, Iran.
LA  - eng
PT  - Journal Article
PL  - Iran
TA  - Iran J Reprod Med
JT  - Iranian journal of reproductive medicine
JID - 101463749
PMC - PMC3941387
OID - NLM: PMC3941387
OTO - NOTNLM
OT  - Dydrogesterone
OT  - In vitro fertilization
OT  - Luteal-phase support
OT  - Vaginal progesterone
EDAT- 2014/03/19 06:00
MHDA- 2014/03/19 06:01
CRDT- 2014/03/19 06:00
PHST- 2013/04/18 [received]
PHST- 2013/08/04 [revised]
PHST- 2013/08/25 [accepted]
PST - ppublish
SO  - Iran J Reprod Med. 2013 Nov;11(11):913-8.

PMID- 24639705
OWN - NLM
STAT- PubMed-not-MEDLINE
DA  - 20140318
DCOM- 20140318
LR  - 20140731
IS  - 1680-6433 (Print)
IS  - 1680-6433 (Linking)
VI  - 11
IP  - 10
DP  - 2013 Oct
TI  - Comparison of albumin and cabergoline in the prevention of ovarian
      hyperstimulation syndrome: A clinical trial study.
PG  - 837-42
AB  - BACKGROUND: Ovarian hyperstimulation syndrome (OHSS) is the most serious and
      potentially life-threatening iatrogenic complication associated with ovarian
      stimulation during Assisted Reproductive Technology (ART) protocols. OHSS
      typically is a result of ovarian expression of vascular endothelial growth factor
      (VEGF) which increases vascular permeability. OBJECTIVE: Comparison of albumin
      and cabergoline in the prevention of OHSS. MATERIALS AND METHODS: 95 high risk
      infertile women for OHSS (more than 20 follicles in both ovaries at day of Human 
      Chorionic Gonadotropin (HCG) injection) were randomly divided into two groups.
      First group including 48 women received 10 unit intravenous albumin at starting
      oocyte retrieval, and second group including 47 women received 0.5 mg/day
      dopamine agonist (Cabergolin) at day of HCG injection till 8 days. The dosage of 
      human Menopausal Gonadotropin (HMG) used, total number of follicles developed,
      number of oocytes retrieved, serum E2 concentrations during the luteal phase,
      development of ascites, number of embryos generated, clinical pregnancy rate,
      results of the in vitro fertilization-embryo transfer (IVF-ET) cycles and
      incidence and severity of any OHSS were evaluated. RESULTS: There was evidence of
      a statistically significant reduction in the incidence of OHSS in the cabergolin 
      group (53.7%) versus albumin group (46.3%) (p=0.04). But there was no significant
      difference of a reduction in severe OHSS (p=0.62). There was no difference in
      clinical pregnancy rate too. CONCLUSION: Administration of cabergolin can prevent
      incidence of OHSS and does not appear to effect on its severity. REGISTRATION ID 
      IN IRCT: IRCT138706281217N4.
FAU - Torabizadeh, Aalie
AU  - Torabizadeh A
AD  - Department of Obstetrics and Gynecology, Ghaem Hospital, Mashhad University of
      Medical Sciences, Mashhad, Iran.
FAU - Vahidroodsari, Fatemeh
AU  - Vahidroodsari F
AD  - Department of Obstetrics and Gynecology, Ghaem Hospital, Mashhad University of
      Medical Sciences, Mashhad, Iran.
FAU - Ghorbanpour, Zakieh
AU  - Ghorbanpour Z
AD  - Department of Obstetrics and Gynecology, Ghaem Hospital, Mashhad University of
      Medical Sciences, Mashhad, Iran.
LA  - eng
PT  - Journal Article
PL  - Iran
TA  - Iran J Reprod Med
JT  - Iranian journal of reproductive medicine
JID - 101463749
PMC - PMC3941342
OID - NLM: PMC3941342
OTO - NOTNLM
OT  - Albumin
OT  - Assistedreproductivetechnology(ART)
OT  - Cabergolin
OT  - Ovarianhyperstimulationsyndrome (OHSS)
EDAT- 2014/03/19 06:00
MHDA- 2014/03/19 06:01
CRDT- 2014/03/19 06:00
PHST- 2012/01/15 [received]
PHST- 2012/12/25 [revised]
PHST- 2013/06/08 [accepted]
PST - ppublish
SO  - Iran J Reprod Med. 2013 Oct;11(10):837-42.

PMID- 24639699
OWN - NLM
STAT- PubMed-not-MEDLINE
DA  - 20140318
DCOM- 20140318
LR  - 20140731
IS  - 1680-6433 (Print)
IS  - 1680-6433 (Linking)
VI  - 11
IP  - 10
DP  - 2013 Oct
TI  - Decapeptyl ameliorates cyclophosphamide-induced reproductive toxicity in male
      Balb/C mice: histomorphometric, stereologic and hormonal evidences.
PG  - 791-800
AB  - BACKGROUND: Gonadotropin-releasing hormone (GnRH) is a reproductive key hormone. 
      The GnRH analogues are widely used in in vitro fertilization and treatment of sex
      hormone-depended cancers induced by the materials used in chemotherapeutic
      agents. OBJECTIVE: The aim of this study is to evaluate the effects of
      cyclophosphamide and decapeptyl (analogues of GnRH) on histomorphometry and
      stereology of testicular tissue as well as gonadotropic and gonadal hormones
      indices in mice. MATERIALS AND METHODS: For this study, 24 adult male Balb/C
      strain mice were divided in four groups; first, cyclophosphamide (65 mg/kg/body
      weight (BW)), second, decapeptyl (0.05 mg/kg/BW), third, decapeptyl at first, and
      after 10 days of cyclophosphamide injection, and control group was received same 
      volume of sterile saline. In order to evaluate the tissue changes in testes of
      the mice, sections were prepared and stained with Hematoxylin-Eosine, Periodic
      Acid Schief's (PAS) and Oil-Red-O staining techniques. RESULTS: The
      cyclophosphamide causes histomorphologic changes in the testicular tissue;
      whereas such changes by decapeptyl were comparatively mild. The morphometric
      results revealed significant reduction in diameters of seminiferous tubules
      (p=0.02), and the stereological results confirmed significant differences in
      spermatogenesis (SI) as well as rate of tubal differentiation (TDI) indices
      between experimental and control groups (p=0.001). In addition, the morphometric 
      findings proved that, there are significant decrease (p=0.001) in thicknesses of 
      epithelia and stereologic result revealed reduction in number of cell layers in
      both decapeptyl and chemotherapy groups, but the decrements of these parameters
      were significant (p=0.02) in later group. In groups that had received
      cyclophosphamide, and decapeptyl alone, the LH and testosterone levels were
      decreased significantly (p=0.03), whereas in those that had received decapeptyl
      along with cyclophosphamide, the LH and FSH levels showed a decline but the level
      of testosterone increased. CONCLUSION: These results demonstrated that, analogue 
      of GnRH i.e., decapeptyl protect morphologic, morphometric, and stereologic
      alterations of the testes tissue, as well as gonadotropic and gonadal hormonal
      changes preceding cyclophosphamide treatment in male mice. This article extracted
      from M.Sc. thesis. (Afsaneh Niakani).
FAU - Niakani, Afsaneh
AU  - Niakani A
AD  - Department of Biology, Faculty of Science, Urmia University, Urmia, Iran.
FAU - Farrokhi, Farah
AU  - Farrokhi F
AD  - Department of Biology, Faculty of Science, Urmia University, Urmia, Iran.
FAU - Hasanzadeh, Shapour
AU  - Hasanzadeh S
AD  - Department of Basic Veterinary Science, Fculty of Veterinary Medicine, Urmia
      University, Urmia, Iran.
LA  - eng
PT  - Journal Article
PL  - Iran
TA  - Iran J Reprod Med
JT  - Iranian journal of reproductive medicine
JID - 101463749
PMC - PMC3941336
OID - NLM: PMC3941336
OTO - NOTNLM
OT  - Cyclophosphamide
OT  - Decapeptyl
OT  - FSH
OT  - LH
OT  - Mice.
OT  - Testis
OT  - Testosterone
EDAT- 2014/03/19 06:00
MHDA- 2014/03/19 06:01
CRDT- 2014/03/19 06:00
PHST- 2012/10/16 [received]
PHST- 2012/03/03 [revised]
PHST- 2013/06/08 [accepted]
PST - ppublish
SO  - Iran J Reprod Med. 2013 Oct;11(10):791-800.

PMID- 24602147
OWN - NLM
STAT- Publisher
DA  - 20140307
IS  - 1467-8519 (Electronic)
IS  - 0269-9702 (Linking)
DP  - 2013 Nov 8
TI  - Assisted Reproduction and Distributive Justice.
LID - 10.1111/bioe.12067 [doi]
AB  - The Canadian province of Quebec recently amended its Health Insurance Act to
      cover the costs of In Vitro Fertilization (IVF). The province of Ontario recently
      de-insured IVF. Both provinces cited cost-effectiveness as their grounds, but the
      question as to whether a public health insurance system ought to cover IVF raises
      the deeper question of how we should understand reproduction at the social level,
      and whether its costs should be a matter of individual or collective
      responsibility. In this article I examine three strategies for justifying
      collective provisions in a liberal society and assess whether public reproductive
      assistance can be defended on any of these accounts. I begin by considering, and 
      rejecting, rights-based and needs-based approaches. I go on to argue that instead
      we ought to address assisted reproduction from the perspective of the
      contractarian insurance-based model for public health coverage, according to
      which we select items for inclusion based on their unpredictability in nature and
      cost. I argue that infertility qualifies as an unpredictable incident against
      which rational agents would choose to insure under ideal conditions and that
      assisted reproduction is thereby a matter of collective responsibility, but only 
      in cases of medical necessity or inability to pay. The policy I endorse by appeal
      to this approach is a means-tested system of coverage resembling neither Ontario 
      nor Quebec's, and I conclude that it constitutes a promising alternative worthy
      of serious consideration by bioethicists, political philosophers, and
      policy-makers alike.
CI  - (c) 2013 John Wiley & Sons Ltd.
FAU - Panitch, Vida
AU  - Panitch V
LA  - ENG
PT  - JOURNAL ARTICLE
DEP - 20131108
TA  - Bioethics
JT  - Bioethics
JID - 8704792
OTO - NOTNLM
OT  - assisted reproduction
OT  - basic needs
OT  - contractarianism
OT  - distributive justice
OT  - health policy
OT  - in vitro fertilization
OT  - right to reproduce
EDAT- 2014/03/08 06:00
MHDA- 2014/03/08 06:00
CRDT- 2014/03/08 06:00
AID - 10.1111/bioe.12067 [doi]
PST - aheadofprint
SO  - Bioethics. 2013 Nov 8. doi: 10.1111/bioe.12067.

PMID- 24600143
OWN - NLM
STAT- PubMed-not-MEDLINE
DA  - 20140306
DCOM- 20140306
LR  - 20140310
IS  - 0377-1237 (Print)
IS  - 0377-1237 (Linking)
VI  - 69
IP  - 4
DP  - 2013 Oct
TI  - Can hormone replacement therapy prior to oocyte donation cycle in women with
      premature ovarian failure improve pregnancy rate?
PG  - 357-60
LID - 10.1016/j.mjafi.2013.06.011 [doi]
AB  - BACKGROUND: Infertility is an important issue in women with Premature Ovarian
      Failure (POF). With no conclusive treatment available to enhance fertility in
      these women, it is the use of donor eggs with In-Vitro Fertilization (IVF) which 
      can fulfil their desire to become a mother in a novel way. Hormone replacement
      therapy (HRT) in POF apart from correcting the endocrine defect also helps in
      improving the milieu of the uterus by improving its vascularisation and the sub
      endometrial blood flow. We thus aimed to carry out a study to find out whether
      hormone replacement therapy if administered prior to the oocyte donation cycle in
      patients of premature ovarian failure improves the pregnancy rate. METHODS: A
      comparative study was carried out incorporating 46 subjects with 23 in each
      group. Group A received HRT prior to their oocyte donation cycle while the second
      group entered into the oocyte donation programme directly after an artificially
      induced menstruation. RESULTS: It was observed that, although the HRT group had a
      slightly higher pregnancy rate, with a better mean endometrial thickness as
      compared to the non HRT group it was not statistically significant. CONCLUSIONS: 
      Institution of hormone replacement therapy does improve the vascularisation of
      the uterus, corrects the histologic features of the uterine lining and makes the 
      endometrium receptive but whether it enhances the pregnancy rate needs to be
      elucidated with further studies.
FAU - Naredi, Nikita
AU  - Naredi N
AD  - Classified Specialist (Obstetrics & Gynaecology) & Trained in ART, ART Centre,
      Army Hospital (R&R), New Delhi 110 010, India.
FAU - Sandeep, K
AU  - Sandeep K
AD  - Classified Specialist (Obstetrics & Gynaecology) & Trained in ART, ART Centre,
      Army Hospital (R&R), New Delhi 110 010, India.
FAU - Jamwal, V D S
AU  - Jamwal VD
AD  - Graded Specialist (Anatomy), ART Centre, Army Hospital (R&R), New Delhi 110 010, 
      India.
LA  - eng
PT  - Journal Article
DEP - 20130924
PL  - India
TA  - Med J Armed Forces India
JT  - Medical journal, Armed Forces India
JID - 7602492
PMC - PMC3862755
OID - NLM: PMC3862755 [Available on 10/01/14]
OTO - NOTNLM
OT  - Hormone replacement therapy
OT  - Oocyte donation
OT  - Premature ovarian failure
EDAT- 2014/03/07 06:00
MHDA- 2014/03/07 06:01
CRDT- 2014/03/07 06:00
PMCR- 2014/10/01 00:00
PHST- 2012/12/10 [received]
PHST- 2013/06/30 [accepted]
PHST- 2013/09/24 [epublish]
AID - 10.1016/j.mjafi.2013.06.011 [doi]
AID - S0377-1237(13)00108-1 [pii]
PST - ppublish
SO  - Med J Armed Forces India. 2013 Oct;69(4):357-60. doi:
      10.1016/j.mjafi.2013.06.011. Epub 2013 Sep 24.

PMID- 24597378
OWN - NLM
STAT- MEDLINE
DA  - 20140306
DCOM- 20140403
IS  - 1320-159X (Print)
IS  - 1320-159X (Linking)
VI  - 21
IP  - 2
DP  - 2013 Dec
TI  - "Thin" property and controversial subject matter: Yanner v. Eaton and property
      rights in human tissue and embryos.
PG  - 307-11
AB  - This article examines the definitions of "property" offered by the majority of
      the High Court of Australia in the case of Yanner v Eaton (1999) 201 CLR 351,
      which involved a statute giving the Crown "property" in fauna. It argues that the
      majority judges in that case endorsed a flexible or "thin" conception of property
      that is consistent with recognition of property in "things" such as excised human
      tissue and in vitro human embryos, despite the many differences between such
      "things" and ordinary chattels. A similar flexible conception of property was
      also an important factor in the United Kingdom case of Yearworth v North Bristol 
      NHS Trust[2010] QB 1.
FAU - Moses, Lyria Bennett
AU  - Moses LB
AD  - University of New South Wales, Sydney, Australia. lyria@unsw.edu.au
FAU - Gollan, Nicola
AU  - Gollan N
AD  - University of New South Wales, Sydney, Australia.
LA  - eng
PT  - Journal Article
PT  - Legal Cases
PL  - Australia
TA  - J Law Med
JT  - Journal of law and medicine
JID - 9431853
SB  - IM
MH  - Australia
MH  - *Embryo, Mammalian
MH  - Fertilization in Vitro
MH  - Humans
MH  - Ownership/*legislation & jurisprudence
MH  - Tissue Donors/*legislation & jurisprudence
EDAT- 2014/03/07 06:00
MHDA- 2014/04/04 06:00
CRDT- 2014/03/07 06:00
PST - ppublish
SO  - J Law Med. 2013 Dec;21(2):307-11.

PMID- 24579173
OWN - NLM
STAT- MEDLINE
DA  - 20140228
DCOM- 20140403
VI  - 16
IP  - Pt 2
DP  - 2013
TI  - Automated embryo stage classification in time-lapse microscopy video of early
      human embryo development.
PG  - 460-7
AB  - The accurate and automated measuring of durations of certain human embryo stages 
      is important to assess embryo viability and predict its clinical outcomes in in
      vitro fertilization (IVF). In this work, we present a multi-level embryo stage
      classification method to identify the number of cells at every time point of a
      time-lapse microscopy video of early human embryo development. The proposed
      method employs a rich set of hand-crafted and automatically learned embryo
      features for classification and avoids explicit segmentation or tracking of
      individual embryo cells. It was quantitatively evaluated using a total of 389
      human embryo videos, resulting in a 87.92% overall embryo stage classification
      accuracy.
FAU - Wang, Yu
AU  - Wang Y
AD  - Auxogyn, Inc. 1490 O'Brien Drive, Suite A, Menlo Park, CA 94025, USA.
      ywang@auxogyn.com
FAU - Moussavi, Farshid
AU  - Moussavi F
AD  - Auxogyn, Inc. 1490 O'Brien Drive, Suite A, Menlo Park, CA 94025, USA.
FAU - Lorenzen, Peter
AU  - Lorenzen P
AD  - Auxogyn, Inc. 1490 O'Brien Drive, Suite A, Menlo Park, CA 94025, USA.
LA  - eng
PT  - Journal Article
PL  - Germany
TA  - Med Image Comput Comput Assist Interv
JT  - Medical image computing and computer-assisted intervention : MICCAI ...
      International Conference on Medical Image Computing and Computer-Assisted
      Intervention
JID - 101249582
SB  - IM
MH  - Algorithms
MH  - Artificial Intelligence
MH  - Embryo, Mammalian/*cytology/*embryology
MH  - Embryonic Development/*physiology
MH  - Humans
MH  - Image Enhancement/methods
MH  - Image Interpretation, Computer-Assisted/methods
MH  - Microscopy, Video/*methods
MH  - Multimodal Imaging/*methods
MH  - Pattern Recognition, Automated/*methods
MH  - Reproducibility of Results
MH  - Sensitivity and Specificity
MH  - Subtraction Technique
MH  - Time-Lapse Imaging/*methods
EDAT- 2014/03/01 06:00
MHDA- 2014/04/04 06:00
CRDT- 2014/03/01 06:00
PST - ppublish
SO  - Med Image Comput Comput Assist Interv. 2013;16(Pt 2):460-7.

PMID- 24568050
OWN - NLM
STAT- MEDLINE
DA  - 20140226
DCOM- 20140401
IS  - 0024-7758 (Print)
IS  - 0024-7758 (Linking)
VI  - 58
IP  - 11-12
DP  - 2013 Nov-Dec
TI  - First successful delivery in Texas using vitrified human oocytes: a case report.
PG  - 538-40
AB  - BACKGROUND: Successful pregnancies from cryopreserved oocytes are rare, but
      oocyte vitrification holds great promise for women in need of preserving their
      fertility due to illnesses that require treatments such as chemotherapy or
      radiation which cause irreversible depletion of ovarian reserve. The technique
      may also eventually be beneficial to women who wish to delay pregnancy to pursue 
      educational and professional goals. Attempts at oocyte cryopreservation have
      until recently been quite disappointing due to three main problems: (1) high
      water content and intracellular ice crystal formation upon freezing and
      subsequent meiotic spindle damage, (2) zona pellucida hardening during
      cryopreservation and thus difficulty with subsequent fertilization and (3) the
      relatively large size of the cell and thus an unfavorable surface-to-volume ratio
      for equilibrium of solutes. These roadblocks have been gradually overcome by the 
      use of improved cryoprotectants, intracytoplasmic sperm injection for
      fertilization, and the replacement of sodium in freezing media with an osmolyte. 
      The net effect has been a substantial increase in oocyte survival and viability
      after cryopreservation. CASE: We report the first live births in Texas using
      vitrified oocytes. CONCLUSION: Vitrification may serve as a useful tool in the
      preservation of oocytes for women who wish to delay child bearing for medical or 
      social reasons.
FAU - Hickman, Timothy N
AU  - Hickman TN
AD  - Houston IVF, Houston, TX 77024, USA. drhickman@houstonivf.net
FAU - McKenzie, Laurie J
AU  - McKenzie LJ
AD  - Houston IVF, Houston, TX 77024, USA.
FAU - Schlenker, Terry
AU  - Schlenker T
AD  - Houston IVF, Houston, TX 77024, USA.
FAU - Pinasco, Melissa A
AU  - Pinasco MA
AD  - Houston IVF, Houston, TX 77024, USA.
LA  - eng
PT  - Case Reports
PT  - Journal Article
PL  - United States
TA  - J Reprod Med
JT  - The Journal of reproductive medicine
JID - 0173343
SB  - IM
MH  - Adult
MH  - Blastocyst/physiology
MH  - Cryopreservation/*methods
MH  - Embryo Transfer
MH  - Female
MH  - Hot Temperature
MH  - Humans
MH  - Oocytes/*physiology
MH  - Pregnancy
MH  - Reproductive Behavior
MH  - Sperm Injections, Intracytoplasmic
MH  - Texas
EDAT- 2014/02/27 06:00
MHDA- 2014/04/02 06:00
CRDT- 2014/02/27 06:00
PST - ppublish
SO  - J Reprod Med. 2013 Nov-Dec;58(11-12):538-40.

PMID- 24568042
OWN - NLM
STAT- MEDLINE
DA  - 20140226
DCOM- 20140401
IS  - 0024-7758 (Print)
IS  - 0024-7758 (Linking)
VI  - 58
IP  - 11-12
DP  - 2013 Nov-Dec
TI  - Good fertilization results associated with high IL-1beta concentrations in
      follicular fluid of IVF patients.
PG  - 485-90
AB  - OBJECTIVE: To determine the levels of interleukin-1 beta (IL-1beta) in follicular
      fluid and embryo culture fluid after controlled ovarian hyperstimulation and to
      assess the association of this cytokine with the outcome of in vitro
      fertilization (IVF) or intracytoplasmic sperm injection (ICSI) treatment and
      embryo transfer. STUDY DESIGN: A total of 256 couples undergoing the IVF/ICSI
      program were included in this prospective study. Zygote quality, embryo and
      blastocyst morphology were evaluated, and embryo transfer was performed 5 days
      after oocyte recovery. IL-1beta concentrations were measured in follicular fluid 
      and embryo culture fluid of the third and fifth culture days. RESULTS: Embryo
      replacement was performed with a median of 2 embryos per cycle. In all, 44
      clinical pregnancies were achieved in 256 assisted reproductive technology (ART) 
      cycles (pregnancy rate: 19.8% per transfer). Follicular fluid concentrations of
      IL-1P were not significantly different in pregnant (2.1 pg/mL) and nonpregnant
      women (2.7 pg/mL). Follicular fluid of lVF, but not ICSI, patients with good
      fertilization rates (> 90%) contained significantly higher levels of IL-1beta
      (3.3 pg/ mL) than did follicular fluid of women with fertilization rates < or =
      90% (2.0 pg/mL, p < 0.05). No correlation was found between intrafollicular
      IL-1beta and zygote morphology, day 3 and day 5 embryo morphology. There was no
      relationship between IL-1beta in culture fluid supernatants and embryonic
      development. CONCLUSION: In IVF patients high levels of intrafollicular IL-1beta 
      were associated with good fertilization rates. There seems to be no correlation
      between IL-1beta concentrations in follicular fluid or embryo culture fluid and
      embryo morphology or pregnancy outcome of ART cycles.
FAU - Zollner, Klaus-Peter
AU  - Zollner KP
AD  - Kinderwunschzentrum Amberg, Amberg, Germany. zollner_u@klinik.uni-wuerzburg.de
FAU - Hofmann, Theresa
AU  - Hofmann T
AD  - Kinderwunschzentrum Amberg, Amberg, Germany.
FAU - Zollner, Ursula
AU  - Zollner U
AD  - Universitats-Frauenklinik Wurzburg, Wurzburg, Germany.
LA  - eng
PT  - Journal Article
PL  - United States
TA  - J Reprod Med
JT  - The Journal of reproductive medicine
JID - 0173343
RN  - 0 (Culture Media, Conditioned)
RN  - 0 (Interleukin-1beta)
SB  - IM
MH  - Adult
MH  - Culture Media, Conditioned/chemistry
MH  - Embryo Culture Techniques
MH  - Embryo Transfer
MH  - Female
MH  - Fertilization/physiology
MH  - *Fertilization in Vitro
MH  - Follicular Fluid/*chemistry
MH  - Humans
MH  - Interleukin-1beta/*analysis
MH  - Pregnancy
MH  - Pregnancy Outcome
MH  - Pregnancy Rate
MH  - Sperm Injections, Intracytoplasmic
MH  - Treatment Outcome
EDAT- 2014/02/27 06:00
MHDA- 2014/04/02 06:00
CRDT- 2014/02/27 06:00
PST - ppublish
SO  - J Reprod Med. 2013 Nov-Dec;58(11-12):485-90.

PMID- 24568041
OWN - NLM
STAT- MEDLINE
DA  - 20140226
DCOM- 20140401
IS  - 0024-7758 (Print)
IS  - 0024-7758 (Linking)
VI  - 58
IP  - 11-12
DP  - 2013 Nov-Dec
TI  - Embryonic soluble human leukocyte antigen-G as a marker of embryo competency in
      assisted reproductive technology for Chinese women.
PG  - 477-84
AB  - OBJECTIVE: To investigate whether embryonic soluble human leukocyte antigen-G
      (sHLA-G) could be a noninvasive marker for embryo competency in assisted
      reproductive technology (ART), which is still controversial due to the different 
      detection assays used and the different culture conditions in laboratories. STUDY
      DESIGN: Based on the standardization of IVF procedures and the embryo culture
      condition, a total of 205 embryo culture supernatants (ESs) from 92 ART cycles
      were evaluated for sHLA-G contents by chemiluminescent ELISA assay. RESULTS:
      sHLA-G presence could be detected in 30.7% of the ESs tested. In the cycles where
      at least one of the embryos transferred was positive for sHLA-G, 51.9% of
      patients (27/52) achieved a clinical pregnancy. In cycles where none of the
      embryos transferred secreted detectable amounts of sHLA-G, the pregnancy rate was
      only 30.0% (12/40, p < 0.05). The implantation rate in sHLA-G-positive cycles was
      also significantly higher (31.5%) than that in sHLA-G-negative cycles (14.9%, p <
      0.05). CONCLUSION: The results suggested sHLA-G in ESs as a potential marker of
      embryo competency in ART programs for the Chinese population.
FAU - Guo, Xin-Yu
AU  - Guo XY
AD  - Department of Gynecology and Obstetrics, Chinese PLA General Hospital, Beijing;
      the Assisted Reproductive Center, General Hospital of Guangzhoul Military
      Command, Guangzhou, China.
FAU - Jiang, Feng
AU  - Jiang F
AD  - Department of Gynecology and Obstetrics, Chinese PLA General Hospital, Beijing;
      the Assisted Reproductive Center, General Hospital of Guangzhoul Military
      Command, Guangzhou, China.
FAU - Cheng, Xue-Jun
AU  - Cheng XJ
AD  - Department of Gynecology and Obstetrics, Chinese PLA General Hospital, Beijing;
      the Assisted Reproductive Center, General Hospital of Guangzhoul Military
      Command, Guangzhou, China.
FAU - Hou, Cai-Ying
AU  - Hou CY
AD  - Department of Gynecology and Obstetrics, Chinese PLA General Hospital, Beijing;
      the Assisted Reproductive Center, General Hospital of Guangzhoul Military
      Command, Guangzhou, China.
FAU - Yao, Yuan-Qing
AU  - Yao YQ
AD  - Department of Gynecology and Obstetrics, Chinese PLA General Hospital, Beijing;
      the Assisted Reproductive Center, General Hospital of Guangzhoul Military
      Command, Guangzhou, China.
LA  - eng
PT  - Journal Article
PT  - Research Support, Non-U.S. Gov't
PL  - United States
TA  - J Reprod Med
JT  - The Journal of reproductive medicine
JID - 0173343
RN  - 0 (Biological Markers)
RN  - 0 (Culture Media, Conditioned)
RN  - 0 (HLA-G Antigens)
SB  - IM
MH  - Biological Markers/*analysis
MH  - China
MH  - Culture Media, Conditioned/chemistry
MH  - Embryo Culture Techniques
MH  - Embryo Implantation
MH  - Embryo, Mammalian/*chemistry/immunology/*physiology
MH  - Female
MH  - Fertilization in Vitro
MH  - HLA-G Antigens/*analysis
MH  - Humans
MH  - Pregnancy
MH  - Pregnancy Rate
MH  - *Reproductive Techniques, Assisted
MH  - Solubility
EDAT- 2014/02/27 06:00
MHDA- 2014/04/02 06:00
CRDT- 2014/02/27 06:00
PST - ppublish
SO  - J Reprod Med. 2013 Nov-Dec;58(11-12):477-84.

PMID- 24555090
OWN - NLM
STAT- PubMed-not-MEDLINE
DA  - 20140224
DCOM- 20140224
LR  - 20140226
IS  - 2046-1402 (Electronic)
IS  - 2046-1402 (Linking)
VI  - 2
DP  - 2013
TI  - Delayed intra-abdominal bleeding following trans-vaginal ultrasonography guided
      oocyte retrieval for in vitro fertilization in patients at risk for
      thrombo-embolic events under anticoagulant therapy.
PG  - 189
LID - 10.12688/f1000research.2-189.v2 [doi]
AB  - We report herein, two cases of massive delayed (2 and 4 days) intra abdominal
      hemorrhage following ovum pick-up (OPU), in patients at risk for thrombo-embolic 
      events, who concomitantly used therapeutic doses of low molecular weight heparin 
      (LMWH). We discuss the possible mechanisms involved in causing the aforementioned
      delayed bleeding, and call for re-evaluation of the presently accepted
      anticoagulant co-treatment regimen. These case reports should direct physicians' 
      attention and keep them alert, while conducting IVF treatment to this subgroup of
      high risk patients.
FAU - Mashiach, Roy
AU  - Mashiach R
AD  - Department of Obstetrics and Gynecology, Chaim Sheba Medical Center, Ramat Gan,
      Israel ; Sackler Faculty of Medicine, Tel Aviv University, Tel Aviv, Israel.
FAU - Stockheim, David
AU  - Stockheim D
AD  - Department of Obstetrics and Gynecology, Chaim Sheba Medical Center, Ramat Gan,
      Israel ; Sackler Faculty of Medicine, Tel Aviv University, Tel Aviv, Israel.
FAU - Zolti, Mati
AU  - Zolti M
AD  - Department of Obstetrics and Gynecology, Chaim Sheba Medical Center, Ramat Gan,
      Israel ; Sackler Faculty of Medicine, Tel Aviv University, Tel Aviv, Israel.
FAU - Orvieto, Raoul
AU  - Orvieto R
AD  - Department of Obstetrics and Gynecology, Chaim Sheba Medical Center, Ramat Gan,
      Israel ; Faculty of Health Sciences, Ben Gurion University of the Negev, Beer
      Sheva, Israel.
LA  - eng
PT  - Journal Article
DEP - 20130916
PL  - England
TA  - F1000Res
JT  - F1000Research
JID - 101594320
PMC - PMC3869527
OID - NLM: PMC3869527
EDAT- 2014/02/21 06:00
MHDA- 2014/02/21 06:01
CRDT- 2014/02/25 06:00
PHST- 2013 [ecollection]
PHST- 2013/10/17 [accepted]
PHST- 2013/10/18 [epublish]
AID - 10.12688/f1000research.2-189.v2 [doi]
PST - epublish
SO  - F1000Res. 2013 Sep 16;2:189. doi: 10.12688/f1000research.2-189.v2. eCollection
      2013.

PMID- 24551576
OWN - NLM
STAT- PubMed-not-MEDLINE
DA  - 20140219
DCOM- 20140219
LR  - 20140221
IS  - 2228-5482 (Print)
IS  - 2228-5482 (Linking)
VI  - 14
IP  - 4
DP  - 2013 Oct
TI  - Efficacy of combined contraceptive vaginal ring versus oral contraceptive pills
      in achieving hypothalamic-pituitary-ovarian axis suppression in egg donor in
      vitro fertilization cycles.
PG  - 207-13
AB  - BACKGROUND: Our study compares the efficacy of the combined contraceptive vaginal
      ring to oral contraceptive pills (OCPs) for hypothalamic-pituitary-ovarian (HPO) 
      axis suppression in egg donor in vitro fertilization (IVF) cycles. METHODS: Our
      retrospective cohort study includes patients from the Center for Assisted
      Reproduction (CARE) in Bedford, Texas undergoing IVF cycles as egg donors from
      January 2003 through December 2009. Twenty-five and thirty-nine women were
      treated with OCPs and the combined contraceptive vaginal ring, respectively.
      Statistical analyses were performed using the SigmaStat Software package (Systat,
      Chicago, IL). Data were analyzed by t or Mann-whitney test and Chi-square of
      Fisher exact test. Statistical significance was set at p<0.05. RESULTS: Prior to 
      gonadotropin initiation, endometrial thickness and serum estradiol were 5.6+/-2.6
      mm and 33.6+/-19.9 pg/ml in the OCP group and 6.0+/-2.4 mm and 36.6+/-24.3 pg/ml 
      in the combined contraceptive vaginal ring group, respectively (p=0.49 and
      p=0.33). Average serum FSH and LH were 1.7+/-1.9 and 1.7+/-2.5 mIU/ml in the OCP 
      group and 1.7+/-1.6 and 1.2+/-1.4 mIU/ml in the combined contraceptive vaginal
      ring group, respectively (p=0.45 and p=0.95). No significant differences were
      found for gonadotropin requirement, peak estradiol, maximal endometrial
      thickness, number of oocytes retrieved, number of normally fertilized embryos,
      number of cryopreserved embryos, or live birth rates. CONCLUSION: The combined
      contraceptive vaginal ring is effective for HPO axis suppression in egg donor IVF
      cycles and associated with cycle characteristics similar to those observed with
      OCP treatment. The combined contraceptive vaginal ring may provide an important
      advantage over OCPs due to improved patient compliance.
FAU - Thomas, Robin Lynn
AU  - Thomas RL
AD  - Division of Reproductive Endocrinology and Infertility, Department of Obstetrics 
      and Gynecology, University of Texas Southwestern Medical Center, Dallas, Texas,
      USA.
FAU - Halvorson, Lisa Marie
AU  - Halvorson LM
AD  - Division of Reproductive Endocrinology and Infertility, Department of Obstetrics 
      and Gynecology, University of Texas Southwestern Medical Center, Dallas, Texas,
      USA.
FAU - Carr, Bruce Richard
AU  - Carr BR
AD  - Division of Reproductive Endocrinology and Infertility, Department of Obstetrics 
      and Gynecology, University of Texas Southwestern Medical Center, Dallas, Texas,
      USA.
FAU - Doody, Kathleen Marie
AU  - Doody KM
AD  - Division of Reproductive Endocrinology and Infertility, Department of Obstetrics 
      and Gynecology, University of Texas Southwestern Medical Center, Dallas, Texas,
      USA ; Center for Assisted Reproduction, Bedford, Texas, USA.
FAU - Doody, Kevin John
AU  - Doody KJ
AD  - Division of Reproductive Endocrinology and Infertility, Department of Obstetrics 
      and Gynecology, University of Texas Southwestern Medical Center, Dallas, Texas,
      USA ; Center for Assisted Reproduction, Bedford, Texas, USA.
LA  - eng
PT  - Journal Article
PL  - Iran
TA  - J Reprod Infertil
JT  - Journal of reproduction & infertility
JID - 101535586
PMC - PMC3911817
OID - NLM: PMC3911817
OTO - NOTNLM
OT  - Contraception
OT  - Egg donor
OT  - HPO axis suppression
OT  - In vitro fertilization
OT  - Serum hormone levels
OT  - Vaginal ring
EDAT- 2014/02/20 06:00
MHDA- 2014/02/20 06:01
CRDT- 2014/02/20 06:00
PHST- 2013/05/25 [received]
PHST- 2013/08/24 [accepted]
PST - ppublish
SO  - J Reprod Infertil. 2013 Oct;14(4):207-13.

PMID- 24551571
OWN - NLM
STAT- PubMed-not-MEDLINE
DA  - 20140219
DCOM- 20140219
LR  - 20140221
IS  - 2228-5482 (Print)
IS  - 2228-5482 (Linking)
VI  - 14
IP  - 4
DP  - 2013 Oct
TI  - The Effects of cAMP-elevating Agents and Alpha Lipoic Acid on In Vitro Maturation
      of Mouse Germinal Vesicle Oocytes.
PG  - 173-83
AB  - BACKGROUND: In spite of extensive efforts to improve in vitro oocyte maturation, 
      the obtained results are not very efficient. This study was conducted to assess
      impacts of cAMP elevating agents and alpha lipoic acid (ALA) on in vitro oocyte
      maturation and fertilization. METHODS: Mouse germinal vesicle (GV) oocytes were
      categorized into cumulus denuded oocytes (DOs; n=896) and cumulus oocyte
      complexes (COCs; n=1077) groups. GV oocytes were matured in vitro with or without
      ALA; (I) without the meiotic inhibitors; (II) supplemented with cilostamide;
      (III) supplemented with forskolin and (IV) supplemented with Forskolin plus
      cilostamide. The obtained metaphase II (MII) oocytes were subjected to in vitro
      fertilization. Independent-samples t-testand ANOVA were used for data analysis. A
      p-value less than 0.05 was considered to be statistically significant. RESULTS:
      The COCs maturation, fertilization and two cell embryo rates were higher than
      those of DOs in the control group, while no significant difference was observed
      between relevant COCs and DOs when they were cultured with cilostamide meiotic
      inhibitors in two step manner. Combined treatment of cilostamide and forskolin
      significantly elevated the developmental rates in both COCs and DOs as compared
      to other groups. The developmental rates of COCs and DOs in the presence of ALA
      were similar to their respective groups without ALA. CONCLUSION: cAMP elevating
      agents were more effective on DOs than COCs with regard to rates of maturation
      and fertilization. However, ALA did not affect the developmental rates of both
      COCs and DOs in in vitro maturation in one or two step manner.
FAU - Rahnama, Ali
AU  - Rahnama A
AD  - School of Biology, Damghan University, Damghan, Iran.
FAU - Zavareh, Saeed
AU  - Zavareh S
AD  - School of Biology, Damghan University, Damghan, Iran ; Institute of Biological
      Sciences, Damghan University, Damghan, Iran.
FAU - Ghorbanian, Mohammad Taghi
AU  - Ghorbanian MT
AD  - School of Biology, Damghan University, Damghan, Iran ; Institute of Biological
      Sciences, Damghan University, Damghan, Iran.
FAU - Karimi, Isaac
AU  - Karimi I
AD  - Laboratory of Molecular and Cellular Biology, Department of Basic Veterinary
      Sciences, School of Veterinary Medicine, Razi University, Kermanshah, Iran.
LA  - eng
PT  - Journal Article
PL  - Iran
TA  - J Reprod Infertil
JT  - Journal of reproduction & infertility
JID - 101535586
PMC - PMC3911812
OID - NLM: PMC3911812
OTO - NOTNLM
OT  - ALA
OT  - Cumulus cell
OT  - In vitro maturation
OT  - Mouse
OT  - Oocyte
OT  - cAMP-elevating agents
EDAT- 2014/02/20 06:00
MHDA- 2014/02/20 06:01
CRDT- 2014/02/20 06:00
PHST- 2013/06/23 [received]
PHST- 2013/09/23 [accepted]
PST - ppublish
SO  - J Reprod Infertil. 2013 Oct;14(4):173-83.

PMID- 24522025
OWN - NLM
STAT- MEDLINE
DA  - 20140221
DCOM- 20140401
IS  - 0172-780X (Print)
IS  - 0172-780X (Linking)
VI  - 34
IP  - 8
DP  - 2013
TI  - The role of vitamin D in impaired fertility treatment.
PG  - 756-62
AB  - Vitamin D is currently in the scope of research in many fields of medicine.
      Despite that its influence on health remains uncertain. This paper presents the
      review of the publications concerning the role of calciferol in reproduction
      processes and its significance in infertility therapy covering topics of
      polycystic ovary syndrome, endometriosis infertility, myoma infertility, male
      infertility, premature ovary failure and in vitro fertilization techniques. The
      results of latest research articles in those fields has been discussed and
      summarized. The deficiency of vitamin defined as the concentration of
      25-hydroxycalciferol <20 ng/ml is frequently noted in patients of fertility
      clinics. Serum vitamin D concentration in healthy women is higher comparing to
      PCOS patients. The supplementation with vitamin D should be applied in the
      schemes of PCOS treatment both due to an improved insulin resistance and the
      results of infertility treatment. The explanation of vitamin D activity mechanism
      in patients with PCOS requires further research. Vitamin D have direct effect on 
      AMH production, and thus increase longer maintenance of ovarian reserve in the
      patients with its higher concentration. The occurrence of uterine myomas in the
      group with vitamin D deficiency was evaluated as much higher comparing to
      controls. On the other hand it is supposed that high concentration of calciferol 
      may be related to an impaired elimination of endometrial cells passing to
      peritoneal cavity via ovarian reflux causing endometriosis. In male infertility
      both low (<20 ng/ml) and high (>50 ng/ml) concentration of vitamin D in serum
      negatively affects spermatozoa number per ml of semen, their progressive movement
      and morphology. Significant differences as a response on ovulation stimulation,
      number and quality of embryos depending on vitamin D concentration were not
      observed in none of the analyzed papers concerning the role of vitamin D in in
      vitro fertilization (IVF). Better results in patients without calciferol
      insufficiency are explained by reports about high concentration of vitamin D and 
      its metabolites in human in decidua collected in the 1st trimester of pregnancy
      which suggests its contribution in proper implantation and local immunological
      preference of the embryo. It is accepted that the treatment requires vitamin D
      concentration below 20 ng/ml (up to 50 nmol/l), especially in obese women, these 
      with insulin resistance and small ovarian reserve and in men with oligo- and
      asthenozoospermia.
FAU - Grzechocinska, Barbara
AU  - Grzechocinska B
AD  - 1st Department of Obstetrics and Gynecology, Medical University of Warsaw,
      Poland.
FAU - Dabrowski, Filip A
AU  - Dabrowski FA
AD  - 1st Department of Obstetrics and Gynecology, Medical University of Warsaw,
      Poland.
FAU - Cyganek, Anna
AU  - Cyganek A
AD  - 1st Department of Obstetrics and Gynecology, Medical University of Warsaw,
      Poland.
FAU - Wielgos, Miroslaw
AU  - Wielgos M
AD  - 1st Department of Obstetrics and Gynecology, Medical University of Warsaw,
      Poland.
LA  - eng
PT  - Journal Article
PT  - Review
PL  - Sweden
TA  - Neuro Endocrinol Lett
JT  - Neuro endocrinology letters
JID - 8008373
RN  - 1406-16-2 (Vitamin D)
SB  - IM
MH  - Female
MH  - Fertility/*physiology
MH  - Humans
MH  - Infertility, Female/*drug therapy/*physiopathology
MH  - Infertility, Male/*drug therapy/*physiopathology
MH  - Male
MH  - Pregnancy
MH  - Vitamin D/physiology/*therapeutic use
MH  - Vitamin D Deficiency/drug therapy/physiopathology
EDAT- 2014/02/14 06:00
MHDA- 2014/04/02 06:00
CRDT- 2014/02/14 06:00
PHST- 2013/10/17 [received]
PHST- 2013/12/03 [accepted]
AID - NEL340813R04 [pii]
PST - ppublish
SO  - Neuro Endocrinol Lett. 2013;34(8):756-62.

PMID- 24520505
OWN - NLM
STAT- PubMed-not-MEDLINE
DA  - 20140212
DCOM- 20140212
LR  - 20140401
IS  - 2008-076X (Print)
IS  - 2008-0778 (Linking)
VI  - 7
IP  - 4
DP  - 2014 Jan
TI  - Nephrotic sydrome developing in severe ovarian hyperstimulation syndrome.
PG  - 345-8
AB  - We report a case that developed nephrotic syndrome during hospitalization for
      severe ovarian hyperstimulation syndrome without history of acute renal failure. 
      During hospi- talization, she developed persistent ascites and respiratory
      distress. The 24 hours urine protein analysis revealed significant proteinuria
      and renal biopsy showed global and seg- mental sclerosis in glomeruli, mesangial 
      arteritis, proliferations in visceral epithelial cells (IgA nephropathy). To the 
      best of our knowledge, such a complication will be presented for the first time
      in the literature.
FAU - Gungor Ugurlucan, Funda
AU  - Gungor Ugurlucan F
AD  - Department of Obstetrics and Gynecology, Istanbul University, Istanbul Medical
      School, Istanbul, Turkey.
FAU - Karamustafaoglu, Burcin
AU  - Karamustafaoglu B
AD  - Department of Obstetrics and Gynecology, Istanbul University, Istanbul Medical
      School, Istanbul, Turkey.
FAU - Cem Iyibozkurt, Ahmet
AU  - Cem Iyibozkurt A
AD  - Department of Obstetrics and Gynecology, Istanbul University, Istanbul Medical
      School, Istanbul, Turkey.
FAU - Kilicaslan, Isin
AU  - Kilicaslan I
AD  - Department of Pathology, Istanbul University, Istanbul Medical School, Istanbul, 
      Turkey.
FAU - Caliskan, Yasar
AU  - Caliskan Y
AD  - Department of Internal Medicine, Division of Nephrology, Istanbul University,
      Istanbul Medical School, Istanbul, Turkey.
FAU - Ozsurmeli, Mehmet
AU  - Ozsurmeli M
AD  - Department of Obstetrics and Gynecology, Istanbul University, Istanbul Medical
      School, Istanbul, Turkey.
FAU - Bastu, Ercan
AU  - Bastu E
AD  - Department of Obstetrics and Gynecology, Istanbul University, Istanbul Medical
      School, Istanbul, Turkey.
FAU - Buyru, Faruk
AU  - Buyru F
AD  - Department of Obstetrics and Gynecology, Istanbul University, Istanbul Medical
      School, Istanbul, Turkey.
LA  - eng
PT  - Journal Article
DEP - 20131222
PL  - Iran
TA  - Int J Fertil Steril
JT  - International journal of fertility & sterility
JID - 101487941
PMC - PMC3901174
OID - NLM: PMC3901174
OTO - NOTNLM
OT  - Ascites
OT  - In vitro Fertilization (IVF)
OT  - Nephrotic Syndrome
OT  - Ovar- ian Stimulation
OT  - Ovarian Hyperstimulation Syndrome
EDAT- 2014/02/13 06:00
MHDA- 2014/02/13 06:01
CRDT- 2014/02/13 06:00
PHST- 2013/01/06 [received]
PHST- 2013/05/18 [accepted]
PHST- 2013/12/22 [epublish]
PST - ppublish
SO  - Int J Fertil Steril. 2014 Jan;7(4):345-8. Epub 2013 Dec 22.

PMID- 24520489
OWN - NLM
STAT- PubMed-not-MEDLINE
DA  - 20140212
DCOM- 20140212
LR  - 20140305
IS  - 2008-076X (Print)
IS  - 2008-0778 (Linking)
VI  - 7
IP  - 3
DP  - 2013 Oct
TI  - Comparison of Congenital Abnormalities of Infants Conceived by Assisted
      Reproductive Techniques versus Infants with Natural Conception in Tehran.
PG  - 217-24
AB  - BACKGROUND: In many countries, 1 to 3% of newborn infants are conceived by
      assisted reproductive techniques (ART). Despite the success of ART, there is
      concern about the risk of congenital malformations among these infants. We report
      our experience to determine whether use of ART is associated with an increase in 
      major congenital malformations or adverse pregnancy outcomes. MATERIALS AND
      METHODS: Historical cohort study of major congenital malformations (MCM) was
      performed in 978 births from January 2008 to December 2010. The data for this
      analysis were derived from a Tehran's ART linked data file by simple sampling
      method. In our study, the risk of congenital malformations was compared in 326
      ART infants and 652 naturally conceived (NC) infants. We also performed multiple 
      logistic regression analyses to calculate the odds ratio (OR) and 95% confidence 
      intervals (CI) for the independent association of ART on each outcome. RESULTS:
      We found 56 infants with major congenital malformations, these included 29 NC
      infants (4.4%) and 27 ART infants (8.3%). In comparison with NC infants, ART
      infants had a significant 1.94-fold increased risk of MCM.After adjustment for
      maternal age, infant's sex stillbirth, abortion and type of delivery, we found a 
      relatively small difference in risk (OR=2.04). In this study the majority (94.3%)
      of all infants were normal but 5.7% of infants had at least one MCM. The
      prevalence rate for the intracytoplasmic sperm injection (ICSI) was 6.5% for the 
      In vitro fertilisation (IVF) group was 15.9% or 2.73-fold higher than ICSI group 
      (P=0.018). Also we ignore the possible role of genotype and other unknown factors
      in causing more malformations in ART infants. CONCLUSION: Other studies have
      shown a slightly increased risk of major congenital malformations in pregnancies 
      resulting from ART. Likewise, this study reports a greater risk of MCMs in ART
      infants than in naturally conceived infants. We also found evidence of a
      difference in risk of MCMs between IVF and ICSI. Musculoskeletal and urogenital
      malformations were the most reported MCMs in ART infants according to organs and 
      systems classification.
FAU - Farhangniya, Mansoureh
AU  - Farhangniya M
AD  - Department of Genetics at Reproductive Biomedicine Research Center, Royan
      Institute for Reproductive Biomedicine, ACECR, Tehran, Iran ; Department of
      Epidemiology and Statistic, Kerman University of Medical Science, Kerman, Iran.
FAU - Dortaj Rabori, Eshagh
AU  - Dortaj Rabori E
AD  - Department of Epidemiology and Statistic, Kerman University of Medical Science,
      Kerman, Iran.
FAU - Mozafari Kermani, Ramin
AU  - Mozafari Kermani R
AD  - Department of Child Health Research ACECR-Tehran Medical Science Branch, Tehran, 
      Iran.
FAU - Haghdoost, Ali Akbar
AU  - Haghdoost AA
AD  - Modeling Research Center, Kerman University of Medical Science, Kerman, Iran.
FAU - Bahrampour, Abbas
AU  - Bahrampour A
AD  - Department of Epidemiology and Statistic, Kerman University of Medical Science,
      Kerman, Iran.
FAU - Bagheri, Pezhman
AU  - Bagheri P
AD  - Social Development and Health Promotion Research Center, Gonabad University of
      Medical Sciences, Gonabad, Iran.
FAU - A L Lancaster, Paul
AU  - A L Lancaster P
AD  - Menzies Centre for Health Policy, School of Public Health, University of
      Sydney,Sydney, NSW Australia.
FAU - Ashrafi, Mahnaz
AU  - Ashrafi M
AD  - Department of Endocrinology and Female Infertility, Royan Institute for
      Reproductive Biomedicine, ACECR, Tehran, Iran.
FAU - Vosough Taqi Dizaj, Ahmad
AU  - Vosough Taqi Dizaj A
AD  - Department of Reproductive Imaging at Reproductive Biomedicine Research Center,
      Royan Institute for Reproductive Biomedicine, ACECR, Tehran, Iran.
FAU - Gourabi, Hamid
AU  - Gourabi H
AD  - Department of Genetics at Reproductive Biomedicine Research Center, Royan
      Institute for Reproductive Biomedicine, ACECR, Tehran, Iran.
FAU - Shahzadeh Fazeli, Abolhassan
AU  - Shahzadeh Fazeli A
AD  - Department of Genetics at Reproductive Biomedicine Research Center, Royan
      Institute for Reproductive Biomedicine, ACECR, Tehran, Iran.
LA  - eng
PT  - Journal Article
DEP - 20130918
PL  - Iran
TA  - Int J Fertil Steril
JT  - International journal of fertility & sterility
JID - 101487941
PMC - PMC3914490
OID - NLM: PMC3914490
OTO - NOTNLM
OT  - Anomaly
OT  - Assisted Reproductive Technique
OT  - Conception
OT  - Congenital Malformations
OT  - Fertilization
OT  - Infants
EDAT- 2014/02/13 06:00
MHDA- 2014/02/13 06:01
CRDT- 2014/02/13 06:00
PHST- 2012/04/15 [received]
PHST- 2013/01/02 [accepted]
PHST- 2013/09/18 [epublish]
PST - ppublish
SO  - Int J Fertil Steril. 2013 Oct;7(3):217-24. Epub 2013 Sep 18.

PMID- 24520488
OWN - NLM
STAT- PubMed-not-MEDLINE
DA  - 20140212
DCOM- 20140212
LR  - 20140305
IS  - 2008-076X (Print)
IS  - 2008-0778 (Linking)
VI  - 7
IP  - 3
DP  - 2013 Oct
TI  - Pregnancy Rate after First Intra Cytoplasmic Sperm Injection- In Vitro
      Fertilisation Cycle in Patients with Endometrioma with or without Deep
      Infiltrating Endometriosis.
PG  - 207-16
AB  - BACKGROUND: To evaluate the impact of the association of endometrioma with or
      without deep infiltrating endometriosis (DIE) after a first intra cytoplasmic
      sperm injection- in vitro fertilization (ICSI-IVF) cycle on pregnancy rate.
      MATERIALS AND METHODS: In this retrospective study, women with endometrioma who
      underwent a first ICSI-IVF cycle from January 2007 to June 2010 were reviewed for
      pregnancy rate. The main outcome measure was the clinical pregnancy rate. A
      multiple logistic regression (MLR) was performed; including all variables that
      were correlated to the conception rate. Only independent factors of pregnancy
      rate were included in a Recursive Partitioning (RP) model. RESULTS: The study
      population consisted of 104 patients (37 without DIE and 67 patients with
      associated DIE). Using multivariable analysis, a lower pregnancy rate was
      associated with the presence of DIE (OR=0.24 (95% CI: 0.085-0.7); p=0.009) and
      the use of ICSI (OR=0.23 (95% CI: 0.07-0.8); p=0.02). A higher pregnancy rate was
      associated with an anti-mullerian hormone (AMH) serum level over 1 ng/ml (OR=4.3 
      (95% CI: 1.1-19); p=0.049). A RP was built to predict pregnancy rate with good
      calibration [ROC AUC (95% CI) of 0.70 (0.65-0.75)]. CONCLUSION: Our data support 
      that DIE associated with endometrioma in infertile patients has a negative impact
      on pregnancy rate after first ICSI-IVF cycle. Furthermore, our predictive model
      gives couples better information about the likelihood of conceiving.
FAU - Oppenheimer, Anne
AU  - Oppenheimer A
AD  - Department of Gynecology-Obstetrics, Tenon Hospital, GRC-UPMC 6 (C3E), Pierre et 
      Marie Curie Paris 6 University, Paris, France.
FAU - Ballester, Marcos
AU  - Ballester M
AD  - Department of Gynecology-Obstetrics, Tenon Hospital, GRC-UPMC 6 (C3E), Pierre et 
      Marie Curie Paris 6 University, Paris, France.
FAU - Mathieu d'Argent, Emmanuelle
AU  - Mathieu d'Argent E
AD  - Department of Gynecology-Obstetrics, Tenon Hospital, GRC-UPMC 6 (C3E), Pierre et 
      Marie Curie Paris 6 University, Paris, France.
FAU - Morcel, Karine
AU  - Morcel K
AD  - Department of Gynecology-Obstetrics, Rennes Hospital, Paris, France.
FAU - Antoine, Jean-Marie
AU  - Antoine JM
AD  - Department of Gynecology-Obstetrics, Tenon Hospital, GRC-UPMC 6 (C3E), Pierre et 
      Marie Curie Paris 6 University, Paris, France.
FAU - Darai, Emile
AU  - Darai E
AD  - Department of Gynecology-Obstetrics, Tenon Hospital, GRC-UPMC 6 (C3E), Pierre et 
      Marie Curie Paris 6 University, Paris, France.
LA  - eng
PT  - Journal Article
DEP - 20130918
PL  - Iran
TA  - Int J Fertil Steril
JT  - International journal of fertility & sterility
JID - 101487941
PMC - PMC3914494
OID - NLM: PMC3914494
OTO - NOTNLM
OT  - Assisted Reproductive Technology
OT  - Endometrioma
OT  - Endometriosis
OT  - Probabilistic Model
EDAT- 2014/02/13 06:00
MHDA- 2014/02/13 06:01
CRDT- 2014/02/13 06:00
PHST- 2012/06/23 [received]
PHST- 2013/02/19 [accepted]
PHST- 2013/09/18 [epublish]
PST - ppublish
SO  - Int J Fertil Steril. 2013 Oct;7(3):207-16. Epub 2013 Sep 18.

PMID- 24520477
OWN - NLM
STAT- PubMed-not-MEDLINE
DA  - 20140212
DCOM- 20140212
LR  - 20140214
IS  - 2008-076X (Print)
IS  - 2008-0778 (Linking)
VI  - 7
IP  - 2
DP  - 2013 Jul
TI  - Incompletely Evaluated ART Leading to Ectopic Pregnancy and Cerebral Thrombosis.
PG  - 138-41
AB  - We presented a cerebral venous thrombosis case associated with lack of proper
      medical evaluation required for confirmation of suppression and exclusion of
      current pregnancy before starting assisted reproductive technology (ART) cycle.
      This is a case-report study about a 37-year-old woman who presented to emergency 
      room with abdominal pain and tenderness. Initial human chorionic gonadotropin
      (hCG) value was 17616 IU/L. Endometrium was heteregenous and incompatible with a 
      normal intrauterine pregnancy. She had a history of antagonist
      protocol/controlled ovarian hyperstimulation (COH) started 38 days ago in a
      different in vitro fertilization (IVF) center. Because of the fertilization
      failure, she had no embryo transfer. With ectopic pregnancy diagnosis, we made
      surgical exploration and observed a material which was consistent with ectopic
      pregnancy on the right tuba uterina. Partial salpingectomy was applied because of
      actively bleeding ectopic pregnancy. Two days after discharging from hospital;
      she presented to emergency room again with syncope and generalized tonic-clonic
      seizure. By cranial tomography generalized edema, cerebral venous thrombosis was 
      established. Enoxaparine sodium 0.6 ml twice daily was administered. Six days
      after hospitalisation, she was discharged with normal neurological examination
      under phenytoin 200 mg daily and enoxaparine sodium 0.6 ml daily. Before ART
      treatment, clinicians must always rule out the likelihood of existing pregnancy
      by measuring estradiol, follicle stimulating hormone (FSH), and luteinizing
      hormone (LH). On the other hand, low-molecularweight heparine may be effective in
      cerebral venous thrombosis treatment. Therefore, intracerebral thrombosis is one 
      of the rare mortal complications of ART.
FAU - Hassa, Hikmet
AU  - Hassa H
AD  - Department of Obstetrics and Gynecology, Reproductive Medicine Unit, Medical
      Faculty, Eskisehir Osmangazi University, Eskisehir, Turkey.
FAU - Aydin, Yunus
AU  - Aydin Y
AD  - Department of Obstetrics and Gynecology, Reproductive Medicine Unit, Medical
      Faculty, Eskisehir Osmangazi University, Eskisehir, Turkey.
FAU - Oge, Tufan
AU  - Oge T
AD  - Department of Obstetrics and Gynecology, Reproductive Medicine Unit, Medical
      Faculty, Eskisehir Osmangazi University, Eskisehir, Turkey.
FAU - Yavuz Tokgoz, Vehbi
AU  - Yavuz Tokgoz V
AD  - Department of Obstetrics and Gynecology, Reproductive Medicine Unit, Medical
      Faculty, Eskisehir Osmangazi University, Eskisehir, Turkey.
LA  - eng
PT  - Journal Article
DEP - 20130731
PL  - Iran
TA  - Int J Fertil Steril
JT  - International journal of fertility & sterility
JID - 101487941
PMC - PMC3850337
OID - NLM: PMC3850337
OTO - NOTNLM
OT  - Assisted Reproductive Technology
OT  - Ectopic Pregnancy
OT  - Thrombosis
EDAT- 2014/02/13 06:00
MHDA- 2014/02/13 06:01
CRDT- 2014/02/13 06:00
PHST- 2012/04/16 [received]
PHST- 2012/12/24 [accepted]
PHST- 2013/07/31 [epublish]
PST - ppublish
SO  - Int J Fertil Steril. 2013 Jul;7(2):138-41. Epub 2013 Jul 31.

PMID- 24520472
OWN - NLM
STAT- PubMed-not-MEDLINE
DA  - 20140212
DCOM- 20140212
LR  - 20140401
IS  - 2008-076X (Print)
IS  - 2008-0778 (Linking)
VI  - 7
IP  - 2
DP  - 2013 Jul
TI  - The Effects of ISM1 Medium on Embryo Quality and Outcomes of IVF/ICSI Cycles.
PG  - 108-15
AB  - BACKGROUND: The aim of this study is to investigate the effect of ISM1 culture
      medium on embryo development, quality and outcomes of in vitro
      fertilization/intracytoplasmic sperm injection (IVF/ICSI) cycles. This study
      compares culture medium commonly used in the laboratory setting for oocyte
      recovery and embryo development with a medium from MediCult. We have assessed the
      effects of these media on embryo development and newborn characteristics.
      MATERIALS AND METHODS: In this prospective randomized study, fertilized oocytes
      from patients were randomly assigned to culture in ISM1 (MediCult, cycles: n=293)
      or routine lab culture medium (G-1TM v5; Vitrolife, cycles: n=290) according to
      the daily media schedule for oocyte retrieval. IVF or ICSI and embryo transfer
      were performed with either MediCult media or routine lab media. Embryo quality on
      days 2/3, cleavage, pregnancy and implantation rates, baby take home rate (BTHR),
      in addition to the weight and length of newborns were compared between groups.
      RESULTS: There were similar cleavage rates for ISM1 (86%) vs. G-1TM v5 (88%). We 
      observed a significantly higher percentage of excellent embryos in ISM1 (42.7%)
      compared to G-1TM v5 (39%, p<0.05). Babies born after culture in ISM1 had both
      higher birth weight (3.03 kg) and length (48.8 cm) compared to G-1TM v5 babies
      that had a birth weight of 2.66 kg and a length of 46.0 cm (p<0.001 for both).
      CONCLUSION: This study suggests that ISM1 is a more effective culture medium in
      generating higher quality embryos, which may be reflected in the characteristics 
      of babies at birth.
FAU - Hassani, Fatemeh
AU  - Hassani F
AD  - Department of Embryology at Reproductive Biomedicine Research Center, Royan
      Institute for Reproductive Biomedicine, ACECR, Tehran, Iran.
FAU - Eftekhari-Yazdi, Poopak
AU  - Eftekhari-Yazdi P
AD  - Department of Embryology at Reproductive Biomedicine Research Center, Royan
      Institute for Reproductive Biomedicine, ACECR, Tehran, Iran.
FAU - Karimian, Leila
AU  - Karimian L
AD  - Department of Embryology at Reproductive Biomedicine Research Center, Royan
      Institute for Reproductive Biomedicine, ACECR, Tehran, Iran.
FAU - Rezazadeh Valojerdi, Mojtaba
AU  - Rezazadeh Valojerdi M
AD  - Department of Embryology at Reproductive Biomedicine Research Center, Royan
      Institute for Reproductive Biomedicine, ACECR, Tehran, Iran.
FAU - Movaghar, Bahar
AU  - Movaghar B
AD  - Department of Embryology at Reproductive Biomedicine Research Center, Royan
      Institute for Reproductive Biomedicine, ACECR, Tehran, Iran.
FAU - Fazel, Mohammad
AU  - Fazel M
AD  - Department of Embryology at Reproductive Biomedicine Research Center, Royan
      Institute for Reproductive Biomedicine, ACECR, Tehran, Iran.
FAU - Fouladi, Hamid Reza
AU  - Fouladi HR
AD  - Department of Embryology at Reproductive Biomedicine Research Center, Royan
      Institute for Reproductive Biomedicine, ACECR, Tehran, Iran.
FAU - Shabani, Fatemeh
AU  - Shabani F
AD  - Department of Epidemiology and Reproductive Health at Reproductive Epidemiology
      Research Center, Royan Institute for Reproductive Biomedicine, ACECR, Tehran,
      Iran.
FAU - Johansson, Lars
AU  - Johansson L
AD  - Codra Centre for Assisted Reproduction, Podgorica, Montenegro.
LA  - eng
PT  - Journal Article
DEP - 20130731
PL  - Iran
TA  - Int J Fertil Steril
JT  - International journal of fertility & sterility
JID - 101487941
PMC - PMC3850342
OID - NLM: PMC3850342
OTO - NOTNLM
OT  - Babies’ lengths
OT  - Birth Weight
OT  - Culture Media
OT  - Embryo
OT  - Quality
EDAT- 2014/02/13 06:00
MHDA- 2014/02/13 06:01
CRDT- 2014/02/13 06:00
PHST- 2012/04/08 [received]
PHST- 2012/12/30 [accepted]
PHST- 2013/07/31 [epublish]
PST - ppublish
SO  - Int J Fertil Steril. 2013 Jul;7(2):108-15. Epub 2013 Jul 31.

PMID- 24520460
OWN - NLM
STAT- PubMed-not-MEDLINE
DA  - 20140212
DCOM- 20140212
LR  - 20140401
IS  - 2008-076X (Print)
IS  - 2008-0778 (Linking)
VI  - 7
IP  - 1
DP  - 2013 Apr
TI  - Relationship between Endometrial Thickness and In Vitro
      Fertilization-Intracytoplasmic Sperm Injection Outcome.
PG  - 29-34
AB  - BACKGROUND: This study assessed the relationship between endometrial thickness on
      day of human chorionic gonadotropin (hCG) administration and in vitro
      fertilizationintracytoplasmic sperm injection (IVF-ICSI). MATERIALS AND METHODS: 
      This prospective cross-sectional study included a total of 593 women. Patients
      were treated with either the agonist or antagonist protocol according to the
      clinician's and patient's preference. Endometrial thickness on the hCG day was
      measured by transvaginal ultrasonography (TV-USG). Patients were divided into
      four groups according to endometrial lines, as follows: <7 mm (group 1), 7-10 mm 
      (group 2), 10-14 mm (group 3), and >14 mm (group 4). RESULTS: Implantation rate
      (IR), clinical pregnancy rate (CPR), and ongoing pregnancy rate (OPR) were
      significantly lower in group 1 than the other three groups (p<0.05). However,
      there was no significant difference among groups 2, 3 and 4. Although the
      endometrial line in the agonist protocol was higher than in the antagonist
      protocol, the difference was not statistically significant. CONCLUSION: The
      chance of pregnancy appears to be lower in individuals with endometrial thickness
      less than 7 mm compared with those of higher value.
FAU - Aydin, Turgut
AU  - Aydin T
AD  - Acibadem In Vitro Fertilization Center, Kayseri, Turkey.
FAU - Kara, Mustafa
AU  - Kara M
AD  - Department of Obstetrics and Gynecology, Bozok University Medical Faculty,
      Yozgat, Turkey.
FAU - Nurettin, Turktekin
AU  - Nurettin T
AD  - Kayseri In Vitro Fertilization Center, Kayseri, Turkey.
LA  - eng
PT  - Journal Article
DEP - 20130306
PL  - Iran
TA  - Int J Fertil Steril
JT  - International journal of fertility & sterility
JID - 101487941
PMC - PMC3850332
OID - NLM: PMC3850332
OTO - NOTNLM
OT  - Endometrial Thickness
OT  - IVF-ICSI
OT  - Pregnancy Rate
EDAT- 2014/02/13 06:00
MHDA- 2014/02/13 06:01
CRDT- 2014/02/13 06:00
PHST- 2011/12/19 [received]
PHST- 2012/10/07 [accepted]
PHST- 2013/03/06 [epublish]
PST - ppublish
SO  - Int J Fertil Steril. 2013 Apr;7(1):29-34. Epub 2013 Mar 6.

PMID- 24520452
OWN - NLM
STAT- PubMed-not-MEDLINE
DA  - 20140212
DCOM- 20140212
LR  - 20140313
IS  - 2008-076X (Print)
IS  - 2008-0778 (Linking)
VI  - 6
IP  - 4
DP  - 2013 Jan
TI  - In vitro maturation, fertilization and embryo culture of oocytes obtained from
      vitrified auto-transplanted mouse ovary.
PG  - 278-85
AB  - BACKGROUND: The purpose of this study was to investigate the in vitro survival
      and developmental potential of oocytes obtained from vitrified mouse ovaries
      transplanted to a heterotopic site. MATERIALS AND METHODS: In this experimental
      study, two-week-old mice were unilaterally ovariectomized after anesthesia. The
      ovaries were vitrified by cryotop. After two weeks, the ovaries were thawed and
      autotransplanted to the gluteus muscle tissue. Three weeks later the mice were
      killed, after which we removed and dissected the transplanted and opposite right 
      ovaries. Cumulus oocyte complexes (COCs) and denuded oocytes were evaluated for
      in vitro maturation (IVM), in vitro fertilization (IVF) and in vitro development 
      (IVD). The control group consisted of sevenweek- old age-matched mice ovaries.
      RESULTS: All vitrified-transplanted (Vit-trans) ovaries contained some oocytes
      that survived. Following IVM, IVF and IVD, there were 41.7% out of 12 cultured
      zygotes that reached the 8-cell stage. CONCLUSION: Our experiment supports the
      progressive role of long-term graft survival after wholeovarian cryopreservation 
      by vitrification and subsequent heterotopic transplantation. It is possible to
      recover viable follicles and oocytes that have the ability to develop in vitro.
FAU - Behbahanian, Arash
AU  - Behbahanian A
AD  - Department of Embryology at Reproductive Biomedicine Research Center, Royan
      Institute for Reproductive Biomedicine, ACECR, Tehran, Iran ; Department of
      Biology, Faculty of Basic Sciences, Tehran University, Tehran, Iran.
FAU - Eimani, Hossein
AU  - Eimani H
AD  - Department of Embryology at Reproductive Biomedicine Research Center, Royan
      Institute for Reproductive Biomedicine, ACECR, Tehran, Iran ; Department of
      Anatomy, Faculty of Medicine, Baqiyatallah (A.S.) University of Medical Sciences,
      Tehran, Iran.
FAU - Zeinali, Bahman
AU  - Zeinali B
AD  - Department of Biology, Faculty of Basic Sciences, Tehran University, Tehran,
      Iran.
FAU - Rezazadeh Valojerdi, Mojtaba
AU  - Rezazadeh Valojerdi M
AD  - Department of Embryology at Reproductive Biomedicine Research Center, Royan
      Institute for Reproductive Biomedicine, ACECR, Tehran, Iran.
FAU - Eftekhari Yazdi, Poopak
AU  - Eftekhari Yazdi P
AD  - Department of Embryology at Reproductive Biomedicine Research Center, Royan
      Institute for Reproductive Biomedicine, ACECR, Tehran, Iran.
FAU - Shahverdi, Abdolhossein
AU  - Shahverdi A
AD  - Department of Embryology at Reproductive Biomedicine Research Center, Royan
      Institute for Reproductive Biomedicine, ACECR, Tehran, Iran.
FAU - Gourabi, Hamid
AU  - Gourabi H
AD  - Department of Genetics at Reproductive Biomedicine Research Center, Royan
      Institute for Reproductive Biomedicine, ACECR, Tehran, Iran.
FAU - Golkar-Narenji, Afsaneh
AU  - Golkar-Narenji A
AD  - Department of Genetics at Reproductive Biomedicine Research Center, Royan
      Institute for Reproductive Biomedicine, ACECR, Tehran, Iran.
LA  - eng
PT  - Journal Article
DEP - 20130303
PL  - Iran
TA  - Int J Fertil Steril
JT  - International journal of fertility & sterility
JID - 101487941
PMC - PMC3850318
OID - NLM: PMC3850318
OTO - NOTNLM
OT  - Oocytes
OT  - Ovary
OT  - Vitrification
OT  - in vitro Maturation
EDAT- 2014/02/13 06:00
MHDA- 2014/02/13 06:01
CRDT- 2014/02/13 06:00
PHST- 2011/01/04 [received]
PHST- 2012/08/02 [accepted]
PHST- 2013/03/03 [epublish]
PST - ppublish
SO  - Int J Fertil Steril. 2013 Jan;6(4):278-85. Epub 2013 Mar 3.

PMID- 24520450
OWN - NLM
STAT- PubMed-not-MEDLINE
DA  - 20140212
DCOM- 20140212
LR  - 20140214
IS  - 2008-076X (Print)
IS  - 2008-0778 (Linking)
VI  - 6
IP  - 4
DP  - 2013 Jan
TI  - Microdose GnRH Agonist Flare-Up versus Ultrashort GnRH Agonist Combined with
      Fixed GnRH Antagonist in Poor Responders of Assisted Reproductive Techniques
      Cycles.
PG  - 266-71
AB  - BACKGROUND: This study compares the microdose flare-up protocol to the ultrashort
      gonadotropinreleasing hormone (GnRH) agonist flare combined with the fixed
      multidose GnRH antagonist protocol in poor responders undergoing ovarian
      stimulation. MATERIALS AND METHODS: In this randomized clinical trial, 120 women 
      who were candidates for assisted reproductive techniques (ART) and had histories 
      of one or more failed in vitro fertilization (IVF) cycles with three or fewer
      retrieved oocytes were prospectively randomized into two groups. Group I (60
      patients) received the microdose flare-up regimen and group II (60 patients)
      received the ultrashort GnRH agonist combined with fixed GnRH antagonist.
      RESULTS: There were no significant differences between the groups in the number
      of used gonadotropin ampoules (p=0.591), duration of stimulation (p=0.610),
      number of retrieved oocytes (p=0.802), fertilization rate (p=0.456), and the
      number of transferred embryos (p=0.954). The clinical pregnancy rates were
      statistically similar in group I (10%) compared with group II (13.3%, p=0.389).
      CONCLUSION: According to our results, there is no significant difference between 
      these protocols for improving the ART outcome in poor responders. Additional
      prospective, randomized studies with more patients is necessary to determine the 
      best protocol (Registration Number: IRCT201105096420N1).
FAU - Eftekhar, Maryam
AU  - Eftekhar M
AD  - Department of Obstetrics and Gynecology, Research and Clinical Center for
      Infertility, Shahid Sadoughi University of Medical Sciences, Yazd, Iran.
FAU - Mohammadian, Farnaz
AU  - Mohammadian F
AD  - Department of Obstetrics and Gynecology, Research and Clinical Center for
      Infertility, Shahid Sadoughi University of Medical Sciences, Yazd, Iran ;
      Department of Obstetrics and Gynecology, Zanjan University of Medical Sciences,
      Zanjan, Iran.
FAU - Yousefnejad, Fariba
AU  - Yousefnejad F
AD  - Department of Obstetrics and Gynecology, Research and Clinical Center for
      Infertility, Shahid Sadoughi University of Medical Sciences, Yazd, Iran.
FAU - Khani, Parisa
AU  - Khani P
AD  - Research and Clinical Center for Infertility, Shahid Sadoughi University of
      Medical Sciences, Yazd, Iran.
LA  - eng
PT  - Journal Article
DEP - 20130303
PL  - Iran
TA  - Int J Fertil Steril
JT  - International journal of fertility & sterility
JID - 101487941
PMC - PMC3850311
OID - NLM: PMC3850311
OTO - NOTNLM
OT  - Assisted Reproductive Technology
OT  - GnRH Agonist
OT  - GnRH Antagonist
OT  - Poor Responder
EDAT- 2014/02/13 06:00
MHDA- 2014/02/13 06:01
CRDT- 2014/02/13 06:00
PHST- 2011/10/16 [received]
PHST- 2012/07/31 [accepted]
PHST- 2013/03/03 [epublish]
PST - ppublish
SO  - Int J Fertil Steril. 2013 Jan;6(4):266-71. Epub 2013 Mar 3.

PMID- 24520446
OWN - NLM
STAT- PubMed-not-MEDLINE
DA  - 20140212
DCOM- 20140212
LR  - 20140214
IS  - 2008-076X (Print)
IS  - 2008-0778 (Linking)
VI  - 6
IP  - 4
DP  - 2013 Jan
TI  - Human Menopausal Gonadotropin versus Recombinant FSH in Polycystic Ovary Syndrome
      Patients Undergoing In Vitro Fertilization.
PG  - 238-43
AB  - BACKGROUND: We aimed to compare human menopausal gonadotropin (hMG) and
      recombinant follicle-stimulating hormone (r FSH) with respect to clinical
      outcomes and the development of ovarian hyperstimulation syndrome (OHSS) for
      patients with polycystic ovary syndrome (PCOS) treated with in vitro
      fertilization (IVF). MATERIALS AND METHODS: This prospective randomized
      controlled trial included a total of 80 women with PCOS. Of these, 38 were
      randomized to receive treatment with hMG and 42 with rFSH using a long
      gonadotropin releasing hormone (GnRH) analogue protocol. Outcome measures were
      cycle characteristics, pregnancy rates, the need for coasting, and OHSS rates.
      RESULTS: In the hMG group we observed a significantly lower peak estradiol (E2)
      level (p=0.02), fewer intermediate-sized follicles (p=0.001), lower number of
      oocytes retrieved (p=0.002) and metaphase II (MII) oocytes (p=0.003). However,
      there were no significant differences between the groups in the number of
      fertilized oocytes, fertilization rates, top quality embryo counts, and the
      number of transferred embryos. There was no difference in pregnancy rates between
      the groups. OHSS occurred in 11.9% of the rFSH group patients, whereas no OHSS
      developed in the hMG group. Coasting requirements were lower in the hMG group
      (19.2% vs. 48.9%, p=0.013). CONCLUSION: Ovarian stimulation with hMG and rFSH
      provides similar clinical pregnancy rates in PCOS patients treated with a long
      GnRH agonist protocol in IVF cycles. hMG stimulation appears to be associated
      with a lower rate of OHSS and decreased coasting requirements (Registration
      Number: NCT01365936).
FAU - Figen Turkcapar, Ayse
AU  - Figen Turkcapar A
AD  - Department of Reproductive Endocrinology, Zekai Tahir Burak Women's Health
      Education and Research Hospital, Ankara, Turkey.
FAU - Seckin, Berna
AU  - Seckin B
AD  - Department of Reproductive Endocrinology, Zekai Tahir Burak Women's Health
      Education and Research Hospital, Ankara, Turkey.
FAU - Onalan, Gogsen
AU  - Onalan G
AD  - Department of Obstetrics and Gynecology, Baskent University School of Medicine,
      Ankara, Turkey.
FAU - Ozdener, Tulin
AU  - Ozdener T
AD  - Department of Reproductive Endocrinology, Zekai Tahir Burak Women's Health
      Education and Research Hospital, Ankara, Turkey.
FAU - Batioglu, Sertac
AU  - Batioglu S
AD  - Department of Reproductive Endocrinology, Zekai Tahir Burak Women's Health
      Education and Research Hospital, Ankara, Turkey.
LA  - eng
PT  - Journal Article
DEP - 20130303
PL  - Iran
TA  - Int J Fertil Steril
JT  - International journal of fertility & sterility
JID - 101487941
PMC - PMC3850313
OID - NLM: PMC3850313
OTO - NOTNLM
OT  - Polycystic Ovary Syndrome
OT  - Recombinant FSH
OT  - hMG
OT  - in vitro Fertilization
EDAT- 2014/02/13 06:00
MHDA- 2014/02/13 06:01
CRDT- 2014/02/13 06:00
PHST- 2012/05/10 [received]
PHST- 2012/08/06 [accepted]
PHST- 2013/03/03 [epublish]
PST - ppublish
SO  - Int J Fertil Steril. 2013 Jan;6(4):238-43. Epub 2013 Mar 3.

PMID- 24520445
OWN - NLM
STAT- PubMed-not-MEDLINE
DA  - 20140212
DCOM- 20140212
LR  - 20140214
IS  - 2008-076X (Print)
IS  - 2008-0778 (Linking)
VI  - 6
IP  - 4
DP  - 2013 Jan
TI  - Comparison of easy and difficult embryo transfer outcomes in in vitro
      fertilization cycles.
PG  - 232-7
AB  - BACKGROUND: The aim of this study was to compare the effects of easy and
      difficult embryo transfers (ET) on implantation and pregnancy rates. MATERIALS
      AND METHODS: In this prospective study, we analyzed the results of 706 ET
      procedures over a 12-month period. An easy ET was defined as a transfer that
      occurred without the use of force or other instrumentation. A difficult ET was
      defined as the use of force for catheter placement, and/or the use of additional 
      instruments, and/or manipulation. Pregnancy rate was compared between patients
      with easy or difficult ETs. RESULTS: There was a significantly higher
      implantation rate in the easy group (21.7%) compared to the difficult group
      (12.1%, p<0.05).The easy group had a higher pregnancy rate (38.1%) compared to
      patients who had difficult ETs (21.4%; p<0.05). CONCLUSION: Any uterine
      manipulation during ET adversely affects in vitro fertilization (IVF). Precaution
      should be taken to identify possibly difficult ET cases in advance.
FAU - Ghaffari, Firouzeh
AU  - Ghaffari F
AD  - Department of Endocrinology and Female Infertility at Reproductive Biomedicine
      Research Center, Royan Institute for Reproductive Biomedicine, ACECR, Tehran,
      Iran.
FAU - Kiani, Kiandokht
AU  - Kiani K
AD  - Department of Endocrinology and Female Infertility at Reproductive Biomedicine
      Research Center, Royan Institute for Reproductive Biomedicine, ACECR, Tehran,
      Iran.
FAU - Bahmanabadi, Akram
AU  - Bahmanabadi A
AD  - Department of Endocrinology and Female Infertility at Reproductive Biomedicine
      Research Center, Royan Institute for Reproductive Biomedicine, ACECR, Tehran,
      Iran.
FAU - Akhoond, Mohammadreza
AU  - Akhoond M
AD  - Department of Statistics, Mathematical Science and Computer Faculty, Shahid
      Chamran University, Ahwaz, Iran ; Department of Epidemiology and Reproductive
      Health at Reproductive Epidemiology Research Center, Royan Institute for
      Reproductive Biomedicine, ACECR, Tehran, Iran.
LA  - eng
PT  - Journal Article
DEP - 20130303
PL  - Iran
TA  - Int J Fertil Steril
JT  - International journal of fertility & sterility
JID - 101487941
PMC - PMC3850320
OID - NLM: PMC3850320
OTO - NOTNLM
OT  - Embryo Transfer
OT  - Implantation
OT  - Pregnancy Outcomes
EDAT- 2014/02/13 06:00
MHDA- 2014/02/13 06:01
CRDT- 2014/02/13 06:00
PHST- 2012/03/01 [received]
PHST- 2012/07/02 [accepted]
PHST- 2013/03/03 [epublish]
PST - ppublish
SO  - Int J Fertil Steril. 2013 Jan;6(4):232-7. Epub 2013 Mar 3.

PMID- 24520443
OWN - NLM
STAT- PubMed-not-MEDLINE
DA  - 20140212
DCOM- 20140624
LR  - 20140624
IS  - 2008-076X (Print)
IS  - 2008-0778 (Linking)
VI  - 6
IP  - 4
DP  - 2013 Jan
TI  - Can Male Fertility Be Improved Prior to Assisted Reproduction through The Control
      of Uncommonly Considered Factors?
PG  - 214-23
AB  - Male factor infertility or subfertility is responsible for up to 50% of
      infertility cases. A considerable body of recent studies indicates that lifestyle
      as well as environmental and psychological factors can negatively affect male
      fertility, more than previously thought. These negative effects have been shown
      in many cases to be reversible. This review aims to provide a rationale for early
      clinical attention to these factors and presents a non-exhaustive evidence-based 
      collection of primary relevant conditions and recommendations, specifically with 
      a view to making first line diagnostics and recommendations. The presently
      available evidence suggests that considering the high cost, success rates, and
      possible side effects of assisted reproduction techniques (ART), such as in vitro
      fertilization (IVF) and intracytoplasmic sperm injection (ICSI), early efforts to
      improve male fertility appear to be an attainable and worthwhile primary goal. A 
      series of searches was conducted of Medline, Cochrane and related databases from 
      November 14(th), 2010 to January 26(th), 2012 with the following keywords: male, 
      fertility, infertility, sperm defects, IVF, ICSI, healthy habits, and lifestyle. 
      Subsequent follow-up searches were performed for upcoming links. The total number
      of studies contemplated were 1265; of these, 296 studies were reviewed with
      criteria of relevance; the date of study or review; study sample size and study
      type; and publishing journal impact status. Data were abstracted based upon
      probable general clinical relevancy and use. Only a selection of the references
      has been reflected here because of space limitations. The main results obtained
      were evidence-supported indications as to the other causes of male infertility,
      their early detection, and treatment.
FAU - Campagne, Daniel M
AU  - Campagne DM
AD  - Department of Personality, Evaluation and Psychological Treatment, Faculty of
      Psychology, UNED University, Juan del Rosal, Madrid, Spain.
LA  - eng
PT  - Journal Article
PT  - Review
DEP - 20130303
PL  - Iran
TA  - Int J Fertil Steril
JT  - International journal of fertility & sterility
JID - 101487941
PMC - PMC3850314
OID - NLM: PMC3850314
OTO - NOTNLM
OT  - ART
OT  - Environmental
OT  - Lifestyle
OT  - Male Fertility
OT  - Psychological
OT  - Sperm
EDAT- 2014/02/13 06:00
MHDA- 2014/02/13 06:01
CRDT- 2014/02/13 06:00
PHST- 2012/04/09 [received]
PHST- 2012/07/25 [accepted]
PHST- 2013/03/03 [epublish]
PST - ppublish
SO  - Int J Fertil Steril. 2013 Jan;6(4):214-23. Epub 2013 Mar 3.

PMID- 24505563
OWN - NLM
STAT- PubMed-not-MEDLINE
DA  - 20140207
DCOM- 20140207
LR  - 20140210
IS  - 2233-8233 (Print)
IS  - 2093-8896 (Linking)
VI  - 40
IP  - 4
DP  - 2013 Dec
TI  - Irish public opinion on assisted human reproduction services: Contemporary
      assessments from a national sample.
PG  - 169-73
LID - 10.5653/cerm.2013.40.4.169 [doi]
AB  - OBJECTIVE: To measure Irish opinion on a range of assisted human reproduction
      (AHR) treatments. METHODS: A nationally representative sample of Irish adults
      (n=1,003) were anonymously sampled by telephone survey. RESULTS: Most
      participants (77%) agreed that any fertility services offered internationally
      should also be available in Ireland, although only a small minority of the
      general Irish population had personal familiarity with AHR or infertility. This
      sample finds substantial agreement (63%) that the Government of Ireland should
      introduce legislation covering AHR. The range of support for gamete donation in
      Ireland ranged from 53% to 83%, depending on how donor privacy and disclosure
      policies are presented. For example, donation where the donor agrees to be
      contacted by the child born following donation, and anonymous donation where
      donor privacy is completely protected by law were supported by 68% and 66%,
      respectively. The least popular (53%) donor gamete treatment type appeared to be 
      donation where the donor consents to be involved in the future life of any child 
      born as a result of donor fertility treatment. Respondents in social class ABC1
      (58%), age 18 to 24 (62%), age 25 to 34 (60%), or without children (61%) were
      more likely to favour this donor treatment policy in our sample. CONCLUSION: This
      is the first nationwide assessment of Irish public opinion on the advanced
      reproductive technologies since 2005. Access to a wide range of AHR treatment was
      supported by all subgroups studied. Public opinion concerning specific types of
      AHR treatment varied, yet general support for the need for national AHR
      legislation was reported by 63% of this national sample. Contemporary views on
      AHR remain largely consistent with the Commission for Assisted Human Reproduction
      recommendations from 2005, although further research is needed to clarify exactly
      how popular opinion on these issues has changed. It appears that legislation
      allowing for the full range of donation options (and not mandating disclosure of 
      donor identity at a stipulated age) would better align with current Irish public 
      opinion.
FAU - Walsh, David J
AU  - Walsh DJ
AD  - Division of Reproductive Endocrinology, The Sims Institute/Sims IVF, Dublin,
      Ireland. ; Department of Obstetrics and Gynacology, School of Medicine, Royal
      College of Surgeons in Ireland, Dublin, Ireland.
FAU - Sills, E Scott
AU  - Sills ES
AD  - Division of Applied Biotechnology, School of Life Sciences, University of
      Westminster, London, UK. ; Department of Reproductive Endocrinology &
      Infertility, HRC-Fertility/Orange County, Newport Beach, CA, USA.
FAU - Collins, Gary S
AU  - Collins GS
AD  - Centre for Statistics in Medicine, Wolfson College Annexe, University of Oxford, 
      Oxford, UK.
FAU - Hawrylyshyn, Christine A
AU  - Hawrylyshyn CA
AD  - Division of Reproductive Endocrinology, The Sims Institute/Sims IVF, Dublin,
      Ireland. ; Department of Obstetrics and Gynacology, School of Medicine, Royal
      College of Surgeons in Ireland, Dublin, Ireland.
FAU - Sokol, Piotr
AU  - Sokol P
AD  - Division of Reproductive Endocrinology, The Sims Institute/Sims IVF, Dublin,
      Ireland. ; Department of Obstetrics and Gynacology, School of Medicine, Royal
      College of Surgeons in Ireland, Dublin, Ireland.
FAU - Walsh, Anthony Ph
AU  - Walsh AP
AD  - Division of Reproductive Endocrinology, The Sims Institute/Sims IVF, Dublin,
      Ireland. ; Department of Obstetrics and Gynacology, School of Medicine, Royal
      College of Surgeons in Ireland, Dublin, Ireland.
LA  - eng
PT  - Journal Article
DEP - 20131231
PL  - Korea (South)
TA  - Clin Exp Reprod Med
JT  - Clinical and experimental reproductive medicine
JID - 101563916
PMC - PMC3913896
OID - NLM: PMC3913896
OTO - NOTNLM
OT  - Assisted fertility
OT  - In vitro fertilization
OT  - Ireland
OT  - Legislation
OT  - Public policy
EDAT- 2014/02/08 06:00
MHDA- 2014/02/08 06:01
CRDT- 2014/02/08 06:00
PHST- 2013/08/30 [received]
PHST- 2013/11/24 [revised]
PHST- 2013/11/26 [accepted]
PHST- 2013/12/31 [epublish]
AID - 10.5653/cerm.2013.40.4.169 [doi]
PST - ppublish
SO  - Clin Exp Reprod Med. 2013 Dec;40(4):169-73. doi: 10.5653/cerm.2013.40.4.169. Epub
      2013 Dec 31.

PMID- 24505559
OWN - NLM
STAT- PubMed-not-MEDLINE
DA  - 20140207
DCOM- 20140624
LR  - 20140624
IS  - 2233-8233 (Print)
IS  - 2093-8896 (Linking)
VI  - 40
IP  - 4
DP  - 2013 Dec
TI  - In vitro maturation: Clinical applications.
PG  - 143-7
LID - 10.5653/cerm.2013.40.4.143 [doi]
AB  - Oocyte in vitro maturation (IVM) is an assisted reproductive technology in which 
      oocytes are retrieved from the antral follicles of unstimulated or minimally
      stimulated ovaries. IVM of human oocytes has emerged as a promising procedure.
      This new technology has advantages over controlled ovarian stimulation such as
      reduction of costs, simplicity, and elimination of ovarian hyperstimulation
      syndrome. By elimination or reduction of gonadotropin stimulation, IVM offers
      eligible infertile couples a safe and convenient form of treatment, and IVM
      outcomes are currently comparable in safety and efficacy to those of conventional
      in vitro fertilization. IVM has been applied mainly in patients with polycystic
      ovary syndrome or ultrasound-only polycystic ovaries, but with time, the
      indications for IVM have expanded to other uncommon situations such as fertility 
      preservation, as well as to normal responders. In this review, the current
      clinical experiences with IVM will be described.
FAU - Lim, Kyung Sil
AU  - Lim KS
AD  - Maria Fertility Hospital, Seoul, Korea.
FAU - Chae, Soo Jin
AU  - Chae SJ
AD  - Maria Fertility Hospital, Seoul, Korea.
FAU - Choo, Chang Woo
AU  - Choo CW
AD  - Maria Fertility Hospital, Seoul, Korea.
FAU - Ku, Yeon Hee
AU  - Ku YH
AD  - Maria Fertility Hospital, Seoul, Korea.
FAU - Lee, Hye Jun
AU  - Lee HJ
AD  - Maria Fertility Hospital, Seoul, Korea.
FAU - Hur, Chang Young
AU  - Hur CY
AD  - Maria Fertility Hospital, Seoul, Korea.
FAU - Lim, Jin Ho
AU  - Lim JH
AD  - Maria Fertility Hospital, Seoul, Korea.
FAU - Lee, Won Don
AU  - Lee WD
AD  - Maria Fertility Hospital, Seoul, Korea.
LA  - eng
PT  - Journal Article
PT  - Review
DEP - 20131231
PL  - Korea (South)
TA  - Clin Exp Reprod Med
JT  - Clinical and experimental reproductive medicine
JID - 101563916
PMC - PMC3913892
OID - NLM: PMC3913892
OTO - NOTNLM
OT  - In vitro maturation
OT  - Infertility
OT  - Ovarian hyperstimulation syndrome
EDAT- 2014/02/08 06:00
MHDA- 2014/02/08 06:01
CRDT- 2014/02/08 06:00
PHST- 2013/10/17 [received]
PHST- 2013/11/27 [revised]
PHST- 2013/11/28 [accepted]
PHST- 2013/12/31 [epublish]
AID - 10.5653/cerm.2013.40.4.143 [doi]
PST - ppublish
SO  - Clin Exp Reprod Med. 2013 Dec;40(4):143-7. doi: 10.5653/cerm.2013.40.4.143. Epub 
      2013 Dec 31.

PMID- 24505497
OWN - NLM
STAT- PubMed-not-MEDLINE
DA  - 20140207
DCOM- 20140207
LR  - 20140210
IS  - 1942-0889 (Electronic)
VI  - 6
IP  - 6
DP  - 2013 Nov 1
TI  - In vitro: Response of plant growth regulators and antimalformins on conidia
      germination of Fusarium mangiferae and incidence of mango malformation.
PG  - e25659
LID - 10.4161/cib.25659 [doi]
AB  - Mango malformation is the most important and threatening disease of recent times,
      primarily because of persistent lacuna in complete understanding of its nature.
      Diverse Fusarium spp, including F. mangiferae, were found to be associated with
      the disease. Here, F. mangiferae from mango cv Dashehri was morphologically
      characterized. Typically, oval-shaped microconidia without septum and
      crescent-shaped macroconidia with 3-septate were more often observed, whereas not
      a single chlamydospore was detected. The length and width of micro- and
      macro-conidia were 7.5, 55, 3.2, and 3.5, respectively. The plant growth
      regulators such as NAA, GA3, BAP and ethrel were found to induce in vitro
      germination of conidia of F. mangiferae after 12 h. In contrast, antimalformin
      silver nitrate (AgNO3) inhibits conidial germination in vitro and none of conidia
      was germinated beyond 500 ppm, however antimalformin glutathione was highly
      effective in stimulating conidial germination of F. mangiferae in vitro at > 1000
      ppm after 24 h. We observed that the response of F. mangiferae to germinate the
      conidia in vitro under influence of plant growth regulators and antimalformins is
      not coincided with earlier findings of reduced disease incidence by exogenous
      application of these compounds. The present findings do not authenticate the
      involvement of F. mangiferae in the disease, however hormonal imbalance, most
      probably ethylene, might be responsible for deformed functional morphology of
      panicle. Further, a signal transduction mechanism of stress-stimulated ethylene
      imbalance causing physio-morphological changes in reproductive organs of mango
      flower and thereby failure of fertilization and fruit set, which needs to be
      investigated.
FAU - Ansari, Mohammad Wahid
AU  - Ansari MW
AD  - Department of Plant Physiology; College of Basic Sciences and Humanities; G. B.
      Pant University of Agriculture and Technology; Pantnagar, Uttarakhand, India ;
      Plant Molecular Biology Group; International Centre for Genetic Engineering and
      Biotechnology; Aruna Asaf Ali Marg, New Delhi, India.
FAU - Tula, Suresh
AU  - Tula S
AD  - Plant Molecular Biology Group; International Centre for Genetic Engineering and
      Biotechnology; Aruna Asaf Ali Marg, New Delhi, India.
FAU - Shukla, Alok
AU  - Shukla A
AD  - Department of Plant Physiology; College of Basic Sciences and Humanities; G. B.
      Pant University of Agriculture and Technology; Pantnagar, Uttarakhand, India.
FAU - Pant, Ramesh Chandra
AU  - Pant RC
AD  - Department of Plant Physiology; College of Basic Sciences and Humanities; G. B.
      Pant University of Agriculture and Technology; Pantnagar, Uttarakhand, India.
FAU - Tuteja, Narendra
AU  - Tuteja N
AD  - Plant Molecular Biology Group; International Centre for Genetic Engineering and
      Biotechnology; Aruna Asaf Ali Marg, New Delhi, India.
LA  - eng
PT  - Journal Article
DEP - 20130712
PL  - United States
TA  - Commun Integr Biol
JT  - Communicative & integrative biology
JID - 101478473
PMC - PMC3913667
OID - NLM: PMC3913667
OTO - NOTNLM
OT  - Fusarium mangiferae
OT  - antimalformins
OT  - conidia germination
OT  - mango malformation
OT  - morphological characterization
OT  - plant growth regulators
EDAT- 2014/02/08 06:00
MHDA- 2014/02/08 06:01
CRDT- 2014/02/08 06:00
PHST- 2013/07/03 [received]
PHST- 2013/07/08 [revised]
PHST- 2013/07/08 [accepted]
PHST- 2013/07/12 [epublish]
AID - 10.4161/cib.25659 [doi]
AID - 2013CIB0082R [pii]
PST - ppublish
SO  - Commun Integr Biol. 2013 Nov 1;6(6):e25659. doi: 10.4161/cib.25659. Epub 2013 Jul
      12.

PMID- 24501874
OWN - NLM
STAT- MEDLINE
DA  - 20140207
DCOM- 20140311
IS  - 0324-0959 (Print)
IS  - 0324-0959 (Linking)
VI  - 52
IP  - 6
DP  - 2013
TI  - [Factor V Leiden in women with repeated IVF failures].
PG  - 11-4
AB  - A plenty of factors have been connected with embryo implantation and further
      fetus development. Recurrent implantation failure (RIF) after assisted
      reproductive technology (ART) forces seeking the causes of decreased endometrial 
      receptivity. A non-haemostatic function of thrombophilic mutations such as Factor
      V Leiden (FVL) was considered a factor related with endometrial receptivity. One 
      hundred eighty eight women with two or more RIF after in vitro fertilization
      procedures investigated for carrier status for FVL was compared with carrier
      status of 97 women without reproductive failure who give a birth of at least one 
      health child. There was no significant difference in carrier status for FVL in
      patients and controls (5.9% and 7.2% respectively, OR 0.80, 95% CI (0.26-2.73,
      p>0.05). Negligible higher prevalence of FVL was fond in health subjects compared
      with women with RIF A slightly positive relationship was found between FVL and
      embryo implantation. A preliminary determination of thrombophilic status in RIF
      women could specify needing or rejection of anticoagulant therapy during
      implantation period.
FAU - Ivanov, P
AU  - Ivanov P
FAU - Konova, E
AU  - Konova E
FAU - Gecheva, S
AU  - Gecheva S
FAU - Tavyatkovska, T
AU  - Tavyatkovska T
FAU - Izmailov, A
AU  - Izmailov A
FAU - Komsa-Penkova, R
AU  - Komsa-Penkova R
FAU - Ivanov, I
AU  - Ivanov I
FAU - Golemanov, G
AU  - Golemanov G
FAU - Kovacheva, K
AU  - Kovacheva K
FAU - Simeonova, M
AU  - Simeonova M
LA  - bul
PT  - English Abstract
PT  - Journal Article
PL  - Bulgaria
TA  - Akush Ginekol (Sofiia)
JT  - Akusherstvo i ginekologiia
JID - 0370455
RN  - 0 (factor V Leiden)
RN  - 9001-24-5 (Factor V)
SB  - IM
MH  - Adult
MH  - *Embryo Implantation
MH  - Factor V/*genetics
MH  - Female
MH  - *Fertilization in Vitro
MH  - Humans
MH  - Thrombophilia/genetics
EDAT- 2014/02/08 06:00
MHDA- 2014/03/13 06:00
CRDT- 2014/02/08 06:00
PST - ppublish
SO  - Akush Ginekol (Sofiia). 2013;52(6):11-4.

PMID- 24494444
OWN - NLM
STAT- MEDLINE
DA  - 20140205
DCOM- 20140227
IS  - 0098-8588 (Print)
IS  - 0098-8588 (Linking)
VI  - 39
IP  - 4
DP  - 2013
TI  - Beyond abortion: why the personhood movement implicates reproductive choice.
PG  - 573-616
AB  - In 2008, an amendment was proposed to the Colorado Constitution that sought to
      attach the rights and protections associated with legal "personhood" to any human
      being from the moment of fertilization. Although the initiative was defeated, it 
      sparked a nation-wide Personhood Movement that has spurred similar efforts at the
      federal level and in over a dozen states. Personhood advocates choose terms like 
      "fertilization," or phrases such as "human being at any stage of development, "
      to identify the "person"-defining moment in the reproductive process, and these
      designations have profound implications for reproductive choice. Proponents are
      outspoken in their desire to outlaw abortion, but they are less transparent about
      their intent with respect to other aspects of reproductive choice, such as
      contraception and infertility treatments. This paper describes the background of 
      the Personhood Movement and its attempt to achieve legal protection of the
      preborn from the earliest moments of biological development. Following the late
      2011 failure of the personhood measure in Mississippi, the language used within
      the Movement was dramatically changed in an attempt to address some of the
      concerns raised regarding implications for reproductive choice. Putting abortion 
      to one side, this paper identifies why the personhood framework that is
      contemplated by the proposed changes does not eliminate the potential for
      restrictions on contraception and in vitro fertilization (IVF) that put the lives
      of these newly recognized persons at risk; nor should it if proponents intend to 
      remain consistent with their position. The paper goes on to suggest what those
      restrictions might look like based on recent efforts being proposed at the state 
      level and frameworks that have already been adopted in other countries.
FAU - Will, Jonathan F
AU  - Will JF
AD  - Bioethics & Health Law Center, Mississippi College School of Law, USA.
LA  - eng
PT  - Journal Article
PL  - United States
TA  - Am J Law Med
JT  - American journal of law & medicine
JID - 7509572
SB  - IM
MH  - *Beginning of Human Life
MH  - Contraception
MH  - Embryo Disposition/legislation & jurisprudence
MH  - Embryo Transfer
MH  - Female
MH  - Fertilization in Vitro/legislation & jurisprudence
MH  - Humans
MH  - *Personhood
MH  - Pregnancy
MH  - Pregnancy Reduction, Multifetal/legislation & jurisprudence
MH  - Preimplantation Diagnosis
MH  - United States
EDAT- 2014/02/06 06:00
MHDA- 2014/02/28 06:00
CRDT- 2014/02/06 06:00
PST - ppublish
SO  - Am J Law Med. 2013;39(4):573-616.

PMID- 24483318
OWN - NLM
STAT- In-Process
DA  - 20140203
IS  - 1132-1989 (Print)
IS  - 1132-1989 (Linking)
VI  - 24
IP  - 82
DP  - 2013 Sep-Dec
TI  - [The embryonic stem cells research. Example of biotechnology progress under
      extra-scientific pressure].
PG  - 443-62
AB  - The possibility to isolate, cultivate, preserve, characterize and differentiate
      Human Embryonic Stem Cells (ES) discovered by James Thomson and his colleagues in
      1998 was a milestone in the history of Stem Cell Research. Immediately after this
      discovery many speculations were made about the therapeutic possibilities of ES, 
      motivated by ideological, political and economic aspects. The episode made clear 
      the lack of scientific rationality and ethics when assessing realities as
      meaningful as those of human embryos obtained by in vitro fertilization
      techniques (IVF) or human eggs. Therapeutic Cloning as a promise to produce
      ''tailored'' Stem Cells reported by Hwang and his team in 2004, ended up being a 
      scandal within the scientific community. The technical difficulties and ethical
      controversies that arose from obtaining ES were insurmountable. In 2010 only two 
      clinical trials were reported using these cells. Those trials were abandoned in
      late 2011 arguing financial reasons. The discovery of Induced Pluripotent Stem
      Cell (iPS) in 2006 in mice and in 2007 in humans, represented the possibility of 
      obtaining pluripotent stem cells without the need to destroy embryos. Today, the 
      absence of clinical trials using ES, caused by financial difficulties as a result
      of its ineffectiveness, anticipates that the use of ES will be limited to certain
      experimental controls. Probably, the main contribution of Embryonic Stem Cells
      will be the understanding that biomedical research should follow an ethically and
      rationally based rigorous method that cannot be ignore.
FAU - Gamez Escalona, Jose Antonio
AU  - Gamez Escalona JA
AD  - Universidad Monteavila. 1060a Caracas. jgamez@uma.edu.ve.
LA  - spa
PT  - English Abstract
PT  - Journal Article
TT  - La Investigacion con Celulas Troncales Embrionarias. Ejemplo de Progreso
      Biotecnologico bajo Presiones Extracientificas.
PL  - Spain
TA  - Cuad Bioet
JT  - Cuadernos de bioetica : revista oficial de la Asociacion Espanola de Bioetica y
      Etica Medica
JID - 101312976
SB  - IM
EDAT- 2014/02/04 06:00
MHDA- 2014/02/04 06:00
CRDT- 2014/02/04 06:00
PHST- 2012/12/22 [received]
PHST- 2013/06/20 [accepted]
PST - ppublish
SO  - Cuad Bioet. 2013 Sep-Dec;24(82):443-62.

PMID- 24483317
OWN - NLM
STAT- In-Process
DA  - 20140203
IS  - 1132-1989 (Print)
IS  - 1132-1989 (Linking)
VI  - 24
IP  - 82
DP  - 2013 Sep-Dec
TI  - [IPS an ethical paradigm for biomedical research].
PG  - 419-42
AB  - One of the greatest advances in molecular and cell biology was the discovery of
      the Induced Pluripotent Stem cells (iPS) in mice, by Shinya Yamanka and his team 
      in 2006. The possibility that these cells can be generated also in humans opens
      up unexpected ways of development for biomedicine. Its main contribution is the
      creation of a strong protocol that takes into account three major advances in
      biology such as; nuclear transfer techniques, the discovery of transcription
      factors associated with pluripotency and the isolation of mouse embryonic stem
      cells. A protocol that can be easily replicated in other laboratories to have the
      oportunity to design tests that allow modeling of many incurable diseases, drug
      testing for human cells or explore the possibilities of autologous transplants of
      tissues or organs. Yamanaka ethical motivation to find an alternative to
      embryonic stem cells (ES) and prevent the destruction of embryos produced by In
      Vitro Fertilization techniques (IVF), has proved to be a research model, in which
      the intuition of the ethical principles and its application in advanced
      biotechnology projects, has meant the opening of a whole new way of understanding
      the biology of embryonic development. It is clear that development, biologically 
      understood (puede ser tambien ''treated''; tratado), is not a one-way street. The
      possibilities to deepen into the foundations of molecular biology and genetics,
      along with the expectations of its clinical applications have earned Yamanka the 
      Nobel Prize in Medicine 2012, along with another great scholar Sir John Gurdon,
      discoverer of nuclear transfer techniques.
FAU - Gamez Escalona, Jose Antonio
AU  - Gamez Escalona JA
AD  - Universidad Monteavila. 1060a Caracas. jgamez@uma.edu.ve.
LA  - spa
PT  - English Abstract
PT  - Journal Article
TT  - Las IPS Paradigma Etico de la Investigacion Biomedica.
PL  - Spain
TA  - Cuad Bioet
JT  - Cuadernos de bioetica : revista oficial de la Asociacion Espanola de Bioetica y
      Etica Medica
JID - 101312976
SB  - IM
EDAT- 2014/02/04 06:00
MHDA- 2014/02/04 06:00
CRDT- 2014/02/04 06:00
PHST- 2013/06/20 [received]
PHST- 2013/10/16 [accepted]
PST - ppublish
SO  - Cuad Bioet. 2013 Sep-Dec;24(82):419-42.

PMID- 24459705
OWN - NLM
STAT- MEDLINE
DA  - 20140123
DCOM- 20140815
IS  - 1872-7654 (Electronic)
IS  - 0301-2115 (Linking)
VI  - 171
IP  - 2
DP  - 2013 Dec
TI  - Reproductive outcomes after progestin therapy in infertile women with endometrial
      atypical hyperplasia.
PG  - 390-1
FAU - Akman, Levent
AU  - Akman L
FAU - Akdogan, Aysin
AU  - Akdogan A
FAU - Sahin, Gulnaz
AU  - Sahin G
FAU - Terek, Mustafa Cosan
AU  - Terek MC
FAU - Ozsaran, Aydin
AU  - Ozsaran A
FAU - Dikmen, Yilmaz
AU  - Dikmen Y
FAU - Tavmergen Goker, Ege Nazan
AU  - Tavmergen Goker EN
FAU - Tavmergen, Erol
AU  - Tavmergen E
LA  - eng
PT  - Letter
PL  - Ireland
TA  - Eur J Obstet Gynecol Reprod Biol
JT  - European journal of obstetrics, gynecology, and reproductive biology
JID - 0375672
RN  - 0 (Progestins)
RN  - TJ2M0FR8ES (Megestrol Acetate)
SB  - IM
MH  - Adult
MH  - Endometrial Hyperplasia/*drug therapy
MH  - Female
MH  - Fertilization in Vitro
MH  - Humans
MH  - Infertility, Female/*therapy
MH  - Megestrol Acetate/*therapeutic use
MH  - Pregnancy
MH  - Progestins/*therapeutic use
MH  - Retrospective Studies
MH  - Treatment Outcome
EDAT- 2014/01/25 06:00
MHDA- 2014/08/16 06:00
CRDT- 2014/01/25 06:00
PST - ppublish
SO  - Eur J Obstet Gynecol Reprod Biol. 2013 Dec;171(2):390-1.

PMID- 24455856
OWN - NLM
STAT- MEDLINE
DA  - 20140124
DCOM- 20140220
IS  - 0017-0011 (Print)
IS  - 0017-0011 (Linking)
VI  - 84
IP  - 11
DP  - 2013 Nov
TI  - [Children born from frozen embryos stored for 10 years -- analysis of 5 cases].
PG  - 970-3
AB  - Faced with a scientific and legal debate on human embryo cryopreservation in
      Poland we show 5 documented clinical cases of successful thawing and transfer of 
      embryos cryopreserved for a long period of time (8-11 years), resulting in
      successful delivery by the biological or the recipient mother. Cases described
      include patients with different infertility diagnoses, subjected to different
      hormonal stimulation treatments. Different oocyte fertilization methods were
      performed, and the obtained embryos were frozen after 2, 3 or 4 days of in vitro 
      culture using methods employing various cryoprotective agents and freezing
      curves. As a result of performed thawing and transfer procedures normal, healthy 
      babies were born. Our results are consistent with the international reports on
      successful long-term storage of embryos, (including the longest known period of
      over 19 years) resulting in no detectable reduction of the developmental
      potential after thawing. In light of data shown here, we do not see any medical
      or biological reasons for legally-regulated limitation of the period of frozen
      embryo storage. Moreover, if frozen, long-term stored embryos are not threatened 
      by destruction and if prenatal adoption is a real, clinically documented option, 
      we fail to see any reason for legal limitations of embryo cryopreservation in
      human infertility treatment.
FAU - Papis, Krzysztof
AU  - Papis K
AD  - Przychodnia Lekarska Novum, Warszawa, Polska.
FAU - Lewandowski, Piotr
AU  - Lewandowski P
AD  - Przychodnia Lekarska Novum, Warszawa, Polska.
FAU - Wolski, Jan Karol
AU  - Wolski JK
AD  - Przychodnia Lekarska Novum, Warszawa, Polska.
FAU - Koziol, Katarzyna
AU  - Koziol K
AD  - Przychodnia Lekarska Novum, Warszawa, Polska.
LA  - pol
PT  - Case Reports
PT  - English Abstract
PT  - Journal Article
TT  - Dzieci urodzone z zarodkow przechowywanych w stanie zamrozenia przez 10 lat.
      Analiza 5 przypadkow.
PL  - Poland
TA  - Ginekol Pol
JT  - Ginekologia polska
JID - 0374641
SB  - IM
MH  - Adult
MH  - Cryopreservation/*methods
MH  - Embryo Transfer/*methods
MH  - Female
MH  - Fertilization in Vitro/*methods
MH  - Humans
MH  - Pregnancy
MH  - *Pregnancy Outcome
MH  - Young Adult
EDAT- 2014/01/25 06:00
MHDA- 2014/02/22 06:00
CRDT- 2014/01/25 06:00
PST - ppublish
SO  - Ginekol Pol. 2013 Nov;84(11):970-3.

PMID- 24453517
OWN - NLM
STAT- PubMed-not-MEDLINE
DA  - 20140123
DCOM- 20140123
LR  - 20140127
IS  - 1179-5581 (Electronic)
IS  - 1179-5581 (Linking)
VI  - 7
DP  - 2013 Feb 27
TI  - Preimplantation genetic screening: a practical guide.
PG  - 37-42
LID - 10.4137/CMRH.S10852 [doi]
AB  - The past several decades have seen tremendous advances in the field of medical
      genetics. The application of genetic technologies to the field of reproductive
      medicine has ushered in a new era of medicine that is likely to greatly expand in
      the coming years. Concurrent with an in vitro fertilization (IVF) cycle, it is
      now possible to obtain a cellular biopsy from a developing embryo and genetically
      evaluate this sample with increasing sophistication and detail. Preimplantation
      genetic screening (PGS) is the practice of determining the presence of aneuploidy
      (either too many or too few chromosomes) in a developing embryo. However, how and
      in whom PGS should be offered is a topic of much debate.
FAU - Brezina, Paul R
AU  - Brezina PR
AD  - Fertility Associates of Memphis, Memphis, TN.
FAU - Ke, Raymond W
AU  - Ke RW
AD  - Fertility Associates of Memphis, Memphis, TN.
FAU - Kutteh, William H
AU  - Kutteh WH
AD  - Fertility Associates of Memphis, Memphis, TN.
LA  - eng
PT  - Journal Article
DEP - 20130227
PL  - New Zealand
TA  - Clin Med Insights Reprod Health
JT  - Clinical medicine insights. Reproductive health
JID - 101600601
PMC - PMC3888082
OID - NLM: PMC3888082
OTO - NOTNLM
OT  - FISH
OT  - PGD
OT  - PGS
OT  - embryo
OT  - microarray
OT  - preimplantation genetic screening
OT  - recurrent pregnancy loss
EDAT- 2014/01/24 06:00
MHDA- 2014/01/24 06:01
CRDT- 2014/01/24 06:00
PHST- 2013 [ecollection]
PHST- 2013/02/27 [epublish]
AID - 10.4137/CMRH.S10852 [doi]
AID - cmrh-7-2013-037 [pii]
PST - epublish
SO  - Clin Med Insights Reprod Health. 2013 Feb 27;7:37-42. doi: 10.4137/CMRH.S10852.
      eCollection 2013 Feb 27.

PMID- 24453515
OWN - NLM
STAT- PubMed-not-MEDLINE
DA  - 20140123
DCOM- 20140624
LR  - 20140624
IS  - 1179-5581 (Electronic)
IS  - 1179-5581 (Linking)
VI  - 7
DP  - 2013 Feb 10
TI  - Preimplantation genetic testing in the 21st century: uncharted territory.
PG  - 17-21
LID - 10.4137/CMRH.S10914 [doi]
AB  - The past hundred years have given birth to arguably the most profound changes in 
      society, medicine, and technology the world has ever witnessed. Genetics is one
      such field that has enjoyed a meteoric rise during this time. Progressing from
      Mendelian genetics to the discovery of DNA to the ability to sequence the human
      genome, perhaps no other discipline holds more promise to affect future change
      than genetics. Technology currently exists to evaluate some of the genetic
      information held by developing embryos in the context of an in vitro
      fertilization (IVF) cycle. This information is then used to determine which
      embryos are selected for uterine transfer. Many societies have enacted
      legislation to protect against possible abuses utilizing this technology.
      However, it is incumbent upon society to continue ensuring that preimplantation
      genetic diagnosis (PGD)-and genetic testing in general-is applied in a way that
      utilizes its potential in a responsible manner to improve health care.
FAU - Brezina, Paul R
AU  - Brezina PR
AD  - Director of Reproductive Genetics Fertility Associates of Memphis Memphis, TN.
LA  - eng
PT  - Journal Article
PT  - Review
DEP - 20130210
PL  - New Zealand
TA  - Clin Med Insights Reprod Health
JT  - Clinical medicine insights. Reproductive health
JID - 101600601
PMC - PMC3888077
OID - NLM: PMC3888077
OTO - NOTNLM
OT  - DNA
OT  - PGD
OT  - PGS
OT  - embryo
OT  - genetic testing
EDAT- 2014/01/24 06:00
MHDA- 2014/01/24 06:01
CRDT- 2014/01/24 06:00
PHST- 2013 [ecollection]
PHST- 2013/02/10 [epublish]
AID - 10.4137/CMRH.S10914 [doi]
AID - cmrh-7-2013-017 [pii]
PST - epublish
SO  - Clin Med Insights Reprod Health. 2013 Feb 10;7:17-21. doi: 10.4137/CMRH.S10914.
      eCollection 2013 Feb 10.

PMID- 24450034
OWN - NLM
STAT- MEDLINE
DA  - 20140123
DCOM- 20140211
IS  - 0017-7768 (Print)
IS  - 0017-7768 (Linking)
VI  - 152
IP  - 10
DP  - 2013 Oct
TI  - [Infertility, fertility treatment and breast cancer risk].
PG  - 600-4, 623
AB  - Breast cancer is the most common cancer in women in Israel and throughout the
      world. It is the leading cause of death from cancer in women. The cause of breast
      cancer is unknown; however gynecological history and hormonal factors have a
      major impact on the risk to develop breast cancer. Infertility affects 15-20% of 
      couples in developed countries and most of them will need fertility treatment.
      The variety of fertility treatments and their use has been widespread during the 
      last 50 years and especially since the introduction of in vitro fertilization.
      During fertility treatment, and depending on the type of treatment, there is
      ovarian hyperstimulation with maturation of several follicles and higher than
      normal estradiol levels. This article reviews the leading studies that evaluated 
      the possible link between fertility treatment and the development of breast
      cancer. Most studies showed no association between fertility drugs and breast
      cancer. Whereas other researchers demonstrated a possible link between some
      fertility drugs and increased risk for breast cancer in certain subgroups.
      Therefore, larger studies with longer follow-up periods and better control for
      all possible confounding factors are needed in order to confirm the safety of
      fertility treatments in the long run. The combination of infertility and
      fertility treatment might cause harm, such as an increased risk for breast cancer
      Therefore, one has to consider carefully, together with the woman, the need for
      fertility treatment and give the lowest possible dosage for the shortest duration
      in order to minimize the risk.
FAU - Riskin-Mashiah, Shlomit
AU  - Riskin-Mashiah S
AD  - Department of Obstetrics and Gynecology, Carmel Medical Center, Haifa.
      shlomitri@gmail.com
LA  - heb
PT  - English Abstract
PT  - Journal Article
PT  - Review
PL  - Israel
TA  - Harefuah
JT  - Harefuah
JID - 0034351
RN  - 0 (Estrogens)
RN  - 0 (Fertility Agents, Female)
SB  - IM
MH  - Breast Neoplasms/epidemiology/*etiology
MH  - Estrogens/metabolism
MH  - Female
MH  - Fertility Agents, Female/administration & dosage/*adverse effects
MH  - Fertilization in Vitro/adverse effects/methods
MH  - Humans
MH  - Infertility, Female/*drug therapy
MH  - Risk
MH  - Time Factors
EDAT- 2014/01/24 06:00
MHDA- 2014/02/12 06:00
CRDT- 2014/01/24 06:00
PST - ppublish
SO  - Harefuah. 2013 Oct;152(10):600-4, 623.

PMID- 24444815
OWN - NLM
STAT- In-Process
DA  - 20140305
IS  - 1472-6491 (Electronic)
IS  - 1472-6483 (Linking)
VI  - 28
IP  - 3
DP  - 2014 Mar
TI  - Behaviour of cytoplasmic organelles and cytoskeleton during oocyte maturation.
PG  - 284-99
LID - 10.1016/j.rbmo.2013.10.016 [doi]
LID - S1472-6483(13)00542-7 [pii]
AB  - Assisted reproduction technology (ART) has become an attractive option for
      infertility treatment and holds tremendous promise. However, at present, there is
      still room for improvement in its success rates. Oocyte maturation is a process
      by which the oocyte becomes competent for fertilization and subsequent embryo
      development. To better understand the mechanism underlying oocyte maturation and 
      for the future improvement of assisted reproduction technology, this review
      focuses on the complex processes of cytoplasmic organelles and the dynamic
      alterations of the cytoskeleton that occur during oocyte maturation. Ovarian
      stimulation and in-vitro maturation are the major techniques used in assisted
      reproduction technology and their influence on the organelles of oocytes is also 
      discussed. Since the first birth by assisted reproduction treatment was achieved 
      in 1978, numerous techniques involved in assisted reproduction have been
      developed and have become attractive options for infertility treatment. However, 
      the unsatisfactory success rate remains as a main challenge. Oocyte maturation is
      a process by which the oocyte becomes competent for fertilization and subsequent 
      embryo development. Oocyte maturation includes both nuclear and cytoplasmic
      maturation. Nuclear maturation primarily involves chromosomal segregation, which 
      has been well studied, whereas cytoplasmic maturation involves a series of
      complicated processes, and there are still many parts of this process that remain
      controversial. Ovarian stimulation and in-vitro maturation (IVM) are the major
      techniques of assisted reproduction. The effect of ovarian stimulation or IVM on 
      the behaviour of cell organelles of the oocyte has been postulated as the reason 
      for the reduced developmental potential of in-vitro-produced embryos. To further 
      understanding of the mechanism of oocyte maturation and future improvement of
      assisted reproduction treatment, the complex events of cytoplasmic organelles and
      the cytoskeleton that occur during oocyte maturation and the influence of ovarian
      stimulation and IVM on these organelles are described in this review.
CI  - Copyright (c) 2013 Reproductive Healthcare Ltd. Published by Elsevier Ltd. All
      rights reserved.
FAU - Mao, Luna
AU  - Mao L
AD  - Center of Reproductive Medicine, Women's Hospital, School of Medicine, Zhejiang
      University, Hangzhou 310006, China.
FAU - Lou, Hangying
AU  - Lou H
AD  - Center of Reproductive Medicine, Women's Hospital, School of Medicine, Zhejiang
      University, Hangzhou 310006, China.
FAU - Lou, Yiyun
AU  - Lou Y
AD  - Center of Reproductive Medicine, Women's Hospital, School of Medicine, Zhejiang
      University, Hangzhou 310006, China; Hangzhou Hospital of Traditional Chinese
      Medicine, Hangzhou 310006, China.
FAU - Wang, Ning
AU  - Wang N
AD  - Center of Reproductive Medicine, Women's Hospital, School of Medicine, Zhejiang
      University, Hangzhou 310006, China.
FAU - Jin, Fan
AU  - Jin F
AD  - Center of Reproductive Medicine, Women's Hospital, School of Medicine, Zhejiang
      University, Hangzhou 310006, China; Key Laboratory of Reproductive Genetics,
      Zhejiang University, Ministry of Education, Women's Reproductive Health
      Laboratory of Zhejiang, Hangzhou 310006, China. Electronic address:
      jinfan@zju.edu.cn.
LA  - eng
PT  - Journal Article
PT  - Research Support, Non-U.S. Gov't
DEP - 20131026
PL  - Netherlands
TA  - Reprod Biomed Online
JT  - Reproductive biomedicine online
JID - 101122473
SB  - IM
OTO - NOTNLM
OT  - assisted reproduction technology
OT  - cytoplasmic organelles
OT  - cytoskeleton
OT  - fertilization
OT  - oocyte maturation
OT  - oocyte quality
EDAT- 2014/01/22 06:00
MHDA- 2014/01/22 06:00
CRDT- 2014/01/22 06:00
PHST- 2013/03/18 [received]
PHST- 2013/10/16 [revised]
PHST- 2013/10/17 [accepted]
PHST- 2013/10/26 [aheadofprint]
AID - S1472-6483(13)00542-7 [pii]
AID - 10.1016/j.rbmo.2013.10.016 [doi]
PST - ppublish
SO  - Reprod Biomed Online. 2014 Mar;28(3):284-99. doi: 10.1016/j.rbmo.2013.10.016.
      Epub 2013 Oct 26.

PMID- 24444561
OWN - NLM
STAT- In-Process
DA  - 20140121
IS  - 0529-567X (Print)
IS  - 0529-567X (Linking)
VI  - 48
IP  - 11
DP  - 2013 Nov
TI  - [Effect of domestic highly purified urinary follicle stimulating hormone on
      outcomes of in vitro fertilization-embryo transfer in controlled ovarian
      stimulation].
PG  - 838-42
AB  - OBJECTIVE: To investigate the effect of domestic urine-derived high-purity
      follicle- stimulating hormone (HP-FSH, Lishenbao) on the outcome of in vitro
      fertilization(IVF) embryo transfer (ET) in controlled ovarian stimulation (COS). 
      METHODS: From 1 September 2010 to 31 March 2011, total of 3178 infertility
      patients from 14 Reproductive Center with IVF or intracytoplasmic sperm injection
      (ICSI) indications who accepted first IVF or ICSI cycle were studied
      retrospectively. Their causes of infertility include all infertility factors
      except ovulatory dysfunction infertility and uterine factor infertility. The only
      long luteal phase gonadotropin-releasing hormone agonist (GnRH-a) protocol was
      included. Patients were divided into 2 groups according to the type of
      follicle-stimulating hormone (FSH) agents used: 1932 cases in HP-FSH group and
      1246 cases in recombinant FSH (rFSH)group. Patients in both groups were combined 
      with human menopausal gonadotropin (hMG) at doses of 150 U when follicle with
      diameter reached to 14-16 mm. When 3 dominate follicle with diameter reached 18
      mm, hCG at dose of 5000 to 10 000 U or recombinant hCG at dose of 250 microg was 
      administered by intramuscular injection. After 34 to 36 hours, oocytes were
      obtained guided by ultrasound, then IVF-ET were underwent in their Reproductive
      Center. The primary endpoint was comparison of live birth rate between the two
      groups. The secondary endpoints were comparisons of clinical pregnancy rate,
      miscarriage rate, and implantation rate, as well as COS and IVF outcome between
      the two groups. RESULTS: (1) There were significantly differences in baseline
      characteristics of the patients between two groups. The mean age was elder(32 +/-
      4 versus 30 +/- 4, P < 0.01) , the infertility duration was longer (5 +/- 4
      versus 5 +/- 3, P < 0.01) , and antral follicle count (AFC) was less (11 +/- 5
      versus 13 +/- 7, P < 0.01) in patients of HP-FSH group compared with those in
      patients of rFSH group. (2) As compared with rFSH, the total doses of
      gonadotropin needed was (2348 +/- 1011) U in HP-FSH group versus (2022 +/- 659) U
      in rFSH group, the number of oocytes 13 +/- 6 in HP-FSH group and 14 +/- 7 in
      rFSH group, the rate of embryo frozen cycle of 66.30% (1281/1932) in HP-FSH group
      and 74.88% (933/1246) in rFSH group, which all reached statistical difference (P 
      < 0.01). However, there were no significant different implantation rate [30.49%
      (1111/3644) versus 32.45% (737/2271)] between two groups. The other clinical
      parameters did not show significant difference, including clinical pregnancy rate
      per started cycle [41.61% (804/1932) versus 41.97% (523/1246) ] , clinical
      pregnancy rate per ET cycle[46.58% (804/1726) versus 48.47% (523/1079)], live
      birth rate per started cycle[34.21% (661/1932) versus 34.19% (426/1246)], live
      birth rate per ET cycle [38.30% (661/1726) versus 39.48% (426/1079)], miscarriage
      rate[13.6% (109/804) versus 16.4% (86/523)], and moderate/severe ovarian
      hyperstimulation syndrome (OHSS) rate [5.80% (112/1932) versus 7.78% (97/1246)](P
      > 0.05).(3) Treatment cost: the cost of gonadotropins needed for the patients in 
      HP-FSH group was lower than that in rFSH group (4005 +/- 1650 versus 6482 +/-
      2095, P < 0.01). CONCLUSION: In IVF/ICSI treatment cycles, domestic HP-FSH has
      similar live birth rate and lower financial burden when compared with rFSH.
FAU - Ye, Hong
AU  - Ye H
AD  - Reproductive and Genetic Institute, Chongqing Maternal and Child Health Care
      Hospital, Chongqing 400013, China. Email:yehong1210@163.com.
FAU - Huang, Guo-ning
AU  - Huang GN
FAU - Cao, Yun-xia
AU  - Cao YX
FAU - Zhong, Ying
AU  - Zhong Y
FAU - Huang, Yuan-hua
AU  - Huang YH
FAU - Zhu, Gui-jin
AU  - Zhu GJ
FAU - Zhou, Li-ming
AU  - Zhou LM
FAU - Chen, Zi-jiang
AU  - Chen ZJ
FAU - Shi, Juan-zi
AU  - Shi JZ
FAU - Zeng, Yong
AU  - Zeng Y
FAU - Weng, Ning
AU  - Weng N
FAU - Huang, Xue-feng
AU  - Huang XF
FAU - Yang, Jing
AU  - Yang J
FAU - Zhu, Yi-min
AU  - Zhu YM
FAU - Li, Yan-ping
AU  - Li YP
FAU - Yi, Dong
AU  - Yi D
FAU - Zhuang, Guang-lun
AU  - Zhuang GL
LA  - chi
PT  - English Abstract
PT  - Journal Article
PL  - China
TA  - Zhonghua Fu Chan Ke Za Zhi
JT  - Zhonghua fu chan ke za zhi
JID - 16210370R
SB  - IM
EDAT- 2014/01/22 06:00
MHDA- 2014/01/22 06:00
CRDT- 2014/01/22 06:00
PST - ppublish
SO  - Zhonghua Fu Chan Ke Za Zhi. 2013 Nov;48(11):838-42.

PMID- 24444560
OWN - NLM
STAT- In-Process
DA  - 20140121
IS  - 0529-567X (Print)
IS  - 0529-567X (Linking)
VI  - 48
IP  - 11
DP  - 2013 Nov
TI  - [Comparison of the efficiency between in-vitro maturation and in-vitro
      fertilization after early follicular phase GnRH agonist down-regulation in
      infertile women with polycystic ovary syndrome].
PG  - 833-7
AB  - OBJECTIVE: To compare the outcomes of in-vitro maturation (IVM) and in-vitro
      fertilization (IVF) after early follicular phase gonadotropin-releasing hormone
      agonist (GnRH-a) down-regulation in infertile patients with polycystic ovary
      syndrome (PCOS). METHODS: From July 2010 to December 2012, 72 infertile patients 
      with PCOS undergoing assisted reproductive technology treatment in the Affiliated
      First Hospital of Wenzhou Medical University were enrolled in this study. The
      patients were divided into 2 groups, which were patients with early follicular
      phase down-regulation IVM (36 cases) at IVM group and early follicular phase
      down-regulation long protocol IVF (36 cases) at IVF group. The laboratory
      parameters and clinical outcomes were compared between two groups. RESULTS: (1)
      Lab parameters: a total of 442 oocytes were retrieved in group IVM, and 560 were 
      in group IVF. The rate of mature oocytes of 83.8% (469/560) and high-quality
      embryos of 70.9% (212/299) at group IVF were significantly higher than that of
      group IVM[54.1% (239/442) and 50.7% (73/144), retrospectively, P < 0.01]. In
      group IVM, the average duration of gonadotropin (Gn) was (2.8 +/- 1.5) days and
      the average dosage of Gn was (285 +/- 169) U, which were significantly lower than
      (11.0 +/- 1.0) days and (1499 +/- 165) U in group IVF (P < 0.01). The mean number
      of oocytes retrieved 12.8 +/- 2.5, fertilization rate of 64.8% (155/239), and
      implantation rate of 31% (23/74) in group IVM and 15.6 +/- 3.1, 65.5% (307/469), 
      31% (23/74) in group IVF, which did not reach statistical difference (P > 0.05) .
      (2) Clinical outcomes: the clinical pregnancy rate (17/31, 55%) of IVF group was 
      not significantly higher than that 44% (14/32) at IVM group (P > 0.05). The
      abortion rate was 1/17 at Group IVF and 1/14 in group IVM, which did not show
      statistical difference. Women at IVM group has no ovarian hyper-stimulation
      syndrome (OHSS) cycle, group IVF has 31% (11/36) cycles presented moderate and
      severe OHSS. CONCLUSIONS: Infertile patients with PCOS undergoing IVM and IVF
      treatment after early follicular phase GnRH-a down-regulation can get
      satisfactory laboratory and clinical outcome. In addition to short treatment
      cycle, IVM can also avoid the occurrence of OHSS completely, but it has a rising 
      trend in the abortion rate. IVF has a high incidence of OHSS, meanwhile, it
      increases the dosage of gonadotropins.
FAU - Zhu, Ru-ru
AU  - Zhu RR
AD  - Reproductive Medicine Center, Affiliated First Hospital of Wenzhou Medical
      University, Wenzhou 325000, China.
FAU - Xiao, Shi-quan
AU  - Xiao SQ
AD  - Reproductive Medicine Center, Affiliated First Hospital of Wenzhou Medical
      University, Wenzhou 325000, China.
FAU - Zhao, Jun-zhao
AU  - Zhao JZ
AD  - Reproductive Medicine Center, Affiliated First Hospital of Wenzhou Medical
      University, Wenzhou 325000, China. Email: z.joyce08@163.com.
FAU - Lin, Jia
AU  - Lin J
AD  - Reproductive Medicine Center, Affiliated First Hospital of Wenzhou Medical
      University, Wenzhou 325000, China.
FAU - Wang, Pei-yu
AU  - Wang PY
AD  - Reproductive Medicine Center, Affiliated First Hospital of Wenzhou Medical
      University, Wenzhou 325000, China.
FAU - Jin, Cong-cong
AU  - Jin CC
AD  - Reproductive Medicine Center, Affiliated First Hospital of Wenzhou Medical
      University, Wenzhou 325000, China.
FAU - Jin, Wu-min
AU  - Jin WM
AD  - Reproductive Medicine Center, Affiliated First Hospital of Wenzhou Medical
      University, Wenzhou 325000, China.
LA  - chi
PT  - English Abstract
PT  - Journal Article
PL  - China
TA  - Zhonghua Fu Chan Ke Za Zhi
JT  - Zhonghua fu chan ke za zhi
JID - 16210370R
SB  - IM
EDAT- 2014/01/22 06:00
MHDA- 2014/01/22 06:00
CRDT- 2014/01/22 06:00
PST - ppublish
SO  - Zhonghua Fu Chan Ke Za Zhi. 2013 Nov;48(11):833-7.

PMID- 24441374
OWN - NLM
STAT- MEDLINE
DA  - 20140120
DCOM- 20140408
IS  - 0143-2044 (Print)
IS  - 0143-2044 (Linking)
VI  - 34
IP  - 6
DP  - 2013 Nov-Dec
TI  - Effect of Cytochalasin B pretreatment on developmental potential of ovine oocytes
      vitrified at the germinal vesicle stage.
PG  - 634-44
AB  - Oocyte cryopreservation remains a challenge in most mammalian species because of 
      their sensitivities to chilling injuries. Relaxation of the cytoskeleton during
      vitrification may improve post-thaw viability and pre-implantation embryo
      development. The aim of this study was to investigate the effect of cytochalasin 
      B (CB) pre-treatment before vitrification on viability, frequencies of in vitro
      fertilisation (IVF) and subsequent development of ovine cumulus-oocyte complexes 
      (COCs) vitrified at the germinal vesicle (GV) stage using cryoloop. COCs obtained
      at slaughter were randomly divided into two groups and incubated with or without 
      7.5microg/mL CB for 60 min. Oocytes from each group were then vitrified using a
      cryoloop or used as toxicity and controls. Oocytes were then matured, fertilised,
      and cultured in vitro for 7 days. Viability following vitrifiaction and warming, 
      fertilisation events following IVF and subsequent pre-implantation embryo
      development were evaluated. No significant differences were observed in survival 
      rates between CB treated and non-treated oocytes in both vitrified and toxicity
      groups. Frequencies of fertilisation were increased in CB-vitrified group
      (oocytes pre-treated with CB before vitrification) than those vitrified without
      CB pre-treatment (57.0% vs 40.7%). Cleavage was significantly lower (P < 0.05) in
      vitrified and CB-vitrified oocytes at both 24 hpi (12.5% vs 9.1%) and 48 hpi
      (25.0% vs 16.2%) than in other groups. Based on the numbers of cleaved oocytes,
      (48 hpi), 16.1% and 18.8% of the cleaved embryos developed to blastocysts in both
      vitrified and CB-vitrified groups. These values did not differ significantly from
      those obtained in CB-control group (37.8%). No significant differences were
      observed in mean cell numbers per blastocyst between all groups. In conclusion,
      pre-treatment of ovine GV oocytes with cytochalasin B as cytoskeleton stabilizer 
      before vitrification increased frequencies of in vitro fertilisation and
      subsequently resulted in production of good quality late stage pre-implantation
      embryos following IVF.
FAU - Moawad, A R
AU  - Moawad AR
AD  - Division of Animal Sciences, School of Biosciences, The University of Nottingham,
      Sutton Bonington Campus, Loughborough, UK. Department of Theriogenology, Faculty 
      of Veterinary Medicine, Cairo University, Giza, Egypt. adelreda902@hotmail.com.
FAU - Zhu, J
AU  - Zhu J
AD  - Division of Animal Sciences, School of Biosciences, University of Nottingham,
      Sutton Bonington Campus, Loughborough, UK.
FAU - Choi, I
AU  - Choi I
AD  - Division of Animal Sciences, School of Biosciences, University of Nottingham,
      Sutton Bonington Campus, Loughborough, UK.
FAU - Amarnath, D
AU  - Amarnath D
AD  - Division of Animal Sciences, School of Biosciences, University of Nottingham,
      Sutton Bonington Campus, Loughborough, UK.
FAU - Campbell, K H-S
AU  - Campbell KH
AD  - Division of Animal Sciences, School of Biosciences, The University of Nottingham,
      Sutton Bonington Campus, Loughborough, UK.
LA  - eng
PT  - Journal Article
PT  - Research Support, Non-U.S. Gov't
PL  - England
TA  - Cryo Letters
JT  - Cryo letters
JID - 9891832
RN  - 3CHI920QS7 (Cytochalasin B)
SB  - IM
MH  - Animals
MH  - Cell Survival/drug effects
MH  - Cryopreservation/methods/*veterinary
MH  - Cytochalasin B/administration & dosage/*metabolism
MH  - Embryonic Development/drug effects
MH  - Female
MH  - Fertilization in Vitro/methods/*veterinary
MH  - Oocytes/cytology/drug effects/*growth & development
MH  - Sheep
MH  - *Vitrification
EDAT- 2014/01/21 06:00
MHDA- 2014/04/09 06:00
CRDT- 2014/01/21 06:00
PST - ppublish
SO  - Cryo Letters. 2013 Nov-Dec;34(6):634-44.

PMID- 24441373
OWN - NLM
STAT- MEDLINE
DA  - 20140120
DCOM- 20140408
IS  - 0143-2044 (Print)
IS  - 0143-2044 (Linking)
VI  - 34
IP  - 6
DP  - 2013 Nov-Dec
TI  - Cryosurvival of in vitro produced embryos as affected by health status effect of 
      oocyte donor cow.
PG  - 624-33
AB  - In vitro embryo production and embryo vitrification of genetically superior cows 
      that culled inevitably due to health problems can accelerate genetic progress.
      This study was carried out to investigate whether maternal age and health status 
      effects of high genetic merit cows affect cryosurvival and developmental
      competence of IVP embryos. In this sense, the effects of ageing and four common
      culling causes of dairy cows [repeat breeding (RPB), udder problems (UPM),
      chronic endometritis (CRE), and lameness (LAM)] on in vitro embryo development,
      and in vivo developmental competence after embryo vitrification were evaluated.
      The mean number of oocytes obtained per cow did not vary significantly between
      donors indifferent groups. Cleavage rates in RPB (86.0+/-4.2%), SEN (81.3+/-2.5%)
      and CRE (77.6+/-6.3%) cows which were comparable to control (95.9+/-1.5%) but
      were significantly higher than the related rate of UPM donors (50.6+/-2.6%).
      Importantly, there was no significant difference between the blastocyst rates of 
      different groups. Mean overall survival rate was not different between the groups
      and was not affected by the blastocyst production rate. There was no significant 
      difference between pregnancy rates of different groups. The results of the
      present study indicated that in cattle, neither ageing, nor these four diseases
      affect ovarian potential in terms of the yield and quality of in vitro embryo
      development.
FAU - Hosseini, S M
AU  - Hosseini SM
AD  - Mohammad H. Nasr-Esfahani, Department of Reproduction and Development,
      Reproductive Biomedicine Center, Royan Institute for Biotechnology, ACECR, Iran.
FAU - Hajian, M
AU  - Hajian M
AD  - Mohammad H. Nasr-Esfahani, Department of Reproduction and Development,
      Reproductive Biomedicine Center, Royan Institute for Biotechnology, ACECR, Iran.
FAU - Asgari, V
AU  - Asgari V
AD  - Mohammad H. Nasr-Esfahani, Department of Reproduction and Development,
      Reproductive Biomedicine Center, Royan Institute for Biotechnology, ACECR, Iran.
FAU - Forouzanfar, M
AU  - Forouzanfar M
AD  - Mohammad H. Nasr-Esfahani, Department of Reproduction and Development,
      Reproductive Biomedicine Center, Royan Institute for Biotechnology, ACECR, Iran.
FAU - Ostadhosseini, S
AU  - Ostadhosseini S
AD  - Mohammad H. Nasr-Esfahani, Department of Reproduction and Development,
      Reproductive Biomedicine Center, Royan Institute for Biotechnology, ACECR, Iran.
FAU - Moulavi, F
AU  - Moulavi F
AD  - Mohammad H. Nasr-Esfahani, Department of Reproduction and Development,
      Reproductive Biomedicine Center, Royan Institute for Biotechnology, ACECR, Iran.
FAU - Abedi, P
AU  - Abedi P
AD  - Mohammad H. Nasr-Esfahani, Department of Reproduction and Development,
      Reproductive Biomedicine Center, Royan Institute for Biotechnology, ACECR, Iran.
FAU - Kiani, M
AU  - Kiani M
AD  - Mohammad H. Nasr-Esfahani, Department of Reproduction and Development,
      Reproductive Biomedicine Center, Royan Institute for Biotechnology, ACECR, Iran.
FAU - Vash N, N T
AU  - Vash N NT
AD  - Mohammad H. Nasr-Esfahani, Department of Reproduction and Development,
      Reproductive Biomedicine Center, Royan Institute for Biotechnology, ACECR, Iran.
FAU - Safahani-Langroodi, M
AU  - Safahani-Langroodi M
AD  - FKA dairy complex, Isfahan, Iran.
FAU - Nasr-Esfahani, M H
AU  - Nasr-Esfahani MH
AD  - Mohammad H. Nasr-Esfahani, Department of Reproduction and Development,
      Reproductive Biomedicine Center, Royan Institute for Biotechnology, ACECR, Iran. 
      mh.nasr-esfahani@royaninstitute.org.
LA  - eng
PT  - Journal Article
PL  - England
TA  - Cryo Letters
JT  - Cryo letters
JID - 9891832
SB  - IM
MH  - Aging
MH  - Animals
MH  - Breeding
MH  - Cattle/*embryology/*physiology
MH  - Cattle Diseases/diagnosis
MH  - Cryopreservation/methods/*veterinary
MH  - Embryo Transfer/methods/*veterinary
MH  - Embryonic Development
MH  - Female
MH  - Fertilization in Vitro/methods/*veterinary
MH  - Oocytes/cytology
MH  - Pregnancy
MH  - Vitrification
EDAT- 2014/01/21 06:00
MHDA- 2014/04/09 06:00
CRDT- 2014/01/21 06:00
PST - ppublish
SO  - Cryo Letters. 2013 Nov-Dec;34(6):624-33.

PMID- 24439098
OWN - NLM
STAT- In-Process
DA  - 20140120
IS  - 1878-7541 (Electronic)
IS  - 1550-8307 (Linking)
VI  - 10
IP  - 1
DP  - 2014 Jan-Feb
TI  - Osteopathy and low back pain, acupuncture and in vitro fertilization, Tai Chi and
      osteoarthritis, Andrographis paniculata and ulcerative colitis, and acupressure
      and vertigo.
PG  - 62-6
LID - 10.1016/j.explore.2013.10.014 [doi]
LID - S1550-8307(13)00317-0 [pii]
FAU - Pettit, Jessie
AU  - Pettit J
FAU - Glickman-Simon, Richard
AU  - Glickman-Simon R
LA  - eng
PT  - Comment
PT  - Journal Article
DEP - 20131031
PL  - United States
TA  - Explore (NY)
JT  - Explore (New York, N.Y.)
JID - 101233160
SB  - IM
CON - J Altern Complement Med. 2012 May;18(5):429-39. PMID: 22540969
CON - J Altern Complement Med. 2012 Dec;18(12):1121-6. PMID: 22950829
CON - Am J Gastroenterol. 2013 Jan;108(1):90-8. PMID: 23044768
CON - Ann Fam Med. 2013 Mar-Apr;11(2):122-9. PMID: 23508598
CON - Complement Ther Med. 2013 Aug;21(4):396-406. PMID: 23876571
EDAT- 2014/01/21 06:00
MHDA- 2014/01/21 06:00
CRDT- 2014/01/21 06:00
PHST- 2013/10/31 [aheadofprint]
AID - S1550-8307(13)00317-0 [pii]
AID - 10.1016/j.explore.2013.10.014 [doi]
PST - ppublish
SO  - Explore (NY). 2014 Jan-Feb;10(1):62-6. doi: 10.1016/j.explore.2013.10.014. Epub
      2013 Oct 31.

PMID- 24437221
OWN - NLM
STAT- MEDLINE
DA  - 20140120
DCOM- 20140211
IS  - 0040-3660 (Print)
IS  - 0040-3660 (Linking)
VI  - 85
IP  - 10
DP  - 2013
TI  - [Optimization of an approach to solving the problem of a barren marriage in
      secretory azoospermic men].
PG  - 70-5
AB  - AIM: To compare the efficiency of using different interventional procedures for a
      barren marriage in case of secretory azoospermia (SAS). SUBJECTS AND METHODS: The
      trial enrolled 110 patients aged 25 to 54 years with SAS. The levels of sexual
      hormones were determined; ovarian punch biopsy was performed. RESULTS: Decreased 
      volume of the ovaries was noted in 85.3% of the patients; diffuse or focal
      changes in their parenchyma were seen in 65.7%. There was an increase of
      follicle-stimulating hormone levels and a reduction in testosterone ones.
      Hyperestrogenemia was identified in 26.5% of the patients. The level of inhibin B
      was lower in all the patients. The efficiency of standard testicular sperm
      extraction for cryopreservation was achieved in 28.7% of the patients and that of
      a microsurgical technique was in 56.7%. The wives of 37 out of the 57 patients
      included in an assisted reproductive technology program were more than 12 weeks
      pregnant after 95 intracytoplasmic sperm injection cycles. CONCLUSION: The
      microsurgical technique is most effective in achieving the successful treatment
      of patients with azoospermia in order to prevent male infertility.
FAU - Sukhikh, G T
AU  - Sukhikh GT
FAU - Gamidov, S I
AU  - Gamidov SI
FAU - Popova, A Iu
AU  - Popova AIu
FAU - Ovchinnikov, R I
AU  - Ovchinnikov RI
FAU - Shcherbakov, D V
AU  - Shcherbakov DV
FAU - Krasova, O M
AU  - Krasova OM
FAU - Izhbaev, S Kh
AU  - Izhbaev SKh
FAU - Shchegolev, A I
AU  - Shchegolev AI
FAU - Dubova, E A
AU  - Dubova EA
FAU - Mishieva, N G
AU  - Mishieva NG
FAU - Abubakirov, A N
AU  - Abubakirov AN
FAU - Kamaletdinov, N S
AU  - Kamaletdinov NS
LA  - rus
PT  - Comparative Study
PT  - English Abstract
PT  - Journal Article
PL  - Russia (Federation)
TA  - Ter Arkh
JT  - Terapevticheskii arkhiv
JID - 2984818R
SB  - IM
MH  - Adult
MH  - Azoospermia/*therapy
MH  - Female
MH  - Humans
MH  - Male
MH  - Marriage/*statistics & numerical data
MH  - Microsurgery/*methods
MH  - Middle Aged
MH  - Pregnancy
MH  - Sperm Injections, Intracytoplasmic/*methods
MH  - Treatment Outcome
EDAT- 2014/01/21 06:00
MHDA- 2014/02/12 06:00
CRDT- 2014/01/21 06:00
PST - ppublish
SO  - Ter Arkh. 2013;85(10):70-5.

PMID- 24437171
OWN - NLM
STAT- MEDLINE
DA  - 20140120
DCOM- 20140225
IS  - 0023-2149 (Print)
IS  - 0023-2149 (Linking)
VI  - 91
IP  - 7
DP  - 2013
TI  - [Melatonin secretion in women of advanced reproductive age].
PG  - 52-4
AB  - The patient's age is a key factor determining success of in vitro fertilization. 
      The ovarian reserve and oocyte quality are known to decrease with age. Much
      attention has been given recently to the role of epiphysis and its hormone,
      melatonin, in synchronization of daily and seasonal biorhythms in anti-stress
      protection and neuroregulation of reproductive processes. The aim of our work was
      to study melatonin levels in infertile women of reproductive age. We also
      measured sex hormones, anti-Mullerian hormone, FSH, and LH in blood and melatonin
      sulfate in urine at 8 points (RIA). Women of advanced reproductive age showed
      markedly reduced melatonin secretion due to functional disorders in the
      hypothalamic-pituitary-gonadal axis. Results of the study suggest the necessity
      of prescription of exogenous melatonin to the patients included in assisted
      reproduction programs for the improvement of their efficacy.
FAU - Ermolenko, K S
AU  - Ermolenko KS
FAU - Rapoport, S I
AU  - Rapoport SI
FAU - Solov'eva, A V
AU  - Solov'eva AV
LA  - rus
PT  - English Abstract
PT  - Journal Article
PL  - Russia (Federation)
TA  - Klin Med (Mosk)
JT  - Klinicheskaia meditsina
JID - 2985204R
RN  - JL5DK93RCL (Melatonin)
SB  - IM
MH  - Adult
MH  - Age Factors
MH  - Female
MH  - Humans
MH  - Infertility, Female/blood/*metabolism/urine
MH  - Melatonin/*secretion
EDAT- 2014/01/21 06:00
MHDA- 2014/02/26 06:00
CRDT- 2014/01/21 06:00
PST - ppublish
SO  - Klin Med (Mosk). 2013;91(7):52-4.

PMID- 24437091
OWN - NLM
STAT- MEDLINE
DA  - 20140120
DCOM- 20140314
IS  - 1042-7260 (Print)
IS  - 1042-7260 (Linking)
VI  - 44
IP  - 4 Suppl
DP  - 2013 Dec
TI  - Applying clinically proven human techniques for contraception and fertility to
      endangered species and zoo animals: a review.
PG  - S111-22
AB  - Reversible contraception that does not alter natural behavior is a critical need 
      for managing zoo populations. In addition to reversible contraception, other
      fertility techniques perfected in humans may be useful, such as in vitro
      fertilization (IVF) or oocyte and embryo banking for endangered species like
      amphibians and Mexican wolves (Canis lupus baileyi). Furthermore, the genetics of
      human fertility can give a better understanding of fertility in more exotic
      species. Collaborations were established to apply human fertility techniques to
      the captive population. Reversible vasectomy might be one solution for reversible
      contraception that does not alter behavior. Reversible approaches to vasectomy,
      avoiding secondary epididymal disruption, were attempted in South American bush
      dogs (Speothos venaticus), chimpanzees (Pan troglodytes), gorillas (Gorilla
      gorilla), Przewalski's horse (Equus przewalski poliakov), and Sika deer (Cervus
      nippon) in a variety of zoos around the world. These techniques were first
      perfected in > 4,000 humans before attempting them in zoo animals. In vitro
      fertilization with gestational surrogacy was used to attempt to break the vicious
      cycle of hand rearing of purebred orangutans, and egg and ovary vitrification in 
      humans have led to successful gamete banking for Mexican wolves and disappearing 
      amphibians. The study of the human Y chromosome has even explained a mechanism of
      extinction related to global climate change. The best results with vasectomy
      reversal (normal sperm counts, pregnancy, and live offspring) were obtained when 
      the original vasectomy was performed "open-ended," so as to avoid
      pressure-induced epididymal disruption. The attempt at gestational surrogacy for 
      orangutans failed because of severe male infertility and the lack of success with
      human ovarian hyperstimulation protocols. Vitrification of oocytes is already
      being employed for the Amphibian Ark Project and for Mexican wolves. Vasectomy
      can be a reversible contraception option in zoo animals, even in endangered
      species. Ongoing use of gamete and embryo freezing may salvage vanishing species.
FAU - Silber, Sherman J
AU  - Silber SJ
AD  - Infertility Center of St. Louis, St. Luke's Hospital, Missouri 63017, USA.
      silber@infertile.com
FAU - Barbey, Natalie
AU  - Barbey N
AD  - Infertility Center of St. Louis, St. Luke's Hospital, Missouri 63017, USA.
FAU - Lenahan, Kathy
AU  - Lenahan K
AD  - Infertility Center of St. Louis, St. Luke's Hospital, Missouri 63017, USA.
FAU - Silber, David Z
AU  - Silber DZ
AD  - Infertility Center of St. Louis, St. Luke's Hospital, Missouri 63017, USA.
LA  - eng
PT  - Journal Article
PT  - Review
PL  - United States
TA  - J Zoo Wildl Med
JT  - Journal of zoo and wildlife medicine : official publication of the American
      Association of Zoo Veterinarians
JID - 8915208
SB  - IM
MH  - Animals
MH  - *Animals, Zoo
MH  - Contraception/methods/*veterinary
MH  - *Endangered Species
MH  - Fertility/*physiology
MH  - Humans
EDAT- 2014/01/21 06:00
MHDA- 2014/03/15 06:00
CRDT- 2014/01/21 06:00
PST - ppublish
SO  - J Zoo Wildl Med. 2013 Dec;44(4 Suppl):S111-22.

PMID- 24432618
OWN - NLM
STAT- MEDLINE
DA  - 20140117
DCOM- 20140731
IS  - 1009-3591 (Print)
IS  - 1009-3591 (Linking)
VI  - 19
IP  - 12
DP  - 2013 Dec
TI  - [Impact of sperm DNA fragmentation index and sperm malformation rate on the
      clinical outcome of ICSI].
PG  - 1082-6
AB  - OBJECTIVE: To evaluate the sperm DNA fragmentation index (DFI) and sperm
      malformation rate (SMR) before intracytoplasmic sperm injection (ICSI) and their 
      impact on the clinical outcome of ICSI. METHODS: This study included 79 cycles of
      ICSI because of oligoasthenozoospermia. We detected the sperm concentration,
      percentage of progressively motile sperm, DFI and SMR at 3 to 6 months before
      ICSI, and analyzed the relationship of DFI and SMR with the outcome parameters.
      RESULTS: Of the 79 oligoasthenozoospermia cases, DFI was found to be normal (< or
      = 25%) in 51 and abnormal (> 25%) in the other 28, significantly increased in the
      latter (14.18% vs 41.47%), and coincidently, SMR, too, was normal (< or = 96%) in
      51 cases and abnormal (> 96%) in 28, significantly higher in the abnormal than in
      the normal cases (87.88% vs 98.46%). There were no significant differences
      between the normal and abnormal DFI groups in age, females'BMI, number of oocytes
      retrieved, and number of embryos transferred, nor between the normal and abnormal
      SMR groups in the number of fertilized oocytes and quality embryos, biochemical
      pregnancy, clinical pregnancy, and early pregnancy loss. Sperm DFI was
      significantly positively correlated with SMR (r = 0.231, P < 0.05). CONCLUSION:
      ICSI may reduce the rates of biochemical pregnancy and clinical pregnancy for men
      with increased sperm DFI (> 25%) and SMR (> 96%) by strict detection criteria,
      but with no statistically significant difference from normal males. Our findings 
      need to be supported by further studies with larger sample sizes.
FAU - Yang, Xiao-Yu
AU  - Yang XY
AD  - Center of Reproductive Medicine, The First Affiliated Hospital, Nanjing Medical
      University, Nanjing, Jiangsu 210029, China.
FAU - Wang, Li-Li
AU  - Wang LL
AD  - Center of Reproductive Medicine, The First Affiliated Hospital, Nanjing Medical
      University, Nanjing, Jiangsu 210029, China.
FAU - Chen, Ping
AU  - Chen P
AD  - Center of Reproductive Medicine, The First Affiliated Hospital, Nanjing Medical
      University, Nanjing, Jiangsu 210029, China.
FAU - Zhang, Yan
AU  - Zhang Y
AD  - Center of Reproductive Medicine, The First Affiliated Hospital, Nanjing Medical
      University, Nanjing, Jiangsu 210029, China.
FAU - Zhang, Wei
AU  - Zhang W
AD  - Department of Occupational Disease Prevention and Treatment, Jiangbei People's
      Hospital, Nanjing, Jiangsu 210048, China.
FAU - Cui, Yu-Gui
AU  - Cui YG
AD  - Center of Reproductive Medicine, The First Affiliated Hospital, Nanjing Medical
      University, Nanjing, Jiangsu 210029, China.
FAU - Zhang, Wei
AU  - Zhang W
AD  - Department of Urology, The First Affiliated Hospital, Nanjing Medical University,
      Nanjing, Jiangsu 210029, China.
FAU - Liu, Jia-Yin
AU  - Liu JY
AD  - Center of Reproductive Medicine, The First Affiliated Hospital, Nanjing Medical
      University, Nanjing, Jiangsu 210029, China.
LA  - chi
PT  - English Abstract
PT  - Journal Article
PT  - Research Support, Non-U.S. Gov't
PL  - China
TA  - Zhonghua Nan Ke Xue
JT  - Zhonghua nan ke xue = National journal of andrology
JID - 101093592
RN  - 0 (Chromatin)
SB  - IM
MH  - Adult
MH  - Chromatin
MH  - *DNA Fragmentation
MH  - Female
MH  - Humans
MH  - Male
MH  - Middle Aged
MH  - Pregnancy
MH  - Pregnancy Rate
MH  - *Sperm Injections, Intracytoplasmic
MH  - Spermatozoa/*pathology
MH  - Treatment Outcome
MH  - Young Adult
EDAT- 2014/01/18 06:00
MHDA- 2014/08/01 06:00
CRDT- 2014/01/18 06:00
PST - ppublish
SO  - Zhonghua Nan Ke Xue. 2013 Dec;19(12):1082-6.

PMID- 24431654
OWN - NLM
STAT- PubMed-not-MEDLINE
DA  - 20140116
DCOM- 20140116
LR  - 20140801
IS  - 0971-9202 (Print)
IS  - 0975-6434 (Linking)
VI  - 63
IP  - 4
DP  - 2013 Aug
TI  - "Anti-Mullerian Hormone: Marker for Ovarian Response in Controlled Ovarian
      Stimulation for IVF Patients": A First Pilot Study in the Indian Population.
PG  - 268-72
LID - 10.1007/s13224-012-0318-6 [doi]
AB  - OBJECTIVE: To measure the levels of early follicular phase Anti-Mullerian hormone
      (AMH) in Indian patients of IVF and to evaluate the AMH as a predictive marker of
      ovarian response in assisted reproductive technology outcome. METHODS: Sixty
      women (age 25-40 years) selected for in vitro fertilization treatment were
      included in this study. Analysis of day-2 serum samples was done for the AMH,
      FSH, Inhibin B, and LH by ELISA kit methods. USG was done for the antral follicle
      count (AFC) and oocytes' retrieval. Hormone parameters were compared and
      correlated with the oocytes' retrieval count and the AFC. The discriminant
      analysis was done to compare relevance of different parameters for predicting
      ovarian response. RESULTS: The Anti-Mullerian hormone showed a significant
      correlation with the oocytes' retrieval after ovulation induction for IVF (r =
      0.648, p < 0.0001) and no correlation was seen with serum FSH, LH, and Inhibin.
      Serum AMH levels show 80 % sensitivity and 80 % specificity in predicting poor
      ovarian response. CONCLUSIONS: There is a significant correlation between day-2
      serum AMH levels and the oocytes' retrieval count in women undergoing ovulation
      induction for IVF, and the AMH is a good marker as the negative predictive values
      for the success of ART. There is no correlation found between other hormonal
      ovarian reserve markers and the oocytes' retrieval count.
FAU - Singh, Neeta
AU  - Singh N
AD  - Department of Obstetrics and Gynecology, AIIMS, Ansari Nagar, New Delhi, India.
FAU - Malik, Ekta
AU  - Malik E
AD  - Department of Biochemistry, All India Institute of Medical Sciences, Room No.
      3026B, New Delhi, 110029 India.
FAU - Banerjee, Ayan
AU  - Banerjee A
AD  - Department of Biochemistry, All India Institute of Medical Sciences, Room No.
      3026B, New Delhi, 110029 India.
FAU - Chosdol, Kunzang
AU  - Chosdol K
AD  - Department of Biochemistry, All India Institute of Medical Sciences, Room No.
      3026B, New Delhi, 110029 India.
FAU - Sreenivas, V
AU  - Sreenivas V
AD  - Department of Biostatistics, AIIMS, Ansari Nagar, New Delhi, India.
FAU - Mittal, Suneeta
AU  - Mittal S
AD  - Department of Obstetrics and Gynecology, AIIMS, Ansari Nagar, New Delhi, India.
LA  - eng
PT  - Journal Article
DEP - 20130222
PL  - India
TA  - J Obstet Gynaecol India
JT  - Journal of obstetrics and gynaecology of India
JID - 0374763
PMC - PMC3763058
OID - NLM: PMC3763058
OTO - NOTNLM
OT  - AMH/MIS
OT  - Anti-Mullerian hormone
OT  - Antral follicle count
OT  - Assisted reproductive technology (ART)
OT  - Oocytes retrieval count
EDAT- 2014/01/17 06:00
MHDA- 2014/01/17 06:01
CRDT- 2014/01/17 06:00
PHST- 2012/07/27 [received]
PHST- 2012/10/28 [accepted]
PHST- 2013/02/22 [epublish]
AID - 10.1007/s13224-012-0318-6 [doi]
AID - 318 [pii]
PST - ppublish
SO  - J Obstet Gynaecol India. 2013 Aug;63(4):268-72. doi: 10.1007/s13224-012-0318-6.
      Epub 2013 Feb 22.

PMID- 24427911
OWN - NLM
STAT- MEDLINE
DA  - 20140116
DCOM- 20140220
IS  - 1293-8505 (Print)
IS  - 1293-8505 (Linking)
VI  - 196
DP  - 2013 Dec
TI  - [Access to IVF is a right for all women].
PG  - 11
FAU - Warnet, Sylvie
AU  - Warnet S
LA  - fre
PT  - Journal Article
TT  - L'acces a l'IVG est un droit pour toutes les femmes.
PL  - France
TA  - Rev Infirm
JT  - Revue de l'infirmiere
JID - 1267175
SB  - N
MH  - Female
MH  - *Fertilization in Vitro
MH  - France
MH  - Health Services Accessibility/*legislation & jurisprudence
MH  - Humans
MH  - Reimbursement Mechanisms
EDAT- 2014/01/17 06:00
MHDA- 2014/02/22 06:00
CRDT- 2014/01/17 06:00
PST - ppublish
SO  - Rev Infirm. 2013 Dec;196:11.

PMID- 24427778
OWN - NLM
STAT- MEDLINE
DA  - 20140114
DCOM- 20140708
IS  - 1875-8630 (Electronic)
IS  - 0278-0240 (Linking)
VI  - 35
IP  - 6
DP  - 2013
TI  - ESR1 rs9340799 is associated with endometriosis-related infertility and in vitro 
      fertilization failure.
PG  - 907-13
AB  - Estrogen receptor alpha has a central role in human fertility by regulating
      estrogen action in all human reproductive tissues. Leukemia inhibitory factor
      (LIF) expression, a cytokine critical for blastocyst implantation, is mediated by
      estrogen signaling, so we hypothesized that ESR1 gene polymorphisms might be
      candidate risk markers for endometriosis-related infertility and in vitro
      fertilization (IVF) failure. We included 98 infertile women with endometriosis,
      115 infertile women with at least one IVF failure and also 134 fertile women as
      controls. TaqMan SNP assays were used for genotyping LIF (rs929271), MDM2
      (rs2279744), MDM4 (rs1563828), USP7 (rs1529916), and ESR1 (rs9340799 and
      rs2234693) polymorphisms. The SNP ESR1 rs9340799 was associated with
      endometriosis-related infertility (P < 0.001) and also with IVF failure (P =
      0.018). After controlling for age, infertile women with ESR1 rs9340799 GG
      genotype presented 4-fold increased risk of endometriosis (OR 4.67, 95% CI
      1.84-11.83, P = 0.001) and 3-fold increased risk of IVF failure (OR 3.33, 95% CI 
      1.38-8.03, P = 0.007). Our results demonstrate an association between ESR1
      rs9340799 polymorphism and infertile women with endometriosis and also with women
      who were submitted to IVF procedures and had no blastocyst implantation.
FAU - Paskulin, Diego Davila
AU  - Paskulin DD
FAU - Cunha-Filho, Joao Sabino
AU  - Cunha-Filho JS
FAU - Paskulin, Livia Davila
AU  - Paskulin LD
FAU - Souza, Carlos Augusto Bastos
AU  - Souza CA
FAU - Ashton-Prolla, Patricia
AU  - Ashton-Prolla P
LA  - eng
PT  - Journal Article
PT  - Research Support, Non-U.S. Gov't
PL  - United States
TA  - Dis Markers
JT  - Disease markers
JID - 8604127
RN  - 0 (Estrogen Receptor alpha)
RN  - 0 (LIF protein, human)
RN  - 0 (Leukemia Inhibitory Factor)
RN  - 0 (MDM4 protein, human)
RN  - 0 (Nuclear Proteins)
RN  - 0 (Proto-Oncogene Proteins)
RN  - 0 (estrogen receptor alpha, human)
RN  - EC 3.1.2.15 (USP7 protein, human)
RN  - EC 3.1.2.15 (Ubiquitin Thiolesterase)
RN  - EC 6.3.2.19 (MDM2 protein, human)
RN  - EC 6.3.2.19 (Proto-Oncogene Proteins c-mdm2)
SB  - IM
MH  - Adult
MH  - Case-Control Studies
MH  - Endometriosis/*genetics/therapy
MH  - Estrogen Receptor alpha/*genetics
MH  - Female
MH  - Fertilization in Vitro
MH  - Gene Frequency
MH  - Genetic Association Studies
MH  - Genetic Predisposition to Disease
MH  - Humans
MH  - Infertility, Female/*genetics/therapy
MH  - Leukemia Inhibitory Factor/genetics
MH  - Middle Aged
MH  - Nuclear Proteins/genetics
MH  - *Polymorphism, Single Nucleotide
MH  - Proto-Oncogene Proteins/genetics
MH  - Proto-Oncogene Proteins c-mdm2/genetics
MH  - Sequence Analysis, DNA
MH  - Treatment Failure
MH  - Ubiquitin Thiolesterase/genetics
PMC - PMC3880708
OID - NLM: PMC3880708
EDAT- 2014/01/16 06:00
MHDA- 2014/07/09 06:00
CRDT- 2014/01/16 06:00
PST - ppublish
SO  - Dis Markers. 2013;35(6):907-13.

PMID- 24424210
OWN - NLM
STAT- In-Process
DA  - 20140221
IS  - 1872-7654 (Electronic)
IS  - 0301-2115 (Linking)
VI  - 174
DP  - 2014 Mar
TI  - Does cigarette smoking really have detrimental effects on outcomes of IVF?
PG  - 106-10
LID - 10.1016/j.ejogrb.2013.12.026 [doi]
LID - S0301-2115(13)00650-7 [pii]
AB  - OBJECTIVE: Cigarette smoke contains many toxic chemicals associated with poor
      reproductive outcome and reduced fertility. It also has a negative effect on
      sperm motility and morphology. The aim of this study was to analyze the effects
      of male and female cigarette smoking on the outcomes of in vitro fertilization
      (IVF). STUDY DESIGN: In this comparative prospective analysis, the effects of
      smoking on outcomes of IVF including semen parameters, oocyte quality,
      fertilization rate, transfer day embryo scores and pregnancy rates were analyzed.
      For this purpose, patients were grouped based on their follicular or seminal
      fluid cotinine (a nicotine metabolite) levels as smokers and non-smokers
      (non-smokers: female (n=171), male (n=118), smokers: female (n=43), male (n=96)).
      RESULTS: The mean age and baseline hormonal levels of all groups were found to be
      comparable. While the numbers of total and mature oocytes collected were higher
      in the smoker group (p=0.005 and p=0.006, respectively), oocyte quality index,
      fertilization rate, embryo development rate and pregnancy rate were not
      significantly different between the groups (p>0.05). Analysis based on the type
      of ovarian hyperstimulation protocol (GnRH agonist, antagonist and others) showed
      that within the antagonist group the mean age of smokers was significantly lower 
      and the total number of collected oocytes was significantly higher compared with 
      non-smokers. Cigarette smoking among men did not have a significant negative
      effect on outcomes of IVF whether their partners were smokers or nonsmokers.
      Regression analysis did not give any significant difference when male and/or
      female smoking status was analyzed for fertilization rates, transferred embryo
      qualities and clinical pregnancy rates. CONCLUSION: Cigarette smoking does not
      have detrimental effects on outcomes of IVF.
CI  - Copyright (c) 2014 Elsevier Ireland Ltd. All rights reserved.
FAU - Cinar, Ozgur
AU  - Cinar O
AD  - Ankara University School of Medicine, Department of Histology-Embryology,
      Sihhiye, Ankara, Turkey. Electronic address: ozgur.cinar@yahoo.com.
FAU - Dilbaz, Serdar
AU  - Dilbaz S
AD  - Duzce University, Faculty of Medicine, Department of Obstetrics and Gynecology,
      Duzce, Turkey.
FAU - Terzioglu, Fusun
AU  - Terzioglu F
AD  - Hacettepe University, Faculty of Health Science, Department of Nursing, Sihhiye, 
      Ankara, Turkey.
FAU - Karahalil, Bensu
AU  - Karahalil B
AD  - Gazi University, Faculty of Pharmacy, Toxicology Department, 06330 Ankara,
      Turkey.
FAU - Yucel, Cigdem
AU  - Yucel C
AD  - Hacettepe University, Faculty of Health Science, Department of Nursing, Sihhiye, 
      Ankara, Turkey.
FAU - Turk, Rukiye
AU  - Turk R
AD  - Hacettepe University, Faculty of Health Science, Department of Nursing, Sihhiye, 
      Ankara, Turkey.
FAU - Taskin, Lale
AU  - Taskin L
AD  - Hacettepe University, Faculty of Health Science, Department of Nursing, Sihhiye, 
      Ankara, Turkey.
FAU - Kose, S Kenan
AU  - Kose SK
AD  - Ankara University School of Medicine, Department of Biostatistics, Sihhiye,
      Ankara, Turkey.
LA  - eng
PT  - Journal Article
PT  - Research Support, Non-U.S. Gov't
DEP - 20131225
PL  - Ireland
TA  - Eur J Obstet Gynecol Reprod Biol
JT  - European journal of obstetrics, gynecology, and reproductive biology
JID - 0375672
SB  - IM
OTO - NOTNLM
OT  - Cigarette smoking
OT  - Cotinine
OT  - Hyperstimulation protocol
OT  - Outcomes of IVF
EDAT- 2014/01/16 06:00
MHDA- 2014/01/16 06:00
CRDT- 2014/01/16 06:00
PHST- 2012/08/21 [received]
PHST- 2013/11/14 [revised]
PHST- 2013/12/15 [accepted]
PHST- 2013/12/25 [aheadofprint]
AID - S0301-2115(13)00650-7 [pii]
AID - 10.1016/j.ejogrb.2013.12.026 [doi]
PST - ppublish
SO  - Eur J Obstet Gynecol Reprod Biol. 2014 Mar;174:106-10. doi:
      10.1016/j.ejogrb.2013.12.026. Epub 2013 Dec 25.

PMID- 24416853
OWN - NLM
STAT- MEDLINE
DA  - 20140114
DCOM- 20140220
IS  - 0332-3102 (Print)
IS  - 0332-3102 (Linking)
VI  - 106
IP  - 9
DP  - 2013 Oct
TI  - Clinical pregnancy from a vitrified/warmed human blastocyst.
PG  - 280-1
AB  - The first pregnancy after vitrification of a human blastocyst (day 5 of embryo
      culture) was reported by Yokota et al. in 2000. Since then more attention has
      been given to the technique of vitrification and its safe application in ART. To 
      the best of our knowledge, this is the first report of a clinical pregnancy
      resulting in a live birth from the transfer of a vitrified/ warmed human
      blastocyst in the Republic of Ireland.
FAU - Emerson, G
AU  - Emerson G
AD  - Human Assisted Reproduction Ireland, Rotunda Hospital, Dublin.
FAU - Deignan, K
AU  - Deignan K
AD  - Human Assisted Reproduction Ireland, Rotunda Hospital, Dublin.
FAU - O'Toole, R
AU  - O'Toole R
AD  - Human Assisted Reproduction Ireland, Rotunda Hospital, Dublin.
FAU - Afridi, S
AU  - Afridi S
AD  - Human Assisted Reproduction Ireland, Rotunda Hospital, Dublin.
FAU - Hughes, C
AU  - Hughes C
AD  - Human Assisted Reproduction Ireland, Rotunda Hospital, Dublin.
FAU - Roopnarinesingh, R
AU  - Roopnarinesingh R
AD  - Human Assisted Reproduction Ireland, Rotunda Hospital, Dublin.
FAU - Mocanu, E
AU  - Mocanu E
AD  - Human Assisted Reproduction Ireland, Rotunda Hospital, Dublin.
LA  - eng
PT  - Case Reports
PT  - Journal Article
PL  - Ireland
TA  - Ir Med J
JT  - Irish medical journal
JID - 0430275
SB  - IM
MH  - Adult
MH  - *Blastocyst
MH  - *Cryopreservation
MH  - Embryo Transfer/*methods
MH  - Embryonic Development
MH  - Female
MH  - Fertilization in Vitro/*methods
MH  - Humans
MH  - Pregnancy
MH  - Pregnancy Outcome
MH  - *Vitrification
EDAT- 2014/01/15 06:00
MHDA- 2014/02/22 06:00
CRDT- 2014/01/15 06:00
PST - ppublish
SO  - Ir Med J. 2013 Oct;106(9):280-1.

PMID- 24415695
OWN - NLM
STAT- MEDLINE
DA  - 20140113
DCOM- 20140408
IS  - 0254-5853 (Print)
IS  - 0254-5853 (Linking)
VI  - 34
IP  - 6
DP  - 2013 Dec
TI  - [Artificial propagation and embryonic development of Neolissochilus benasi].
PG  - 617-25
AB  - From 2009 to 2011, luteinizing hormone releasing hormone analogue (LHRH-A2) mixed
      with domperidon (DOM) was successfully applied during the artificial propagation 
      of Neolissochilus benasi. Totally, 60 females and 100 males were injected with
      the hormone mixture, resulting in 47 (78.3%) females and 92 (92.0%) males being
      successfully spawned. A total of 1,986-5 854 eggs were spawned per female with an
      egg diameter varying between 2.2-2.8 mm, and an average nucleus deviation rate of
      73.2%. Sperm density, vitality and life span were 16.32+/-2.89x10(9)/mL,
      60.6+/-3.2% and 70.2+/-5.3 s, respectively. On the whole, the embryonic
      development of N. benasi was similar to that of zebra fish-albeit relatively
      slower-lasting approximately 120 hours. The development itself can be divided
      into six discrete stages: zygote, cleavage, blastula, gastrula, segmentation and 
      hatching. Results showed that the average hatching rate was 32.4%, with 86.5% of 
      larvae surviving 45 days after hatching. During embryonic development,
      deformities commonly occurred on the mouth, chest, ocular region, especially in
      the spinal column. To try to attempt improving future breeding efforts, we
      provided a survey of the embryonic developmental difficulties of N. benasi using 
      LHRH-A2 followed by several potential solutions, including providing suitable
      breeding conditions and minimizing capture stresses.
FAU - Pan, Xiao-Fu
AU  - Pan XF
AD  - Economic and Commercial Bureau of Xichou County, Xichou 663500, China.
      yangjx@mail.kiz.ac.cn;chenxy@mail.kiz.ac.cn.
FAU - Liu, Qian
AU  - Liu Q
FAU - Wang, Xiao-Ai
AU  - Wang XA
FAU - Yang, Jun-Xing
AU  - Yang JX
FAU - Chen, Xiao-Yong
AU  - Chen XY
FAU - Li, Zai-Yun
AU  - Li ZY
FAU - Li, Lie
AU  - Li L
LA  - chi
PT  - English Abstract
PT  - Evaluation Studies
PT  - Journal Article
PT  - Research Support, Non-U.S. Gov't
PL  - China
TA  - Dongwuxue Yanjiu
JT  - Dong wu xue yan jiu = Zoological research / "Dong wu xue yan jiu" bian ji wei
      yuan hui bian ji
JID - 100961499
SB  - IM
MH  - Animals
MH  - Breeding/*methods
MH  - Cyprinidae/*embryology/physiology
MH  - *Embryonic Development
MH  - Female
MH  - Fertilization in Vitro/*methods/*veterinary
MH  - Male
OAB - Publisher: Abstract available from the publisher.
OABL- chi
OTO - NOTNLM
OT  - Artificial Propagation
OT  - Embryonic Development
OT  - Neolissochilus benasi
EDAT- 2014/01/15 06:00
MHDA- 2014/04/09 06:00
CRDT- 2014/01/14 06:00
PST - ppublish
SO  - Dongwuxue Yanjiu. 2013 Dec;34(6):617-25.

PMID- 24411893
OWN - NLM
STAT- MEDLINE
DA  - 20140113
DCOM- 20140414
IS  - 1527-3792 (Electronic)
IS  - 0022-5347 (Linking)
VI  - 191
IP  - 2
DP  - 2014 Feb
TI  - Re: in vitro fertilization-intracytoplasmic sperm injection outcome in patients
      with a markedly high DNA fragmentation index (>50%).
PG  - 434
LID - 10.1016/j.juro.2013.10.117 [doi]
LID - S0022-5347(13)05856-4 [pii]
FAU - Niederberger, Craig
AU  - Niederberger C
LA  - eng
PT  - Comment
PT  - Editorial
DEP - 20131101
PL  - United States
TA  - J Urol
JT  - The Journal of urology
JID - 0376374
SB  - AIM
SB  - IM
CON - Fertil Steril. 2013 Jul;100(1):75-80. PMID: 23562046
MH  - *DNA Fragmentation
MH  - Female
MH  - Humans
MH  - Infertility, Male/*diagnosis/*therapy
MH  - Male
MH  - Pregnancy
MH  - Pregnancy Rate/*trends
MH  - Sperm Injections, Intracytoplasmic/*trends
MH  - Spermatozoa/*physiology
EDAT- 2014/01/15 06:00
MHDA- 2014/04/15 06:00
CRDT- 2014/01/14 06:00
PHST- 2013/11/01 [aheadofprint]
AID - S0022-5347(13)05856-4 [pii]
AID - 10.1016/j.juro.2013.10.117 [doi]
PST - ppublish
SO  - J Urol. 2014 Feb;191(2):434. doi: 10.1016/j.juro.2013.10.117. Epub 2013 Nov 1.

PMID- 24411889
OWN - NLM
STAT- MEDLINE
DA  - 20140113
DCOM- 20140414
IS  - 1527-3792 (Electronic)
IS  - 0022-5347 (Linking)
VI  - 191
IP  - 2
DP  - 2014 Feb
TI  - Re: autism and mental retardation among offspring born after in vitro
      fertilization.
PG  - 433-5
LID - 10.1016/j.juro.2013.10.115 [doi]
LID - S0022-5347(13)05854-0 [pii]
FAU - Niederberger, Craig
AU  - Niederberger C
LA  - eng
PT  - Comment
PT  - Editorial
DEP - 20131029
PL  - United States
TA  - J Urol
JT  - The Journal of urology
JID - 0376374
SB  - AIM
SB  - IM
CON - JAMA. 2013 Jul 3;310(1):75-84. PMID: 23821091
MH  - Autistic Disorder/*epidemiology
MH  - Female
MH  - *Fertilization in Vitro
MH  - Humans
MH  - Intellectual Disability/*epidemiology
MH  - Male
MH  - *Sperm Injections, Intracytoplasmic
EDAT- 2014/01/15 06:00
MHDA- 2014/04/15 06:00
CRDT- 2014/01/14 06:00
PHST- 2013/10/25 [accepted]
PHST- 2013/10/29 [aheadofprint]
AID - S0022-5347(13)05854-0 [pii]
AID - 10.1016/j.juro.2013.10.115 [doi]
PST - ppublish
SO  - J Urol. 2014 Feb;191(2):433-5. doi: 10.1016/j.juro.2013.10.115. Epub 2013 Oct 29.

PMID- 24411057
OWN - NLM
STAT- In-Process
DA  - 20140113
IS  - 1875-6263 (Electronic)
IS  - 1028-4559 (Linking)
VI  - 52
IP  - 4
DP  - 2013 Dec
TI  - Concordant myelomeningocele in dizygotic twins conceived by intracytoplasmic
      sperm injection, in vitro fertilization, and embryo transfer.
PG  - 611-2
LID - 10.1016/j.tjog.2013.10.032 [doi]
LID - S1028-4559(13)00195-2 [pii]
FAU - Chen, Chih-Ping
AU  - Chen CP
AD  - Department of Obstetrics and Gynecology, Mackay Memorial Hospital, Taipei,
      Taiwan; Department of Medical Research, Mackay Memorial Hospital, Taipei, Taiwan;
      Department of Biotechnology, Asia University, Taichung, Taiwan; School of Chinese
      Medicine, College of Chinese Medicine, China Medical University, Taichung,
      Taiwan; Institute of Clinical and Community Health Nursing, National Yang-Ming
      University, Taipei, Taiwan; Department of Obstetrics and Gynecology, School of
      Medicine, National Yang-Ming University, Taipei, Taiwan. Electronic address:
      cpc_mmh@yahoo.com.
FAU - Hwu, Yuh-Ming
AU  - Hwu YM
AD  - Department of Obstetrics and Gynecology, Mackay Memorial Hospital, Taipei,
      Taiwan.
FAU - Chen, Chen-Yu
AU  - Chen CY
AD  - Department of Obstetrics and Gynecology, Mackay Memorial Hospital, Taipei,
      Taiwan.
FAU - Su, Yi-Ning
AU  - Su YN
AD  - Department of Obstetrics and Gynecology, School of Medicine, Taipei Medical
      University, Taipei, Taiwan; Dianthus Maternal Fetal Medicine Clinic, Taipei,
      Taiwan.
FAU - Lin, Tzu-Hung
AU  - Lin TH
AD  - Dianthus Maternal Fetal Medicine Clinic, Taipei, Taiwan.
FAU - Kuo, Yu-Ling
AU  - Kuo YL
AD  - Department of Obstetrics and Gynecology, Kaohsiung Medical University Hospital,
      Kaohsiung Medical University, Kaohsiung, Taiwan.
FAU - Chern, Schu-Rern
AU  - Chern SR
AD  - Department of Medical Research, Mackay Memorial Hospital, Taipei, Taiwan.
FAU - Wang, Wayseen
AU  - Wang W
AD  - Department of Medical Research, Mackay Memorial Hospital, Taipei, Taiwan;
      Department of Bioengineering, Tatung University, Taipei, Taiwan.
LA  - eng
PT  - Journal Article
PT  - Research Support, Non-U.S. Gov't
PL  - China (Republic : 1949- )
TA  - Taiwan J Obstet Gynecol
JT  - Taiwanese journal of obstetrics & gynecology
JID - 101213819
SB  - IM
EDAT- 2014/01/15 06:00
MHDA- 2014/01/15 06:00
CRDT- 2014/01/14 06:00
PHST- 2013/09/30 [received]
PHST- 2013/09/30 [accepted]
AID - S1028-4559(13)00195-2 [pii]
AID - 10.1016/j.tjog.2013.10.032 [doi]
PST - ppublish
SO  - Taiwan J Obstet Gynecol. 2013 Dec;52(4):611-2. doi: 10.1016/j.tjog.2013.10.032.

PMID- 24411047
OWN - NLM
STAT- In-Process
DA  - 20140113
IS  - 1875-6263 (Electronic)
IS  - 1028-4559 (Linking)
VI  - 52
IP  - 4
DP  - 2013 Dec
TI  - VACTERL association with hydrocephalus in a fetus conceived by in vitro
      fertilization and embryo transfer.
PG  - 575-9
LID - 10.1016/j.tjog.2013.10.022 [doi]
LID - S1028-4559(13)00185-X [pii]
AB  - OBJECTIVE: We present a case of VACTERL association with hydrocephalus
      (VACTERL-H) in a fetus conceived by in vitro fertilization (IVF) and embryo
      transfer (ET) and review the literature. CASE REPORT: A 35-year-old woman
      presented with multiple fetal anomalies at 22 weeks of gestation. She and her
      husband were non-consanguineous and there was no family history of congenital
      malformations. This was her second pregnancy conceived via IVF-ET. Two embryos
      had been implanted and only one survived. She underwent chorionic villus sampling
      at 17 weeks of gestation because of oligohydramnios and advanced maternal age.
      Cytogenetic analysis revealed a karyotype of 46,XY, and array comparative genomic
      hybridization analysis revealed no genomic imbalance. Prenatal ultrasound at 21
      weeks of gestation revealed a singleton with fetal biometry equivalent to 18
      weeks, ventriculomegaly, a small cerebellum, and a ventricular septal defect.
      Level II ultrasound showed a single umbilical artery, scoliosis, a right club
      hand, radial aplasia, and renal agenesis. The parents elected to terminate the
      pregnancy at 22 weeks of gestation, and a fetus was delivered with bilateral
      arthrogryposis, right radial aplasia, a club hand and thumb aplasia, hypoplasia
      of the left thumb, scoliosis, and an imperforate anus. The clinical findings were
      consistent with the diagnosis of VACTERL-H. Molecular analysis of PTEN, FANCB,
      and HOXD13 genes revealed no mutation. CONCLUSION: Prenatal diagnosis of radial
      ray defects in fetuses conceived by assisted reproductive technology should
      include a differential diagnosis of VACTERL association with anorectal
      malformation. VACTERL-H may occur in pregnancy after IVF-ET.
CI  - Copyright (c) 2013. Published by Elsevier B.V.
FAU - Chen, Chih-Ping
AU  - Chen CP
AD  - Department of Obstetrics and Gynecology, Mackay Memorial Hospital, Taipei,
      Taiwan; Department of Medical Research, Mackay Memorial Hospital, Taipei, Taiwan;
      Department of Medicine, Mackay Medical College, New Taipei City, Taiwan;
      Department of Biotechnology, Asia University, Taichung, Taiwan; School of Chinese
      Medicine, College of Chinese Medicine, China Medical University, Taichung,
      Taiwan; Institute of Clinical and Community Health Nursing, National Yang-Ming
      University, Taipei, Taiwan; Department of Obstetrics and Gynecology, School of
      Medicine, National Yang-Ming University, Taipei, Taiwan. Electronic address:
      cpc_mmh@yahoo.com.
FAU - Chang, Tung-Yao
AU  - Chang TY
AD  - Taiji Fetal Medicine Center, Taipei, Taiwan.
FAU - Chen, Yi-Yung
AU  - Chen YY
AD  - Department of Obstetrics and Gynecology, Mackay Memorial Hospital, Taipei,
      Taiwan.
FAU - Chern, Schu-Rern
AU  - Chern SR
AD  - Department of Medical Research, Mackay Memorial Hospital, Taipei, Taiwan.
FAU - Su, Jun-Wei
AU  - Su JW
AD  - Department of Obstetrics and Gynecology, Mackay Memorial Hospital, Taipei,
      Taiwan; Department of Obstetrics and Gynecology, China Medical University
      Hospital, Taichung, Taiwan.
FAU - Wang, Wayseen
AU  - Wang W
AD  - Department of Medical Research, Mackay Memorial Hospital, Taipei, Taiwan;
      Department of Bioengineering, Tatung University, Taipei, Taiwan.
LA  - eng
PT  - Journal Article
PT  - Research Support, Non-U.S. Gov't
PL  - China (Republic : 1949- )
TA  - Taiwan J Obstet Gynecol
JT  - Taiwanese journal of obstetrics & gynecology
JID - 101213819
SB  - IM
OTO - NOTNLM
OT  - VACTERL association
OT  - assisted reproductive technology
OT  - hydrocephalus
OT  - in vitro fertilization
OT  - prenatal diagnosis
EDAT- 2014/01/15 06:00
MHDA- 2014/01/15 06:00
CRDT- 2014/01/14 06:00
PHST- 2013/05/04 [received]
PHST- 2013/05/04 [accepted]
AID - S1028-4559(13)00185-X [pii]
AID - 10.1016/j.tjog.2013.10.022 [doi]
PST - ppublish
SO  - Taiwan J Obstet Gynecol. 2013 Dec;52(4):575-9. doi: 10.1016/j.tjog.2013.10.022.

PMID- 24405878
OWN - NLM
STAT- MEDLINE
DA  - 20140110
DCOM- 20140424
IS  - 1701-2163 (Print)
IS  - 1701-2163 (Linking)
VI  - 35
IP  - 12
DP  - 2013 Dec
TI  - Should couples be allowed to select the sex of their offspring?
PG  - 1105-7
FAU - Kovacs, Gab
AU  - Kovacs G
AD  - National Medical Director, Monash IVF, Melbourne, Australia.
LA  - eng
PT  - Journal Article
PL  - Canada
TA  - J Obstet Gynaecol Can
JT  - Journal of obstetrics and gynaecology Canada : JOGC = Journal d'obstetrique et
      gynecologie du Canada : JOGC
JID - 101126664
SB  - IM
MH  - Attitude
MH  - Australia
MH  - Cross-Sectional Studies
MH  - Data Collection
MH  - Family Planning Policy/*legislation & jurisprudence
MH  - Family Planning Services/*ethics
MH  - Fertilization in Vitro/ethics/legislation & jurisprudence
MH  - Humans
MH  - Sex Factors
OTO - NOTNLM
OT  - Australia
OT  - choice
OT  - legislation
OT  - sex selection
EDAT- 2014/01/11 06:00
MHDA- 2014/04/25 06:00
CRDT- 2014/01/11 06:00
PST - ppublish
SO  - J Obstet Gynaecol Can. 2013 Dec;35(12):1105-7.

PMID- 24404749
OWN - NLM
STAT- MEDLINE
DA  - 20140110
DCOM- 20140130
IS  - 0047-1917 (Print)
IS  - 0047-1917 (Linking)
VI  - 61
IP  - 4
DP  - 2013 Nov
TI  - In vitro maturation system for individual culture of bovine oocytes using
      micro-volume multi-well plate.
PG  - 149-54
AB  - As a preliminary study for the development of individual in vitro maturation
      (IVM) culture of bovine oocytes, a multi-well (MW) plate was used. Maturation,
      fertilization and development to blastocysts were examined and compared with
      those of IVM oocytes cultured in 50-microl droplets in groups and in 10-microl
      droplets individually. The maturation rates were similar in all experimental
      groups. Normal fertilization rates in MW and 50-microl droplets were similar, but
      lower in 10-microl droplets (p < 0.01). The blastocyst rate in 10-microl droplets
      tended to be lower than those in MW (p = 0.15) and 50-microl droplets (p = 0.19).
      These results indicate that an IVM system using MW supports the acquisition of
      developmental competence by bovine oocytes the same as conventional group IVM
      culture.
FAU - Nagano, Masashi
AU  - Nagano M
AD  - Laboratory of Theriogenology, Department of Veterinary Clinical Sciences,
      Graduate School of Veterinary Medicine, Hokkaido University, Sapporo 060-0818,
      Japan. mnaga@vetmed.hokudai.ac.jp
FAU - Kang, Sung-Sik
AU  - Kang SS
AD  - Laboratory of Theriogenology, Department of Veterinary Clinical Sciences,
      Graduate School of Veterinary Medicine, Hokkaido University, Sapporo 060-0818,
      Japan.
FAU - Koyama, Keisuke
AU  - Koyama K
AD  - Laboratory of Theriogenology, Department of Veterinary Clinical Sciences,
      Graduate School of Veterinary Medicine, Hokkaido University, Sapporo 060-0818,
      Japan.
FAU - Huang, Weiping
AU  - Huang W
AD  - Laboratory of Theriogenology, Department of Veterinary Clinical Sciences,
      Graduate School of Veterinary Medicine, Hokkaido University, Sapporo 060-0818,
      Japan.
FAU - Yanagawa, Yojiro
AU  - Yanagawa Y
AD  - Laboratory of Theriogenology, Department of Veterinary Clinical Sciences,
      Graduate School of Veterinary Medicine, Hokkaido University, Sapporo 060-0818,
      Japan.
FAU - Takahashi, Yoshiyuki
AU  - Takahashi Y
AD  - Laboratory of Theriogenology, Department of Veterinary Clinical Sciences,
      Graduate School of Veterinary Medicine, Hokkaido University, Sapporo 060-0818,
      Japan.
LA  - eng
PT  - Journal Article
PT  - Research Support, Non-U.S. Gov't
PL  - Japan
TA  - Jpn J Vet Res
JT  - The Japanese journal of veterinary research
JID - 0376567
SB  - IM
MH  - Animals
MH  - Blastocyst/physiology
MH  - Cattle/*physiology
MH  - Female
MH  - Fertilization in Vitro/veterinary
MH  - In Vitro Oocyte Maturation Techniques/instrumentation/methods/*veterinary
MH  - Oocytes/*cytology/*physiology
EDAT- 2014/01/11 06:00
MHDA- 2014/01/31 06:00
CRDT- 2014/01/11 06:00
PST - ppublish
SO  - Jpn J Vet Res. 2013 Nov;61(4):149-54.

PMID- 24396813
OWN - NLM
STAT- PubMed-not-MEDLINE
DA  - 20140107
DCOM- 20140624
LR  - 20140624
IS  - 2287-8572 (Print)
IS  - 2287-8572 (Linking)
VI  - 56
IP  - 6
DP  - 2013 Nov
TI  - Current status of assisted reproductive technology in Korea, 2009.
PG  - 353-61
LID - 10.5468/ogs.2013.56.6.353 [doi]
AB  - Great advances have been made in the field of assisted reproductive technology
      (ART) since the first in vitro fertilization (IVF) baby was born in Korea in the 
      year of 1985. However, it deserve to say that the invaluable data from fertility 
      centers may serve as a useful source to find out which factors affect successful 
      IVF outcome and to offer applicable information to infertile patients and
      fertility clinics. This article intended to report the status of ART in 2009
      Korean Society of Obstetrics and Gynecology surveyed. The current survey was
      performed to assess the status and success rate of ART performed in Korea,
      between January 1 and December 31, 2009. Reporting forms had been sent out to IVF
      centers via e-mail, and collected by e-mail as well in 2012. With International
      Committee Monitoring Assisted Reproductive Technologies recommendation,
      intracytoplasmic sperm injection (ICSI) and non-ICSI cases have been categorized 
      and also IVF-ET cases involving frozen embryo replacement have been surveyed
      separately. Seventy-four centers have reported the treatment cycles initiated in 
      the year of 2009, and had performed a total of 27,947 cycles of ART treatments.
      Among a total of 27,947 treatment cycles, IVF and ICSI cases added up to 22,049
      (78.9%), with 45.3% IVF without ICSI and 54.7% IVF with ICSI, respectively. Among
      the IVF and ICSI patients, patients confirmed to have achieved clinical pregnancy
      was 28.8% per cycle with oocyte retrieval, and 30.9% per cycle with embryo
      transfer. The most common number of embryos transferred in 2009 is three embryos 
      (40.4%), followed by 2 embryos (28.4%) and a single embryo transferred (13.6%).
      Among IVF and ICSI cycles that resulted in multiple live births, twin pregnancy
      rate was 45.3% and triple pregnancy rate was 1.1%. A total of 191 cases of oocyte
      donation had been performed to result in 25.0% of live birth rate. Meanwhile, a
      total of 5,619 cases of frozen embryo replacement had been performed with 33.7%
      of clinical pregnancy rate per cycle with embryo transfer. When comparing with
      international registry data, clinical pregnancy rate per transfer from fresh IVF 
      cycles including ICSI (34.1%,) was comparable to clinical pregnancy rate per
      transfer in European Society for Human Reproduction and Embryology report was
      32.5% though lower than 45.0% for USA data. There was no remarkable difference in
      status of assisted reproductive technology in Korea between the current report
      and the data reported in 2008. The age of women trying to get pregnant was
      reconfirmed to be the most important factor that may have impact on success of
      ART treatment.
CN  - Committee for Assisted Reproductive Technology, Korean Society of Obstetrics and 
      Gynecology
FAU - Choi, Young Min
AU  - Choi YM
AD  - Department of Obstetrics and Gynecology, Seoul National University College of
      Medicine, Seoul, Korea.
FAU - Chun, Sang Sik
AU  - Chun SS
AD  - Department of Obstetrics and Gynecology, Kyungpook National University School of 
      Medicine, Daegu, Korea.
FAU - Han, Hyuck Dong
AU  - Han HD
AD  - Department of Obstetrics and Gynecology, Yonsei University College of Medicine,
      Seoul, Korea.
FAU - Hwang, Jung Hye
AU  - Hwang JH
AD  - Department of Obstetrics and Gynecology, Hanyang University College of Medicine, 
      Seoul, Korea.
FAU - Hwang, Kyung Joo
AU  - Hwang KJ
AD  - Department of Obstetrics and Gynecology, Ajou University School of Medicine,
      Suwon, Korea.
FAU - Kang, In Soo
AU  - Kang IS
AD  - Department of Obstetrics and Gynecology, Cheil General Hospital, Kwandong
      University College of Medicine, Seoul, Korea.
FAU - Kim, Dong Won
AU  - Kim DW
AD  - Gwangju Mirae & Heemang Obstetrics and Gynecology Clinic, Gwangju, Korea.
FAU - Kim, Ki Chul
AU  - Kim KC
AD  - Hamchoon Women's Clinic, Seoul, Korea.
FAU - Kim, Tak
AU  - Kim T
AD  - Department of Obstetrics and Gynecology, Korea University College of Medicine,
      Seoul, Korea.
FAU - Kwon, Hyuck Chan
AU  - Kwon HC
AD  - Mirae & Heemang Obstetrics and Gynecology Clinic, Seoul, Korea.
FAU - Lee, Won Don
AU  - Lee WD
AD  - Maria Fertility Hospital, Seoul, Korea.
FAU - Lee, Jung Ho
AU  - Lee JH
AD  - Department of Obstetrics and Gynecology, Keimyung University School of Medicine, 
      Daegu, Korea.
FAU - Lee, Kyu Sup
AU  - Lee KS
AD  - Department of Obstetrics and Gynecology, Pusan National University School of
      Medicine, Yangsan, Korea.
FAU - Lee, Gyoung Hoon
AU  - Lee GH
AD  - Bucheon Seoul Women's Hospital, Bucheon, Korea.
FAU - Lee, Sang-Hoon
AU  - Lee SH
AD  - Department of Obstetrics and Gynecology, Chung-Ang University College of
      Medicine, Seoul, Korea.
FAU - Lee, Yu Il
AU  - Lee YI
AD  - Mudeung Mountain Eco Hospital, Damyang, Korea.
FAU - Min, Eung Gi
AU  - Min EG
AD  - Department of Obstetrics and Gynecology, Cheil General Hospital, Kwandong
      University College of Medicine, Seoul, Korea.
FAU - Moon, Hwa Sook
AU  - Moon HS
AD  - Good Moonhwa Hospital, Busan, Korea.
FAU - Moon, Shin Yong
AU  - Moon SY
AD  - Department of Obstetrics and Gynecology, Seoul National University College of
      Medicine, Seoul, Korea.
FAU - Roh, Sung Il
AU  - Roh SI
AD  - Mizmedi Hospital, Seoul, Korea.
FAU - Yoon, Tae Ki
AU  - Yoon TK
AD  - Department of Obstetrics and Gynecology, CHA University College of Medicine,
      Pocheon, Korea.
LA  - eng
PT  - Journal Article
PT  - Review
DEP - 20131115
PL  - Korea (South)
TA  - Obstet Gynecol Sci
JT  - Obstetrics & gynecology science
JID - 101602614
PMC - PMC3859020
OID - NLM: PMC3859020
OTO - NOTNLM
OT  - International Committee for Monitoring Assisted Reproductive Technologies
OT  - Korea
OT  - Reproductive techniques
OT  - Survey
EDAT- 2014/01/08 06:00
MHDA- 2014/01/08 06:01
CRDT- 2014/01/08 06:00
PHST- 2013/08/05 [received]
PHST- 2013/08/19 [revised]
PHST- 2013/09/25 [accepted]
PHST- 2013/11/15 [epublish]
AID - 10.5468/ogs.2013.56.6.353 [doi]
PST - ppublish
SO  - Obstet Gynecol Sci. 2013 Nov;56(6):353-61. doi: 10.5468/ogs.2013.56.6.353. Epub
      2013 Nov 15.

PMID- 24392378
OWN - NLM
STAT- PubMed-not-MEDLINE
DA  - 20140106
DCOM- 20140106
LR  - 20140731
IS  - 2249-782X (Print)
IS  - 0973-709X (Linking)
VI  - 7
IP  - 11
DP  - 2013 Nov
TI  - Seminal Plasma pH, Inorganic Phosphate, Total and Ionized Calcium Concentrations 
      In The Assessment of Human Spermatozoa Function.
PG  - 2483-6
LID - 10.7860/JCDR/2013/6194.3585 [doi]
AB  - INTRODUCTION: Fertilization in humans is dependent on viability of the male
      spermatozoa among other factors and there have been conflicting reports on the
      role of pH, calcium and phosphate concentrations in sperm function. This study
      therefore aimed to investigate seminal plasma pH, inorganic phosphate, total and 
      ionized calcium concentrations relative to spermatozoa function. MATERIAL AND
      METHODS: Seminal plasma concentrations of pH, total calcium, ionized calcium
      (Ca(++)); inorganic phosphate, motility and spermatozoa count were determined in 
      80 males by standard methods. RESULTS: Forty-nine of the subjects had normal
      spermatozoa motility (> 60%) and 31 had hypomotility (< 60%). The hypomotility
      group exhibited lower calcium ion (Ca(2)+) concentrations; 0.19+0.01mmol/L
      compared with normal motility group; 0.24+0.01mmol/L (p<0.001) the latter also
      had significantly higher inorganic phosphate; 7.83+1.27 while the former had
      5.64+1.62mmol/L (p= 0.004). The mean spermatozoa counts for hypomotility and
      normal motility group were 42.0 +/- 13 x 106 , 72.35 + 20 x 106 respectively (p< 
      0.001). No significant differences were observed in pH, volume of ejaculate and
      total calcium concentration between the hypomotility and normal motility groups
      The mean concentrations of pH were 7.51 +/- 0.02 and 7.54 +/- 0.03 respectively
      (p= 0.21) and total calcium; 3.10 +/- 0.12 and 3.36 +/- 0.14mmol/L respectively
      (p= 0.16 ). There was a significant difference in percentage of abnormal forms in
      both groups with hypomotile group having 36% compared to mormal motility group
      with 5% (p< 0.05). CONCLUSION: Correlations were observed between seminal
      concentrations of calcium ions, inorganic phosphate, spermatozoa count and
      motility but not with total calcium concentrations and pH and therefore should be
      considered in understanding male infertility and preparation of media for sperm
      preservation for in vitro fertilization.
FAU - Banjoko, S Olatunbosun
AU  - Banjoko SO
AD  - Senior Lecturer, Department of Chemical Pathology, Institute of Public Health,
      College of Health Sciences , Obafemi Awolowo University, Ile-Ife, Nigeria .
FAU - Adeseolu, Fasiu O
AU  - Adeseolu FO
AD  - Medical Laboratory Scientist, Department of Chemical Pathology, University
      College Hospital , Ibadan, Nigeria .
LA  - eng
PT  - Journal Article
DEP - 20131025
PL  - India
TA  - J Clin Diagn Res
JT  - Journal of clinical and diagnostic research : JCDR
JID - 101488993
PMC - PMC3879877
OID - NLM: PMC3879877
OTO - NOTNLM
OT  - Biochemistry
OT  - Male fertility
OT  - Seminal fluid
OT  - Sperm function
EDAT- 2014/01/07 06:00
MHDA- 2014/01/07 06:01
CRDT- 2014/01/07 06:00
PHST- 2013/04/12 [received]
PHST- 2013/09/17 [accepted]
PHST- 2013/10/25 [epublish]
AID - 10.7860/JCDR/2013/6194.3585 [doi]
PST - ppublish
SO  - J Clin Diagn Res. 2013 Nov;7(11):2483-6. doi: 10.7860/JCDR/2013/6194.3585. Epub
      2013 Oct 25.

PMID- 24391930
OWN - NLM
STAT- In-Process
DA  - 20140106
IS  - 1932-6203 (Electronic)
IS  - 1932-6203 (Linking)
VI  - 8
IP  - 12
DP  - 2013
TI  - Longitudinal study of reproductive performance of female cattle produced by
      somatic cell nuclear transfer.
PG  - e84283
LID - 10.1371/journal.pone.0084283 [doi]
AB  - The objective of this study was to determine whether or not reproductive
      performance in cattle produced by somatic cell nuclear transfer (SCNT) is
      significantly different from that of their genetic donors. To address this
      question, we directed two longitudinal studies using different embryo production 
      procedures: (1) superovulation followed by artificial insemination (AI) and
      embryo collection and (2) ultrasound-guided ovum pick-up followed by in vitro
      fertilization (OPU-IVF). Collectively, these two studies represent the largest
      data set available for any species on the reproductive performance of female
      clones and their genetic donors as measured by their embryo production outcomes
      in commercial embryo production program. The large-scale study described herein
      was conducted over a six-year period of time and provides a unique comparison of 
      96 clones to the 40 corresponding genetic donors. To our knowledge, this is the
      first longitudinal study on the reproductive performance of cattle clones using
      OPU-IVF. With nearly 2,000 reproductive procedures performed and more than 9,200 
      transferable embryos produced, our observations show that the reproductive
      performance of cattle produced by SCNT is not different compared to their genetic
      donors for the production of transferable embryos after either AI followed by
      embryo collection (P = 0.77) or OPU-IVF (P = 0.97). These data are in agreement
      with previous reports showing that the reproductive capabilities of cloned cattle
      are equal to that of conventionally produced cattle. In conclusion, results of
      this longitudinal study once again demonstrate that cloning technology, in
      combination with superovulation, AI and embryo collection or OPU-IVF, provides a 
      valuable tool for faster dissemination of superior maternal genetics.
FAU - Polejaeva, Irina A
AU  - Polejaeva IA
AD  - Department of Animal, Dairy and Veterinary Sciences, Utah State University,
      Logan, Utah, United States of America.
FAU - Broek, Diane M
AU  - Broek DM
AD  - ViaGen, L.C., Cedar Park, Texas, United States of America.
FAU - Walker, Shawn C
AU  - Walker SC
AD  - ViaGen, L.C., Cedar Park, Texas, United States of America.
FAU - Zhou, Wenli
AU  - Zhou W
AD  - ViaGen, L.C., Cedar Park, Texas, United States of America.
FAU - Walton, Mark
AU  - Walton M
AD  - Recombinetics, Inc., St. Paul, Minnesota, United States of America.
FAU - Benninghoff, Abby D
AU  - Benninghoff AD
AD  - Department of Animal, Dairy and Veterinary Sciences, Utah State University,
      Logan, Utah, United States of America ; School of Veterinary Medicine, Utah State
      University, Logan, Utah, United States of America.
FAU - Faber, David C
AU  - Faber DC
AD  - Trans Ova Genetics, L.C., Sioux Center, Iowa, United States of America.
LA  - eng
PT  - Journal Article
PT  - Research Support, Non-U.S. Gov't
DEP - 20131231
PL  - United States
TA  - PLoS One
JT  - PloS one
JID - 101285081
SB  - IM
PMC - PMC3877258
OID - NLM: PMC3877258
EDAT- 2014/01/07 06:00
MHDA- 2014/01/07 06:00
CRDT- 2014/01/07 06:00
PHST- 2013 [ecollection]
PHST- 2013/06/25 [received]
PHST- 2013/11/13 [accepted]
PHST- 2013/12/31 [epublish]
AID - 10.1371/journal.pone.0084283 [doi]
AID - PONE-D-13-26633 [pii]
PST - epublish
SO  - PLoS One. 2013 Dec 31;8(12):e84283. doi: 10.1371/journal.pone.0084283.
      eCollection 2013.

PMID- 24391762
OWN - NLM
STAT- MEDLINE
DA  - 20140106
DCOM- 20140825
IS  - 1932-6203 (Electronic)
IS  - 1932-6203 (Linking)
VI  - 8
IP  - 12
DP  - 2013
TI  - Effects of upregulation of Hsp27 expression on oocyte development and maturation 
      derived from polycystic ovary syndrome.
PG  - e83402
LID - 10.1371/journal.pone.0083402 [doi]
AB  - Heat shock protein 27 (Hsp27) is a heat shock protein family member which can
      inhibit apoptosis. Our previous studies reported down-regulated Hsp27 in ovarian 
      tissue derived from women with polycystic ovary syndrome (PCOS) however, the
      exact effect of Hsp27 on oocyte maturation and developmental competence in PCOS
      is unclear. The effect of Hsp27 over-expression was studied in vitro using
      oocytes derived from PCOS patients. An artificial GFP-plasmid was injected into
      human oocyte to increase Hsp27 protein level. Oocyte maturation was evaluated by 
      morphological observation. Mature oocytes were fertilized by intracytoplasmic
      sperm injection (ICSI) and embryonic developmental competence was evaluated.
      Critical apoptotic factors and cytokines were measured at both the mRNA and
      protein level. Our results revealed that Overexpression of HSP27 lowered the
      maturation rate of oocytes derived from PCOS patients. Meanwhile, fertilization
      rate and high quality embryo rate were similar between the Hsp27 overexpressing
      group and controls; however, the blastocyst formation rate in this group was
      significantly higher than control. Expression analysis revealed that the
      oocyte-secreted factors, BMP15 and GDF9, and the apoptotic-related regulators,
      Caspase 3, 8 and 9, were all significantly decreased in Hsp27 overexpressing
      oocytes. In conclusion, upregulation of Hsp27 inhibits oocyte maturation from
      PCOS patients, but improves embryonic developmental potential.
FAU - Cai, Lingbo
AU  - Cai L
AD  - State Key Laboratory of Reproductive Medicine, Clinical Center of Reproductive
      Medicine, First Affiliated Hospital, Nanjing Medical University, Nanjing, China.
FAU - Ma, Xiang
AU  - Ma X
AD  - State Key Laboratory of Reproductive Medicine, Clinical Center of Reproductive
      Medicine, First Affiliated Hospital, Nanjing Medical University, Nanjing, China.
FAU - Liu, Shan
AU  - Liu S
AD  - State Key Laboratory of Reproductive Medicine, Clinical Center of Reproductive
      Medicine, First Affiliated Hospital, Nanjing Medical University, Nanjing, China.
FAU - Liu, Jinjuan
AU  - Liu J
AD  - State Key Laboratory of Reproductive Medicine, Clinical Center of Reproductive
      Medicine, First Affiliated Hospital, Nanjing Medical University, Nanjing, China.
FAU - Wang, Wei
AU  - Wang W
AD  - State Key Laboratory of Reproductive Medicine, Clinical Center of Reproductive
      Medicine, First Affiliated Hospital, Nanjing Medical University, Nanjing, China.
FAU - Cui, Yugui
AU  - Cui Y
AD  - State Key Laboratory of Reproductive Medicine, Clinical Center of Reproductive
      Medicine, First Affiliated Hospital, Nanjing Medical University, Nanjing, China.
FAU - Ding, Wei
AU  - Ding W
AD  - State Key Laboratory of Reproductive Medicine, Clinical Center of Reproductive
      Medicine, First Affiliated Hospital, Nanjing Medical University, Nanjing, China.
FAU - Mao, Yundong
AU  - Mao Y
AD  - State Key Laboratory of Reproductive Medicine, Clinical Center of Reproductive
      Medicine, First Affiliated Hospital, Nanjing Medical University, Nanjing, China.
FAU - Chen, Huiping
AU  - Chen H
AD  - State Key Laboratory of Reproductive Medicine, Clinical Center of Reproductive
      Medicine, First Affiliated Hospital, Nanjing Medical University, Nanjing, China.
FAU - Huang, Jie
AU  - Huang J
AD  - State Key Laboratory of Reproductive Medicine, Clinical Center of Reproductive
      Medicine, First Affiliated Hospital, Nanjing Medical University, Nanjing, China.
FAU - Zhou, Zuomin
AU  - Zhou Z
AD  - State Key Laboratory of Reproductive Medicine, Clinical Center of Reproductive
      Medicine, First Affiliated Hospital, Nanjing Medical University, Nanjing, China.
FAU - Liu, Jiayin
AU  - Liu J
AD  - State Key Laboratory of Reproductive Medicine, Clinical Center of Reproductive
      Medicine, First Affiliated Hospital, Nanjing Medical University, Nanjing, China.
LA  - eng
PT  - In Vitro
PT  - Journal Article
PT  - Research Support, Non-U.S. Gov't
DEP - 20131231
PL  - United States
TA  - PLoS One
JT  - PloS one
JID - 101285081
RN  - 0 (Cytokines)
RN  - 0 (HSP27 Heat-Shock Proteins)
RN  - 0 (HSPB1 protein, human)
RN  - 0 (RNA, Messenger)
RN  - EC 3.4.22.- (Caspases)
SB  - IM
MH  - Adult
MH  - Apoptosis/genetics
MH  - Caspases/genetics/metabolism
MH  - Cytokines/genetics/metabolism
MH  - Embryonic Development/genetics
MH  - Female
MH  - Genetic Vectors
MH  - HSP27 Heat-Shock Proteins/*genetics/*metabolism
MH  - Humans
MH  - Oocytes/growth & development/*metabolism/*pathology
MH  - Oogenesis/genetics
MH  - Polycystic Ovary Syndrome/*genetics/metabolism/*pathology
MH  - RNA, Messenger/genetics/metabolism
MH  - Sperm Injections, Intracytoplasmic
MH  - Up-Regulation
PMC - PMC3877038
OID - NLM: PMC3877038
EDAT- 2014/01/07 06:00
MHDA- 2014/08/26 06:00
CRDT- 2014/01/07 06:00
PHST- 2013 [ecollection]
PHST- 2013/09/29 [received]
PHST- 2013/11/08 [accepted]
PHST- 2013/12/31 [epublish]
AID - 10.1371/journal.pone.0083402 [doi]
AID - PONE-D-13-39992 [pii]
PST - epublish
SO  - PLoS One. 2013 Dec 31;8(12):e83402. doi: 10.1371/journal.pone.0083402.
      eCollection 2013.

PMID- 24390595
OWN - NLM
STAT- In-Process
DA  - 20140424
IS  - 1348-4400 (Electronic)
IS  - 0916-8818 (Linking)
VI  - 60
IP  - 2
DP  - 2014 Apr 24
TI  - Resveratrol improves the mitochondrial function and fertilization outcome of
      bovine oocytes.
PG  - 92-9
AB  - The aim of the present study was to address the effect of resveratrol-mediated
      upregulation of sirtuin 1 (SIRT1) during oocyte maturation on mitochondrial
      function, the developmental ability of oocytes and on mechanisms responsible for 
      blockage of polyspermic fertilization. Oocytes collected from
      slaughterhouse-derived ovaries were cultured in TCM-199 medium supplemented with 
      10% FCS and 0 or 20 microM resveratrol (Res). We examined the effect of Res on
      SIRT1 expression in in vitro-matured oocytes (Exp 1); fertilization and
      developmental ability (Exp 2); mitochondrial DNA copy number (Mt number), ATP
      content and mitochondrial membrane potential in matured oocytes (Exp 3); and the 
      time required for proteinase to dissolve the zona pellucida following in vitro
      fertilization (as a marker of zona pellucida hardening), as well as on the
      distribution of cortical granules before and after fertilization (Exp 4). In Exp 
      1, the 20 microM Res treatment upregulated protein expression of SIRT1 in
      oocytes. In Exp 2, Res treatment improved the ratio of normal fertilization and
      the total cell number of blastocysts. In Exp 3, Res treatment significantly
      increased the ATP content in matured oocytes. Additionally, Res increased the
      overall Mt number and mitochondrial membrane potential, but the effect was
      donor-dependent. In Exp 4, Res-induced zona hardening improved the distribution
      and exocytosis of cortical granules after in vitro fertilization. In conclusion, 
      Res improved the quality of oocytes by improving mitochondrial quantity and
      quality. In addition, Res added to the maturation medium enhanced SIRT1 protein
      expression in oocytes and improved fertilization via reinforcement of the
      mechanisms responsible for blockage of polyspermic fertilization.
FAU - Takeo, Shun
AU  - Takeo S
AD  - Tokyo University of Agriculture, Kanagawa 243-0034, Japan.
FAU - Sato, Daichi
AU  - Sato D
FAU - Kimura, Koji
AU  - Kimura K
FAU - Monji, Yasunori
AU  - Monji Y
FAU - Kuwayama, Takehito
AU  - Kuwayama T
FAU - Kawahara-Miki, Ryoka
AU  - Kawahara-Miki R
FAU - Iwata, Hisataka
AU  - Iwata H
LA  - eng
PT  - Journal Article
PT  - Research Support, Non-U.S. Gov't
DEP - 20131227
PL  - Japan
TA  - J Reprod Dev
JT  - The Journal of reproduction and development
JID - 9438792
SB  - IM
PMC - PMC3999399
OID - NLM: PMC3999399
EDAT- 2014/01/07 06:00
MHDA- 2014/01/07 06:00
CRDT- 2014/01/07 06:00
PHST- 2013/12/27 [aheadofprint]
AID - DN/JST.JSTAGE/jrd/2013-102 [pii]
PST - ppublish
SO  - J Reprod Dev. 2014 Apr 24;60(2):92-9. Epub 2013 Dec 27.

PMID- 24388412
OWN - NLM
STAT- Publisher
DA  - 20140106
IS  - 1879-3169 (Electronic)
IS  - 0378-4274 (Linking)
DP  - 2013 Oct 25
TI  - Hypospadias in offspring is associated with chronic exposure of parents to
      organophosphate and organochlorine pesticides.
LID - S0378-4274(13)01358-1 [pii]
LID - 10.1016/j.toxlet.2013.10.015 [doi]
AB  - We have currently evaluated the possible association between hypospadias and
      exposure to organophosphorus (OP) and organochlorine (OC) pesticides. For this
      purpose, we measured the dialkyl phosphate metabolites of organophosphate
      pesticides (DAPs) in the hair and blood, as well as OC pesticides (DDTs, HCHs) in
      the hair collected from children with hypospadias and their parents. The
      concentration of HCHs in the hair samples obtained from mothers was higher than
      that previously reported for people working in open cultivations, while the
      concentration of DDTs in the hair samples obtained from mothers, fathers and
      their children with hypospadias was much higher than that previously reported for
      occupationally exposed individuals. The DMP concentration in hair samples
      obtained from mothers was much higher not only from that reported for the general
      population, but even higher than that reported for occupationally exposed
      individuals. Furthermore, SUMDEPs and SUMDAPs in the hair samples obtained both
      from the hypospadiac boys, as well as from their parents were higher than the
      corresponding values previously reported for the general population. Our study
      supports the hypothesis that organophosphate and organochlorine pesticide
      exposure may be a potential risk factor for hypospadias.
CI  - Copyright (c) 2013 Elsevier Ireland Ltd. All rights reserved.
FAU - Michalakis, Michalis
AU  - Michalakis M
AD  - Department of Paediatric Surgery, University Hospital of Heraklion, Crete,
      Greece.
FAU - Tzatzarakis, Manolis N
AU  - Tzatzarakis MN
AD  - Department of Toxicology, Medical School, University of Crete, Heraklion, Greece.
FAU - Kovatsi, Leda
AU  - Kovatsi L
AD  - Laboratory of Forensic Medicine and Toxicology, School of Medicine, Aristotle
      University of Thessaloniki, Greece.
FAU - Alegakis, Athanasios K
AU  - Alegakis AK
AD  - Department of Toxicology, Medical School, University of Crete, Heraklion, Greece.
FAU - Tsakalof, Andreas K
AU  - Tsakalof AK
AD  - Department of Hygiene and Epidemiology, Faculty of Medicine, University of
      Thessaly, Larissa, Greece.
FAU - Heretis, Ioannis
AU  - Heretis I
AD  - Department of Urology, University Hospital of Heraklion, Crete, Greece.
FAU - Tsatsakis, Aristidis
AU  - Tsatsakis A
AD  - Department of Toxicology, Medical School, University of Crete, Heraklion, Greece.
      Electronic address: aristsatsakis@gmail.com.
LA  - ENG
PT  - JOURNAL ARTICLE
DEP - 20131025
TA  - Toxicol Lett
JT  - Toxicology letters
JID - 7709027
OTO - NOTNLM
OT  - 1,1,1-trichloro-2,2-bis(4-chlorophenyl)ethane
OT  - 2,3,4,5,6-pentafluoro benzylbromide
OT  - Blood
OT  - Children
OT  - DAPs
OT  - DBP
OT  - DDT
OT  - DEDTP
OT  - DEP
OT  - DETP
OT  - DMP
OT  - EDCs
OT  - Exposure
OT  - HCB
OT  - HCH
OT  - Hair
OT  - Hypospadias
OT  - IVF
OT  - PFBBr
OT  - Pesticides
OT  - SUM DAPs
OT  - SUM DEPs
OT  - a-HCH
OT  - alpha-hexa-chloro-cyclohexane
OT  - dibutyl phosphate
OT  - diethyl dithiophosphate
OT  - diethyl phosphate
OT  - dimethyl phosphate
OT  - endocrine disrupting chemicals
OT  - ethyl thiophosphate
OT  - hexachlorobenzene
OT  - hexachlorocyclohexane
OT  - in vitro fertilization
OT  - non-specific dialkylphosphate metabolites
OT  - sum of DEP, DETP, DEDTP
OT  - sum of DMP, DEP, DETP, DEDTP
EDAT- 2014/01/07 06:00
MHDA- 2014/01/07 06:00
CRDT- 2014/01/07 06:00
PHST- 2013/07/04 [received]
PHST- 2013/09/16 [revised]
PHST- 2013/10/16 [accepted]
AID - S0378-4274(13)01358-1 [pii]
AID - 10.1016/j.toxlet.2013.10.015 [doi]
PST - aheadofprint
SO  - Toxicol Lett. 2013 Oct 25. pii: S0378-4274(13)01358-1. doi:
      10.1016/j.toxlet.2013.10.015.

PMID- 24388131
OWN - NLM
STAT- In-Process
DA  - 20140203
IS  - 1879-3231 (Electronic)
IS  - 0093-691X (Linking)
VI  - 81
IP  - 4
DP  - 2014 Mar 1
TI  - Glutathione-S-transferase: role in buffalo (Bubalus bubalis) sperm capacitation
      and cryopreservation.
PG  - 587-98
LID - 10.1016/j.theriogenology.2013.11.012 [doi]
LID - S0093-691X(13)00494-9 [pii]
AB  - In this study, glutathione-S-transferase Mu3 (GST) has been reported to play an
      important role in sperm capacitation, acrosome reaction, and fertilization. The
      freshly ejaculated buffalo spermatozoa were in vitro capacitated using heparin
      (10 mug/mL) or cryopreserved in egg yolk citrate extender.
      Glutathione-S-transferase was identified and characterized in terms of their
      isozymic forms, tyrosine phosphorylation, and immunolocalization patterns in
      cryopreserved buffalo spermatozoa in comparison with freshly ejaculated and in
      vitro capacitated spermatozoa. Two-dimensional gel electrophoresis, immunoblot,
      immunocytochemistry, and enzyme activity analyses were done to characterize GST
      in this study. Five and eight isozymic forms of GST were detected in
      cryopreserved and capacitated spermatozoa, respectively. Differential tyrosine
      phosphorylation of these enzymes was observed in cryopreserved and capacitated
      spermatozoa. The tyrosine phosphorylation of this enzyme involved cAMP protein
      kinase-A dependent and extracellular signal-regulated kinase independent pathways
      during in vitro capacitation of the spermatozoa. Differential immunolocalization 
      patterns of GST were observed in freshly ejaculated, capacitated, and
      cryopreserved spermatozoa. Glutathione-S-transferase Mu3 enzyme activity was
      found to be significantly (P < 0.05) different in freshly ejaculated,
      capacitated, and cryopreserved spermatozoa. Activity of GST was significantly (P 
      < 0.05) increased with the progression of capacitation. The cryopreserved
      spermatozoa showed significantly (P < 0.05) greater enzyme activity compared with
      fresh spermatozoa and was equal to 2-hour capacitated spermatozoa. The
      cryopreserved spermatozoa showed significant (P < 0.05) loss of GST enzyme
      protein. Tyrosine phosphorylated GST showed significantly (P < 0.05) greater
      activity compared with their dephosphorylated forms. The information generated in
      this study can be used to understand the molecular mechanism of the effects of
      GST on capacitation. Regulation of GST during sperm cryopreservation could be a
      good target to improve fertility of cryopreserved spermatozoa for their use in
      assisted reproductive technologies.
CI  - Copyright (c) 2014 Elsevier Inc. All rights reserved.
FAU - Kumar, Raj
AU  - Kumar R
AD  - Reproductive Biochemistry Laboratory, Animal Biochemistry Division, National
      Dairy Research Institute, Karnal, Haryana, India.
FAU - Singh, V K
AU  - Singh VK
AD  - Reproductive Biochemistry Laboratory, Animal Biochemistry Division, National
      Dairy Research Institute, Karnal, Haryana, India.
FAU - Atreja, S K
AU  - Atreja SK
AD  - Reproductive Biochemistry Laboratory, Animal Biochemistry Division, National
      Dairy Research Institute, Karnal, Haryana, India. Electronic address:
      rajndri@gmail.com.
LA  - eng
PT  - Journal Article
PT  - Research Support, Non-U.S. Gov't
DEP - 20131128
PL  - United States
TA  - Theriogenology
JT  - Theriogenology
JID - 0421510
SB  - IM
OTO - NOTNLM
OT  - Buffalo
OT  - Cryocapacitation
OT  - Glutathione-S-transferase Mu3
OT  - In vitro capacitation
OT  - Protein tyrosine phosphorylation
OT  - Two-dimensional polyacrylamide gel electrophoresis
EDAT- 2014/01/07 06:00
MHDA- 2014/01/07 06:00
CRDT- 2014/01/07 06:00
PHST- 2013/02/23 [received]
PHST- 2013/11/19 [revised]
PHST- 2013/11/20 [accepted]
PHST- 2013/11/28 [aheadofprint]
AID - S0093-691X(13)00494-9 [pii]
AID - 10.1016/j.theriogenology.2013.11.012 [doi]
PST - ppublish
SO  - Theriogenology. 2014 Mar 1;81(4):587-98. doi:
      10.1016/j.theriogenology.2013.11.012. Epub 2013 Nov 28.

PMID- 24388075
OWN - NLM
STAT- MEDLINE
DA  - 20140106
DCOM- 20140320
IS  - 0038-2469 (Print)
IS  - 0038-2469 (Linking)
VI  - 104
IP  - 1
DP  - 2014 Jan
TI  - Surrogacy commissioning fathers and HIV.
PG  - 12-3
LID - 10.7196/samj.7498 [doi]
AB  - Surrogacy is not regulated by a single legal instrument only, nor is confirmation
      of a surrogacy agreement by the High Court an unqualified green light for the
      surrogacy process to proceed. In the context of the HIV status of the
      commissioning father, whose gametes are to be used for the conception of the
      child in pursuance of a surrogacy agreement, the intended in vitro fertilisation 
      of the surrogate mother may only take place on condition that the commissioning
      father, and his semen, have been tested for HIV; that he has consented to his HIV
      status being made available to the surrogate mother, and if he is HIV-positive,
      that sperm washing will be used to minimise the risk of infection and that the
      surrogate mother has been informed of his HIV status, and given her informed
      consent.
FAU - Jordaan, Donrich W
AU  - Jordaan DW
AD  - Pretoria Bar; College of Law, UNISA, South Africa. mail@donrichjordaan.law.za.
LA  - eng
PT  - Journal Article
DEP - 20131011
PL  - South Africa
TA  - S Afr Med J
JT  - South African medical journal = Suid-Afrikaanse tydskrif vir geneeskunde
JID - 0404520
SB  - IM
MH  - Female
MH  - HIV Infections/*transmission
MH  - Humans
MH  - Informed Consent
MH  - Male
MH  - Personhood
MH  - Surrogate Mothers/*legislation & jurisprudence
EDAT- 2014/01/07 06:00
MHDA- 2014/03/22 06:00
CRDT- 2014/01/07 06:00
PHST- 2013/09/12 [received]
PHST- 2013/09/16 [accepted]
PST - epublish
SO  - S Afr Med J. 2013 Oct 11;104(1):12-3. doi: 10.7196/samj.7498.

PMID- 24386857
OWN - NLM
STAT- MEDLINE
DA  - 20140106
DCOM- 20140515
IS  - 1009-3591 (Print)
IS  - 1009-3591 (Linking)
VI  - 19
IP  - 9
DP  - 2013 Sep
TI  - [Analysis of the pregnancy outcomes of 13 723 tubes of sperm specimens from the
      sperm bank].
PG  - 798-801
AB  - OBJECTIVE: To investigate the safety of assisted reproductive technology (ART)
      with donated sperm from the sperm bank and the differences in the pregnancy
      outcomes of different means of promoting pregnancy. METHODS: We analyzed and
      compared the feedback data on promoting pregnancy with donated sperm from the
      sperm bank by artificial insemination by donor (AID), in vitro fertilization
      (IVF), and intracytoplasm sperm injection (ICSI). RESULTS: Totally, 13 723 tubes 
      of sperm specimens were used for ART. The number of specimens used differed in
      different clinical reproductive centers, some using 1 tube and others using 2
      tubes per cycle. The 13 723 tubes were used for a total of 7 743 cycles. Among
      the 7 123 cycles of AID, there were 1 415 clinical pregnancies (19.87%), 1 221
      normal births (86.29%), 169 abortions (11.94%), 6 cases of birth defects (0.43%),
      19 ectopic pregnancies (1.34%), and 0 sexually transmitted infection. Among the
      571 cycles of IVF, there were 367 clinical pregnancies (64.27%), 330 normal
      births (89.92%), 35 abortions (9.54%), 0 birth defect, 2 ectopic pregnancies
      (0.54%), and 0 sexually transmitted infection. Among the 49 cycles of ICSI, there
      were 28 clinical pregnancies (57.14%), 25 normal births (89.29%), 3 abortions
      (10.71%), 0 birth defect, 0 ectopic pregnancy, and 0 sexually transmitted
      infection. There were statistically significant differences in the rate of
      clinical pregnancy among AID, IVF and ICSI (P < 0.05), but not between IVF and
      ICSI (P > 0.05), nor were there any significant differences in the rates of
      abortion, birth defects and ectopic pregnancy among AID, IVF and ICSI (P > 0.05).
      CONCLUSION: None of the recipients of the donated sperm from the sperm bank was
      infected with sexually transmitted diseases. AID, IVF and ICSI showed no
      significant differences from natural conception in the rates of abortion, birth
      defects and ectopic pregnancy. ART with donated sperm from the sperm bank is
      safe. IVF and ICSI are associated with a higher rate of pregnancy than AID,
      though the latter costs less than the former two.
FAU - Sun, Hong-Yong
AU  - Sun HY
AD  - Human Sperm Bank, Department of Urology, The First Affiliated Hospital of Nanjing
      Medical University, Nanjing, Jiangsu 210029, China. 260786186@qq.com
FAU - Gu, Mei-Juan
AU  - Gu MJ
AD  - Human Sperm Bank, Department of Urology, The First Affiliated Hospital of Nanjing
      Medical University, Nanjing, Jiangsu 210029, China.
FAU - Sun, Yang-Yang
AU  - Sun YY
AD  - Human Sperm Bank, Department of Urology, The First Affiliated Hospital of Nanjing
      Medical University, Nanjing, Jiangsu 210029, China.
FAU - Wang, Shang-Qian
AU  - Wang SQ
AD  - Human Sperm Bank, Department of Urology, The First Affiliated Hospital of Nanjing
      Medical University, Nanjing, Jiangsu 210029, China.
FAU - Liu, Zhi-Li
AU  - Liu ZL
AD  - Human Sperm Bank, Department of Urology, The First Affiliated Hospital of Nanjing
      Medical University, Nanjing, Jiangsu 210029, China.
FAU - Zhang, Zhao-Xia
AU  - Zhang ZX
AD  - Human Sperm Bank, Department of Urology, The First Affiliated Hospital of Nanjing
      Medical University, Nanjing, Jiangsu 210029, China.
FAU - Lin, Fa-Xi
AU  - Lin FX
AD  - Human Sperm Bank, Department of Urology, The First Affiliated Hospital of Nanjing
      Medical University, Nanjing, Jiangsu 210029, China.
FAU - Wu, Xu-Wei
AU  - Wu XW
AD  - Human Sperm Bank, Department of Urology, The First Affiliated Hospital of Nanjing
      Medical University, Nanjing, Jiangsu 210029, China.
FAU - Su, Jian-Tang
AU  - Su JT
AD  - Human Sperm Bank, Department of Urology, The First Affiliated Hospital of Nanjing
      Medical University, Nanjing, Jiangsu 210029, China.
FAU - Wang, Zeng-Jun
AU  - Wang ZJ
AD  - Human Sperm Bank, Department of Urology, The First Affiliated Hospital of Nanjing
      Medical University, Nanjing, Jiangsu 210029, China.
LA  - chi
PT  - English Abstract
PT  - Journal Article
PL  - China
TA  - Zhonghua Nan Ke Xue
JT  - Zhonghua nan ke xue = National journal of andrology
JID - 101093592
SB  - IM
MH  - Female
MH  - *Fertilization in Vitro
MH  - Humans
MH  - Male
MH  - Pregnancy
MH  - *Pregnancy Outcome
MH  - Pregnancy Rate
MH  - Sperm Banks
MH  - *Sperm Injections, Intracytoplasmic
MH  - Spermatozoa
EDAT- 2014/01/07 06:00
MHDA- 2014/05/16 06:00
CRDT- 2014/01/07 06:00
PST - ppublish
SO  - Zhonghua Nan Ke Xue. 2013 Sep;19(9):798-801.

PMID- 24381855
OWN - NLM
STAT- PubMed-not-MEDLINE
DA  - 20140107
DCOM- 20140107
LR  - 20140107
IS  - 2228-5806 (Print)
IS  - 2228-5806 (Linking)
VI  - 15
IP  - 4
DP  - 2014 Winter
TI  - The effect of extremely low frequency pulsed electromagnetic field on in vitro
      fertilization success rate in N MRI mice.
PG  - 310-5
AB  - OBJECTIVE: The effects of exposure to electromagnetic fields (EMF) on
      reproduction systems have been widely debated. In this study, we aimed to
      investigate whether low frequency EMF could ameliorate the in vitro fertilization
      success rate in Naval medical research institute (NMRI) Mice. MATERIALS AND
      METHODS: In this randomized comparative animal study, ten NMRI mice were randomly
      divided into 2 equal groups (control and experimental). 10 IU of human chorionic 
      gonadotropin (hCG) was injected intraperitoneally to both groups in order to
      stimulate ovulating, and ovums were then aspirated and kept in KSOM (modified
      version of sequential simplex optimization medium with a higher K(+)
      concentration) culture medium. Metaphase II ovums were separated, and sperms
      obtained by "swim out" method were added to metaphase II ovums in the culture
      medium. The experimental group was exposed to 1.3 millitesla pulsed
      electromagnetic field at 4 kilohertz frequency for 5 hours. To assess the
      efficacy, we considered the identification of two-pronuclear zygote (2PN) under
      microscope as fertilizing criterion. RESULTS: Total number of collected ovums in 
      the control and experimental groups was 191 and 173, respectively, from which 58 
      (30.05%) and 52 (30.36%) ovums were collected from metaphase II, respectively. In
      vitro fertilization (IVF) success rate was 77% in extremely low frequency- pulsed
      electromagnetic field (ELFPEMF) for exposed group (experimental), whereas the
      rate was 68% for control group. CONCLUSION: Despite increased percentile of IVF
      success rate in exposed group, there was no statistically significant difference 
      between 2 groups, but this hypothesis has still been stated as a question.
      Further studies with larger sample sizes and different EMF designs are suggested.
FAU - Hafizi, Leili
AU  - Hafizi L
AD  - 1.Department of Obstetrics and Gynecology, Imam Reza Hospital, Mashhad University
      of Medical Sciences, Mashhad, Iran.
FAU - Sazgarnia, Ameneh
AU  - Sazgarnia A
AD  - 2.Department of Medical Physics, Mashhad University of Medical Sciences, Mashhad,
      Iran.
FAU - Mousavifar, Nezhat
AU  - Mousavifar N
AD  - 1.Department of Obstetrics and Gynecology, Imam Reza Hospital, Mashhad University
      of Medical Sciences, Mashhad, Iran.
FAU - Karimi, Mohammad
AU  - Karimi M
AD  - 1.Department of Obstetrics and Gynecology, Imam Reza Hospital, Mashhad University
      of Medical Sciences, Mashhad, Iran.
FAU - Ghorbani, Saleh
AU  - Ghorbani S
AD  - 1.Department of Obstetrics and Gynecology, Imam Reza Hospital, Mashhad University
      of Medical Sciences, Mashhad, Iran.
FAU - Kazemi, Mohammad Reza
AU  - Kazemi MR
AD  - 1.Department of Obstetrics and Gynecology, Imam Reza Hospital, Mashhad University
      of Medical Sciences, Mashhad, Iran.
FAU - Emami Meibodi, Neda
AU  - Emami Meibodi N
AD  - 3.Department of Biomedical Engineering, Engineering Faculty, Islamic Azad
      University, Mashhad, Iran.
FAU - Hosseini, Golkoo
AU  - Hosseini G
AD  - 4.Biochemistry of Nutrition Research Center, Faculty of Medicine, Mashhad
      University of Medical Sciences, Mashhad, Iran.
FAU - Mostafavi Toroghi, Hesam
AU  - Mostafavi Toroghi H
AD  - 4.Biochemistry of Nutrition Research Center, Faculty of Medicine, Mashhad
      University of Medical Sciences, Mashhad, Iran.
LA  - eng
PT  - Journal Article
DEP - 20131120
PL  - Iran
TA  - Cell J
JT  - Cell journal
JID - 101566618
PMC - PMC3866534
OID - NLM: PMC3866534
OTO - NOTNLM
OT  - Electromagnetic Fields
OT  - In Vitro Fertilization
OT  - Mice
EDAT- 2014/01/02 06:00
MHDA- 2014/01/02 06:01
CRDT- 2014/01/02 06:00
PHST- 2012/08/23 [received]
PHST- 2013/01/15 [accepted]
PHST- 2013/11/20 [epublish]
PST - ppublish
SO  - Cell J. 2014 Winter;15(4):310-5. Epub 2013 Nov 20.

PMID- 24381853
OWN - NLM
STAT- PubMed-not-MEDLINE
DA  - 20140107
DCOM- 20140107
LR  - 20140107
IS  - 2228-5806 (Print)
IS  - 2228-5806 (Linking)
VI  - 15
IP  - 4
DP  - 2014 Winter
TI  - The Effect of Melatonin on Maturation, Glutathione Level and Expression of H MGB1
      Gene in Brilliant Cresyl Blue (BCB) Stained Immature Oocyte.
PG  - 294-301
AB  - OBJECTIVE: Nutrients and antioxidants in the medium of immature oocyte have a
      profound effect on maturation, fertilization and development of resulting
      embryos. In this study the effects of melatonin as an antioxidant agent on
      maturation, glutathione level and expression of High mobility group box-1 (HMGB1)
      gene were evaluated in immature oocytes of mice stained with brilliant cresyl
      blue (BCB). MATERIALS AND METHODS: In this experimental study, immature oocytes
      were harvested from ovaries of Naval Medical Research Institute (NMRI) mice.
      Oocytes were stained with 26 muM BCB for 90 minutes and transferred to in vitro
      maturation medium containing varying doses of melatonin (10-12, 10-9, 10-6, 10-3 
      M) and without melatonin, for 22-24 hours. Maturation was monitored using an
      inverted microscope. Glutathione was assessed by monochlorobimane (MCB) staining 
      and HMGB1 expression in mature oocyte was analyzed using real-time polymerase
      chain reaction (PCR). RESULTS: Melatonin in the concentration of 10-6 M had the
      most effect on maturation and HMGB1 expression of BCB+ oocytes (p<0.05).
      Meanwhile melatonin had no effects on glutathione levels. Additionally in
      immature BCB- oocytes, compared to the control group, melatonin did not affect
      cytoplasm maturation (p>0.05). CONCLUSION: In vitro treatment with melatonin
      increases the maturation and HMGB1 expression in BCB+ immature oocytes and has no
      significant effect on glutathione levels.
FAU - Salimi, Maryam
AU  - Salimi M
AD  - 1.Department of Biology and Anatomical Sciences, Faculty of Medicine, Shahid
      Beheshti University of Medical Sciences, Tehran, Iran.
FAU - Salehi, Mohammad
AU  - Salehi M
AD  - 2.Cellular and Molecular Biology Research Center, Shahid Beheshti University of
      Medical Sciences, Tehran, Iran ; 3.Department of Biotechnology, Faculty of
      Medicine, Shahid Beheshti University of Medical Sciences, Tehran, Iran.
FAU - Masteri Farahani, Reza
AU  - Masteri Farahani R
AD  - 1.Department of Biology and Anatomical Sciences, Faculty of Medicine, Shahid
      Beheshti University of Medical Sciences, Tehran, Iran.
FAU - Dehghani, Maryam
AU  - Dehghani M
AD  - 1.Department of Biology and Anatomical Sciences, Faculty of Medicine, Shahid
      Beheshti University of Medical Sciences, Tehran, Iran.
FAU - Abadi, Mohammad
AU  - Abadi M
AD  - 4.Department of Transgenic Animal Science, Stem Cell Technology Research Center, 
      Tehran, Iran.
FAU - Novin, Marefat Ghaffari
AU  - Novin MG
AD  - 1.Department of Biology and Anatomical Sciences, Faculty of Medicine, Shahid
      Beheshti University of Medical Sciences, Tehran, Iran.
FAU - Nourozian, Mohsen
AU  - Nourozian M
AD  - 1.Department of Biology and Anatomical Sciences, Faculty of Medicine, Shahid
      Beheshti University of Medical Sciences, Tehran, Iran.
FAU - Hosseini, Ahmad
AU  - Hosseini A
AD  - 2.Cellular and Molecular Biology Research Center, Shahid Beheshti University of
      Medical Sciences, Tehran, Iran.
LA  - eng
PT  - Journal Article
DEP - 20131120
PL  - Iran
TA  - Cell J
JT  - Cell journal
JID - 101566618
PMC - PMC3866532
OID - NLM: PMC3866532
OTO - NOTNLM
OT  - Brilliant Cresyl Blue Staining
OT  - Glutathione
OT  - HMGB1
OT  - Melatonin
OT  - Oocyte
EDAT- 2014/01/02 06:00
MHDA- 2014/01/02 06:01
CRDT- 2014/01/02 06:00
PHST- 2012/12/22 [received]
PHST- 2013/02/17 [accepted]
PHST- 2013/11/20 [epublish]
PST - ppublish
SO  - Cell J. 2014 Winter;15(4):294-301. Epub 2013 Nov 20.

PMID- 24381465
OWN - NLM
STAT- PubMed-not-MEDLINE
DA  - 20140101
DCOM- 20140101
LR  - 20140103
IS  - 0976-7800 (Print)
VI  - 4
IP  - 4
DP  - 2013 Oct
TI  - ART outcome in young women with premature ovarian aging.
PG  - 230-2
LID - 10.4103/0976-7800.122257 [doi]
AB  - BACKGROUND: Young women with signs of ovarian aging are a matter of concern as
      far as their reproductive performance is concerned. With more women approaching
      infertility centers with this problem, it becomes necessary to understand what
      reproductive outcomes are possible in such cases. Female age and basal Follicle
      stimulating hormone (FSH) level, both are strong independent predictors of In
      Vitro Fertilization (IVF) outcome. OBJECTIVE: To correlate age-related basal FSH 
      with IVF outcome in women with premature ovarian aging in gonadotropins-induced
      cycles. MATERIALS AND METHODS: Between January 2011 and October 2012, a total of 
      135 women undergoing IVF and ICSI cycles with antagonist protocol were included
      in this retrospective cohort study. Basal FSH concentrations were measured and
      the women's ages were calculated before they were undergoing pituitary
      desensitization and its correlation with assisted reproduction technique (ART)
      outcome was evaluated. RESULTS: Increasing FSH was associated significantly with 
      reduced number of oocytes retrieved, and embryos obtained. Young women with high 
      FSH up to 20 produced less but good quality embryo's resulting in sound pregnancy
      rate. CONCLUSION: FSH is a quantitative and age is a qualitative measure of
      ovarian reserve. Both are equally important in predicting IVF outcome. Basal FSH 
      concentration should be restricted to counseling of patients on probability of
      achieving pregnancy, but should not be used to exclude them from fertility
      treatment.
FAU - Dua, Meenakshi
AU  - Dua M
AD  - Department of Reproductive Medicine, Senior Consultant, IVF, New Delhi, India.
FAU - Bhatia, Vandana
AU  - Bhatia V
AD  - Department of Reproductive Medicine, Senior Consultant, IVF, New Delhi, India.
FAU - Malik, Sonia
AU  - Malik S
AD  - Program Director, Southend Fertility and IVF Centre, Holy Angels Hospital, Basant
      Lok, Vasant Vihar, New Delhi, India.
FAU - Prakash, Ved
AU  - Prakash V
AD  - Head of Embryology, Southend Fertility and IVF Centre, Holy Angels Hospital,
      Basant Lok, Vasant Vihar, New Delhi, India.
LA  - eng
PT  - Journal Article
PL  - India
TA  - J Midlife Health
JT  - Journal of mid-life health
JID - 101552746
PMC - PMC3872670
OID - NLM: PMC3872670
OTO - NOTNLM
OT  - Assisted reproduction technique
OT  - age
OT  - high follicle stimulating hormone
OT  - premature ovarian aging
EDAT- 2014/01/02 06:00
MHDA- 2014/01/02 06:01
CRDT- 2014/01/02 06:00
AID - 10.4103/0976-7800.122257 [doi]
AID - JMH-4-230 [pii]
PST - ppublish
SO  - J Midlife Health. 2013 Oct;4(4):230-2. doi: 10.4103/0976-7800.122257.

PMID- 24377798
OWN - NLM
STAT- In-Data-Review
DA  - 20140221
IS  - 1525-3198 (Electronic)
IS  - 0022-0302 (Linking)
VI  - 97
IP  - 3
DP  - 2014 Mar
TI  - Invited review: Genetic contributions underlying the development of
      preimplantation bovine embryos.
PG  - 1187-201
LID - 10.3168/jds.2013-7244 [doi]
LID - S0022-0302(13)00874-6 [pii]
AB  - In recent years, it has become evident that genetic selection to improve milk
      production has resulted in a decline in dairy cattle fertility. Growing evidence 
      suggests that the greatest loss occurs early in pregnancy around the time of
      embryo implantation. As a means to make genetic improvements and to assist in
      reproductive performance, use of artificial reproductive technologies such as
      artificial insemination and in vitro production of embryos have been widely used.
      Both of these technologies rely on the competence and quality of gametes for
      successful development of embryos. Often, selection of animals is based on the
      genetic merit of the animal, although specific fertility markers are relatively
      underdeveloped compared with markers for production traits. Similarly, current in
      vitro fertilization systems could benefit from a uniform method for selection of 
      the best quality embryos to transfer into recipients for successful implantation 
      and delivery of healthy offspring. As genetics underlie biological processes such
      as fertility, the need exists to further identify and characterize genes that
      affect fertility and development within both the parental gametes and the embryo.
      Furthermore, the magnitude of the contribution of each parental genome to the
      success of embryo development and pregnancy is not clear. As such, the objective 
      of this review is to provide an overview of studies relating to genetic markers
      at the DNA level, parental and embryonic gene expression, and the effects of
      epigenetics on embryonic development. Future studies should exploit advances in
      molecular technologies to identify and classify genes underlying fertility and
      development to establish biomarkers and predictors for improved genetic
      selection.
CI  - Copyright (c) 2014 American Dairy Science Association. Published by Elsevier Inc.
      All rights reserved.
FAU - Kropp, J
AU  - Kropp J
AD  - Department of Animal Sciences, University of Wisconsin, Madison 53706.
FAU - Penagaricano, F
AU  - Penagaricano F
AD  - Department of Animal Sciences, University of Wisconsin, Madison 53706.
FAU - Salih, S M
AU  - Salih SM
AD  - Department of Obstetrics and Gynecology, University of Wisconsin, Madison 53706.
FAU - Khatib, H
AU  - Khatib H
AD  - Department of Animal Sciences, University of Wisconsin, Madison 53706. Electronic
      address: hkhatib@wisc.edu.
LA  - eng
PT  - Journal Article
DEP - 20131228
PL  - United States
TA  - J Dairy Sci
JT  - Journal of dairy science
JID - 2985126R
SB  - IM
OTO - NOTNLM
OT  - embryo
OT  - epigenetics
OT  - gene expression
OT  - in vitro fertilization
EDAT- 2014/01/01 06:00
MHDA- 2014/01/01 06:00
CRDT- 2014/01/01 06:00
PHST- 2013/07/09 [received]
PHST- 2013/11/08 [accepted]
PHST- 2013/12/28 [aheadofprint]
AID - S0022-0302(13)00874-6 [pii]
AID - 10.3168/jds.2013-7244 [doi]
PST - ppublish
SO  - J Dairy Sci. 2014 Mar;97(3):1187-201. doi: 10.3168/jds.2013-7244. Epub 2013 Dec
      28.

PMID- 24377704
OWN - NLM
STAT- In-Process
DA  - 20140303
IS  - 1939-6376 (Electronic)
IS  - 1939-6368 (Linking)
VI  - 60
IP  - 2
DP  - 2014 Apr
TI  - Increased IVF pregnancy rates after microarray preimplantation genetic diagnosis 
      due to parental translocations.
PG  - 119-24
LID - 10.3109/19396368.2013.875241 [doi]
AB  - We successfully performed preimplantation genetic diagnosis (PGD) and
      simultaneous preimplantation genetic screening (PGS) using single nucleotide
      polymorphism (SNP) microarrays for couples with balanced chromosome
      rearrangements in China. A total of 428 molecular karyotypes were diagnosed from 
      62 couples undergoing 68 in vitro fertilization (IVF) cycles. Of these, 48.1% of 
      the embryos were chromosomally normal without translocation errors or aneuploidy.
      Of the 428 total embryos, 18.0% embryos were euploid, but were imbalanced due to 
      the transmission of single translocation chromosome derivatives. A total of 6.5% 
      of the embryos had chromosome abnormalities involving the parental chromosome
      aberration and other chromosomes aneuploidies. Significantly, 27.4% of the
      embryos were normal/balanced for the rearranged chromosomes, but were abnormal
      due to aneuploidy affecting other chromosomes. When evaluated on a per IVF cycle 
      basis, 84% of the cycles had at least one chromosomally normal embryo available
      for uterine transfer. The clinical pregnancy rate per IVF cycle was 54%.
      Diagnosing genomically balanced embryos through 24 chromosome SNP microarray
      PGD/PGS, rather than minimally targeted fluorescence in situ hybridization
      (FISH), is a promising strategy to maximize the pregnancy potential of patients
      with known parental chromosomal translocations. Moreover, this is the first study
      to report the clinical application of SNP arrays to screen all 24 chromosome
      pairs of blastomeres and trophectoderm cells from patients carrying reciprocal
      translocations in China.
FAU - Li, Gang
AU  - Li G
AD  - Reproductive Medical Center, The First Affiliated Hospital of Zhengzhou
      University , Zhengzhou , China .
FAU - Jin, Haixia
AU  - Jin H
FAU - Xin, Zhimin
AU  - Xin Z
FAU - Su, Yingchun
AU  - Su Y
FAU - Brezina, Paul R
AU  - Brezina PR
FAU - Benner, Andrew T
AU  - Benner AT
FAU - Kearns, William G
AU  - Kearns WG
FAU - Sun, Yingpu
AU  - Sun Y
LA  - eng
PT  - Journal Article
PT  - Research Support, Non-U.S. Gov't
DEP - 20131230
PL  - England
TA  - Syst Biol Reprod Med
JT  - Systems biology in reproductive medicine
JID - 101464963
SB  - IM
EDAT- 2014/01/01 06:00
MHDA- 2014/01/01 06:00
CRDT- 2014/01/01 06:00
PHST- 2013/12/30 [aheadofprint]
AID - 10.3109/19396368.2013.875241 [doi]
PST - ppublish
SO  - Syst Biol Reprod Med. 2014 Apr;60(2):119-24. doi: 10.3109/19396368.2013.875241.
      Epub 2013 Dec 30.

PMID- 24376724
OWN - NLM
STAT- In-Process
DA  - 20131230
IS  - 1932-6203 (Electronic)
IS  - 1932-6203 (Linking)
VI  - 8
IP  - 12
DP  - 2013
TI  - Efficient production of live offspring from mouse oocytes vitrified with a novel 
      cryoprotective agent, carboxylated epsilon-poly-L-lysine.
PG  - e83613
LID - 10.1371/journal.pone.0083613 [doi]
AB  - In cryopreservation of mammalian germ cells, unfertilized oocytes are one of the 
      most available stages because these cryopreserved oocytes can be used for
      assisted reproductive technologies, including in vitro fertilization (IVF) and
      intracytoplasmic sperm injection. However, it has been generally reported that
      the fertility and developmental ability of the oocytes are reduced by
      cryopreservation. Therefore further improvement will be required. Very recently, 
      a new cryoprotective agent (CPA), called as carboxylated epsilon-poly-L-lysine
      (COOH-PLL), has been developed to reduce physical and physiological damage by
      cryopreservation in mammalian stem cells. However, it is unclear the effect of
      COOH-PLL on fertility and developmental ability of vitrified oocytes. In this
      study, we used COOH-PLL as a CPA with ethylene glycol (EG) for vitrification of
      mouse oocytes. Cumulus-oocyte complexes (COCs) were collected from ICR mice and
      then vitrified with Cryotop using different concentration of COOH-PLL and EG. A
      combined treatment with COOH-PLL and EG showed high survival rate (more than 90%)
      of vitrified-warmed COCs after in vitro fertilization. In addition, the fertility
      and developmental ability of COCs vitrified with E20P10 [EG 20% (v/v) and
      COOH-PLL 10% (w/v)] or E15P15 group (EG 15% and COOH-PLL 15%) were significantly 
      higher than those with E10P20 (EG10% and COOH-PLL 20%) or P30 group (PLL30%). The
      vitrified COCs in E20P10 group developed to term at a high success rate (46.2%)
      and it was significantly higher than that in control (E30) group (34.8%). Our
      present study demonstrated for the first time that COOH-PLL is effective for
      vitrification of mouse oocytes.
FAU - Watanabe, Hitomi
AU  - Watanabe H
AD  - Laboratory of Animal Reproduction, School of Veterinary Medicine, Azabu
      University, Sagamihara, Kanagawa, Japan.
FAU - Kohaya, Natsuki
AU  - Kohaya N
AD  - Laboratory of Animal Reproduction, School of Veterinary Medicine, Azabu
      University, Sagamihara, Kanagawa, Japan.
FAU - Kamoshita, Maki
AU  - Kamoshita M
AD  - Laboratory of Animal Reproduction, School of Veterinary Medicine, Azabu
      University, Sagamihara, Kanagawa, Japan.
FAU - Fujiwara, Katsuyoshi
AU  - Fujiwara K
AD  - Graduate School of Veterinary Sciences, Azabu University, Sagamihara, Kanagawa,
      Japan.
FAU - Matsumura, Kazuaki
AU  - Matsumura K
AD  - Japan Advanced Institute of Science and Technology, Nomi, Ishikawa, Japan.
FAU - Hyon, Suong-Hyu
AU  - Hyon SH
AD  - Center for Fiber and Textile Science, Kyoto Institute of Technology, Matsugasaki,
      Kyoto, Japan.
FAU - Ito, Junya
AU  - Ito J
AD  - Laboratory of Animal Reproduction, School of Veterinary Medicine, Azabu
      University, Sagamihara, Kanagawa, Japan ; Graduate School of Veterinary Sciences,
      Azabu University, Sagamihara, Kanagawa, Japan.
FAU - Kashiwazaki, Naomi
AU  - Kashiwazaki N
AD  - Laboratory of Animal Reproduction, School of Veterinary Medicine, Azabu
      University, Sagamihara, Kanagawa, Japan ; Graduate School of Veterinary Sciences,
      Azabu University, Sagamihara, Kanagawa, Japan.
LA  - eng
PT  - Journal Article
PT  - Research Support, Non-U.S. Gov't
DEP - 20131223
PL  - United States
TA  - PLoS One
JT  - PloS one
JID - 101285081
SB  - IM
PMC - PMC3871522
OID - NLM: PMC3871522
EDAT- 2014/01/01 06:00
MHDA- 2014/01/01 06:00
CRDT- 2013/12/31 06:00
PHST- 2013 [ecollection]
PHST- 2013/10/15 [received]
PHST- 2013/11/05 [accepted]
PHST- 2013/12/23 [epublish]
AID - 10.1371/journal.pone.0083613 [doi]
AID - PONE-D-13-41959 [pii]
PST - epublish
SO  - PLoS One. 2013 Dec 23;8(12):e83613. doi: 10.1371/journal.pone.0083613.
      eCollection 2013.

PMID- 24376049
OWN - NLM
STAT- MEDLINE
DA  - 20140416
DCOM- 20140604
IS  - 1545-5017 (Electronic)
IS  - 1545-5009 (Linking)
VI  - 61
IP  - 6
DP  - 2014 Jun
TI  - Neuroblastoma in monozygotic twins with distinct presentation pathology and
      outcome: is it familial or in utero metastasis.
PG  - 1124-5
LID - 10.1002/pbc.24906 [doi]
AB  - To date ten sets of monozygotic twins with neuroblastoma have been reported in
      the literature. Twin-to-twin in utero metastasis have been proposed as the
      mechanism of tumor development in the second twin; based on similar pathology,
      presence of metastatic disease, absence of a primary tumor, and/or later
      presentation in the second twin. Hereditary neuroblastoma has not been described 
      in this context. We propose that primary neuroblastoma can occur in monozygotic
      twins without twin-twin transmission; due to the different ages of presentation, 
      histology, ploidy, and tumor behavior.
CI  - (c) 2013 Wiley Periodicals, Inc.
FAU - Abu-Arja, Rolla
AU  - Abu-Arja R
AD  - Division of Pediatric Hematology-Oncology and Bone Marrow Transplantation, UH
      Rainbow Babies & Children's Hospital/Case Medical Center, Cleveland, Ohio.
FAU - Hashem, Hasan
AU  - Hashem H
FAU - El-Sheikh, Ayman
AU  - El-Sheikh A
FAU - Abusin, Ghada
AU  - Abusin G
LA  - eng
PT  - Case Reports
PT  - Journal Article
PT  - Review
DEP - 20131223
PL  - United States
TA  - Pediatr Blood Cancer
JT  - Pediatric blood & cancer
JID - 101186624
SB  - IM
MH  - Adrenal Gland Neoplasms/embryology/*genetics/pathology/therapy
MH  - Antineoplastic Combined Chemotherapy Protocols/therapeutic use
MH  - Brain Neoplasms/genetics/pathology/secondary/therapy
MH  - Combined Modality Therapy
MH  - Diseases in Twins/embryology/*genetics/pathology/therapy
MH  - Fatal Outcome
MH  - Female
MH  - Fertilization in Vitro
MH  - Fetofetal Transfusion
MH  - Gene Amplification
MH  - Genes, myc
MH  - Genetic Predisposition to Disease
MH  - Hematopoietic Stem Cell Transplantation
MH  - Humans
MH  - Infant
MH  - Infant, Newborn
MH  - Infant, Premature
MH  - Infant, Premature, Diseases/embryology/*genetics/pathology/therapy
MH  - *Models, Biological
MH  - Multiple Organ Failure/etiology
MH  - Neoplasm Staging
MH  - Neuroblastoma/embryology/*genetics/pathology/secondary/therapy
MH  - Occipital Lobe
MH  - Postoperative Complications
MH  - Pregnancy
MH  - Radiotherapy, Adjuvant
MH  - Retroperitoneal Neoplasms/embryology/*genetics/pathology/therapy
MH  - Twin Studies as Topic
MH  - *Twins, Monozygotic/genetics
OTO - NOTNLM
OT  - molecular biology of neuroblastoma
OT  - neuroblastoma
OT  - neuroblastoma biology
EDAT- 2014/01/01 06:00
MHDA- 2014/06/05 06:00
CRDT- 2013/12/31 06:00
PHST- 2013/09/18 [received]
PHST- 2013/11/25 [accepted]
PHST- 2013/12/23 [aheadofprint]
AID - 10.1002/pbc.24906 [doi]
PST - ppublish
SO  - Pediatr Blood Cancer. 2014 Jun;61(6):1124-5. doi: 10.1002/pbc.24906. Epub 2013
      Dec 23.

PMID- 24374476
OWN - NLM
STAT- In-Process
DA  - 20140203
IS  - 1872-9711 (Electronic)
IS  - 0161-813X (Linking)
VI  - 40
DP  - 2014 Jan
TI  - Inhibition of p38 mitogen-activated protein kinase ameliorates radiation-induced 
      ototoxicity in zebrafish and cochlea-derived cell lines.
PG  - 111-22
LID - 10.1016/j.neuro.2013.12.006 [doi]
LID - S0161-813X(13)00187-3 [pii]
AB  - Radiation is a widely used treatment for head and neck cancers, and one of its
      most severe side effects is ototoxicity. Radiation-induced ototoxicity has been
      demonstrated to be linked to the increased production of ROS and MAPK. We
      intended to investigate the effect of p38 inhibition on radiation-induced
      ototoxicity in cochlea-derived HEI-OC1 cells and in a zebrafish model. The
      otoprotective effect of p38 inhibition against radiation was tested in vitro in
      the organ of Corti-derived cell line, HEI-OC1, and in vivo in a zebrafish model. 
      Radiation-induced apoptosis, mitochondrial dysfunction, and an increase of
      intracellular NO generation were demonstrated in HEI-OC1 cells. The p38-specific 
      inhibitor, SB203580, ameliorated radiation-induced apoptosis and mitochondrial
      injury in HEI-OC1 cells. p38 inhibition reduced radiation-induced activation of
      JNK, p38, cytochrome c, and cleavage of caspase-3 and PARP in HEI-OC1 cells.
      Scanning electron micrography showed that SB203580 prevented radiation-induced
      destruction of kinocilium and stereocilia in zebrafish neuromasts. The results of
      this study suggest that p38 plays an important role in mediating
      radiation-induced ototoxicity and inhibition of p38 could be a plausible option
      for preventing radiation ototoxicity.
CI  - Copyright (c) 2013 Elsevier Inc. All rights reserved.
FAU - Shin, Yoo Seob
AU  - Shin YS
AD  - Department of Otolaryngology, Ajou University School of Medicine, Suwon, Korea.
FAU - Hwang, Hye Sook
AU  - Hwang HS
AD  - Department of Otolaryngology, Ajou University School of Medicine, Suwon, Korea.
FAU - Kang, Sung Un
AU  - Kang SU
AD  - Department of Otolaryngology, Ajou University School of Medicine, Suwon, Korea.
FAU - Chang, Jae Won
AU  - Chang JW
AD  - Department of Otolaryngology, Ajou University School of Medicine, Suwon, Korea.
FAU - Oh, Young-Taek
AU  - Oh YT
AD  - Department of Radiation Oncology, Ajou University School of Medicine, Suwon,
      Korea.
FAU - Kim, Chul-Ho
AU  - Kim CH
AD  - Department of Otolaryngology, Ajou University School of Medicine, Suwon, Korea.
      Electronic address: ostium@ajou.ac.kr.
LA  - eng
PT  - Journal Article
PT  - Research Support, Non-U.S. Gov't
DEP - 20131226
PL  - Netherlands
TA  - Neurotoxicology
JT  - Neurotoxicology
JID - 7905589
SB  - IM
OTO - NOTNLM
OT  - Apoptosis
OT  - DMEM,
OT  - DMSO,
OT  - Dulbecco's modified Eagle's medium
OT  - ERK,
OT  - FBS,
OT  - FITC,
OT  - HNSCC,
OT  - IHC,
OT  - Inner hair cell
OT  - JNK,
OT  - MAPK,
OT  - MMP,
OT  - NO,
OT  - PARP,
OT  - PBS,
OT  - PI,
OT  - ROS,
OT  - SB203580
OT  - SEM,
OT  - SNHL,
OT  - TUNEL,
OT  - c-Jun N-terminal kinase
OT  - days post-fertilization
OT  - dimethyl sulfoxide
OT  - dpf,
OT  - extracellular signal-regulated kinases
OT  - fetal bovine serum
OT  - fluorescein isothiocyanate
OT  - head and neck squamous cell carcinoma
OT  - hearing preservation
OT  - mitochondrial membrane potential
OT  - mitogen-activated protein kinase
OT  - nitric oxide
OT  - p38
OT  - p38, p38
OT  - phosphate buffered saline
OT  - poly ADP ribose polymerase
OT  - propidium iodide
OT  - radiation
OT  - reactive oxygen species
OT  - scanning electron microscopy
OT  - sensorineural hearing loss
OT  - terminal deoxynucleotidyl transferase (TdT)-mediated dUTP-biotin nick end
      labeling
OT  - zebrafish
EDAT- 2014/01/01 06:00
MHDA- 2014/01/01 06:00
CRDT- 2013/12/31 06:00
PHST- 2013/03/11 [received]
PHST- 2013/12/04 [revised]
PHST- 2013/12/10 [accepted]
PHST- 2013/12/26 [aheadofprint]
AID - S0161-813X(13)00187-3 [pii]
AID - 10.1016/j.neuro.2013.12.006 [doi]
PST - ppublish
SO  - Neurotoxicology. 2014 Jan;40:111-22. doi: 10.1016/j.neuro.2013.12.006. Epub 2013 
      Dec 26.

PMID- 24374158
OWN - NLM
STAT- MEDLINE
DA  - 20140128
DCOM- 20140326
IS  - 1095-564X (Electronic)
IS  - 0012-1606 (Linking)
VI  - 386
IP  - 2
DP  - 2014 Feb 15
TI  - The role of MATER in endoplasmic reticulum distribution and calcium homeostasis
      in mouse oocytes.
PG  - 331-9
LID - 10.1016/j.ydbio.2013.12.025 [doi]
LID - S0012-1606(13)00687-8 [pii]
AB  - Ca(2+) oscillations are a hallmark of mammalian fertilization and play a central 
      role in the activation of development. The calcium required for these
      oscillations is primarily derived from the endoplasmic reticulum (ER), which
      accumulates in clusters at the microvillar subcortex during oocyte maturation.
      The migration of the ER to the cortex during maturation is thought to play an
      important role in rendering the ER competent to generate the calcium transients, 
      and the redistribution of ER is believed to be primarily mediated by microtubules
      and microfilaments. We have previously shown that the oocyte- and early
      embryo-restricted maternal effect gene Mater (Nlrp5) localizes to, and is
      required for, formation of the oocyte cytoplasmic lattices, a tubulin-containing 
      structure that appears to play an important role in organelle positioning and
      distribution during oocyte maturation. Given these observations, we hypothesized 
      that Mater may also be required for ER redistribution and Ca(2+) homeostasis in
      oocytes. To test this hypothesis, we first investigated ER localization in
      metaphase-II Mater(tm/tm) (hypomorph) oocytes and found ER clusters to be less
      abundant at the microvillar cortex when compared to wild type oocytes. To examine
      the potential mechanisms by which MATER mediates ER redistribution, we tested
      whether tubulin expression levels and localization were affected in the mutant
      oocytes and found that the Triton-insoluble fraction of tubulin was significantly
      decreased in Mater(tm/tm) oocytes. To identify potential functional defects
      associated with these ER abnormalities, we next set out to investigate if the
      pattern of Ca(2+) oscillations was altered in Mater(tm/tm) oocytes after
      fertilization in vitro. Intriguingly, Ca(2+) oscillations in Mater(tm/tm) oocytes
      exhibited a significantly lower first peak amplitude and a higher frequency when 
      compared to wild type oocytes. We then found that the Ca(2+) oscillation defect
      in Mater(tm/tm) oocytes was likely caused by a reduced amount of Ca(2+) in the ER
      stores. Taken together, these observations support the hypothesis that MATER is
      required for ER distribution and Ca(2+) homeostasis in oocytes, likely due to
      defects in lattice-mediated ER positioning and/or redistribution.
CI  - Published by Elsevier Inc.
FAU - Kim, Boram
AU  - Kim B
AD  - Baker Institute for Animal Health, College of Veterinary Medicine, Cornell
      University, Ithaca, NY 14853, USA.
FAU - Zhang, Xuesen
AU  - Zhang X
AD  - Baker Institute for Animal Health, College of Veterinary Medicine, Cornell
      University, Ithaca, NY 14853, USA; State Key Laboratory of Reproductive Medicine,
      Nanjing Medical University, Nanjing 210029, China. Electronic address:
      zhxuesen@gmail.com.
FAU - Kan, Rui
AU  - Kan R
AD  - Baker Institute for Animal Health, College of Veterinary Medicine, Cornell
      University, Ithaca, NY 14853, USA.
FAU - Cohen, Roy
AU  - Cohen R
AD  - Baker Institute for Animal Health, College of Veterinary Medicine, Cornell
      University, Ithaca, NY 14853, USA.
FAU - Mukai, Chinatsu
AU  - Mukai C
AD  - Baker Institute for Animal Health, College of Veterinary Medicine, Cornell
      University, Ithaca, NY 14853, USA.
FAU - Travis, Alexander J
AU  - Travis AJ
AD  - Baker Institute for Animal Health, College of Veterinary Medicine, Cornell
      University, Ithaca, NY 14853, USA.
FAU - Coonrod, Scott A
AU  - Coonrod SA
AD  - Baker Institute for Animal Health, College of Veterinary Medicine, Cornell
      University, Ithaca, NY 14853, USA. Electronic address: sac269@cornell.edu.
LA  - eng
GR  - DP1-EB016541/DP/NCCDPHP CDC HHS/United States
GR  - R01 HD038353/HD/NICHD NIH HHS/United States
GR  - R01HD38353/HD/NICHD NIH HHS/United States
PT  - Journal Article
PT  - Research Support, N.I.H., Extramural
PT  - Research Support, Non-U.S. Gov't
DEP - 20131225
PL  - United States
TA  - Dev Biol
JT  - Developmental biology
JID - 0372762
RN  - 0 (Antigens)
RN  - 0 (Egg Proteins)
RN  - 0 (Nalp5 protein, mouse)
RN  - 0 (Tubulin)
RN  - SY7Q814VUP (Calcium)
SB  - IM
MH  - Animals
MH  - Antigens/*metabolism
MH  - Blotting, Western
MH  - Calcium/*metabolism
MH  - Egg Proteins/*metabolism
MH  - Endoplasmic Reticulum/*metabolism
MH  - Homeostasis/*physiology
MH  - Immunoprecipitation
MH  - Metaphase/*physiology
MH  - Mice
MH  - Microscopy, Confocal
MH  - Microtubules/*physiology
MH  - Oocytes/metabolism
MH  - Tubulin/metabolism
PMC - PMC3960596
MID - NIHMS552432
OID - NLM: NIHMS552432 [Available on 02/15/15]
OID - NLM: PMC3960596 [Available on 02/15/15]
OTO - NOTNLM
OT  - Calcium homeostasis
OT  - Endoplasmic reticulum
OT  - MATER
OT  - Oocyte maturation
OT  - Tubulin
EDAT- 2014/01/01 06:00
MHDA- 2014/03/29 06:00
CRDT- 2013/12/31 06:00
PMCR- 2015/02/15 00:00
PHST- 2013/05/22 [received]
PHST- 2013/10/25 [revised]
PHST- 2013/12/17 [accepted]
PHST- 2013/12/25 [aheadofprint]
AID - S0012-1606(13)00687-8 [pii]
AID - 10.1016/j.ydbio.2013.12.025 [doi]
PST - ppublish
SO  - Dev Biol. 2014 Feb 15;386(2):331-9. doi: 10.1016/j.ydbio.2013.12.025. Epub 2013
      Dec 25.

PMID- 24374141
OWN - NLM
STAT- In-Process
DA  - 20140128
IS  - 1095-8584 (Electronic)
IS  - 0022-2828 (Linking)
VI  - 67
DP  - 2014 Feb
TI  - Genetic variation in the two-pore domain potassium channel, TASK-1, may
      contribute to an atrial substrate for arrhythmogenesis.
PG  - 69-76
LID - 10.1016/j.yjmcc.2013.12.014 [doi]
LID - S0022-2828(13)00363-5 [pii]
AB  - The two-pore domain potassium channel, K2P3.1 (TASK-1) modulates background
      conductance in isolated human atrial cardiomyocytes and has been proposed as a
      potential drug target for atrial fibrillation (AF). TASK-1 knockout mice have a
      predominantly ventricular phenotype however, and effects of TASK-1 inactivation
      on atrial structure and function have yet to be demonstrated in vivo. The extent 
      to which genetic variation in KCNK3, that encodes TASK-1, might be a determinant 
      of susceptibility to AF is also unknown. To address these questions, we first
      evaluated the effects of transient knockdown of the zebrafish kcnk3a and kcnk3b
      genes and cardiac phenotypes were evaluated using videomicroscopy. Combined
      kcnk3a and kcnk3b knockdown in 72 hour post fertilization embryos resulted in
      lower heart rate (p<0.001), marked increase in atrial diameter (p<0.001), and
      mild increase in end-diastolic ventricular diameter (p=0.01) when compared with
      control-injected embryos. We next performed genetic screening of KCNK3 in two
      independent AF cohorts (373 subjects) and identified three novel KCNK3 variants. 
      Two of these variants, present in one proband with familial AF, were located at
      adjacent nucleotides in the Kozak sequence and reduced expression of an
      engineered reporter. A third missense variant, V123L, in a patient with lone AF, 
      reduced resting membrane potential and altered pH sensitivity in patch-clamp
      experiments, with structural modeling predicting instability in the vicinity of
      the TASK-1 pore. These in vitro data suggest that the double Kozak variants and
      V123L will have loss-of-function effects on ITASK. Cardiac action potential
      modeling predicted that reduced ITASK prolongs atrial action potential duration, 
      and that this is potentiated by reciprocal changes in activity of other ion
      channel currents. Our findings demonstrate the functional importance of ITASK in 
      the atrium and suggest that inactivation of TASK-1 may have diverse effects on
      atrial size and electrophysiological properties that can contribute to an
      arrhythmogenic substrate.
CI  - Copyright (c) 2013 Elsevier Ltd. All rights reserved.
FAU - Liang, Bo
AU  - Liang B
AD  - Danish National Research Foundation Centre for Cardiac Arrhythmia, University of 
      Copenhagen, Copenhagen, Denmark.
FAU - Soka, Magdalena
AU  - Soka M
AD  - Molecular Cardiology Division, Victor Chang Cardiac Research Institute,
      Darlinghurst, New South Wales, Australia.
FAU - Christensen, Alex Horby
AU  - Christensen AH
AD  - Molecular Cardiology Division, Victor Chang Cardiac Research Institute,
      Darlinghurst, New South Wales, Australia.
FAU - Olesen, Morten S
AU  - Olesen MS
AD  - Danish National Research Foundation Centre for Cardiac Arrhythmia, University of 
      Copenhagen, Copenhagen, Denmark.
FAU - Larsen, Anders P
AU  - Larsen AP
AD  - Danish National Research Foundation Centre for Cardiac Arrhythmia, University of 
      Copenhagen, Copenhagen, Denmark; Nora Eccles Harrison Cardiovascular Research and
      Training Institute, University of Utah, Salt Lake City, UT, USA.
FAU - Knop, Filip K
AU  - Knop FK
AD  - Molecular Cardiology Division, Victor Chang Cardiac Research Institute,
      Darlinghurst, New South Wales, Australia.
FAU - Wang, Fan
AU  - Wang F
AD  - Danish National Research Foundation Centre for Cardiac Arrhythmia, University of 
      Copenhagen, Copenhagen, Denmark.
FAU - Nielsen, Jonas B
AU  - Nielsen JB
AD  - Danish National Research Foundation Centre for Cardiac Arrhythmia, University of 
      Copenhagen, Copenhagen, Denmark.
FAU - Andersen, Martin N
AU  - Andersen MN
AD  - Danish National Research Foundation Centre for Cardiac Arrhythmia, University of 
      Copenhagen, Copenhagen, Denmark.
FAU - Humphreys, David
AU  - Humphreys D
AD  - Molecular Genetics Division, Victor Chang Cardiac Research Institute,
      Darlinghurst, New South Wales, Australia.
FAU - Mann, Stefan A
AU  - Mann SA
AD  - Molecular Cardiology Division, Victor Chang Cardiac Research Institute,
      Darlinghurst, New South Wales, Australia.
FAU - Huttner, Inken G
AU  - Huttner IG
AD  - Molecular Cardiology Division, Victor Chang Cardiac Research Institute,
      Darlinghurst, New South Wales, Australia.
FAU - Vandenberg, Jamie I
AU  - Vandenberg JI
AD  - Molecular Cardiology Division, Victor Chang Cardiac Research Institute,
      Darlinghurst, New South Wales, Australia; Faculty of Medicine, University of New 
      South Wales, Kensington, New South Wales, Australia.
FAU - Svendsen, Jesper H
AU  - Svendsen JH
AD  - Danish National Research Foundation Centre for Cardiac Arrhythmia, University of 
      Copenhagen, Copenhagen, Denmark.
FAU - Haunso, Stig
AU  - Haunso S
AD  - Danish National Research Foundation Centre for Cardiac Arrhythmia, University of 
      Copenhagen, Copenhagen, Denmark.
FAU - Preiss, Thomas
AU  - Preiss T
AD  - John Curtin School of Medical Research, Australian National University, Canberra,
      Australian Capital Territory, Australia.
FAU - Seebohm, Guiscard
AU  - Seebohm G
AD  - Institute for Genetics of Heart Diseases (IfGH), Department of Cardiovascular
      Medicine, University Hospital Munster, Germany.
FAU - Olesen, Soren-Peter
AU  - Olesen SP
AD  - Danish National Research Foundation Centre for Cardiac Arrhythmia, University of 
      Copenhagen, Copenhagen, Denmark.
FAU - Schmitt, Nicole
AU  - Schmitt N
AD  - Danish National Research Foundation Centre for Cardiac Arrhythmia, University of 
      Copenhagen, Copenhagen, Denmark. Electronic address: nschmitt@sund.ku.dk.
FAU - Fatkin, Diane
AU  - Fatkin D
AD  - Molecular Cardiology Division, Victor Chang Cardiac Research Institute,
      Darlinghurst, New South Wales, Australia; Faculty of Medicine, University of New 
      South Wales, Kensington, New South Wales, Australia; Cardiology Department, St
      Vincent's Hospital, Darlinghurst, New South Wales, Australia.
LA  - eng
PT  - Journal Article
PT  - Research Support, Non-U.S. Gov't
DEP - 20131227
PL  - England
TA  - J Mol Cell Cardiol
JT  - Journal of molecular and cellular cardiology
JID - 0262322
SB  - IM
OTO - NOTNLM
OT  - AF
OT  - APD
OT  - Atrial action potential duration
OT  - Atrial fibrillation
OT  - BCL
OT  - CHO
OT  - Chinese hamster ovary
OT  - ERP
OT  - HRV
OT  - K(2)(P)
OT  - SNP
OT  - TASK-1
OT  - Two-pore domain potassium channels
OT  - WT
OT  - action potential duration
OT  - atrial fibrillation
OT  - basic cycle length
OT  - effective refractory period
OT  - heart rate variability
OT  - hours post fertilization
OT  - hpf
OT  - single nucleotide polymorphisms
OT  - two-pore domain K(+) channels
OT  - wild-type
EDAT- 2014/01/01 06:00
MHDA- 2014/01/01 06:00
CRDT- 2013/12/31 06:00
PHST- 2013/05/22 [received]
PHST- 2013/12/09 [revised]
PHST- 2013/12/17 [accepted]
PHST- 2013/12/27 [aheadofprint]
AID - S0022-2828(13)00363-5 [pii]
AID - 10.1016/j.yjmcc.2013.12.014 [doi]
PST - ppublish
SO  - J Mol Cell Cardiol. 2014 Feb;67:69-76. doi: 10.1016/j.yjmcc.2013.12.014. Epub
      2013 Dec 27.

PMID- 24374108
OWN - NLM
STAT- In-Process
DA  - 20140217
IS  - 1943-7811 (Electronic)
IS  - 1525-1578 (Linking)
VI  - 16
IP  - 2
DP  - 2014 Mar
TI  - Validation for clinical use of, and initial clinical experience with, a novel
      approach to population-based carrier screening using high-throughput,
      next-generation DNA sequencing.
PG  - 180-9
LID - 10.1016/j.jmoldx.2013.10.006 [doi]
LID - S1525-1578(13)00251-1 [pii]
AB  - Traditional carrier screening assays are designed to look for only the most
      common mutations within a gene owing to cost considerations. Although this can
      yield high detection rates in specific populations for specific genes (such as
      cystic fibrosis in Caucasians), they are suboptimal for other ethnicities or for 
      patients of mixed or unknown ethnic background. Next-generation DNA sequencing
      provides an opportunity to provide carrier screening using more comprehensive
      mutation panels that are limited primarily by information about the clinical
      impact of detected sequence changes. We describe a next-generation DNA
      sequencing-based assay capable of reliably screening patient samples in a timely 
      and comprehensive manner. The analytic accuracy in a research setting has been
      documented. Here, we describe the additional studies performed to ensure the
      accuracy (analytic validity) and robustness of our assay for use in clinical
      practice and provide data from our experience offering this testing. Our clinical
      experience using this approach to screen 11,691 in vitro fertilization patients
      has identified 449 mutant alleles: 447 in carriers and 2 in an affected
      individual. In total, we found 87 distinct mutations in 14 different genes.
      Approximately one quarter of the mutations found are not included in traditional,
      limited, mutation panels, including 16 known mutations unique to our panel, and
      novel truncating mutations in several genes.
CI  - Copyright (c) 2014 American Society for Investigative Pathology and the
      Association for Molecular Pathology. Published by Elsevier Inc. All rights
      reserved.
FAU - Hallam, Stephanie
AU  - Hallam S
AD  - Good Start Genetics, Inc., Cambridge, Massachusetts. Electronic address:
      shallam@gsgenetics.com.
FAU - Nelson, Heather
AU  - Nelson H
AD  - Good Start Genetics, Inc., Cambridge, Massachusetts.
FAU - Greger, Valerie
AU  - Greger V
AD  - Good Start Genetics, Inc., Cambridge, Massachusetts.
FAU - Perreault-Micale, Cynthia
AU  - Perreault-Micale C
AD  - Good Start Genetics, Inc., Cambridge, Massachusetts.
FAU - Davie, Jocelyn
AU  - Davie J
AD  - Good Start Genetics, Inc., Cambridge, Massachusetts.
FAU - Faulkner, Nicole
AU  - Faulkner N
AD  - Good Start Genetics, Inc., Cambridge, Massachusetts.
FAU - Neitzel, Dana
AU  - Neitzel D
AD  - Good Start Genetics, Inc., Cambridge, Massachusetts.
FAU - Casey, Kristie
AU  - Casey K
AD  - Good Start Genetics, Inc., Cambridge, Massachusetts.
FAU - Umbarger, Mark A
AU  - Umbarger MA
AD  - Good Start Genetics, Inc., Cambridge, Massachusetts.
FAU - Chennagiri, Niru
AU  - Chennagiri N
AD  - Good Start Genetics, Inc., Cambridge, Massachusetts.
FAU - Kramer, Alexander C
AU  - Kramer AC
AD  - Good Start Genetics, Inc., Cambridge, Massachusetts.
FAU - Porreca, Gregory J
AU  - Porreca GJ
AD  - Good Start Genetics, Inc., Cambridge, Massachusetts.
FAU - Kennedy, Caleb J
AU  - Kennedy CJ
AD  - Good Start Genetics, Inc., Cambridge, Massachusetts.
LA  - eng
PT  - Journal Article
DEP - 20131227
PL  - United States
TA  - J Mol Diagn
JT  - The Journal of molecular diagnostics : JMD
JID - 100893612
SB  - IM
EDAT- 2014/01/01 06:00
MHDA- 2014/01/01 06:00
CRDT- 2013/12/31 06:00
PHST- 2013/06/26 [received]
PHST- 2013/10/02 [revised]
PHST- 2013/10/04 [accepted]
PHST- 2013/12/27 [aheadofprint]
AID - S1525-1578(13)00251-1 [pii]
AID - 10.1016/j.jmoldx.2013.10.006 [doi]
PST - ppublish
SO  - J Mol Diagn. 2014 Mar;16(2):180-9. doi: 10.1016/j.jmoldx.2013.10.006. Epub 2013
      Dec 27.

PMID- 24373946
OWN - NLM
STAT- In-Process
DA  - 20140505
IS  - 1097-6868 (Electronic)
IS  - 0002-9378 (Linking)
VI  - 210
IP  - 5
DP  - 2014 May
TI  - Impact of monozygotic twinning on multiple births resulting from in vitro
      fertilization in the United States, 2006-2010.
PG  - 468.e1-6
LID - 10.1016/j.ajog.2013.12.034 [doi]
LID - S0002-9378(13)02245-X [pii]
AB  - OBJECTIVE: To determine the contribution of monozygotic twining to in vitro
      fertilization multiple births. STUDY DESIGN: We performed a retrospective
      analysis of the incidence of monozygotic twining in multiple births resulting
      from fresh embryo transfers using 2006-2010 data from the Society for
      Reproductive Technology Clinic Outcome Reporting System. RESULTS: The number of
      embryos transferred were fewer than the number of births in 0.5% (223/40950) of
      twin, 29% (659/2289) of triplet, and 64% (43/67) of quadruplet births resulting
      from transfer of fresh embryos from 2006 to 2010. In 2010, 37% of triplets and
      100% of quadruplet births occurred when fewer than 3 and fewer than 4 embryos
      respectively were transferred. CONCLUSION: Monozygotic twinning plays a key role 
      in the development of triplet and quadruplet pregnancies achieved through in
      vitro fertilization.
CI  - Copyright (c) 2014 Mosby, Inc. All rights reserved.
FAU - Gee, Rebekah E
AU  - Gee RE
AD  - Louisiana State University Department of Obstetrics and Gynecology, and School of
      Public Health, New Orleans, LA; Louisiana State University School of Medicine,
      and School of Public Health, New Orleans, LA.
FAU - Dickey, Richard P
AU  - Dickey RP
AD  - Louisiana State University Department of Obstetrics and Gynecology, and School of
      Public Health, New Orleans, LA; The Fertility Institute of New Orleans,
      Mandeville, LA.
FAU - Xiong, Xu
AU  - Xiong X
AD  - Tulane University Louisiana Department of Epidemiology, School of Public Health
      and Tropical Medicine, New Orleans, LA.
FAU - Clark, Latoya S
AU  - Clark LS
AD  - Louisiana State University Department of Obstetrics and Gynecology, and School of
      Public Health, New Orleans, LA.
FAU - Pridjian, Gabriella
AU  - Pridjian G
AD  - Tulane University Department of Obstetrics and Gynecology, School of Medicine,
      New Orleans, LA.
LA  - eng
PT  - Journal Article
DEP - 20131225
PL  - United States
TA  - Am J Obstet Gynecol
JT  - American journal of obstetrics and gynecology
JID - 0370476
SB  - AIM
SB  - IM
OTO - NOTNLM
OT  - IVF
OT  - monozygotic twining
OT  - quadruplet birth
OT  - singleton birth
OT  - triplet birth
OT  - twin birth
EDAT- 2014/01/01 06:00
MHDA- 2014/01/01 06:00
CRDT- 2013/12/31 06:00
PHST- 2013/09/21 [received]
PHST- 2013/12/12 [revised]
PHST- 2013/12/23 [accepted]
PHST- 2013/12/25 [aheadofprint]
AID - S0002-9378(13)02245-X [pii]
AID - 10.1016/j.ajog.2013.12.034 [doi]
PST - ppublish
SO  - Am J Obstet Gynecol. 2014 May;210(5):468.e1-6. doi: 10.1016/j.ajog.2013.12.034.
      Epub 2013 Dec 25.

PMID- 24369006
OWN - NLM
STAT- MEDLINE
DA  - 20131225
DCOM- 20140729
IS  - 2314-6141 (Electronic)
VI  - 2013
DP  - 2013
TI  - Survey of the situation of infertile women seeking in vitro fertilization
      treatment in China.
PG  - 179098
LID - 10.1155/2013/179098 [doi]
AB  - BACKGROUND: In previous studies, people's knowledge of reproductive health and
      infertile women's psychological states was surveyed in several countries.
      However, there has been limited information concerning the psychological states
      of infertile women seeking treatment and the outcomes of in vitro fertilization
      (IVF) in China. METHODS: Infertile women were asked to complete short
      questionnaires on the day that their oocytes were retrieved; these questionnaires
      covered the durations of their infertility, levels of education, sources of
      pressure, and psychological states. Data concerning IVF outcomes were provided by
      embryologists and clinicians. The correlations between the duration of
      infertility and educational level, psychological state and education level, and
      psychological state and outcome of IVF were analyzed in the cohort study.
      RESULTS: The duration of infertility in more than half of the females was longer 
      than 5 years. Compared with less-educated women, women with higher levels of
      education sought treatment earlier and their rates of depressive symptoms were
      lower. There is an association between negative emotions and outcome of IVF.
      CONCLUSIONS: The survey of the situations of infertile women seeking IVF
      treatment in China indicates the importance of popularizing knowledge concerning 
      reproductive health. Improving medical conditions, reducing the costs of
      treatment, and developing social culture will aid in relieving the stress of
      infertile women and improving assisted reproductive treatment.
FAU - Jin, Xuan
AU  - Jin X
AD  - Center for Assisted Reproduction, The First Affiliated Hospital of Nanchang
      University, Nanchang, Jiangxi 330006, China.
FAU - Wang, Gongxian
AU  - Wang G
AD  - Department of Urology, The First Affiliated Hospital of Nanchang University,
      Nanchang, Jiangxi 330006, China.
FAU - Liu, Sisun
AU  - Liu S
AD  - Department of Obstetrics and Gynaecology, The First Affiliated Hospital of
      Nanchang University, Nanchang, Jiangxi 330006, China.
FAU - Zhang, Jing
AU  - Zhang J
AD  - Center for Assisted Reproduction, The First Affiliated Hospital of Nanchang
      University, Nanchang, Jiangxi 330006, China.
FAU - Zeng, Fang
AU  - Zeng F
AD  - Center for Assisted Reproduction, The First Affiliated Hospital of Nanchang
      University, Nanchang, Jiangxi 330006, China.
FAU - Qiu, Yun
AU  - Qiu Y
AD  - Center for Assisted Reproduction, The First Affiliated Hospital of Nanchang
      University, Nanchang, Jiangxi 330006, China.
FAU - Huang, Xiaojin
AU  - Huang X
AD  - Center for Assisted Reproduction, The First Affiliated Hospital of Nanchang
      University, Nanchang, Jiangxi 330006, China.
LA  - eng
PT  - Journal Article
PT  - Research Support, Non-U.S. Gov't
PT  - Research Support, U.S. Gov't, Non-P.H.S.
DEP - 20131203
PL  - United States
TA  - Biomed Res Int
JT  - BioMed research international
JID - 101600173
SB  - IM
MH  - Adult
MH  - China
MH  - Female
MH  - Fertilization in Vitro/*methods
MH  - Humans
MH  - Infertility, Female/*epidemiology/therapy
MH  - Oocytes/*cytology
MH  - Questionnaires
PMC - PMC3866877
OID - NLM: PMC3866877
EDAT- 2013/12/26 06:00
MHDA- 2014/07/30 06:00
CRDT- 2013/12/26 06:00
PHST- 2013/06/24 [received]
PHST- 2013/10/31 [revised]
PHST- 2013/11/12 [accepted]
PHST- 2013/12/03 [epublish]
AID - 10.1155/2013/179098 [doi]
PST - ppublish
SO  - Biomed Res Int. 2013;2013:179098. doi: 10.1155/2013/179098. Epub 2013 Dec 3.

PMID- 24368037
OWN - NLM
STAT- In-Process
DA  - 20140513
IS  - 1872-7603 (Electronic)
IS  - 0165-0378 (Linking)
VI  - 103
DP  - 2014 Jun
TI  - What is the impact of Th1/Th2 ratio, SOCS3, IL17, and IL35 levels in unexplained 
      infertility?
PG  - 53-8
LID - 10.1016/j.jri.2013.11.002 [doi]
LID - S0165-0378(13)00140-X [pii]
AB  - Implantation necessitates complex interactions among the developing embryo,
      decidualizing endometrium, and developing maternal immune tolerance and/or
      alterations in cellular and humoral immune responses. Overstimulation of T helper
      1 (Th1) or Th2 cytokines in systemic and local environments, alterations of the
      prevalence of IL17 and regulatory T cell (Treg) cytokines have also been
      suggested to contribute to the pathogenesis of implantation failure. We aimed to 
      investigate the plasma levels of IL4, IL6, IL10, TNFalpha, IFNgamma, TGFbeta,
      IL17, IL35, and SOCS3 in infertile and fertile women. This case-control study was
      conducted with 80 women suffering from unexplained infertility and 40 fertile
      women. Peripheral venous blood samples were drawn on day 21 of the menstrual
      cycle. The extracted plasma samples were assayed by an enzyme linked
      immunosorbent assay. Statistical analysis was performed using SPSS version 16.0. 
      Our main findings were as follows: despite the significantly high IL17 and IL35
      plasma levels of infertile women, IL35/IL17 ratio was significantly lower in the 
      infertile group compared with that in the fertile group; SOCS3 plasma levels
      showed an inverse relation with plasma levels of all cytokines except IL35;
      increased plasma IL17 levels (>3.42 pg/mL) have a negative impact on fertility;
      TNFalpha/IL10, IFNgamma/IL10, IFNgamma/IL6, and IFNgamma/IL4 ratios were
      significantly higher in infertile group compared with those in the fertile group.
      It is not possible to show the major immunological factor(s) of unexplained
      infertility, but our findings point out that the decreased suppressor activity of
      the immune system may play a role in implantation failure.
CI  - Copyright (c) 2013 Elsevier Ireland Ltd. All rights reserved.
FAU - Ozkan, Zehra Sema
AU  - Ozkan ZS
AD  - Firat University Hospital, In Vitro Fertilization Unit, Elazig, Turkey.
      Electronic address: zehrasema@yahoo.com.
FAU - Deveci, Derya
AU  - Deveci D
AD  - Firat University School of Medical Sciences, Elazig, Turkey.
FAU - Kumbak, Banu
AU  - Kumbak B
AD  - Medipol University Hospital, In Vitro Fertilization Unit, Istanbul, Turkey.
FAU - Simsek, Mehmet
AU  - Simsek M
AD  - Firat University Hospital, In Vitro Fertilization Unit, Elazig, Turkey.
FAU - Ilhan, Fulya
AU  - Ilhan F
AD  - Firat University Hospital, Department of Immunology, Elazig, Turkey.
FAU - Sekercioglu, Samet
AU  - Sekercioglu S
AD  - Firat University Hospital, Department of Immunology, Elazig, Turkey.
FAU - Sapmaz, Ekrem
AU  - Sapmaz E
AD  - Firat University Hospital, In Vitro Fertilization Unit, Elazig, Turkey.
LA  - eng
PT  - Journal Article
PT  - Research Support, Non-U.S. Gov't
DEP - 20131208
PL  - Ireland
TA  - J Reprod Immunol
JT  - Journal of reproductive immunology
JID - 8001906
SB  - IM
OTO - NOTNLM
OT  - IL17
OT  - IL35
OT  - Implantation
OT  - Infertility
OT  - SOCS3
OT  - T helper
EDAT- 2013/12/26 06:00
MHDA- 2013/12/26 06:00
CRDT- 2013/12/26 06:00
PHST- 2013/10/04 [received]
PHST- 2013/11/10 [revised]
PHST- 2013/11/14 [accepted]
PHST- 2013/12/08 [aheadofprint]
AID - S0165-0378(13)00140-X [pii]
AID - 10.1016/j.jri.2013.11.002 [doi]
PST - ppublish
SO  - J Reprod Immunol. 2014 Jun;103:53-8. doi: 10.1016/j.jri.2013.11.002. Epub 2013
      Dec 8.

PMID- 24365801
OWN - NLM
STAT- In-Process
DA  - 20140312
IS  - 1460-2350 (Electronic)
IS  - 0268-1161 (Linking)
VI  - 29
IP  - 4
DP  - 2014 Apr
TI  - Optimal vitrification protocol for mouse ovarian tissue cryopreservation: effect 
      of cryoprotective agents and in vitro culture on vitrified-warmed ovarian tissue 
      survival.
PG  - 720-30
LID - 10.1093/humrep/det449 [doi]
AB  - STUDY QUESTION: What is the optimal vitrification protocol according to the
      cryoprotective agent (CPA) for ovarian tissue (OT) cryopreservation? SUMMARY
      ANSWER: The two-step protocol with 7.5% ethylene glycol (EG) and 7.5% dimethyl
      sulfoxide (DMSO) for 10 min then 20% EG, 20% DMSO and 0.5 M sucrose for 5 min
      showed the best results in mouse OT vitrification. WHAT IS KNOWN ALREADY:
      Establishing the optimal cryopreservation protocol is one of the most important
      steps to improve OT survival. However, only a few studies have compared
      vitrification protocols with different CPAs and investigated the effect of in
      vitro culture (IVC) on vitrified-warmed OT survival. Some recent papers proposed 
      that a combination of CPAs has less toxicity than one type of CPA. However, the
      efficacy of different types and concentrations of CPA are not yet well
      documented. STUDY DESIGN, SIZE, DURATION: A total of 644 ovaries were collected
      from 4-week-old BDF1 mice, of which 571 ovaries were randomly assigned to 8
      groups and vitrified using different protocols according to CPA composition and
      the remaining 73 ovaries were used as controls. After warming, each of the eight 
      groups of ovaries was further randomly divided into four subgroups and in vitro
      cultured for 0, 0.5, 2 and 4 h, respectively. Ovaries of the best two groups
      among the eight groups were autotransplanted after IVC. PARTICIPANTS/MATERIALS,
      SETTING, METHODS: The CPA solutions for the eight groups were composed of EDS,
      ES, ED, EPS, EF, EFS, E and EP, respectively (E, EG; D, DMSO; P, propanediol; S, 
      sucrose; F, Ficoll). The IVC medium was composed of alpha-minimal essential
      medium, 10% fetal bovine serum and 10 mIU/ml follicle-stimulating hormone (FSH). 
      Autotransplantation of vitrified-warmed OTs after IVC (0 to 4 h) using the EDS or
      ES protocol was performed, and the grafts were recovered after 3 weeks. Ovarian
      follicles were assessed for morphology, apoptosis, proliferation and FSH level.
      MAIN RESULTS AND THE ROLE OF CHANCE: The percentages of the morphologically
      intact (G1) and apoptotic follicles in each group at 0, 0.5, 2 and 4 h of IVC
      were compared. For G1 follicles at 0 and 4 h of IVC, the EDS group showed the
      best results at 63.8 and 46.6%, respectively, whereas the EP group showed the
      worst results at 42.2 and 12.8%, respectively. The apoptotic follicle ratio was
      lowest in the EDS group at 0 h (8.1%) and 0.5 h (12.7%) of IVC. All of the eight 
      groups showed significant decreases in G1 follicles and increases in apoptotic
      follicles as IVC duration progressed. After autotransplantation, the EDS 0 h
      group showed a significantly higher G1 percentage (84.9%) than did the other
      groups (42.4-58.8%), while only the ES 4 h group showed a significant decrease in
      the number of proliferative cells (80.6%, 87.6-92.9%). However, no significant
      differences in apoptotic rates and FSH levels were observed between the groups
      after autotransplantation. LIMITATIONS, REASONS FOR CAUTION: The limitation of
      this study was the absence of in vitro fertilization using oocytes obtained from 
      OT grafts, which should be performed to confirm the outcomes of ovarian
      cryopreservation and transplantation. WIDER IMPLICATIONS OF THE FINDINGS: We
      compared eight vitrification protocols according to CPA composition and found the
      EDS protocol to be the optimal method among them. The data presented herein will 
      help improve OT cryopreservation protocols for humans or other animals.
FAU - Youm, Hye Won
AU  - Youm HW
AD  - Department of Obstetrics and Gynecology, Seoul National University Bundang
      Hospital, 300 Gumi-dong, Bundang-gu, Seongnam 463-707, Korea.
FAU - Lee, Jung Ryeol
AU  - Lee JR
FAU - Lee, Jaewang
AU  - Lee J
FAU - Jee, Byung Chul
AU  - Jee BC
FAU - Suh, Chang Suk
AU  - Suh CS
FAU - Kim, Seok Hyun
AU  - Kim SH
LA  - eng
PT  - Journal Article
PT  - Research Support, Non-U.S. Gov't
DEP - 20131222
PL  - England
TA  - Hum Reprod
JT  - Human reproduction (Oxford, England)
JID - 8701199
SB  - IM
OTO - NOTNLM
OT  - fertility preservation
OT  - in vitro culture
OT  - ovarian tissue
OT  - transplantation
OT  - vitrification
EDAT- 2013/12/25 06:00
MHDA- 2013/12/25 06:00
CRDT- 2013/12/25 06:00
PHST- 2013/12/22 [aheadofprint]
AID - det449 [pii]
AID - 10.1093/humrep/det449 [doi]
PST - ppublish
SO  - Hum Reprod. 2014 Apr;29(4):720-30. doi: 10.1093/humrep/det449. Epub 2013 Dec 22.

PMID- 24365025
OWN - NLM
STAT- In-Process
DA  - 20140205
IS  - 1472-6491 (Electronic)
IS  - 1472-6483 (Linking)
VI  - 28
IP  - 2
DP  - 2014 Feb
TI  - Costs and benefits of individuals conceived after IVF: a net tax evaluation in
      The Netherlands.
PG  - 239-45
LID - 10.1016/j.rbmo.2013.10.002 [doi]
LID - S1472-6483(13)00527-0 [pii]
AB  - This study evaluated the lifetime future net tax revenues from individuals
      conceived after IVF relative to those naturally conceived. A model based on the
      method of generational accounting was developed to evaluate investments in IVF.
      Calculations were based on average investments paid and received from the
      government by an individual. All costs were discounted to their net present
      values and adjusted for survival. The lifetime net present value of IVF-conceived
      individuals was -euro81,374 (the minus sign reflecting negative net present
      value). The lifetime net present value of IVF-conceived men and women were
      -euro47,091 and -euro123,177, respectively. The lifetime net present value of
      naturally conceived individuals was -euro70,392; respective amounts for men and
      women were -euro36,109 and -euro112,195. The model was most sensitive to changes 
      in the growth of healthcare costs, economic growth and the discount rate.
      Therefore, it is concluded that, similarly to naturally conceived individuals in 
      the Netherlands, IVF-conceived individuals have negative discounted net tax
      revenue at the end of life. The analytic framework described here undervalues the
      incremental value of an additional birth because it only considers the fiscal
      consequences of life and does not take into consideration broader macroeconomic
      benefits. This study evaluated the lifetime future net tax revenues from
      individuals conceived after IVF relative those naturally conceived. A model based
      on the method of generational accounting to evaluate investments in IVF was used.
      Calculations were based on average investments paid and received from the
      government by an individual. The lifetime net present value of IVF-conceived
      individuals was -euro81,374 (the minus sign reflecting negative net present
      value). The lifetime net present value of IVF-conceived men and women were
      -euro47,091 and -euro123,177, respectively. The lifetime net present value of
      naturally conceived individuals was -euro70,392; respective amounts for men and
      women were -euro36,109 and -euro112,195. The model was most sensitive for changes
      in the growth in healthcare costs, economic growth and the discount rate. Just as
      naturally conceived individuals in the Netherlands, IVF-conceived individuals
      have negative discounted net tax revenue at the end of life. The analytic
      framework described here undervalues the incremental value of an additional birth
      because it only considers the fiscal consequences of life and does not take into 
      consideration broader macroeconomic benefits.
CI  - Copyright (c) 2013 Reproductive Healthcare Ltd. Published by Elsevier Ltd. All
      rights reserved.
FAU - Moolenaar, L M
AU  - Moolenaar LM
AD  - Academic Medical Center, Center for Reproductive Medicine, Amsterdam, The
      Netherlands; Department of Obstetrics and Gynaecology, Vrije Universiteit Medical
      Center, Amsterdam, The Netherlands. Electronic address: L.M.Moolenaar@amc.uva.nl.
FAU - Connolly, M
AU  - Connolly M
AD  - Unit of Pharmaco Epidemiology and PharmacoEconomics, Department of Pharmacy,
      University of Groningen, The Netherlands; Health Economics, Global Market Access 
      Solutions, St. Prex 1162, Switzerland.
FAU - Huisman, B
AU  - Huisman B
AD  - Unit of Pharmaco Epidemiology and PharmacoEconomics, Department of Pharmacy,
      University of Groningen, The Netherlands.
FAU - Postma, M J
AU  - Postma MJ
AD  - Unit of Pharmaco Epidemiology and PharmacoEconomics, Department of Pharmacy,
      University of Groningen, The Netherlands.
FAU - Hompes, P G A
AU  - Hompes PG
AD  - Department of Obstetrics and Gynaecology, Vrije Universiteit Medical Center,
      Amsterdam, The Netherlands.
FAU - van der Veen, F
AU  - van der Veen F
AD  - Academic Medical Center, Center for Reproductive Medicine, Amsterdam, The
      Netherlands.
FAU - Mol, B W J
AU  - Mol BW
AD  - Academic Medical Center, Center for Reproductive Medicine, Amsterdam, The
      Netherlands.
LA  - eng
PT  - Journal Article
DEP - 20131010
PL  - Netherlands
TA  - Reprod Biomed Online
JT  - Reproductive biomedicine online
JID - 101122473
SB  - IM
OTO - NOTNLM
OT  - economics
OT  - generational accounting
OT  - health investments
OT  - in vitro fertilization (IVF)
OT  - live birth
OT  - net present value
EDAT- 2013/12/25 06:00
MHDA- 2013/12/25 06:00
CRDT- 2013/12/25 06:00
PHST- 2013/02/18 [received]
PHST- 2013/09/30 [revised]
PHST- 2013/10/01 [accepted]
PHST- 2013/10/10 [aheadofprint]
AID - S1472-6483(13)00527-0 [pii]
AID - 10.1016/j.rbmo.2013.10.002 [doi]
PST - ppublish
SO  - Reprod Biomed Online. 2014 Feb;28(2):239-45. doi: 10.1016/j.rbmo.2013.10.002.
      Epub 2013 Oct 10.

PMID- 24363812
OWN - NLM
STAT- MEDLINE
DA  - 20131223
DCOM- 20140728
IS  - 1932-6203 (Electronic)
IS  - 1932-6203 (Linking)
VI  - 8
IP  - 12
DP  - 2013
TI  - Ongoing pregnancy rates in women with low and extremely low AMH levels. A
      multivariate analysis of 769 cycles.
PG  - e81629
LID - 10.1371/journal.pone.0081629 [doi]
AB  - BACKGROUND: The ideal test for ovarian reserve should permit the identification
      of women who have no real chance of pregnancy with IVF treatments consequent upon
      an extremely reduced ovarian reserve. The aim of the current study was to
      evaluate pregnancy rates in patients with low AMH levels (0.2-1 ng/ml) and
      extremely low AMH levels (<0.2 ng/ml) and to determine the cumulative pregnancy
      rates following consecutive IVF treatments. METHODS: We conducted an historical
      cohort analysis at a tertiary medical center. Serum AMH levels were measured at
      initial clinic visit and prior to all following treatment cycles in 181 women
      (769 cycles) with an initial AMH level </=1 ng/ml, undergoing IVF-ICSI. Main
      outcome measures were laboratory outcomes and pregnancy rates. RESULTS: Seventy
      patients undergoing 249 cycles had extremely low AMH levels (</=0.2 ng/ml),
      whereas 111 patients undergoing 520 cycles had low AMH levels (0.21-1.0 ng/ml).
      Number of oocytes retrieved per cycle, fertilized oocytes and number of
      transferred embryos were significantly lower in the extremely low AMH levels
      group compared to the low AMH levels (P<0.003). Crude ongoing pregnancy rates
      were 4.4% for both groups of patients. Among 48 cycles of women aged >/=42 with
      AMH levels of </=0.2 ng/ml no pregnancies were observed. But, in patients with
      AMH levels of 0.2-1.0 ng/ml, 3 ongoing pregnancies out of 192 cycles (1.6%) were 
      observed. However, in a multivariate regression analysis adjusted for age and
      cycle characteristics, no significant differences in ongoing pregnancy rates per 
      cycle between the two groups were evident. Cumulative pregnancy rates of 20% were
      observed following five cycles, for both groups of patients. CONCLUSIONS:
      Patients with extremely low AMH measurements have reasonable and similar
      pregnancy rates as patients with low AMH. Therefore, AMH should not be used as
      the criterion to exclude couples from performing additional IVF treatments.
FAU - Kedem, Alon
AU  - Kedem A
AD  - IVF unit, Department of Obstetrics and Gynecology, Sheba Medical Center, Tel
      Hashomer, affiliated with the Sackler Faculty of Medicine, Tel Aviv University,
      Tel Aviv, Israel.
FAU - Haas, Jigal
AU  - Haas J
AD  - IVF unit, Department of Obstetrics and Gynecology, Sheba Medical Center, Tel
      Hashomer, affiliated with the Sackler Faculty of Medicine, Tel Aviv University,
      Tel Aviv, Israel.
FAU - Geva, Liat Lerner
AU  - Geva LL
AD  - Women and Children's Health Research Unit, Gertner Institute for Epidemiology and
      Health Policy Research Ltd, Tel Hashomer, affiliated with the Sackler Faculty of 
      Medicine, Tel Aviv University, Tel Aviv, Israel.
FAU - Yerushalmi, Gil
AU  - Yerushalmi G
AD  - IVF unit, Department of Obstetrics and Gynecology, Sheba Medical Center, Tel
      Hashomer, affiliated with the Sackler Faculty of Medicine, Tel Aviv University,
      Tel Aviv, Israel.
FAU - Gilboa, Yinon
AU  - Gilboa Y
AD  - IVF unit, Department of Obstetrics and Gynecology, Sheba Medical Center, Tel
      Hashomer, affiliated with the Sackler Faculty of Medicine, Tel Aviv University,
      Tel Aviv, Israel.
FAU - Kanety, Hanna
AU  - Kanety H
AD  - Institute of Endocrinology, Sheba Medical Center, Tel Hashomer, affiliated with
      the Sackler Faculty of Medicine, Tel-Aviv University, Tel-Aviv, Israel.
FAU - Hanochi, Mirit
AU  - Hanochi M
AD  - Institute of Endocrinology, Sheba Medical Center, Tel Hashomer, affiliated with
      the Sackler Faculty of Medicine, Tel-Aviv University, Tel-Aviv, Israel.
FAU - Maman, Ettie
AU  - Maman E
AD  - IVF unit, Department of Obstetrics and Gynecology, Sheba Medical Center, Tel
      Hashomer, affiliated with the Sackler Faculty of Medicine, Tel Aviv University,
      Tel Aviv, Israel.
FAU - Hourvitz, Ariel
AU  - Hourvitz A
AD  - IVF unit, Department of Obstetrics and Gynecology, Sheba Medical Center, Tel
      Hashomer, affiliated with the Sackler Faculty of Medicine, Tel Aviv University,
      Tel Aviv, Israel.
LA  - eng
PT  - Journal Article
DEP - 20131216
PL  - United States
TA  - PLoS One
JT  - PloS one
JID - 101285081
RN  - 0 (Biological Markers)
RN  - 80497-65-0 (Anti-Mullerian Hormone)
SB  - IM
MH  - Adult
MH  - Age Factors
MH  - Anti-Mullerian Hormone/*blood
MH  - Biological Markers/*blood
MH  - Cohort Studies
MH  - Female
MH  - Humans
MH  - Multivariate Analysis
MH  - Ovary/cytology/*physiology
MH  - Pregnancy
MH  - *Pregnancy Rate
MH  - Regression Analysis
MH  - *Sperm Injections, Intracytoplasmic
MH  - Treatment Outcome
PMC - PMC3868467
OID - NLM: PMC3868467
EDAT- 2013/12/24 06:00
MHDA- 2014/07/30 06:00
CRDT- 2013/12/24 06:00
PHST- 2013 [ecollection]
PHST- 2013/08/10 [received]
PHST- 2013/10/23 [accepted]
PHST- 2013/12/16 [epublish]
AID - 10.1371/journal.pone.0081629 [doi]
AID - PONE-D-13-32884 [pii]
PST - epublish
SO  - PLoS One. 2013 Dec 16;8(12):e81629. doi: 10.1371/journal.pone.0081629.
      eCollection 2013.

PMID- 24362258
OWN - NLM
STAT- In-Process
DA  - 20140120
IS  - 1095-6840 (Electronic)
IS  - 0016-6480 (Linking)
VI  - 197
DP  - 2014 Feb 1
TI  - Aspp2 negatively regulates body growth but not developmental timing by modulating
      IRS signaling in zebrafish embryos.
PG  - 82-91
LID - 10.1016/j.ygcen.2013.12.006 [doi]
LID - S0016-6480(13)00480-2 [pii]
AB  - The growth and developmental rate of developing embryos and fetus are tightly
      controlled and coordinated to maintain proper body shape and size. The insulin
      receptor substrate (IRS) proteins, key intracellular transducers of insulin and
      insulin-like growth factor signaling, play essential roles in the regulation of
      growth and development. A short isoform of apoptosis-stimulating protein of p53 2
      (ASPP2) was recently identified as a binding partner of IRS-1 and IRS-2 in
      mammalian cells in vitro. However, it is unclear whether ASPP2 plays any role in 
      vertebrate embryonic growth and development. Here, we show that zebrafish Aspp2a 
      and Aspp2b negatively regulate embryonic growth without affecting developmental
      rate. Human ASPP2 had similar effects on body growth in zebrafish embryos. Aspp2a
      and 2b inhibit Akt signaling. This inhibition was reversed by coinjection of
      myr-Akt1, a constitutively active form of Akt1. Zebrafish Aspp2a and Aspp2b
      physically bound with Irs-1, and the growth inhibitory effects of ASPP2/Aspp2
      depend on the presence of their ankyrin repeats and SH3 domains. These findings
      uncover a novel role of Aspp2 in regulating vertebrate embryonic growth.
CI  - Copyright (c) 2013 Elsevier Inc. All rights reserved.
FAU - Liu, Chengdong
AU  - Liu C
AD  - Key Laboratory of Marine Drugs (Ocean University of China), Chinese Ministry of
      Education, School of Medicine and Pharmacy, Ocean University of China, Qingdao
      266003, China.
FAU - Luan, Jing
AU  - Luan J
AD  - Key Laboratory of Marine Drugs (Ocean University of China), Chinese Ministry of
      Education, School of Medicine and Pharmacy, Ocean University of China, Qingdao
      266003, China.
FAU - Bai, Yan
AU  - Bai Y
AD  - Key Laboratory of Marine Drugs (Ocean University of China), Chinese Ministry of
      Education, School of Medicine and Pharmacy, Ocean University of China, Qingdao
      266003, China.
FAU - Li, Yun
AU  - Li Y
AD  - Key Laboratory of Marine Drugs (Ocean University of China), Chinese Ministry of
      Education, School of Medicine and Pharmacy, Ocean University of China, Qingdao
      266003, China.
FAU - Lu, Ling
AU  - Lu L
AD  - Key Laboratory of Marine Drugs (Ocean University of China), Chinese Ministry of
      Education, School of Medicine and Pharmacy, Ocean University of China, Qingdao
      266003, China.
FAU - Liu, Yunzhang
AU  - Liu Y
AD  - Key Laboratory of Marine Drugs (Ocean University of China), Chinese Ministry of
      Education, School of Medicine and Pharmacy, Ocean University of China, Qingdao
      266003, China.
FAU - Hakuno, Fumihiko
AU  - Hakuno F
AD  - Departments of Animal Sciences and Applied Biological Chemistry, Graduate School 
      of Agriculture and Life Sciences, The University of Tokyo, Bunkyo-ku, Tokyo
      113-8657, Japan.
FAU - Takahashi, Shin-Ichiro
AU  - Takahashi S
AD  - Departments of Animal Sciences and Applied Biological Chemistry, Graduate School 
      of Agriculture and Life Sciences, The University of Tokyo, Bunkyo-ku, Tokyo
      113-8657, Japan.
FAU - Duan, Cunming
AU  - Duan C
AD  - Department of Molecular, Cellular, and Developmental Biology (C.D.), University
      of Michigan, Ann Arbor, MI 48109, USA.
FAU - Zhou, Jianfeng
AU  - Zhou J
AD  - Key Laboratory of Marine Drugs (Ocean University of China), Chinese Ministry of
      Education, School of Medicine and Pharmacy, Ocean University of China, Qingdao
      266003, China. Electronic address: jfzhou@ouc.edu.cn.
LA  - eng
PT  - Journal Article
PT  - Research Support, Non-U.S. Gov't
DEP - 20131219
PL  - United States
TA  - Gen Comp Endocrinol
JT  - General and comparative endocrinology
JID - 0370735
SB  - IM
OTO - NOTNLM
OT  - 5-bromo-2′-deoxyuridine
OT  - AO
OT  - Acridine orange
OT  - Akt
OT  - Akt/PKB
OT  - Ank
OT  - Apoptosis-stimulating protein of p53 2
OT  - BrdU
OT  - EGFP
OT  - Embryonic growth
OT  - Erk
OT  - HEK
OT  - IGF-I receptor
OT  - IGF-IR
OT  - IGFs
OT  - IRS
OT  - Insulin receptor substrate
OT  - SH3
OT  - Src homology 3
OT  - Zebrafish
OT  - aa
OT  - amino acids
OT  - ankyrin repeats
OT  - enhanced GFP
OT  - extracellular signal-regulated kinases
OT  - hour post fertilization
OT  - hpf
OT  - human embryonic kidney
OT  - insulin receptor substrate
OT  - insulin-like growth factors
OT  - protein kinase B
EDAT- 2013/12/24 06:00
MHDA- 2013/12/24 06:00
CRDT- 2013/12/24 06:00
PHST- 2013/06/17 [received]
PHST- 2013/10/22 [revised]
PHST- 2013/12/10 [accepted]
PHST- 2013/12/19 [aheadofprint]
AID - S0016-6480(13)00480-2 [pii]
AID - 10.1016/j.ygcen.2013.12.006 [doi]
PST - ppublish
SO  - Gen Comp Endocrinol. 2014 Feb 1;197:82-91. doi: 10.1016/j.ygcen.2013.12.006. Epub
      2013 Dec 19.

PMID- 24361002
OWN - NLM
STAT- In-Process
DA  - 20140224
IS  - 1532-1932 (Electronic)
IS  - 1521-6934 (Linking)
VI  - 28
IP  - 2
DP  - 2014 Feb
TI  - Reducing multiple births in assisted reproduction technology.
PG  - 191-9
LID - 10.1016/j.bpobgyn.2013.11.005 [doi]
LID - S1521-6934(13)00160-0 [pii]
AB  - Multiple pregnancy, a complication of assisted reproduction technology, is
      associated with poorer maternal and perinatal outcomes. The primary reason behind
      this is the strategy of replacing more than one embryo during an assisted
      reproduction technology cycle to maximise pregnancy rates. The solution to this
      problem is to reduce the number of embryos transferred during in-vitro
      fertilisation. The transition from triple- to double-embryo transfer, which
      decreased the risk of triplets without compromising pregnancy rates, was easily
      implemented. The adoption of a single embryo transfer policy has been slow
      because of concerns about impaired pregnancy rates in a fresh assisted
      reproduction technology cycle. Widespread availability of effective
      cryopreservation programmes means that elective single embryo transfer, along
      with subsequent frozen embryo transfers, could provide a way forward. Any such
      strategy will need to consider couples' preferences and existing funding
      policies, both of which have a profound influence on decision making around
      embryo transfer.
CI  - Copyright (c) 2013 Elsevier Ltd. All rights reserved.
FAU - Bhattacharya, Siladitya
AU  - Bhattacharya S
AD  - Division of Applied Health Sciences, University of Aberdeen, Obstetrics and
      Gynaecology, Aberdeen Maternity Hospital, Foresterhill, Aberdeen AB25 2ZD, UK.
      Electronic address: s.bhattacharya@abdn.ac.uk.
FAU - Kamath, Mohan S
AU  - Kamath MS
AD  - Reproductive Medicine Unit, Christian Medical College, Vellore, India.
LA  - eng
PT  - Journal Article
DEP - 20131204
PL  - Netherlands
TA  - Best Pract Res Clin Obstet Gynaecol
JT  - Best practice & research. Clinical obstetrics & gynaecology
JID - 101121582
SB  - IM
OTO - NOTNLM
OT  - assisted reproduction technology
OT  - elective single embryo transfer
OT  - in-vitro fertilisation
OT  - multiple pregnancy
EDAT- 2013/12/24 06:00
MHDA- 2013/12/24 06:00
CRDT- 2013/12/24 06:00
PHST- 2013/07/31 [received]
PHST- 2013/11/26 [accepted]
PHST- 2013/12/04 [aheadofprint]
AID - S1521-6934(13)00160-0 [pii]
AID - 10.1016/j.bpobgyn.2013.11.005 [doi]
PST - ppublish
SO  - Best Pract Res Clin Obstet Gynaecol. 2014 Feb;28(2):191-9. doi:
      10.1016/j.bpobgyn.2013.11.005. Epub 2013 Dec 4.

PMID- 24360567
OWN - NLM
STAT- MEDLINE
DA  - 20140203
DCOM- 20140411
IS  - 1556-5653 (Electronic)
IS  - 0015-0282 (Linking)
VI  - 101
IP  - 2
DP  - 2014 Feb
TI  - Bowel complications of deep endometriosis during pregnancy or in vitro
      fertilization.
PG  - 442-6
LID - 10.1016/j.fertnstert.2013.11.001 [doi]
LID - S0015-0282(13)03252-4 [pii]
AB  - OBJECTIVE: To review bowel complications caused by deep endometriosis during
      pregnancy or in vitro fertilization (IVF). DESIGN: Three case reports and a
      systematic review. SETTING: A tertiary referral center for deep endometriosis
      surgery. PATIENT(S): Three case reports of bowel perforation or occlusion during 
      pregnancy caused by deep endometriosis. INTERVENTION(S): A PubMed search was
      conducted to identify complications of deep endometriosis during pregnancy or
      IVF. The literature search identified 13 articles. According to these, 12
      articles described 12 bowel complications caused by progression of deep
      endometriosis during pregnancy, and 1 article described six cases of bowel
      occlusion during IVF. RESULT(S): In 12 of 15 women, complications occurred during
      the third trimester of pregnancy, whereas 3 of 15 women presented with
      complications in the postpartum period. All complications during IVF occurred
      during stimulation. No specific factors that could predict these complications
      were identified, leading to the conclusion that endometriosis complications that 
      occur in pregnancy or in IVF patients are probably underreported. CONCLUSION(S): 
      Bowel complications during pregnancy or IVF stimulation may occur in women with
      deep endometriosis. This suggests that the endocrine environment of pregnancy
      does not prevent progression, at least in some women. These complications are
      rare, although probably underreported.
CI  - Copyright (c) 2014 American Society for Reproductive Medicine. Published by
      Elsevier Inc. All rights reserved.
FAU - Setubal, Antonio
AU  - Setubal A
AD  - Hospital da Luz, Lisbon, Portugal.
FAU - Sidiropoulou, Zacharoula
AU  - Sidiropoulou Z
AD  - Hospital Sao Francisco Xavier-CHLO, Portugal. Electronic address:
      zachsidmd@gmail.com.
FAU - Torgal, Mariana
AU  - Torgal M
AD  - Hospital Garcia de Orta, Almada, Portugal.
FAU - Casal, Ester
AU  - Casal E
AD  - Hospital Garcia de Orta, Almada, Portugal.
FAU - Lourenco, Carlos
AU  - Lourenco C
AD  - Hospital Sao Francisco Xavier-CHLO, Portugal.
FAU - Koninckx, Philippe
AU  - Koninckx P
AD  - Department of Obstetrics and Gynecology, University Korea Unicef, Leuven,
      Belgium.
LA  - eng
PT  - Case Reports
PT  - Journal Article
PT  - Review
DEP - 20131218
PL  - United States
TA  - Fertil Steril
JT  - Fertility and sterility
JID - 0372772
SB  - IM
MH  - Adult
MH  - Endometriosis/*complications/diagnosis
MH  - Female
MH  - Fertilization in Vitro/*adverse effects
MH  - Humans
MH  - Infant, Newborn
MH  - Intestinal Perforation/diagnosis/*etiology
MH  - Pregnancy
MH  - Pregnancy Complications/diagnosis/*etiology
MH  - Sigmoid Diseases/diagnosis/*etiology
OTO - NOTNLM
OT  - Endometriosis
OT  - IVF
OT  - bowel occlusion
OT  - bowel perforation
OT  - pregnancy
EDAT- 2013/12/24 06:00
MHDA- 2014/04/12 06:00
CRDT- 2013/12/24 06:00
PHST- 2013/03/10 [received]
PHST- 2013/10/20 [revised]
PHST- 2013/11/01 [accepted]
PHST- 2013/12/18 [aheadofprint]
AID - S0015-0282(13)03252-4 [pii]
AID - 10.1016/j.fertnstert.2013.11.001 [doi]
PST - ppublish
SO  - Fertil Steril. 2014 Feb;101(2):442-6. doi: 10.1016/j.fertnstert.2013.11.001. Epub
      2013 Dec 18.

PMID- 24360289
OWN - NLM
STAT- In-Process
DA  - 20140217
IS  - 1879-3231 (Electronic)
IS  - 0093-691X (Linking)
VI  - 81
IP  - 5
DP  - 2014 Mar 15
TI  - Production of female bovine embryos with sex-sorted sperm using intracytoplasmic 
      sperm injection: efficiency and in vitro developmental competence.
PG  - 675-82.e1
LID - 10.1016/j.theriogenology.2013.11.010 [doi]
LID - S0093-691X(13)00462-7 [pii]
AB  - The production of embryos with a preselected sex sperm is important in the
      livestock industry. In this study, we examined the efficiency of producing female
      embryos by intracytoplasmic sperm injection (ICSI) with flow cytometry sorted
      (ssICSI) and unsorted (usICSI) bovine sperm, and their developmental competence
      in vitro. For comparison, bovine embryos were also produced by in vitro
      fertilization (IVF) with sorted (ssIVF) and unsorted (usIVF) bovine sperm. The
      semen used in this study was from a bull selected for its high fertility and
      blastocyst developmental competence among four bulls. We first examined and
      compared pronuclear (PN) formation and cleavage rates of the produced embryos
      among the treatment groups. Our results demonstrated that PN formation rates
      (judged by two pronucleus [2PN]) and cleavage rates in ssIVF group (23.1% and
      43.6%) were lower than those in the usIVF (71.1% and 71.6%), usICSI (73.1% and
      92.8%) and ssICSI (75% and 79.1%) groups, respectively (P < 0.05). Moreover, the 
      blastocyst formation rate in the ssIVF group was less than those in the usIVF,
      usICSI, and ssICSI groups (2.7% vs. 30.2%, 28.7% and 24.7%, respectively; P <
      0.05). Importantly, we reported that the blastocyst formation rate in the ssICSI 
      group was similar to that in the usICSI group, which indicated that ICSI can
      rescue the damage introduced to sperm by flow cytometry-mediated sex-sorting. Of 
      note, we achieved a blastocyst formation rate in the ssICSI group to be
      comparable with the usIVF group. We then examined embryo quality by counting the 
      number of normal and apoptotic cells in blastocysts. It was found that, despite
      the fact that blastocyst formation rate in the ssIVF group was significantly
      lower than those in the usIVF, usICSI and ssICSI groups, there was no difference 
      in total and apoptotic cell numbers among these groups (P > 0.05). Finally,
      karyotyping analysis demonstrated that the proportion of female embryos in the
      ssICSI and ssIVF groups was 100%, whereas it was 58.8% and 57.8% in the usIVF and
      usICSI groups, respectively. In conclusion, ICSI with flow cytometry sorted
      bovine sperm provides an alternative approach to produce embryos with
      predetermined sex.
CI  - Copyright (c) 2014 Elsevier Inc. All rights reserved.
FAU - Jo, Hyun-Tae
AU  - Jo HT
AD  - Division of Applied Life Science (BK21 Program), Graduate School of Gyeongsang
      National University, Jinju, Gyeongsangnam-do, Republic of Korea.
FAU - Bang, Jae-Il
AU  - Bang JI
AD  - Division of Applied Life Science (BK21 Program), Graduate School of Gyeongsang
      National University, Jinju, Gyeongsangnam-do, Republic of Korea.
FAU - Kim, Seong-Su
AU  - Kim SS
AD  - Division of Applied Life Science (BK21 Program), Graduate School of Gyeongsang
      National University, Jinju, Gyeongsangnam-do, Republic of Korea.
FAU - Choi, Byung-Hyun
AU  - Choi BH
AD  - Division of Applied Life Science (BK21 Program), Graduate School of Gyeongsang
      National University, Jinju, Gyeongsangnam-do, Republic of Korea.
FAU - Jin, Jong-In
AU  - Jin JI
AD  - Division of Applied Life Science (BK21 Program), Graduate School of Gyeongsang
      National University, Jinju, Gyeongsangnam-do, Republic of Korea.
FAU - Kim, Heyng-Lyool
AU  - Kim HL
AD  - Dairy Cattle Improvement Center, National Agricultural Cooperation Federation,
      Goyang-si, Gyeonggi-do, Republic of Korea.
FAU - Jung, In-Suk
AU  - Jung IS
AD  - Korea Sexing Biotech Inc., Daegu, Gyeongsangbuk-do, Republic of Korea.
FAU - Suh, Tae-Kwang
AU  - Suh TK
AD  - Korea Sexing Biotech Inc., Daegu, Gyeongsangbuk-do, Republic of Korea.
FAU - Ghanem, Nasser
AU  - Ghanem N
AD  - Division of Applied Life Science (BK21 Program), Graduate School of Gyeongsang
      National University, Jinju, Gyeongsangnam-do, Republic of Korea; Department of
      Animal Production, Faculty of Agriculture Cairo University, Giza, Egypt.
FAU - Wang, Zhongde
AU  - Wang Z
AD  - Department of Animal, Dairy, and Veterinary Sciences, School of Veterinary
      Medicine, Center for Integrated BioSystems, Utah State University, Logan, UT,
      USA.
FAU - Kong, Il-Keun
AU  - Kong IK
AD  - Division of Applied Life Science (BK21 Program), Graduate School of Gyeongsang
      National University, Jinju, Gyeongsangnam-do, Republic of Korea; Institute of
      Agriculture and Life Science, Gyeongsang National University, Jinju,
      Gyeongsangnam-do, Republic of Korea. Electronic address: ikong7900@gmail.com.
LA  - eng
PT  - Journal Article
PT  - Research Support, Non-U.S. Gov't
DEP - 20131121
PL  - United States
TA  - Theriogenology
JT  - Theriogenology
JID - 0421510
SB  - IM
OTO - NOTNLM
OT  - Bovine
OT  - Embryo development rate
OT  - Intracytoplasmic sperm injection
OT  - In vitro fertilization
OT  - Karyotyping
OT  - Sex-sorted sperm
EDAT- 2013/12/24 06:00
MHDA- 2013/12/24 06:00
CRDT- 2013/12/24 06:00
PHST- 2013/08/13 [received]
PHST- 2013/11/06 [revised]
PHST- 2013/11/07 [accepted]
PHST- 2013/11/21 [aheadofprint]
AID - S0093-691X(13)00462-7 [pii]
AID - 10.1016/j.theriogenology.2013.11.010 [doi]
PST - ppublish
SO  - Theriogenology. 2014 Mar 15;81(5):675-82.e1. doi:
      10.1016/j.theriogenology.2013.11.010. Epub 2013 Nov 21.

PMID- 24360273
OWN - NLM
STAT- MEDLINE
DA  - 20131223
DCOM- 20140226
IS  - 1097-4172 (Electronic)
IS  - 0092-8674 (Linking)
VI  - 155
IP  - 7
DP  - 2013 Dec 19
TI  - Genome analyses of single human oocytes.
PG  - 1492-506
LID - 10.1016/j.cell.2013.11.040 [doi]
LID - S0092-8674(13)01526-2 [pii]
AB  - Single-cell genome analyses of human oocytes are important for meiosis research
      and preimplantation genomic screening. However, the nonuniformity of single-cell 
      whole-genome amplification hindered its use. Here, we demonstrate genome analyses
      of single human oocytes using multiple annealing and looping-based amplification 
      cycle (MALBAC)-based sequencing technology. By sequencing the triads of the first
      and second polar bodies (PB1 and PB2) and the oocyte pronuclei from same female
      egg donors, we phase the genomes of these donors with detected SNPs and determine
      the crossover maps of their oocytes. Our data exhibit an expected crossover
      interference and indicate a weak chromatid interference. Further, the genome of
      the oocyte pronucleus, including information regarding aneuploidy and SNPs in
      disease-associated alleles, can be accurately deduced from the genomes of PB1 and
      PB2. The MALBAC-based preimplantation genomic screening in in vitro fertilization
      (IVF) enables accurate and cost-effective selection of normal fertilized eggs for
      embryo transfer.
CI  - Copyright (c) 2013 Elsevier Inc. All rights reserved.
FAU - Hou, Yu
AU  - Hou Y
AD  - Biodynamic Optical Imaging Center, College of Life Sciences and Center for
      Reproductive Medicine, Third Hospital, Peking University, Beijing 100871, China.
FAU - Fan, Wei
AU  - Fan W
AD  - Biodynamic Optical Imaging Center, College of Life Sciences and Center for
      Reproductive Medicine, Third Hospital, Peking University, Beijing 100871, China; 
      Peking-Tsinghua Center for Life Science, Beijing 100084, China.
FAU - Yan, Liying
AU  - Yan L
AD  - Biodynamic Optical Imaging Center, College of Life Sciences and Center for
      Reproductive Medicine, Third Hospital, Peking University, Beijing 100871, China.
FAU - Li, Rong
AU  - Li R
AD  - Biodynamic Optical Imaging Center, College of Life Sciences and Center for
      Reproductive Medicine, Third Hospital, Peking University, Beijing 100871, China.
FAU - Lian, Ying
AU  - Lian Y
AD  - Biodynamic Optical Imaging Center, College of Life Sciences and Center for
      Reproductive Medicine, Third Hospital, Peking University, Beijing 100871, China.
FAU - Huang, Jin
AU  - Huang J
AD  - Biodynamic Optical Imaging Center, College of Life Sciences and Center for
      Reproductive Medicine, Third Hospital, Peking University, Beijing 100871, China.
FAU - Li, Jinsen
AU  - Li J
AD  - Biodynamic Optical Imaging Center, College of Life Sciences and Center for
      Reproductive Medicine, Third Hospital, Peking University, Beijing 100871, China.
FAU - Xu, Liya
AU  - Xu L
AD  - Biodynamic Optical Imaging Center, College of Life Sciences and Center for
      Reproductive Medicine, Third Hospital, Peking University, Beijing 100871, China.
FAU - Tang, Fuchou
AU  - Tang F
AD  - Biodynamic Optical Imaging Center, College of Life Sciences and Center for
      Reproductive Medicine, Third Hospital, Peking University, Beijing 100871, China; 
      Ministry of Education Key Laboratory of Cell Proliferation and Differentiation,
      Beijing 100871, China. Electronic address: tangfuchou@pku.edu.cn.
FAU - Xie, X Sunney
AU  - Xie XS
AD  - Biodynamic Optical Imaging Center, College of Life Sciences and Center for
      Reproductive Medicine, Third Hospital, Peking University, Beijing 100871, China; 
      Department of Chemistry and Chemical Biology, Harvard University, Cambridge, MA
      02138, USA. Electronic address: xie@chemistry.harvard.edu.
FAU - Qiao, Jie
AU  - Qiao J
AD  - Biodynamic Optical Imaging Center, College of Life Sciences and Center for
      Reproductive Medicine, Third Hospital, Peking University, Beijing 100871, China; 
      Key Laboratory of Assisted Reproduction, Ministry of Education and Beijing Key
      Laboratory of Reproductive Endocrinology and Assisted Reproductive Technology,
      Beijing 100191, China. Electronic address: jie.qiao@263.net.
LA  - eng
PT  - Journal Article
PT  - Research Support, Non-U.S. Gov't
PL  - United States
TA  - Cell
JT  - Cell
JID - 0413066
SB  - IM
MH  - Adult
MH  - Aneuploidy
MH  - Blastocyst/metabolism
MH  - Female
MH  - *Fertilization in Vitro
MH  - *Genome, Human
MH  - Humans
MH  - Oocytes/*metabolism
MH  - Polar Bodies/metabolism
MH  - Polymorphism, Single Nucleotide
MH  - Sequence Analysis, DNA/*methods
MH  - Single-Cell Analysis
MH  - Tissue Donors
EDAT- 2013/12/24 06:00
MHDA- 2014/02/27 06:00
CRDT- 2013/12/24 06:00
PHST- 2013/09/27 [received]
PHST- 2013/10/31 [revised]
PHST- 2013/11/25 [accepted]
AID - S0092-8674(13)01526-2 [pii]
AID - 10.1016/j.cell.2013.11.040 [doi]
PST - ppublish
SO  - Cell. 2013 Dec 19;155(7):1492-506. doi: 10.1016/j.cell.2013.11.040.

PMID- 24360045
OWN - NLM
STAT- MEDLINE
DA  - 20131223
DCOM- 20140721
IS  - 0376-2491 (Print)
IS  - 0376-2491 (Linking)
VI  - 93
IP  - 33
DP  - 2013 Sep 3
TI  - [Impact of age, single or double, fresh or frozen embryo transfer on pregnancy
      outcome after in vitro fertilization treatment].
PG  - 2646-9
AB  - OBJECTIVE: To separately evaluate the embryo implantation rate (IR), clinical
      pregnancy rate and multiple pregnancy rate between women <38 years old or >/= 38 
      years old in fresh or frozen thawed embryo transfer cycles, or in single or
      double embryo transfer cycles. METHODS: A total of 7465 single or double embryo
      transfer cycles between January 2010 and December 2012 at Affiliated Sir Run Run 
      Shaw Hospital, Zhejiang University were analyzed. There were 1546 single embryo
      transfer cycles and 5919 double embryo transfer cycles; 2447 fresh embryo
      transfer cycles and 5018 frozen-thawed embryo transfer cycles. RESULTS: (1)
      Regardless of whether fresh or frozen-thawed embryo was used for transfer, there 
      was no significant difference in embryo implantation rate between single and
      double embryo transfer groups in women <38 years. The clinical pregnancy rate
      significantly increased if double embryos were replaced (fresh embryo transfer,
      53.3% vs 35.5%; frozen-thawed embryo transfer, 59.8% vs 38.0%, P < 0.01). Twin
      pregnancy rate also significantly increased (fresh embryo transfer, 28.7% vs
      0.6%; frozen-thawed embryo transfer, 31.1% vs 3.0%, P < 0.01); (2) embryo
      implantation rate in fresh embryo transfer significantly increased in women >/=
      38 years old between groups of single or double embryo transfer (20.3% vs 9.5%, P
      < 0.05). No significant difference existed in IR for frozen-thawed embryo
      transfer. The clinical pregnancy rate significantly increased (P < 0.01) if
      double embryos were replaced (fresh embryo transfer, 33.2% vs 9.5%; frozen-thawed
      embryo transfer, 39.0% vs 21.1%, P < 0.01). Twin pregnancy rate was 19.4% in
      fresh embryo transfers versus 13.4% in frozen-thawed embryo transfers. There was 
      no twin pregnancy in single embryo transfers. CONCLUSION: Compared with single
      embryo transfer in women < 38 years, double embryo transfer can significantly
      increase the rates of clinical pregnancy nd twin pregnancy. Decision is made
      after thorough consultations and single embryo transfer is justifiable. Double
      embryo transfer is indicated for women >/= 38 years.
FAU - Wen, Guo-fen
AU  - Wen GF
AD  - Assisted Reproductive Unit, Department of Gynecology & Obstetrics, Affiliated Sir
      Run Run Shaw Hospital, School of Medicine, Zhejiang University, Hangzhou 310016, 
      China.
FAU - Jin, Xiao-ying
AU  - Jin XY
AD  - Assisted Reproductive Unit, Department of Gynecology & Obstetrics, Affiliated Sir
      Run Run Shaw Hospital, School of Medicine, Zhejiang University, Hangzhou 310016, 
      China.
FAU - Wang, Zi-lian
AU  - Wang ZL
AD  - Assisted Reproductive Unit, Department of Gynecology & Obstetrics, Affiliated Sir
      Run Run Shaw Hospital, School of Medicine, Zhejiang University, Hangzhou 310016, 
      China.
FAU - Wei, Qun
AU  - Wei Q
AD  - Assisted Reproductive Unit, Department of Gynecology & Obstetrics, Affiliated Sir
      Run Run Shaw Hospital, School of Medicine, Zhejiang University, Hangzhou 310016, 
      China.
FAU - Zhou, Feng
AU  - Zhou F
AD  - Assisted Reproductive Unit, Department of Gynecology & Obstetrics, Affiliated Sir
      Run Run Shaw Hospital, School of Medicine, Zhejiang University, Hangzhou 310016, 
      China.
FAU - Li, Chao
AU  - Li C
AD  - Assisted Reproductive Unit, Department of Gynecology & Obstetrics, Affiliated Sir
      Run Run Shaw Hospital, School of Medicine, Zhejiang University, Hangzhou 310016, 
      China.
FAU - Zhang, Song-ying
AU  - Zhang SY
AD  - Assisted Reproductive Unit, Department of Gynecology & Obstetrics, Affiliated Sir
      Run Run Shaw Hospital, School of Medicine, Zhejiang University, Hangzhou 310016, 
      China. Email: zhangsongying@126.com.
LA  - chi
PT  - Comparative Study
PT  - English Abstract
PT  - Journal Article
PT  - Research Support, Non-U.S. Gov't
PL  - China
TA  - Zhonghua Yi Xue Za Zhi
JT  - Zhonghua yi xue za zhi
JID - 7511141
SB  - IM
MH  - Adult
MH  - *Age Factors
MH  - *Cryopreservation
MH  - *Embryo Transfer
MH  - Female
MH  - Humans
MH  - Pregnancy
MH  - *Pregnancy Outcome
MH  - Pregnancy Rate
MH  - Pregnancy, Multiple
MH  - Retrospective Studies
EDAT- 2013/12/24 06:00
MHDA- 2014/07/22 06:00
CRDT- 2013/12/24 06:00
PST - ppublish
SO  - Zhonghua Yi Xue Za Zhi. 2013 Sep 3;93(33):2646-9.

PMID- 24358281
OWN - NLM
STAT- In-Process
DA  - 20131220
IS  - 1932-6203 (Electronic)
IS  - 1932-6203 (Linking)
VI  - 8
IP  - 12
DP  - 2013
TI  - Live birth from slow-frozen rabbit oocytes after in vivo fertilisation.
PG  - e83399
LID - 10.1371/journal.pone.0083399 [doi]
AB  - In vivo fertilisation techniques such as intraoviductal oocyte transfer have been
      considered as alternatives to bypass the inadequacy of conventional in vitro
      fertilisation in rabbit. There is only one study in the literature, published in 
      1989, that reports live offspring from cryopreserved rabbit oocytes. The aim of
      the present study was to establish the in vivo fertilisation procedure to
      generate live offspring with frozen oocytes. First, the effect of two recipient
      models (i) ovariectomised or (ii) oviduct ligated immediately after transfer on
      the ability of fresh oocytes to fertilise were compared. Second, generation of
      live offspring from slow-frozen oocytes was carried out using the ligated oviduct
      recipient model. Throughout the experiment, recipients were artificially
      inseminated 9 hours prior to oocyte transfer. In the first experiment, two days
      after unilateral transfer of fresh oocytes, oviducts and uterine horns were
      flushed to assess embryo recovery rates. The embryo recovery rates were low
      compared to control in both ovariectomised and ligated oviduct groups. However,
      ligated oviduct recipient showed significantly (P<0.05) higher embryo recovery
      rates compared to ovariectomised and control-transferred. In the second
      experiment, using bilateral oviduct ligation model, all females that received
      slow-frozen oocytes became pregnant and delivered a total of 4 live young
      naturally. Thus, in vivo fertilisation is an effective technique to generate live
      offspring using slow-frozen oocytes in rabbits.
FAU - Jimenez-Trigos, Estrella
AU  - Jimenez-Trigos E
AD  - Institute of Science and Animal Technology, Laboratorio de Biotecnologia de la
      Reproduccion, Universitat Politecnica de Valencia, Valencia, Spain.
FAU - Vicente, Jose S
AU  - Vicente JS
AD  - Institute of Science and Animal Technology, Laboratorio de Biotecnologia de la
      Reproduccion, Universitat Politecnica de Valencia, Valencia, Spain.
FAU - Marco-Jimenez, Francisco
AU  - Marco-Jimenez F
AD  - Institute of Science and Animal Technology, Laboratorio de Biotecnologia de la
      Reproduccion, Universitat Politecnica de Valencia, Valencia, Spain.
LA  - eng
PT  - Journal Article
PT  - Research Support, Non-U.S. Gov't
DEP - 20131217
PL  - United States
TA  - PLoS One
JT  - PloS one
JID - 101285081
SB  - IM
PMC - PMC3866232
OID - NLM: PMC3866232
EDAT- 2013/12/21 06:00
MHDA- 2013/12/21 06:00
CRDT- 2013/12/21 06:00
PHST- 2013 [ecollection]
PHST- 2013/10/15 [received]
PHST- 2013/11/12 [accepted]
PHST- 2013/12/17 [epublish]
AID - 10.1371/journal.pone.0083399 [doi]
AID - PONE-D-13-41941 [pii]
PST - epublish
SO  - PLoS One. 2013 Dec 17;8(12):e83399. doi: 10.1371/journal.pone.0083399.
      eCollection 2013.

PMID- 24356733
OWN - NLM
STAT- In-Process
DA  - 20131220
IS  - 0717-6163 (Electronic)
IS  - 0034-9887 (Linking)
VI  - 141
IP  - 7
DP  - 2013 Jul
TI  - [Opinion survey on the use of assisted reproductive technologies applied to
      inhabitants of Santiago, Chile].
PG  - 853-60
LID - 10.4067/S0034-98872013000700004 [doi]
LID - S0034-98872013000700004 [pii]
AB  - BACKGROUND: Advances in reproductive medicine and the use of assisted
      reproductive technologies (ART) have a great impact in the lives of people and
      the conformation of their families. AIM: To report the results of an opinion
      survey applied to inhabitants of Santiago, Chile about the use of ART to
      conceive. MATERIAL AND METHODS: A survey was designed and applied to a random
      representative sample of 1.500 people between the ages of 18 and 65 in the 34
      municipalities of Santiago. RESULTS: Eighty eight percent of respondents support 
      the use of medical assistance to conceive children. Wide approval exists for the 
      use of in vitro fertilization (IVF) by heterosexual couples, even when not
      married (85.9%) and by single women (70.4%), by both mole and female participants
      of every socioeconomic level, age group and religious affiliation. Support
      decreases significantly when the use of IVF is considered for post-menopausal
      women (35.1 %) and by same-sex couples (26.6%). CONCLUSIONS: Results of this
      survey indicate that the majority of inhabitants in Santiago favor the use of
      ART, including IVF. This support decreases significantly for elderly women and
      homosexual couples.
FAU - Herrera, Florencia
AU  - Herrera F
AD  - Programa de Etica y Politicas Publicas en Reproduccion Humana, Universidad Diego 
      Portales, Santiago, Chile.
FAU - Teitelbom, Berta
AU  - Teitelbom B
AD  - Programa de Etica y Politicas Publicas en Reproduccion Humana, Universidad Diego 
      Portales, Santiago, Chile.
FAU - Russo, Moises
AU  - Russo M
AD  - Programa de Etica y Politicas Publicas en Reproduccion Humana, Universidad Diego 
      Portales, Santiago, Chile.
FAU - Salas, Sofia P
AU  - Salas SP
AD  - Programa de Etica y Politicas Publicas en Reproduccion Humana, Universidad Diego 
      Portales, Santiago, Chile.
FAU - Zegers Hochschild, Fernando
AU  - Zegers Hochschild F
AD  - Programa de Etica y Politicas Publicas en Reproduccion Humana, Universidad Diego 
      Portales, Santiago, Chile.
LA  - spa
PT  - English Abstract
PT  - Journal Article
PT  - Research Support, Non-U.S. Gov't
TT  - Encuesta de opinion publica sobre reproduccion humana y usos de tecnologia de
      reproduccion asistida en habitantes de Santiago, Chile.
PL  - Chile
TA  - Rev Med Chil
JT  - Revista medica de Chile
JID - 0404312
SB  - IM
EDAT- 2013/12/21 06:00
MHDA- 2013/12/21 06:00
CRDT- 2013/12/21 06:00
PHST- 2012/11/16 [received]
PHST- 2013/04/16 [accepted]
AID - S0034-98872013000700004 [pii]
AID - 10.4067/S0034-98872013000700004 [doi]
PST - ppublish
SO  - Rev Med Chil. 2013 Jul;141(7):853-60. doi: 10.4067/S0034-98872013000700004.

PMID- 24356283
OWN - NLM
STAT- In-Process
DA  - 20140307
IS  - 1423-002X (Electronic)
IS  - 0378-7346 (Linking)
VI  - 77
IP  - 2
DP  - 2014
TI  - Association of TSH concentrations and thyroid autoimmunity with IVF outcome in
      women with TSH concentrations within normal adult range.
PG  - 84-8
LID - 10.1159/000357193 [doi]
AB  - BACKGROUND/AIMS: This study aimed to evaluate the association of
      thyroid-stimulating hormone (TSH) concentrations and presence of thyroid
      autoimmunity (TAI) with the live birth rate in euthyroid women undergoing in
      vitro fertilization (IVF). METHODS: This study of retrospective design included
      158 euthyroid women (TSH 0.5-4.5 microIU/ml) who underwent IVF from January 2006 
      to December 2010. Thyroid parameters were measured on day 3 of the previous
      nontreatment cycle. Women were subgrouped and analyzed according to their TSH
      concentrations (low: 0.5-2.5 vs. high: 2.6-4.5 microIU/ml) and TAI (present vs.
      absent). RESULTS: No difference in the live birth rate was found between the TSH 
      (low: 34.2% vs. high: 36.8%, p = 0.763) or TAI (present: 26.7% vs. absent: 34.3%,
      p = 0.568) subgroups. CONCLUSION: This study found no evidence that increased TSH
      concentrations or the presence of TAI determined before IVF affect the live birth
      rate in euthyroid women. A better insight into the role of thyroid function
      during application of IVF is needed.
CI  - (c) 2013 S. Karger AG, Basel.
FAU - Mintziori, Gesthimani
AU  - Mintziori G
AD  - Unit of Reproductive Endocrinology and Unit of Human Reproduction, First
      Department of Obstetrics and Gynecology, Medical School, Aristotle University of 
      Thessaloniki, Thessaloniki, Greece.
FAU - Goulis, Dimitrios G
AU  - Goulis DG
FAU - Gialamas, Eleftherios
AU  - Gialamas E
FAU - Dosopoulos, Konstantinos
AU  - Dosopoulos K
FAU - Zouzoulas, Dimitrios
AU  - Zouzoulas D
FAU - Gitas, George
AU  - Gitas G
FAU - Venetis, Christos A
AU  - Venetis CA
FAU - Toulis, Konstantinos A
AU  - Toulis KA
FAU - Kolibianakis, Efstratios M
AU  - Kolibianakis EM
FAU - Tarlatzis, Basil C
AU  - Tarlatzis BC
LA  - eng
PT  - Journal Article
PT  - Research Support, Non-U.S. Gov't
DEP - 20131214
PL  - Switzerland
TA  - Gynecol Obstet Invest
JT  - Gynecologic and obstetric investigation
JID - 7900587
SB  - IM
EDAT- 2013/12/21 06:00
MHDA- 2013/12/21 06:00
CRDT- 2013/12/21 06:00
PHST- 2013/09/05 [received]
PHST- 2013/11/12 [accepted]
PHST- 2013/12/14 [aheadofprint]
AID - 000357193 [pii]
AID - 10.1159/000357193 [doi]
PST - ppublish
SO  - Gynecol Obstet Invest. 2014;77(2):84-8. doi: 10.1159/000357193. Epub 2013 Dec 14.

PMID- 24356225
OWN - NLM
STAT- MEDLINE
DA  - 20131220
DCOM- 20140812
IS  - 1873-4324 (Electronic)
IS  - 0003-2670 (Linking)
VI  - 807
DP  - 2014 Jan 7
TI  - Lipid characterization of embryo zones by silica plate laser desorption
      ionization mass spectrometry imaging (SP-LDI-MSI).
PG  - 96-102
LID - 10.1016/j.aca.2013.11.033 [doi]
LID - S0003-2670(13)01452-9 [pii]
AB  - Lipid pathways play important biological roles in mammalian embryology, directing
      early developmental pathways to differentiation. Phospholipids and triglycerides,
      among others, are the main composing lipids of zona pellucida in several embryo
      species. Lipid analysis in embryos by mass spectrometry usually requires sample
      preparation and/or matrix application. This novel approach using silica plate
      laser desorption/ionization mass spectrometry imaging (SP-LDI-MSI) allows direct 
      single-cell imaging and embryo region discrimination with no matrix coating. Its 
      application is herein described for two- and eight-cell embryos. Lipid biomarkers
      for blastomere and intact zona pellucida are reported and corroborated by both
      fragmentation reactions (MS/MS) and images. Results obtained in this work are
      understood to be of great use for further developments on in vitro bovine
      fertilization. Since much of the processes can be monitored by characteristic
      biomarkers, it is now possible to precisely identify cell division errors during 
      early embryo stages, as well as evaluate pre-implantation conditions.
CI  - Copyright (c) 2013 Elsevier B.V. All rights reserved.
FAU - Ferreira, Monica S
AU  - Ferreira MS
AD  - Innovare Biomarkers Laboratory, Medicine and Experimental Surgery Nucleus,
      University of Campinas, Campinas 13083-877, SP, Brazil.
FAU - de Oliveira, Diogo N
AU  - de Oliveira DN
AD  - Innovare Biomarkers Laboratory, Medicine and Experimental Surgery Nucleus,
      University of Campinas, Campinas 13083-877, SP, Brazil.
FAU - Goncalves, Roseli F
AU  - Goncalves RF
AD  - Department of Animal Reproduction, Veterinary Medicine College of Sao Paulo
      University, Sao Paulo 05508-270, SP, Brazil.
FAU - Catharino, Rodrigo R
AU  - Catharino RR
AD  - Innovare Biomarkers Laboratory, Medicine and Experimental Surgery Nucleus,
      University of Campinas, Campinas 13083-877, SP, Brazil. Electronic address:
      rrc@fcm.unicamp.br.
LA  - eng
PT  - Journal Article
PT  - Research Support, Non-U.S. Gov't
DEP - 20131121
PL  - Netherlands
TA  - Anal Chim Acta
JT  - Analytica chimica acta
JID - 0370534
RN  - 0 (Biological Markers)
RN  - 0 (Lipids)
RN  - 7631-86-9 (Silicon Dioxide)
SB  - IM
MH  - Animals
MH  - Biological Markers/analysis
MH  - Cattle
MH  - Embryo, Mammalian/*metabolism
MH  - Lipids/*analysis
MH  - Principal Component Analysis
MH  - Silicon Dioxide/*chemistry
MH  - *Spectrometry, Mass, Matrix-Assisted Laser Desorption-Ionization
OTO - NOTNLM
OT  - 2,5-dihydroxybenzoic acid
OT  - Biomarkers
OT  - Cer
OT  - DHB
OT  - Direct analysis
OT  - MALDI-MS
OT  - Metabolic fingerprinting
OT  - PA
OT  - PCA
OT  - PE
OT  - PL
OT  - Principal Component Analysis
OT  - SP-LDI-MSI
OT  - Single-cell
OT  - TLC
OT  - ZP
OT  - ceramide
OT  - isoK
OT  - isoketals
OT  - matrix-assisted laser desorption/ionization mass spectrometry
OT  - phosphatidic acid
OT  - phosphatidylethanolamine
OT  - phospholipid
OT  - silica plate laser desorption/ionization mass spectrometry imaging
OT  - thin-layer chromatography
OT  - zona pellucida
EDAT- 2013/12/21 06:00
MHDA- 2014/08/13 06:00
CRDT- 2013/12/21 06:00
PHST- 2013/08/13 [received]
PHST- 2013/11/04 [revised]
PHST- 2013/11/14 [accepted]
PHST- 2013/11/21 [aheadofprint]
AID - S0003-2670(13)01452-9 [pii]
AID - 10.1016/j.aca.2013.11.033 [doi]
PST - ppublish
SO  - Anal Chim Acta. 2014 Jan 7;807:96-102. doi: 10.1016/j.aca.2013.11.033. Epub 2013 
      Nov 21.

PMID- 24355484
OWN - NLM
STAT- MEDLINE
DA  - 20140217
DCOM- 20140411
IS  - 1095-6859 (Electronic)
IS  - 0090-8258 (Linking)
VI  - 132
IP  - 2
DP  - 2014 Feb
TI  - Exposure of fallopian tube epithelium to follicular fluid mimics carcinogenic
      changes in precursor lesions of serous papillary carcinoma.
PG  - 322-7
LID - 10.1016/j.ygyno.2013.12.015 [doi]
LID - S0090-8258(13)01379-6 [pii]
AB  - OBJECTIVES: Ovulation-related inflammation is suspected to have a causal role in 
      ovarian carcinogenesis, but there are no human models to study the molecular
      pathways. Our aim is to develop such an ex-vivo model based on human fallopian
      tube (FT) epithelium exposed to human follicular fluid (FF). METHODS: FT
      epithelium was dissociated from normal surgical specimens. FF was obtained from
      donors undergoing in-vitro fertilization. The cells were cultured on
      collagen-coated Transwells and incubated with FF for various periods of time. The
      transcriptomic changes resulting from FF treatment were profiled using Affymetrix
      expression arrays. Specific characteristics of the FT pre-cancerous lesions were 
      studied using immunohistochemistry, immunofluorescence, RT-PCR and XTT assay.
      RESULTS: We show that FF exposure causes up-regulation of inflammatory and DNA
      repair pathways. Double stranded DNA breaks are induced. There is a minor
      increase in cell proliferation. TP53, which is the hallmark of the precursor
      lesion in-vivo, is accumulated. Levels of expression and secretion of
      Interleukin-8 are significantly increased. CONCLUSIONS: Our model addresses the
      main non-genetic risk factor for ovarian cancer, namely the impact of ovulation. 
      This study demonstrates the biological implications of in-vitro exposure of human
      FT epithelial cells to FF. The model replicates elements characterizing the
      precursor lesions of ovarian cancer, and warrants further investigation of the
      linkage between repeated exposure to ovulation-related damage and accumulation of
      neoplastic changes.
CI  - Copyright (c) 2013 Elsevier Inc. All rights reserved.
FAU - Bahar-Shany, K
AU  - Bahar-Shany K
AD  - Sheba Cancer Research Center, Chaim Sheba Medical Center, Ramat Gan 52621,
      Israel.
FAU - Brand, H
AU  - Brand H
AD  - Sheba Cancer Research Center, Chaim Sheba Medical Center, Ramat Gan 52621,
      Israel; Sackler Faculty of Medicine, Tel-Aviv University, Ramat Aviv 69978,
      Israel.
FAU - Sapoznik, S
AU  - Sapoznik S
AD  - Sheba Cancer Research Center, Chaim Sheba Medical Center, Ramat Gan 52621,
      Israel.
FAU - Jacob-Hirsch, J
AU  - Jacob-Hirsch J
AD  - Sheba Cancer Research Center, Chaim Sheba Medical Center, Ramat Gan 52621,
      Israel.
FAU - Yung, Y
AU  - Yung Y
AD  - IVF Unit and Reproduction Lab, Department of Obstetrics and Gynecology, Chaim
      Sheba Medical Center, Ramat-Gan 52621, Israel.
FAU - Korach, J
AU  - Korach J
AD  - Department of Gynecologic Oncology, Chaim Sheba Medical Center, Ramat Gan 52621, 
      Israel.
FAU - Perri, T
AU  - Perri T
AD  - Department of Gynecologic Oncology, Chaim Sheba Medical Center, Ramat Gan 52621, 
      Israel.
FAU - Cohen, Y
AU  - Cohen Y
AD  - Institutional Tumor Banks, Chaim Sheba Medical Center, Ramat Gan 52621, Israel.
FAU - Hourvitz, A
AU  - Hourvitz A
AD  - Sackler Faculty of Medicine, Tel-Aviv University, Ramat Aviv 69978, Israel; IVF
      Unit and Reproduction Lab, Department of Obstetrics and Gynecology, Chaim Sheba
      Medical Center, Ramat-Gan 52621, Israel.
FAU - Levanon, K
AU  - Levanon K
AD  - Sheba Cancer Research Center, Chaim Sheba Medical Center, Ramat Gan 52621,
      Israel; The Dr. Pinchas Borenstein Talpiot Medical Leadership Program 2012,
      Institute of Oncology, Chaim Sheba Medical Center, Ramat Gan 52621, Israel.
      Electronic address: Keren.Levanon@sheba.health.gov.il.
LA  - eng
PT  - Journal Article
PT  - Research Support, Non-U.S. Gov't
DEP - 20131217
PL  - United States
TA  - Gynecol Oncol
JT  - Gynecologic oncology
JID - 0365304
SB  - IM
MH  - Adult
MH  - Aged
MH  - Carcinogenesis
MH  - Carcinoma, Papillary/*pathology
MH  - Cell Line, Tumor
MH  - Cell Proliferation
MH  - DNA Damage
MH  - Epithelium/pathology
MH  - Fallopian Tube Neoplasms/genetics/metabolism/*pathology
MH  - Fallopian Tubes/*pathology
MH  - Female
MH  - Follicular Fluid/*chemistry
MH  - Gene Expression Profiling
MH  - Humans
MH  - Immunohistochemistry
MH  - Microarray Analysis
MH  - Middle Aged
MH  - Ovarian Neoplasms/genetics/metabolism/*pathology
MH  - Treatment Outcome
OTO - NOTNLM
OT  - Biomarkers
OT  - Carcinogenesis
OT  - Fallopian tube
OT  - Follicular fluid
OT  - Ovarian cancer
OT  - Ovulation
EDAT- 2013/12/21 06:00
MHDA- 2014/04/12 06:00
CRDT- 2013/12/21 06:00
PHST- 2013/09/18 [received]
PHST- 2013/12/01 [revised]
PHST- 2013/12/06 [accepted]
PHST- 2013/12/17 [aheadofprint]
AID - S0090-8258(13)01379-6 [pii]
AID - 10.1016/j.ygyno.2013.12.015 [doi]
PST - ppublish
SO  - Gynecol Oncol. 2014 Feb;132(2):322-7. doi: 10.1016/j.ygyno.2013.12.015. Epub 2013
      Dec 17.

PMID- 24355054
OWN - NLM
STAT- MEDLINE
DA  - 20140203
DCOM- 20140411
IS  - 1556-5653 (Electronic)
IS  - 0015-0282 (Linking)
VI  - 101
IP  - 2
DP  - 2014 Feb
TI  - Hyperglycosylated human chorionic gonadotropin as an early predictor of pregnancy
      outcomes after in vitro fertilization.
PG  - 392-8
LID - 10.1016/j.fertnstert.2013.11.003 [doi]
LID - S0015-0282(13)03256-1 [pii]
AB  - OBJECTIVE: To determine whether serum hyperglycosylated human chorionic
      gonadotropin (hhCG) measured as early as 9 days after egg retrieval can predict
      ongoing pregnancies after in vitro fertilization and fresh embryo transfer
      (IVF-ET). DESIGN: Cohort SETTING: Academic assisted reproduction center.
      PATIENT(S): Consecutive patients undergoing IVF-ET INTERVENTION(S): Serum hhCG
      and hCG levels measured 9 (D9) and 16 (D16) days after egg retrieval MAIN OUTCOME
      MEASURE(S): Ongoing pregnancy beyond 9 weeks of gestation. RESULT(S): Ongoing
      pregnancy (62 of 112 participants) was associated with higher D9 levels of hhCG
      and hCG. However, hhCG was detectable in all D9 OP samples, while hCG was
      detectable in only 22%. A D9 hhCG level of >110 pg/mL was 96% specific for an
      ongoing pregnancy, yielding a positive predictive value of 94%. Compared with the
      D9 hCG levels, hhCG was more sensitive and had a larger area under the curve
      (0.87 vs. 0.67, respectively). The diagnostic test characteristics were similar
      between the D16 hhCG and hCG levels. CONCLUSION(S): In patients undergoing
      assisted reproduction, a test to detect pregnancy early and predict outcomes is
      highly desirable, and hhCG is detectable in serum 9 days after egg retrieval
      IVF-ET cycles. In this early assessment, hhCG was superior to traditional hCG and
      highly predictive of ongoing pregnancies.
CI  - Copyright (c) 2014 American Society for Reproductive Medicine. Published by
      Elsevier Inc. All rights reserved.
FAU - Chuan, Sandy
AU  - Chuan S
AD  - San Diego Fertility Center, San Diego, California.
FAU - Homer, Michael
AU  - Homer M
AD  - Division of Reproductive Endocrinology and Infertility, University of California,
      San Diego, San Diego, California.
FAU - Pandian, Raj
AU  - Pandian R
AD  - Pan Laboratories, Irvine, California.
FAU - Conway, Deirdre
AU  - Conway D
AD  - Utah Fertility Center, Pleasant Grove, Utah.
FAU - Garzo, Gabriel
AU  - Garzo G
AD  - Reproductive Partners Medical Group, La Jolla, California.
FAU - Yeo, Lisa
AU  - Yeo L
AD  - Reproductive Partners Medical Group, La Jolla, California.
FAU - Su, H Irene
AU  - Su HI
AD  - Division of Reproductive Endocrinology and Infertility, University of California,
      San Diego, San Diego, California. Electronic address: hisu@ucsd.edu.
LA  - eng
GR  - HD058799/HD/NICHD NIH HHS/United States
GR  - K23 HD058799/HD/NICHD NIH HHS/United States
PT  - Journal Article
PT  - Research Support, N.I.H., Extramural
PT  - Research Support, Non-U.S. Gov't
DEP - 20131217
PL  - United States
TA  - Fertil Steril
JT  - Fertility and sterility
JID - 0372772
RN  - 0 (Biological Markers)
RN  - 0 (Chorionic Gonadotropin)
SB  - IM
MH  - Adult
MH  - Biological Markers/blood
MH  - Case-Control Studies
MH  - Chorionic Gonadotropin/*blood/diagnostic use
MH  - Cohort Studies
MH  - Female
MH  - Fertilization in Vitro/*trends
MH  - Glycosylation
MH  - Humans
MH  - Pilot Projects
MH  - Predictive Value of Tests
MH  - Pregnancy
MH  - Pregnancy Outcome/*epidemiology
MH  - Retrospective Studies
PMC - PMC3922708
MID - NIHMS550655
OID - NLM: NIHMS550655 [Available on 02/01/15]
OID - NLM: PMC3922708 [Available on 02/01/15]
OTO - NOTNLM
OT  - Early pregnancy
OT  - hCG
OT  - hyperglycosylated hCG
OT  - in vitro fertilization
EDAT- 2013/12/21 06:00
MHDA- 2014/04/12 06:00
CRDT- 2013/12/21 06:00
PMCR- 2015/02/01 00:00
PHST- 2013/05/30 [received]
PHST- 2013/11/05 [revised]
PHST- 2013/11/05 [accepted]
PHST- 2013/12/17 [aheadofprint]
AID - S0015-0282(13)03256-1 [pii]
AID - 10.1016/j.fertnstert.2013.11.003 [doi]
PST - ppublish
SO  - Fertil Steril. 2014 Feb;101(2):392-8. doi: 10.1016/j.fertnstert.2013.11.003. Epub
      2013 Dec 17.

PMID- 24355052
OWN - NLM
STAT- MEDLINE
DA  - 20140203
DCOM- 20140411
IS  - 1556-5653 (Electronic)
IS  - 0015-0282 (Linking)
VI  - 101
IP  - 2
DP  - 2014 Feb
TI  - Methotrexate treatment of ectopic pregnancies does not affect ovarian reserve in 
      in vitro fertilization patients.
PG  - 337-8
LID - 10.1016/j.fertnstert.2013.11.010 [doi]
LID - S0015-0282(13)03263-9 [pii]
FAU - Moragianni, Vasiliki A
AU  - Moragianni VA
AD  - Fertility Solutions, Dedham, Massachusetts.
LA  - eng
PT  - Comment
PT  - Journal Article
DEP - 20131217
PL  - United States
TA  - Fertil Steril
JT  - Fertility and sterility
JID - 0372772
RN  - YL5FZ2Y5U1 (Methotrexate)
SB  - IM
CON - Fertil Steril. 2014 Feb;101(2):413-9. PMID: 24269042
CIN - Fertil Steril. 2014 Feb;101(2):e11. PMID: 24485505
MH  - Female
MH  - Humans
MH  - Methotrexate/*therapeutic use
MH  - Oocyte Retrieval/*trends
MH  - Pregnancy
MH  - Pregnancy, Ectopic/*drug therapy/*surgery
MH  - Reproductive Techniques, Assisted/*trends
EDAT- 2013/12/21 06:00
MHDA- 2014/04/12 06:00
CRDT- 2013/12/21 06:00
PHST- 2013/11/07 [received]
PHST- 2013/11/08 [accepted]
PHST- 2013/12/17 [aheadofprint]
AID - S0015-0282(13)03263-9 [pii]
AID - 10.1016/j.fertnstert.2013.11.010 [doi]
PST - ppublish
SO  - Fertil Steril. 2014 Feb;101(2):337-8. doi: 10.1016/j.fertnstert.2013.11.010. Epub
      2013 Dec 17.

PMID- 24355049
OWN - NLM
STAT- MEDLINE
DA  - 20140224
DCOM- 20140505
IS  - 1556-5653 (Electronic)
IS  - 0015-0282 (Linking)
VI  - 101
IP  - 3
DP  - 2014 Mar
TI  - Progesterone level at oocyte retrieval predicts in vitro fertilization success in
      a short-antagonist protocol: a prospective cohort study.
PG  - 676-82
LID - 10.1016/j.fertnstert.2013.11.022 [doi]
LID - S0015-0282(13)03282-2 [pii]
AB  - OBJECTIVE: To evaluate the distribution of P levels on the day of oocyte
      retrieval as it relates to pregnancy outcome in an antagonist protocol, which may
      be at higher risk for elevated P levels. DESIGN: Prospective cohort study.
      SETTING: Academic IVF center. PATIENT(S): One hundred eighty-six women undergoing
      controlled ovarian hyperstimulation with an antagonist protocol. INTERVENTION(S):
      None. MAIN OUTCOME MEASURE(S): Implantation, pregnancy, and spontaneous abortion 
      rates were collected. RESULT(S): Implantation rate (positive hCG 14 days after
      ET) and pregnancy rate were significantly higher when the P level was <12 ng/mL
      on the day of oocyte retrieval. Miscarriage rates were higher when the P level
      was >/=12 ng/mL, although this did not reach statistical significance.
      CONCLUSION(S): Elevated P on the day of oocyte retrieval is associated with
      significantly lower implantation and ongoing pregnancy rates. This is the first
      study to date to both uncover the distribution of P on the day of oocyte
      retrieval in an antagonist cycle and determine the impact an elevation may have
      on pregnancy outcome.
CI  - Copyright (c) 2014 American Society for Reproductive Medicine. Published by
      Elsevier Inc. All rights reserved.
FAU - Nayak, Shweta
AU  - Nayak S
AD  - Magee-Women's Hospital, University of Pittsburgh Medical Center, Pittsburgh,
      Pennsylvania; Magee-Women's Research Institute, Pittsburgh, Pennsylvania.
FAU - Ochalski, Melanie E
AU  - Ochalski ME
AD  - Magee-Women's Hospital, University of Pittsburgh Medical Center, Pittsburgh,
      Pennsylvania; Magee-Women's Research Institute, Pittsburgh, Pennsylvania;
      Fertility Center, York, Pennsylvania.
FAU - Fu, Bo
AU  - Fu B
AD  - University of Pittsburgh, Pittsburgh, Pennsylvania.
FAU - Wakim, Kathryn-Mary
AU  - Wakim KM
AD  - Magee-Women's Hospital, University of Pittsburgh Medical Center, Pittsburgh,
      Pennsylvania.
FAU - Chu, Tian Jao
AU  - Chu TJ
AD  - Magee-Women's Research Institute, Pittsburgh, Pennsylvania.
FAU - Dong, Xinxin
AU  - Dong X
AD  - University of Pittsburgh, Pittsburgh, Pennsylvania.
FAU - Wakim, Anthony N
AU  - Wakim AN
AD  - Magee-Women's Hospital, University of Pittsburgh Medical Center, Pittsburgh,
      Pennsylvania. Electronic address: wakian@mail.magee.edu.
LA  - eng
PT  - Journal Article
DEP - 20131217
PL  - United States
TA  - Fertil Steril
JT  - Fertility and sterility
JID - 0372772
RN  - 0 (Biological Markers)
RN  - 4G7DS2Q64Y (Progesterone)
SB  - IM
MH  - Adult
MH  - Biological Markers/blood
MH  - Cohort Studies
MH  - Female
MH  - Fertilization in Vitro/*methods/trends
MH  - Humans
MH  - Oocyte Retrieval/*methods/trends
MH  - Predictive Value of Tests
MH  - Pregnancy
MH  - Pregnancy Outcome/epidemiology
MH  - Progesterone/*blood
MH  - Prospective Studies
MH  - Sperm Injections, Intracytoplasmic/methods/trends
OTO - NOTNLM
OT  - Progesterone level
OT  - antagonist cycle
OT  - oocyte retrieval
EDAT- 2013/12/21 06:00
MHDA- 2014/05/06 06:00
CRDT- 2013/12/21 06:00
PHST- 2013/06/25 [received]
PHST- 2013/11/14 [revised]
PHST- 2013/11/14 [accepted]
PHST- 2013/12/17 [aheadofprint]
AID - S0015-0282(13)03282-2 [pii]
AID - 10.1016/j.fertnstert.2013.11.022 [doi]
PST - ppublish
SO  - Fertil Steril. 2014 Mar;101(3):676-82. doi: 10.1016/j.fertnstert.2013.11.022.
      Epub 2013 Dec 17.

PMID- 24355047
OWN - NLM
STAT- MEDLINE
DA  - 20140224
DCOM- 20140505
IS  - 1556-5653 (Electronic)
IS  - 0015-0282 (Linking)
VI  - 101
IP  - 3
DP  - 2014 Mar
TI  - Unilateral oophorectomy results in compensatory follicular recruitment in the
      remaining ovary at time of ovarian stimulation for in vitro fertilization.
PG  - 722-7
LID - 10.1016/j.fertnstert.2013.11.019 [doi]
LID - S0015-0282(13)03279-2 [pii]
AB  - OBJECTIVE: To assess the effect of unilateral oophorectomy (UO) by assessing
      ovarian reserve (OVR) and the response to gonadotropin stimulation in women with 
      UO undergoing in vitro fertilization (IVF) compared with the response of the
      ipsilateral ovary of women without UO. DESIGN: Historical cohort study. SETTING: 
      Academic fertility clinic. PATIENT(S): Fifty-one women with single ovary compared
      with a referent group with both ovaries in a 1:2 fashion. INTERVENTION(S): None. 
      MAIN OUTCOME MEASURE(S): Day-3 follicle-stimulating hormone (FSH), estradiol, and
      antral follicle counts as measures of OVR, and IVF outcomes including number of
      follicles aspirated and oocytes retrieved. RESULT(S): The baseline demographics
      and serum markers of OVR were not different. Referent women had greater
      follicular yield and oocyte numbers when compared with women with UO; however,
      when compared with the ipsilateral ovary of the referents, women with UO had a
[truncated: 90,919,788 more chars]
