# Supplementary material for: Invisible Brain: Knowledge in Research Works and Neuron Activity
Source: PLoS One. 2016 Jul 20;11(7):e0158590. doi: 10.1371/journal.pone.0158590 (PMC4954711; doi:10.1371/journal.pone.0158590)
Supplement: S2 File — (ZIP) [file pone.0158590.s002.zip › IrritableBowelSyndrome.txt]

FN Thomson Reuters Web of Science™
VR 1.0
PT J
AU Paroly, SS
   Wang, FW
   Spraggon, L
   Merregaert, J
   Batourina, E
   Tycko, B
   Schmidt-Ott, KM
   Grimmond, S
   Little, M
   Mendelsohn, C
AF Paroly, Suneeta S.
   Wang, Fengwei
   Spraggon, Lee
   Merregaert, Joseph
   Batourina, Ekatherina
   Tycko, Benjamin
   Schmidt-Ott, Kai M.
   Grimmond, Sean
   Little, Melissa
   Mendelsohn, Cathy
TI Stromal Protein Ecm1 Regulates Ureteric Bud Patterning and Branching
SO PLOS ONE
LA English
DT Article
ID EXTRACELLULAR-MATRIX PROTEIN-1; RETINOL-BINDING-PROTEIN; LIPOID
   PROTEINOSIS; KIDNEY DEVELOPMENT; RENAL DEVELOPMENT; VITAMIN-A;
   MOLECULAR-CLONING; LICHEN-SCLEROSUS; GENE ECM1; MORPHOGENESIS
AB The interactions between the nephrogenic mesenchyme and the ureteric bud during kidney development are well documented. While recent studies have shed some light on the importance of the stroma during renal development, many of the signals generated in the stroma, the genetic pathways and interaction networks involving the stroma are yet to be identified. Our previous studies demonstrate that retinoids are crucial for branching of the ureteric bud and for patterning of the cortical stroma. In the present study we demonstrate that autocrine retinoic acid (RA) signaling in stromal cells is critical for their survival and patterning, and show that Extracellular matrix 1, Ecm1, a gene that in humans causes irritable bowel syndrome and lipoid proteinosis, is a novel RA-regulated target in the developing kidney, which is secreted from the cortical stromal cells surrounding the cap mesenchyme and ureteric bud. Our studies suggest that Ecm1 is required in the ureteric bud for regulating the distribution of Ret which is normally restricted to the tips, as inhibition of Ecm1 results in an expanded domain of Ret expression and reduced numbers of branches. We propose a model in which retinoid signaling in the stroma activates expression of Ecm1, which in turn down-regulates Ret expression in the ureteric bud cleft, where bifurcation normally occurs and normal branching progresses.
C1 [Paroly, Suneeta S.; Wang, Fengwei; Spraggon, Lee; Batourina, Ekatherina; Mendelsohn, Cathy] Columbia Univ, Irving Canc Res Ctr, Dept Urol, New York, NY USA.
   [Tycko, Benjamin] Columbia Univ, Inst Canc Genet, New York, NY USA.
   [Tycko, Benjamin] Columbia Univ, Taub Inst Res Alzheimers Dis & Aging Brain, New York, NY USA.
   [Merregaert, Joseph] Univ Antwerp, Dept Biochem, Mol Biotechnol Lab, Antwerp, Belgium.
   [Schmidt-Ott, Kai M.] Max Delbrueck Ctr Mol Med, Berlin, Germany.
   [Grimmond, Sean; Little, Melissa] Univ Queensland, Inst Mol Biosci, St Lucia, Qld, Australia.
RP Paroly, SS (reprint author), Early Coll, Bard High Sch, Long Isl City, NY USA.
EM sparoly@bhsec.bard.edu
RI Little, Melissa/A-6170-2010; Schmidt-Ott, Kai/F-4588-2011
OI Schmidt-Ott, Kai/0000-0002-7700-7142
FU NIH [DK055388]
FX This work was supported by NIH grant DK055388 to CM. The funders had no
   role in study design, data collection and analysis, decision to publish,
   or preparation of the manuscript.
NR 41
TC 1
Z9 1
PU PUBLIC LIBRARY SCIENCE
PI SAN FRANCISCO
PA 1160 BATTERY STREET, STE 100, SAN FRANCISCO, CA 94111 USA
SN 1932-6203
J9 PLOS ONE
JI PLoS One
PD DEC 31
PY 2013
VL 8
IS 12
AR e84155
DI 10.1371/journal.pone.0084155
PG 8
WC Multidisciplinary Sciences
SC Science & Technology - Other Topics
GA 284MV
UT WOS:000329323900049
ER

PT J
AU Ali, T
   Choe, J
   Awab, A
   Wagener, TL
   Orr, WC
AF Ali, Tauseef
   Choe, James
   Awab, Ahmed
   Wagener, Theodore L.
   Orr, William C.
TI Sleep, immunity and inflammation in gastrointestinal disorders
SO WORLD JOURNAL OF GASTROENTEROLOGY
LA English
DT Article
DE Sleep; Immune function; Immunity; Irritable bowel syndrome; Inflammatory
   bowel disease; Gastroesophageal reflux disease; Liver disorders; Colon
   cancer; Circadian rhythm
ID GASTROESOPHAGEAL-REFLUX DISEASE; IRRITABLE-BOWEL-SYNDROME;
   QUALITY-OF-LIFE; PRIMARY BILIARY-CIRRHOSIS; ULCERATIVE-COLITIS;
   CIRCADIAN-RHYTHMS; GENERAL-POPULATION; CROHNS-DISEASE; PHASE SYNDROME;
   TNF-ALPHA
AB Sleep disorders have become a global issue, and discovering their causes and consequences are the focus of many research endeavors. An estimated 70 million Americans suffer from some form of sleep disorder. Certain sleep disorders have been shown to cause neurocognitive impairment such as decreased cognitive ability, slower response times and performance detriments. Recent research suggests that individuals with sleep abnormalities are also at greater risk of serious adverse health, economic consequences, and most importantly increased all-cause mortality. Several research studies support the associations among sleep, immune function and inflammation. Here, we review the current research linking sleep, immune function, and gastrointestinal diseases and discuss the interdependent relationship between sleep and these gastrointestinal disorders. Different physiologic processes including immune system and inflammatory cytokines help regulate the sleep. The inflammatory cytokines such as tumor necrosis factor, interleukin-1 (IL-1), and IL-6 have been shown to be a significant contributor of sleep disturbances. On the other hand, sleep disturbances such as sleep deprivation have been shown to up regulate these inflammatory cytokines. Alterations in these cytokine levels have been demonstrated in certain gastrointestinal diseases such as inflammatory bowel disease, gastro-esophageal reflux, liver disorders and colorectal cancer. In turn, abnormal sleep brought on by these diseases is shown to contribute to the severity of these same gastrointestinal diseases. Knowledge of these relationships will allow gastroenterologists a great opportunity to enhance the care of their patients. (C) 2013 Baishideng Publishing Group Co., Limited. All rights reserved.
C1 [Ali, Tauseef] Univ Oklahoma, Hlth Sci Ctr, Ctr Inflammatory Bowel Dis, Oklahoma City, OK 73104 USA.
   [Choe, James; Orr, William C.] Univ Oklahoma, Hlth Sci Ctr, Dept Med, Oklahoma City, OK 73104 USA.
   [Awab, Ahmed] Sect Pulm & Crit Care, Dept Med, Oklahoma City, OK 73104 USA.
   [Wagener, Theodore L.] Univ Oklahoma, Hlth Sci Ctr, Dept Pediat, Oklahoma City, OK 73104 USA.
   [Orr, William C.] Lynn Hlth Sci Inst, Oklahoma City, OK 73112 USA.
RP Ali, T (reprint author), Univ Oklahoma, Hlth Sci Ctr, Ctr Inflammatory Bowel Dis, 920 SL Young Blvd WP 1345, Oklahoma City, OK 73104 USA.
EM tauseef-ali@ouhsc.edu
NR 103
TC 0
Z9 0
PU BAISHIDENG PUBL GRP CO LTD
PI WANCHAI
PA ROOM 1701, 17-F, HENAN BUILDING, NO. 90, JAFFE RD, WANCHAI, HONG KONG
   100025, PEOPLES R CHINA
SN 1007-9327
EI 2219-2840
J9 WORLD J GASTROENTERO
JI World J. Gastroenterol.
PD DEC 28
PY 2013
VL 19
IS 48
BP 9231
EP 9239
DI 10.3748/wjg.v19.i48.9231
PG 9
WC Gastroenterology & Hepatology
SC Gastroenterology & Hepatology
GA 281VS
UT WOS:000329129700010
ER

PT J
AU Qin, SY
   Jiang, HX
   Lu, DH
   Zhou, Y
AF Qin, Shan-Yu
   Jiang, Hai-Xing
   Lu, Dong-Hong
   Zhou, You
TI Association of interleukin-10 polymorphisms with risk of irritable bowel
   syndrome: A meta-analysis
SO WORLD JOURNAL OF GASTROENTEROLOGY
LA English
DT Article
DE Interleukin-10; Irritable bowel syndrome; Gene polymorphism;
   Case-control; Meta-analysis
ID CYTOKINE GENE POLYMORPHISMS; NECROSIS-FACTOR-ALPHA; PROMOTER
   POLYMORPHISMS; MAST-CELLS; INFLAMMATION; EXPRESSION; DISEASE; IL-10;
   INFECTION; CHILDREN
AB AIM: To clarify the current understanding of the association between interleukin-10 (IL-10) polymorphisms and the risk of irritable bowel syndrome (IBS).
   METHODS: We searched for studies in any language recorded in PubMed, Embase and Cochrane library before August 2013. The associations under allele contrast model, codominant model, dominant model, and recessive model were analyzed. The strengths of the association between IL-10 polymorphisms and IBS risk were estimated using odds ratios (OR) with 95% confidence interval (CI). Fixed effects model was used to pool the result if the test of heterogeneity was not significant, otherwise the random-effect model was selected.
   RESULTS: Eight case-control studies analyzing three single-nucleotide polymorphisms rs1800870 (-1082 A/G), rs1800871 (-819C/T), and rs1800872 (-592A/C) of the IL-10 gene, which involved 928 cases and 1363 controls, were eligible for our analysis. The results showed that rs1800870 polymorphisms were associated with a decreased risk of IBS (GG+GA vs AA: OR = 0.80, 95% CI: 0.66-0.96), (AA+GA vs GG: OR = 0.68, 95% CI: 0.52-0.90). Subgroup analysis revealed such association only existed in Caucasian ethnicity (AA+GA vs GG, OR = 0.70, 95% CI: 0.55-0.89). The rs1800872 polymorphisms were associated with an increased risk of IBS in Asian ethnicity (CC vs GG: OR = 1.29, 95% CI: 1.01-1.16). There were no associations between rs1800871 polymorphisms and the IBS risk.
   CONCLUSION: The results suggest that IL-10 rs1800870 confers susceptibility to the risk of IBS in Caucasian ethnicity, and the rs1800872 may associate with IBS risk in Asians. However, no significant associations are found between rs1800871 and IBS risk. (C) 2013 Baishideng Publishing Group Co., Limited. All rights reserved.
C1 [Qin, Shan-Yu; Jiang, Hai-Xing; Lu, Dong-Hong] Guangxi Med Univ, Affiliated Hosp 1, Dept Gastroenterol, Nanning 530021, Peoples R China.
   [Zhou, You] Minerva Fdn, Inst Med Res, FI-00290 Helsinki, Finland.
RP Jiang, HX (reprint author), Guangxi Med Univ, Affiliated Hosp 1, Dept Gastroenterol, Nanning 530021, Peoples R China.
EM zhouchin123@163.com
FU National Natural Science Foundation of China [81260083, 31360221]
FX Supported by National Natural Science Foundation of China, No. 81260083
   and No. 31360221
NR 43
TC 0
Z9 0
PU BAISHIDENG PUBL GRP CO LTD
PI WANCHAI
PA ROOM 1701, 17-F, HENAN BUILDING, NO. 90, JAFFE RD, WANCHAI, HONG KONG
   100025, PEOPLES R CHINA
SN 1007-9327
EI 2219-2840
J9 WORLD J GASTROENTERO
JI World J. Gastroenterol.
PD DEC 28
PY 2013
VL 19
IS 48
BP 9472
EP 9480
DI 10.3748/wjg.v19.i48.9472
PG 9
WC Gastroenterology & Hepatology
SC Gastroenterology & Hepatology
GA 281VS
UT WOS:000329129700037
ER

PT J
AU Mori, H
   Tsushimi, T
   Kobara, H
   Nishiyama, N
   Fujihara, S
   Matsunaga, T
   Ayagi, M
   Yachida, T
   Masaki, T
AF Mori, Hirohito
   Tsushimi, Takaaki
   Kobara, Hideki
   Nishiyama, Noriko
   Fujihara, Shintaro
   Matsunaga, Tae
   Ayagi, Maki
   Yachida, Tatsuo
   Masaki, Tsutomu
TI Endoscopic management of a rare granulation polyp in a colonic
   diverticulum
SO WORLD JOURNAL OF GASTROENTEROLOGY
LA English
DT Article
DE Diverticulitis; Endoscopy; Granulation polyp; Mucosal resection;
   Neoplasm; Recurrence
ID BAND LIGATION; DISEASE; POLYPECTOMY; HEMORRHAGE; CANCER
AB There are many case reports on colon diverticula that cause irritable bowel syndrome, constipation, bleeding, diverticulitis, stricture due to multiple recurrences of diverticulitis, and perforation. However, few articles have examined neoplasms that arise from a diverticulum, such as adenoma and adenocarcinoma, and there have been no reports of granulation polyps that arise from a colon diverticulum after recurrent diverticulitis. We observed a rare granulation polyp that arose from a diverticulum as a result of repeated episodes of local diverticulitis. Narrow band imaging magnified colonoscopy was very useful to diagnose the polyp as a granulation polyp because of the absence of a pit pattern on the surface of the polyp. We successfully resected the polyp using endoscopic mucosal resection. We inverted the diverticulum, and the resected stalk of the polyp was used to close the diverticulum with an over-the-scope clip. If a granulomatous polyp could arise from a diverticulum, differential diagnosis between a colon neoplasm and a granulomatous polyp would not only be difficult but also necessary for suitable endoscopic treatment. (C) 2013 Baishideng Publishing Group Co., Limited. All rights reserved.
C1 [Mori, Hirohito; Kobara, Hideki; Nishiyama, Noriko; Fujihara, Shintaro; Matsunaga, Tae; Ayagi, Maki; Yachida, Tatsuo; Masaki, Tsutomu] Kagawa Univ, Sch Med, Dept Gastroenterol, Kagawa 7610793, Japan.
   [Mori, Hirohito; Kobara, Hideki; Nishiyama, Noriko; Fujihara, Shintaro; Matsunaga, Tae; Ayagi, Maki; Yachida, Tatsuo; Masaki, Tsutomu] Kagawa Univ, Sch Med, Dept Neurol, Kagawa 7610793, Japan.
RP Mori, H (reprint author), Kagawa Univ, Sch Med, Dept Gastroenterol & Neurol, Kita Ku, 1750-1 Ikenobe, Kagawa 7610793, Japan.
EM hiro4884@med.kagawa-u.ac.jp
NR 11
TC 0
Z9 0
PU BAISHIDENG PUBL GRP CO LTD
PI WANCHAI
PA ROOM 1701, 17-F, HENAN BUILDING, NO. 90, JAFFE RD, WANCHAI, HONG KONG
   100025, PEOPLES R CHINA
SN 1007-9327
EI 2219-2840
J9 WORLD J GASTROENTERO
JI World J. Gastroenterol.
PD DEC 28
PY 2013
VL 19
IS 48
BP 9481
EP 9484
DI 10.3748/wjg.v19.i48.9481
PG 4
WC Gastroenterology & Hepatology
SC Gastroenterology & Hepatology
GA 281VS
UT WOS:000329129700038
ER

PT J
AU Fichna, J
   Wood, JT
   Papanastasiou, M
   Vadivel, SK
   Oprocha, P
   Salaga, M
   Sobczak, M
   Mokrowiecka, A
   Cygankiewicz, AI
   Zakrzewski, PK
   Malecka-Panas, E
   Krajewska, WM
   Koscielniak, P
   Makriyannis, A
   Storr, MA
AF Fichna, Jakub
   Wood, JodiAnne T.
   Papanastasiou, Malvina
   Vadivel, Subramanian K.
   Oprocha, Piotr
   Salaga, Maciej
   Sobczak, Marta
   Mokrowiecka, Anna
   Cygankiewicz, Adam I.
   Zakrzewski, Piotr K.
   Malecka-Panas, Ewa
   Krajewska, Wanda M.
   Koscielniak, Piotr
   Makriyannis, Alexandros
   Storr, Martin A.
TI Endocannabinoid and Cannabinoid-Like Fatty Acid Amide Levels Correlate
   with Pain-Related Symptoms in Patients with IBS-D and IBS-C: A Pilot
   Study
SO PLOS ONE
LA English
DT Article
ID IRRITABLE-BOWEL-SYNDROME; GASTROINTESTINAL MOTILITY; RECEPTOR
   IMMUNOREACTIVITY; PHARMACOGENETIC TRIAL; COLONIC MOTILITY; CB1
   RECEPTORS; GUINEA-PIG; MICE; BLOCKADE; LOCALIZATION
AB Aims: Irritable bowel syndrome (IBS) is a functional gastrointestinal (GI) disorder, associated with alterations of bowel function, abdominal pain and other symptoms related to the GI tract. Recently the endogenous cannabinoid system (ECS) was shown to be involved in the physiological and pathophysiological control of the GI function. The aim of this pilot study was to investigate whether IBS defining symptoms correlate with changes in endocannabinoids or cannabinoid like fatty acid levels in IBS patients.
   Methods: AEA, 2-AG, OEA and PEA plasma levels were determined in diarrhoea-predominant (IBS-D) and constipation-predominant (IBS-C) patients and were compared to healthy subjects, following the establishment of correlations between biolipid contents and disease symptoms. FAAH mRNA levels were evaluated in colonic biopsies from IBS-D and IBS-C patients and matched controls.
   Results: Patients with IBS-D had higher levels of 2AG and lower levels of OEA and PEA. In contrast, patients with IBS-C had higher levels of OEA. Multivariate analysis found that lower PEA levels are associated with cramping abdominal pain. FAAH mRNA levels were lower in patients with IBS-C.
   Conclusion: IBS subtypes and their symptoms show distinct alterations of endocannabinoid and endocannabinoid-like fatty acid levels. These changes may partially result from reduced FAAH expression. The here reported changes support the notion that the ECS is involved in the pathophysiology of IBS and the development of IBS symptoms.
C1 [Fichna, Jakub; Storr, Martin A.] Univ Calgary, Snyder Inst Chron Dis, Calgary, AB, Canada.
   [Fichna, Jakub; Storr, Martin A.] Univ Calgary, Dept Med, Div Gastroenterol, Calgary, AB, Canada.
   [Fichna, Jakub; Salaga, Maciej; Sobczak, Marta] Med Univ Lodz, Fac Med, Dept Biomol Chem, Lodz, Poland.
   [Mokrowiecka, Anna; Malecka-Panas, Ewa] Med Univ Lodz, Fac Med, Dept Digest Tract Dis, Lodz, Poland.
   [Wood, JodiAnne T.; Papanastasiou, Malvina; Vadivel, Subramanian K.; Makriyannis, Alexandros] Northeastern Univ, Ctr Drug Discovery, Boston, MA 02115 USA.
   [Oprocha, Piotr] AGH Univ Sci & Technol, Fac Appl Math, Krakow, Poland.
   [Cygankiewicz, Adam I.; Zakrzewski, Piotr K.; Krajewska, Wanda M.] Univ Lodz, Fac Biol & Environm Protect, Dept Cytobiochem, PL-90131 Lodz, Poland.
   [Koscielniak, Piotr] Jagiellonian Univ, Fac Math & Comp Sci, Krakow, Poland.
   [Storr, Martin A.] Univ Munich, Div Gastroenterol, Dept Med, Munich, Germany.
RP Storr, MA (reprint author), Univ Calgary, Snyder Inst Chron Dis, Calgary, AB, Canada.
EM Martin.Storr@med.uni-muenchen.de
RI Cygankiewicz, Adam/G-2776-2013; Oprocha, Piotr/A-2099-2009
OI Cygankiewicz, Adam/0000-0001-5807-2654; 
FU University of Calgary Research Grant Committee; Iuventus Plus program of
   the Polish Ministry of Science and Higher Education [0119/IP1/2011/71,
   0107/IP1/2013/72]; Deutsche Forschungsgemeinschaft [STO 645/6-1]
FX This work was supported by the University of Calgary Research Grant
   Committee (to MS), the Iuventus Plus program of the Polish Ministry of
   Science and Higher Education (0119/IP1/2011/71 and 0107/IP1/2013/72 to
   JF), and the Deutsche Forschungsgemeinschaft (STO 645/6-1 to MS). The
   funders had no role in study design, data collection and analysis,
   decision to publish, or preparation of the manuscript.
NR 42
TC 0
Z9 0
PU PUBLIC LIBRARY SCIENCE
PI SAN FRANCISCO
PA 1160 BATTERY STREET, STE 100, SAN FRANCISCO, CA 94111 USA
SN 1932-6203
J9 PLOS ONE
JI PLoS One
PD DEC 27
PY 2013
VL 8
IS 12
DI 10.1371/journal.pone.0085073
PG 8
WC Multidisciplinary Sciences
SC Science & Technology - Other Topics
GA 281RE
UT WOS:000329117900122
ER

PT J
AU Smith, DJ
   Martin, D
   McLean, G
   Langan, J
   Guthrie, B
   Mercer, SW
AF Smith, Daniel J.
   Martin, Daniel
   McLean, Gary
   Langan, Julie
   Guthrie, Bruce
   Mercer, Stewart W.
TI Multimorbidity in bipolar disorder and undertreatment of cardiovascular
   disease: a cross sectional study
SO BMC MEDICINE
LA English
DT Article
DE Bipolar disorder; Coronary heart disease; Medication; Comorbidity
ID MANIC-DEPRESSIVE PATIENTS; IRRITABLE-BOWEL-SYNDROME;
   PSYCHIATRIC-PATIENTS; EXCESS MORTALITY; PHYSICAL ILLNESS;
   MENTAL-DISORDER; HEALTH-CARE; POPULATION; SCHIZOPHRENIA; METAANALYSIS
AB Background: Individuals with serious mental disorders experience poor physical health, especially increased rates of cardiometabolic morbidity and premature morbidity. Recent evidence suggests that individuals with schizophrenia have numerous comorbid physical conditions that may be under-recorded and undertreated, but to date very few studies have explored this issue for bipolar disorder.
   Methods: We conducted a cross-sectional analysis of a dataset of 1,751,841 registered patients within 314 primary care practices in Scotland, UK. Bipolar disorder was identified using Read Codes recorded within electronic medical records. Data on 32 common chronic physical conditions were also assessed. Potential prescribing inequalities were evaluated by analysing prescribing data for coronary heart disease (CHD) and hypertension.
   Results: Compared to controls, individuals with bipolar disorder were significantly less likely to have no recorded physical conditions (OR 0.59, 95% CI 0.54 to 0.63) and significantly more likely to have one physical condition (OR 1.27, 95% CI 1.16 to 1.39), two physical conditions (OR 1.45, 95% CI 1.30 to 1.62) and three or more physical conditions (OR 1.44, 95% CI 1.30 to 1.64). People with bipolar disorder also had higher rates of thyroid disorders, chronic kidney disease, chronic pain, chronic obstructive airways disease and diabetes but, surprisingly, lower recorded rates of hypertension and atrial fibrillation. People with bipolar disorder and comorbid CHD or hypertension were significantly more likely to be prescribed no antihypertensive or cholesterol-lowering medications compared to controls, and bipolar individuals with CHD or hypertension were significantly less likely to be on two or more antihypertensive agents.
   Conclusions: Individuals with bipolar disorder are similar to individuals with schizophrenia in having a wide range of comorbid and multiple physical health conditions. They are also less likely than controls to have a primary-care record of cardiovascular conditions such as hypertension and atrial fibrillation. Those with a recorded diagnosis of CHD or hypertension were less likely to be treated with cardiovascular medications and were treated less intensively. This study highlights the high physical healthcare needs of people with bipolar disorder, and provides evidence for a systematic under-recognition and undertreatment of cardiovascular disease in this group.
C1 [Smith, Daniel J.; Martin, Daniel; Langan, Julie] Univ Glasgow, Gartnavel Royal Hosp, Inst Hlth & Wellbeing, Glasgow G12 0XH, Lanark, Scotland.
   [McLean, Gary; Mercer, Stewart W.] Univ Glasgow, Inst Hlth & Wellbeing, Glasgow G12 9LX, Lanark, Scotland.
   [Guthrie, Bruce] Univ Dundee, Qual Safety & Informat Res Grp, Dundee DD2 4BF, Scotland.
RP Smith, DJ (reprint author), Univ Glasgow, Gartnavel Royal Hosp, Inst Hlth & Wellbeing, 1055 Great Western Rd, Glasgow G12 0XH, Lanark, Scotland.
EM Daniel.Smith@glasgow.ac.uk
FU Chief Scientist Office of the Scottish Government Health Directorates
   [ARPG/07/1]; Scottish School of Primary Care
FX We thank the Chief Scientist Office of the Scottish Government Health
   Directorates (Applied Research Programme Grant ARPG/07/1); the Scottish
   School of Primary Care, which part-supported SWM's post and the
   development of the Applied Research Programme; and the Primary Care
   Clinical Informatics Unit at the University of Aberdeen, which provided
   the data. The views in this publication are not necessarily the views of
   the University of Aberdeen of University of Glasgow, their agents, or
   employees. We thank Katie Wilde and Fiona Chaloner of the University of
   Aberdeen, who performed the initial data extraction and management.
NR 41
TC 1
Z9 1
PU BIOMED CENTRAL LTD
PI LONDON
PA 236 GRAYS INN RD, FLOOR 6, LONDON WC1X 8HL, ENGLAND
SN 1741-7015
J9 BMC MED
JI BMC Med.
PD DEC 23
PY 2013
VL 11
AR 263
DI 10.1186/1741-7015-11-263
PG 11
WC Medicine, General & Internal
SC General & Internal Medicine
GA 294OS
UT WOS:000330056800001
ER

PT J
AU Halliez, MCM
   Buret, AG
AF Halliez, Marie C. M.
   Buret, Andre G.
TI Extra-intestinal and long term consequences of Giardia duodenalis
   infections
SO WORLD JOURNAL OF GASTROENTEROLOGY
LA English
DT Review
DE Giardiasis; Inflammatory disorders; Extra-intestinal manifestations of
   enteritis; Failure to thrive; Post-infectious irritable bowel syndrome
ID IRRITABLE-BOWEL-SYNDROME; CHRONIC-FATIGUE-SYNDROME; INTESTINAL PARASITIC
   INFECTIONS; EPITHELIAL BARRIER FUNCTION; EARLY-CHILDHOOD DIARRHEA;
   SYMPTOMS 2 YEARS; LAMBLIA INFECTION; HYPOKALEMIC MYOPATHY;
   NUTRITIONAL-STATUS; FENBENDAZOLE TREATMENT
AB Giardiasis is the most common waterborne parasitic infection of the human intestine worldwide. The etiological agent, Giardia duodenalis (syn. G. intestinalis, G. lamblia), is a flagellated, binucleated protozoan parasite which infects a wide array of mammalian hosts. Human giardiasis is a true cosmopolitan pathogen, with highest prevalence in developing countries. Giardiasis can present with a broad range of clinical manifestations from asymptomatic, to acute or chronic diarrheal disease associated with abdominal pain and nausea. Most infections are self-limiting, although re-infection and chronic infection can occur. Recent evidence indicating that Giardia may cause chronic post-infectious gastrointestinal complications have made it a topic of intense research. The causes of the post-infectious clinical manifestations due to Giardia, even after complete elimination of the parasite, remain obscure. This review offers a state-of-the-art discussion on the long-term consequences of Giardia infections, from extra-intestinal manifestations, growth and cognitive deficiencies, to post-infectious irritable bowel syndrome. The discussion also sheds light on some of the novel mechanisms recently implicated in the production of these post-infectious manifestations. (C) 2013 Baishideng Publishing Group Co., Limited. All rights reserved.
C1 [Halliez, Marie C. M.; Buret, Andre G.] Univ Calgary, Inflammat Res Network, Dept Biol Sci, Calgary, AB T2N 1N4, Canada.
   [Halliez, Marie C. M.] Rouen Univ Hosp, Dept Parasitol, F-76183 Rouen, France.
   [Halliez, Marie C. M.] Univ Rouen, Inst Biomed & Res, EA 3800, F-76183 Rouen, France.
RP Buret, AG (reprint author), Univ Calgary, Inflammat Res Network, Dept Biol Sci, 2500 Univ Dr NW, Calgary, AB T2N 1N4, Canada.
EM aburet@ucalgary.ca
FU Natural Sciences and Engineering Research Council of Canada; Natural
   Sciences and Engineering Research Council of Canada (CREATE);
   France-Canada Research Fund; "Ministere de l'enseignement superieur et
   de la recherche", French Ministry of Secondary Education and Research
FX Supported by Grants from the Natural Sciences and Engineering Research
   Council of Canada ( individual operating and CREATE), the France-Canada
   Research Fund; and the "Ministere de l'enseignement superieur et de la
   recherche", French Ministry of Secondary Education and Research
NR 129
TC 1
Z9 1
PU BAISHIDENG PUBL GRP CO LTD
PI WANCHAI
PA ROOM 1701, 17-F, HENAN BUILDING, NO. 90, JAFFE RD, WANCHAI, HONG KONG
   100025, PEOPLES R CHINA
SN 1007-9327
EI 2219-2840
J9 WORLD J GASTROENTERO
JI World J. Gastroenterol.
PD DEC 21
PY 2013
VL 19
IS 47
BP 8974
EP 8985
DI 10.3748/wjg.v19.i47.8974
PG 12
WC Gastroenterology & Hepatology
SC Gastroenterology & Hepatology
GA 281VP
UT WOS:000329129400020
ER

PT J
AU Brugmann, SA
   Wells, JM
AF Brugmann, Samantha A.
   Wells, James M.
TI Building additional complexity to in vitro-derived intestinal tissues
SO STEM CELL RESEARCH & THERAPY
LA English
DT Review
DE human induced pluripotent stem cells; embryonic stem cells; neural crest
   intestine; organoids
ID PLURIPOTENT STEM-CELLS; NEURAL CREST CELLS; IN-VITRO; SOX10 MUTATIONS;
   DIFFERENTIATION; ENDODERM; WNT; EPITHELIUM; NICHE; GUT
AB Gastrointestinal (GI) disorders affect up to 25% of the US population. Common intestinal disorders include malabsorption, irritable bowel syndrome and fecal incontinence. Some GI disorders such as Hirschsprung's disease have a genetic basis and are associated with an absence or paucity of enteric nerves. Current treatment plans for GI disorders range from changes in diet to bowel resection, and there are very few drugs available that target the primary deficiencies in intestinal function such as controlled peristalsis. While animal models can recapitulate the broad range of intestinal pathologies of the GI tract, they are intrinsically complicated and of low throughput. Several in vitro systems have been established, and these range from epithelial enteroids to more complex organoids, which contain most intestinal cell types. One of the more complex organoid systems was derived from adult mouse intestines and contains functional enteric nerves and smooth muscle capable of peristalsis. Establishing an equivalent human intestinal system is challenging due to limited access and variable quality of human intestinal tissues. However, owing to recent advances, it is possible to differentiate human induced and embryonic pluripotent stem cells, collectively called pluripotent stem cells, into human intestinal organoids (HIOs) in vitro. Although HIOs contain a significant degree of epithelial and mesenchymal complexity, they lack enteric nerves and thus are unable to model the peristaltic movements of the gut. The goal of this review is to discuss approaches to generate complex in vitro systems that can be used to more comprehensively model common intestinal pathologies. New and more biologically complete human models of the intestine would allow for unprecedented studies of the cellular and molecular basis of normal and pathological gut function. Furthermore, fully functional HIOs could serve as a platform for preclinical drug studies to model absorption and efficacy.
C1 [Brugmann, Samantha A.; Wells, James M.] Cincinnati Childrens Hosp, Dept Pediat, Div Dev Biol, Cincinnati, OH 45229 USA.
   [Brugmann, Samantha A.] Cincinnati Childrens Hosp, Dept Surg, Div Plast Surg, Cincinnati, OH 45229 USA.
   [Wells, James M.] Cincinnati Childrens Hosp, Dept Pediat, Div Endocrinol, Cincinnati, OH 45229 USA.
RP Wells, JM (reprint author), Cincinnati Childrens Hosp, Dept Pediat, Div Dev Biol, 3333 Burnet Ave, Cincinnati, OH 45229 USA.
EM James.Wells@cchmc.org
FU National Institutes of Health [R01DK092456, R01DK080823, U18 TR000546]
FX The authors acknowledge National Institutes of Health grants
   R01DK092456, R01DK080823 and U18 TR000546 for funding related to the
   research described in this review. The publication costs for this
   article were funded by National Institutes of Health grant U18 TR000546.
NR 26
TC 0
Z9 0
PU BIOMED CENTRAL LTD
PI LONDON
PA 236 GRAYS INN RD, FLOOR 6, LONDON WC1X 8HL, ENGLAND
SN 1757-6512
J9 STEM CELL RES THER
JI Stem Cell Res. Ther.
PD DEC 20
PY 2013
VL 4
SU 1
AR S1
DI 10.1186/scrt362
PG 5
WC Cell Biology; Medicine, Research & Experimental
SC Cell Biology; Research & Experimental Medicine
GA 286DG
UT WOS:000329444700002
ER

PT J
AU Abdulsalam, AM
   Ithoi, I
   Al-Mekhlafi, HM
   Al-Mekhlafi, AM
   Ahmed, A
   Surin, J
AF Abdulsalam, Awatif M.
   Ithoi, Init
   Al-Mekhlafi, Hesham M.
   Al-Mekhlafi, Abdulsalam M.
   Ahmed, Abdulhamid
   Surin, Johari
TI Subtype Distribution of Blastocystis Isolates in Sebha, Libya
SO PLOS ONE
LA English
DT Article
ID POLYMERASE-CHAIN-REACTION; IRRITABLE-BOWEL-SYNDROME; MOLECULAR
   CHARACTERIZATION; CLINICAL-SIGNIFICANCE; GENETIC DIVERSITY; ZOO ANIMALS;
   PHYLOGENETIC ANALYSIS; DRINKING-WATER; HOMINIS; IDENTIFICATION
AB Background: Blastocystis is a genetically diverse and a common intestinal parasite of humans with a controversial pathogenic potential. This study was carried out to identify the Biastocystis subtypes and their association with demographic and socioeconomic factors among outpatients living in Sebha city, Libya.
   Methods/Findings: Blastocystis in stool samples were cultured followed by isolation, PCR amplification of a partial SSU rDNA gene, cloning, and sequencing. The DNA sequences of isolated clones showed 98.3% to 100% identity with the reference Blastocystis isolates from the Genbank. Multiple sequence alignment showed polymorphism from one to seven base substitution and/or insertion/deletion in several groups of non-identical nucleotides clones. Phylogenetic analysis revealed three assemblage subtypes (ST) with ST1 as the most prevalent (51.1%) followed by ST2 (24.4%), ST3 (17.8%) and mixed infections of two concurrent subtypes (6.7%).
   Blastocystis: ST1 infection was significantly associated with female (P = 0.009) and low educational level (P = 0.034). ST2 was also significantly associated with low educational level (P= 0.008) and ST3 with diarrhoea (P = 0.008).
   Conclusion: Phylogenetic analysis of Libyan Blastocystis isolates identified three different subtypes; with ST1 being the predominant subtype and its infection was significantly associated with female gender and low educational level. More extensive studies are needed in order to relate each Blastocystis subtype with clinical symptoms and potential transmission sources in this community.
C1 [Abdulsalam, Awatif M.; Ithoi, Init; Al-Mekhlafi, Hesham M.; Surin, Johari] Univ Malaya, Fac Med, Dept Parasitol, Kuala Lumpur, Malaysia.
   [Abdulsalam, Awatif M.] Univ Sebha, Fac Engn & Technol, Dept Med Lab Sci, Sebha, Libya.
   [Al-Mekhlafi, Hesham M.; Al-Mekhlafi, Abdulsalam M.] Sanaa Univ, Fac Med & Hlth Sci, Dept Parasitol, Sanaa, Yemen.
   [Ahmed, Abdulhamid] Umaru Musa Yaradua Univ, Fac Nat & Appl Sci, Dept Biol, Katsina, Nigeria.
RP Abdulsalam, AM (reprint author), Univ Malaya, Fac Med, Dept Parasitol, Kuala Lumpur, Malaysia.
EM fafo_1979@yahoo.com; init@um.edu.my
RI INIT, ITHOI/B-8660-2010; AL-MEKHLAFI, HESHAM/B-8627-2010
OI INIT, ITHOI/0000-0001-8698-4546; AL-MEKHLAFI, HESHAM/0000-0003-2582-7410
FU University of Malaya [PV074/2011B]; UM High Impact Research Grant from
   the Ministry of Higher Education, Malaysia [UM-MOHE
   UM.C/625/1/HIR/MOHE/MED/18]
FX This study was supported by the University of Malaya Postgraduate
   Research Grant (No PV074/2011B) and UM High Impact Research Grant
   UM-MOHE UM.C/625/1/HIR/MOHE/MED/18 from the Ministry of Higher
   Education, Malaysia. The funders had no role in study design, data
   collection and analysis, decision to publish, or preparation of the
   manuscript.
NR 86
TC 0
Z9 0
PU PUBLIC LIBRARY SCIENCE
PI SAN FRANCISCO
PA 1160 BATTERY STREET, STE 100, SAN FRANCISCO, CA 94111 USA
SN 1932-6203
J9 PLOS ONE
JI PLoS One
PD DEC 20
PY 2013
VL 8
IS 12
AR e84372
DI 10.1371/journal.pone.0084372
PG 11
WC Multidisciplinary Sciences
SC Science & Technology - Other Topics
GA 276IX
UT WOS:000328745100166
ER

PT J
AU Carroll, SY
   O'Mahony, SM
   Grenham, S
   Cryan, JF
   Hyland, NP
AF Carroll, Siobhan Yvonne
   O'Mahony, Siobhain Mary
   Grenham, Susan
   Cryan, John Francis
   Hyland, Niall Patrick
TI Disodium Cromoglycate Reverses Colonic Visceral Hypersensitivity and
   Influences Colonic Ion Transport in a Stress-Sensitive Rat Strain
SO PLOS ONE
LA English
DT Article
ID IRRITABLE-BOWEL-SYNDROME; PERITONEAL MAST-CELLS; NEONATAL
   MATERNAL-DEPRIVATION; INDUCED HISTAMINE-RELEASE; CONNECTIVE-TISSUE-TYPE;
   LONG-TERM ALTERATIONS; SODIUM CROMOGLYCATE; ANTIALLERGIC COMPOUNDS;
   RESTRAINT STRESS; IN-VITRO
AB The interface between psychiatry and stress-related gastrointestinal disorders (GI), such as irritable bowel syndrome (IBS), is well established, with anxiety and depression the most frequently occurring comorbid conditions. Moreover, stress-sensitive Wistar Kyoto (WKY) rats, which display anxiety-and depressive-like behaviors, exhibit GI disturbances akin to those observed in stress-related GI disorders. Additionally, there is mounting preclinical and clinical evidence implicating mast cells as significant contributors to the development of abdominal visceral pain in IBS. In this study we examined the effects of the rat connective tissue mast cell (CTMC) stabiliser, disodium cromoglycate (DSCG) on visceral hypersensitivity and colonic ion transport, and examined both colonic and peritoneal mast cells from stress-sensitive WKY rats. DSCG significantly decreased abdominal pain behaviors induced by colorectal distension in WKY animals independent of a reduction in colonic rat mast cell mediator release. We further demonstrated that mast cell-stimulated colonic ion transport was sensitive to inhibition by the mast cell stabiliser DSCG, an effect only observed in stress-sensitive rats. Moreover, CTMC-like mast cells were significantly increased in the colonic submucosa of WKY animals, and we observed a significant increase in the proportion of intermediate, or immature, peritoneal mast cells relative to control animals. Collectively our data further support a role for mast cells in the pathogenesis of stress-related GI disorders.
C1 [Carroll, Siobhan Yvonne; O'Mahony, Siobhain Mary; Grenham, Susan; Cryan, John Francis; Hyland, Niall Patrick] Natl Univ Ireland Univ Coll Cork, Alimentary Pharmabiot Ctr, Cork, Ireland.
   [Carroll, Siobhan Yvonne; Hyland, Niall Patrick] Natl Univ Ireland Univ Coll Cork, Dept Pharmacol & Therapeut, Cork, Ireland.
   [O'Mahony, Siobhain Mary; Grenham, Susan; Cryan, John Francis] Natl Univ Ireland Univ Coll Cork, Dept Anat & Neurosci, Cork, Ireland.
RP Hyland, NP (reprint author), Natl Univ Ireland Univ Coll Cork, Alimentary Pharmabiot Ctr, Cork, Ireland.
EM n.hyland@ucc.ie
FU Science Foundation Ireland [02/CE/B124, 07/CE/B1368]
FX This work was supported by Science Foundation Ireland through a Centre
   Grant to the Alimentary Pharmabiotic Centre, University College Cork,
   Cork, Ireland (02/CE/B124 and 07/CE/B1368). The funders had no role in
   study design, data collection and analysis, decision to publish, or
   preparation of the manuscript.
NR 62
TC 0
Z9 0
PU PUBLIC LIBRARY SCIENCE
PI SAN FRANCISCO
PA 1160 BATTERY STREET, STE 100, SAN FRANCISCO, CA 94111 USA
SN 1932-6203
J9 PLOS ONE
JI PLoS One
PD DEC 18
PY 2013
VL 8
IS 12
DI 10.1371/journal.pone.0084718
PG 9
WC Multidisciplinary Sciences
SC Science & Technology - Other Topics
GA 276HL
UT WOS:000328740300157
ER

PT J
AU Luo, J
   Wang, T
   Liang, S
   Hu, X
   Li, W
   Jin, F
AF Luo, Jia
   Wang, Tao
   Liang, Shan
   Hu, Xu
   Li, Wei
   Jin, Feng
TI Experimental gastritis leads to anxiety- and depression-like behaviors
   in female but not male rats
SO BEHAVIORAL AND BRAIN FUNCTIONS
LA English
DT Article
DE Gastrointestinal-brain axis; Iodoacetamide-induced gastritis; Anxiety;
   Depression; Gender difference
ID FOS MESSENGER-RNA; IRRITABLE-BOWEL-SYNDROME; REPEATED RESTRAINT STRESS;
   ESTROGEN-RECEPTOR-ALPHA; PITUITARY-ADRENAL AXIS; EARLY GENE-EXPRESSION;
   C-FOS; PARAVENTRICULAR NUCLEUS; GENDER-DIFFERENCES;
   CITROBACTER-RODENTIUM
AB Human and animals studies support the idea that there is a gender-related co-morbidity of pain-related and inflammatory gastrointestinal (GI) diseases with psychological disorders. This co-morbidity is the evidence for the existence of GI-brain axis which consists of immune (cytokines), neural (vagus nerve) and neuroendocrine (HPA axis) pathways. Psychological stress causes disturbances in GI physiology, such as altered GI barrier function, changes in motility and secretion, development of visceral hypersensitivity, and dysfunction of inflammatory responses. Whether GI inflammation would exert impact on psychological behavior is not well established. We examined the effect of experimental gastritis on anxiety-and depression-like behaviors in male and female Sprague-Dawley rats, and evaluated potential mechanisms of action. Gastritis was induced by adding 0.1% (w/v) iodoacetamide (IAA) to the sterile drinking water for 7 days. Sucrose preference test assessed the depression-like behavior, open field test and elevated plus maze evaluated the anxiety-like behavior. IAA treatment induced gastric inflammation in rats of either gender. No behavioral abnormality or dysfunction of GI-brain axis was observed in male rats with IAA-induced gastritis. Anxiety- and depression-like behaviors were apparent and the HPA axis was hyperactive in female rats with IAA-induced gastritis. Our results show that gastric inflammation leads to anxiety- and depression-like behaviors in female but not male rats via the neuroendocrine (HPA axis) pathway, suggesting that the GI inflammation can impair normal brain function and induce changes in psychological behavior in a gender-related manner through the GI-to-brain signaling.
C1 [Luo, Jia; Wang, Tao; Liang, Shan; Hu, Xu; Li, Wei; Jin, Feng] Chinese Acad Sci, Inst Psychol, Key Lab Mental Hlth, Beijing 100101, Peoples R China.
   [Luo, Jia; Liang, Shan; Li, Wei] Univ Chinese Acad Sci, Beijing, Peoples R China.
RP Jin, F (reprint author), Chinese Acad Sci, Inst Psychol, Key Lab Mental Hlth, Beijing 100101, Peoples R China.
EM jinfeng@psych.ac.cn
NR 89
TC 0
Z9 0
PU BIOMED CENTRAL LTD
PI LONDON
PA 236 GRAYS INN RD, FLOOR 6, LONDON WC1X 8HL, ENGLAND
SN 1744-9081
J9 BEHAV BRAIN FUNCT
JI Behav. Brain Funct.
PD DEC 17
PY 2013
VL 9
AR 46
DI 10.1186/1744-9081-9-46
PG 12
WC Behavioral Sciences; Neurosciences
SC Behavioral Sciences; Neurosciences & Neurology
GA 292NS
UT WOS:000329909500001
ER

PT J
AU Enck, P
   Hefner, J
   Herbert, BM
   Mazurak, N
   Weimer, K
   Muth, ER
   Zipfel, S
   Martens, U
AF Enck, Paul
   Hefner, Jochen
   Herbert, Beate M.
   Mazurak, Nazar
   Weimer, Katja
   Muth, Eric R.
   Zipfel, Stephan
   Martens, Ute
TI Sensitivity and Specificity of Hypnosis Effects on Gastric Myoelectrical
   Activity
SO PLOS ONE
LA English
DT Article
ID IRRITABLE-BOWEL-SYNDROME; GUT-DIRECTED HYPNOTHERAPY;
   ELECTROGASTROGRAPHIC EGG ACTIVITIES; FUNCTIONAL ABDOMINAL-PAIN; WATER
   LOAD TEST; HYPNOTIC-SUSCEPTIBILITY; COGNITIVE HYPNOTHERAPY; RECTAL
   SENSITIVITY; GASTROINTESTINAL SYMPTOMS; ULCERATIVE-COLITIS
AB Objectives: The effects of hypnosis on physiological (gastrointestinal) functions are incompletely understood, and it is unknown whether they are hypnosis-specific and gut-specific, or simply unspecific effects of relaxation.
   Design: Sixty-two healthy female volunteers were randomly assigned to either a single session of hypnotic suggestion of ingesting an appetizing meal and an unappetizing meal, or to relax and concentrate on having an appetizing or unappetizing meal, while the electrogastrogram (EGG) was recorded. At the end of the session, participants drank water until they felt full, in order to detect EGG-signal changes after ingestion of a true gastric load. During both conditions participants reported their subjective well-being, hunger and disgust at several time points.
   Results: Imagining eating food induced subjective feelings of hunger and disgust as well as changes in the EGG similar to, but more pronounced than those seen with a real gastric water load during both hypnosis and relaxation conditions. These effects were more pronounced when imagining an appetizing meal than with an unappetizing meal. There was no significant difference between the hypnosis and relaxation conditions.
   Conclusion: Imagination with and without hypnosis exhibits similar changes in subjective and objective measures in response to imagining an appetizing and an unappetizing food, indicating high sensitivity but low specificity.
C1 [Enck, Paul; Weimer, Katja; Zipfel, Stephan; Martens, Ute] Univ Hosp, Dept Psychosomat Med, Tubingen, Germany.
   [Hefner, Jochen] Univ Hosp, Dept Internal Med 2, Wurzburg, Germany.
   [Herbert, Beate M.] Univ Ulm, Dept Hlth Psychol, Inst Psychol & Educ, D-89069 Ulm, Germany.
   [Mazurak, Nazar] Ivano Frankivsk Natl Med Univ, Cent Res Dept, Ivano Frankivsk, Ukraine.
   [Muth, Eric R.] Clemson Univ, Dept Psychol, Clemson, SC 29634 USA.
RP Enck, P (reprint author), Univ Hosp, Dept Psychosomat Med, Tubingen, Germany.
EM paul.enck@uni-tuebingen.de
FU Deutsche Forschungsgemeinschaft; Tuebingen University
FX We acknowledge support by Deutsche Forschungsgemeinschaft and Open
   Access Publishing Fund of Tuebingen University to the production costs
   of this paper. The study was supported by intramural (departmental)
   funds. The funders had no role in study design, data collection and
   analysis, decision to publish, or preparation of the manuscript.
NR 62
TC 1
Z9 1
PU PUBLIC LIBRARY SCIENCE
PI SAN FRANCISCO
PA 1160 BATTERY STREET, STE 100, SAN FRANCISCO, CA 94111 USA
SN 1932-6203
J9 PLOS ONE
JI PLoS One
PD DEC 16
PY 2013
VL 8
IS 12
AR e83486
DI 10.1371/journal.pone.0083486
PG 9
WC Multidisciplinary Sciences
SC Science & Technology - Other Topics
GA 276GD
UT WOS:000328735700126
ER

PT J
AU Tang, QL
   Lin, GY
   Zhang, MQ
AF Tang, Qing-Lin
   Lin, Guo-Yao
   Zhang, Ming-Qing
TI Cognitive-behavioral therapy for the management of irritable bowel
   syndrome
SO WORLD JOURNAL OF GASTROENTEROLOGY
LA English
DT Review
DE Cognitive-behavioral therapy; Irritable bowel syndrome; Psychological
   treatment
ID RANDOMIZED CONTROLLED-TRIAL; FUNCTIONAL GASTROINTESTINAL DISORDERS;
   QUALITY-OF-LIFE; PRIMARY-CARE; SELF-MANAGEMENT; ANTISPASMODIC TREATMENT;
   CLINICAL-TRIAL; DIAGNOSIS; DEPRESSION; EXPOSURE
AB Irritable bowel syndrome (IBS) is a common disorder, reported to be found in 5%-20% of the general population. Its management accounts for up to 25% of a gastroenterologist's workload in the outpatient department, and the main symptoms are abdominal pain, bloating, and altered bowel habits. Despite a great amount of available pharmacological treatments aimed at a wide variety of gastrointestinal and brain targets, many patients have not shown adequate symptom relief. In recent years, there has been increasing evidence to suggest that psychological treatments, in particular cognitive-behavioral therapy (CBT), are effective for the management of IBS. This review discusses CBT for the management of IBS. CBT has proved to be effective in alleviating the physical and psychological symptoms of IBS and has thus been recommended as a treatment option for the syndrome. (C) 2013 Baishideng Publishing Group Co., Limited. All rights reserved.
C1 [Tang, Qing-Lin; Zhang, Ming-Qing] Xiamen Univ, Affiliated Southeast Hosp, Dept Gastroenterol, Hosp PLA 175, Zhangzhou 363000, Fujian Province, Peoples R China.
   [Tang, Qing-Lin; Lin, Guo-Yao] Minnan Normal Univ, Inst Appl Psychol, Zhangzhou 363000, Fujian Province, Peoples R China.
RP Zhang, MQ (reprint author), Xiamen Univ, Affiliated Southeast Hosp, Dept Gastroenterol, Hosp PLA 175, 269 Middle Zhanghua Rd, Zhangzhou 363000, Fujian Province, Peoples R China.
EM zhangmingqing20@163.com
NR 68
TC 0
Z9 0
PU BAISHIDENG PUBL GRP CO LTD
PI WANCHAI
PA ROOM 1701, 17-F, HENAN BUILDING, NO. 90, JAFFE RD, WANCHAI, HONG KONG
   100025, PEOPLES R CHINA
SN 1007-9327
EI 2219-2840
J9 WORLD J GASTROENTERO
JI World J. Gastroenterol.
PD DEC 14
PY 2013
VL 19
IS 46
BP 8605
EP 8610
DI 10.3748/wjg.v19.i46.8605
PG 6
WC Gastroenterology & Hepatology
SC Gastroenterology & Hepatology
GA 281VN
UT WOS:000329129200015
ER

PT J
AU Andrae, DA
   Patrick, DL
   Drossman, DA
   Covington, PS
AF Andrae, David A.
   Patrick, Donald L.
   Drossman, Douglas A.
   Covington, Paul S.
TI Evaluation of the Irritable Bowel Syndrome Quality of Life (IBS-QOL)
   questionnaire in diarrheal-predominant irritable bowel syndrome patients
SO HEALTH AND QUALITY OF LIFE OUTCOMES
LA English
DT Article
DE IBS-QOL; Patient-reported Outcomes; Psychometrics; HRQOL; Irritable
   Bowel Syndrome; Diarrhea; Eluxadoline
ID COEFFICIENT ALPHA; RELIABILITY; VALIDATION
AB Background: Diarrhea-predominant irritable bowel syndrome (IBS-d) significantly diminishes the health-related quality of life (HRQOL) of patients. Psychological and social impacts are common with many IBS-d patients reporting comorbid depression, anxiety, decreased intimacy, and lost working days. The Irritable Bowel Syndrome Quality of Life (IBS-QOL) questionnaire is a 34-item instrument developed and validated for measurement of HRQOL in non-subtyped IBS patients. The current paper assesses this previously-validated instrument employing data collected from 754 patients who participated in a randomized clinical trial of a novel treatment, eluxadoline, for IBS-d.
   Methods: Psychometric methods common to HRQOL research were employed to evaluate the IBS-QOL. Many of the historical analyses of the IBS-QOL validations were used. Other techniques that extended the original methods were applied where more appropriate for the current dataset. In IBS-d patients, we analyzed the items and substructure of the IBS-QOL via item reduction, factor structure, internal consistency, reproducibility, construct validity, and ability to detect change.
   Results: This study supports the IBS-QOL as a psychometrically valid measure. Factor analyses suggested that IBS-specific QOL as measured by the IBS-QOL is a unidimensional construct. Construct validity was further buttressed by significant correlations between IBS-QOL total scores and related measures of IBS-d severity including the historically-relevant Irritable Bowel Syndrome Adequate Relief (IBS-AR) item and the FDA's Clinical Responder definition. The IBS-QOL also showed a significant ability to detect change as evidenced by analysis of treatment effects. A minority of the items, unrelated to the IBS-d, performed less well by the standards set by the original authors.
   Conclusions: We established that the IBS-QOL total score is a psychometrically valid measure of HRQOL in IBS-d patients enrolled in this study. Our analyses suggest that the IBS-QOL items demonstrate very good construct validity and ability to detect changes due to treatment effects. Furthermore, our analyses suggest that the IBS-QOL items measure a univariate construct and we believe further modeling of the IBS-QOL from an item response theory (IRT) approach under both non-treatment and treatment conditions would greatly further our understanding as item-based methods could be used to develop a short form.
C1 [Andrae, David A.; Covington, Paul S.] Furiex Pharmaceut Inc, Morrisville, NC 27560 USA.
   [Patrick, Donald L.] Univ Washington, Sch Publ Hlth, Dept Hlth Serv, Seattle, WA 98195 USA.
   [Drossman, Douglas A.] Educ & Practice Biopsychosocial Care LLC, Drossman Ctr, Chapel Hill, NC USA.
   [Drossman, Douglas A.] UNC Ctr Funct GI & Motil Disorders, Chapel Hill, NC USA.
RP Andrae, DA (reprint author), Furiex Pharmaceut Inc, 3900 Paramount Pkwy,Suite 150, Morrisville, NC 27560 USA.
EM David.Andrae@furiex.com
FU Furiex Pharmaceuticals
FX The current project was funded by Furiex Pharmaceuticals. DAA and PSC
   are employees of Furiex and both own stock in the company. DLP and DAD
   are paid consultants to Furiex.
NR 34
TC 1
Z9 1
PU BIOMED CENTRAL LTD
PI LONDON
PA 236 GRAYS INN RD, FLOOR 6, LONDON WC1X 8HL, ENGLAND
SN 1477-7525
J9 HEALTH QUAL LIFE OUT
JI Health Qual. Life Outcomes
PD DEC 13
PY 2013
VL 11
AR 208
DI 10.1186/1477-7525-11-208
PG 12
WC Health Care Sciences & Services; Health Policy & Services
SC Health Care Sciences & Services
GA 295KK
UT WOS:000330114800001
ER

PT J
AU Thayalasekeran, S
   Ali, H
   Tsai, HH
AF Thayalasekeran, Sreedhari
   Ali, Hani
   Tsai, Her-Hsin
TI Novel therapies for constipation
SO WORLD JOURNAL OF GASTROENTEROLOGY
LA English
DT Review
DE Constipation; Prucalopride; Linaclotide
ID PLACEBO-CONTROLLED TRIAL; CHLORIDE CHANNEL ACTIVATOR;
   IRRITABLE-BOWEL-SYNDROME; DOUBLE-BLIND; EVALUATE EFFICACY; SAFETY;
   LUBIPROSTONE; LINACLOTIDE; PRUCALOPRIDE; LAXATIVES
AB Constipation is a common medical problem and when standard laxatives fail it can be difficult to treat. Different aetiologies require tailored therapeutic approaches. Simple constipation may only require dietary manipulation while severe neurological or slow transit constipation may need pharmacologic intervention. Recently new drug therapies have been introduced. PubMed and Ovid were searched for reviews, systematic reviews and meta-analysis published since 2003 using the terms: constipation, Prucalopride, Linaclotide and Lubiprostone. This review summarizes potential novel therapies identified as effective in the management of chronic constipation. Prucalopride is a selective 5-hydroxytryptamine receptor agonist. The prucalopride study was in patients, largely women with idiopathic constipation showed improved spontaneous complete bowel movement (SCBM) at a dose of 2 mg a day with few adverse events reported. Linaclotide is a 14-amino acid peptide guanylate cyclase-C agonist. The linaclotide study was carried out in patients with irritable bowel syndrome, constipation group (IBS-C). There was significant improvement of bowel evacuation and symptom resolution in patients on the active treatment arm. Lubiprostone activates type-2 chloride channels, increasing intestinal fluid secretion. In the trials of this drug, the lubiprostone arms had a greater mean number of SCBM. The novel therapies, prucalopride, lubiprostone, and linaclotide had very different modes of action yet, all three have been shown to be efficacious and safe in the treatment dose for constipation. (C) 2013 Baishideng Publishing Group Co., Limited. All rights reserved.
C1 [Thayalasekeran, Sreedhari; Ali, Hani; Tsai, Her-Hsin] Castle Hill Hosp, Dept Gastroenterol, Cottingham HU165JQ, England.
RP Tsai, HH (reprint author), HEY NHS Trust, Castle Hill Hosp, Dept Gastroenterol, Cottingham HU165JQ, England.
EM hhtsai@doctors.org.uk
NR 30
TC 0
Z9 0
PU BAISHIDENG PUBL GRP CO LTD
PI WANCHAI
PA ROOM 1701, 17-F, HENAN BUILDING, NO. 90, JAFFE RD, WANCHAI, HONG KONG
   100025, PEOPLES R CHINA
SN 1007-9327
EI 2219-2840
J9 WORLD J GASTROENTERO
JI World J. Gastroenterol.
PD DEC 7
PY 2013
VL 19
IS 45
BP 8247
EP 8251
DI 10.3748/wjg.v19.i45.8247
PG 5
WC Gastroenterology & Hepatology
SC Gastroenterology & Hepatology
GA 267FQ
UT WOS:000328082500011
ER

PT J
AU Schuppan, D
   Zimmer, KP
AF Schuppan, Detlef
   Zimmer, Klaus-Peter
TI The Diagnosis and Treatment of Celiac Disease
SO DEUTSCHES ARZTEBLATT INTERNATIONAL
LA English
DT Article
ID GLUTEN-FREE DIET; PEDIATRIC-GASTROENTEROLOGY; TISSUE TRANSGLUTAMINASE;
   FOLLOW-UP; CHILDREN; RISK; PREVALENCE; AUTOIMMUNITY; ANTIBODIES; SOCIETY
AB Background: Celiac disease is an inflammatory disease of the small intestine with a prevalence of roughly 0.5%-1%. Its symptoms arise in response to gluten consumption by genetically predisposed persons (HLA-DQ2/8). The autoantigen tissue transglutaminase (TG2) plays an important role in the pathogenesis of celiac disease.
   Methods: Selective review of pertinent literature, including guidelines from Germany and abroad.
   Results: Celiac disease can present at any age with gastrointestinal or extraintestinal manifestations (e. g., malabsorption or Duhring's dermatitis herpetiformis); it can also be found in association with other (auto-) immune diseases, such as type 1 diabetes. Most cases are oligosymptomatic. The wide differential diagnosis includes food intolerances, intestinal infections, and irritable bowel syndrome, among other conditions. The definitive diagnosis requires the demonstration of celiac disease-specific autoantibody to TG2 (endomysium), which is over 90% sensitive and far over 90% specific, and the characteristic histologic lesions of the small-bowel mucosa and remission on a gluten-free diet.
   Conclusion: An understanding of celiac disease ought to inform everyday clinical practice in all medical disciplines, because this is a common condition with diverse manifestations that can be effectively diagnosed and easily treated for the prevention of both acute and long-term complications. Patients should follow a strictly gluten-free diet for life.
C1 [Schuppan, Detlef] Johannes Gutenberg Univ Mainz, Inst Translat Immunol, D-55122 Mainz, Germany.
   [Schuppan, Detlef] Harvard Univ, Beth Israel Deaconess Med Ctr, Sch Med, Div Gastroenterol, Boston, MA 02215 USA.
   [Zimmer, Klaus-Peter] Univ Giessen, Ctr Pediat & Adolescent Med, D-35385 Giessen, Germany.
RP Zimmer, KP (reprint author), Univ Giessen, Univ Klinikum Giessen & Marburg GmbH, Zentrum Kinderheilkunde & Jugendmed, Abt Allgemeine Padiatrie & Neonatol, Feulgenstr 12, D-35385 Giessen, Germany.
EM klaus-peter.zimmer@paediat.med.uni-giessen.de
NR 59
TC 5
Z9 5
PU DEUTSCHER AERZTE-VERLAG GMBH
PI COLOGNE
PA DIESELSTRABE 2, POSTFACH 400265, D-50859 COLOGNE, GERMANY
SN 1866-0452
J9 DTSCH ARZTEBL INT
JI Dtsch. Arztebl. Int.
PD DEC 6
PY 2013
VL 110
IS 49
BP 835
EP +
DI 10.3238/arztebl.2013.0835
PG 15
WC Medicine, General & Internal
SC General & Internal Medicine
GA 277WB
UT WOS:000328848900002
ER

PT J
AU Harkness, EF
   Grant, L
   O'Brien, SJ
   Chew-Graham, CA
   Thompson, DG
AF Harkness, Elaine F.
   Grant, Laura
   O'Brien, Sarah J.
   Chew-Graham, Carolyn A.
   Thompson, David G.
TI Using read codes to identify patients with irritable bowel syndrome in
   general practice: a database study
SO BMC FAMILY PRACTICE
LA English
DT Article
DE Irritable bowel syndrome; Read Codes; Functional gastrointestinal
   disorders; Medically unexplained symptoms; Primary care; General
   practitioners
ID HEALTH-CARE SEEKING; RECORDS; SYMPTOMS; ILLNESS; EPIDEMIOLOGY;
   PREVALENCE; PREDICTORS; DISORDERS; DIAGNOSIS; IBS
AB Background: Estimates of the prevalence of irritable bowel syndrome (IBS) vary widely, and a large proportion of patients report having consulted their general practitioner (GP). In patients with new onset gastrointestinal symptoms in primary care it might be possible to predict those at risk of persistent symptoms. However, one of the difficulties is identifying patients within primary care. GPs use a variety of Read Codes to describe patients presenting with IBS. Furthermore, in a qualitative study, exploring GPs' attitudes and approaches to defining patients with IBS, GPs appeared reluctant to add the IBS Read Code to the patient record until more serious conditions were ruled out. Consequently, symptom codes such as 'abdominal pain', 'diarrhoea' or 'constipation' are used. The aim of the current study was to investigate the prevalence of recorded consultations for IBS and to explore the symptom profile of patients with IBS using data from the Salford Integrated Record (SIR).
   Methods: This was a database study using the SIR, a local patient sharing record system integrating primary, community and secondary care information. Records were obtained for a cohort of patients with gastrointestinal disorders from January 2002 to December 2011. Prevalence rates, symptom recording, medication prescribing and referral patterns were compared for three patient groups (IBS, abdominal pain (AP) and Inflammatory Bowel Disease (IBD)).
   Results: The prevalence of IBS (age standardised rate: 616 per year per 100,000 population) was much lower than expected compared with that reported in the literature. The majority of patients (69%) had no gastrointestinal symptoms recorded in the year prior to their IBS. However a proportion of these (22%) were likely to have been prescribed NICE guideline recommended medications for IBS in that year. The findings for AP and IBD were similar.
   Conclusions: Using Read Codes to identify patients with IBS may lead to a large underestimate of the community prevalence. The IBS diagnostic Read Code was rarely applied in practice. There are similarities with many other medically unexplained symptoms which are typically difficult to diagnose in clinical practice.
C1 [Harkness, Elaine F.; Grant, Laura] Univ Manchester, Inst Inflammat & Repair, Manchester M13 9PL, Lancs, England.
   [O'Brien, Sarah J.] Univ Liverpool, Inst Infect & Global Hlth, Neston CH64 7TE, South Wirral, England.
   [Chew-Graham, Carolyn A.] Keele Univ, Res Inst, Keele ST5 5BG, Staffs, England.
   [Thompson, David G.] Univ Manchester, Salford Royal NHS Fdn Trust, Inst Inflammat & Repair, Gastrointestinal Ctr, Salford M6 8HD, Lancs, England.
RP Harkness, EF (reprint author), Univ Manchester, Inst Inflammat & Repair, Stopford Bldg,Oxford Rd, Manchester M13 9PL, Lancs, England.
EM Elaine.F.Harkness@manchester.ac.uk
FU University of Manchester, Faculty of Medical & Health Sciences;
   Manchester Academic Health Science Centre (MAHSC)
FX On behalf of the Salford NIHR GI Programme Grant Research Group: Karen
   Armstrong, David Backhouse, Paula Beech, Peter Bower, Carolyn
   Chew-Graham, Andrew Clough, Anne Kennedy, Karina Lovell, Jim Nuttall,
   Sarah O'Brien, Karen Procter, David Reeves, Gerry Richardson, Anne
   Rogers, David Thompson, and Peter Whorwell. EFH, LG, DGT and CCG were
   supported by the University of Manchester, Faculty of Medical & Health
   Sciences and the Manchester Academic Health Science Centre (MAHSC) at
   the time of the study.
NR 30
TC 0
Z9 0
PU BIOMED CENTRAL LTD
PI LONDON
PA 236 GRAYS INN RD, FLOOR 6, LONDON WC1X 8HL, ENGLAND
SN 1471-2296
J9 BMC FAM PRACT
JI BMC Fam. Pract.
PD DEC 2
PY 2013
VL 14
AR 183
DI 10.1186/1471-2296-14-183
PG 10
WC Primary Health Care; Medicine, General & Internal
SC General & Internal Medicine
GA 272OQ
UT WOS:000328470500001
ER

PT J
AU Klein, GL
   Petschow, BW
   Shaw, AL
   Weaver, E
AF Klein, Gerald L.
   Petschow, Bryon W.
   Shaw, Audrey L.
   Weaver, Eric
TI Gut barrier dysfunction and microbial translocation in cancer cachexia:
   a new therapeutic target
SO CURRENT OPINION IN SUPPORTIVE AND PALLIATIVE CARE
LA English
DT Review
DE cancer cachexia; cytokines; gut barrier; inflammation; microbiota;
   translocation
ID IRRITABLE-BOWEL-SYNDROME; INTESTINAL BARRIER; ULCERATIVE-COLITIS;
   NECROTIZING ENTEROCOLITIS; SYSTEMIC INFLAMMATION; EPITHELIAL BARRIER;
   PANCREATIC-CANCER; TIGHT JUNCTIONS; WEIGHT-LOSS; CROSS-TALK
AB Purpose of Review
   Cachexia is a complex metabolic syndrome characterized by skeletal muscle and adipose tissue loss and is frequently associated with emaciation, anorexia, systemic inflammation, and metabolic dysfunction. Lack of a clear understanding of the cause of cancer cachexia has impeded progress in identifying effective therapeutic agents. This review summarizes recent publications on the role of gut barrier function, intestinal microbiota, and inflammation in the etiology of cancer cachexia and new therapeutic interventions that may benefit treatment strategies.
   Recent Findings
   Significant advances have been made in understanding the composition and metabolic capabilities of the intestinal microbiota and its impact on gut barrier function with implications for certain inflammatory-based diseases. Recent studies reported associations between intestinal permeability and endotoxemia with development of cancer cachexia and other metabolic disorders. Improvements in intestinal function and weight gain along with decreased inflammation have been reported for potential therapeutic agents such as eicosapentaenoic acid, immunoglobulin isolates, and probiotics.
   Summary
   Continued progress in the scientific understanding of the complex interplay between the intestinal microbiota, gut barrier function, and host inflammatory responses will uncover new therapeutic targets to help avoid the serious metabolic alterations associated with cachexia.
C1 [Klein, Gerald L.; Petschow, Bryon W.; Shaw, Audrey L.; Weaver, Eric] Entera Hlth Inc, Cary, NC USA.
RP Klein, GL (reprint author), 2000 Regency Pkwy,Suite 255, Cary, NC 27518 USA.
EM gerald.klein@enterahealth.com
NR 77
TC 1
Z9 1
PU LIPPINCOTT WILLIAMS & WILKINS
PI PHILADELPHIA
PA 530 WALNUT ST, PHILADELPHIA, PA 19106-3621 USA
SN 1751-4258
EI 1751-4266
J9 CURR OPIN SUPPORT PA
JI Curr. Opin Support Palliat. Car.
PD DEC
PY 2013
VL 7
IS 4
BP 361
EP 367
DI 10.1097/SPC.0000000000000017
PG 7
GA AJ2LA
UT WOS:000337486100005
ER

PT J
AU Shahbazi, A
   Aboualsoltani, N
   Bazmani, A
   Khanmohammadi, M
   Aboualsoltani, F
   Fallah, E
AF Shahbazi, Abbas
   Aboualsoltani, Neda
   Bazmani, Ahad
   Khanmohammadi, Majid
   Aboualsoltani, Farkhondeh
   Fallah, Esmail
TI PCR-Based Subtyping of Blastocystis Isolates from Symptomatic and
   Asymptomatic Patients in North-West of Iran
SO JOURNAL OF PURE AND APPLIED MICROBIOLOGY
LA English
DT Article
DE Blastocystis hominis; PCR; Genotype; Iran
ID POLYMERASE-CHAIN-REACTION; IRRITABLE-BOWEL-SYNDROME; GENETIC DIVERSITY;
   HOMINIS STRAINS; IDENTIFICATION; POLYMORPHISM; ANIMALS; HUMANS; DNA;
   PREDOMINANCE
AB The pathogenic potential of Blastocystis hominis is still controversial. To find the pathogenicity of this organism determining the genotypic differences among symptomatic and asymptomatic isolates can be useful. To determine genetic diversity of Blastocystis hominis in North West of Iran, 57 isolates from 34 asymptomatic healthy individuals and 23 symptomatic patients were genotyped by polymerase chain reaction using seven pairs of known subtype specific sequence tagged site (STS) primers. Out of 57 isolates, ST3 as predominant (50.87%) followed by ST1 (40.35%) and ST2 (8.77%) were recognized. By comparing genotype of Blastocystis isolates among asymptomatic and symptomatic group, we found that in asymptomatic group subtype 3 was most dominant (29/34) and all patients in symptomatic group classify as subtype 1 (23/23).
C1 [Shahbazi, Abbas; Aboualsoltani, Neda; Bazmani, Ahad] Tabriz Res Ctr Infect & Trop Dis, Tabriz, Iran.
   [Khanmohammadi, Majid] Islamic Azad Univ, Marand Branch, Dept Lab Sci, Marand, Iran.
   [Aboualsoltani, Farkhondeh] Tabriz Univ Med Sci, Dept Hlth & Treatment, Sajjad Private Boarding Clin, Tabriz, Iran.
   [Fallah, Esmail] Tabriz Univ Med Sci, Dept Parasitol, Fac Med, Tabriz, Iran.
RP Fallah, E (reprint author), Tabriz Univ Med Sci, Dept Parasitol, Fac Med, Tabriz, Iran.
EM Efallah37@gmail.com
NR 45
TC 0
Z9 0
PU DR M N KHAN
PI BHOPAL
PA 54, NEAR POST OFFICE, THANA ST, BHOPAL, SHAHJAHANABAD 462 001, INDIA
SN 0973-7510
J9 J PURE APPL MICROBIO
JI J. Pure Appl. Microbiol.
PD DEC
PY 2013
VL 7
IS 4
BP 2957
EP 2963
PG 7
WC Biotechnology & Applied Microbiology; Microbiology
SC Biotechnology & Applied Microbiology; Microbiology
GA AA9QV
UT WOS:000331428900059
ER

PT J
AU Ugur Kantar, F
   Simsek, I
   Ercal, D
   Ulgenalp, A
   Bora, E
AF Ugur Kantar, Funda
   Simsek, Ilkay
   Ercal, Derya
   Ulgenalp, Ayfer
   Bora, Elcin
TI Alpha-2-adrenergic receptor gene polymorphism in Turkish population with
   irritable bowel syndrome
SO TURKISH JOURNAL OF GASTROENTEROLOGY
LA English
DT Article
DE Alpha-2-adrenergic receptor; irritable bowel syndrome; genetic
   polymorphism; Rome III criteria
ID FUNCTIONAL GASTROINTESTINAL DISORDERS; NERVOUS-SYSTEM;
   ALPHA(2A)-ADRENERGIC RECEPTOR; DIARRHEA-PREDOMINANT; PROMOTER REGION;
   ASSOCIATION; ADRENOCEPTOR; VARIANT; ALPHA; ALPHA(2)-ADRENOCEPTORS
AB Background/aims: Irritable bowel syndrome is a multifactorial functional gastrointestinal disorder affecting more than 10% of world population. Genetic component in pathophysiology of irritable bowel syndrome is still unknown. The aim of this study was to examine the potential impact of C-1291G polymorphism in alpha 2-adrenergic receptor gene promoter region in the etiology of the disease. Materials and Method: This prospective case-control study included 100 irritable bowel syndrome patients and 100 healthy controls adjusted for sex and age. The subjects were genotyped by using polymerase chain reaction amplification of the promoter region of alpha 2-adrenergic receptor gene. Allele and genotype frequencies were compared in patient and control groups. The study was approved by the University ethics committee. Results: The frequency of C allele was 72% and 75%, G allele was 28% and 25% in patient and control groups, respectively (p>0.05). We found that the frequencies of C1291C, C1291G, and G1291G genotypes were 50, 44, and 6%, respectively, in the patient group and 51, 48, and 1%, respectively, in the control group (p>0.05). The subgroup analysis of patients revealed that 70 patients were constipation-predominant, 27 patients were alternating diarrhea and constipation, and 3 patients were diarrhea-predominant irritable bowel syndrome. Conclusion: No significant association was observed between alpha 2-adrenergic receptor gene C-1291G polymorphism and irritable bowel syndrome in Turkish population. The high number of constipation predominant irritable bowel syndrome and very low number of diarrhea predominant irritable bowel syndrome patients might be the reason for statistical non-significance since alpha 2-adrenergic receptor gene is found to be responsible for mediating intestinal antisecretory action and probably is involved in the pathogenesis of diarrhea predominant irritable bowel syndrome. Further investigations are needed.
C1 [Ugur Kantar, Funda; Simsek, Ilkay] Dokuz Eylul Univ, Sch Med, Dept Gastroenterol, Izmir, Turkey.
   [Ercal, Derya; Ulgenalp, Ayfer; Bora, Elcin] Dokuz Eylul Univ, Sch Med, Dept Med Genet, Izmir, Turkey.
RP Ugur Kantar, F (reprint author), Dokuz Eylul Univ, Sch Med, Dept Gastroenterol, Izmir, Turkey.
EM fundaugurkantar@yahoo.com
NR 33
TC 0
Z9 0
PU TURKISH SOC GASTROENTEROLOGY
PI ABIDINPASA
PA GAZILER SOKAK 22-1, ABIDINPASA, ANKARA 06620, TURKEY
SN 1300-4948
J9 TURK J GASTROENTEROL
JI Turk. J. Gastroenterol.
PD DEC
PY 2013
VL 24
IS 6
BP 483
EP 488
DI 10.4318/tjg.2013.0581
PG 6
WC Gastroenterology & Hepatology
SC Gastroenterology & Hepatology
GA AB5TI
UT WOS:000331851200005
ER

PT J
AU Egritas Gurkan, O
   Dalgic, B
   Bideci, A
AF Egritas Gurkan, Odul
   Dalgic, Buket
   Bideci, Aysun
TI Relation between ghrelin level and treatment response in functional
   constipation
SO TURKISH JOURNAL OF GASTROENTEROLOGY
LA English
DT Article
DE Ghrelin; motilin; constipation; children
ID IRRITABLE-BOWEL-SYNDROME; GASTROINTESTINAL DISORDERS; POSTOPERATIVE
   ILEUS; ACYLATED PEPTIDE; PLASMA GHRELIN; ACID-SECRETION; HUMANS; RATS;
   MOTILITY; RECEPTOR
AB Background/aims: Ghrelin stimulates gastrointestinal motility. Although there are some experimental and clinical studies supporting the role of ghrelin for gastrointestinal motility disorders, limited research for constipation has been published. The purpose of this study was to evaluate the possible role of ghrelin in the pathophysiology of functional constipation in childhood. Material and Methods: Forty-three newly diagnosed constipated children aged 1-6 years and 25 healthy age-matched controls were included. Serum ghrelin levels were analyzed initially in both groups. Treatment protocol consisted of dietary modification, lactulose, and administration of pediatric enema. Ghrelin levels of children with functional constipation were reanalyzed after two months of treatment. Results: Initial serum ghrelin levels of constipated patients were found to be lower than those of healthy children (p<0.001). Ghrelin levels increased during therapy. The differences between initial and second month serum ghrelin levels of constipated patients were found to be statistically significant (p<0.05). Conclusion: Our data supports the potential role of ghrelin in children with functional constipation. Observation of an increase in serum ghrelin levels with nonspecific treatment supports the hypothesis that low serum ghrelin levels might be a result rather than the cause of constipation.
C1 [Egritas Gurkan, Odul; Dalgic, Buket] Gazi Univ, Sch Med, Dept Pediat Gastroenterol, Ankara, Turkey.
   [Bideci, Aysun] Gazi Univ, Sch Med, Dept Pediat Endocrinol, Ankara, Turkey.
RP Egritas Gurkan, O (reprint author), Gazi Univ, Sch Med, Dept Pediat Gastroenterol, Ankara, Turkey.
EM odulmd2003@yahoo.com
NR 29
TC 0
Z9 0
PU TURKISH SOC GASTROENTEROLOGY
PI ABIDINPASA
PA GAZILER SOKAK 22-1, ABIDINPASA, ANKARA 06620, TURKEY
SN 1300-4948
J9 TURK J GASTROENTEROL
JI Turk. J. Gastroenterol.
PD DEC
PY 2013
VL 24
IS 6
BP 515
EP 520
DI 10.4318/tjg.2013.0764
PG 6
WC Gastroenterology & Hepatology
SC Gastroenterology & Hepatology
GA AB5TI
UT WOS:000331851200010
ER

PT J
AU Halmos, EP
AF Halmos, Emma P.
TI Role of FODMAP content in enteral nutrition-associated diarrhea
SO JOURNAL OF GASTROENTEROLOGY AND HEPATOLOGY
LA English
DT Article
DE diarrhea; enteral nutrition; FODMAP
ID IRRITABLE-BOWEL-SYNDROME; COMMON AUSTRALIAN VEGETABLES;
   CLOSTRIDIUM-DIFFICILE; HOSPITALIZED-PATIENTS; NASOGASTRIC TUBE;
   RISK-FACTORS; SYMPTOMS; COMPLICATIONS; GUIDELINES; DELIVERY
AB Gastrointestinal symptoms including diarrhea are common complications of enteral nutrition (EN); however, the cause is unclear. Mode of EN delivery that alters digestion and possibly absorption is suggested to contribute to the high incidence of diarrhea; however, enteral formula is frequently blamed. Most research has focused on fiber-supplemented EN, with a meta-analysis showing that fiber reduces the incidence of diarrhea in non-intensive care unit studies. Other hypotheses include formula osmolality and FODMAP (fermentable oligosaccharides, disaccharides, monosaccharides, and polyols) content. FODMAPs are poorly absorbed short-chain carbohydrates that exert an osmotic effect. Dietary FODMAPs have been shown to reduce gastrointestinal symptoms, including diarrhea, in those with irritable bowel syndrome and, given a high-enough dose, will induce a laxative effect in most people. As FODMAPs are commonly added to enteral formula and EN is frequently used as the main source of nutrition, it is reasonable to hypothesize that EN provides more FODMAPs than usual dietary intake and increases risk for developing diarrhea. This hypothesis was assessed through a retrospective study showing that the standard-use enteral formula Isosource 1.5 had a protective effect of developing diarrhea. The only characteristic unique to Isosource 1.5 was the lower FODMAP content as determined through methodologies previously validated for food analysis. Methodologies for application to enteral formulas are currently undergoing formal validation. Once confirmed for application in enteral formula, future directions include FODMAP analysis of specific ingredients to increase understanding of potential problems associated with enteral formula and a randomized, controlled trial investigating the role of formula FODMAP content.
C1 Monash Univ, Cent Clin Sch, Dept Gastroenterol, Melbourne, Vic 3004, Australia.
RP Halmos, EP (reprint author), Monash Univ, Cent Clin Sch, Dept Gastroenterol, Level 6 Alfred Ctr,99 Commercial Rd, Melbourne, Vic 3004, Australia.
EM Emma.Halmos@monash.edu
NR 27
TC 0
Z9 0
PU WILEY-BLACKWELL
PI HOBOKEN
PA 111 RIVER ST, HOBOKEN 07030-5774, NJ USA
SN 0815-9319
EI 1440-1746
J9 J GASTROEN HEPATOL
JI J. Gastroenterol. Hepatol.
PD DEC
PY 2013
VL 28
SU 4
SI SI
BP 25
EP 28
DI 10.1111/jgh.12272
PG 4
GA AA3FG
UT WOS:000330977700005
ER

PT J
AU Gibson, PR
   Muir, JG
AF Gibson, Peter R.
   Muir, Jane G.
TI Non-nutritional effects of food: An underutilized and understudied
   therapeutic tool in chronic gastrointestinal diseases
SO JOURNAL OF GASTROENTEROLOGY AND HEPATOLOGY
LA English
DT Article
DE adverse effects; carbohydrates; chronic gastrointestinal disease;
   clinical trial; dietary therapy; gluten; gut microbiota; nutrition
ID IRRITABLE-BOWEL-SYNDROME; CELIAC-DISEASE; CROHNS-DISEASE;
   DIETARY-MANAGEMENT; SYMPTOMS; RESTRICTION; HYPOTHESIS; CHILDREN;
   FODMAPS; TRIAL
AB The use of diet has traditionally been used to improve the nutrition of patients. However, diet also can be utilized to modify disease processes and manage symptoms independently of its nutritional role. There are few chronic gastrointestinal conditions where dietary modification is utilized therapeutically and backed by a high degree of evidence. This is not due to a lack of ideas but is more likely to lie in the difficulties associated with translating those ideas into evidence-based practice. Long lead-in times and low incidence hinders interventional studies of prevention for many conditions. The design and execution of dietary clinical trials is challenging and funding them even more so. The knowledge base of doctors in nutrition and food composition is often poor, and attitudes toward the success of and adherence to dietary therapies create additional problems. However, ideas can be successfully translated into evidence-based practice, as exemplified but the low fermentable, oligo-, di-, and mono-saccharides and polyols (FODMAP) (poorly-absorbed short-chain carbohydrates) diet for patients with functional bowel symptoms. Showing efficacy is, however, insufficient for non-nutritional dietary manipulations. Adverse effects, such as nutritional adequacy of the diet and effect on pathogenesis of other diseases, must also be carefully addressed. The physiological principles upon which the diet is based should be matched to the physiology associated with the condition being targeted, as it can be hazardous to extrapolate findings in healthy persons. There is a need for greater attention to the evaluation of dietary therapies for many chronic gastrointestinal disorders.
C1 Monash Univ, Dept Gastroenterol, Melbourne, Vic 3004, Australia.
   Alfred Hosp, Melbourne, Vic 3004, Australia.
RP Gibson, PR (reprint author), Alfred Hosp, Dept Gastroenterol, 55 Commercial Rd, Melbourne, Vic 3004, Australia.
EM peter.gibson@monash.edu
NR 32
TC 0
Z9 0
PU WILEY-BLACKWELL
PI HOBOKEN
PA 111 RIVER ST, HOBOKEN 07030-5774, NJ USA
SN 0815-9319
EI 1440-1746
J9 J GASTROEN HEPATOL
JI J. Gastroenterol. Hepatol.
PD DEC
PY 2013
VL 28
SU 4
SI SI
BP 37
EP 40
DI 10.1111/jgh.12253
PG 4
GA AA3FG
UT WOS:000330977700008
ER

PT J
AU Gawron, AJ
   Kahrilas, PJ
   Pandolfino, JE
AF Gawron, Andrew J.
   Kahrilas, Peter J.
   Pandolfino, John E.
TI Chronic cough: a gastroenterology perspective
SO CURRENT OPINION IN OTOLARYNGOLOGY & HEAD AND NECK SURGERY
LA English
DT Review
DE extra-esophageal symptoms; gastroesophageal reflux disease; multichannel
   intraluminal pH impedance
ID IRRITABLE-BOWEL-SYNDROME; GUT-DIRECTED HYPNOTHERAPY;
   GASTROESOPHAGEAL-REFLUX; INTERVENTION; TRIGGERS; TRIAL
AB Purpose of review
   The purpose of this review is to highlight recent work and provide recommendations on the approach for diagnosis and management of chronic cough in a gastroenterology clinic.
   Recent findings
   Chronic cough is a burdensome symptom affecting a large number of patients and contributes significant cost to the healthcare system. Recent work has shown that select patients may benefit from acid-suppressive therapy and even surgery when there is true pathologic evidence of reflux disease with cough. However, judicious use and proper interpretation of diagnostic testing for gastroesophageal reflux in the setting of cough is important to avoid unnecessary or inappropriate therapy.
   Summary
   Chronic cough remains a vexing problem for many physicians, including gastroenterologists. It is important that physicians approach refractory cough in a multidisciplinary manner. Future research is needed to better understand the likely central hypersensitivity response mediating reflux-related cough and potential alternative approaches to therapy.
C1 [Gawron, Andrew J.; Kahrilas, Peter J.; Pandolfino, John E.] Northwestern Univ, Feinberg Sch Med, Div Gastroenterol & Hepatol, Chicago, IL 60611 USA.
   [Gawron, Andrew J.] Northwestern Univ, Feinberg Sch Med, Ctr Healthcare Studies, Chicago, IL 60611 USA.
RP Gawron, AJ (reprint author), Northwestern Univ, Ctr Healthcare Studies, Div Gastroenterol & Hepatol, Feinberg Sch Med, 750 N Lake Shore Dr,10th Floor, Chicago, IL 60611 USA.
EM agawron@northwestern.edu
FU Institute for Healthcare studies from the Agency for Healthcare Research
   and Quality [T-32 HS 000078]; Public Health Service [R01 DK079902]
FX Dr Gawron is a National Research Service Award postdoctoral fellow at
   the Institute for Healthcare studies under an institutional award from
   the Agency for Healthcare Research and Quality, T-32 HS 000078 (PI: Jane
   L. Holl, MD MPH). Dr Pandolfino is supported by R01 DK079902 from the
   Public Health Service.
NR 34
TC 0
Z9 0
PU LIPPINCOTT WILLIAMS & WILKINS
PI PHILADELPHIA
PA 530 WALNUT ST, PHILADELPHIA, PA 19106-3621 USA
SN 1068-9508
EI 1531-6998
J9 CURR OPIN OTOLARYNGO
JI Curr. Opin. Otolaryngol. Head Neck Surg.
PD DEC
PY 2013
VL 21
IS 6
BP 523
EP 529
DI 10.1097/MOO.0b013e3283658eb0
PG 7
WC Otorhinolaryngology
SC Otorhinolaryngology
GA 298YC
UT WOS:000330359600003
ER

PT J
AU Garland, EL
   Froeliger, B
   Zeidan, F
   Partin, K
   Howard, MO
AF Garland, Eric L.
   Froeliger, Brett
   Zeidan, Fadel
   Partin, Kaitlyn
   Howard, Matthew O.
TI The downward spiral of chronic pain, prescription opioid misuse, and
   addiction: Cognitive, affective, and neuropsychopharmacologic pathways
SO NEUROSCIENCE AND BIOBEHAVIORAL REVIEWS
LA English
DT Review
DE Chronic pain; Opioid misuse; Addiction; Allostasis; Reward; Attentional
   bias; Default mode; Mindfulness
ID CHRONIC BACK-PAIN; RANDOMIZED CONTROLLED-TRIAL; SELECTIVE ATTENTIONAL
   BIAS; IRRITABLE-BOWEL-SYNDROME; SUBSTANCE USE DISORDERS; MINDFULNESS
   MEDITATION; BRAIN MECHANISMS; OPIATE ADDICTION; DRUG-ADDICTION; NEURAL
   BASIS
AB Prescription opioid misuse and addiction among chronic pain patients are emerging public health concerns of considerable significance. Estimates suggest that more than 10% of chronic pain patients misuse opioid analgesics, and the number of fatalities related to nonmedical or inappropriate use of prescription opioids is climbing. Because the prevalence and adverse consequences of this threat are increasing, there is a pressing need for research that identifies the biobehavioral risk chain linking chronic pain, opioid analgesia, and addictive behaviors. To that end, the current manuscript draws upon current neuropsychopharmacologic research to provide a conceptual framework of the downward spiral leading to prescription opioid misuse and addiction among chronic pain patients receiving opioid analgesic pharmacotherapy. Addictive use of opioids is described as the outcome of a cycle initiated by chronic pain and negative affect and reinforced by opioidergic-dopamingeric interactions, leading to attentional hypervigilance for pain and drug cues, dysfunctional connectivity between self-referential and cognitive control networks in the brain, and allostatic dysregulation of stress and reward circuitry. Implications for clinical practice are discussed: multimodal, mindfulness-oriented treatment is introduced as a potentially effective approach to disrupting the downward spiral and facilitating recovery from chronic pain and opioid addiction. (C) 2013 Elsevier Ltd. All rights reserved.
C1 [Garland, Eric L.] Univ Utah, Huntsman Canc Inst, Support Oncol & Survivorship Program, Salt Lake City, UT USA.
   [Froeliger, Brett] Med Univ S Carolina, Dept Neurosci, Charleston, SC USA.
   [Zeidan, Fadel] Wake Forest Univ, Dept Neurobiol & Anat, Winston Salem, NC 27109 USA.
   [Partin, Kaitlyn] Ft Walton Beach Med Ctr, Ft Walton Beach, FL USA.
   [Howard, Matthew O.] Univ N Carolina, Sch Social Work, Chapel Hill, NC 27515 USA.
   [Garland, Eric L.] Univ Utah, Coll Social Work, Salt Lake City, UT USA.
RP Garland, EL (reprint author), 395 South,1500 East, Salt Lake City, UT 84112 USA.
EM eric.garland@socwk.utah.edu
FU Fahs Beck Fund for Research and Experimentation;  [DA032517]
FX This work was supported by grant DA032517, as well as a grant from the
   Fahs Beck Fund for Research and Experimentation, both awarded to E.L.G.
   The authors wish to acknowledge Dr. Norman Farb for providing the
   unlabeled shape used to generate the downward spiral model in Fig. 1.
NR 180
TC 2
Z9 2
PU PERGAMON-ELSEVIER SCIENCE LTD
PI OXFORD
PA THE BOULEVARD, LANGFORD LANE, KIDLINGTON, OXFORD OX5 1GB, ENGLAND
SN 0149-7634
EI 1873-7528
J9 NEUROSCI BIOBEHAV R
JI Neurosci. Biobehav. Rev.
PD DEC
PY 2013
VL 37
IS 10
BP 2597
EP 2607
DI 10.1016/j.neubiorev.2013.08.006
PN 2
PG 11
WC Behavioral Sciences; Neurosciences
SC Behavioral Sciences; Neurosciences & Neurology
GA 300UT
UT WOS:000330490200013
ER

PT J
AU Zhan, Q
   Lu, GM
   Xie, ZX
AF Zhan, Qiang
   Lu, Guomin
   Xie, Zhenxiong
TI Ischemic colitis resulting from colonoscopy in a patient with irritable
   bowel syndrome
SO JOURNAL OF RESEARCH IN MEDICAL SCIENCES
LA English
DT Letter
C1 [Zhan, Qiang; Lu, Guomin; Xie, Zhenxiong] Nanjing Med Univ, Wuxi Peoples Hosp, Wuxi City, Jiangsu, Peoples R China.
RP Zhan, Q (reprint author), Wuxi Peoples Hosp, 299 Qingyang Rd, Wuxi City 214039, Jiangsu, Peoples R China.
EM zhanq33@163.com
NR 3
TC 0
Z9 0
PU ISFAHAN UNIV MED SCIENCES
PI ISFAHAN
PA HEZARJERIB AVE, PO BOX 81745-319, ISFAHAN, 00000, IRAN
SN 1735-1995
EI 1735-7136
J9 J RES MED SCI
JI J. Res. Med. Sci.
PD DEC
PY 2013
VL 18
IS 12
BP 1117
EP 1117
PG 1
WC Medicine, General & Internal
SC General & Internal Medicine
GA 295MI
UT WOS:000330119800019
ER

PT J
AU Theodorou, V
AF Theodorou, V.
TI Susceptibility to stress-induced visceral sensitivity: a bad legacy for
   next generations
SO NEUROGASTROENTEROLOGY AND MOTILITY
LA English
DT Article
DE epigenetics; IBS; maternal separation; visceral pain
ID IRRITABLE-BOWEL-SYNDROME; NEONATAL MATERNAL-DEPRIVATION; COLONIC
   EPITHELIAL BARRIER; LONG-TERM ALTERATIONS; MAST-CELLS; ADULT RATS;
   EARLY-LIFE; DYSFUNCTION; RESPONSES; TRANSMISSION
AB Despite high prevalence, the precise irritable bowel syndrome (IBS) pathophysiology remains poorly understood likely due to the heterogeneity of IBS populations and the multifactorial etiology of this disorder. Among risk factors, genetic predisposition and early life trauma have been reported. In this context, the debate on genetic or environmental influences in the IBS pathogenesis is still open. The study by van der Wijngaard et al., reporting for the first time that susceptibility to stress-induced visceral hypersensitivity in maternally separated rats can be transferred to the next generation without any further exposure of F2 individuals to maternal separation, supports the importance of environmental influence in the IBS phenotype. Epigenetic mechanisms such as hypermethylation in the promoter region of the glucocorticoid receptor gene mediating the long-term and transgenerational behavioral effects of maternal care on the development have been shown in some but not in all studies. Van der Wijngaard et al. incriminated maternal care in the transmitted susceptibility to stress-induced visceral hypersensitivity, but not changes in glucocorticoid receptor protein expression in the brain. This finding opens a broad field of future directions aimed at evaluating the mechanisms involved in the transmission across generations of the digestive features of IBS, including, for example, on the role of gut microbiota changes in vertical transmission or epigenetic modifications of intestinal mast cells and the junctional region of intestinal epithelial cells in vertical transfer.
C1 UMR 1331 INRA TOXALIM EI PURPAN, Neurogastroenterol & Nutr Grp, Toulouse, France.
RP Theodorou, V (reprint author), UMR 1331 INRA TOXALIM EI PURPAN, Neurogastroenterol & Nutr Grp, Toulouse, France.
EM vtheodor@toulouse.inra.fr
NR 30
TC 1
Z9 1
PU WILEY-BLACKWELL
PI HOBOKEN
PA 111 RIVER ST, HOBOKEN 07030-5774, NJ USA
SN 1350-1925
EI 1365-2982
J9 NEUROGASTROENT MOTIL
JI Neurogastroenterol. Motil.
PD DEC
PY 2013
VL 25
IS 12
BP 927
EP 930
DI 10.1111/nmo.12260
PG 4
WC Gastroenterology & Hepatology; Clinical Neurology; Neurosciences
SC Gastroenterology & Hepatology; Neurosciences & Neurology
GA 297GH
UT WOS:000330243300013
ER

PT J
AU Farmer, AD
   Coen, SJ
   Kano, M
   Worthen, SF
   Rossiter, HE
   Navqi, H
   Scott, SM
   Furlong, PL
   Aziz, Q
AF Farmer, A. D.
   Coen, S. J.
   Kano, M.
   Worthen, S. F.
   Rossiter, H. E.
   Navqi, H.
   Scott, S. M.
   Furlong, P. L.
   Aziz, Q.
TI Psychological traits influence autonomic nervous system recovery
   following esophageal intubation in health and functional chest pain
SO NEUROGASTROENTEROLOGY AND MOTILITY
LA English
DT Article
DE anxiety; autonomic nervous system; esophageal intubation; functional
   chest pain; neuroticism
ID HEART-RATE-VARIABILITY; IRRITABLE-BOWEL-SYNDROME; VISCERAL PAIN;
   PSYCHOPHYSIOLOGICAL RESPONSES; INTRALUMINAL DISTENSION; CLINICAL-USE;
   VAGAL; DISORDERS; STRESS; HYPERALGESIA
AB Background Esophageal intubation is a widely utilized technique for a diverse array of physiological studies, activating a complex physiological response mediated, in part, by the autonomic nervous system (ANS). In order to determine the optimal time period after intubation when physiological observations should be recorded, it is important to know the duration of, and factors that influence, this ANS response, in both health and disease. Methods Fifty healthy subjects (27 males, median age 31.9 years, range 20-53 years) and 20 patients with Rome III defined functional chest pain (nine male, median age of 38.7 years, range 28-59 years) had personality traits and anxiety measured. Subjects had heart rate (HR), blood pressure (BP), sympathetic (cardiac sympathetic index, CSI), and parasympathetic nervous system (cardiac vagal tone, CVT) parameters measured at baseline and in response to per nasum intubation with an esophageal catheter. CSI/CVT recovery was measured following esophageal intubation. Key Results In all subjects, esophageal intubation caused an elevation in HR, BP, CSI, and skin conductance response (SCR; all p < 0.0001) but concomitant CVT and cardiac sensitivity to the baroreflex (CSB) withdrawal (all p < 0.04). Multiple linear regression analysis demonstrated that longer CVT recovery times were independently associated with higher neuroticism (p < 0.001). Patients had prolonged CSI and CVT recovery times in comparison to healthy subjects (112.5 s vs 46.5 s, p = 0.0001 and 549 s vs 223.5 s, p = 0.0001, respectively). Conclusions & Inferences Esophageal intubation activates a flight/flight ANS response. Future studies should allow for at least 10 min of recovery time. Consideration should be given to psychological traits and disease status as these can influence recovery.
C1 [Farmer, A. D.; Coen, S. J.; Kano, M.; Navqi, H.; Scott, S. M.; Aziz, Q.] Queen Mary Univ London, Barts & London Sch Med & Dent, Wingate Inst Neurogastroenterol, Ctr Digest Dis,Blizard Inst Cell & Mol Sci, London, England.
   [Coen, S. J.] Kings Coll London, Inst Psychiat, Dept Neuroimaging, London WC2R 2LS, England.
   [Kano, M.] Tohoku Univ, Grad Sch Med, Sendai, Miyagi 980, Japan.
   [Worthen, S. F.; Rossiter, H. E.; Furlong, P. L.] Aston Univ, Sch Life & Hlth Sci, Aston Brain Ctr, Birmingham B4 7ET, W Midlands, England.
RP Aziz, Q (reprint author), Barts & London Queen Marys Sch Med & Dent, Wingate Inst Neurogastroenterol, 26 Ashfield St, London E1 2AJ, England.
EM a.farmer@qmul.ac.uk
RI Coen, Steven/I-4029-2012
FU Medical Research Council [MGAB1A1R]
FX Medical Research Council grant number - MGAB1A1R.
NR 51
TC 0
Z9 0
PU WILEY-BLACKWELL
PI HOBOKEN
PA 111 RIVER ST, HOBOKEN 07030-5774, NJ USA
SN 1350-1925
EI 1365-2982
J9 NEUROGASTROENT MOTIL
JI Neurogastroenterol. Motil.
PD DEC
PY 2013
VL 25
IS 12
BP 950
EP +
DI 10.1111/nmo.12231
PG 9
WC Gastroenterology & Hepatology; Clinical Neurology; Neurosciences
SC Gastroenterology & Hepatology; Neurosciences & Neurology
GA 297GH
UT WOS:000330243300001
ER

PT J
AU Carrasco, MG
   Pinto, CM
   Colombo, AL
   Martinez, SM
   Sawaya, RA
   Guarneros, MM
   de Lara, LV
   Hernandez, ML
   Jarquin, AM
   Alvarez, GR
   Schmulson, M
AF Garcia Carrasco, M.
   Mendoza Pinto, C.
   Lopez Colombo, A.
   Mendez Martinez, S.
   Andari Sawaya, R.
   Munoz Guarneros, M.
   Vazquez de Lara, L.
   Lescas Hernandez, M.
   Montiel Jarquin, A.
   Ramos Alvarez, G.
   Schmulson, M.
TI Irritable bowel syndrome-type symptoms in female patients with mild
   systemic lupus erythematosus: frequency, related factors and quality of
   life
SO NEUROGASTROENTEROLOGY AND MOTILITY
LA English
DT Article
DE fibromyalgia; functional gastrointestinal disorders; health-related
   quality of life (HRQOL); IBS; irritable bowel syndrome-type symptoms;
   systemic lupus erythematosus
ID FUNCTIONAL GASTROINTESTINAL DISORDERS; FIBROMYALGIA SYNDROME;
   DISEASE-ACTIVITY; BACTERIAL OVERGROWTH; IMMUNE ACTIVATION; ASSOCIATION;
   MANIFESTATIONS; PREVALENCE; DEPRESSION; ENTERITIS
AB Background Irritable bowel syndrome (IBS) impairs quality of life (HRQOL), as does systemic lupus erythematosus (SLE). Both are more common in women and are associated with fibromyalgia (FM). However, the relationship between IBS and SLE and its impact on HRQOL has not been explored. Therefore, we aimed to study the frequency and features likely to influence the presence of IBS-type symptoms in SLE and their impact on HRQOL. Methods Female patients with SLE were studied. The presence of IBS-type symptoms and bowel habit subtype were established by Rome III criteria and HRQOL was assessed using the SF-36. Fibromyalgia and depression were assessed using the American College of Rheumatology criteria and CES-D scale, respectively. Key Results A total of 105 consecutive patients (43.62 +/- 11.34 years old) were included; 48.6% had IBS-type symptoms (SLE+IBS) and were classified as IBS-C: 23.5%, IBS-D: 37.3%, and IBS-M: 39.2%. In addition, 23.8% had FM. SLE+IBS vs Non-IBS SLE patients had higher SLE activity scores (2.55 +/- 1.65 vs 1.74 +/- 2.19; p = 0.03), were more likely to have FM (33.0% vs 14.8%; p = 0.02) and depression (41.1% vs 25.9%, p = 0.04). Logistic multivariate analysis showed that IBS-type symptoms were associated with FM (OR = 2.85, 95% CI: 1.11-7.43) and depression (OR = 1.07, 95% CI: 1.02-1.13). Finally, SLE+IBS vs Non-IBS SLE patients had lower SF-36 scores (49.65 +/- 18.57 vs 62.67 +/- 18.14; p = 0.02). Conclusions & Inferences IBS-type symptoms are highly prevalent among women with SLE and are associated with FM and depression. SLE+IBS patients had worse HRQOL vs Non-IBS SLE, independently of FM status. We suggest that treating IBS symptoms may improve HRQOL in women with SLE.
C1 [Garcia Carrasco, M.; Mendoza Pinto, C.; Mendez Martinez, S.; Lescas Hernandez, M.; Ramos Alvarez, G.] IMSS, HGR 36, Syst Autoimmune Dis Res Unit, Puebla 72090, Mexico.
   [Garcia Carrasco, M.; Mendoza Pinto, C.] IMSS, Metepec, Ctr Invest Biomed Oriente, Puebla 72090, Mexico.
   [Garcia Carrasco, M.; Mendoza Pinto, C.] Benemerita Univ Autonoma Puebla, Sch Med, Puebla, Mexico.
   [Lopez Colombo, A.] IMSS, Puebla 72090, Mexico.
   [Andari Sawaya, R.] Temple Univ Hosp & Med Sch, Dept Med, Philadelphia, PA 19140 USA.
   [Munoz Guarneros, M.; Vazquez de Lara, L.] Benemerita Univ Autonoma Puebla, Sch Med, Res & Postgrad Dept, Puebla, Mexico.
   [Montiel Jarquin, A.] IMSS, HGR 36, Direct Educ & Res, Puebla 72090, Mexico.
   [Schmulson, M.] Univ Nacl Autonoma Mexico, Fac Med, Dept Expt Med, Lab Liver Pancreas & Motil HIPAM, Mexico City 04510, DF, Mexico.
RP Pinto, CM (reprint author), IMSS, HGR 36, Syst Autoimmune Dis Res Unit, 10 Poniente 2721, Puebla 72090, Mexico.
EM cmp_26@yahoo.com.mx
FU  [IMSS/FIS/PROT/G12/1100]
FX This work was supported in part by grant from IMSS/FIS/PROT/G12/1100.
   This funding source had no role in the design and conduct of the study,
   in the collection, analysis, and interpretation of the data, or in the
   preparation, review, or approval of the manuscript.
NR 66
TC 0
Z9 0
PU WILEY-BLACKWELL
PI HOBOKEN
PA 111 RIVER ST, HOBOKEN 07030-5774, NJ USA
SN 1350-1925
EI 1365-2982
J9 NEUROGASTROENT MOTIL
JI Neurogastroenterol. Motil.
PD DEC
PY 2013
VL 25
IS 12
BP 958
EP 966
DI 10.1111/nmo.12230
PG 9
WC Gastroenterology & Hepatology; Clinical Neurology; Neurosciences
SC Gastroenterology & Hepatology; Neurosciences & Neurology
GA 297GH
UT WOS:000330243300016
ER

PT J
AU Horing, B
   Kugel, H
   Brenner, V
   Zipfel, S
   Enck, P
AF Horing, B.
   Kugel, H.
   Brenner, V.
   Zipfel, S.
   Enck, P.
TI Perception and pain thresholds for cutaneous heat and cold, and rectal
   distension: associations and disassociations
SO NEUROGASTROENTEROLOGY AND MOTILITY
LA English
DT Article
DE cold pain; heat pain; rectal distensions; somatic pain; threshold
   measurement; visceral pain
ID IRRITABLE-BOWEL-SYNDROME; VISCERAL PAIN; NOCICEPTIVE NEURONS; SOMATIC
   PAIN; AUTONOMIC RESPONSES; SENSORY THRESHOLDS; THERMAL PERCEPTION;
   PLACEBO ANALGESIA; HUMAN BRAIN; SENSITIVITY
AB Background Hypersensitivity to somatic or visceral pain has been reported in numerous clinical conditions such as fibromyalgia or the irritable bowel syndrome, and general hypersensitivity has been proposed to be the underlying mechanism. However, cross-modal relationships especially between somatic and visceral pain have rarely been investigated even in healthy volunteers. Furthermore, psychological influences on pain have rarely been characterized across modalities. Methods Sixty-one healthy participants underwent testing of perception and pain thresholds for cutaneous thermode heat and cold, as well as for rectal balloon distension. Psychological testing for anxiety, depression, and pain experience (including catastrophizing and coping) as well as cardiac interoception was performed. Measurement quality and the correlations between the different modalities were examined. Key Results Significant correlations existed between the perception thresholds for cold/heat (tau(B) = -0.28, p = 0.002) and cold/distension (tau(B) = -0.21, p = 0.03) and for the pain thresholds for cold/heat (r = -0.61, p < 0.001) and heat/distension (r = 0.33, p = 0.01). No association was found between pain thresholds and anxiety, depression, psychological experience with and processing of pain, or cardiac interoception. Retest reliabilities for pain measurements were satisfying after short intertrial intervals (all intraclass correlation coefficients >0.8), but less so after longer intervals. The individuals contributing to the respective correlations differ between measurements. Conclusions & inferences Moderate associations were found for pain thresholds across modalities. The strength of the associations and their stability over time warrants further investigation and might serve to increase the understanding of conditions affecting multiple pain modalities.
C1 [Horing, B.; Kugel, H.; Brenner, V.; Zipfel, S.; Enck, P.] Univ Tubingen Hosp, Dept Psychosomat Med & Psychotherapy, D-72076 Tubingen, Germany.
RP Enck, P (reprint author), Univ Tubingen Hosp, Dept Internal Med Psychosomat Med & Psychotherapy, Frondsbergstr 23, D-72076 Tubingen, Germany.
EM paul.enck@uni-tuebingen.de
FU Deutsche Forschungsgemeinschaft within the DFG Centre Grant [DFG En
   50/30-1, FOR 1328]
FX This work was supported by a grant from Deutsche Forschungsgemeinschaft
   (DFG En 50/30-1) within the DFG Centre Grant FOR 1328.
NR 98
TC 1
Z9 1
PU WILEY-BLACKWELL
PI HOBOKEN
PA 111 RIVER ST, HOBOKEN 07030-5774, NJ USA
SN 1350-1925
EI 1365-2982
J9 NEUROGASTROENT MOTIL
JI Neurogastroenterol. Motil.
PD DEC
PY 2013
VL 25
IS 12
BP E791
EP E802
DI 10.1111/nmo.12207
PG 12
WC Gastroenterology & Hepatology; Clinical Neurology; Neurosciences
SC Gastroenterology & Hepatology; Neurosciences & Neurology
GA 297GH
UT WOS:000330243300007
ER

PT J
AU Martinez-Cutillas, M
   Gil, V
   Gallego, D
   Mane, N
   Martin, MT
   Jimenez, M
AF Martinez-Cutillas, M.
   Gil, V.
   Gallego, D.
   Mane, N.
   Martin, M. T.
   Jimenez, M.
TI Mechanisms of action of otilonium bromide (OB) in human cultured smooth
   muscle cells and rat colonic strips
SO NEUROGASTROENTEROLOGY AND MOTILITY
LA English
DT Article
DE otilonium bromide; smooth muscle; colon
ID IRRITABLE-BOWEL-SYNDROME; NK2 RECEPTOR ANTAGONIST; SODIUM CURRENT;
   INTERSTITIAL-CELLS; CALCIUM-CHANNELS; CIRCULAR MUSCLE; LARGE-INTESTINE;
   MODULATION; PATTERNS; CAJAL
AB Background The pharmacological properties of otilonium bromide (OB) have been investigated using different experimental models, techniques, and conditions, and consequently, the results are not always easy to compare. The aim of the present work was to investigate the pharmacological properties of OB in human cultured colonic smooth muscle cells (HCSMCs), which is the main target of the drug 'in vivo'. Rat colonic strips were used to confirm the pharmacological properties. Methods Human cultured colonic smooth muscle cells were studied using the calcium imaging technique. Microelectrodes and muscle bath experiments were performed in rat colonic strips. Key Results Otilonium bromide (OB) concentration dependently inhibited nifedipine-sensitive calcium transients induced by KCl (EC50 = 3.6 mu M) and BayK8644 (EC50 = 4.0 mu M). All the following experiments were performed in the presence of nifedipine. In HCSMC, carbachol-induced calcium transients were inhibited by OB (EC50 = 8.4 mu M). Carbachol evoked 1-a smooth muscle depolarization (10 mV) that was antagonized by 100 mu M OB; and 2-a contraction that was inhibited by OB (EC50 = 13.0 mu M). 'Non-nitrergic (L-NNA 1 mM) non-purinergic (MRS2500 1 mu M)' conditions were used to elicit endogenous excitatory responses. Electrical field stimulation caused 1-an atropine-sensitive excitatory junction potential that was inhibited by OB (EC50 = 8.9 mu M) and 2-an atropine-sensitive contraction that was inhibited by OB (EC50 = 7.3 mu M). In HCSMC, neurokinin A (NKA) and CaCl2 induced calcium transients that were inhibited by OB (NKA: EC50 = 11.7 mu M; CaCl2: EC50 = 17.5 mu M). Conclusions & Inferences Otilonium bromide causes inhibition of L-/T-type calcium channels, muscarinic, and tachykininergic responses that acting together explain the pharmacological properties of the compound.
C1 [Martinez-Cutillas, M.; Gil, V.; Gallego, D.; Mane, N.; Martin, M. T.; Jimenez, M.] Univ Autonoma Barcelona, Dept Cell Biol Physiol & Immunol, E-08193 Barcelona, Spain.
   [Martinez-Cutillas, M.; Gil, V.; Gallego, D.; Mane, N.; Martin, M. T.; Jimenez, M.] Univ Autonoma Barcelona, Neurosci Inst, E-08193 Barcelona, Spain.
   [Gallego, D.; Martin, M. T.; Jimenez, M.] Inst Salud Carlos III, Ctr Invest Biomed Red Enfermedades Hepat & Digest, Barcelona, Spain.
RP Jimenez, M (reprint author), Univ Autonoma Barcelona, Dept Cell Biol Physiol & Immunol, Edifici 5, Bellaterra 08193, Spain.
EM marcel.jimenez@uab.es
RI Jimenez, Marcel/C-6995-2008; Martin, Maria Teresa/A-5211-2009
FU Ministerio de Ciencia e Innovacion (Spain) [AP2010-2224, AP2007-01583,
   FPU12/00897]; Instituto de Salud Carlos III, Centro de Investigacion
   Biomedica en red de enfermedades hepaticas y digestivas (CIBERehd);
   Menarini group (Firenze, Italy)
FX Miriam Martinez-Cutillas, Victor Gil, and Noemi Mane are supported by
   the Ministerio de Ciencia e Innovacion (Spain) (AP2010-2224),
   (AP2007-01583), and (FPU12/00897), respectively. Diana Gallego is
   supported by the Instituto de Salud Carlos III, Centro de Investigacion
   Biomedica en red de enfermedades hepaticas y digestivas (CIBERehd). This
   study was supported by a grant from Menarini group (Firenze, Italy).
   Menarini group had complete access to the data that support the
   publication.
NR 28
TC 0
Z9 0
PU WILEY-BLACKWELL
PI HOBOKEN
PA 111 RIVER ST, HOBOKEN 07030-5774, NJ USA
SN 1350-1925
EI 1365-2982
J9 NEUROGASTROENT MOTIL
JI Neurogastroenterol. Motil.
PD DEC
PY 2013
VL 25
IS 12
BP E803
EP E812
DI 10.1111/nmo.12206
PG 10
WC Gastroenterology & Hepatology; Clinical Neurology; Neurosciences
SC Gastroenterology & Hepatology; Neurosciences & Neurology
GA 297GH
UT WOS:000330243300008
ER

PT J
AU van den Wijngaard, RM
   Stanisor, OI
   van Diest, SA
   Welting, O
   Wouters, MM
   Cailotto, C
   de Jonge, WJ
   Boeckxstaens, GE
AF van den Wijngaard, R. M.
   Stanisor, O. I.
   van Diest, S. A.
   Welting, O.
   Wouters, M. M.
   Cailotto, C.
   de Jonge, W. J.
   Boeckxstaens, G. E.
TI Susceptibility to stress induced visceral hypersensitivity in maternally
   separated rats is transferred across generations
SO NEUROGASTROENTEROLOGY AND MOTILITY
LA English
DT Article
DE clustering in families; irritable bowel syndrome; mast cells; stress;
   transfer; visceral hypersensitivity
ID IRRITABLE-BOWEL-SYNDROME; FAMILIAL AGGREGATION; ABDOMINAL-PAIN; FEAR
   RESPONSES; IBS PATIENTS; BEHAVIOR; GENETICS; TRANSMISSION; ASSOCIATION;
   ENVIRONMENT
AB Background In irritable bowel syndrome (IBS), familial clustering and transfer across generations may largely depend on environmental factors but this is difficult to establish in the human setting. Therefore, we aimed to set up a relevant animal model. We investigated whether susceptibility to stress induced visceral hypersensitivity in maternally separated (MS) Long Evans rats can be transferred across generations without further separation protocols and, if so, whether this depends on maternal care. Methods At adult age, we evaluated pre- vs post water avoidance (WA) changes in visceromotor response to distension in non-handled second filial generation offspring (NH-F2) of previously separated MS-F1 dams. Furthermore, the role of maternal care was evaluated by cross-fostering F2 offspring of NH-F1 and MS-F1 dams and subsequent sensitivity measurements at adult age. Involvement of mast cells in post stress hypersensitivity of NH-F2 rats was evaluated by mast cell stabilization. Key Results In adult NH-F2 offspring of MS-F1 dams, post-WA hypersensitivity to colorectal distension was observed in 80% of rats compared with 19% in offspring of NH-F1 dams. Cross-fostered pups adapted to the phenotype of the foster mother: pups of NH-F1 dams nursed by MS-F1 dams showed post-WA hypersensitivity to distension at adult age and vice versa (100% and 20% respectively). In NH-F2 rats, post-WA hypersensitivity was reversed by mast cell stabilizer doxantrazole. Conclusions & Inferences Maternal separated-induced susceptibility to stress-triggered visceral hypersensitivity is transferred across generations and this transfer depends on maternal care. Thus, MS is a suitable model to evaluate environmental triggers relevant to IBS clustering in families.
C1 [van den Wijngaard, R. M.; Stanisor, O. I.; van Diest, S. A.; Welting, O.; Cailotto, C.; de Jonge, W. J.; Boeckxstaens, G. E.] Acad Med Ctr, Tytgat Inst Liver & Intestinal Res, NL-1105 BK Amsterdam, Netherlands.
   [Wouters, M. M.; Boeckxstaens, G. E.] Catholic Univ Louvain, Univ Hosp Gasthuisberg, Div Gastroenterol, B-3000 Louvain, Belgium.
RP van den Wijngaard, RM (reprint author), Acad Med Ctr, Tytgat Inst Liver & Intestinal Res, Room S2-180,Meibergdreef 69-71, NL-1105 BK Amsterdam, Netherlands.
EM R.vandenWijngaard@amc.uva.nl
FU IPODD consortium of the Seventh Research Framework Programme of the
   European Union [202020]; Netherlands Top Institute Pharma [T1-215-1];
   Netherlands Digestive Diseases Foundation (MLDS); Dutch Organisation for
   Scientific Research (NWO VIDI grant);  [WO10-12]
FX The authors gratefully acknowledge grant support from the IPODD
   consortium under Grant Agreement 202020 of the Seventh Research
   Framework Programme of the European Union (grant to OIS), The
   Netherlands Top Institute Pharma (grant T1-215-1 to SAvD) and the
   Netherlands Digestive Diseases Foundation (MLDS), project number WO10-12
   (grant to SAvD). WdeJ was supported by the Dutch Organisation for
   Scientific Research (NWO VIDI grant). The funders had no role in study
   design, data collection and analysis, decision to publish, or
   preparation of the manuscript.
NR 50
TC 1
Z9 1
PU WILEY-BLACKWELL
PI HOBOKEN
PA 111 RIVER ST, HOBOKEN 07030-5774, NJ USA
SN 1350-1925
EI 1365-2982
J9 NEUROGASTROENT MOTIL
JI Neurogastroenterol. Motil.
PD DEC
PY 2013
VL 25
IS 12
BP E780
EP E790
DI 10.1111/nmo.12202
PG 11
WC Gastroenterology & Hepatology; Clinical Neurology; Neurosciences
SC Gastroenterology & Hepatology; Neurosciences & Neurology
GA 297GH
UT WOS:000330243300006
ER

PT J
AU Fukudo, S
AF Fukudo, Shin
TI Stress and visceral pain: Focusing on irritable bowel syndrome
SO PAIN
LA English
DT Review
DE Stress; Visceral pain; Irritable bowel syndrome (IBS); Anterior
   cingulate cortex (ACC); Amygdala; Periaqueductal gray matter (PAG);
   Dorsolateral prefronatal cortex (DLPFC); Corticotropin-releasing hormone
   (CRH); Serotonin (5-HT)
ID CORTICOTROPIN-RELEASING-HORMONE; FUNCTIONAL GASTROINTESTINAL DISORDERS;
   TRANSCRANIAL MAGNETIC STIMULATION; BRAIN-GUT AXIS; RECTAL DISTENSION;
   MAST-CELLS; RECEPTOR ANTAGONIST; COLONIC DISTENSION; DESCENDING COLON;
   ACTIVATION
AB Recent advances in brain science have shown that the brain function encoding emotion depends on interoceptive signals such as visceral pain. Visceral pain arose early in our evolutionary history. Bottom-up processing from gut-to-brain and top-down autonomic/neuroendocrine mechanisms in brain-to-gut signaling constitute a circuit. Brain imaging techniques have enabled us to depict the visceral pain pathway as well as the related emotional circuit. Irritable bowel syndrome (IBS) is characterized by chronic recurrent abdominal pain or abdominal discomfort associated with bowel dysfunction. It is also thought to be a disorder of the brain-gut link associated with an exaggerated response to stress. Corticotropin-releasing hormone (CRH), a major mediator of the stress response in the brain-gut axis, is an obvious candidate in the pathophysiology of IBS. Indeed, administration of CRH has been shown to aggravate the visceral sensorimotor response in IBS patients, and the administration of peptidergic CRH antagonists seems to alleviate IBS pathophysiology. Serotonin (5-HT) is another likely candidate associated with brain-gut function in IBS, as 5-HT3 antagonists, 5-HT4 agonists, and antidepressants were demonstrated to regulate 5-HT neurotransmission in IBS patients. Autonomic nervous system function, the neuroimmune axis, and the brain-gut-microbiota axis show specific profiles in IBS patients. Further studies on stress and visceral pain neuropathways in IBS patients are warranted. 2013 International Association for the Study of Pain. Published by Elsevier B.V. All rights reserved.
C1 [Fukudo, Shin] Tohoku Univ, Grad Sch Med, Dept Behav Med, Sendai, Miyagi 9808575, Japan.
RP Fukudo, S (reprint author), Tohoku Univ, Grad Sch Med, Dept Behav Med, Aoba Ku, 2-1 Seiryo, Sendai, Miyagi 9808575, Japan.
EM sfukudo@med.tohoku.ac.jp
FU Ministry of Education, Science, and Culture of Japan; Ministry of
   Health, Welfare, and Labour of Japan
FX This study was presented at the International Association for the Study
   of Pain, 14th World Congress on Pain, August 27-31, 2012, Milan, Italy.
   This research was supported by a Grant-in-Aid for Scientific Research
   from the Ministry of Education, Science, and Culture of Japan and a
   Grant-in-Aid for Scientific Research from the Ministry of Health,
   Welfare, and Labour of Japan.
NR 90
TC 3
Z9 3
PU ELSEVIER SCIENCE BV
PI AMSTERDAM
PA PO BOX 211, 1000 AE AMSTERDAM, NETHERLANDS
SN 0304-3959
EI 1872-6623
J9 PAIN
JI Pain
PD DEC
PY 2013
VL 154
SU 1
BP S63
EP S70
DI 10.1016/j.pain.2013.09.008
PG 8
WC Anesthesiology; Clinical Neurology; Neurosciences
SC Anesthesiology; Neurosciences & Neurology
GA 292EL
UT WOS:000329884900007
ER

PT J
AU Stein, SL
AF Stein, Sharon L.
TI Chronic Pelvic Pain
SO GASTROENTEROLOGY CLINICS OF NORTH AMERICA
LA English
DT Article
DE Chronic pelvic pain; Myofascial pain; Pelvic pain syndrome; Levator
   syndrome; Proctalgia fugax
ID TOXIN TYPE-A; RANDOMIZED CLINICAL-TRIAL; IRRITABLE-BOWEL-SYNDROME;
   CHRONIC ABDOMINAL-PAIN; DE-SAC OBLITERATION; QUALITY-OF-LIFE;
   INTERSTITIAL CYSTITIS; BOTULINUM TOXIN; PROCTALGIA-FUGAX; FOLLOW-UP
AB Chronic pelvic pain is pain lasting longer than 6 months and is estimated to occur in 15% of women. Causes of pelvic pain include disorders of gynecologic, urologic, gastroenterologic, and musculoskeletal systems. The multidisciplinary nature of chronic pelvic pain may complicate diagnosis and treatment. Treatments vary by cause but may include medicinal, neuroablative, and surgical treatments.
C1 Univ Hosp, Case Med Ctr, Dept Surg, Div Colorectal Surg, Cleveland, OH 44106 USA.
RP Stein, SL (reprint author), Univ Hosp, Case Med Ctr, Dept Surg, Div Colorectal Surg, 11100 Euclid Ave Lakeside 5047, Cleveland, OH 44106 USA.
EM Sharon.stein@uhhospitals.org
NR 91
TC 0
Z9 0
PU W B SAUNDERS CO-ELSEVIER INC
PI PHILADELPHIA
PA 1600 JOHN F KENNEDY BOULEVARD, STE 1800, PHILADELPHIA, PA 19103-2899 USA
SN 0889-8553
EI 1558-1942
J9 GASTROENTEROL CLIN N
JI Gastroenterol. Clin. North Am.
PD DEC
PY 2013
VL 42
IS 4
BP 785
EP +
DI 10.1016/j.gtc.2013.08.005
PG 17
WC Gastroenterology & Hepatology
SC Gastroenterology & Hepatology
GA 283OH
UT WOS:000329256000007
ER

PT J
AU Nes, AAG
   Eide, H
   Kristjansdottir, OB
   van Dulmen, S
AF Nes, Andrea A. G.
   Eide, Hilde
   Kristjansdottir, Olof Birna
   van Dulmen, Sandra
TI Web-based, self-management enhancing interventions with e-diaries and
   personalized feedback for persons with chronic illness: A tale of three
   studies
SO PATIENT EDUCATION AND COUNSELING
LA English
DT Article
DE e-Diaries; Mobile phone; Web-based personalized feedback; Chronic
   illness; Self-management
ID IRRITABLE-BOWEL-SYNDROME; CHRONIC WIDESPREAD PAIN; QUALITY-OF-LIFE;
   CHRONIC DISEASE; SITUATIONAL FEEDBACK; HEALTH-CARE; SUPPORT; PROGRAM;
   TECHNOLOGY; THERAPY
AB Objective: Chronic illness places high demands on patients. Interventions supporting self-management and providing personalized feedback might help patients to gain new perspectives and enhance use of constructive self-management strategies. We developed three comparable web-based CBT-grounded interventions including e-diaries and feedback delivered through PDAs/smartphones. The feasibility and efficacy of these interventions have been investigated for patients with irritable bowel syndrome (in an RCT), chronic widespread pain (RCT) and type 2 diabetes (feasibility study).
   Methods: This is a descriptive study that summarizes the content, feasibility and efficacy of the interventions and discusses issues relevant for implementing this type of web-based therapeutic interventions in clinical practice.
   Results: The web-based interventions appear feasible, acceptable and supportive. In a short and midterm time frame, the interventions promote self-management.
   Conclusion: Booster sessions may be needed for prolonged effects. Given the physical and mental symptoms of the patients under study and the nature of the intervention, providers who deliver the feedback need a health care background and training in this specific way of counseling.
   Practice implications: The results of the three studies suggest that personalized web-based interventions are effective and have the potential to support self-management in daily healthcare. Studies concerning clinical significance and implementation are needed. (C) 2013 Elsevier Ireland Ltd. All rights reserved.
C1 [Nes, Andrea A. G.; Kristjansdottir, Olof Birna] Oslo & Akershus Univ Coll, Inst Nursing, Oslo, Norway.
   [Nes, Andrea A. G.; Kristjansdottir, Olof Birna] Univ Oslo, Dept Behav Sci Med, Oslo, Norway.
   [Eide, Hilde; van Dulmen, Sandra] Buskerud Univ Coll, Dept Hlth Sci, Drammen, Norway.
   [van Dulmen, Sandra] NIVEL Netherlands Inst Hlth Serv Res, NL-3500 BN Utrecht, Netherlands.
   [van Dulmen, Sandra] Radboud Univ Nijmegen, Med Ctr, Dept Primary & Community Care, NL-6525 ED Nijmegen, Netherlands.
RP van Dulmen, S (reprint author), NIVEL Netherlands Inst Hlth Serv Res, POB 1568, NL-3500 BN Utrecht, Netherlands.
EM s.vandulmen@nivel.nl
FU Dutch Digestive Foundation; OAUC; Research Council of Norway (RCN);
   Research Council of Norway [182014/V50]
FX Grant support for the three described studies: for the IBS study: Dutch
   Digestive Foundation; for the Diabetes type 2 study: OAUC and The
   Research Council of Norway (RCN); for the chronic widespread pain study:
   The Research Council of Norway Grant no: 182014/V50. These funding
   sources had no involvement in the conduct of the research, preparation
   of the article, study design, collection, analysis and interpretation of
   data, writing of the report; and decision to submit the paper for
   publication.
NR 46
TC 2
Z9 2
PU ELSEVIER IRELAND LTD
PI CLARE
PA ELSEVIER HOUSE, BROOKVALE PLAZA, EAST PARK SHANNON, CO, CLARE, 00000,
   IRELAND
SN 0738-3991
J9 PATIENT EDUC COUNS
JI Patient Educ. Couns.
PD DEC
PY 2013
VL 93
IS 3
BP 451
EP 458
DI 10.1016/j.pec.2013.01.022
PG 8
WC Public, Environmental & Occupational Health; Social Sciences,
   Interdisciplinary
SC Public, Environmental & Occupational Health; Social Sciences - Other
   Topics
GA 283SM
UT WOS:000329267300016
ER

PT J
AU Bombardi, C
   Grandis, A
   Gardini, A
   Sorteni, C
   Clavenzani, P
   Chiocchetti, R
AF Bombardi, Cristiano
   Grandis, Annamaria
   Gardini, Anna
   Sorteni, Caterina
   Clavenzani, Paolo
   Chiocchetti, Roberto
TI Expression of beta(2) adrenoceptors within enteric neurons of the horse
   ileum
SO RESEARCH IN VETERINARY SCIENCE
LA English
DT Article
DE beta(2) Adrenoceptors; Ileum; Horse; Tyrosine hydroxylase; Enteric
   nervous system; Immunofluorescence
ID RNA-BINDING PROTEINS; RAT GASTROINTESTINAL-TRACT;
   IRRITABLE-BOWEL-SYNDROME; GUINEA-PIG ILEUM; NERVOUS-SYSTEM;
   INTERSTITIAL-CELLS; SMALL-INTESTINE; ADRENERGIC-RECEPTOR; SYMPATHETIC
   INNERVATION; MEDIATING RELAXATION
AB The activity of the gastrointestinal tract is regulated through the activation of adrenergic receptors (ARs). Since data concerning the distribution of ARs in the horse intestine is virtually absent, we investigated the distribution of beta(2)-AR in the horse ileum using double-immunofluorescence. The beta(2)-AR-immunoreactivity (IR) was observed in most (95%) neurons located in submucosal plexus (SMP) and in few (8%) neurons of the myenteric plexus (MP). Tyrosine hydroxylase (TH)-IR fibers were observed close to neurons expressing beta 2-AR-IR. Since beta(2)-AR is virtually expressed in most neurons located in the horse SMP and in a lower percentage of neurons in the MP, it is reasonable to retain that this adrenergic receptor could regulate the activity of both secretomotor neurons and motor neurons innervating muscle layers and blood vessels. The high density of TH-IR fibers near beta(2)-AR-IR enteric neurons indicates that the excitability of these cells could be directly modulated by the sympathetic system. (C) 2013 Published by Elsevier Ltd.
C1 [Bombardi, Cristiano; Grandis, Annamaria; Gardini, Anna; Sorteni, Caterina; Clavenzani, Paolo; Chiocchetti, Roberto] Univ Bologna, Dept Vet Med Sci, I-40064 Bologna, Italy.
RP Bombardi, C (reprint author), Univ Bologna, Dept Vet Med Sci, I-40064 Bologna, Italy.
EM cristiano.bombardi@unibo.it
NR 79
TC 1
Z9 1
PU ELSEVIER SCI LTD
PI OXFORD
PA THE BOULEVARD, LANGFORD LANE, KIDLINGTON, OXFORD OX5 1GB, OXON, ENGLAND
SN 0034-5288
EI 1532-2661
J9 RES VET SCI
JI Res. Vet. Sci.
PD DEC
PY 2013
VL 95
IS 3
BP 837
EP 845
DI 10.1016/j.rvsc.2013.07.006
PG 9
WC Veterinary Sciences
SC Veterinary Sciences
GA 285EU
UT WOS:000329377200002
ER

PT J
AU Riemsma, R
   Al, M
   Ramos, IC
   Deshpande, SN
   Armstrong, N
   Lee, YC
   Ryder, S
   Noake, C
   Krol, M
   Oppe, M
   Kleijnen, J
   Severens, H
AF Riemsma, R.
   Al, M.
   Ramos, I. Corro
   Deshpande, S. N.
   Armstrong, N.
   Lee, Y-C
   Ryder, S.
   Noake, C.
   Krol, M.
   Oppe, M.
   Kleijnen, J.
   Severens, H.
TI SeHCAT [tauroselcholic (selenium-75) acid] for the investigation of bile
   acid malabsorption and measurement of bile acid pool loss: a systematic
   review and cost-effectiveness analysis
SO HEALTH TECHNOLOGY ASSESSMENT
LA English
DT Article
ID IRRITABLE-BOWEL-SYNDROME; FUNCTIONAL CHRONIC DIARRHEA; CHRONIC WATERY
   DIARRHEA; CROHNS-DISEASE; DIAGNOSTIC-ACCURACY; ABDOMINAL RETENTION;
   CLINICAL-FEATURES; NATURAL-HISTORY; (75)SEHCAT TEST; BODY RETENTION
AB Background: The principal diagnosis/indication for this assessment is chronic diarrhoea due to bile acid malabsorption (BAM). Diarrhoea can be defined as the abnormal passage of loose or liquid stools more than three times daily and/or a daily stool weight > 200 g per day and is considered to be chronic if it persists for more than 4 weeks. The cause of chronic diarrhoea in adults is often difficult to ascertain and patients may undergo several investigations without a definitive cause being identified. BAM is one of several causes of chronic diarrhoea and results from failure to absorb bile acids (which are required for the absorption of dietary fats and sterols in the intestine) in the distal ileum.
   Objective: For people with chronic diarrhoea with unknown cause and in people with Crohn's disease and chronic diarrhoea with unknown cause (i. e. before resection): (1) What are the effects of selenium-75homocholic acid taurine (SeHCAT) compared with no SeHCAT in terms of chronic diarrhoea, other health outcomes and costs? (2) What are the effects of bile acid sequestrants (BASs) compared with no BASs in people with a positive or negative SeHCAT test? (3) Does a positive or negative SeHCAT test predict improvement in terms of chronic diarrhoea, other health outcomes and costs?
   Data sources: A systematic review was conducted to summarise the evidence on the clinical effectiveness of SeHCAT for the assessment of BAM and the measurement of bile acid pool loss. Search strategies were based on target condition and intervention, as recommended in the Centre for Reviews and Dissemination (CRD) guidance for undertaking reviews in health care and the Cochrane Handbook for Diagnostic Test Accuracy Reviews. The following databases were searched up to April 2012: MEDLINE; MEDLINE In-Process & Other Non-Indexed Citations; EMBASE; the Cochrane Databases; Database of Abstracts of Reviews of Effects; Health Technology Assessment (HTA) Database; and Science Citation Index. Research registers and conference proceedings were also searched.
   Review methods: Systematic review methods followed the principles outlined in the CRD guidance for undertaking reviews in health care and the National Institute for Health and Care Excellence (NICE) Diagnostic Assessment Programme interim methods statement. In the health economic analysis, the cost-effectiveness of SeHCAT for the assessment of BAM, in patients with chronic diarrhoea, was estimated in two different populations. The first is the population of patients with chronic diarrhoea with unknown cause and symptoms suggestive of diarrhoea-predominant irritable bowel syndrome (IBS-D) and the second population concerns patients with Crohn's disease without ileal resection with chronic diarrhoea. For each population, three models were combined: (1) a short-term decision tree that models the diagnostic pathway and initial response to treatment (first 6 months); (2) a long-term Markov model that estimates the lifetime costs and effects for patients initially receiving BAS; and (3) a long-term Markov model that estimates the lifetime costs and effects for patients initially receiving regular treatment (IBS-D treatment in the first population and Crohn's treatment in the second population). Incremental cost-effectiveness ratios were estimated as additional cost per additional responder in the short term (first 6 months) and per additional quality-adjusted life-year (QALY) in the long term (lifetime).
   Results: We found three studies assessing the relationship between the SeHCAT test and response to treatment with cholestyramine. However, the studies had small numbers of patients with unknown cause chronic diarrhoea, and they used different cut-offs to define BAM. For the short term (first 6 months), when trial of treatment is not considered as a comparator, the optimal choice depends on the willingness to pay for an additional responder. For lower values (between  pound 1500 and  pound 4600) the choice will be no SeHCAT in all scenarios; for higher values either SeHCAT 10% or SeHCAT 15% becomes cost-effective. For the lifetime perspective, the various scenarios showed widely differing results: in the threshold range of  pound 20,000-30,000 per QALY gained we found as optimal choice either no SeHCAT, SeHCAT 5% (only IBS-D) or SeHCAT 15%. When trial of treatment is considered a comparator, the analysis showed that for the short term, trial of treatment is the optimal choice across a range of scenarios. For the lifetime perspective with trial of treatment, again the various scenarios show widely differing results. Depending on the scenario, in the threshold range of  pound 20,000-30,000 per QALY gained, we found as optimal choice either trial of treatment, no SeHCAT or SeHCAT 15%.
   Conclusions: In conclusion, the various analyses show that for both populations considerable decision uncertainty exists and that no firm conclusions can be formulated about which strategy is optimal. Standardisation of the definition of a positive SeHCAT test should be the first step in assessing the usefulness of this test. As there is no reference standard for the diagnosis of BAM and SeHCAT testing provides a continuous measure of metabolic function, diagnostic test accuracy (DTA) studies are not the most appropriate study design. However, in studies where all patients are tested with SeHCAT and all patients are treated with BASs, response to treatment can provide a surrogate reference standard; further DTA studies of this type may provide information on the ability of SeHCAT to predict response to BASs. A potentially more informative option would be multivariate regression modelling of treatment response (dependent variable), with SeHCAT result and other candidate clinical predictors as covariates. Such a study design could also inform the definition of a positive SeHCAT result.
C1 [Riemsma, R.; Deshpande, S. N.; Armstrong, N.; Lee, Y-C; Ryder, S.; Noake, C.; Kleijnen, J.] Kleijnen Systemat Reviews Ltd, York, N Yorkshire, England.
   [Al, M.; Ramos, I. Corro; Krol, M.; Oppe, M.; Severens, H.] Erasmus Univ, Rotterdam, Netherlands.
   [Kleijnen, J.] Maastricht Univ, Maastricht, Netherlands.
RP Riemsma, R (reprint author), Kleijnen Systemat Reviews Ltd, York, N Yorkshire, England.
RI Al, Maiwenn/E-3272-2014
OI Al, Maiwenn/0000-0001-9763-0436
FU The National Institute for Health Research Health Technology Assessment
   programme
FX The National Institute for Health Research Health Technology Assessment
   programme.
NR 90
TC 0
Z9 0
PU NIHR JOURNALS LIBRARY
PI SOUTHAMPTON
PA UNIV SOUTHAMPTON, EVALUATION, TRIALS & STUDIES COORDINATING CENTRE,
   ALPHA HOUSE, ENTERPRISE RD, SOUTHAMPTON, SO16 7NS, ENGLAND
SN 1366-5278
EI 2046-4924
J9 HEALTH TECHNOL ASSES
JI Health Technol. Assess.
PD DEC
PY 2013
VL 17
IS 61
BP 1
EP +
DI 10.3310/hta17610
PG 226
WC Health Care Sciences & Services
SC Health Care Sciences & Services
GA 275TO
UT WOS:000328700700001
ER

PT J
AU Paul, SP
   Barnard, P
   Bigwood, C
   Candy, DCA
AF Paul, Siba Prosad
   Barnard, Penny
   Bigwood, Charlotte
   Candy, David C. A.
TI Challenges in management of irritable bowel syndrome in children
SO INDIAN PEDIATRICS
LA English
DT Review
DE Irritable bowel syndrome; Management; Recurrent abdominal pain; Therapy
ID FUNCTIONAL ABDOMINAL-PAIN; HYDROLYZED GUAR GUM; GASTROINTESTINAL
   DISORDERS; CLINICAL-TRIALS; DOUBLE-BLIND; PLACEBO; ADOLESCENTS;
   CHILDHOOD; SYMPTOMS
AB Irritable bowel syndrome (IBS) is a common cause of recurrent abdominal pain (RAP) in children and can be a debilitating experience for both child and family. Organic causes of RAP symptoms such as celiac and inflammatory bowel diseases should be excluded before a diagnosis of IBS is made. Treatment consists of dietary manipulation, drugs, and stress management.
   Newer therapies may offer better control of symptoms with minimal side-effects. This article discusses the challenges faced by pediatricians in managing IBS and reviews management in the context of children from the Indian subcontinent.
C1 [Paul, Siba Prosad] Bristol Royal Hosp Children, Bristol BS2 8BJ, Avon, England.
   [Barnard, Penny; Candy, David C. A.] Western Sussex Hosp NHS Fdn Trust, Chichester PO19 6SE, W Sussex, England.
   [Bigwood, Charlotte] Evelina Childrens Hosp, London SE1 7EH, England.
RP Paul, SP (reprint author), Bristol Royal Hosp Children, Dept Pediat Gastroenterol, Paul OGorman Bldg,Upper Maudlin St, Bristol BS2 8BJ, Avon, England.
EM siba@doctors.org.uk
NR 40
TC 0
Z9 0
PU SPRINGER INDIA
PI NEW DELHI
PA 7TH FLOOR, VIJAYA BUILDING, 17, BARAKHAMBA ROAD, NEW DELHI, 110 001,
   INDIA
SN 0019-6061
EI 0974-7559
J9 INDIAN PEDIATR
JI Indian Pediatrics
PD DEC
PY 2013
VL 50
IS 12
BP 1137
EP 1143
DI 10.1007/s13312-013-0308-5
PG 7
WC Pediatrics
SC Pediatrics
GA 281KO
UT WOS:000329100300011
ER

PT J
AU Burns, AJ
   Thapar, N
AF Burns, Alan J.
   Thapar, Nikhil
TI Developmental and Postnatal Changes in the Enteric Nervous System
SO JOURNAL OF PEDIATRIC GASTROENTEROLOGY AND NUTRITION
LA English
DT Article
ID IRRITABLE-BOWEL-SYNDROME; GASTROINTESTINAL-TRACT; STEM-CELLS; INTESTINAL
   INFLAMMATION; HIRSCHSPRUNGS-DISEASE; MYENTERIC PLEXUS; NEONATAL STRESS;
   ABDOMINAL-PAIN; MATERNAL DIET; GUT
C1 [Burns, Alan J.] Univ Coll London Inst Child Hlth, Neural Dev Unit, London WC1N 1EH, England.
   Univ Coll London Inst Child Hlth, Gastroenterol Unit, London WC1N 1EH, England.
RP Burns, AJ (reprint author), Univ Coll London Inst Child Hlth, Neural Dev Unit, 30 Guilford St, London WC1N 1EH, England.
EM alan.burns@ucl.ac.uk
RI Burns, Alan/C-4988-2008
NR 61
TC 1
Z9 1
PU LIPPINCOTT WILLIAMS & WILKINS
PI PHILADELPHIA
PA 530 WALNUT ST, PHILADELPHIA, PA 19106-3621 USA
SN 0277-2116
EI 1536-4801
J9 J PEDIATR GASTR NUTR
JI J. Pediatr. Gastroenterol. Nutr.
PD DEC
PY 2013
VL 57
SU 1
BP S4
EP S8
DI 10.1097/01.mpg.0000441925.75189.01
PG 5
WC Gastroenterology & Hepatology; Nutrition & Dietetics; Pediatrics
SC Gastroenterology & Hepatology; Nutrition & Dietetics; Pediatrics
GA 277NK
UT WOS:000328826100003
ER

PT J
AU Di Lorenzo, C
AF Di Lorenzo, Carlo
TI Impact of Early Life Events on Pediatric Functional Gastrointestinal
   Disorders
SO JOURNAL OF PEDIATRIC GASTROENTEROLOGY AND NUTRITION
LA English
DT Article
ID IRRITABLE-BOWEL-SYNDROME; CORTICOTROPIN-RELEASING-FACTOR; NEONATAL
   MATERNAL-DEPRIVATION; LONG-TERM ALTERATIONS; CHILDHOOD; RATS; STRESS;
   RISK; PAIN; CHILDREN
C1 [Di Lorenzo, Carlo] Nationwide Childrens Hosp, Div Pediat Gastroenterol Hepatol & Nutr, Columbus, OH 43205 USA.
   [Di Lorenzo, Carlo] Ohio State Univ, Columbus, OH 43210 USA.
RP Di Lorenzo, C (reprint author), Nationwide Childrens Hosp, Div Pediat Gastroenterol, 700 Childrens Dr, Columbus, OH 43205 USA.
EM carlo.dilorenzo@nationwidechildrens.org
NR 39
TC 1
Z9 1
PU LIPPINCOTT WILLIAMS & WILKINS
PI PHILADELPHIA
PA 530 WALNUT ST, PHILADELPHIA, PA 19106-3621 USA
SN 0277-2116
EI 1536-4801
J9 J PEDIATR GASTR NUTR
JI J. Pediatr. Gastroenterol. Nutr.
PD DEC
PY 2013
VL 57
SU 1
BP S15
EP S18
DI 10.1097/01.mpg.0000441928.28554.cc
PG 4
WC Gastroenterology & Hepatology; Nutrition & Dietetics; Pediatrics
SC Gastroenterology & Hepatology; Nutrition & Dietetics; Pediatrics
GA 277NK
UT WOS:000328826100006
ER

PT J
AU Carroccio, A
   Mansueto, P
   D'Alcamo, A
   Iacono, G
AF Carroccio, Antonio
   Mansueto, Pasquale
   D'Alcamo, Alberto
   Iacono, Giuseppe
TI Non-Celiac Wheat Sensitivity as an Allergic Condition: Personal
   Experience and Narrative Review
SO AMERICAN JOURNAL OF GASTROENTEROLOGY
LA English
DT Review
ID IRRITABLE-BOWEL-SYNDROME; BASOPHIL-ACTIVATION TESTS; COWS MILK ALLERGY;
   NONCELIAC GLUTEN SENSITIVITY; FOOD ALLERGY; CHRONIC CONSTIPATION;
   GASTROINTESTINAL DISORDERS; DISEASE DIAGNOSIS; CONTROLLED-TRIAL;
   UNITED-STATES
AB OBJECTIVES: Non-celiac wheat sensitivity (NCWS) is a newly described clinical entity characterized by symptoms, which can involve the gastrointestinal tract, the nervous system, the skin, and other organs. There is little data on the pathogenesis of NCWS and it is probable that different pathogenic mechanisms are involved in the different clinical manifestations of the disease. The only common denominator of NCWS "syndrome" is wheat consumption: the symptoms disappear on exclusion of wheat from the diet, and reappear on wheat consumption. The objective of this study was to review our prior data regarding NCWS and to review relevant medical literature regarding NCWS, with particular attention to the hypothesis that NCWS patients could suffer from non-immunoglobulin E (IgE)-mediated wheat allergy.
   METHODS: We reviewed our data on 276 patients diagnosed with NCWS by means of double-blind placebo-controlled (DBPC) wheat challenge. The data indicating a possible wheat allergy diagnosis were examined and other data in the literature were reviewed; we review the role of serum immunoglobulin G antibodies and the basophil activation assay in food allergy, and the histology findings in the food allergy diagnosis.
   RESULTS: The comparison between patients suffering from NCWS and presenting with irritable bowel syndrome (IBS) and controls with IBS not due to NCWS showed that NCWS was characterized by: a personal history of food allergy in the pediatric age (0.01), coexistent atopic diseases (0.0001), positive serum anti-gliadin (0.0001) and anti-betalactoglobulin (0.001) antibodies, positive cytofluorimetric assay revealing in vitro basophil activation by food antigens (0.0001), and a presence of eosinophils in the intestinal mucosa biopsies (0.0001).
   CONCLUSIONS: Patients with NCWS and multiple food sensitivity show several clinical, laboratory, and histological characteristics that suggest they might be suffering from non-IgE-mediated food allergy. However, other pathogenic mechanisms need to be considered.
C1 [Carroccio, Antonio] ASP Agrigento, Hosp Sciacca, Palermo, Italy.
   [Carroccio, Antonio; Mansueto, Pasquale; D'Alcamo, Alberto] Univ Palermo, I-90124 Palermo, Italy.
   [Iacono, Giuseppe] Di Cristina Childrens Hosp, Palermo, Italy.
RP Carroccio, A (reprint author), Univ Palermo, Via Ciaculli 207, I-90124 Palermo, Italy.
EM acarroccio@hotmail.com
NR 62
TC 0
Z9 0
PU NATURE PUBLISHING GROUP
PI NEW YORK
PA 75 VARICK ST, 9TH FLR, NEW YORK, NY 10013-1917 USA
SN 0002-9270
EI 1572-0241
J9 AM J GASTROENTEROL
JI Am. J. Gastroenterol.
PD DEC
PY 2013
VL 108
IS 12
BP 1845
EP 1852
DI 10.1038/ajg.2013.353
PG 8
WC Gastroenterology & Hepatology
SC Gastroenterology & Hepatology
GA 272KM
UT WOS:000328459300005
ER

PT J
AU Morrissette, DA
AF Morrissette, Debbi Ann
TI Twisting the night away: a review of the neurobiology, genetics,
   diagnosis, and treatment of shift work disorder
SO CNS SPECTRUMS
LA English
DT Review
DE Armodafinil; circadian rhythm disorder; melatonin; molecular clock;
   modafinil
ID MAMMALIAN CIRCADIAN CLOCK; IRRITABLE-BOWEL-SYNDROME; EXCESSIVE
   SLEEPINESS; PRIMARY-CARE; IN-VITRO; MODAFINIL; MELATONIN; ARMODAFINIL;
   CAFFEINE; DISEASE
AB Although not all individuals who work outside of standard daytime hours develop physical and psychiatric issues, there is a substantial portion of shift workers who develop shift work disorder. Shift work disorder is due to a misalignment between an individual's endogenous circadian rhythms and environmental stimuli, and can have potentially serious consequences to an individual's health and quality of life. This article reviews the neurobiological and genetic underpinnings of shift work disorder, and describes how desynchronization of the molecular clock may lead to both physical and psychiatric illnesses. Diagnostic tools and treatment guidelines to address the circadian misalignment, excessive sleepiness, and insomnia experienced by patients with shift work disorder are also discussed.
C1 [Morrissette, Debbi Ann] Calif State Univ, Dept Biol Sci, San Marcos, CA USA.
   [Morrissette, Debbi Ann] Palomar Community Coll, Dept Biol Sci, San Marcos, CA USA.
   [Morrissette, Debbi Ann] Neurosci Educ Inst, Carlsbad, CA 92008 USA.
RP Morrissette, DA (reprint author), Neurosci Educ Inst, 1930 Palomar Point Way,Suite 101, Carlsbad, CA 92008 USA.
EM dmorrissette@neiglobal.com
FU Teva Pharmaceutical Industries Ltd.
FX This CME article is supported by an educational grant from Teva
   Pharmaceutical Industries Ltd.
NR 56
TC 0
Z9 0
PU CAMBRIDGE UNIV PRESS
PI NEW YORK
PA 32 AVENUE OF THE AMERICAS, NEW YORK, NY 10013-2473 USA
SN 1092-8529
EI 2165-6509
J9 CNS SPECTRUMS
JI CNS Spectr.
PD DEC
PY 2013
VL 18
SU 1
BP 42
EP 54
DI 10.1017/S109285291300076X
PG 13
WC Clinical Neurology; Psychiatry
SC Neurosciences & Neurology; Psychiatry
GA 277LO
UT WOS:000328821100004
ER

PT J
AU Xing, LY
   Qu, LX
   Chen, H
   Gao, S
AF Xing, Liyang
   Qu, Liuxin
   Chen, Hong
   Gao, Song
TI A clinical observation of irritable bowel syndrome treated by
   traditional Chinese spinal orthopedic manipulation
SO COMPLEMENTARY THERAPIES IN MEDICINE
LA English
DT Article
DE Irritable Bowel Syndrome (IBS); Spinal manipulation; Orthopedic; Jiaji
   points; Intervertebral disk displacement; Bowel Symptom Scale (BSS)
ID BACK-PAIN; DISORDERS
AB Objective: To evaluate the clinical effect of Traditional Chinese Spinal Orthopedic Manipulation (TCSOM) in treating Irritable Bowel Syndrome (IBS) in comparison with Pinaverium Bromide Dicetel (PBD), and to assess a possible cause for IBS.
   Methods: 60 cases of IBS patients were randomly divided into two groups: TCSOM and PBD. All patients in the TCSOM group were treated with a 5-time spinal manipulations. The symptoms of pre-treatment and post-treatment were evaluated based on bowel symptom scale (BSS) scores. A symptom improvement rating (SIR) and patient subjective assessment (PSA) were implemented in order to evaluate the effects of the treatments, and to statistically compare the two groups.
   Results: The symptoms of 23 patients of the TCSOM group disappeared soon after spinal manipulation and 6 cases were significantly improved. The BSS scores in the TCSOM group were significantly lower than those in the PBD group post-treatment. According to the SIR which was based on the BSS, the TCSOM research group included 14 cases with excellent results, 13 cases with good, and 3 cases with poor. Adverse side effects to the treatment were not reported. Based on the BSS, the PBD research group reported 7 cases with excellent results, 8 cases with good and 15 cases with poor. All cases were statistically analyzed, revealing a significant difference (P < 0.001) between the two groups.
   Conclusion: The displacement of inter-vertebral disks and/or vertebra in the thoracic or lumbar region seems to be a contributing factor in the symptoms of irritable bowel syndrome. Thumb pressing manipulation on jiaji points in the thoracic and/or lumbar region can correct the displacement of inter-vertebral disks and/or vertebra, resolving the stimuli caused by pressure exerted on the nerves and vessels around the spine. So it is an effective treatment for IBS. (C) 2013 Elsevier Ltd. All rights reserved.
C1 [Xing, Liyang] Southeast Univ, Zhongda Hosp, Dept Acupuncture & Moxibust, Nanjing 210009, Jiangsu, Peoples R China.
   [Qu, Liuxin; Gao, Song] Southeast Univ, Zhongda Hosp, Dept Chinese Orthoped & Traumatol, Nanjing 210009, Jiangsu, Peoples R China.
   [Chen, Hong] Southeast Univ, Zhongda Hosp, Dept Gastroenterol, Nanjing 210009, Jiangsu, Peoples R China.
RP Qu, LX (reprint author), Southeast Univ, Zhongda Hosp, Dept Chinese Orthoped & Traumatol, Nanjing 210009, Jiangsu, Peoples R China.
EM quliuxin@aliyun.com
FU Scientific and Technologic Project of Jiangsu Administration of TCM
   [LZ09085]
FX The study was funded by the Scientific and Technologic Project of
   Jiangsu Administration of TCM (No. LZ09085).
NR 14
TC 0
Z9 0
PU CHURCHILL LIVINGSTONE
PI EDINBURGH
PA JOURNAL PRODUCTION DEPT, ROBERT STEVENSON HOUSE, 1-3 BAXTERS PLACE,
   LEITH WALK, EDINBURGH EH1 3AF, MIDLOTHIAN, SCOTLAND
SN 0965-2299
EI 1873-6963
J9 COMPLEMENT THER MED
JI Complement. Ther. Med.
PD DEC
PY 2013
VL 21
IS 6
BP 613
EP 617
DI 10.1016/j.ctim.2013.09.005
PG 5
WC Integrative & Complementary Medicine
SC Integrative & Complementary Medicine
GA 275XW
UT WOS:000328713700008
ER

PT J
AU Barratt, SM
   Leeds, JS
   Sanders, DS
AF Barratt, Stephen M.
   Leeds, John S.
   Sanders, David S.
TI Factors Influencing the Type, Timing and Severity of Symptomatic
   Responses to Dietary Gluten in Patients with Biopsy-proven Coeliac
   Disease
SO JOURNAL OF GASTROINTESTINAL AND LIVER DISEASES
LA English
DT Article
DE coeliac disease; symptoms; gluten-free diet; irritable bowel syndrome;
   gluten challenge; anxiety; depression; gluten
ID ADULTS
AB Background&Aim: There is a paucity of data reflecting the symptomatic responses to dietary gluten (SRDG) in patients with Coeliac Disease (CD). We aimed to determine the type, timing and severity of SRDG with reference to a range of disease-related factors.
   Methods: Postal survey of 224 biopsy-proven patients including gluten-free diet (GFD) adherence, symptom checklist, ROME II criteria and The Hospital Anxiety&Depression Scale. Case-note review was also conducted.
   Results: 26% of respondents were male. Full GFD adherence: n=159 (70%). Irritable bowel syndrome (IBS): n=50 (22%). Anxiety: n=30 (13%); Depression: n=33 (14%); Anxiety & Depression: n=72 (32%). Pruritus, fatigue and bloating were a more common SRDG in the partial/none GFD adherent group (p=ns). Co-existing IBS was associated with a greater prevalence of nausea and fatigue in response to gluten (p=<0.05). Fully GFD adherent patients are more likely to have SRDG <1hr than partial/none adherent (OR 4.8; p=0.004), as are a third of patients with co-existing IBS (OR 1.5; p=0.027) and those patients at risk of both anxiety and depression (OR 1.9; p=0.04). Inadvertent exposure to dietary gluten in the fully GFD adherent group is more likely to result in a severe SRDG in comparison to symptoms arising prior to consistent GFD adherence (OR 2.3; p=0.01). IBS sufferers are also more likely to rate their SRDG as severe in nature (OR 1.4; p=0.038).
   Conclusion: Patients with consistent GFD adherence experience a SRDG faster and more severe in comparison to prior gluten exposure possibly demonstrating an adept immunological response. Anxiety and depression also enhance the speed of symptom onset and co-existing visceral hypersensitivity is a risk factor for severe reactions to dietary gluten.
C1 [Barratt, Stephen M.; Sanders, David S.] Sheffield Teaching Hosp NHS Fdn Trust, Sheffield, S Yorkshire, England.
   [Leeds, John S.] Aberdeen Royal Infirm, Aberdeen, Scotland.
RP Sanders, DS (reprint author), Sheffield Teaching Hosp NHS Fdn Trust, Sheffield, S Yorkshire, England.
EM david.sanders@sth.nhs.uk
NR 17
TC 0
Z9 0
PU MEDICAL UNIV PRESS
PI CLUJ-NAPOCA
PA 3RD MEDICAL CLINIC, STR CROITORILOR NO 19-21, CLUJ-NAPOCA, 400162,
   ROMANIA
SN 1841-8724
EI 1842-1121
J9 J GASTROINTEST LIVER
JI J. Gastrointest. Liver Dis.
PD DEC
PY 2013
VL 22
IS 4
BP 391
EP 396
PG 6
WC Gastroenterology & Hepatology
SC Gastroenterology & Hepatology
GA 277EE
UT WOS:000328801000006
ER

PT J
AU Nijeboer, P
   Bontkes, HJ
   Mulder, CJJ
   Bouma, G
AF Nijeboer, Petula
   Bontkes, Hetty J.
   Mulder, Chris J. J.
   Bouma, Gerd
TI Non-celiac Gluten Sensitivity. Is it in the Gluten or the Grain?
SO JOURNAL OF GASTROINTESTINAL AND LIVER DISEASES
LA English
DT Review
DE gluten sensitivity; non-celiac gluten sensitivity; NCGS; celiac disease;
   wheat allergy; irritable bowel syndrome; IBS; gluten free diet; grain;
   wheat
ID IRRITABLE-BOWEL-SYNDROME; FREE DIET; GASTROINTESTINAL SYMPTOMS;
   CLINICAL-RESPONSE; CONTROLLED-TRIAL; DISEASE; INTOLERANCE; DISORDERS;
   DIARRHEA; WHEAT
AB Celiac disease is an immune-mediated inflammatory disorder of the small intestine caused by sensitivity to dietary gluten and related proteins in genetically predisposed individuals. Over the past several years, the concept of non-celiac gluten sensitivity (NCGS) has gained significant interest from the scientific community and mass media and the number of individuals embracing a gluten-free diet is rapidly growing. This condition is characterized by gastrointestinal or extraintestinal symptoms that respond to gluten withdrawal without evidence for underlying celiac disease or wheat allergy Symptoms display significant overlap with the irritable bowel syndrome. Many important factors regarding this relatively novel condition remain to be elucidated; no discriminative markers to support a diagnosis of gluten sensitivity have been identified yet and its pathogenesis remains obscure. Here we review the current knowledge on NCGS, and outline potential pathogenic pathways of different gluten related disorders in order to gain clues about the pathophysiology of this novel condition.
C1 [Nijeboer, Petula; Mulder, Chris J. J.; Bouma, Gerd] Vrije Univ Amsterdam Med Ctr, Dept Gastroenterol & Hepatol, Amsterdam, Netherlands.
   [Bontkes, Hetty J.] Vrije Univ Amsterdam Med Ctr, Dept Pathol, Unit Med Immunol, Amsterdam, Netherlands.
RP Bouma, G (reprint author), Dept Gastroenterol, Boelelaan 1118, NL-1081 HZ Amsterdam, Netherlands.
EM g.bouma@vumc.nl
RI bouma, gerd/E-2520-2013
FU Celiac Disease Consortium, The Netherlands
FX P. Nijeboer is financially supported by the Celiac Disease Consortium,
   The Netherlands.
NR 40
TC 1
Z9 1
PU MEDICAL UNIV PRESS
PI CLUJ-NAPOCA
PA 3RD MEDICAL CLINIC, STR CROITORILOR NO 19-21, CLUJ-NAPOCA, 400162,
   ROMANIA
SN 1841-8724
EI 1842-1121
J9 J GASTROINTEST LIVER
JI J. Gastrointest. Liver Dis.
PD DEC
PY 2013
VL 22
IS 4
BP 435
EP 440
PG 6
WC Gastroenterology & Hepatology
SC Gastroenterology & Hepatology
GA 277EE
UT WOS:000328801000012
ER

PT J
AU Fillingim, RB
   Ohrbach, R
   Greenspan, JD
   Knott, C
   Diatchenko, L
   Dubner, R
   Bair, E
   Baraian, C
   Mack, N
   Slade, GD
   Maixner, W
AF Fillingim, Roger B.
   Ohrbach, Richard
   Greenspan, Joel D.
   Knott, Charles
   Diatchenko, Luda
   Dubner, Ronald
   Bair, Eric
   Baraian, Cristina
   Mack, Nicole
   Slade, Gary D.
   Maixner, William
TI Psychological Factors Associated With Development of TMD: The OPPERA
   Prospective Cohort Study
SO JOURNAL OF PAIN
LA English
DT Article
DE Temporomandibular disorder; psychological risk factors; chronic pain
   somatic symptoms; psychosocial stress
ID IRRITABLE-BOWEL-SYNDROME; PAIN CATASTROPHIZING SCALE; CHRONIC OROFACIAL
   PAIN; TEMPOROMANDIBULAR DISORDERS; RISK-FACTORS; DIAGNOSTIC-CRITERIA;
   BACK-PAIN; GENERAL-POPULATION; CHRONIC-FATIGUE; DISTRESS
AB Case-control studies have consistently associated psychological factors with chronic pain in general and with temporomandibular disorder (TMD) specifically. However, only a handful of prospective studies have explored whether preexisting psychological characteristics represent risk factors for first-onset TMD. The current findings derive from the prospective cohort study of the Orofacial Pain: Prospective Evaluation and Risk Assessment (OPPERA) cooperative agreement. For this study, 3,263 TMD-free participants completed a battery of psychological instruments assessing general psychological adjustment and personality, affective distress, psychosocial stress, somatic symptoms, and pain coping and catastrophizing. Study participants were then followed prospectively for an average of 2.8 years to ascertain cases of first-onset of TMD, and 2,737 provided follow-up data and were considered in the analyses of TMD onset. In bivariate and demographically adjusted analyses, several psychological variables predicted increased risk of first-onset TMD, including reported somatic symptoms, psychosocial stress, and affective distress. Principal component analysis of 26 psychological scores was used to identify latent constructs, revealing 4 components: stress and negative affectivity, global psychological and somatic symptoms, passive pain coping, and active pain coping. In multivariable analyses, global psychological and somatic symptoms emerged as the most robust risk factor for incident TMD. These findings provide evidence that measures of psychological functioning can predict first onset of TMD. Future analyses in the OPPERA cohort will determine whether these psychological factors interact with other variables to increase risk for TMD onset and persistence. (C) 2013 by the American Pain Society
C1 [Fillingim, Roger B.] Univ Florida, Coll Dent, Dept Community Dent & Behav Sci, Gainesville, FL 32610 USA.
   [Fillingim, Roger B.] Pain Res & Intervent Ctr Excellence, Gainesville, FL USA.
   [Ohrbach, Richard] SUNY Buffalo, Dept Oral Diagnost Sci, Buffalo, NY 14260 USA.
   [Greenspan, Joel D.; Dubner, Ronald] Univ Maryland, Sch Dent, Dept Oral & Maxillofacial Surg, Baltimore, MD 21201 USA.
   [Greenspan, Joel D.; Dubner, Ronald] Univ Maryland, Sch Dent, Dept Neural & Pain Sci, Baltimore, MD 21201 USA.
   [Greenspan, Joel D.; Dubner, Ronald] Univ Maryland, Sch Dent, Brotman Facial Pain Ctr, Baltimore, MD 21201 USA.
   [Knott, Charles] Battelle Mem Inst, Durham, NC USA.
   [Diatchenko, Luda; Bair, Eric; Slade, Gary D.; Maixner, William] Univ N Carolina, Reg Ctr Neurosensory Disorders, Chapel Hill, NC USA.
   [Diatchenko, Luda; Bair, Eric; Maixner, William] Univ N Carolina, Dept Endodont, Chapel Hill, NC USA.
   [Bair, Eric; Baraian, Cristina; Mack, Nicole] Univ N Carolina, Dept Biostat, Chapel Hill, NC USA.
   [Slade, Gary D.] Univ N Carolina, Dept Dent Ecol, Chapel Hill, NC USA.
   [Slade, Gary D.] Univ N Carolina, Dept Epidemiol, Chapel Hill, NC USA.
   [Maixner, William] Univ N Carolina, Dept Pharmacol, Chapel Hill, NC USA.
   [Diatchenko, Luda] Univ N Carolina, Carolina Ctr Genome Sci, Chapel Hill, NC USA.
   [Diatchenko, Luda] McGill Univ, Dept Anesthesia, Montreal, PQ, Canada.
   [Diatchenko, Luda] McGill Univ, Alan Edwards Ctr Res Pain, Montreal, PQ H3A 2T5, Canada.
RP Fillingim, RB (reprint author), Univ Florida, Coll Dent, 1329 SW 16th St,Room 5180,POB 103628, Gainesville, FL 32610 USA.
EM rfilling@ufl.edu
FU National Institutes of Health [U01DE017018]
FX Publication of this supplement was made possible with support of the
   National Institutes of Health grant U01DE017018. The OPPERA program also
   acknowledges resources specifically provided for this project by the
   participating institutions: Battelle Memorial Institute; University at
   Buffalo; University of Florida; University of Maryland; University of
   North Carolina at Chapel Hill.
NR 91
TC 6
Z9 6
PU CHURCHILL LIVINGSTONE
PI EDINBURGH
PA JOURNAL PRODUCTION DEPT, ROBERT STEVENSON HOUSE, 1-3 BAXTERS PLACE,
   LEITH WALK, EDINBURGH EH1 3AF, MIDLOTHIAN, SCOTLAND
SN 1526-5900
J9 J PAIN
JI J. Pain
PD DEC
PY 2013
VL 14
IS 12
SU 2
BP T75
EP T90
DI 10.1016/j.jpain.2013.06.009
PG 16
WC Clinical Neurology; Neurosciences
SC Neurosciences & Neurology
GA 273FG
UT WOS:000328520000007
ER

PT J
AU Gleason, OC
   Pierce, AM
   Walker, AE
   Warnock, JK
AF Gleason, Ondria C.
   Pierce, Aaron M.
   Walker, Ashley E.
   Warnock, Julia K.
TI The Two-Way Relationship Between Medical Illness and Late-Life
   Depression
SO PSYCHIATRIC CLINICS OF NORTH AMERICA
LA English
DT Article
DE Comorbidities; Late-life depression; Late-life physical health
ID OBSTRUCTIVE PULMONARY-DISEASE; IRRITABLE-BOWEL-SYNDROME; MAJOR
   DEPRESSION; CARDIOVASCULAR-DISEASE; SMOKING CESSATION; ELDERLY-PATIENTS;
   RENAL-FAILURE; RECOMMENDATIONS; NONCOMPLIANCE; CONSEQUENCES
AB This article reviews some common medical conditions and the interaction between those illnesses and depression in the geriatric population. The authors aim to help clarify the 2-way interaction between depression and these medical conditions, especially in older individuals, and impart some important diagnostic and treatment considerations to the practicing physician. The presence of multiple conditions further complicates treatment, as does associated medication use, substance abuse problems (often underappreciated in the elderly), age-related changes in sleep architecture, and an array of other psychosocial and environmental factors that can contribute to the development of depression.
C1 [Gleason, Ondria C.; Pierce, Aaron M.; Walker, Ashley E.; Warnock, Julia K.] Univ Oklahoma, Dept Psychiat, Sch Community Med, Tulsa, OK 74135 USA.
RP Gleason, OC (reprint author), Univ Oklahoma, Dept Psychiat, Sch Community Med, 4502 East 41st St, Tulsa, OK 74135 USA.
EM Ondria-gleason@ouhsc.edu
NR 52
TC 0
Z9 0
PU W B SAUNDERS CO-ELSEVIER INC
PI PHILADELPHIA
PA 1600 JOHN F KENNEDY BOULEVARD, STE 1800, PHILADELPHIA, PA 19103-2899 USA
SN 0193-953X
EI 1558-3147
J9 PSYCHIAT CLIN N AM
JI Psychiatr. Clin. North Amer.
PD DEC
PY 2013
VL 36
IS 4
BP 533
EP +
DI 10.1016/j.psc.2013.08.003
PG 13
WC Psychiatry
SC Psychiatry
GA 278VM
UT WOS:000328918000007
ER

PT J
AU Weiss, J
AF Weiss, Johannes
TI Irritable Bowel Syndrome Is it due to an organic Cause after all?
SO ZEITSCHRIFT FUR GASTROENTEROLOGIE
LA German
DT Article
NR 0
TC 0
Z9 0
PU GEORG THIEME VERLAG KG
PI STUTTGART
PA RUDIGERSTR 14, D-70469 STUTTGART, GERMANY
SN 0044-2771
EI 1439-7803
J9 Z GASTROENTEROL
JI Z. Gastroent.
PD DEC
PY 2013
VL 51
IS 12
BP 1362
EP 1362
DI 10.1055/s-0033-1362110
PG 1
WC Gastroenterology & Hepatology
SC Gastroenterology & Hepatology
GA 271AI
UT WOS:000328361700011
ER

PT J
AU Lutz, HH
   Gassler, N
   Streetz, K
   Sellge, G
   Trautwein, C
   Tischendorf, JJW
AF Lutz, H. H.
   Gassler, N.
   Streetz, K.
   Sellge, G.
   Trautwein, C.
   Tischendorf, J. J. W.
TI Diagnostic Value of Routine Ileum Biopsy in Patients with Chronic
   Diarrhoea - A Prospective Monocentric Study
SO ZEITSCHRIFT FUR GASTROENTEROLOGIE
LA German
DT Article
DE chronic diarrhea; ileum colonoscopy; ileum biopsy
ID IRRITABLE-BOWEL-SYNDROME; TERMINAL ILEUM; ULCERATIVE-COLITIS;
   HYPERPLASIA; ACTIVATION; ILEOSCOPY; CONSENSUS
AB Background and Aims: In patients with chronic diarrhoea of unknown origin, colonoscopy with intubation of the terminal ileum and performance of biopsies are standard in the diagnostic work-up.While the importance of random biopsies in the colon even in cases with normal endoscopic appearance has been proven in several studies, the role of biopsies in the terminal ileum under these circumstances is not well defined.
   Patients and Methods: In this prospective observational 24-month study patients with chronic diarrhoea of unknown cause were included. All patients underwent colonoscopy with intubation and biopsy of the terminal ileum. These biopsies have been analysed, their diagnostic value has been compared to the endoscopic appearance and the clinical diagnosis was investigated.
   Results: In 159 patients, the terminal ileum showed a pathological endoscopic appearance in 27 cases (17%). In 22 (81.5%) of these 27 patients diagnostic pathological findings were present, in 4 cases (14.8%) non-specific histological changes were detected and in one patient (3.7%), histology was normal. In contrast, only in one of 132 cases with normal endoscopic appearance, did histopathology show a significant pathology (celiac disease). In 30 of the 132 patients (22.7%) with a normal endoscopic appearance, distinctive histological features were detected (slight eosinophilia or elevated mucosal immune cell count), but not classified as diagnostic. In all cases, these features were also present in simultaneously performed colonic biopsies.
   Conclusions: Routine biopsy of the terminal ileum, when normal endoscopic appearance is documented, does not give any additional information and cannot be recommended as a standard procedure in endoscopic work-up of chronic diarrhoea.
C1 [Lutz, H. H.; Streetz, K.; Sellge, G.; Trautwein, C.; Tischendorf, J. J. W.] Rhein Westfal TH Aachen, Fak Med, Univ Klinikum Aachen, Med Klin 3,Klin Gastroenterol Stoffwechselerkrank, D-52074 Aachen, Germany.
   [Gassler, N.] Rhein Westfal TH Aachen, Fak Med, Univ Klinikum Aachen, Inst Pathol, D-52074 Aachen, Germany.
RP Tischendorf, JJW (reprint author), Rhein Westfal TH Aachen, Fak Med, Univ Klinikum Aachen, Med Klin 3,Klin Gastroenterol Stoffwechselerkrank, Pauwelsstr 30, D-52074 Aachen, Germany.
EM jtischendorf@ukaachen.de
NR 22
TC 0
Z9 0
PU GEORG THIEME VERLAG KG
PI STUTTGART
PA RUDIGERSTR 14, D-70469 STUTTGART, GERMANY
SN 0044-2771
EI 1439-7803
J9 Z GASTROENTEROL
JI Z. Gastroent.
PD DEC
PY 2013
VL 51
IS 12
BP 1377
EP 1382
DI 10.1055/s-0033-1335711
PG 6
WC Gastroenterology & Hepatology
SC Gastroenterology & Hepatology
GA 271AI
UT WOS:000328361700016
ER

PT J
AU Russo, F
   Chimienti, G
   Clemente, C
   D'Attoma, B
   Linsalata, M
   Orlando, A
   De Carne, M
   Cariola, F
   Semeraro, FP
   Pepe, G
   Riezzo, G
AF Russo, Francesco
   Chimienti, Guglielmina
   Clemente, Caterina
   D'Attoma, Benedetta
   Linsalata, Michele
   Orlando, Antonella
   De Carne, Massimo
   Cariola, Filomena
   Semeraro, Francesco P.
   Pepe, Gabriella
   Riezzo, Giuseppe
TI Adipokine profile in celiac patients: differences in comparison with
   patients suffering from diarrhea-predominant IBS and healthy subjects
SO SCANDINAVIAN JOURNAL OF GASTROENTEROLOGY
LA English
DT Article
DE adipokines; adiponectin; celiac disease; gluten; gluten-free diet; IBS;
   IL-6; IL-8; leptin; resistin
ID IRRITABLE-BOWEL-SYNDROME; SERUM LEPTIN LEVELS; INSULIN-RESISTANCE;
   EMERGING ROLE; DISEASE; INFLAMMATION; PATHOGENESIS; ADIPONECTIN;
   GHRELIN; HABIT
AB Objective. The role of adipokines such as resistin, leptin, and adiponectin could be pivotal in the molecular crosstalk between the inflamed intestine and the surrounding mesenteric adipose tissue. Our aims were to a) evaluate their circulating concentrations in patients with active celiac disease (ACD) and compare them to those in patients with diarrhea-predominant irritable bowel syndrome (IBS-d) and healthy subjects; b) establish the impact of genetic variability in resistin; and c) evaluate whether a 1-year gluten-free diet (GFD) modifies circulating concentrations of resistin, leptin, and adiponectin in celiac patients. Material and methods. The study included 34 ACD patients, 29 IBS-d patients, and 27 healthy controls. Circulating concentrations of resistin, leptin, adiponectin, IL-6, and IL-8 were evaluated at the time of enrollment. Resistin +299 G/A polymorphism was also analysed. In CD patients, biochemical measurements were repeated after a 1-year GFD. Results. Along with higher IL-6 and IL-8 plasma levels, higher resistin and adiponectin concentrations were found in ACD and IBS-d patients compared with controls (p: 0.0351 and p: 0.0020, respectively). Resistin values proved to be predictable from a linear combination of IL-8 and +299 polymorphism. GFD affected resistin (p: 0.0009), but not leptin and adiponectin concentrations. Conclusions. Our data suggest that these adipokines are involved in modulating inflammatory processes in both CD and IBS-d patients. Alterations in the adipokine profile as well as the higher prevalence of the resistin +299 G/A SNP A allele compared to controls support the hypothesis that, at least in well-defined cases of IBS, a genetic component may also be supposed.
C1 [Russo, Francesco; Clemente, Caterina; D'Attoma, Benedetta; Linsalata, Michele; Orlando, Antonella; Riezzo, Giuseppe] Natl Inst Digest Dis IRCCS Saverio de Bellis, Lab Nutr Pathophysiol, Bari, Italy.
   [Chimienti, Guglielmina; Pepe, Gabriella] Univ Bari, Dept Biosci Biotechnol & Biopharmaceut, Bari, Italy.
   [De Carne, Massimo] Natl Inst Digest Dis IRCCS Saverio de Bellis, Lab Digest Pathophysiol, Bari, Italy.
   [Cariola, Filomena] Natl Inst Digest Dis IRCCS Saverio de Bellis, Lab Human Genet, Bari, Italy.
RP Russo, F (reprint author), Natl Inst Digest Dis IRCCS Saverio de Bellis, Lab Nutr Pathophysiol, Via Turi 27, I-70013 Castellana Grotte, Italy.
EM francesco.russo@irccsdebellis.it
NR 39
TC 0
Z9 0
PU INFORMA HEALTHCARE
PI LONDON
PA TELEPHONE HOUSE, 69-77 PAUL STREET, LONDON EC2A 4LQ, ENGLAND
SN 0036-5521
EI 1502-7708
J9 SCAND J GASTROENTERO
JI Scand. J. Gastroenterol.
PD DEC
PY 2013
VL 48
IS 12
BP 1377
EP 1385
DI 10.3109/00365521.2013.845907
PG 9
WC Gastroenterology & Hepatology
SC Gastroenterology & Hepatology
GA 270JE
UT WOS:000328313900003
ER

PT J
AU Gustafsson, RJ
   Roth, B
   Lantz, M
   Hallengren, B
   Manjer, J
   Ohlsson, B
AF Gustafsson, Rita J.
   Roth, Bodil
   Lantz, Mikael
   Hallengren, Bengt
   Manjer, Jonas
   Ohlsson, Bodil
TI A cross-sectional study of subclinical and clinical thyroid disorders in
   women with microscopic colitis compared to controls
SO SCANDINAVIAN JOURNAL OF GASTROENTEROLOGY
LA English
DT Article
DE anti-TPO antibodies; cardiovascular diseases; collagenous colitis;
   lymphocytic colitis; microscopic colitis; thyroid disorders
ID IRRITABLE-BOWEL-SYNDROME; BREAST-CANCER RISK; COLLAGENOUS-COLITIS;
   LYMPHOCYTIC-COLITIS; HASHIMOTOS-THYROIDITIS; PEROXIDASE ANTIBODIES;
   POPULATION; SWEDEN; HORMONE; DISEASE
AB Background and aims. Microscopic colitis (MC), predominantly affecting women, is associated with thyroid disorders, although purely defined of which type, or compared with controls. Its association with subclinical thyroid disorders, and related increased risk of cardiovascular diseases, has never been examined. The aim was to examine the prevalence of autoantibodies and subclinical and clinical thyroid dysfunction in female patients with MC compared with controls. Methods. Women younger than 73 years old with biopsy-verified MC from the Department of Gastroenterology in Skane, during 2002-2010, were invited. Out of 240 identified, 133 were finally included. A questionnaire about medical history was completed and blood samples were collected. Serum was analyzed for free thyroxin and triiodothyronine, thyroid-stimulating hormone and antithyroid peroxidase (anti-TPO) antibodies. A population-based group of 737 women served as controls. Result. The prevalence of thyroid disorders in patients was higher compared to controls [odds ratio (OR) = 2.98, 95% confidence interval (CI) = 1.78-4.99], but the prevalence of subclinical disorders was not different (OR = 1.18, 95% CI = 0.48-2.85). Anti-TPO antibodies were present in 10.6% of MC patients and 18.6% of controls. Twenty-five MC patients had hypothyroidism: 15 with Hashimoto's hypothyroidism, 6 with completed treatment of thyrotoxicosis and 4 with completed surgery after nontoxic goiter. Conclusion. Thyroid disorders, autoimmune hypothyroidism being most frequent, are more prevalent in patients with MC than in controls, whereas the prevalence of subclinical thyroid disorders in MC patients does not differ significantly from controls.
C1 [Gustafsson, Rita J.; Roth, Bodil; Ohlsson, Bodil] Dept Gastroenterol, Dept Clin Sci, Malmo, Sweden.
   [Lantz, Mikael; Hallengren, Bengt] Skane Univ Hosp, Dept Endocrinol, S-20502 Malmo, Sweden.
   [Manjer, Jonas] Lund Univ, Dept Plast Surg, Skane Univ Hosp, Malmo, Sweden.
RP Gustafsson, RJ (reprint author), Skane Univ Hosp, Dept Clin Sci, Dept Gastroenterol, Inga Maria Nilssons Gata 46, S-20502 Malmo, Sweden.
EM rita.gustafsson@med.lu.se
FU development foundation of Region Skane; Bengt Ihre Foundation
FX We want to thank Charlotte Becker for kindful help with interpreting the
   laboratory analyses. The study was supported by the development
   foundation of Region Skane and Bengt Ihre Foundation.
NR 57
TC 0
Z9 0
PU INFORMA HEALTHCARE
PI LONDON
PA TELEPHONE HOUSE, 69-77 PAUL STREET, LONDON EC2A 4LQ, ENGLAND
SN 0036-5521
EI 1502-7708
J9 SCAND J GASTROENTERO
JI Scand. J. Gastroenterol.
PD DEC
PY 2013
VL 48
IS 12
BP 1414
EP 1422
DI 10.3109/00365521.2013.848467
PG 9
WC Gastroenterology & Hepatology
SC Gastroenterology & Hepatology
GA 270JE
UT WOS:000328313900008
ER

PT J
AU Ganjiwale, A
   Cowsik, SM
AF Ganjiwale, Anjali
   Cowsik, Sudha M.
TI Molecular Recognition of Tachykinin Receptor Selective Agonists:
   Insights from Structural Studies
SO MINI-REVIEWS IN MEDICINAL CHEMISTRY
LA English
DT Review
DE Neurokinin receptor; NK1; NK2 and NK3 receptors; Structure activity
   relationship; Tachykinin
ID SUBSTANCE-P RECEPTOR; NUCLEAR-MAGNETIC-RESONANCE; MEMBRANE-INDUCED
   STRUCTURE; AMINO-ACID-RESIDUES; NEUROKININ-1 RECEPTOR; NK1 RECEPTOR;
   3-DIMENSIONAL STRUCTURE; NK-1 RECEPTOR; SOLUTION CONFORMATION;
   NEUROPEPTIDE-GAMMA
AB This Review deals essentially with the elucidation of structural features of Tachykinin family of neuropeptides, which are known to interact through three distinct GPCR subtypes, namely NK1 (Neurokinin 1), NK2 (Neurokinin 2) and NK3 (Neurokinin 3) receptors. In mammals, Tachykinins have been shown to elicit a wide array of activities such as powerful vasodilatation, hypertensive action and stimulation of extravascular smooth muscle and are known to be involved in a variety of clinical conditions including chronic pain, Parkinson's disease, Alzheimer's disease, depression, rheumatoid arthritis, irritable bowel syndrome and asthma. This broad spectrum of action of Tachykinins is attributed to the lack of selectivity of tachykinins to their receptors. All tachykinins interact with all the three-receptor subtypes with SP preferring NK1, NKA preferring NK2 and NKB preferring NK3. This lack of specificity can be accounted for by the conformational flexibility of these short, linear peptides. Hence, identification of structural features of the agonists important for receptor binding and biological activity is of great significance in unraveling the molecular mechanisms involved in tachykinin receptor activation and also in rational design of novel therapeutic agents. Understanding structure of the ligand-receptor complex and analysis of topography of the binding pocket of the tachykinin receptor is also crucial in rational design of drugs.
C1 [Ganjiwale, Anjali] Inst Bioinformat & Appl Biotechnol, Bangalore 560100, Karnataka, India.
   [Cowsik, Sudha M.] Jawaharlal Nehru Univ, Sch Life Sci, New Delhi 110067, India.
RP Cowsik, SM (reprint author), Jawaharlal Nehru Univ, Sch Life Sci, New Delhi 110067, India.
EM scowsik@yahoo.com
FU Department of Science and Technology, India [SR/WOS-A/LS-57/2010]
FX Anjali. D. Ganjiwale acknowledges support from women scientist scheme of
   Department of Science and Technology, India (SR/WOS-A/LS-57/2010). NMR
   facility at Indian Institute of Science, Bangalore is acknowledged.
NR 89
TC 0
Z9 0
PU BENTHAM SCIENCE PUBL LTD
PI SHARJAH
PA EXECUTIVE STE Y-2, PO BOX 7917, SAIF ZONE, 1200 BR SHARJAH, U ARAB
   EMIRATES
SN 1389-5575
EI 1875-5607
J9 MINI-REV MED CHEM
JI Mini-Rev. Med. Chem.
PD DEC
PY 2013
VL 13
IS 14
BP 2036
EP 2046
PG 11
WC Chemistry, Medicinal
SC Pharmacology & Pharmacy
GA 267HO
UT WOS:000328088300005
ER

PT J
AU Mapel, DW
AF Mapel, Douglas W.
TI Functional disorders of the gastrointestinal tract: Cost effectiveness
   review
SO BEST PRACTICE & RESEARCH IN CLINICAL GASTROENTEROLOGY
LA English
DT Review
DE Cost-benefit analysis; Functional gastrointestinal disorders;
   Gastrointestinal diseases; Outcome assessment; Rome; Utilization
ID IRRITABLE-BOWEL-SYNDROME; RANDOMIZED-CONTROLLED TRIAL; CYCLIC VOMITING
   SYNDROME; NONCARDIAC CHEST-PAIN; HEALTH-CARE-SEEKING; ROME III CRITERIA;
   FECAL INCONTINENCE; ODDI DYSFUNCTION; ABDOMINAL-PAIN; GLOBUS PHARYNGEUS
AB Background: The project aim was to review current cost-effectiveness research for each functional gastrointestinal disorder, as defined by the Rome III classification system.
   Methods: Biomedical databases were searched for articles with the functional gastrointestinal disorders and their pseudonyms included in the title, abstract, or medical subject headings, plus the terms benefit, cost, effectiveness, outcomes, test, utility, or utilization in any search field.
   Results: Highly prevalent conditions such as dyspepsia and irritable bowel syndrome have advanced cost-effectiveness analyses including cost utility studies that have helped support current management guidelines. The rarer functional gastrointestinal disorders have few or no published cost-effectiveness analyses, but the Rome III classification system provides a framework for identifying the specific cost data or outcomes measures available or needed for future research.
   Conclusions: The Rome process has provided a useful system for defining the functional gastrointestinal disorders and identifying specific clinical questions to be examined using cost-effectiveness analysis techniques. (C) 2013 The Author. Published by Elsevier Ltd. All rights reserved.
C1 Lovelace Clin Fdn, Hlth Serv Res Div, Albuquerque, NM 87106 USA.
RP Mapel, DW (reprint author), Lovelace Clin Fdn, Hlth Serv Res Div, 2309 Renard Pl SE,Suite 103, Albuquerque, NM 87106 USA.
EM dmapel@comcast.net
NR 114
TC 0
Z9 0
PU ELSEVIER SCI LTD
PI OXFORD
PA THE BOULEVARD, LANGFORD LANE, KIDLINGTON, OXFORD OX5 1GB, OXON, ENGLAND
SN 1521-6918
EI 1532-1916
J9 BEST PRACT RES CL GA
JI Best Pract. Res. Clin. Gastroenterol.
PD DEC
PY 2013
VL 27
IS 6
BP 913
EP 931
DI 10.1016/j.bpg.2013.09.003
PG 19
WC Gastroenterology & Hepatology
SC Gastroenterology & Hepatology
GA 263KC
UT WOS:000327806500009
ER

PT J
AU Wu, TZ
   Rayner, CK
   Young, RL
   Horowitz, M
AF Wu, Tongzhi
   Rayner, Christopher K.
   Young, Richard L.
   Horowitz, Michael
TI Gut motility and enteroendocrine secretion
SO CURRENT OPINION IN PHARMACOLOGY
LA English
DT Article
ID GLUCAGON-LIKE PEPTIDE-1; IRRITABLE-BOWEL-SYNDROME; MIGRATING MOTOR
   COMPLEX; ANTROPYLORODUODENAL MOTILITY; POSTPRANDIAL GLYCEMIA; HEALTHY
   HUMANS; ENERGY-INTAKE; INSULIN SENSITIVITY; TAUROCHOLIC ACID; SENSORY
   FUNCTION
AB The motility of the gastrointestinal (GI) tract is modulated by complex neural and hormonal networks; the latter include gut peptides released from enteroendocrine cells during both the interdigestive and postprandial periods. Conversely, it is increasingly recognised that GI motility is an important determinant of gut hormone secretion, in that the transit of luminal contents influences the degree of nutrient stimulation of enteroendocrine cells in different gut regions, as well as the overall length of gut exposed to nutrient. Of particular interest is the relationship between gallbladder emptying and enteroendocrine secretion. The inter-relationships between GI motility and enteroendocrine secretion are central to blood glucose homeostasis, where an understanding is fundamental to the development of novel strategies for the management of diabetes mellitus.
C1 [Wu, Tongzhi; Rayner, Christopher K.; Young, Richard L.; Horowitz, Michael] Univ Adelaide, Royal Adelaide Hosp, Discipline Med, Adelaide, SA, Australia.
   [Wu, Tongzhi; Rayner, Christopher K.; Young, Richard L.; Horowitz, Michael] Univ Adelaide, Ctr Res Excellence Translating Nutrit Sci Good Hl, Adelaide, SA, Australia.
   [Young, Richard L.] Royal Adelaide Hosp, Nerve Gut Res Lab, Adelaide, SA 5000, Australia.
RP Horowitz, M (reprint author), Univ Adelaide, Royal Adelaide Hosp, Discipline Med, Adelaide, SA, Australia.
EM michael.horowitz@adelaide.edu.au
FU National Health and Medical Research Council of Australia
FX The authors' work in this area has been supported by funding from the
   National Health and Medical Research Council of Australia. None of the
   authors has any personal or financial conflict of interest to declare.
NR 52
TC 1
Z9 1
PU ELSEVIER SCI LTD
PI OXFORD
PA THE BOULEVARD, LANGFORD LANE, KIDLINGTON, OXFORD OX5 1GB, OXON, ENGLAND
SN 1471-4892
EI 1471-4973
J9 CURR OPIN PHARMACOL
JI Curr. Opin. Pharmacol.
PD DEC
PY 2013
VL 13
IS 6
BP 928
EP 934
DI 10.1016/j.coph.2013.09.002
PG 7
WC Pharmacology & Pharmacy
SC Pharmacology & Pharmacy
GA 261RX
UT WOS:000327683400015
ER

PT J
AU Harrison, E
   Lal, S
   McLaughlin, JT
AF Harrison, Elizabeth
   Lal, Simon
   McLaughlin, John T.
TI Enteroendocrine cells in gastrointestinal pathophysiology
SO CURRENT OPINION IN PHARMACOLOGY
LA English
DT Article
ID IRRITABLE-BOWEL-SYNDROME; GLUCAGON-LIKE PEPTIDE-2; FOOD-INTAKE;
   LYMPHOCYTIC COLITIS; ENDOCRINE-CELLS; CHROMOGRANIN-A; CROHNS-DISEASE;
   MURINE MODEL; CHOLECYSTOKININ; COLON
AB Enteroendocrine cells in the gastrointestinal tract play an important role in the regulation of appetite and digestive responses through the secretion of peptides. Their involvement in gastrointestinal diseases has been acknowledged, but relatively few studies have sought to clearly define their role in the pathogenesis or as therapeutic targets. Recent, but still limited, work has identified new roles for EEC in GI diseases.
C1 [Harrison, Elizabeth; Lal, Simon; McLaughlin, John T.] Univ Manchester, Fac Med & Human Sci, Inst Inflammat & Repair, Manchester, Lancs, England.
   [Harrison, Elizabeth; Lal, Simon; McLaughlin, John T.] Univ Manchester, Manchester Acad Hlth Sci Ctr, Manchester, Lancs, England.
   [Lal, Simon] Salford Royal NHS Fdn Trust, Intestinal Failure Unit, Salford, Lancs, England.
RP McLaughlin, JT (reprint author), Univ Manchester, Fac Med & Human Sci, Inst Inflammat & Repair, Manchester, Lancs, England.
EM john.mclaughlin@manchester.ac.uk
NR 48
TC 1
Z9 1
PU ELSEVIER SCI LTD
PI OXFORD
PA THE BOULEVARD, LANGFORD LANE, KIDLINGTON, OXFORD OX5 1GB, OXON, ENGLAND
SN 1471-4892
EI 1471-4973
J9 CURR OPIN PHARMACOL
JI Curr. Opin. Pharmacol.
PD DEC
PY 2013
VL 13
IS 6
BP 941
EP 945
DI 10.1016/j.coph.2013.09.012
PG 5
WC Pharmacology & Pharmacy
SC Pharmacology & Pharmacy
GA 261RX
UT WOS:000327683400017
ER

PT J
AU Kamiya, T
AF Kamiya, Takeshi
TI The Overlap in the Genetic Pathogenesis of Ulcerative Colitis and
   Irritable Bowel Syndrome
SO DIGESTIVE DISEASES AND SCIENCES
LA English
DT Editorial Material
ID SEROTONIN REUPTAKE TRANSPORTER; INTERLEUKIN-10; INFLAMMATION
C1 Nagoya City Univ, Grad Sch Med Sci, Dept Gastroenterol & Metab, Mizuho Ku, Nagoya, Aichi 4678601, Japan.
RP Kamiya, T (reprint author), Nagoya City Univ, Grad Sch Med Sci, Dept Gastroenterol & Metab, Mizuho Ku, Kawasumi 1,Mizuho Cho, Nagoya, Aichi 4678601, Japan.
EM kamitake@med.nagoya-cu.ac.jp
NR 9
TC 1
Z9 1
PU SPRINGER
PI DORDRECHT
PA VAN GODEWIJCKSTRAAT 30, 3311 GZ DORDRECHT, NETHERLANDS
SN 0163-2116
EI 1573-2568
J9 DIGEST DIS SCI
JI Dig. Dis. Sci.
PD DEC
PY 2013
VL 58
IS 12
BP 3379
EP 3381
DI 10.1007/s10620-013-2936-y
PG 3
WC Gastroenterology & Hepatology
SC Gastroenterology & Hepatology
GA 258JW
UT WOS:000327456500001
ER

PT J
AU Hasler, WL
   Owyang, C
AF Hasler, William L.
   Owyang, Chung
TI Challenges of Managing Pain in Constipation-Predominant IBS: Clinical
   Perspectives on Antinociceptive Actions of Linaclotide
SO GASTROENTEROLOGY
LA English
DT Editorial Material
ID IRRITABLE-BOWEL-SYNDROME; CONTROLLED-TRIAL; LUBIPROSTONE; EFFICACY;
   EVALUATE; SAFETY
C1 [Hasler, William L.; Owyang, Chung] Univ Michigan, Dept Internal Med, Div Gastroenterol, Ann Arbor, MI 48109 USA.
RP Hasler, WL (reprint author), 3912 Taubman Ctr, SPC 5362, Ann Arbor, MI 48109 USA.
EM whasler@umich.edu
NR 20
TC 0
Z9 0
PU W B SAUNDERS CO-ELSEVIER INC
PI PHILADELPHIA
PA 1600 JOHN F KENNEDY BOULEVARD, STE 1800, PHILADELPHIA, PA 19103-2899 USA
SN 0016-5085
EI 1528-0012
J9 GASTROENTEROLOGY
JI Gastroenterology
PD DEC
PY 2013
VL 145
IS 6
BP 1196
EP 1199
DI 10.1053/j.gastro.2013.10.039
PG 5
WC Gastroenterology & Hepatology
SC Gastroenterology & Hepatology
GA 259PA
UT WOS:000327537600016
ER

PT J
AU Labus, JS
   Hubbard, CS
   Bueller, J
   Ebrat, B
   Tillisch, K
   Chen, M
   Stains, J
   Dukes, GE
   Kelleher, DL
   Naliboff, BD
   Fanselow, M
   Mayer, EA
AF Labus, Jennifer S.
   Hubbard, Catherine S.
   Bueller, Joshua
   Ebrat, Bahar
   Tillisch, Kirsten
   Chen, Michelle
   Stains, Jean
   Dukes, George E.
   Kelleher, Dennis L.
   Naliboff, Bruce D.
   Fanselow, Michael
   Mayer, Emeran A.
TI Impaired Emotional Learning and Involvement of the
   Corticotropin-Releasing Factor Signaling System in Patients With
   Irritable Bowel Syndrome
SO GASTROENTEROLOGY
LA English
DT Article
DE Corticotropin-Releasing Factor Receptor 1 (CRF-R1) Antagonist; Fear
   Conditioning; Extinction
ID POSTTRAUMATIC-STRESS-DISORDER; INTERNATIONAL NEUROPSYCHIATRIC INTERVIEW;
   PREFRONTAL CORTEX; ANIMAL-MODELS; ANTERIOR CINGULATE; NEURAL MECHANISMS;
   VISCERAL STIMULI; FEAR EXTINCTION; LOCUS-COERULEUS; ABDOMINAL-PAIN
AB BACKGROUND & AIMS: Alterations in central corticotropin-releasing factor signaling pathways have been implicated in the pathophysiology of anxiety disorders and irritable bowel syndrome (IBS). We aimed to characterize the effects of the corticotropin-releasing factor receptor 1 (CRF-R1) antagonist, GW876008, on brain and skin conductance responses during acquisition and extinction of conditioned fear to the threat of abdominal pain in subjects with IBS and healthy individuals (controls). METHODS: We performed a single-center, randomized, double-blind, 3-period crossover study of 11 women with IBS (35.50 +/- 12.48 years old) and 15 healthy women (controls) given a single oral dose (20 mg or 200 mg) of the CRF-R1 antagonist or placebo. Blood-oxygen level-dependent responses were analyzed using functional magnetic resonance imaging in a tertiary care setting. RESULTS: Controls had greater skin conductance responses during acquisition than extinction, validating the fear-conditioning paradigm. In contrast, during extinction, women with IBS had greater skin conductance responses than controls-an effect normalized by administration of a CRF-R1 antagonist. Although the antagonist significantly reduced activity in the thalamus in patients with IBS and controls during acquisition, the drug produced greater suppression of blood-oxygen level-dependent activity in a wide range of brain regions in IBS patients during extinction, including the medial prefrontal cortex, pons, hippocampus, and anterior insula. CONCLUSIONS: Although CRF signaling via CRF-R1 is involved in fear acquisition and extinction learning related to expected abdominal pain in patients with IBS and controls, this system appears to be up-regulated in patients with IBS. This up-regulation might contribute to the previously reported abnormal brain responses to expected abdominal pain.
C1 [Labus, Jennifer S.; Hubbard, Catherine S.; Bueller, Joshua; Ebrat, Bahar; Tillisch, Kirsten; Chen, Michelle; Stains, Jean; Naliboff, Bruce D.; Mayer, Emeran A.] Univ Calif Los Angeles, Gail & Gerald Oppenheimer Family Ctr Neurobiol St, Los Angeles, CA USA.
   [Labus, Jennifer S.; Hubbard, Catherine S.; Bueller, Joshua; Ebrat, Bahar; Tillisch, Kirsten; Chen, Michelle; Stains, Jean; Naliboff, Bruce D.; Mayer, Emeran A.] Univ Calif Los Angeles, Dept Med, Los Angeles, CA 90024 USA.
   [Mayer, Emeran A.] Univ Calif Los Angeles, Dept Physiol, Los Angeles, CA 90024 USA.
   [Labus, Jennifer S.; Fanselow, Michael; Mayer, Emeran A.] Univ Calif Los Angeles, Dept Psychiat, Los Angeles, CA USA.
   [Fanselow, Michael; Mayer, Emeran A.] Univ Calif Los Angeles, Dept Psychol, Los Angeles, CA 90024 USA.
   [Mayer, Emeran A.] Univ Calif Los Angeles, Ahmanson Lovelace Brain Mapping Ctr, Los Angeles, CA USA.
   [Naliboff, Bruce D.] VA Greater Los Angeles Healthcare Syst, Los Angeles, CA USA.
   [Dukes, George E.; Kelleher, Dennis L.] GlaxoSmithKline, Res Triangle Pk, NC USA.
RP Mayer, EA (reprint author), Gail & Gerald Oppenheimer Family Ctr Neurobiol St, Div Digest Dis, UCLA CHS 42-210 MC737818,10833 Le Conte Ave, Los Angeles, CA 90095 USA.
EM emayer@ucla.edu
FU GlaxoSmithKline; National Institutes of Health [R01 DK048351, P50
   DK064539, K23 DK073451, K08 DK071626, T32 DK07180-34]
FX Research supported by GlaxoSmithKline, National Institutes of Health
   grants R01 DK048351 (EAM), P50 DK064539 (EAM), K23 DK073451 (KT), K08
   DK071626 (JSL), and National Institutes of Health GI Training Grant T32
   DK07180-34.
NR 60
TC 2
Z9 2
PU W B SAUNDERS CO-ELSEVIER INC
PI PHILADELPHIA
PA 1600 JOHN F KENNEDY BOULEVARD, STE 1800, PHILADELPHIA, PA 19103-2899 USA
SN 0016-5085
EI 1528-0012
J9 GASTROENTEROLOGY
JI Gastroenterology
PD DEC
PY 2013
VL 145
IS 6
BP 1253
EP +
DI 10.1053/j.gastro.2013.08.016
PG 12
WC Gastroenterology & Hepatology
SC Gastroenterology & Hepatology
GA 259PA
UT WOS:000327537600028
ER

PT J
AU Ford, AC
   Bercik, P
   Morgan, DG
   Bolino, C
   Pintos-Sanchez, MI
   Moayyedi, P
AF Ford, Alexander C.
   Bercik, Premysl
   Morgan, David G.
   Bolino, Carolina
   Pintos-Sanchez, Maria Ines
   Moayyedi, Paul
TI Validation of the Rome III Criteria for the Diagnosis of Irritable Bowel
   Syndrome in Secondary Care
SO GASTROENTEROLOGY
LA English
DT Article
DE Irritable Bowel Syndrome; Rome III Criteria; Accuracy; Sensitivity;
   Specificity
ID BILE-ACID MALABSORPTION; NATURAL-HISTORY; CELIAC-DISEASE;
   CLINICAL-CRITERIA; REFLUX DISEASE; PREVALENCE; DISORDERS; SYMPTOMS;
   METAANALYSIS; POPULATION
AB BACKGROUND & AIMS: There are few validation studies of existing diagnostic criteria for irritable bowel syndrome (IBS). We conducted a validation study of the Rome and Manning criteria in secondary care. METHODS: We collected complete symptom, colonoscopy, and histology data from 1848 consecutive adult patients with gastrointestinal symptoms at 2 hospitals in Hamilton, Ontario; the subjects then underwent colonoscopy. Assessors were blinded to symptom status. Individuals with normal colonoscopy and histopathology results, and no evidence of celiac disease, were classified as having no organic gastrointestinal disease. The reference standard used to define the presence of true IBS was lower abdominal pain or discomfort in association with a change in bowel habit and no organic gastrointestinal disease. Sensitivity, specificity, and positive and negative likelihood ratios, with 95% confidence intervals, were calculated for each diagnostic criteria. RESULTS: In identifying patients with IBS, sensitivities of the criteria ranged from 61.9% (Manning) to 95.8% (Rome I), and specificities from 70.6% (Rome I) to 81.8% (Manning). Positive likelihood ratios ranged from 3.19 (Rome II) to 3.39 (Manning), and negative likelihood ratios from 0.06 (Rome I) to 0.47 (Manning). The level of agreement between diagnostic criteria was greatest for Rome I and Rome II (kappa = 0.95), and lowest for Manning and Rome III (kappa = 0.59). CONCLUSIONS: Existing diagnostic criteria perform modestly in distinguishing IBS from organic disease. There appears to be little difference in terms of accuracy. More accurate ways of diagnosing IBS, avoiding the need for investigation, are required.
C1 [Ford, Alexander C.] St James Univ Hosp, Leeds Gastroenterol Inst, Leeds LS9 7TF, W Yorkshire, England.
   [Ford, Alexander C.] Univ Leeds, Leeds Inst Biomed & Clin Sci, Leeds, W Yorkshire, England.
   [Bercik, Premysl; Bolino, Carolina; Pintos-Sanchez, Maria Ines; Moayyedi, Paul] McMaster Univ, Hlth Sci Ctr, Div Gastroenterol, Farncombe Family Digest Hlth Res Inst, Hamilton, ON, Canada.
   [Morgan, David G.] St Josephs Healthcare, Gastroenterol Dept, Hamilton, ON, Canada.
RP Ford, AC (reprint author), St James Univ Hosp, Leeds Gastroenterol Inst, Room 125,4th Floor,Beckett St, Leeds LS9 7TF, W Yorkshire, England.
EM alexf12399@yahoo.com
RI Ford, Alexander/K-5491-2012
FU Canadian Association of Gastroenterology
FX Supported by the Canadian Association of Gastroenterology (the study
   sponsor had no role in the study design, collection, analysis, or
   interpretation of data).
NR 52
TC 5
Z9 5
PU W B SAUNDERS CO-ELSEVIER INC
PI PHILADELPHIA
PA 1600 JOHN F KENNEDY BOULEVARD, STE 1800, PHILADELPHIA, PA 19103-2899 USA
SN 0016-5085
EI 1528-0012
J9 GASTROENTEROLOGY
JI Gastroenterology
PD DEC
PY 2013
VL 145
IS 6
BP 1262
EP +
DI 10.1053/j.gastro.2013.08.048
PG 10
WC Gastroenterology & Hepatology
SC Gastroenterology & Hepatology
GA 259PA
UT WOS:000327537600029
ER

PT J
AU Castro, J
   Harrington, AM
   Hughes, PA
   Martin, CM
   Ge, P
   Shea, CM
   Jin, H
   Jacobson, S
   Hannig, G
   Mann, E
   Cohen, MB
   MacDougall, JE
   Lavins, BJ
   Kurtz, CB
   Silos-Santiago, I
   Johnston, JM
   Currie, MG
   Blackshaw, LA
   Brierley, SM
AF Castro, Joel
   Harrington, Andrea M.
   Hughes, Patrick A.
   Martin, Christopher M.
   Ge, Pei
   Shea, Courtney M.
   Jin, Hong
   Jacobson, Sarah
   Hannig, Gerhard
   Mann, Elizabeth
   Cohen, Mitchell B.
   MacDougall, James E.
   Lavins, Bernard J.
   Kurtz, Caroline B.
   Silos-Santiago, Inmaculada
   Johnston, Jeffrey M.
   Currie, Mark G.
   Blackshaw, L. Ashley
   Brierley, Stuart M.
TI Linaclotide Inhibits Colonic Nociceptors and Relieves Abdominal Pain via
   Guanylate Cyclase-C and Extracellular Cyclic Guanosine 3 ',5
   '-Monophosphate
SO GASTROENTEROLOGY
LA English
DT Article
DE CVH; CRD; Signaling Transduction; Analgesia
ID IRRITABLE-BOWEL-SYNDROME; GASTROINTESTINAL-TRACT; INTESTINAL SECRETION;
   CHRONIC CONSTIPATION; CONTROLLED-TRIAL; MICE LACKING; RECEPTOR;
   HYPERSENSITIVITY; AFFERENTS; ACTIVATION
AB BACKGROUND & AIMS: Linaclotide is a minimally absorbed agonist of guanylate cyclase-C (GUCY2C or GC-C) that reduces symptoms associated with irritable bowel syndrome with constipation (IBS-C). Little is known about the mechanism by which linaclotide reduces abdominal pain in patients with IBS-C. METHODS: We determined the effects of linaclotide on colonic sensory afferents in healthy mice and those with chronic visceral hypersensitivity. We assessed pain transmission by measuring activation of dorsal horn neurons in the spinal cord in response to noxious colorectal distention. Levels of Gucy2c messenger RNA were measured in tissues from mice using quantitative reverse transcription polymerase chain reaction and in situ hybridization. We used human intestinal cell lines to measure release of cyclic guanosine-3',5'-monophosphate (cGMP) by linaclotide. We performed a post-hoc analysis of data from a phase III, double-blind, parallel-group study in which 805 patients with IBS-C were randomly assigned to groups given an oral placebo or 290 mu g linaclotide once daily for 26 weeks. We quantified changes in IBS-C symptoms, including abdominal pain. RESULTS: In mice, linaclotide inhibited colonic nociceptors with greater efficacy during chronic visceral hypersensitivity. Intra-colonic administration of linaclotide reduced signaling of noxious colorectal distention to the spinal cord. The colonic mucosa, but not neurons, was found to express linaclotide's target, GC-C. The downstream effector of GC-C, cGMP, was released after administration of linaclotide and also inhibited nociceptors. The effects of linaclotide were lost in Gucy2c(-/-) mice and prevented by inhibiting cGMP transporters or removing the mucosa. During 26 weeks of linaclotide administration, a significantly greater percentage of patients (70%) had at least a 30% reduction in abdominal pain compared with patients given placebo (50%). CONCLUSIONS: We have identified an analgesic mechanism of linaclotide: it activates GC-C expressed on mucosal epithelial cells, resulting in the production and release of cGMP. This extracellular cGMP acts on and inhibits nociceptors, thereby reducing nociception. We also found that linaclotide reduces chronic abdominal pain in patients with IBS-C.
C1 [Castro, Joel; Harrington, Andrea M.; Hughes, Patrick A.; Martin, Christopher M.; Blackshaw, L. Ashley; Brierley, Stuart M.] Univ Adelaide, Fac Hlth Sci, Discipline Med, Nerve Gut Res Lab, Adelaide, SA, Australia.
   [Castro, Joel; Harrington, Andrea M.; Hughes, Patrick A.; Blackshaw, L. Ashley; Brierley, Stuart M.] Royal Adelaide Hosp, Hanson Inst, Dept Gastroenterol & Hepatol, Adelaide, SA 5000, Australia.
   [Ge, Pei; Shea, Courtney M.; Jin, Hong; Jacobson, Sarah; Hannig, Gerhard; MacDougall, James E.; Lavins, Bernard J.; Kurtz, Caroline B.; Silos-Santiago, Inmaculada; Johnston, Jeffrey M.; Currie, Mark G.] Ironwood Pharmaceut, Cambridge, MA USA.
   [Mann, Elizabeth; Cohen, Mitchell B.] Cincinnati Childrens Hosp Med Ctr, Div Gastroenterol Hepatol & Nutr, Cincinnati, OH 45229 USA.
   [Blackshaw, L. Ashley; Brierley, Stuart M.] Univ Adelaide, Fac Hlth Sci, Discipline Physiol, Adelaide, SA, Australia.
RP Brierley, SM (reprint author), Nerve Gut Res Lab, Level 1 Hanson Inst,Frome Rd, Adelaide, SA 5000, Australia.
EM stuart.brierley@adelaide.edu.au
FU Ironwood Pharmaceuticals Inc.; Forest Laboratories Inc.; National Health
   and Medical Research Council of Australia (NHMRC) [1008100]; Australian
   Research Council; NHMRC Australian Biomedical Fellowship; NHMRC
   Principal Research Fellowship; NHMRC R.D Wright Biomedical Research
   Fellowship
FX This work was funded in part by Ironwood Pharmaceuticals Inc., Forest
   Laboratories Inc. and in part by the National Health and Medical
   Research Council of Australia (NHMRC) Project Grant #1008100 awarded to
   S. M. B. A. M. H received funding via the Australian Research Council
   Discovery Early Career Award. P. A. H received funding via NHMRC
   Australian Biomedical Fellowship, and L. A. B received funding via a
   NHMRC Principal Research Fellowship. S. M. B received funding via an
   NHMRC R.D Wright Biomedical Research Fellowship.
NR 49
TC 7
Z9 7
PU W B SAUNDERS CO-ELSEVIER INC
PI PHILADELPHIA
PA 1600 JOHN F KENNEDY BOULEVARD, STE 1800, PHILADELPHIA, PA 19103-2899 USA
SN 0016-5085
EI 1528-0012
J9 GASTROENTEROLOGY
JI Gastroenterology
PD DEC
PY 2013
VL 145
IS 6
BP 1334
EP +
DI 10.1053/j.gastro.2013.08.017
PG 24
WC Gastroenterology & Hepatology
SC Gastroenterology & Hepatology
GA 259PA
UT WOS:000327537600036
ER

PT J
AU Brennan, N
   Barnes, R
   Calnan, M
   Corrigan, O
   Dieppe, P
   Entwistle, V
AF Brennan, Nicola
   Barnes, Rebecca
   Calnan, Mike
   Corrigan, Oonagh
   Dieppe, Paul
   Entwistle, Vikki
TI Trust in the health-care provider-patient relationship: a systematic
   mapping review of the evidence base
SO INTERNATIONAL JOURNAL FOR QUALITY IN HEALTH CARE
LA English
DT Review
DE professional-patient relations; quality indicators; health care; mapping
   review; trust
ID IRRITABLE-BOWEL-SYNDROME; EXPERIENCES; ILLNESS; PEOPLE; WOMEN;
   PROFESSIONALS; QUALITY; DIGNITY
AB Purpose. Trust is important for patients and may be used as an indicator and potential 'marker' for how patients evaluate the quality of health care. The review aimed to classify the current evidence base on trust in the patient-provider relationship in order to identify strengths and weaknesses and to point towards areas for future research.
   Data sources. Nine electronic databases were searched from 2004 onwards using text and subject heading keywords relating to 'trust' and 'health care' and 'relationships'.
   Study selection. Abstracts were identified for empirical studies carried out in health-care settings that explicitly examined trust or reported trust-related findings as a secondary outcome.
   Data extraction. Two review authors assessed the relevance of abstracts and extracted data relating to year published, country of study, clinical speciality, study design and participants.
   Results of data synthesis. Five hundred and ninety-six abstracts were included. Most reported on patients' trust in providers; were carried out in the USA; collected data in family care or oncology/palliative care settings; used questionnaires and interviews and elicited patients' perspectives. Only one study explicitly set out to examine providers' trust in patients and <5% of included studies reported on providers' trust in patients.
   Conclusion. Providers' trust in patients remains a neglected area on the trust research agenda. Empirical studies examining the factors that influence providers' trust in patients and how this might affect the quality of care and patient health-related behaviours are urgently needed to readdress this imbalance. Further exploration of this area using observational methods is recommended.
C1 [Brennan, Nicola; Corrigan, Oonagh] Univ Plymouth, Peninsula Schools Med, Collaborat Adv Med Educ Res & Assessment CAMERA, Plymouth PL4 8AA, Devon, England.
   [Brennan, Nicola; Corrigan, Oonagh] Peninsula Schools Dent, Plymouth PL4 8AA, Devon, England.
   [Barnes, Rebecca] Univ Bristol, Ctr Acad Primary Care, NIHR Sch Primary Care Res, Sch Social & Community Med, Bristol BS8 2PS, Avon, England.
   [Calnan, Mike] Univ Kent, Sch Social Policy Sociol & Social Res, Canterbury CT2 7NZ, Kent, England.
   [Dieppe, Paul] Univ Exeter, Sch Med, Exeter, Devon, England.
   [Entwistle, Vikki] Univ Aberdeen, Hlth Serv Res Unit, Aberdeen, Scotland.
RP Barnes, R (reprint author), Univ Bristol, Ctr Acad Primary Care, NIHR Sch Primary Care Res, Sch Social & Community Med, Canynge Hall,39 Whatley Rd, Bristol BS8 2PS, Avon, England.
EM rebecca.barnes@bristol.ac.uk
FU Foundation for the Sociology of Health and Illness
FX This work was supported by a research initiation funding award from the
   Foundation for the Sociology of Health and Illness.
NR 50
TC 0
Z9 0
PU OXFORD UNIV PRESS
PI OXFORD
PA GREAT CLARENDON ST, OXFORD OX2 6DP, ENGLAND
SN 1353-4505
EI 1464-3677
J9 INT J QUAL HEALTH C
JI Int. J. Qual. Health Care
PD DEC
PY 2013
VL 25
IS 6
BP 682
EP 688
DI 10.1093/intqhc/mzt063
PG 7
WC Health Care Sciences & Services; Health Policy & Services
SC Health Care Sciences & Services
GA 263FG
UT WOS:000327791600009
ER

PT J
AU Ljotsson, B
   Hesser, H
   Andersson, E
   Lindfors, P
   Hursti, T
   Ruck, C
   Lindefors, N
   Andersson, G
   Hedman, E
AF Ljotsson, Brjann
   Hesser, Hugo
   Andersson, Erik
   Lindfors, Perjohan
   Hursti, Timo
   Ruck, Christian
   Lindefors, Nils
   Andersson, Gerhard
   Hedman, Erik
TI Mechanisms of Change in an Exposure-Based Treatment for Irritable Bowel
   Syndrome
SO JOURNAL OF CONSULTING AND CLINICAL PSYCHOLOGY
LA English
DT Article
DE IBS; exposure; stress management; mediation; growth curve analysis
ID RANDOMIZED CONTROLLED-TRIAL; COGNITIVE-BEHAVIOR THERAPY; FUNCTIONAL
   GASTROINTESTINAL DISORDERS; VISCERAL SENSITIVITY INDEX; QUALITY-OF-LIFE;
   INDIVIDUAL-DIFFERENCES; COST-EFFECTIVENESS; CLINICAL-EFFICACY;
   STRESS-MANAGEMENT; SYMPTOMS
AB Objective: The aim of this study was to identify mediators of change in a previously published randomized controlled trial that compared Internet-delivered cognitive behavioral treatment based on exposure exercises (ICBT) with Internet-delivered stress management (ISM) for irritable bowel syndrome (IBS). ICBT and ISM targeted distinct proposed mechanisms of illness maintenance and symptom exacerbation, gastrointestinal symptom-specific anxiety (GSA), and stress reactivity, respectively. The original study found that ICBT was more effective than ISM in improving IBS symptoms. Method: Weekly measurements of GSA and stress reactivity (putative mediators) and treatment outcome were obtained from 195 participants with IBS, who had been randomized to ICBT or ISM. Results: Parallel process growth mediational analyses revealed that the larger reduction of IBS symptoms from ICBT compared to ISM was mediated by changes in GSA, alpha beta = 0.42, 95% CIasymmetric [-0.71, -0.16]. In contrast, changes in stress reactivity did not mediate the difference in outcomes between treatments, alpha beta = 0.04, 95% CIasymmetric [-0.09, 0.20]. Analyses of the temporal sequence of week-to-week changes in process and outcome measures showed that only GSA displayed a pattern consistent with a causal model in which change in process preceded and contributed to symptom change. Furthermore, engagement in treatment specific activities was related to change in GSA but not to stress reactivity in the ICBT arm, whereas treatment specific activities were not related to change in any of the putative processes in the ISM arm. Conclusions: We conclude that ICBT works through directly targeting GSA, rather than by means of reducing stress reactivity.
C1 [Ljotsson, Brjann; Andersson, Gerhard; Hedman, Erik] Karolinska Inst, Dept Clin Neurosci, Div Psychol, SE-17165 Stockholm, Sweden.
   [Hesser, Hugo; Andersson, Gerhard] Linkoping Univ, Dept Behav Sci & Learning, Linkoping, Sweden.
   [Andersson, Erik; Ruck, Christian; Lindefors, Nils] Karolinska Inst, Dept Clin Neurosci, Div Psychiat, SE-17165 Stockholm, Sweden.
   [Lindfors, Perjohan] Sabbatsbergs Hosp, Dept Gastroenterol, S-11382 Stockholm, Sweden.
   [Lindfors, Perjohan] Karolinska Inst, Dept Med Huddinge, SE-17165 Stockholm, Sweden.
   [Hursti, Timo] Uppsala Univ, Dept Psychol, Uppsala, Sweden.
   [Hedman, Erik] Karolinska Inst, Dept Clin Neurosci, Osher Ctr Integrat Med, SE-17165 Stockholm, Sweden.
RP Ljotsson, B (reprint author), Karolinska Inst, Dept Clin Neurosci, Div Psychol, Nobels Vag 9, SE-17165 Stockholm, Sweden.
EM brjann.ljotsson@ki.se; hugo.hesser@liu.se
RI Ruck, Christian/J-4396-2012; Andersson, Gerhard/J-8529-2012
OI Ruck, Christian/0000-0002-8742-0168; 
NR 94
TC 3
Z9 3
PU AMER PSYCHOLOGICAL ASSOC
PI WASHINGTON
PA 750 FIRST ST NE, WASHINGTON, DC 20002-4242 USA
SN 0022-006X
EI 1939-2117
J9 J CONSULT CLIN PSYCH
JI J. Consult. Clin. Psychol.
PD DEC
PY 2013
VL 81
IS 6
BP 1113
EP 1126
DI 10.1037/a0033439
PG 14
WC Psychology, Clinical
SC Psychology
GA 264DE
UT WOS:000327856400016
ER

PT J
AU Furness, JB
   Rivera, LR
   Cho, HJ
   Bravo, DM
   Callaghan, B
AF Furness, John B.
   Rivera, Leni R.
   Cho, Hyun-Jung
   Bravo, David M.
   Callaghan, Brid
TI The gut as a sensory organ
SO NATURE REVIEWS GASTROENTEROLOGY & HEPATOLOGY
LA English
DT Review
ID GLUCAGON-LIKE PEPTIDE-1; INTRAGANGLIONIC LAMINAR ENDINGS; PRIMARY
   AFFERENT NEURONS; GLYCATION END-PRODUCTS; ENTERIC NERVOUS-SYSTEM;
   IRRITABLE-BOWEL-SYNDROME; BITTER TASTE RECEPTORS; GUINEA-PIG ILEUM;
   ENTEROENDOCRINE CELLS; GASTROINTESTINAL-TRACT
AB The gastrointestinal tract presents the largest and most vulnerable surface to the outside world. Simultaneously, it must be accessible and permeable to nutrients and must defend against pathogens and potentially injurious chemicals. Integrated responses to these challenges require the gut to sense its environment, which it does through a range of detection systems for specific chemical entities, pathogenic organisms and their products (including toxins), as well as physicochemical properties of its contents. Sensory information is then communicated to four major effector systems: the enteroendocrine hormonal signalling system; the innervation of the gut, both intrinsic and extrinsic; the gut immune system; and the local tissue defence system. Extensive endocrine-neuro-immune-organ-defence interactions are demonstrable, but under-investigated. A major challenge is to develop a comprehensive understanding of the integrated responses of the gut to the sensory information it receives. A major therapeutic opportunity exists to develop agents that target the receptors facing the gut lumen.
C1 [Furness, John B.; Rivera, Leni R.; Cho, Hyun-Jung; Callaghan, Brid] Univ Melbourne, Dept Anat & Neurosci, Parkville, Vic 3010, Australia.
   [Bravo, David M.] Pancosma SA, CH-1218 Geneva, Switzerland.
RP Furness, JB (reprint author), Univ Melbourne, Dept Anat & Neurosci, Grattan St, Parkville, Vic 3010, Australia.
EM j.furness@unimelb.edu.au
FU National Health and Medical Research Council of Australia
FX Work from the University of Melbourne laboratory is supported by the
   National Health and Medical Research Council of Australia. We are
   grateful for insightful comments of J. Brock, H. Cox, J. Keast, A. Lomax
   and R. Young.
NR 159
TC 5
Z9 5
PU NATURE PUBLISHING GROUP
PI NEW YORK
PA 75 VARICK ST, 9TH FLR, NEW YORK, NY 10013-1917 USA
SN 1759-5045
EI 1759-5053
J9 NAT REV GASTRO HEPAT
JI Nat. Rev. Gastroenterol. Hepatol.
PD DEC
PY 2013
VL 10
IS 12
BP 729
EP 740
DI 10.1038/nrgastro.2013.180
PG 12
WC Gastroenterology & Hepatology
SC Gastroenterology & Hepatology
GA 265IP
UT WOS:000327944700007
ER

PT J
AU Cohen, E
   Fuller, G
   Bolus, R
   Modi, R
   Vu, M
   Shahedi, K
   Shah, R
   Atia, M
   Kurzbard, N
   Sheen, V
   Agarwal, N
   Kaneshiro, M
   Yen, L
   Hodgkins, P
   Erder, MH
   Spiegel, B
AF Cohen, Erica
   Fuller, Garth
   Bolus, Roger
   Modi, Rusha
   Vu, Michelle
   Shahedi, Kamyar
   Shah, Rena
   Atia, Mary
   Kurzbard, Nicole
   Sheen, Victoria
   Agarwal, Nikhil
   Kaneshiro, Marc
   Yen, Linnette
   Hodgkins, Paul
   Erder, M. Haim
   Spiegel, Brennan
TI Increased Risk for Irritable Bowel Syndrome After Acute Diverticulitis
SO CLINICAL GASTROENTEROLOGY AND HEPATOLOGY
LA English
DT Article
DE Outcome; Colon; Inflammatory Disorder; Functional Gastrointestinal
   Disease
ID INTESTINAL BACTERIAL OVERGROWTH; DISEASE; COLON; DISORDERS; PATTERNS;
   INFLAMMATION; COMORBIDITY; MANAGEMENT; PERCEPTION; RIFAXIMIN
AB BACKGROUND & AIMS: Individuals with diverticulosis frequently also have irritable bowel syndrome (IBS), but there are no longitudinal data to associate acute diverticulitis with subsequent IBS, functional bowel disorders, or related emotional distress. In patients with postinfectious IBS, gastrointestinal disorders cause long-term symptoms, so we investigated whether diverticulitis might lead to IBS. We compared the incidence of IBS and functional bowel and related affective disorders among patients with diverticulitis.
   METHODS: We performed a retrospective study of patients followed up for an average of 6.3 years at a Veteran's Administration medical center. Patients with diverticulitis were identified based on International Classification of Diseases, 9th revision codes, selected for the analysis based on chart review (cases, n = 1102), and matched with patients without diverticulosis (controls, n = 1102). We excluded patients with prior IBS, functional bowel, or mood disorders. We then identified patients who were diagnosed with IBS or functional bowel disorders after the diverticulitis attack, and controls who developed these disorders during the study period. We also collected information on mood disorders, analyzed survival times, and calculated adjusted hazard ratios.
   RESULTS: Cases were 4.7-fold more likely to be diagnosed later with IBS (95% confidence interval [CI], 1.6-14.0; P = .006), 2.4-fold more likely to be diagnosed later with a functional bowel disorder (95% CI, 1.6 -3.6; P < .001), and 2.2-fold more likely to develop a mood disorder (CI, 1.4-3.5; P < .001) than controls.
   CONCLUSIONS: Patients with diverticulitis could be at risk for later development of IBS and functional bowel disorders. We propose calling this disorder postdiverticulitis IBS. Diverticulitis appears to predispose patients to long-term gastrointestinal and emotional symptoms after resolution of inflammation; in this way, postdiverticulitis IBS is similar to postinfectious IBS.
C1 [Cohen, Erica; Modi, Rusha; Vu, Michelle; Atia, Mary; Agarwal, Nikhil; Kaneshiro, Marc; Spiegel, Brennan] VA Greater Los Angeles Healthcare Syst, Dept Gastroenterol, Los Angeles, CA USA.
   [Fuller, Garth; Bolus, Roger; Modi, Rusha; Shahedi, Kamyar; Agarwal, Nikhil; Spiegel, Brennan] UCLA VA Ctr Outcomes Res & Educ, Los Angeles, CA USA.
   [Bolus, Roger; Shah, Rena; Kurzbard, Nicole; Sheen, Victoria; Agarwal, Nikhil; Spiegel, Brennan] Univ Calif Los Angeles, David Geffen Sch Med, Div Digest Dis, Los Angeles, CA 90095 USA.
   [Spiegel, Brennan] UCLA Sch Publ Hlth, Dept Hlth Serv, Los Angeles, CA USA.
   [Yen, Linnette; Hodgkins, Paul; Erder, M. Haim] Shire Pharmaceut, Wayne, PA USA.
RP Spiegel, B (reprint author), West Los Angeles VA Med Ctr, Dept Gastroenterol, 11301 Wilshire Blvd,Bldg 115,Room 215, Los Angeles, CA 90073 USA.
EM bspiegel@mednet.ucla.edu
FU Shire Pharmaceuticals
FX This study was supported by a research grant from Shire Pharmaceuticals.
   The principal investigators maintained all source data, SAS codes, and
   analytical files on site at the VA Medical Center.
NR 34
TC 7
Z9 7
PU ELSEVIER SCIENCE INC
PI NEW YORK
PA 360 PARK AVE SOUTH, NEW YORK, NY 10010-1710 USA
SN 1542-3565
EI 1542-7714
J9 CLIN GASTROENTEROL H
JI Clin. Gastroenterol. Hepatol.
PD DEC
PY 2013
VL 11
IS 12
BP 1614
EP 1619
DI 10.1016/j.cgh.2013.03.007
PG 6
WC Gastroenterology & Hepatology
SC Gastroenterology & Hepatology
GA 258US
UT WOS:000327484800020
ER

PT J
AU Biesiekierski, JR
   Muir, JG
   Gibson, PR
AF Biesiekierski, Jessica R.
   Muir, Jane G.
   Gibson, Peter R.
TI Is Gluten a Cause of Gastrointestinal Symptoms in People Without Celiac
   Disease?
SO CURRENT ALLERGY AND ASTHMA REPORTS
LA English
DT Review
DE Gluten sensitivity; Celiac disease; Irritable bowel syndrome; Wheat;
   Gastrointestinal symptoms; Fodmaps; Food hypersensitivity
ID IRRITABLE-BOWEL-SYNDROME; PLACEBO-CONTROLLED TRIAL; SMALL-INTESTINAL
   MUCOSA; COWS MILK PROTEIN; FOOD ALLERGY; DOUBLE-BLIND; FREE DIET;
   A-GLIADIN; T-CELLS; SENSITIVITY
AB The avoidance of wheat- and gluten-containing products is a worldwide phenomenon. While celiac disease is a well-established entity, the evidence base for gluten as a trigger of symptoms in patients without celiac disease (so-called 'non-celiac gluten sensitivity' or NCGS) is limited. The problems lie in the complexity of wheat and the ability of its carbohydrate as well as protein components to trigger gastrointestinal symptoms, the potentially false assumption that response to a gluten-free diet equates to an effect of gluten withdrawal, and diagnostic criteria for coeliac disease. Recent randomized controlled re-challenge trials have suggested that gluten may worsen gastrointestinal symptoms, but failed to confirm patients with self-perceived NCGS have specific gluten sensitivity. Furthermore, mechanisms by which gluten triggers symptoms have yet to be identified. This review discusses the most recent scientific evidence and our current understanding of NCGS.
C1 [Biesiekierski, Jessica R.; Muir, Jane G.; Gibson, Peter R.] Monash Univ, Alfred Hosp, Cent Clin Sch, Dept Gastroenterol, Melbourne, Vic 3004, Australia.
RP Gibson, PR (reprint author), Monash Univ, Alfred Hosp, Cent Clin Sch, Dept Gastroenterol, Melbourne, Vic 3004, Australia.
EM Jess.Biesiekierski@med.kuleuven.be; Jane.Muir@monash.edu;
   Peter.Gibson@monash.edu
NR 57
TC 0
Z9 0
PU CURRENT MEDICINE GROUP
PI PHILADELPHIA
PA 400 MARKET STREET, STE 700, PHILADELPHIA, PA 19106 USA
SN 1529-7322
EI 1534-6315
J9 CURR ALLERGY ASTHM R
JI Curr. Allergy Asthma Rep.
PD DEC
PY 2013
VL 13
IS 6
BP 631
EP 638
DI 10.1007/s11882-013-0386-4
PG 8
WC Allergy; Immunology
SC Allergy; Immunology
GA 258ZK
UT WOS:000327497000008
ER

PT J
AU Heredia, DJ
   Gershon, MD
   Koh, SD
   Corrigan, RD
   Okamoto, T
   Smith, TK
AF Heredia, Dante J.
   Gershon, Michael D.
   Koh, Sang Don
   Corrigan, Robert D.
   Okamoto, Takanubu
   Smith, Terence K.
TI Important role of mucosal serotonin in colonic propulsion and
   peristaltic reflexes: in vitro analyses in mice lacking tryptophan
   hydroxylase 1
SO JOURNAL OF PHYSIOLOGY-LONDON
LA English
DT Article
ID GUINEA-PIG ILEUM; MIGRATING MOTOR COMPLEXES; IRRITABLE-BOWEL-SYNDROME;
   DISTAL COLON; MYENTERIC NEURONS; CIRCULAR MUSCLE; SMALL-INTESTINE;
   GASTROINTESTINAL-TRACT; MOUSE COLON; 5-HT4 RECEPTORS
AB Although there is general agreement that mucosal 5-hydroxytryptamine (5-HT) can initiate peristaltic reflexes in the colon, recent studies have differed as to whether or not the role of mucosal 5-HT is critical. We therefore tested the hypothesis that the secretion of 5-HT from mucosal enterochromaffin (EC) cells is essential for the manifestation of murine colonic peristaltic reflexes. To do so, we analysed the mechanisms underlying faecal pellet propulsion in isolated colons of mice lacking tryptophan hydroxylase 1 (Tph1(-/-) mice), which is the rate-limiting enzyme in the biosynthesis of mucosal but not neuronal 5-HT. We used video analysis of faecal pellet propulsion, tension transducers to record colonic migrating motor complexes (CMMCs) and intracellular microelectrodes to record circular muscle activity occurring spontaneously or following intraluminal distension. When compared with control (Tph1(+/+)) mice, Tph1(-/-) animals exhibited: (1) an elongated colon; (2) larger faecal pellets; (3) orthograde propulsion followed by retropulsion (not observed in Tph1(+/+) colon); (4) slower in vitro propulsion of larger faecal pellets (28% of Tph1(+/+)); (5) CMMCs that infrequently propagated in an oral to anal direction because of impaired descending inhibition; (6) reduced CMMCs and inhibitory responses to intraluminal balloon distension; (7) an absence of reflex activity in response to mucosal stimulation. In addition, (8) thin pellets that propagated along the control colon failed to do so in Tph1(-/-) colon; and (9) the 5-HT3 receptor antagonist ondansetron, which reduced CMMCs and blocked their propagation in Tph1(+/+) mice, failed to alter CMMCs in Tph1(-/-) animals. Our observations suggest that mucosal 5-HT is essential for reflexes driven by mucosal stimulation and is also important for normal propagation of CMMCs and propulsion of pellets in the isolated colon.
C1 [Heredia, Dante J.; Koh, Sang Don; Corrigan, Robert D.; Okamoto, Takanubu; Smith, Terence K.] Univ Nevada, Sch Med, Dept Physiol & Cell Biol, Reno, NV 89557 USA.
   [Gershon, Michael D.] Columbia Univ, Dept Pathol & Cell Biol, New York, NY USA.
RP Smith, TK (reprint author), Univ Nevada, Sch Med, Dept Physiol & Cell Biol, Reno, NV 89557 USA.
EM tksmith@medicine.nevada.edu
FU National Institutes of Health [RO1 DK45713, PO1DK 41315, NS 12969, NS
   15547]
FX This study was funded by grants from the National Institutes of Health:
   RO1 DK45713 (T. K. S.), PO1DK 41315 (S. D. K.) and NS 12969, NS 15547
   (M.D.G.).
NR 72
TC 1
Z9 1
PU WILEY-BLACKWELL
PI HOBOKEN
PA 111 RIVER ST, HOBOKEN 07030-5774, NJ USA
SN 0022-3751
EI 1469-7793
J9 J PHYSIOL-LONDON
JI J. Physiol.-London
PD DEC 1
PY 2013
VL 591
IS 23
BP 5939
EP 5957
DI 10.1113/jphysiol.2013.256230
PG 19
WC Neurosciences; Physiology
SC Neurosciences & Neurology; Physiology
GA 259FC
UT WOS:000327511800018
ER

PT J
AU Holmes, R
   Couzens, K
   Tsui, V
   Hards, L
   Wiens, KP
   Fenton, TR
AF Holmes, Rebecca
   Couzens, Katie
   Tsui, Vincci
   Hards, Lori
   Wiens, Kristin P.
   Fenton, Tanis R.
TI Comment on Low FODMAP Diet
SO NUTRITION IN CLINICAL PRACTICE
LA English
DT Letter
ID IRRITABLE-BOWEL-SYNDROME; GASTROINTESTINAL SYMPTOMS; TRIAL
C1 [Holmes, Rebecca; Couzens, Katie; Tsui, Vincci; Hards, Lori] Alberta Hlth Serv, Calgary, AB, Canada.
   [Wiens, Kristin P.] Mt Royal Univ, Dept Phys Educ & Recreat Studies, Calgary, AB, Canada.
   [Wiens, Kristin P.] Univ Illinois, Dept Kinesiol & Community Hlth, Urbana, IL 61801 USA.
   [Fenton, Tanis R.] Alberta Hlth Serv, Nutr Serv, Nutr Res Lead, Calgary, AB, Canada.
   [Fenton, Tanis R.] Univ Calgary, Fac Med, Dept Community Hlth Sci, Calgary, AB, Canada.
RP Holmes, R (reprint author), Alberta Hlth Serv, Calgary, AB, Canada.
NR 14
TC 1
Z9 1
PU SAGE PUBLICATIONS INC
PI THOUSAND OAKS
PA 2455 TELLER RD, THOUSAND OAKS, CA 91320 USA
SN 0884-5336
EI 1941-2452
J9 NUTR CLIN PRACT
JI Nutr. Clin. Pract.
PD DEC
PY 2013
VL 28
IS 6
BP 773
EP 774
DI 10.1177/0884533613503554
PG 2
WC Nutrition & Dietetics
SC Nutrition & Dietetics
GA 256JE
UT WOS:000327305500019
ER

PT J
AU Barrett, J
   Gibson, P
AF Barrett, Jacqueline
   Gibson, Peter
TI Response to Comment on Low FODMAP Diet
SO NUTRITION IN CLINICAL PRACTICE
LA English
DT Letter
ID IRRITABLE-BOWEL-SYNDROME; SYMPTOMS; BIFIDOBACTERIA
C1 [Barrett, Jacqueline; Gibson, Peter] Monash Univ, Cent Clin Sch, Melbourne, Vic 3004, Australia.
RP Barrett, J (reprint author), Monash Univ, Cent Clin Sch, Melbourne, Vic 3004, Australia.
NR 7
TC 0
Z9 0
PU SAGE PUBLICATIONS INC
PI THOUSAND OAKS
PA 2455 TELLER RD, THOUSAND OAKS, CA 91320 USA
SN 0884-5336
EI 1941-2452
J9 NUTR CLIN PRACT
JI Nutr. Clin. Pract.
PD DEC
PY 2013
VL 28
IS 6
BP 775
EP 776
DI 10.1177/0884533613503555
PG 2
WC Nutrition & Dietetics
SC Nutrition & Dietetics
GA 256JE
UT WOS:000327305500020
ER

PT J
AU Cenac, N
AF Cenac, Nicolas
TI Protease-Activated Receptors as Therapeutic Targets in Visceral Pain
SO CURRENT NEUROPHARMACOLOGY
LA English
DT Article
DE Calcium channels; IBD; IBS; neuromediators; Protease; Pain;
   Inflammation; Protease activated receptor
ID IRRITABLE-BOWEL-SYNDROME; INFLAMMATORY PAIN; MAST-CELLS; CAPSAICIN
   RECEPTOR; PROTEASE-ACTIVATED-RECEPTOR-2 SENSITIZES; REFERRED
   HYPERALGESIA; SERINE PROTEASES; ION-CHANNEL; HYPERSENSITIVITY;
   NOCICEPTION
AB The protease-activated receptors (PARs) play a pivotal role in inflammatory and nociceptive processes. PARs have raised considerable interest because of their capacity to regulate numerous aspects of viscera physiology and pathophysiology. The present article summarizes research on PARs and proteases as signalling molecules in visceral pain. In particular, experiments in animal models suggest that PAR(2) is important for visceral hypersensitivity. Moreover, endogenous PAR(2) agonists seem to be released by colonic tissue of patients suffering from irritable bowel syndrome, suggesting a role for this receptor in visceral pain perception. Thus, PARs, together with proteases that activate them, represent exciting targets for therapeutic intervention on visceral pain.
C1 [Cenac, Nicolas] INSERM, U1043, F-31300 Toulouse, France.
   [Cenac, Nicolas] CNRS, U5282, F-31300 Toulouse, France.
   [Cenac, Nicolas] Univ Toulouse, UPS, CPTP, F-31300 Toulouse, France.
RP Cenac, N (reprint author), CHU Purpan, INSERM, U1043, Bat B,BP3028, F-31024 Toulouse, France.
EM nicolas.cenac@inserm.fr
FU Institut UPSA de la douleur; Agence Nationale de la Recherche; Region
   Midi-Pyrenees
FX This work was supported by the Institut UPSA de la douleur, the Agence
   Nationale de la Recherche and the Region Midi-Pyrenees.
NR 72
TC 1
Z9 1
PU BENTHAM SCIENCE PUBL LTD
PI SHARJAH
PA EXECUTIVE STE Y-2, PO BOX 7917, SAIF ZONE, 1200 BR SHARJAH, U ARAB
   EMIRATES
SN 1570-159X
EI 1875-6190
J9 CURR NEUROPHARMACOL
JI Curr. Neuropharmacol.
PD DEC
PY 2013
VL 11
IS 6
BP 598
EP 605
PG 8
WC Neurosciences; Pharmacology & Pharmacy
SC Neurosciences & Neurology; Pharmacology & Pharmacy
GA 251MR
UT WOS:000326933800004
ER

PT J
AU Jones, ML
   Martoni, CJ
   Ganopolsky, JG
   Sulemankhil, I
   Ghali, P
   Prakash, S
AF Jones, Mitchell L.
   Martoni, Christopher J.
   Ganopolsky, Jorge G.
   Sulemankhil, Imran
   Ghali, Peter
   Prakash, Satya
TI Improvement of gastrointestinal health status in subjects consuming
   Lactobacillus reuteri NCIMB 30242 capsules: a post-hoc analysis of a
   randomized controlled trial
SO EXPERT OPINION ON BIOLOGICAL THERAPY
LA English
DT Article
DE bile salt hydrolase; gastrointestinal health status; Lactobacillus
   reuteri; probiotic; Rome III questionnaire
ID IRRITABLE-BOWEL-SYNDROME; DOUBLE-BLIND; ERADICATION THERAPY; YOGURT
   FORMULATION; BILE-SALTS; PROBIOTICS; DIARRHEA; METAANALYSIS; MICROBIOTA;
   INFLAMMATION
AB Objective: Gastrointestinal (GI) symptoms are conditions that are frequently observed in clinical practice. A post-hoc analysis has been undertaken to evaluate the effect of bile salt hydrolase-active L. reuteri NCIMB 30242 on GI health status based on Rome III questionnaire response in otherwise healthy hypercholesterolemic subjects.
   Research design/Methods: A total of 127 subjects received either L. reuteri NCIMB 30242 or placebo capsules over a 9-week intervention in a randomized, double-blind, placebo-controlled, parallel-arm, multicenter study. Subjects were asked to complete the Rome III diagnostic GI questionnaire prior to the baseline and end point visits of the clinical study.
   Main outcome measure: GI health status was evaluated, per questionnaire, by assessing all questions with 5- or 7-point response scales for symptoms of the stomach and intestines.
   Results: Subjects receiving L. reuteri NCIMB 30242 reported significant improvements in general GI health status (p = 0.029) and in symptoms related to diarrhea (p = 0.018) as compared to placebo over the intervention period. Further, a greater proportion of L. reuteri-treated subjects showed improved general GI health status (p = 0.042) and improved diarrhea symptoms (p = 0.03).
   Conclusions: L. reuteri NCIMB 30242 capsules appear to be well tolerated and potentially beneficial for GI health status. Further clinical investigation is warranted for the treatment of functional GI disorders.
C1 [Jones, Mitchell L.; Sulemankhil, Imran; Prakash, Satya] McGill Univ, Dept Biomed Engn, Fac Med, Biomed Technol & Cell Therapy Res Lab, Montreal, PQ H3A 2B4, Canada.
   [Jones, Mitchell L.; Martoni, Christopher J.; Ganopolsky, Jorge G.; Prakash, Satya] Univ Quebec Montreal, Micropharma Ltd, Montreal, PQ H2X3Y7, Canada.
   [Ghali, Peter] McGill Univ, Ctr Hlth, Montreal, PQ H3A 1A1, Canada.
RP Prakash, S (reprint author), McGill Univ, Dept Biomed Engn, Fac Med, Biomed Technol & Cell Therapy Res Lab, 3775 Univ St, Montreal, PQ H3A 2B4, Canada.
EM satya.prakash@mcgill.ca
FU Micropharma Ltd
FX This work was supported by Micropharma Ltd. S. Prakash and M. L. Jones
   acknowledge a conflict of interest as they are co-founders and
   shareholders of Micropharma. C.J. Martoni. and J.G. Ganopolsky are
   employed by Micropharma and C. J. Martoni is a shareholder of
   Micropharma. All other authors declare no conflict of interest. All
   authors have read and approved the final manuscript.
NR 45
TC 1
Z9 1
PU INFORMA HEALTHCARE
PI LONDON
PA TELEPHONE HOUSE, 69-77 PAUL STREET, LONDON EC2A 4LQ, ENGLAND
SN 1471-2598
EI 1744-7682
J9 EXPERT OPIN BIOL TH
JI Expert Opin. Biol. Ther.
PD DEC
PY 2013
VL 13
IS 12
BP 1643
EP 1651
DI 10.1517/14712598.2013.833601
PG 9
WC Biotechnology & Applied Microbiology; Medicine, Research & Experimental
SC Biotechnology & Applied Microbiology; Research & Experimental Medicine
GA 251UZ
UT WOS:000326957600003
ER

PT J
AU Durban, A
   Abellan, JJ
   Jimenez-Hernandez, N
   Artacho, A
   Garrigues, V
   Ortiz, V
   Ponce, J
   Latorre, A
   Moya, A
AF Durban, Ana
   Abellan, Juan J.
   Jimenez-Hernandez, Nuria
   Artacho, Alejandro
   Garrigues, Vicente
   Ortiz, Vicente
   Ponce, Julio
   Latorre, Amparo
   Moya, Andres
TI Instability of the faecal microbiota in diarrhoea-predominant irritable
   bowel syndrome
SO FEMS MICROBIOLOGY ECOLOGY
LA English
DT Article
DE irritable bowel syndrome; follow-up; faecal microbiota; metagenomics;
   metatranscriptomics
ID INTESTINAL MICROBIOTA; GASTROINTESTINAL MICROBIOTA; GUT MICROBIOTA;
   TEMPORAL STABILITY; DIVERSITY; CHILDREN; PREVALENCE; SYMPTOMS; PATTERNS;
   RECOVERY
AB The irritable bowel syndrome (IBS) is a functional gastrointestinal disorder with a largely unknown aetiology and a wide range of symptoms. Most cross-sectional studies carried out so far suggest subtle alterations in the structure of the intestinal microbiota that are barely reproduced, partly because of the high inter-subject variation in the community composition and disorder-specific features. We performed a longitudinal study to explore the within-subject variation in the faecal microbiota in two patients with IBS classified into the diarrhoea subtype and the healthy spouse of one of them. Faecal communities were monitored over 6-8weeks and analysed through metagenomic and metatranscriptomic approaches. We found a higher temporal instability in the fraction of active microbiota related to the IBS condition and fluctuating symptoms. Strong and quick shifts in the distribution of the active microbiota and changes in the global pattern of gene expression were detected in association with acute diarrhoea, whereas microbial composition and encoded functions were more stable. The specific alterations in the microbiota were barely reproduced within and between patients. Further research is needed to assess whether these changes are a consequence of the abnormal gut function in acute diarrhoeic episodes and the potential usefulness of tackling them.
C1 [Durban, Ana; Abellan, Juan J.; Jimenez-Hernandez, Nuria; Artacho, Alejandro; Latorre, Amparo; Moya, Andres] Univ Valencia, Joint Res Unit Genom & Hlth, CSISP, Inst Cavanilles Biodiversidad & Biol Evolut ICBiB, Valencia, Spain.
   [Garrigues, Vicente; Ortiz, Vicente; Ponce, Julio] Hosp Univ & Politecn La Fe, Digest Funct Disorders Unit, Valencia, Spain.
   [Latorre, Amparo; Moya, Andres] CIBER Epidemiol & Salud Publ CIBEResp, Madrid, Spain.
RP Moya, A (reprint author), CSISP, Ave Cataluna 21, Valencia 46010, Spain.
EM andres.moya@uv.es
RI Moya, Andres/A-8190-2008
OI Moya, Andres/0000-0002-2867-1119
FU Ministerio de Economia y Competitividad, Spain [BFU2009-04501-E,
   SAF2009-13032-C02-01, SAF2012-31187]; Generalitat Valenciana
   [Prometeo/2009/092]; Instituto de Salud Carlos III, Spain
FX This work was funded by Grants BFU2009-04501-E, SAF2009-13032-C02-01 and
   SAF2012-31187 from Ministerio de Economia y Competitividad, Spain, and
   Prometeo/2009/092 from Generalitat Valenciana to A.M. A.D. is recipient
   of a fellowship from Instituto de Salud Carlos III, Spain.
NR 35
TC 3
Z9 3
PU WILEY-BLACKWELL
PI HOBOKEN
PA 111 RIVER ST, HOBOKEN 07030-5774, NJ USA
SN 0168-6496
EI 1574-6941
J9 FEMS MICROBIOL ECOL
JI FEMS Microbiol. Ecol.
PD DEC
PY 2013
VL 86
IS 3
BP 581
EP 589
DI 10.1111/1574-6941.12184
PG 9
WC Microbiology
SC Microbiology
GA 251VQ
UT WOS:000326960000017
ER

PT J
AU Bottner, M
   Barrenschee, M
   Hellwig, I
   Harde, J
   Egberts, JH
   Becker, T
   Zorenkov, D
   Wedel, T
AF Boettner, Martina
   Barrenschee, Martina
   Hellwig, Ines
   Harde, Jonas
   Egberts, Jan-Hendrik
   Becker, Thomas
   Zorenkov, Dimitri
   Wedel, Thilo
TI The enteric serotonergic system is altered in patients with diverticular
   disease
SO GUT
LA English
DT Article
DE Colonic Diseases; Enteric Nervous System; Enteric Neuromuscular Disease;
   Real Time Pcr; Serotonin
ID IRRITABLE-BOWEL-SYNDROME; 5-HT4 RECEPTORS; NERVOUS-SYSTEM;
   GASTROINTESTINAL MOTILITY; CIRCULAR MUSCLE; DISORDERS; COLON;
   PRUCALOPRIDE; ACTIVATION; EXPRESSION
AB Objective Disturbances of the enteric serotonergic system have been implicated in several intestinal motility disorders. Patients with diverticular disease (DD) have been reported to exhibit abnormal intestinal motility and innervation patterns. Gene expression profiles of the serotonergic system and distribution of the serotonin type 4 receptor (5HT-4R) were thus studied in patients with DD.
   Design Colonic specimens from patients with DD and controls were subjected to quantitative PCR for serotonin receptors 2B, 3A, 4, serotonin transporter and synthesising enzyme tryptophan hydroxylase. Localisation of 5HT-4R was determined by dual-label immunocytochemistry using smooth muscle actin (-SMA) and pan-neuronal markers (PGP 9.5) and quantitative analysis was carried out. Site-specific gene expression analysis of 5HT-4R was assessed within myenteric ganglia and muscle layers. Correlation of 5HT-4R with muscarinic receptors 2 and 3 (M2R, M3R) messenger RNA expression was determined.
   Results 5HT-4R mRNA expression was downregulated in the tunica muscularis and upregulated in the mucosa of patients with DD, whereas the other components of the serotonergic system remained unchanged. 5HT-4R was detected in ganglia and muscle layers, but was decreased in the circular muscle layer and myenteric ganglia of patients with DD. 5HT-4R mRNA expression correlated with M2R/M3R mRNA expression in controls, but not in patients with DD.
   Conclusions The serotonergic system is compromised in DD. Altered expression of 5HT-4R at mRNA and protein levels may contribute to intestinal motor disturbances reported in patients with DD. The findings support the hypothesis that DD is associated and possibly promoted by an enteric neuromuscular pathology.
C1 [Boettner, Martina; Barrenschee, Martina; Hellwig, Ines; Harde, Jonas; Wedel, Thilo] Univ Kiel, Inst Anat, D-24118 Kiel, Germany.
   [Egberts, Jan-Hendrik; Becker, Thomas] Univ Hosp Schleswig Holstein, Dept Gen & Thorac Surg, Kiel, Germany.
   [Zorenkov, Dimitri] Univ Hosp Schleswig Holstein, Dept Neurol, Kiel, Germany.
RP Bottner, M (reprint author), Univ Kiel, Inst Anat, Otto Hahn Pl 8, D-24118 Kiel, Germany.
EM m.boettner@anat.uni-kiel.de
FU Deutsche Forschungsgemeinschaft (DFG) [WE 2366/4-2]; Faculty of
   Medicine, Christian-Albrechts-University of Kiel [F347022]
FX The study was supported by research grants from the Deutsche
   Forschungsgemeinschaft (DFG, WE 2366/4-2) and the Faculty of Medicine,
   Christian-Albrechts-University of Kiel (F347022).
NR 45
TC 0
Z9 0
PU BMJ PUBLISHING GROUP
PI LONDON
PA BRITISH MED ASSOC HOUSE, TAVISTOCK SQUARE, LONDON WC1H 9JR, ENGLAND
SN 0017-5749
EI 1468-3288
J9 GUT
JI Gut
PD DEC
PY 2013
VL 62
IS 12
BP 1753
EP 1762
DI 10.1136/gutjnl-2012-302660
PG 10
WC Gastroenterology & Hepatology
SC Gastroenterology & Hepatology
GA 250TH
UT WOS:000326877200012
ER

PT J
AU Sethi, S
   Wadhwa, V
   LeClair, J
   Mikami, S
   Park, R
   Jones, M
   Sethi, N
   Brown, A
   Lembo, A
AF Sethi, S.
   Wadhwa, V.
   LeClair, J.
   Mikami, S.
   Park, R.
   Jones, M.
   Sethi, N.
   Brown, A.
   Lembo, A.
TI In-patient discharge rates for the irritable bowel syndrome - an
   analysis of national trends in the United States from 1997 to 2010
SO ALIMENTARY PHARMACOLOGY & THERAPEUTICS
LA English
DT Article
ID UPPER-GASTROINTESTINAL HEMORRHAGE; COMMUNITY-ACQUIRED PNEUMONIA;
   BACTERIAL GASTROENTERITIS; RISK; SCORE; CARE; PREVALENCE; PROGNOSIS;
   DYSENTERY; OUTBREAK
AB BackgroundIrritable bowel syndrome (IBS) is one of the most common out-patient diagnoses in primary care and gastroenterology. There are limited data on the rate and costs associated with in-patient discharges for IBS.
   AimTo estimate the incidence and costs of hospital discharges for IBS in the United States.
   MethodsWe analysed the National Inpatient Sample database for all subjects in which IBS (ICD-9 code: 564.1) was the principal discharge diagnosis from 1997 to 2010. The National Inpatient Sample contains data from approximately 8 million hospital stays each year. Our findings reflected patient and hospital characteristics like geographical region and bed size.
   ResultsIn 1997, there were 11433 patients with a principal discharge diagnosis of IBS as compared to 12842 in 2010 (P>0.9, GoF test). The mean length of stay for IBS also remained the same between 1997 and 2010 at 3.70.1days. However, during this period, the mean hospital charges per hospitalization increased by 207.8% from $6873 +/- 198 in 1997 to $21153 +/- 598 in 2010 (P<0.01). The aggregate charges (i.e., national bill') for IBS increased by 245.5% from $78524129 +/- 3781316 in 1997 to $271311405 +/- 14023289 in 2010 (P<0.01).
   ConclusionsThe number of in-patient discharges and length of stay for IBS have remained relatively stable between 1997 and 2010, whereas the cost associated with these discharges has increased significantly. In-patient costs associated with IBS contribute significantly to the total healthcare bill. Further research on the cost-effectiveness of diagnostic procedures and therapies in IBS is required.
C1 [Sethi, S.; Wadhwa, V.; LeClair, J.; Mikami, S.; Park, R.; Sethi, N.; Brown, A.; Lembo, A.] Beth Israel Deaconess Med Ctr, Div Gastroenterol, Boston, MA 02115 USA.
   [Sethi, S.; Wadhwa, V.; LeClair, J.; Mikami, S.; Park, R.; Sethi, N.; Brown, A.; Lembo, A.] Harvard Univ, Sch Med, Boston, MA USA.
   [Jones, M.] Macquarie Univ, Dept Psychol, N Ryde, NSW 2109, Australia.
RP Lembo, A (reprint author), Beth Israel Deaconess Med Ctr, 330 Brookline Ave, Boston, MA 02115 USA.
EM alembo@bidmc.harvard.edu
RI Wadhwa, Vaibhav /A-9457-2014
OI Wadhwa, Vaibhav /0000-0002-4019-2110
NR 32
TC 0
Z9 0
PU WILEY-BLACKWELL
PI HOBOKEN
PA 111 RIVER ST, HOBOKEN 07030-5774, NJ USA
SN 0269-2813
EI 1365-2036
J9 ALIMENT PHARM THER
JI Aliment. Pharmacol. Ther.
PD DEC
PY 2013
VL 38
IS 11-12
BP 1338
EP 1346
DI 10.1111/apt.12532
PG 9
WC Gastroenterology & Hepatology; Pharmacology & Pharmacy
SC Gastroenterology & Hepatology; Pharmacology & Pharmacy
GA 248FR
UT WOS:000326681400002
ER

PT J
AU Sanger, GJ
   Wang, Y
   Hobson, A
   Broad, J
AF Sanger, G. J.
   Wang, Y.
   Hobson, A.
   Broad, J.
TI Motilin: towards a new understanding of the gastrointestinal
   neuropharmacology and therapeutic use of motilin receptor agonists
SO BRITISH JOURNAL OF PHARMACOLOGY
LA English
DT Review
DE translational sciences; gastrointestinal; neuropharmacology; motilin;
   ghrelin
ID IRRITABLE-BOWEL-SYNDROME; PLACEBO-CONTROLLED TRIAL; SMOOTH-MUSCLE;
   GASTRIC-MOTILITY; COLONIC MOTILITY; MOLECULAR CHARACTERIZATION;
   INTRAVENOUS ERYTHROMYCIN; ORAL ERYTHROMYCIN; HEALTHY-SUBJECTS;
   CRITICALLY-ILL
AB The gastrointestinal hormone motilin has been known about for >40 years, but after identification of its receptor and subsequent development of new tools and methods, a reappraisal of its actions is required. Firstly, it is important to note that motilin and ghrelin receptors are members of the same family (similar genomic organization, gastrointestinal distribution and abilities to stimulate gastrointestinal motility), yet each fails to recognize the ligand of the other; and whereas ghrelin and ghrelin receptors are widespread outside the gastrointestinal tract, motilin and its receptors are largely restricted to the gastrointestinal tract. Secondly, although some studies suggest motilin has activity in rodents, most do not, and receptor pseudogenes exist in rodents. Thirdly, motilin preferentially operates by facilitating enteric cholinergic activity rather than directly contracting the muscle, despite the relatively high expression of receptor immunoreactivity in muscle. This activity is ligand-dependent, with short-lasting actions of motilin contrasting with longer-lasting actions of the non-selective and selective motilin receptor agonists erythromycin and GSK962040. Finally, the use of erythromycin (also an antibiotic drug) to treat patients requiring acceleration of gastric emptying has led to concerns over safety and potential exacerbation of antibiotic resistance. Replacement motilin receptor agonists derived from erythromycin (motilides) have been unsuccessful. New, non-motilide, small molecule receptor agonists, designed to minimize self-desensitization, are now entering clinical trials for treating patients undergoing enteral feeding or with diabetic gastroparesis. Thus, for the translational pharmacologist, the study of motilin illustrates the need to avoid overreliance on artificial systems, on structural information and on animal studies.
C1 [Sanger, G. J.; Wang, Y.; Broad, J.] Queen Mary Univ London, Barts & London Sch Med & Dent, Blizard Inst, Neurogastroenterol Grp, London, England.
   [Hobson, A.] Princess Grace Hosp, Neurogastroenterol Diagnost Ctr, London, England.
RP Sanger, GJ (reprint author), Natl Ctr Bowel Res & Surg Innovat, 1st Floor,Abernethy Bldg,2 Newark St, London E1 2AT, England.
EM g.sanger@qmul.ac.uk
FU GlaxoSmithKline [GSK962040]
FX GJS and AH have received funding from GlaxoSmithKline to study the
   mechanisms of action and functions of the motilin receptor agonist
   GSK962040.
NR 102
TC 6
Z9 6
PU WILEY-BLACKWELL
PI HOBOKEN
PA 111 RIVER ST, HOBOKEN 07030-5774, NJ USA
SN 0007-1188
EI 1476-5381
J9 BRIT J PHARMACOL
JI Br. J. Pharmacol.
PD DEC
PY 2013
VL 170
IS 7
SI SI
BP 1323
EP 1332
DI 10.1111/bph.12075
PG 10
WC Pharmacology & Pharmacy
SC Pharmacology & Pharmacy
GA 251AR
UT WOS:000326900700005
ER

PT J
AU Wagenaar, JA
   French, NP
   Havelaar, AH
AF Wagenaar, Jaap A.
   French, Nigel P.
   Havelaar, Arie H.
TI Preventing Campylobacter at the Source: Why Is It So Difficult?
SO CLINICAL INFECTIOUS DISEASES
LA English
DT Article
DE Campylobacter; poultry; source attribution; interventions; food safety
ID UNITED-STATES; NEW-ZEALAND; DISEASE BURDEN; BROILER MEAT; VERTICAL
   TRANSMISSION; FOODBORNE PATHOGENS; SOURCE ATTRIBUTION; RISK-ASSESSMENT;
   POULTRY; SPP.
AB Campylobacteriosis in humans, caused by Campylobacter jejuni and Campylobacter coli, is the most common recognized bacterial zoonosis in the European Union and the United States. The acute phase is characterized by gastrointestinal symptoms. The long-term sequelae (Guillain-Barre syndrome, reactive arthritis, and postinfectious irritable bowel syndrome) contribute considerably to the disease burden. Attribution studies identified poultry as the reservoir responsible for up to 80% of the human Campylobacter infections. In the European Union, an estimated 30% of the human infections are associated with consumption and preparation of poultry meat. Until now, interventions in the poultry meat production chain have not been effectively introduced except for targeted interventions in Iceland and New Zealand. Intervention measures (eg, biosecurity) have limited effect or are hampered by economic aspects or consumer acceptance. In the future, a multilevel approach should be followed, aiming at reducing the level of contamination of consumer products rather than complete absence of Campylobacter.
C1 [Wagenaar, Jaap A.] Univ Utrecht, Fac Vet Med, Dept Immunol & Infect Dis, NL-3508 TD Utrecht, Netherlands.
   [Wagenaar, Jaap A.] Cent Vet Inst Wageningen UR, Lelystad, Netherlands.
   [Wagenaar, Jaap A.] World Hlth Org, Collaborating Ctr Campylobacter, OIE Reference Lab Campylobacteriosis, Utrecht Lelystad, Netherlands.
   [French, Nigel P.] Massey Univ, Infect Dis Res Ctr, mEpiLab, Palmerston North, New Zealand.
   [Havelaar, Arie H.] Univ Utrecht, Fac Vet Med, Inst Risk Assessment Sci, Divis Vet Publ Hlth, NL-3508 TD Utrecht, Netherlands.
   [Havelaar, Arie H.] Natl Inst Publ Hlth & Environm, Ctr Zoonoses & Environm Microbiol, NL-3720 BA Bilthoven, Netherlands.
RP Wagenaar, JA (reprint author), Univ Utrecht, Fac Vet Med, Dept Immunol & Infect Dis, POB 80-165, NL-3508 TD Utrecht, Netherlands.
EM j.wagenaar@uu.nl
RI French, Nigel/F-5725-2011
FU Danish Council for Strategic Research [09-067131]; CamCon project
   (Campylobacter Control-Novel Approaches in Primary Poultry Production);
   European Community [244547]; Ministry for Primary Industries New Zealand
   [MPI 111777]
FX This work was supported in part by The Danish Council for Strategic
   Research (project CamVac, contract number 09-067131); by the CamCon
   project (Campylobacter Control-Novel Approaches in Primary Poultry
   Production), funded by the European Community's Seventh Framework
   Programme (FP7/2007-2013) under grant agreement number 244547 (to J. A.
   W.); and by the Ministry for Primary Industries New Zealand (contract
   number MPI 111777 to N. P. F).
NR 49
TC 4
Z9 4
PU OXFORD UNIV PRESS INC
PI CARY
PA JOURNALS DEPT, 2001 EVANS RD, CARY, NC 27513 USA
SN 1058-4838
EI 1537-6591
J9 CLIN INFECT DIS
JI Clin. Infect. Dis.
PD DEC 1
PY 2013
VL 57
IS 11
BP 1600
EP 1606
DI 10.1093/cid/cit555
PG 7
WC Immunology; Infectious Diseases; Microbiology
SC Immunology; Infectious Diseases; Microbiology
GA 247XK
UT WOS:000326657000018
ER

PT J
AU Liu, Q
   Wang, EM
   Yan, XJ
   Chen, SL
AF Liu, Qing
   Wang, Er Man
   Yan, Xiu Juan
   Chen, Sheng Liang
TI Autonomic functioning in irritable bowel syndrome measured by heart rate
   variability: A meta-analysis
SO JOURNAL OF DIGESTIVE DISEASES
LA English
DT Article
DE autonomic nervous system; heart rate variablity; irritable bowel
   syndrome; sympathovagal balance
ID NERVOUS-SYSTEM ACTIVITY; SYMPTOM SUBGROUPS; MENTAL STRESS; IBS PATIENTS;
   RESPONSES; WOMEN; PAIN; PREDOMINANT; DISORDERS; DYSFUNCTION
AB ObjectiveTo analyze autonomic functioning which presented as the high frequency (HF) component of heart rate variability, a measurement of vagal tone, and the ratio of low frequency (LF) to HF (LF:HF), an indicator of sympathovagal balance in irritable bowel syndrome (IBS) patients.
   MethodsWe identified relevant studies by performing a literature search of MEDLINE, EMBASE and the ISI Web of Knowledge to 31 March 2013. Pooled effect sizes with 95% confidence interval (CI) were calculated using a random effects model. Between-study heterogeneity was assessed using the Q test and I-2 statistic.
   ResultsIn all, 11 articles including 392 IBS patients and 263 controls met the inclusion criteria of the analysis. IBS patients had lower HF band power (Hedges's g=-0.38, 95% CI -0.68 to -0.09) than the controls (I-2=63.6%, P=0.003). Moreover, IBS patients showed a higher LF:HF (Hedges's g=0.43, 95% CI 0.13-0.74), with no significant heterogeneity. A subgroup analysis of the HF index according to the recording time yielded different results for the IBS patients and controls. Additionally, constipation-predominant IBS (IBS-C) patients had decreased HF band power, whereas no significant difference was found in LF:HF.
   ConclusionsImpaired parasympathetic functioning and abnormal sympathovagal balance may be involved in the pathogenesis of IBS. Vagal dysfunction is more obvious in the IBS-C subgroup.
C1 [Liu, Qing; Wang, Er Man; Yan, Xiu Juan; Chen, Sheng Liang] Shanghai Jiao Tong Univ, Ren Ji Hosp, Sch Med, Shanghai Inst Digest Dis,Dept Gastroenterol, Shanghai 200001, Peoples R China.
RP Chen, SL (reprint author), Shanghai Jiao Tong Univ, Ren Ji Hosp, Sch Med, Dept Gastroenterol, 145 Middle Shandong Rd, Shanghai 200001, Peoples R China.
EM chenslmd@163.com
FU National Natural Science Foundation of China [31171106, 81070302,
   81270463]
FX This study was funded by the National Natural Science Foundation of
   China (Grant Nos. 31171106, 81070302 and 81270463) to Sheng Liang CHEN.
NR 49
TC 0
Z9 0
PU WILEY-BLACKWELL
PI HOBOKEN
PA 111 RIVER ST, HOBOKEN 07030-5774, NJ USA
SN 1751-2972
EI 1751-2980
J9 J DIGEST DIS
JI J. Dig. Dis.
PD DEC
PY 2013
VL 14
IS 12
BP 638
EP 646
DI 10.1111/1751-2980.12092
PG 9
WC Gastroenterology & Hepatology
SC Gastroenterology & Hepatology
GA 248NO
UT WOS:000326707400003
ER

PT J
AU Attali, TV
   Bouchoucha, M
   Benamouzig, R
AF Attali, Thu-Van
   Bouchoucha, Michel
   Benamouzig, Robert
TI Treatment of refractory irritable bowel syndrome with visceral
   osteopathy: Short-term and long-term results of a randomized trial
SO JOURNAL OF DIGESTIVE DISEASES
LA English
DT Article
DE abdominal distension; abdominal pain; irritable bowel syndrome;
   osteopathic manipulative treatment; rectal sensitivity
ID FUNCTIONAL-DISORDERS; CHRONIC CONSTIPATION; SYMPTOMS; COLON;
   HYPERSENSITIVITY; SENSITIVITY; DISTENSION; DEPRESSION; SEVERITY;
   MOTILITY
AB ObjectiveIn light of the low efficiency of available drugs in treating irritable bowel syndrome (IBS), there has been a growing interest in its alternative therapies. The aim of this study was to evaluate the effectiveness of visceral osteopathy for IBS.
   MethodsIn total, 31 consecutive refractory IBS patients were prospectively included in a randomized, crossover placebo-controlled study. Qualitative evaluation of depression and four symptoms including constipation, diarrhea, abdominal distension and abdominal pain before and after each phase of the study were conducted using visual analog scales, measures of rectal sensitivity and colonic transit time. One year after the study, the assessment of symptoms was performed again in all patients.
   ResultsVisceral osteopathy was associated with a significant amelioration of self-reported diarrhea, abdominal distension and abdominal pain, while constipation did not change significantly after this therapy. It was also associated with decreased rectal sensitivity, presenting as an increase in threshold volume, constant sensation volume and maximum tolerable volume (P<0.001). However, no significant evolution of rectal sensitivity was observed when patients underwent placebo manipulations. Modifications of depression and total or segmental colonic transit time were not observed. One year after the end of this trial, symptom scores of diarrhea, abdominal distension and abdominal pain were significantly lower than those at enrollment (P<0.05).
   ConclusionThis study suggests that visceral osteopathy improves short-term and long-term abdominal distension and pain, and also decreases rectal sensitivity in IBS patients.
C1 [Attali, Thu-Van; Bouchoucha, Michel; Benamouzig, Robert] Hop Avicenne, Serv Gastroenterol, F-93000 Bobigny, France.
   [Benamouzig, Robert] Univ Paris 13, Bobigny, France.
   [Bouchoucha, Michel] Univ Paris 05, Paris, France.
RP Bouchoucha, M (reprint author), Hop Avicenne, Ctr Explorat Foncte & Reedu Digest, Serv Gastroenterol, 125 Rue Stalingrad, F-93000 Bobigny, France.
EM michel.bouchoucha@avc.aphp.fr
NR 33
TC 1
Z9 1
PU WILEY-BLACKWELL
PI HOBOKEN
PA 111 RIVER ST, HOBOKEN 07030-5774, NJ USA
SN 1751-2972
EI 1751-2980
J9 J DIGEST DIS
JI J. Dig. Dis.
PD DEC
PY 2013
VL 14
IS 12
BP 654
EP 661
DI 10.1111/1751-2980.12098
PG 8
WC Gastroenterology & Hepatology
SC Gastroenterology & Hepatology
GA 248NO
UT WOS:000326707400005
ER

PT J
AU Kingma, EM
   Rosmalen, JGM
   White, PD
   Stansfeld, SA
   Clark, C
AF Kingma, Eva M.
   Rosmalen, Judith G. M.
   White, Peter D.
   Stansfeld, Stephen A.
   Clark, Charlotte
TI The prospective association between childhood cognitive ability and
   somatic symptoms and syndromes in adulthood: the 1958 British birth
   cohort
SO JOURNAL OF EPIDEMIOLOGY AND COMMUNITY HEALTH
LA English
DT Article
DE Cognition; Psychology; Mental Health; Life course epidemiology; Cohort
   studies
ID MEDICALLY UNEXPLAINED SYMPTOMS; CHRONIC-FATIGUE-SYNDROME; PRIMARY-CARE;
   MALAISE INVENTORY; HEALTH-CARE; INTELLIGENCE; SOMATIZATION; ANXIETY;
   DEPRESSION; DISORDERS
AB Background Cognitive ability is negatively associated with functional somatic symptoms (FSS) in childhood. Lower childhood cognitive ability might also predict FSS and functional somatic syndromes in adulthood. However, it is unknown whether this association would be modified by subjective and objective measures of parental academic expectations.
   Methods 14068 participants from the 1958 British birth cohort, whose cognitive ability was assessed at 11years. Outcomes were somatic symptoms at 23, 33 and 42years. Self-reported irritable bowel syndrome (IBS), chronic fatigue syndrome/myalgic encephalomyelitis (CFS/ME) and operationally defined CFS-like illness were measured at 42years.
   Results Lower cognitive ability at age 11years was associated with somatic symptoms at ages 23, 33 and 42years. Adjusting for sex, childhood internalising problems, previous somatic symptoms and concurrent psychological symptoms, childhood cognitive ability remained negatively associated with somatic symptoms at age 23years (=-0.060, 95% CI -0.081 to -0.039, p<0.01), 33years (=-0.031, 95% CI -0.050 to -0.011, p<0.01), but not with somatic symptoms at 42years. Overall, we found no clear association between lower childhood cognitive ability and CFS/ME, CFS-like illness and IBS. Associations between cognitive ability and somatic symptoms at 23years were moderated by low parental social class, but not by subjective indicators of parental academic expectations.
   Conclusions Lower childhood cognitive ability predicted somatic symptoms, but not CFS/ME, CFS-like illness and IBS in adulthood. While earlier research indicated an important role for high parental academic expectations in the development of early-life FSS, these expectations do not seem relevant for somatic symptoms or functional somatic syndromes in later adulthood.
C1 [Kingma, Eva M.; Rosmalen, Judith G. M.] Univ Groningen, Univ Med Ctr Groningen, Dept Psychiat, Interdisciplinary Ctr Psychopathol & Emot regulat, Groningen, Netherlands.
   [White, Peter D.; Stansfeld, Stephen A.; Clark, Charlotte] Queen Mary Univ London, Ctr Psychiat, Barts & London Sch Med & Dent, London EC1M 6BQ, England.
RP Clark, C (reprint author), Queen Mary Univ London, Ctr Psychiat, Barts & London Sch Med & Dent, 1st Floor,Old Anat Bldg,Charterhouse Sq, London EC1M 6BQ, England.
EM c.clark@qmul.ac.uk
NR 40
TC 0
Z9 0
PU BMJ PUBLISHING GROUP
PI LONDON
PA BRITISH MED ASSOC HOUSE, TAVISTOCK SQUARE, LONDON WC1H 9JR, ENGLAND
SN 0143-005X
EI 1470-2738
J9 J EPIDEMIOL COMMUN H
JI J. Epidemiol. Community Health
PD DEC
PY 2013
VL 67
IS 12
BP 1047
EP 1053
DI 10.1136/jech-2013-202850
PG 7
WC Public, Environmental & Occupational Health
SC Public, Environmental & Occupational Health
GA 250TG
UT WOS:000326877100012
ER

PT J
AU O' Donnell, MM
   Harris, HMB
   Jeffery, IB
   Claesson, MJ
   Younge, B
   O' Toole, PW
   Ross, RP
AF O' Donnell, M. M.
   Harris, H. M. B.
   Jeffery, I. B.
   Claesson, M. J.
   Younge, B.
   O' Toole, P. W.
   Ross, R. P.
TI The core faecal bacterial microbiome of Irish Thoroughbred racehorses
SO LETTERS IN APPLIED MICROBIOLOGY
LA English
DT Article
DE Intestinal microbiology; Lactobacillus; metabolism; metagenomics;
   Streptococci
ID OLIGOFRUCTOSE-INDUCED LAMINITIS; IRRITABLE-BOWEL-SYNDROME; RIBOSOMAL-RNA
   GENES; HORSES; HINDGUT; DIVERSITY; REGIONS; COMMUNITIES; CONCENTRATE;
   INTESTINE
AB In this study, we characterized the gut microbiota in six healthy Irish thoroughbred racehorses and showed it to be dominated by the phyla Firmicutes, Bacteroidetes, Proteobacteria, Verrucomicrobia, Actinobacteria, Euryarchaeota, Fibrobacteres and Spirochaetes. Moreover, all the horses harboured Clostridium, Fibrobacter, Faecalibacterium, Ruminococcus, Eubacterium, Oscillospira, Blautia Anaerotruncus, Coprococcus, Treponema and Lactobacillus spp. Notwithstanding the sample size, it was noteworthy that the core microbiota species assignments identified Fibrobacter succinogenes, Eubacterium coprostanoligenes, Eubacterium hallii, Eubacterium ruminantium, Oscillospira guillermondii, Sporobacter termiditis, Lactobacillus equicursoris, Treponema parvum and Treponema porcinum in all the horses. This is the first study of the faecal microbiota in the Irish thoroughbred racehorse, a significant competitor in the global bloodstock industry. The information gathered in this pilot study provides a foundation for veterinarians and other equine health-associated professionals to begin to analyse the microbiome of performance of racehorses. This study and subsequent work may lead to alternate dietary approaches aimed at minimizing the risk of microbiota-related dysbiosis in these performance animals.
C1 [O' Donnell, M. M.; Ross, R. P.] TEAGASC, Food Res Ctr, Fermoy, Cork, Ireland.
   [O' Donnell, M. M.; Harris, H. M. B.; Jeffery, I. B.; Claesson, M. J.; O' Toole, P. W.] Natl Univ Ireland Univ Coll Cork, Dept Microbiol, Cork, Ireland.
   [Younge, B.] Univ Limerick, Fac Sci & Engn, Dept Life Sci, Limerick, Ireland.
RP Ross, RP (reprint author), TEAGASC, Food Res Ctr, Fermoy, Cork, Ireland.
EM paul.ross@teagasc.ie
RI O'Toole, Paul/G-1593-2012
OI O'Toole, Paul/0000-0001-5377-0824
FU Principal Investigator Award from Science Foundation Ireland
   [07/IN.1/B1780]
FX This work was supported by a Principal Investigator Award
   (07/IN.1/B1780) from Science Foundation Ireland to P.W. O'Toole.
NR 43
TC 1
Z9 1
PU WILEY-BLACKWELL
PI HOBOKEN
PA 111 RIVER ST, HOBOKEN 07030-5774, NJ USA
SN 0266-8254
EI 1472-765X
J9 LETT APPL MICROBIOL
JI Lett. Appl. Microbiol.
PD DEC
PY 2013
VL 57
IS 6
BP 492
EP 501
DI 10.1111/lam.12137
PG 10
WC Biotechnology & Applied Microbiology; Microbiology
SC Biotechnology & Applied Microbiology; Microbiology
GA 251PT
UT WOS:000326943000004
ER

PT J
AU Stake-Nilsson, K
   Hultcrantz, R
   Unge, P
   Wengstrom, Y
AF Stake-Nilsson, Kerstin
   Hultcrantz, Rolf
   Unge, Peter
   Wengstrom, Yvonne
TI Changes in symptoms and lifestyle factors in patients seeking healthcare
   for gastrointestinal symptoms: an 18-year follow-up study
SO EUROPEAN JOURNAL OF GASTROENTEROLOGY & HEPATOLOGY
LA English
DT Article
DE functional gastrointestinal disorders; gastrointestinal symptoms;
   lifestyle; longitudinal study
ID IRRITABLE-BOWEL-SYNDROME; NATURAL-HISTORY; FUNCTIONAL DYSPEPSIA;
   POPULATION; DISORDERS; COMMUNITY; OVERLAP; ONSET
AB BackgroundGastrointestinal symptoms and lifestyle change over time. The data from this 18-year longitudinal study are intended to further elucidate the long-term natural course of functional gastrointestinal (GI) symptoms and possible influencing factors.AimThe aim of this study was to evaluate the correlation between lifestyle factors over time by reassessing symptom profiles in patients who presented with GI symptoms in 1990.MethodThe study population comprises a subset of individuals enrolled in the Swedish Dyspepsia Study, which commenced in 1990. In 1990, each participant in the Swedish Dyspepsia Study underwent physical assessment and completed a computer-based questionnaire on eight GI symptoms and lifestyle factors. An identical questionnaire was completed in 2008.ResultsIn total, 137 participants, 85 women and 52 men, were included in the follow-up study. None of the symptoms increased in frequency. Four of the symptoms decreased in frequency: abdominal pain [odds ratio (OR) 2.70], flatulence (OR 4.09), nausea (OR 3.05), and acid regurgitation (OR 1.59). Significant lifestyle changes included increased BMI (P<0.0001), decreased tobacco smoking (P<0.0001), and milk drinking (P=0.0080). Increased exercise was correlated with a decrease in acid regurgitation (OR 3.05) and vomiting (OR 7.38), but an increase in diarrhea (OR 0.23) and nausea (OR 0.33). Decreased smoking was correlated with a decrease in acid regurgitation (OR 3.45) and heartburn (OR 2.91).ConclusionThe results indicated that the lifestyle changes in the studied population followed the same pattern as seen in the general population, and changes in lifestyle factors may have an impact on GI symptoms and may guide symptom management in the patient, all in order to reduce personal suffering and healthcare costs in the form of fewer visits to the doctor and lower numbers of drug prescriptions. (C) 2013 Wolters Kluwer Health vertical bar Lippincott Williams & Wilkins.
C1 [Stake-Nilsson, Kerstin] Univ Gavle, Fac Hlth & Occupat Studies, Dept Hlth & Caring Sci, CH-80176 Gavle, Switzerland.
   [Hultcrantz, Rolf] Karolinska Univ Hosp, Stockholm, Sweden.
   [Wengstrom, Yvonne] Karolinska Inst, Dept Neurobiol Care Sci & Soc, Div Nursing, Stockholm, Sweden.
   [Unge, Peter] VP Novartis Pharma AG, Basel, Switzerland.
RP Stake-Nilsson, K (reprint author), Univ Gavle, Fac Hlth & Occupat Studies, Dept Hlth & Caring Sci, CH-80176 Gavle, Switzerland.
EM ksn@hig.se
NR 27
TC 0
Z9 0
PU LIPPINCOTT WILLIAMS & WILKINS
PI PHILADELPHIA
PA 530 WALNUT ST, PHILADELPHIA, PA 19106-3621 USA
SN 0954-691X
EI 1473-5687
J9 EUR J GASTROEN HEPAT
JI Eur. J. Gastroenterol. Hepatol.
PD DEC
PY 2013
VL 25
IS 12
BP 1470
EP 1477
DI 10.1097/MEG.0b013e328365c359
PG 8
WC Gastroenterology & Hepatology
SC Gastroenterology & Hepatology
GA 246ZT
UT WOS:000326582000014
ER

PT J
AU Ung, EJ
   Ringstrom, G
   Sjovall, H
   Simren, M
AF Ung, Eva Jakobsson
   Ringstrom, Gisela
   Sjovall, Henrik
   Simren, Magnus
TI How patients with long-term experience of living with irritable bowel
   syndrome manage illness in daily life: a qualitative study
SO EUROPEAN JOURNAL OF GASTROENTEROLOGY & HEPATOLOGY
LA English
DT Article
DE daily life; irritable bowel syndrome; patient experiences; qualitative
   method; symptom management
ID SYNDROME IBS; OF-LIFE; PERCEPTION; DISORDERS; SEVERITY; SYMPTOMS;
   IMPACT; WOMEN; TIME; CARE
AB ObjectivesIrritable bowel syndrome (IBS) is a chronic, disabling and functional gastrointestinal disorder. Effective treatments are lacking. Self-care and coping with symptoms are considered important but little is known about what patients with IBS actually do to manage their illness. The aim of this study was to explore how patients with long-term experience of living with IBS perceive their situation and manage illness in daily life.Patients and methodsThe study adopted a qualitative approach - an interpretative phenomenological analysis. Twenty patients with IBS (16 women) with a mean age of 46 (27-74) years were interviewed. The mean IBS duration was 24 (7-65) years.ResultsTwo themes emerged from the analysis: Healed but not cured and Take control of daily life. Healed but not cured is about mastering IBS. Even though the patients feel there has been an improvement, their abdomen is constantly present. The patients live with intermittent interaction between well-being and illness and construct explanations for the cause of the IBS symptoms. Taking control of daily life is about the activities the patients perform to master IBS symptoms: self-centredness, disciplined self-care, control over daily routines and finding social support.ConclusionThese results suggest that the negative impact of IBS on daily life can be reduced. Over time, the patients had found effective strategies for symptom improvement, although this is a long-term learning process. The healthcare system could be more effective in supporting patients to find solutions to problems caused by IBS that are consistent with person-centred care and could be adopted as part of different supportive/educational interventions. (C) 2013 Wolters Kluwer Health vertical bar Lippincott Williams & Wilkins.
C1 [Ung, Eva Jakobsson] Univ Gothenburg, Sahlgrenska Acad, Inst Hlth & Care Sci, SE-40530 Gothenburg, Sweden.
   [Ringstrom, Gisela; Sjovall, Henrik; Simren, Magnus] Univ Gothenburg, Sahlgrenska Acad, Inst Med, Dept Internal Med & Clin Nutr, SE-40530 Gothenburg, Sweden.
   [Ung, Eva Jakobsson; Ringstrom, Gisela; Sjovall, Henrik; Simren, Magnus] Univ Gothenburg, Sahlgrenska Acad, Ctr Person Centred Care, SE-40530 Gothenburg, Sweden.
RP Ung, EJ (reprint author), Univ Gothenburg, Sahlgrenska Acad, Inst Hlth & Care Sci, POB 456, SE-40530 Gothenburg, Sweden.
EM eva.jakobsson@fhs.gu.se
FU Swedish Medical Research Council [13409, 21691, 21692]; The Marianne and
   Marcus Wallenberg Foundation; University of Gothenburg Centre for
   Person-Centred Care (GPCC); Sahlgrenska Academy; University of
   Gothenburg; Faculty of Medicine, University of Gothenburg; The Health &
   Medical Care Committee of the Regional Executive Board, Region Vastra
   Gotaland
FX This study was supported by the Swedish Medical Research Council (grants
   13409, 21691 and 21692), The Marianne and Marcus Wallenberg Foundation,
   the University of Gothenburg Centre for Person-Centred Care (GPCC),
   Sahlgrenska Academy, University of Gothenburg, and the Faculty of
   Medicine, University of Gothenburg and The Health & Medical Care
   Committee of the Regional Executive Board, Region Vastra Gotaland.
NR 29
TC 0
Z9 0
PU LIPPINCOTT WILLIAMS & WILKINS
PI PHILADELPHIA
PA 530 WALNUT ST, PHILADELPHIA, PA 19106-3621 USA
SN 0954-691X
EI 1473-5687
J9 EUR J GASTROEN HEPAT
JI Eur. J. Gastroenterol. Hepatol.
PD DEC
PY 2013
VL 25
IS 12
BP 1478
EP 1483
DI 10.1097/MEG.0b013e328365abd3
PG 6
WC Gastroenterology & Hepatology
SC Gastroenterology & Hepatology
GA 246ZT
UT WOS:000326582000015
ER

PT J
AU Murray, D
   Stoessl, AJ
AF Murray, Danielle
   Stoessl, A. Jon
TI Mechanisms and therapeutic implications of the placebo effect in
   neurological and psychiatric conditions
SO PHARMACOLOGY & THERAPEUTICS
LA English
DT Review
DE Placebo effect; Neurobiological mechanisms; Parkinson's disease; Pain;
   Depression; Neurological conditions
ID RESTLESS LEGS SYNDROME; TRANSCRANIAL MAGNETIC STIMULATION; SHAM
   NEUROSURGICAL PROCEDURES; ADVANCED PARKINSONS-DISEASE; RANDOMIZED
   CONTROLLED-TRIAL; IRRITABLE-BOWEL-SYNDROME; PHASE-I TRIAL; DOUBLE-BLIND;
   DOPAMINE RELEASE; CLINICAL-TRIALS
AB The power of a placebo to effect clinically meaningful neurobiological change comparable to pharmacological therapies has been demonstrated, although the mechanisms are not fully understood. Predicting placebo responsiveness has only recently received more attention, but psychological disposition, contextual and biological factors are now known to dramatically affect a person's susceptibility to the placebo effect. The placebo effect depends upon expectancies that can be modified in a number of ways, including conditioning through explicit or implicit learned associations. Based on the dopaminergic response to anticipation of benefit in Parkinson's disease, it was suggested that the placebo effect can be seen as analogous to the expectation of reward. Dopaminergic pathways have since been implicated in the placebo response in pain and depression. Additionally, endogenous opioid release is known to mediate many forms of placebo analgesia.
   We provide an overview of the mechanisms and the therapeutic implications of the placebo effect in neurological and psychiatric conditions. We include evidence for detrimental effects arising from seemingly inert interventions, termed-the 'nocebo-effect.' Neuroimaging has-critically, advanced-the study of the placebo effect and provides some of the strongest evidence for the mechanisms of this phenomenon prevalent across an array of human health-related circumstances. This review specifically focuses on mechanisms of the placebo effect in the three conditions that have most significantly demonstrated this effect and for which a plausible physiological basis can be identified: pain, PD and depression. Other neurological and psychiatric diseases reviewed include multiple sclerosis, Huntington's disease, Alzheimer's disease, schizophrenia and epilepsy. (C) 2013 Elsevier Inc. All rights reserved.
C1 Univ British Columbia, Pacific Parkinsons Res Ctr, Vancouver, BC V6T 2B5, Canada.
   Univ British Columbia, Dept Med, Div Neurol, Vancouver, BC V6T 2B5, Canada.
   Vancouver Coastal Hlth, Vancouver, BC, Canada.
RP Stoessl, AJ (reprint author), Univ British Columbia, 2221 Wesbrook Mall, Vancouver, BC V6T 2B5, Canada.
EM jstoessl@mail.ubc.ca
FU Canadian Institutes of Health Research; Canada Research Chairs program
FX The authors' work has been supported by the Canadian Institutes of
   Health Research and the Canada Research Chairs program.
NR 156
TC 3
Z9 3
PU PERGAMON-ELSEVIER SCIENCE LTD
PI OXFORD
PA THE BOULEVARD, LANGFORD LANE, KIDLINGTON, OXFORD OX5 1GB, ENGLAND
SN 0163-7258
J9 PHARMACOL THERAPEUT
JI Pharmacol. Ther.
PD DEC
PY 2013
VL 140
IS 3
BP 306
EP 318
DI 10.1016/j.pharmthera.2013.07.009
PG 13
WC Pharmacology & Pharmacy
SC Pharmacology & Pharmacy
GA 244WZ
UT WOS:000326422200008
ER

PT J
AU Mohseninejad, L
   Feenstra, T
   van der Horst, HE
   Woutersen-Koch, H
   Buskens, E
AF Mohseninejad, Leyla
   Feenstra, Talitha
   van der Horst, Henriette E.
   Woutersen-Koch, Helen
   Buskens, Erik
TI Targeted screening for Coeliac Disease among irritable bowel syndrome
   patients: analysis of cost-effectiveness and value of information
SO EUROPEAN JOURNAL OF HEALTH ECONOMICS
LA English
DT Article
DE Irritable bowel syndrome; Coeliac Disease; Cost-effectiveness analysis;
   Value of information analysis; Screening
ID QUALITY-OF-LIFE; HEALTH; IMPACT; CARE; POPULATION; PREVALENCE; SYMPTOMS;
   DIAGNOSIS; PATTERNS; STATES
AB A high prevalence of Coeliac Disease (CD) is found among patients with a clinical diagnosis of irritable bowel syndrome (IBS) compared to the general population. Symptoms of CD are quite similar to IBS, but its treatment is different. The aim of this study was to evaluate the cost-effectiveness of screening for CD in patients with diarrhoea/mixed type IBS (IBS-D/mix) in terms of cost per quality adjusted life year (QALY) in the Netherlands.
   A decision model was constructed to evaluate the costs and health benefits of serological testing followed by confirmatory endoscopy with biopsy. Probabilistic sensitivity analysis (PSA) was performed to examine the effect of parameter uncertainty. Finally, the budget impact of implementing the screening process was also computed for implementation over a 10-year time horizon.
   Screening resulted in an increase of about 0.07 quality life years (QALYs) per patient over a lifetime horizon. The incremental cost effectiveness ratio was about 6,200 a,not sign/QALY compared to no screening. The PSA showed that the uncertainty in cost effectiveness results is not considerable. The value of information analysis confirmed the robustness of the results. Screening all current patients with diarrhea/mixed type IBS would require a total budget of about 25 million Euros over a 10 year time period.
   Screening patients with IBS-D or IBS-mix for CD is almost certainly cost-effective. The screening program would improve the quality of life of those patients with IBS symptoms who actually have CD at a relatively low cost.
C1 [Mohseninejad, Leyla; Feenstra, Talitha; Buskens, Erik] Univ Groningen, Univ Med Ctr Groningen, Dept Epidemiol, NL-9700 RB Groningen, Netherlands.
   [van der Horst, Henriette E.] Vrije Univ Amsterdam Med Ctr, Dept Gen Practice, EMGO Inst Hlth & Care Res, NL-1081 BT Amsterdam, Netherlands.
   [Woutersen-Koch, Helen] Dutch Coll Gen Practitioners, NL-3502 GE Utrecht, Netherlands.
RP Mohseninejad, L (reprint author), Univ Groningen, Univ Med Ctr Groningen, Dept Epidemiol, Hanzepl 1,POB 30-001, NL-9700 RB Groningen, Netherlands.
EM mohseninejadl@epi.umcg.nl; t.l.feenstra@umcg.nl; he.vanderhorst@vumc.nl;
   H.Woutersen-Koch@nhg.org; e.buskens@umcg.nl
NR 32
TC 0
Z9 0
PU SPRINGER
PI NEW YORK
PA 233 SPRING ST, NEW YORK, NY 10013 USA
SN 1618-7598
EI 1618-7601
J9 EUR J HEALTH ECON
JI Eur. J. Health Econ.
PD DEC
PY 2013
VL 14
IS 6
BP 947
EP 957
DI 10.1007/s10198-012-0441-4
PG 11
WC Economics; Health Policy & Services
SC Business & Economics; Health Care Sciences & Services
GA 240QE
UT WOS:000326111200011
ER

PT J
AU Zhang, JZ
   Gao, WY
   Liu, Z
   Zhang, ZD
AF Zhang, Jingze
   Gao, Wenyuan
   Liu, Zhen
   Zhang, Zhidan
TI Identification and Simultaneous Determination of Twelve Active
   Components in the Methanol Extract of Traditional Medicine Weichang'an
   Pill by HPLC-DAD-ESI-MS/MS
SO IRANIAN JOURNAL OF PHARMACEUTICAL RESEARCH
LA English
DT Article
DE HPLC-DAD-ESI-MS/MS; Quantitative analysis; Traditional medicine;
   Weichang'an Pill
ID PERFORMANCE LIQUID-CHROMATOGRAPHY; COLLISION-INDUCED DISSOCIATION;
   ELECTROSPRAY-IONIZATION; CHEMICAL-CONSTITUENTS; MASS-SPECTROMETRY;
   FRUCTUS-AURANTII; PURIFICATION; FLAVONOIDS; SEPARATION; WEI
AB Weichang'an (WCA) pill, a traditional Chinese patent medicine consisting of ten Chinese medicinal herbs, has been used to treat irritable bowel syndrome and functional dyspepsia for several decades. In this study, twelve bioactive constituents in the methanol extract of WCA were accurately identified since MS/MS fragmentation behavior of the references and the standards by using HPLC-DAD-ESI-MS/MS analysis and a reliable and accurate method for the simultaneous determination was developed. Twelve active components including costunolide and dehydrodehydrocostus lactone from the principal herb Radix Aucklandiae; naringin, hesperidin and neohesperidin from Fructus Aurantii; magnolol and honokiol from the ministerial herbs Cortex Magnoliae officinalis; aloe-emodin, rhein, emodin, chrysophanol and physcion from adjunctive and messenger herb Radix et Rhizoma Rhei were analyzed in the samples. The chromatographic separation was performed on a Kromasil C-18 column with gradient elution of acetonitrile-methanol and 1.0% acetic acid water. In this condition, linearity, inter- and intra-day precision and accuracy were within acceptable ranges. The developed method showed satisfactory precision and accuracy with overall intra-and inter-day variations of 0.68-1.33% and 0.67-2.05% respectively, and the overall recoveries of 97.54-102.69% for twelve compounds. The proposed approach was successfully applied as a powerful tool for the quality control of WCA pill.
C1 [Zhang, Jingze; Gao, Wenyuan; Liu, Zhen; Zhang, Zhidan] Tianjin Univ, Sch Pharmaceut Sci & Technol, Tianjin 300072, Peoples R China.
RP Gao, WY (reprint author), Tianjin Univ, Sch Pharmaceut Sci & Technol, Tianjin 300072, Peoples R China.
EM biochemgao@hotmail.com
FU Scientific and Technological Innovation Project Foundation of Tianjin
   China [06FZZDSH00404]
FX This work was financially supported by Scientific and Technological
   Innovation Project Foundation of Tianjin China (No. 06FZZDSH00404).
NR 18
TC 1
Z9 1
PU SHAHEED BEHESHTI UNIV, SCH PHARMACY
PI TEHRAN
PA NO 10 SHAMS ALLEY, VALI-E ASR ST, TEHRAN, 00000, IRAN
SN 1735-0328
J9 IRAN J PHARM RES
JI Iran. J. Pharm. Res.
PD WIN
PY 2013
VL 12
IS 1
BP 15
EP 24
PG 10
WC Pharmacology & Pharmacy
SC Pharmacology & Pharmacy
GA 127UL
UT WOS:000317724200004
ER

PT J
AU Thompson, A
   Meah, D
   Ahmed, N
   Conniff-Jenkins, R
   Chileshe, E
   Phillips, CO
   Claypole, TC
   Forman, DW
   Row, PE
AF Thompson, Aiysha
   Meah, Dilruba
   Ahmed, Nadia
   Conniff-Jenkins, Rebecca
   Chileshe, Emma
   Phillips, Chris O.
   Claypole, Tim C.
   Forman, Dan W.
   Row, Paula E.
TI Comparison of the antibacterial activity of essential oils and extracts
   of medicinal and culinary herbs to investigate potential new treatments
   for irritable bowel syndrome
SO BMC COMPLEMENTARY AND ALTERNATIVE MEDICINE
LA English
DT Article
DE Irritable bowel syndrome; IBS; Small intestinal bacterial overgrowth;
   SIBO; Herbal medicine; Antibacterial; Antimicrobial; Essential oil
ID INTESTINAL BACTERIAL OVERGROWTH; ESCHERICHIA-COLI O157-H7; PLANT
   ESSENTIAL OILS; PEPPERMINT OIL; GASTROINTESTINAL-TRACT; ANTIMICROBIAL
   ACTIVITY; CHEMICAL-COMPOSITION; BREATH TEST; DIETARY-MANAGEMENT;
   VOLATILE OILS
AB Background: Irritable bowel syndrome (IBS) is a common functional gastrointestinal disorder, which may result from alteration of the gastrointestinal microbiota following gastrointestinal infection, or with intestinal dysbiosis or small intestinal bacterial overgrowth. This may be treated with antibiotics, but there is concern that widespread antibiotic use might lead to antibiotic resistance. Some herbal medicines have been shown to be beneficial, but their mechanism(s) of action remain incompletely understood. To try to understand whether antibacterial properties might be involved in the efficacy of these herbal medicines, and to investigate potential new treatments for IBS, we have conducted a preliminary study in vitro to compare the antibacterial activity of the essential oils of culinary and medicinal herbs against the bacterium, Esherichia coli.
   Methods: Essential oils were tested for their ability to inhibit E. coli growth in disc diffusion assays and in liquid culture, and to kill E. coli in a zone of clearance assay. Extracts of coriander, lemon balm and spearmint leaves were tested for their antibacterial activity in the disc diffusion assay. Disc diffusion and zone of clearance assays were analysed by two-tailed t tests whereas ANOVA was performed for the turbidometric assays.
   Results: Most of the oils exhibited antibacterial activity in all three assays, however peppermint, lemon balm and coriander seed oils were most potent, with peppermint and coriander seed oils being more potent than the antibiotic rifaximin in the disc diffusion assay. The compounds present in these oils were identified by gas chromatography mass spectrometry. Finally, extracts were made of spearmint, lemon balm and coriander leaves with various solvents and these were tested for their antibacterial activity against E. coli in the disc diffusion assay. In each case, extracts made with ethanol and methanol exhibited potent antibacterial activity.
   Conclusions: Many of the essential oils had antibacterial activity in the three assays, suggesting that they would be good candidates for testing in clinical trials. The observed antibacterial activity of ethanolic extracts of coriander, lemon balm and spearmint leaves suggests a mechanistic explanation for the efficacy of a mixture of coriander, lemon balm and mint extracts against IBS in a published clinical trial.
C1 [Thompson, Aiysha; Meah, Dilruba; Ahmed, Nadia; Conniff-Jenkins, Rebecca; Chileshe, Emma; Row, Paula E.] Swansea Univ, Coll Med, Biochem Grp, Care Grove Recept, Swansea SA2 8PP, W Glam, Wales.
   [Phillips, Chris O.; Claypole, Tim C.] Swansea Univ, Coll Engn, Welsh Ctr Printing & Coating, Swansea SA2 8PP, W Glam, Wales.
   [Forman, Dan W.] Swansea Univ, Coll Sci, Swansea SA2 8PP, W Glam, Wales.
RP Row, PE (reprint author), Swansea Univ, Coll Med, Biochem Grp, Care Grove Recept, Singleton Pk, Swansea SA2 8PP, W Glam, Wales.
EM paula.row@cantab.net
FU British Society for Antimicrobial Chemotherapy; Biochemical Society;
   EPSRC
FX We have no competing interests to declare. Aiysha Thompson, Dilruba
   Meah, Nadia Ahmed, Rebecca-Conniff-Jenkins and Emma Chileshe were all
   undergraduate students at Swansea University while this work was carried
   out. Dr. Chris Phillips, Professor Tim Claypole, Dr. Dan Forman and Dr.
   Paula Row are all employed by Swansea University and received no funding
   for this work. Paula Row has since been the recipient of funding for
   summer vacation studentships from the British Society for Antimicrobial
   Chemotherapy and The Biochemical Society, respectively, for two other
   students to continue this work, and (together with Tim Claypole, Chris
   Phillips and Dr. Nidhika Berry, the director of the Public Health
   Laboratories in Singleton Hospital, Swansea) has also been awarded a
   "Bridging the Gaps" Grant from Funds awarded by EPSRC to Swansea
   University, to continue this work.
NR 132
TC 0
Z9 0
PU BIOMED CENTRAL LTD
PI LONDON
PA 236 GRAYS INN RD, FLOOR 6, LONDON WC1X 8HL, ENGLAND
SN 1472-6882
J9 BMC COMPLEM ALTERN M
JI BMC Complement. Altern. Med.
PD NOV 28
PY 2013
VL 13
AR 338
DI 10.1186/1472-6882-13-338
PG 19
WC Integrative & Complementary Medicine
SC Integrative & Complementary Medicine
GA 271FB
UT WOS:000328375800001
ER

PT J
AU Shang, JJ
   Yuan, JY
   Xu, H
   Tang, RZ
   Dong, YB
   Xie, JQ
AF Shang, Jing-Juan
   Yuan, Jian-Ye
   Xu, Hui
   Tang, Rong-Zhu
   Dong, Yue-Bin
   Xie, Jian-Qun
TI Shugan-decoction relieves visceral hyperalgesia and reduces TRPV1 and SP
   colon expression
SO WORLD JOURNAL OF GASTROENTEROLOGY
LA English
DT Article
DE Shugan-decoction; Visceral hypersensitivity; Sustained visceral
   hyperalgesia; Water avoidance stress; Transient receptor potential
   vanilloid 1; Substance P
ID IRRITABLE-BOWEL-SYNDROME; CAPSAICIN RECEPTOR; GASTROINTESTINAL-TRACT;
   SENSORY FIBERS; NEW-MODEL; RATS; HYPERSENSITIVITY; NEURONS; PAIN;
   INFLAMMATION
AB AIM: To evaluate the therapeutic effect of Shugan-decoction (SGD) on visceral hyperalgesia and colon gene expressions using a rat model.
   METHODS: Ninety-six adult male Wistar rats were randomized into six equal groups for assessment of SGD effects on psychological stress-induced changes using the classic water avoidance stress (WAS) test. Untreated model rats were exposed to chronic (1 h/d for 10 d consecutive) WAS conditions; experimental treatment model rats were administered with intragastric SGD at 1 h before WAS on consecutive days 4-10 (low-dose: 0.1 g/mL; mid-dose: 0.2 g/mL; high-dose: 0.4 g/mL); control treatment model rats were similarly administered with the irritable bowel syndrome drug, dicetel (0.0042 g/mL); untreated normal control rats received no drug and were not subjected to the WAS test. At the end of the 10-d WAS testing period, a semi-quantitative measurement of visceral sensitivity was made by assessing the abdominal withdrawal reflex (AWR) to colorectal balloon-induced distension (at 5 mmHg increments) to determine the pain pressure threshold (PPT, evidenced by pain behavior). Subsequently, the animals were sacrificed and colonic tissues collected for assessment of changes in expressions of proteins related to visceral hypersensitivity (transient receptor potential vanilloid 1, TRPV1) and sustained visceral hyperalgesia (substance P, SP) by immunohistochemistry and real-time polymerase chain reaction. Inter-group differences were assessed by paired t test or repeated measures analysis of variance.
   RESULTS: The WAS test successfully induced visceral hypersensitivity, as evidenced by a significantly reduced AWR pressure in the untreated model group as compared to the untreated normal control group (190.4 +/- 3.48 mmHg vs 224.0 +/- 4.99 mmHg, P < 0.001). SGD treatments at mid-dose and high-dose and the dicetel treatment significantly increased the WAS-reduced PPT (212.5 +/- 2.54, 216.5 +/- 3.50 and 217.7 +/- 2.83 mmHg respectively, all P < 0.001); however, the low-dose SGD treatment produced no significant effect on the WAS-reduced PPT (198.3 +/- 1.78 mmHg, P > 0.05). These trends corresponded to the differential expressions observed for both TRPV1 protein (mid-dose: 1.64 +/- 0.08 and high-dose: 1.69 +/- 0.12 vs untreated model: 3.65 +/- 0.32, P < 0.001) and mRNA (0.44 +/- 0.16 and 0.15 +/- 0.03 vs 1.39 +/- 0.15, P < 0.001) and SP protein (0.99 +/- 0.20 and 1.03 +/- 0.23 vs 2.03 +/- 0.12, P < 0.01) and mRNA (1.64 +/- 0.19 and 1.32 +/- 0.14 vs 2.60 +/- 0.33, P < 0.05). These differential expressions of TRPV1 and SP related to mid-and high-dose SGD treatments were statistically similar to the changes induced by dicetel treatment. No signs of overt damage to the rat system were observed for any of the SGD dosages.
   CONCLUSION: Shugan-decoction can reduce chronic stress-induced visceral hypersensitivity in rats, and the regulatory mechanism may involve mediating the expressions of TRPV1 and SP in colon tissues. (C) 2013 Baishideng Publishing Group Co., Limited. All rights reserved.
C1 [Shang, Jing-Juan; Xu, Hui; Tang, Rong-Zhu; Dong, Yue-Bin] Shanghai Seventh Peoples Hosp, Div Gastroenterol, Shanghai 200137, Peoples R China.
   [Yuan, Jian-Ye; Xie, Jian-Qun] Shanghai Univ Tradit Chinese Med, Longhua Hosp, Inst Digest Dis, Shanghai 200032, Peoples R China.
RP Xie, JQ (reprint author), Shanghai Univ Tradit Chinese Med, Longhua Hosp, Inst Digest Dis, 725 South Wanping Rd, Shanghai 200032, Peoples R China.
EM xiejianqun@live.cn
FU National Natural Science Foundation of China [81072786]; Innovation
   Program of the Shanghai Municipal Education Commission [12YZ065];
   Longhua Medical Project [D-09]
FX Supported by National Natural Science Foundation of China, No. 81072786;
   the Innovation Program of the Shanghai Municipal Education Commission,
   No. 12YZ065; and the Longhua Medical Project, No. D-09
NR 31
TC 0
Z9 0
PU BAISHIDENG PUBL GRP CO LTD
PI WANCHAI
PA ROOM 1701, 17-F, HENAN BUILDING, NO. 90, JAFFE RD, WANCHAI, HONG KONG
   100025, PEOPLES R CHINA
SN 1007-9327
EI 2219-2840
J9 WORLD J GASTROENTERO
JI World J. Gastroenterol.
PD NOV 28
PY 2013
VL 19
IS 44
BP 8071
EP 8077
DI 10.3748/wjg.v19.i44.8071
PG 7
WC Gastroenterology & Hepatology
SC Gastroenterology & Hepatology
GA 259HZ
UT WOS:000327519300028
ER

PT J
AU Zeitoun, JD
   Lefevre, JH
   de Parades, V
   Sejourne, C
   Sobhani, I
   Coffin, B
   Hamonet, C
AF Zeitoun, Jean-David
   Lefevre, Jeremie H.
   de Parades, Vincent
   Sejourne, Cesar
   Sobhani, Iradj
   Coffin, Benoit
   Hamonet, Claude
TI Functional Digestive Symptoms and Quality of Life in Patients with
   Ehlers-Danlos Syndromes: Results of a National Cohort Study on 134
   Patients
SO PLOS ONE
LA English
DT Article
ID GASTROESOPHAGEAL-REFLUX; POPULATION; VALIDATION; DISORDER; INDEX
AB Background and Objectives: Ehlers-Danlos syndromes (EDS) are a heterogeneous group of heritable connective tissue disorders. Gastrointestinal manifestations in EDS have been described but their frequency, nature and impact are poorly known. We aimed to assess digestive features in a national cohort of EDS patients.
   Methods: A questionnaire has been sent to 212 EDS patients through the French patient support group, all of which had been formally diagnosed according to the Villefranche criteria. The questionnaire included questions about digestive functional symptoms, the GIQLI (Gastrointestinal Quality of Life Index), KESS scoring system and the Rome III criteria.
   Results: Overall, 135 patients (64% response rate) completed the questionnaire and 134 were analyzable (123 women; 91%). Mean age and Body Mass Index were respectively 35 +/- 14.7 years and 24.3 +/- 6.1 kg/m(2). The most common EDS subtype was hypermobility form (n=108; 80.6%). GIQLI and KESS median values were respectively 63.5 (27-117) and 19 [13.5-22]. Eighty four percent of patients had functional bowel disorders (FBD) according to the Rome III criteria. An irritable bowel syndrome according to the same criteria was observed in 64 patients (48%) and 48 patients (36%) reported functional constipation. A gastro-esophageal reflux disease (GERD) was reported in 90 patients (68.7%), significantly associated with a poorer GIQLI (60.5 +/- 16.8 versus 75.9 +/- 20.3; p<0.0001). GIQLI was also negatively impacted by the presence of an irritable bowel syndrome or functional constipation (p=0.007). There was a significant correlation between FBD and GERD.
   Conclusions: Natural frequency of gastrointestinal manifestations in EDS seems higher than previously assessed. FBD and GERD are very common in our study population, the largest ever published until now. Their impact is herein shown to be important. A systematic clinical assessment of digestive features should be recommended in EDS.
C1 [Zeitoun, Jean-David] St Antoine Hosp, APHP, Dept Gastroenterol & Nutr, Paris, France.
   [Zeitoun, Jean-David] Deaconesses Hosp, Dept Proctol, Paris, France.
   [Lefevre, Jeremie H.] St Antoine Hosp, APHP, Dept Digest & Gen Surg, Paris, France.
   [Lefevre, Jeremie H.] Univ Paris 06, Paris, France.
   [de Parades, Vincent] St Joseph Hosp, Dept Proctol, Paris, France.
   [Sejourne, Cesar] Private Off, Marolles En Hurepoix, France.
   [Sobhani, Iradj] Henri Mondor Hosp, APHP, Dept Gastroenterol, Creteil, France.
   [Coffin, Benoit] Louis Mourier Hosp, APHP, Dept Gastroenterol, Colombes, France.
   [Coffin, Benoit] Univ Paris 07, Paris, France.
   [Hamonet, Claude] Hop Hotel Dieu, APHP, Dept Phys & Rehabil Med, Paris, France.
   [Hamonet, Claude] Univ Paris East Creteil, Dept Med, Paris, France.
RP Zeitoun, JD (reprint author), St Antoine Hosp, APHP, Dept Gastroenterol & Nutr, Paris, France.
EM jdzeitoun@yahoo.fr
NR 16
TC 0
Z9 0
PU PUBLIC LIBRARY SCIENCE
PI SAN FRANCISCO
PA 1160 BATTERY STREET, STE 100, SAN FRANCISCO, CA 94111 USA
SN 1932-6203
J9 PLOS ONE
JI PLoS One
PD NOV 22
PY 2013
VL 8
IS 11
AR e80321
DI 10.1371/journal.pone.0080321
PG 8
WC Multidisciplinary Sciences
SC Science & Technology - Other Topics
GA 259QP
UT WOS:000327541700027
ER

PT J
AU Burnstock, G
AF Burnstock, Geoffrey
TI Introduction and perspective, historical note
SO FRONTIERS IN CELLULAR NEUROSCIENCE
LA English
DT Review
DE brain; skin; lung; gut; bladder; cancer; pain; inflammation
ID GATED ION CHANNELS; AMYOTROPHIC-LATERAL-SCLEROSIS; PURINERGIC P2X(7)
   RECEPTOR; FAST SYNAPTIC-TRANSMISSION; TRANSGENIC MOUSE MODEL;
   CENTRAL-NERVOUS-SYSTEM; LOWER URINARY-TRACT; EXTRACELLULAR ATP; P2
   RECEPTORS; SENSORY NEURONS
AB P2 nucleotide receptors were proposed to consist of two subfamilies based on pharmacology in 1985, named P2X and P2Y receptors. Later, this was confirmed following cloning of the receptors for nucleotides and studies of transduction mechanisms in the early 1990s. P2X receptors are ion channels and seven subtypes are recognized that form trimeric homomultimers or heteromultimers. P2X receptors are involved in neuromuscular and synaptic neurotransmission and neuromodulation. They are also expressed on many types of non-neuronal cells to mediate smooth muscle contraction, secretion, and immune modulation. The emphasis in this review will be on the pathophysiology of P2X receptors and therapeutic potential of P2X receptor agonists and antagonists for neurodegenerative and inflammatory disorders, visceral and neuropathic pain, irritable bowel syndrome, diabetes, kidney failure, bladder incontinence and cancer, as well as disorders if the special senses, airways, skin, cardiovascular, and musculoskeletal systems.
C1 [Burnstock, Geoffrey] Univ Coll Med Sch, Auton Neurosci Ctr, London NW3 2PF, England.
   [Burnstock, Geoffrey] Univ Melbourne, Dept Pharmacol, Melbourne, Vic, Australia.
RP Burnstock, G (reprint author), Univ Coll Med Sch, Auton Neurosci Ctr, Rowland Hill St, London NW3 2PF, England.
EM g.burnstock@ucl.ac.uk
NR 192
TC 1
Z9 1
PU FRONTIERS RESEARCH FOUNDATION
PI LAUSANNE
PA PO BOX 110, LAUSANNE, 1015, SWITZERLAND
SN 1662-5102
J9 FRONT CELL NEUROSCI
JI Front. Cell. Neurosci.
PD NOV 21
PY 2013
VL 7
AR 227
DI 10.3389/fncel.2013.00227
PG 13
WC Neurosciences
SC Neurosciences & Neurology
GA 264BT
UT WOS:000327852700001
ER

PT J
AU Ljotsson, B
   Andersson, E
   Lindfors, P
   Lackner, JM
   Gronberg, K
   Molin, K
   Noren, J
   Romberg, K
   Andersson, E
   Hursti, T
   Hesser, H
   Hedman, E
AF Ljotsson, Brjann
   Andersson, Erik
   Lindfors, Perjohan
   Lackner, Jeffrey M.
   Gronberg, Karin
   Molin, Katarina
   Noren, Johanna
   Romberg, Karin
   Andersson, Evelyn
   Hursti, Timo
   Hesser, Hugo
   Hedman, Erik
TI Prediction of symptomatic improvement after exposure-based treatment for
   irritable bowel syndrome
SO BMC GASTROENTEROLOGY
LA English
DT Article
DE Irritable bowel syndrome; Exposure; Internet; Cognitive behavior
   therapy; Psychological treatment; Prediction analysis
ID COGNITIVE-BEHAVIOR THERAPY; QUALITY-OF-LIFE; GASTROINTESTINAL-SPECIFIC
   ANXIETY; RANDOMIZED CONTROLLED-TRIAL; VISCERAL SENSITIVITY INDEX;
   PSYCHOLOGICAL TREATMENT; ANTISPASMODIC TREATMENT; COST-EFFECTIVENESS;
   PRIMARY-CARE; DISORDERS
AB Background: Several studies show that psychological treatments relieve symptoms for patients suffering from irritable bowel syndrome (IBS). However, there are no consistent findings that show what patient characteristics make a psychological treatment more or less likely to result in improvement. We have previously conducted a study of a newly developed internet-delivered cognitive behavioral therapy (ICBT) that emphasized exposure to IBS symptoms and IBS-related situations and reduced symptom-related avoidance. The study showed that the treatment led to improvement in IBS symptoms compared to a waiting list and that treatment gains were maintained over a 15-18 month follow-up period. The aim of the present study was to investigate several possible predictors of short-and long-term treatment outcome in terms of symptom improvement, based on data collected in the previously conducted treatment trial.
   Methods: Demographics, comorbid psychological distress, IBS-related fear and avoidance behaviors, and IBS-related disability were investigated as predictors of treatment outcome in the sample consisting of 79 participants diagnosed with IBS who had undergone 10 weeks of ICBT. Predictors that were significantly correlated with symptom levels at post-treatment and follow-up were entered into multiple regression analyses that controlled for pre-treatment symptom levels.
   Results: There were measures within each domain, i.e., comorbid psychological distress, IBS-related fear and avoidance behaviors, and IBS-related disability, with the exception of demographic data, that were correlated with the symptom levels at post-treatment and follow-up. However, when these were entered into a multiple regression analyses that controlled for pre-treatment levels, none remained a significant predictor of the post-treatment and follow-up symptomatic status.
   Conclusions: The study did not find any individual characteristics that made patients more or less likely to respond to the exposure-based ICBT. The finding that comorbid psychological distress did not predict outcome is in accordance with previous studies. Reliable predictors for response to any type of psychological treatment for IBS remain to be established.
C1 [Ljotsson, Brjann; Hedman, Erik] Karolinska Inst, Dept Clin Neurosci, Div Psychol, S-17165 Stockholm, Sweden.
   [Andersson, Erik; Andersson, Evelyn] Karolinska Inst, Div Psychiat, Dept Clin Neurosci, S-17165 Stockholm, Sweden.
   [Lindfors, Perjohan] Sabbatsbergs Hosp, Dept Gastroenterol, S-11382 Stockholm, Sweden.
   [Lindfors, Perjohan] Karolinska Inst, Dept Med Huddinge, S-17165 Stockholm, Sweden.
   [Lackner, Jeffrey M.] SUNY Buffalo, Sch Med & Biomed Sci, ECMC, Dept Med, Buffalo, NY 14260 USA.
   [Gronberg, Karin; Molin, Katarina; Noren, Johanna; Romberg, Karin; Hursti, Timo] Uppsala Univ, Dept Psychol, Uppsala, Sweden.
   [Hesser, Hugo] Linkoping Univ, Dept Behav Sci & Learning, Linkoping, Sweden.
   [Hedman, Erik] Karolinska Inst, Osher Ctr Integrat Med, Dept Clin Neurosci, S-17165 Stockholm, Sweden.
RP Ljotsson, B (reprint author), Karolinska Inst, Dept Clin Neurosci, Div Psychol, Nobels Vag 9, S-17165 Stockholm, Sweden.
EM brjann.ljotsson@ki.se
NR 58
TC 1
Z9 1
PU BIOMED CENTRAL LTD
PI LONDON
PA 236 GRAYS INN RD, FLOOR 6, LONDON WC1X 8HL, ENGLAND
SN 1471-230X
J9 BMC GASTROENTEROL
JI BMC Gastroenterol.
PD NOV 19
PY 2013
VL 13
AR 160
DI 10.1186/1471-230X-13-160
PG 9
WC Gastroenterology & Hepatology
SC Gastroenterology & Hepatology
GA 272RB
UT WOS:000328476800001
ER

PT J
AU Micucci, M
   Aldini, R
   Cevenini, M
   Colliva, C
   Spinozzi, S
   Roda, G
   Montagnani, M
   Camborata, C
   Camarda, L
   Chiarini, A
   Mazzella, G
   Budriesi, R
AF Micucci, Matteo
   Aldini, Rita
   Cevenini, Monica
   Colliva, Carolina
   Spinozzi, Silvia
   Roda, Giulia
   Montagnani, Marco
   Camborata, Cecilia
   Camarda, Luca
   Chiarini, Alberto
   Mazzella, Giuseppe
   Budriesi, Roberta
TI Curcuma longa L. as a Therapeutic Agent in Intestinal Motility
   Disorders. 2: Safety Profile in Mouse
SO PLOS ONE
LA English
DT Article
ID IRRITABLE-BOWEL-SYNDROME; SALT EXPORT PUMP; RAT-LIVER; INDUCED
   CHOLESTASIS; ESSENTIAL OIL; CELLS; INHIBITION; ACTIVATION; EXPRESSION;
   TOXICITY
AB Background: Curcuma extract exerts a myorelaxant effect on the mouse intestine. In view of a possible use of curcuma extract in motor functional disorders of the gastrointestinal tract, a safety profile study has been carried out in the mouse.
   Methods: Thirty mice were used to study the in vitro effect of curcuma on gallbladder, bladder, aorta and trachea smooth muscular layers and hearth inotropic and chronotropic activity. The myorelaxant effect on the intestine was also thoroughly investigated. Moreover, curcuma extract (200 mg/Kg/day) was orally administered to twenty mice over 28 days and serum liver and lipids parameters were evaluated. Serum, bile and liver bile acids qualitative and quantitative composition was were also studied.
   Results: In the intestine, curcuma extract appeared as a not competitive inhibitor through cholinergic, histaminergic and serotoninergic receptors and showed spasmolytic effect on K+ induced contraction at the level of L type calcium channels. No side effect was observed on bladder, aorta, trachea and heart when we used a dose that is effective on the intestine. An increase in gallbladder tone and contraction was observed. Serum liver and lipids parameters were normal, while a slight increase in serum and liver bile acids concentration and a decrease in bile were observed.
   Conclusions: Although these data are consistent with the safety of curcuma extract as far as its effect on the smooth muscular layers of different organs and on the heart, the mild cholestatic effect observed in absence of alteration of liver function tests must be further evaluated and the effective dose with minimal side effects considered.
C1 [Micucci, Matteo; Aldini, Rita; Camarda, Luca; Chiarini, Alberto; Budriesi, Roberta] Univ Bologna, Dipartimento Farm & Biotecnol, Bologna, Italy.
   [Cevenini, Monica; Roda, Giulia; Montagnani, Marco; Mazzella, Giuseppe] Univ Bologna, Dipartimento Sci Med & Chirurg, Bologna, Italy.
   [Colliva, Carolina; Spinozzi, Silvia; Camborata, Cecilia] Univ Bologna, Dipartimento Chim G Ciamician, I-40126 Bologna, Italy.
RP Aldini, R (reprint author), Univ Bologna, Dipartimento Farm & Biotecnol, Bologna, Italy.
EM rita.aldini@unibo.it; roberta.budriesi@unibo.it
FU Fondazione del Monte di Bologna e Ravenna; Alisal [Mazz100136-2010];
   MINISTERO DELLE POLITICHE AGRICOLE, ALIMENTARI E FORESTALI
   [11008/7303/10]
FX This work was supported by grants from Fondazione del Monte di Bologna e
   Ravenna and from Alisal (Mazz100136-2010). ALISAL is a project supported
   by the MINISTERO DELLE POLITICHE AGRICOLE, ALIMENTARI E FORESTALI, with
   D. M. 11008/7303/10, dated 17/05/2010. The title of the project is:
   Miglioramento delle proprieta igienico-sanitarie, salutistiche e
   funzionali di commodity per l'alimentazione dell'uomo e/o degli animali
   (Improvement of sanitary properties, healthy and functional food
   commodities for human and/or animals). Prof. GM was supported with
   materials, reagents, animals. The funders had no role in study design,
   data collection and analysis, decision to publish, or preparation of the
   manuscript.
NR 64
TC 0
Z9 0
PU PUBLIC LIBRARY SCIENCE
PI SAN FRANCISCO
PA 1160 BATTERY STREET, STE 100, SAN FRANCISCO, CA 94111 USA
SN 1932-6203
J9 PLOS ONE
JI PLoS One
PD NOV 18
PY 2013
VL 8
IS 11
DI 10.1371/journal.pone.0080925
PG 13
WC Multidisciplinary Sciences
SC Science & Technology - Other Topics
GA 256KH
UT WOS:000327308500183
ER

PT J
AU Raithel, M
   Weidenhiller, M
   Hagel, AFK
   Hetterich, U
   Neurath, MF
   Konturek, PC
AF Raithel, Martin
   Weidenhiller, Michael
   Hagel, Alexander Fritz-Karl
   Hetterich, Urban
   Neurath, Markus Friedrich
   Konturek, Peter Christopher
TI The Malabsorption of Commonly Occurring Mono and Disaccharides Levels of
   Investigation and Differential Diagnoses
SO DEUTSCHES ARZTEBLATT INTERNATIONAL
LA English
DT Review
ID IRRITABLE-BOWEL-SYNDROME; INTESTINAL BACTERIAL OVERGROWTH;
   FRUCTOSE-MALABSORPTION; LACTOSE-INTOLERANCE; CARBOHYDRATE MALABSORPTION;
   GASTROINTESTINAL SYMPTOMS; METABOLIC DISEASES; DIETARY-MANAGEMENT;
   GERMAN SOCIETY; BREATH TESTS
AB Background: Adverse food reactions (AFR) have has recently attracted increased attention from the media and are now more commonly reported by patients. Its classification, diagnostic evaluation, and treatment are complex and present a considerable challenge in clinical practice. Non-immunemediated types of food intolerance have a cumulative prevalence of 30% to 40%, while true (immune-mediated) food allergies affect only 2% to 5% of the German population.
   Methods: We selectively searched the literature for pertinent publications on carbohydrate malabsorption, with special attention to published guidelines and position papers.
   Results: Carbohydrate intolerance can be the result of a rare, systemic metabolic defect (e. g., fructose intolerance, with a prevalence of 1 in 25 000 persons) or of gastrointestinal carbohydrate malabsorption. The malabsorption of simple carbohydrates is the most common type of non-immune-mediated food intolerance, affecting 20% to 30% of the European population. This condition is caused either by deficient digestion of lactose or by malabsorption of fructose and/or sorbitol. Half of all cases of gastrointestinal carbohydrate intolerance have nonspecific manifestations, with a differential diagnosis including irritable bowel syndrome, intolerance reactions, chronic infections, bacterial overgrowth, drug side effects, and other diseases. The diagnostic evaluation includes a nutritional history, an H-2 breath test, ultrasonography, endoscopy, and stool culture.
   Conclusion: The goals of treatment for carbohydrate malabsorption are to eliminate the intake of the responsible carbohydrate substance or reduce it to a tolerable amount and to assure the physiological nutritional composition of the patient's diet. In parallel with these goals, the patient should receive extensive information about the condition, and any underlying disease should be adequately treated.
C1 [Raithel, Martin; Hagel, Alexander Fritz-Karl; Neurath, Markus Friedrich] Univ Klinikum Erlangen, Dept Med Gastroenterol Pneumol & Endocrinol 1, Erlangen, Germany.
   [Konturek, Peter Christopher] Thuringen Klin Saalfeld, Dept Internal Med 2, D-07318 Saalfeld, Germany.
   [Hetterich, Urban] Univ Hosp Erlangen, Dietet Serv, Erlangen, Germany.
RP Konturek, PC (reprint author), Thuringen Klin Saalfeld, Klin Innere Med 2, Rainweg 68, D-07318 Saalfeld, Germany.
EM pkonturek@thueringen-kliniken.de
NR 60
TC 3
Z9 4
PU DEUTSCHER AERZTE-VERLAG GMBH
PI COLOGNE
PA DIESELSTRABE 2, POSTFACH 400265, D-50859 COLOGNE, GERMANY
SN 1866-0452
J9 DTSCH ARZTEBL INT
JI Dtsch. Arztebl. Int.
PD NOV 15
PY 2013
VL 110
IS 46
BP 775
EP +
DI 10.3238/arztebl.2013.0775
PG 9
WC Medicine, General & Internal
SC General & Internal Medicine
GA 273ZZ
UT WOS:000328576100001
ER

PT J
AU Heron, A
   Dubayle, D
AF Heron, Anne
   Dubayle, David
TI A focus on mast cells and pain
SO JOURNAL OF NEUROIMMUNOLOGY
LA English
DT Review
DE Mast cells; Nociception; Brain; Immuno-neuromodulation
ID IRRITABLE-BOWEL-SYNDROME; BLOOD-BRAIN-BARRIER; CENTRAL-NERVOUS-SYSTEM;
   GUINEA-PIG ESOPHAGUS; RAT-BRAIN; NEUROGENIC INFLAMMATION; INTERSTITIAL
   CYSTITIS; RHEUMATOID-ARTHRITIS; NEUROPATHIC PAIN; ABDOMINAL-PAIN
AB Mast cells (MCs) are immunocytes with secretory functions that act locally in peripheral tissues to modulate local hemodynamics, nociceptor activation and pain. They are also able to infiltrate the central nervous system (CNS), especially the spinal cord and the thalamus, but their cerebral function remains an enigma. A role in regulating the opening of the blood-brain barrier has been proposed. Paracrine-like action of MCs on synaptic transmission might also signal a modulation of the nervous system by the immune system. In this review, we examine the link between MCs and nociceptive process, at the periphery as well as in the CNS. (C) 2013 Elsevier B.V. All rights reserved.
C1 [Heron, Anne] Paris Descartes Univ, Dept Physiol, Fac Pharmaceut & Biol Sci, F-75270 Paris 06, France.
   [Dubayle, David] Paris Descartes Univ, Lab Neurophys & Physiol, CNRS UMR 8119, F-75270 Paris 06, France.
RP Heron, A (reprint author), Paris Descartes Univ, Dept Physiol, Fac Pharmaceut & Biol Sci, 4 Ave Observ, F-75270 Paris 06, France.
EM anne.heron@parisdescartes.fr
NR 92
TC 2
Z9 2
PU ELSEVIER SCIENCE BV
PI AMSTERDAM
PA PO BOX 211, 1000 AE AMSTERDAM, NETHERLANDS
SN 0165-5728
EI 1872-8421
J9 J NEUROIMMUNOL
JI J. Neuroimmunol.
PD NOV 15
PY 2013
VL 264
IS 1-2
BP 1
EP 7
DI 10.1016/j.jneuroim.2013.09.018
PG 7
WC Immunology; Neurosciences
SC Immunology; Neurosciences & Neurology
GA 260AP
UT WOS:000327567700001
ER

PT J
AU Zhang, M
   Zang, KH
   Luo, JL
   Leung, FP
   Huang, Y
   Lin, CY
   Yang, ZJ
   Lu, AP
   Tang, XD
   Xu, HX
   Sung, JJY
   Bian, ZX
AF Zhang, Man
   Zang, Kai-Hong
   Luo, Jia-Lie
   Leung, Fung-Ping
   Huang, Yu
   Lin, Cheng-Yuan
   Yang, Zhi-Jun
   Lu, Ai-Ping
   Tang, Xu-Dong
   Xu, Hong-Xi
   Sung, Joseph Jao-yiu
   Bian, Zhao-Xiang
TI Magnolol inhibits colonic motility through down-regulation of
   voltage-sensitive L-type Ca2+ channels of colonic smooth muscle cells in
   rats
SO PHYTOMEDICINE
LA English
DT Article
DE Magnolol; Magnolia officinalis; Colonic motility; Smooth muscle cells;
   L-type Ca2+ channels
ID IRRITABLE-BOWEL-SYNDROME; CHOLESTEROL-FED RABBITS; HUMAN
   URINARY-BLADDER; IN-VITRO; CALCIUM-CHANNEL; DISTAL COLON; HONOKIOL;
   CONTRACTION; OFFICINALIS; ACTIVATION
AB This study aimed to investigate the effect of magnolol (5,5'-diallyl-2,2'-biphenyldiol) on contraction in distal colonic segments of rats and the underlying mechanisms. Colonic segments were mounted in organ baths for isometric force measurement. Whole-cell voltage-sensitive L-type Ca2+ currents were recorded on isolated single colonic smooth muscle cells using patch-clamp technique. The spontaneous contractions and acetylcholine (ACh)- and Bay K 8644-induced contractions were inhibited by magnolol (3-100 mu M). In the presence of Bay K8644 (100 nM), magnolol (10-100 mu M) inhibited the contraction induced by 10 mu M ACh. By contrast, tetrodotoxin (100 nM) and N-omega-nitro-L-arginine methyl ester (L-NAME 100 mu M) did not change the inhibitory effect of magnolol (10 mu M). In addition, magnolol (3-100 mu M) inhibited the L-type Ca2+ currents. The present results suggest that magnolol inhibits colonic smooth muscle contraction through downregulating L-type Ca2+ channel activity. (C) 2013 Elsevier GmbH. All rights reserved.
C1 [Zhang, Man; Zang, Kai-Hong; Luo, Jia-Lie; Leung, Fung-Ping; Lin, Cheng-Yuan; Yang, Zhi-Jun; Lu, Ai-Ping; Tang, Xu-Dong; Bian, Zhao-Xiang] Hong Kong Baptist Univ, Sch Chinese Med, Hong Kong, Hong Kong, Peoples R China.
   [Zhang, Man] Guangzhou Med Univ, Guangzhou Res Inst Snake Venom, Guangzhou, Guangdong, Peoples R China.
   [Huang, Yu] Chinese Univ Hong Kong, Inst Vasc Med, Li Ka Shing Inst Hlth Sci, Hong Kong, Hong Kong, Peoples R China.
   [Huang, Yu] Chinese Univ Hong Kong, Sch Biomed Sci, Hong Kong, Hong Kong, Peoples R China.
   [Xu, Hong-Xi] Shanghai Univ Tradit Chinese Med, Shanghai, Peoples R China.
   [Sung, Joseph Jao-yiu] Chinese Univ Hong Kong, Hong Kong, Hong Kong, Peoples R China.
RP Bian, ZX (reprint author), Hong Kong Baptist Univ, Sch Chinese Med, Hong Kong, Hong Kong, Peoples R China.
EM bianzxiang@gmail.com
FU Research Grants Council of Hong Kong [HKBU 260008]; Hong Kong Jockey
   Club Institute of Chinese Medicine [JCICM-04-7]
FX This study was supported by the Research Grants Council of Hong Kong
   (HKBU 260008) and the Hong Kong Jockey Club Institute of Chinese
   Medicine (JCICM-04-7).
NR 20
TC 0
Z9 0
PU ELSEVIER GMBH, URBAN & FISCHER VERLAG
PI JENA
PA OFFICE JENA, P O BOX 100537, 07705 JENA, GERMANY
SN 0944-7113
J9 PHYTOMEDICINE
JI Phytomedicine
PD NOV 15
PY 2013
VL 20
IS 14
BP 1272
EP 1279
DI 10.1016/j.phymed.2013.07.008
PG 8
WC Plant Sciences; Chemistry, Medicinal; Integrative & Complementary
   Medicine; Pharmacology & Pharmacy
SC Plant Sciences; Pharmacology & Pharmacy; Integrative & Complementary
   Medicine
GA 253SP
UT WOS:000327109900006
ER

PT J
AU Dinan, TG
   Stanton, C
   Cryan, JF
AF Dinan, Timothy G.
   Stanton, Catherine
   Cryan, John F.
TI Psychobiotics: A Novel Class of Psychotropic
SO BIOLOGICAL PSYCHIATRY
LA English
DT Review
DE Brain-gut axis; depression; microbiota; probiotics; psychobiotics;
   stress
ID SEGMENTED FILAMENTOUS BACTERIA; IRRITABLE-BOWEL-SYNDROME; PROBIOTIC
   BIFIDOBACTERIUM-INFANTIS; GUT MICROBIOTA; IMMUNE-SYSTEM; INTESTINAL
   MICROBIOTA; STRESS-RESPONSE; HEPATITIS-C; BEHAVIOR; BRAIN
AB Here, we define a psychobiotic as a live organism that, when ingested in adequate amounts, produces a health benefit in patients suffering from psychiatric illness. As a class of probiotic, these bacteria are capable of producing and delivering neuroactive substances such as gamma-aminobutyric acid and serotonin, which act on the brain-gut axis. Preclinical evaluation in rodents suggests that certain psychobiotics possess antidepressant or anxiolytic activity. Effects may be mediated via the vagus nerve, spinal cord, or neuroendocrine systems. So far, psychobiotics have been most extensively studied in a liaison psychiatric setting in patients with irritable bowel syndrome, where positive benefits have been reported for a number of organisms including Bifidobacterium infantis. Evidence is emerging of benefits in alleviating symptoms of depression and in chronic fatigue syndrome. Such benefits may be related to the anti-inflammatory actions of certain psychobiotics and a capacity to reduce hypothalamic-pituitary-adrenal axis activity. Results from large scale placebo-controlled studies are awaited.
C1 Univ Coll Cork, Alimentary Pharmabiot Ctr, Cork, Ireland.
   Teagasc Moorepk, Cork, Ireland.
RP Dinan, TG (reprint author), Cork Univ Hosp, Dept Psychiat, Coll Rd, Cork, Ireland.
EM t.dinan@ucc.ie
FU Science Foundation Ireland (Alimentary Pharmabiotic Centre); Health
   Research Board of Ireland
FX The authors are supported, in part, by Science Foundation Ireland in the
   form of a centre Grant (Alimentary Pharmabiotic Centre) and by the
   Health Research Board of Ireland. The Centre has conducted studies in
   collaboration with several companies including GSK, Pfizer, Wyeth, and
   Mead Johnson.
NR 79
TC 8
Z9 8
PU ELSEVIER SCIENCE INC
PI NEW YORK
PA 360 PARK AVE SOUTH, NEW YORK, NY 10010-1710 USA
SN 0006-3223
EI 1873-2402
J9 BIOL PSYCHIAT
JI Biol. Psychiatry
PD NOV 15
PY 2013
VL 74
IS 10
BP 720
EP 726
DI 10.1016/j.biopsych.2013.05.001
PG 7
WC Neurosciences; Psychiatry
SC Neurosciences & Neurology; Psychiatry
GA 238TM
UT WOS:000325972700011
ER

PT J
AU You, LQ
   Liu, J
   Jia, L
   Jiang, SM
   Wang, GQ
AF You, Le-Qing
   Liu, Jing
   Jia, Lin
   Jiang, Shu-Man
   Wang, Gui-Qin
TI Effect of low-dose amitriptyline on globus pharyngeus and its side
   effects
SO WORLD JOURNAL OF GASTROENTEROLOGY
LA English
DT Article
DE Amitriptyline; Globus pharyngeus; Side effect; Pantoprazole; Treatment
   response
ID IRRITABLE-BOWEL-SYNDROME; FUNCTIONAL GASTROINTESTINAL DISORDERS;
   ESOPHAGEAL SPHINCTER PRESSURE; TRICYCLIC ANTIDEPRESSANTS; DOUBLE-BLIND;
   SENSATION; SYMPTOM; DIAGNOSIS; EFFICACY; THERAPY
AB AIM: To compare the efficacy and side effects of low-dose amitriptyline (AMT) with proton pump inhibitor treatment in patients with globus pharyngeus.
   METHODS: Thirty-four patients who fulfilled the Rome. criteria for functional esophageal disorders were included in this study. Patients were randomly assigned to receive either 25 mg AMT before bedtime (AMT group) or 40 mg Pantoprazole once daily for 4 wk (conventional group). The main efficacy endpoint was assessed using the Glasgow Edinburgh Throat Scale (GETS). The secondary efficacy endpoints included the Medical Outcomes Study 36-item short form health survey [social functioning (SF)-36] and the Pittsburgh Sleep Quality Index. Treatment response was defined as a > 50% reduction in GETS scores. All patients entering this study recorded side effects at days 1, 8, 15, 22 and 29 using a visual analogue scale.
   RESULTS: Thirty patients completed the study. After 4 wk of treatment, the AMT group had a greater response than the conventional group (75% vs 35.7%, P = 0.004). At day 3, the AMT group showed significantly more improvement than the Conventional group in GETS score (3.69 +/- 1.14 vs 5.64 +/- 1.28, P = 0.000). After 4 wk of treatment, the AMT group showed significantly greater improvement in GETS score and sleep quality than the Conventional group (1.25 +/- 1.84 vs 3.79 +/- 2.33, 4.19 +/- 2.07 vs 8.5 +/- 4.97; P < 0.01 for both). Additionally, the AMT group was more likely than the Conventional group to experience improvement in the SF-36, including general health, vitality, social functioning and mental health (P = 0.044, 0.024, 0.049 and 0.005). Dry mouth, sleepiness, dizziness and constipation were the most common side effects.
   CONCLUSION: Low-dose AMT is well tolerated and can significantly improve patient symptoms, sleep and quality of life. Thus, low-dose AMT may be an effective treatment for globus pharyngeus. (C) 2013 Baishideng Publishing Group Co., Limited. All rights reserved.
C1 [You, Le-Qing; Liu, Jing; Jia, Lin] Guangzhou Med Univ, Guangzhou Peoples Hosp 1, Dept Gastroenterol, Guangzhou 510180, Guangdong, Peoples R China.
   [You, Le-Qing; Liu, Jing; Jia, Lin; Jiang, Shu-Man; Wang, Gui-Qin] Guangzhou Nansha Cent Hosp, Dept Gastroenterol, Guangzhou 511457, Guangdong, Peoples R China.
RP Jia, L (reprint author), Guangzhou Med Univ, Guangzhou Peoples Hosp 1, Dept Gastroenterol, 1 Panfu Rd, Guangzhou 510180, Guangdong, Peoples R China.
EM jialin@medmail.com.cn
NR 27
TC 2
Z9 2
PU BAISHIDENG PUBL GRP CO LTD
PI WANCHAI
PA ROOM 1701, 17-F, HENAN BUILDING, NO. 90, JAFFE RD, WANCHAI, HONG KONG
   100025, PEOPLES R CHINA
SN 1007-9327
EI 2219-2840
J9 WORLD J GASTROENTERO
JI World J. Gastroenterol.
PD NOV 14
PY 2013
VL 19
IS 42
BP 7455
EP 7460
DI 10.3748/wjg.v19.i42.7455
PG 6
WC Gastroenterology & Hepatology
SC Gastroenterology & Hepatology
GA 253FM
UT WOS:000327068600028
ER

PT J
AU Sand, E
   Bergvall, M
   Ekblad, E
   D'Amato, M
   Ohlsson, B
AF Sand, Elin
   Bergvall, Monika
   Ekblad, Eva
   D'Amato, Mauro
   Ohlsson, Bodil
TI Expression and distribution of GnRH, LH, and FSH and their receptors in
   gastrointestinal tract of man and rat
SO REGULATORY PEPTIDES
LA English
DT Article
DE Follicle-stimulating hormone (FSH); Gastrointestinal tract;
   Gonadotropin-releasing hormone (GnRH); Luteinizing hormone (LH); Man;
   Rat
ID GONADOTROPIN-RELEASING-HORMONE; CHRONIC INTESTINAL PSEUDOOBSTRUCTION;
   IRRITABLE-BOWEL-SYNDROME; LUTEINIZING-HORMONE; LEUPROLIDE ACETATE;
   CHORIONIC-GONADOTROPIN; ANALOG; PROLIFERATION; ANTIBODIES; SECRETION
AB Background: Gonadotropin-releasing hormone (GnRH), luteinizing hormone (LH), and follicle-stimulating hormone (FSH) regulate the reproductive axis. Their analogs have been found to influence gastrointestinal activity and enteric neuronal survival. The aims of the study were to investigate expression and cellular distribution of GnRH, LH, and FSH and their receptors in human and rat gastrointestinal tract.
   Methods: Bioinformatic analysis of publicly available microarray gene expression data and Real-Time PCR mRNA quantification were used to study mRNA expression levels of hormones and receptors in human intestinal tissue. Full-thickness sections of human ileum and colon, and rat stomach, ileum, and colon, were used for immunocytochemistry. Antibodies against human neuronal protein HuC/D (HuC/D) were used as general neuronal-marker. LH and FSH, and GnRH-, LH-, and FSH receptor immunoreactive (IR) neurons were evaluated.
   Results: GnRH1 mRNA was detected in both small and large intestine, whereas GnRH2 was mainly expressed in small intestine. Approximately 20% of both submucous and myenteric neurons displayed LH receptor immunoreactivity in human ileum and colon. In rat, 4%-9% of all enteric neurons in fundus and ileum and 13% of submucous neurons and 21% of myenteric neurons in colon were LH receptor-IR. Neither mRNA (man) nor the fully expressed proteins (man and rat) of LH and FSH, or GnRH and FSH receptors, could be detected.
   Conclusions: GnRH1 and GnRH2 mRNA are expressed in human intestine. LH receptor-IR enteric neurons are found along the entire gastrointestinal tract in both man and rat. (C) 2013 Elsevier B.V. All rights reserved.
C1 [Sand, Elin; Ekblad, Eva] Lund Univ, Dept Expt Med Sci, S-22100 Lund, Sweden.
   [Sand, Elin; Ohlsson, Bodil] Skane Univ Hosp, Div Internal Med, Dept Clin Sci, Malmo, Sweden.
   [Sand, Elin; Ohlsson, Bodil] Lund Univ, Lund, Sweden.
   [Bergvall, Monika; D'Amato, Mauro] Karolinska Inst, Dept Biosci & Nutr, Stockholm, Sweden.
RP Ohlsson, B (reprint author), Skane Univ Hosp, Inge Marie Nilssons St 46, S-20502 Malmo, Sweden.
EM bodil.ohlsson@med.lu.se
FU Development foundation of Region Skane; Foundation of Skane University
   Hospital; foundations of Albert Pahlsson; Swedish Research Council
   (Vetenskapsradet)
FX This study was supported by the Development foundation of Region Skane,
   Foundation of Skane University Hospital, Ruth and Richard Julin to BO,
   the foundations of Albert Pahlsson to EE, and the Swedish Research
   Council (Vetenskapsradet) to MD.
NR 37
TC 0
Z9 0
PU ELSEVIER SCIENCE BV
PI AMSTERDAM
PA PO BOX 211, 1000 AE AMSTERDAM, NETHERLANDS
SN 0167-0115
EI 1873-1686
J9 REGUL PEPTIDES
JI Regul. Pept.
PD NOV 10
PY 2013
VL 187
BP 24
EP 28
DI 10.1016/j.regpep.2013.09.002
PG 5
WC Endocrinology & Metabolism; Physiology
SC Endocrinology & Metabolism; Physiology
GA 278EY
UT WOS:000328873200005
ER

PT J
AU Rodrigo, L
   Blanco, I
   Bobes, J
   de Serres, FJ
AF Rodrigo, Luis
   Blanco, Ignacio
   Bobes, Julio
   de Serres, Frederick J.
TI Clinical impact of a gluten-free diet on health-related quality of life
   in seven fibromyalgia syndrome patients with associated celiac disease
SO BMC GASTROENTEROLOGY
LA English
DT Article
DE Gluten-free diet; Celiac disease; Fibromyalgia syndrome; Irritable bowel
   syndrome; Health-related quality of life
ID IRRITABLE-BOWEL-SYNDROME; VISUAL ANALOG SCALES; SPANISH VERSION;
   PREVALENCE; CRITERIA; PAIN; CLASSIFICATION; QUESTIONNAIRE; MULTICENTER;
   SYMPTOMS
AB Background: Celiac disease (CD) is an autoimmune disorder, characterized by the presence of gastrointestinal and multisystem symptoms, which occasionally mimic those of Irritable Bowel Syndrome (IBS) and Fibromyalgia Syndrome (FMS). To assess the effectiveness of a Gluten-Free Diet (GFD) in seven adult female screening-detected CD subjects, categorized as severe IBS and FMS patients.
   Methods: All subjects showed villous atrophy in duodenal biopsies, were HLA-DQ2/DQ8-positive, and fulfilled the Rome III and ACR 1990 criteria respectively for IBS and FMS classification. GFD effectiveness was assessed at baseline and after 1 year, examining the score changes in the Tender Points (TPs) test, Fibromyalgia Impact Questionnaire (FIQ), Health Assessment Questionnaire (HAQ), Short Form Health Survey (SF-36), Visual Analogue Scales (VAS) for gastrointestinal complaints, pain and tiredness, drug prescriptions and tissue-Trans-Glutaminase (tTG) serum levels.
   Results: At baseline, all patients had poor Quality of Life and VAS scores, a high number of TPs and drug prescriptions, and increased tTG levels. After 1 year of GFD, all outcome measures significantly improved, with a decrease of 51-60% in TPs, FIQ, HAQ, and VAS scales, and in the number of prescribed drugs, accompanied by an increase of 48-60% in SF-36 Physical and Mental Component Summary scores, and a decrease of tTG to normal values.
   Conclusion: Results of this pilot study show that the adherence to a GFD by CD-related IBS/FMS patients can simultaneously improve CD and IBS/FMS symptoms, and indicate the merit of further research on a larger cohort.
C1 [Rodrigo, Luis] HUCA, Oviedo 33006, Principality Of, Spain.
   [Blanco, Ignacio] FICYT, Biomed Res Off Principal Asturias, Oviedo 33009, Principality Of, Spain.
   [Bobes, Julio] Univ Oviedo, Dept Med, Psychiat Area, E-33006 Oviedo, Principality Of, Spain.
   [de Serres, Frederick J.] NIEHS, Res Triangle Pk, NC 27709 USA.
RP Rodrigo, L (reprint author), HUCA, Celestino Villamil S-N, Oviedo 33006, Principality Of, Spain.
EM lrodrigosaez@gmail.com
NR 37
TC 1
Z9 1
PU BIOMED CENTRAL LTD
PI LONDON
PA 236 GRAYS INN RD, FLOOR 6, LONDON WC1X 8HL, ENGLAND
SN 1471-230X
J9 BMC GASTROENTEROL
JI BMC Gastroenterol.
PD NOV 9
PY 2013
VL 13
AR 157
DI 10.1186/1471-230X-13-157
PG 8
WC Gastroenterology & Hepatology
SC Gastroenterology & Hepatology
GA 272QS
UT WOS:000328475900002
ER

PT J
AU Hammar, O
   Roth, B
   Bengtsson, M
   Mandl, T
   Ohlsson, B
AF Hammar, Oskar
   Roth, Bodil
   Bengtsson, Mariette
   Mandl, Thomas
   Ohlsson, Bodil
TI Autoantibodies and gastrointestinal symptoms in infertile women in
   relation to in vitro fertilization
SO BMC PREGNANCY AND CHILDBIRTH
LA English
DT Article
DE Abdominal pain; Gastrointestinal symptoms; Gonadotropin-releasing
   hormone; In vitro fertilization; Luteinizing hormone
ID GONADOTROPIN-RELEASING-HORMONE; IRRITABLE-BOWEL-SYNDROME; LEUPROLIDE
   ACETATE; PREMENOPAUSAL WOMEN; MENSTRUAL-CYCLE; GNRH; RECEPTOR; RATS;
   ANTIBODIES; ANALOG
AB Background: Prior reports suggest a link between gonadotropin-releasing hormone (GnRH) and gastrointestinal function. The aim of the study was to prospectively investigate women subjected to in vitro fertilization (IVF) using the GnRH analog buserelin, taking into account gastrointestinal symptoms and antibody development against buserelin, GnRH, luteinizing hormone (LH), and their receptors.
   Methods: Gastrointestinal symptoms were registered by the Visual Analogue Scale for Irritable Bowel Syndrome (VAS-IBS) before and after IVF treatment, and five years later. Health-related quality of life was evaluated by the 36-item Short-Form questionnaire (SF-36). ELISA was used for antibody analyses before and after treatment. Data were compared with women from the general population.
   Results: In total, 124 patients were investigated before and after IVF, and 62 were re-evaluated after five years. Buserelin treatment led to significant impairment of constipation (p = 0.004), nausea and vomiting (p = 0.035), psychological well-being (p = 0.000), and the intestinal symptoms' influence on daily life (p = 0.027). At 5-year follow-up, abdominal pain was worsened (p = 0.041), but psychological well-being was improved (p = 0.036), compared to prior treatment, and 15% had an observable deterioration in gastrointestinal symptoms. None developed severe dysmotility. Patients had higher prevalence of IgG antibodies against LH (p = 0.001) and its receptor (p = 0.016), and IgM antibodies against the GnRH receptor (p = 0.001) prior treatment compared with controls, but no antibody development was observed after IVF.
   Conclusion: Patients experience gastrointestinal symptoms during buserelin treatment, and abdominal pain is still increased after five years, but buserelin does not increase antibody formation against GnRH, LH or their receptors.
C1 [Hammar, Oskar; Roth, Bodil; Ohlsson, Bodil] Lund Univ, Skane Univ Hosp, Dept Clin Sci, Div Internal Med, S-20502 Malmo, Sweden.
   [Bengtsson, Mariette] Malmo Univ, Inst Care Sci, Fac Hlth & Soc, Malmo, Sweden.
   [Mandl, Thomas] Lund Univ, Skane Univ Hosp, Dept Clin Sci, Div Rheumatol, S-20502 Malmo, Sweden.
RP Ohlsson, B (reprint author), Lund Univ, Skane Univ Hosp, Dept Clin Sci, Div Internal Med, S-20502 Malmo, Sweden.
EM bodil.ohlsson@med.lu.se
FU Foundation of Region Skane; Lundstrom Foundation; Crafoord Foundation;
   Bengt Ihre Foundation; Konung Gustaf V:s och Drottning Victorias
   Frimurarestiftelse
FX We want to thank the staff at the Curakliniken in Malmo and the Internal
   Medicine Research Group, Skane University Hospital, Malmo, for skilful
   inclusion and collection of blood samples and questionnaires in patients
   and controls. This study was sponsored by the Foundation of Region
   Skane, Lundstrom Foundation, Crafoord Foundation, Bengt Ihre Foundation
   and Konung Gustaf V:s och Drottning Victorias Frimurarestiftelse.
NR 41
TC 0
Z9 0
PU BIOMED CENTRAL LTD
PI LONDON
PA 236 GRAYS INN RD, FLOOR 6, LONDON WC1X 8HL, ENGLAND
SN 1471-2393
J9 BMC PREGNANCY CHILDB
JI BMC Pregnancy Childbirth
PD NOV 5
PY 2013
VL 13
AR 201
DI 10.1186/1471-2393-13-201
PG 9
WC Obstetrics & Gynecology
SC Obstetrics & Gynecology
GA 283KK
UT WOS:000329244800002
ER

PT J
AU Martinez, JE
   Casagrande, PD
   Ferreira, PPR
   Rossatto, BLG
AF Martinez, Jose Eduardo
   Casagrande, Pamela de Melo
   Rodrigues Ferreira, Paula Pratti
   Giaccio Rossatto, Bruno Luigi
TI Correlation between demographic and clinical variables and fibromyalgia
   severity
SO REVISTA BRASILEIRA DE REUMATOLOGIA
LA English
DT Article
DE Fibromyalgia; Depression; Pain; Quality of life
AB Introduction: Fibromyalgia (FM) is a rheumatic condition characterized by a picture of generalized chronic pain, hyperalgesia, and allodynia. Symptoms such as fatigue, sleep disorders, morning stiffness, headache, and paresthesia can also be present. It is also associated with other comorbidities, such as depression, anxiety, irritable bowel syndrome, myofascial pain syndrome, and nonspecific urethral syndrome. Few studies have addressed the evolution of FM, especially regarding medium-and long-term evolution, such as why some patients fare better than others, despite being submitted to the same treatment.
   Objective: To determine whether there is a correlation between demographic and clinical variables and FM severity.
   Material and methods: Sixty women who met the 1990 FM classification criteria of the American College of Rheumatology were divided into three groups, according to the severity established by the Fibromyalgia Impact Questionnaire (FIQ): mild (0 to 50), moderate (50 to 70), and severe (70-100).
   Results: Nine demographic and clinical variables were assessed; a significant difference (p < 0.05) was observed only in the groups showing higher FIQ scores with the presence of depression and workers' compensation interests.
   Conclusion: The impact of FM measured by the FIQ is directly correlated with the severity of depression and the presence of workers' compensation interests. (C) 2013 Elsevier Editora Ltda. All rights reserved.
C1 [Martinez, Jose Eduardo; Casagrande, Pamela de Melo; Rodrigues Ferreira, Paula Pratti; Giaccio Rossatto, Bruno Luigi] Pontificia Univ Catolica Sao Paulo PUC SP, Dept Med, Fac Ciencias Med & Saude, Sao Paulo, Brazil.
RP Martinez, JE (reprint author), Pontificia Univ Catolica Sao Paulo PUC SP, Dept Med, Fac Ciencias Med & Saude, Sao Paulo, Brazil.
EM jemartinez@terra.com.br
NR 20
TC 0
Z9 0
PU ELSEVIER SCIENCE INC
PI NEW YORK
PA 360 PARK AVE SOUTH, NEW YORK, NY 10010-1710 USA
SN 0482-5004
J9 REV BRAS REUMATOL
JI Rev. Bras. Reumatol.
PD NOV-DEC
PY 2013
VL 53
IS 6
BP 460
EP 463
DI 10.1016/j.rbre.2013.04.002
PG 4
WC Rheumatology
SC Rheumatology
GA AB1FM
UT WOS:000331536900003
ER

PT J
AU Di Cerbo, A
   Palmieri, B
AF Di Cerbo, Alessandro
   Palmieri, Beniamino
TI Lactobacillus Paracasei subsp Paracasei F19; a farmacogenomic and
   clinical update
SO NUTRICION HOSPITALARIA
LA English
DT Review
DE Lactobacillus paracasei subsp paracasei F19; Lactic acid bacteria;
   Probiotic
ID IRRITABLE-BOWEL-SYNDROME; LACTIC-ACID BACTERIA; RANDOMIZED
   CONTROLLED-TRIAL; CHRONIC-FATIGUE-SYNDROME; GASTRO-INTESTINAL TRACT;
   DOUBLE-BLIND; GASTROINTESTINAL-TRACT; INDIGENOUS BACTERIA; TRAUMA
   PATIENTS; TRANSLOCATION
AB Introduction: Many reports in literature have underlined particular features of Lactobacillus paracasei subsp paracasei F19, however a critical review of main clinical outcomes has not been performed so far.
   Objectives: This review summarizes the most relevant reports, in terms of clinical benefits, of Lactobacillus paracasei subsp paracasei F19 administration reviewing it's historical background and outlining new interesting perspectives in clinical practice.
   Methods: We searched Pubmed/Medline using the terms "Lactobacillus paracasei subsp paracasei F19". All clinical and experimental articles on the use of Lactobacillus paracasei subsp paracasei F19 were included.
   Results and discussion: The genetic stability of F19, the most relevant clinical claim, renders it's administration reliable and effective in immunocompromised people. Adequate concentrations of this strain support a dose/effect strategy ranging between NF B host macrophage activation to pathogenic bacteria overgrowth control as well as to fine interaction with the gut nerve endings. Moreover preliminary results from our lab support the formulation of F19 encapsulated with lyophilized HA in patients with IBD due to both an increased mucous-strain adherence and a possible enhanced strain proliferation and maintenance.
   Conclusions: Further experiments are required to overcome the lack of informations about this new formulation for IBD management.
C1 [Di Cerbo, Alessandro] Univ Modena & Reggio Emilia, Dept Clin Microbiol, Modena, Italy.
   [Palmieri, Beniamino] Univ Modena & Reggio Emilia, Dept Gen Surg & Surg Specialties, Modena, Italy.
RP Di Cerbo, A (reprint author), Univ Modena & Reggio Emilia, Dept Clin Microbiol, Modena, Italy.
EM alessandro811@hotmail.it
NR 64
TC 0
Z9 0
PU AULA MEDICA EDICIONES
PI MADRID
PA C/ISABEL COLBRAND, 10-12 NAVE 78 S PLANTA CIUDAD INDUSTRIAL
   VENECIA-EDIFICIO ALFA, MADRID, 28050, SPAIN
SN 0212-1611
J9 NUTR HOSP
JI Nutr. Hosp.
PD NOV-DEC
PY 2013
VL 28
IS 6
BP 1842
EP 1850
DI 10.3305/nh.2013.28.6.6831
PG 9
GA 304NC
UT WOS:000330752600011
ER

PT J
AU Ringstrom, G
   Sjovall, H
   Simren, M
   Ung, EJ
AF Ringstrom, Gisela
   Sjovall, Henrik
   Simren, Magnus
   Ung, Eva Jakobsson
TI The Importance of a Person-Centered Approach in Diagnostic Workups of
   Patients With Irritable Bowel Syndrome A Qualitative Study
SO GASTROENTEROLOGY NURSING
LA English
DT Article
ID EDUCATIONAL-NEEDS; HEALTH-CARE; OF-LIFE; PERCEPTION; IBS; METAANALYSIS;
   EXPERIENCES; MANAGEMENT; SEVERITY; SYMPTOMS
AB The aim of this study was to explore experiences of undergoing a diagnostic workup in patients with irritable bowel syndrome (IBS) at a unit for functional gastrointestinal disorders. Research has been sparse in addressing such experiences and the impact on well-being. Patients with IBS were invited to perform a workup of gastrointestinal tests. Of 120 patients who completed the tests, 20 were invited for an interview. Analysis of interviews was conducted through interpretative phenomenological analysis. One master theme emerged: validation of IBS experience inferred from three subthemes: the duality of suffering in IBS, coping with inflicted discomfort and pain, and capacity for resilience. Patients reported long-term suffering from symptoms including poor management within the healthcare organization. Despite inconvenience associated with the tests, patients expressed appreciation for professional attributes such as attentiveness that were perceived as a sense of being cared for and seen as a "person." During the workup, patients acquired greater knowledge of what IBS means, including knowledge about their own body functions and experienced relief that symptoms were not caused by any "dangerous" disease. Validation of IBS experience surfaced in the data implying that in such context, patients with IBS appear to find personal solutions to cope with everyday experiences and enhance autonomy.
C1 [Ringstrom, Gisela; Sjovall, Henrik; Simren, Magnus] Univ Gothenburg, Dept Internal Med, Inst Med, Sahlgrenska Acad, Gothenburg, Sweden.
   [Ringstrom, Gisela; Sjovall, Henrik; Simren, Magnus; Ung, Eva Jakobsson] Univ Gothenburg, Ctr Person Ctr Care GPCC, Gothenburg, Sweden.
   [Ung, Eva Jakobsson] Univ Gothenburg, Inst Hlth & Care Sci, Sahlgrenska Acad, Gothenburg, Sweden.
RP Ringstrom, G (reprint author), Univ Gothenburg, Dept Med, Inst Med, Sahlgrenska Acad, Gothenburg, Sweden.
EM gisela.ringstrom@vgregion.se
FU Swedish Medical Research Council [13409, 21691, 21692]; Marianne and
   Marcus Wallenberg Foundation, University of Gothenburg; Centre for
   Person-Centered Care (GPCC), Sahlgrenska Academy, University of
   Gothenburg; Faculty of Medicine, University of Gothenburg; Health and
   Medical Care Committee of the Regional Executive Board, Region Vastra
   Gotaland
FX This study was supported by the Swedish Medical Research Council (grants
   13409, 21691, and 21692), The Marianne and Marcus Wallenberg Foundation,
   University of Gothenburg; Centre for Person-Centered Care (GPCC),
   Sahlgrenska Academy, University of Gothenburg; the Faculty of Medicine,
   University of Gothenburg; and The Health and Medical Care Committee of
   the Regional Executive Board, Region Vastra Gotaland.
NR 28
TC 0
Z9 0
PU LIPPINCOTT WILLIAMS & WILKINS
PI PHILADELPHIA
PA 530 WALNUT ST, PHILADELPHIA, PA 19106-3621 USA
SN 1042-895X
EI 1538-9766
J9 GASTROENTEROL NURS
JI Gastroenterol. Nurs.
PD NOV-DEC
PY 2013
VL 36
IS 6
BP 443
EP 451
DI 10.1097/SGA.0000000000000011
PG 9
WC Gastroenterology & Hepatology; Nursing
SC Gastroenterology & Hepatology; Nursing
GA 298ZP
UT WOS:000330364000007
ER

PT J
AU Mohammadirad, A
   Aghamohammadali-Sarraf, F
   Badiei, S
   Faraji, Z
   Hajiaghaee, R
   Baeeri, M
   Gholami, M
   Abdollahi, M
AF Mohammadirad, Azadeh
   Aghamohammadali-Sarraf, Fatemeh
   Badiei, Simin
   Faraji, Zakie
   Hajiaghaee, Reza
   Baeeri, Maryam
   Gholami, Mahdi
   Abdollahi, Mohammad
TI Anti-Aging Effects of Some Selected Iranian Folk Medicinal
   Herbs-Biochemical Evidences
SO IRANIAN JOURNAL OF BASIC MEDICAL SCIENCES
LA English
DT Article
DE Aging; D-galactose; Herbal; Mouse; Oxidative stress
ID IRRITABLE-BOWEL-SYNDROME; SATUREJA-HORTENSIS L.; OXIDATIVE STRESS;
   ESSENTIAL OIL; D-GALACTOSE; ZINGIBER-OFFICINALE; ANTIMICROBIAL ACTIVITY;
   TEUCRIUM-POLIUM; GINKGO-BILOBA; AGING MODEL
AB Objective(s): In the current study, the effects of selected folk medicinal herbs were evaluated in D-galactose-induced aging in male mice.
   Materials and Methods: Male BALB/c mice were randomly divided into 12 groups composing sham, control, and treated groups. Aging was induced by administration of D-galactose (500 mg/kg/day for 6 weeks). A positive control group was assigned that received vitamin E (200 mg/kg/day). The extract of herbs was prepared, lyophilized, and used in this study. The herbs were administered by gavage for 4 weeks to D-galactose-aged animals at the selected doses (mg/kg/day) as follows: Zingiber officinale (250), Glycyrrhiza glabra (150), Rosmarinus officinalis (300), Peganum harmala (50), Aloe vera (150), Satureja hortensis (200), Teucrium scordium (200), Hypericum perforatum (135) and Silybum marianum (150). One group of animals was assigned as sham and not given D-galactose.
   Results: At the end of treatment, pro-inflammatory markers including tumor necrosis factor-alpha (TNF-alpha), interlukine-1 beta (IL-beta), interlukine-6 (IL-6), NF-kappaB (NF-kappa b), total antioxidant power (TAP), thiobarbituric acid reactive substances (TBARS) as lipid peroxidation (LPO) marker and male sex hormones i.e. testosterone and dehydroepiandrosterone-sulfate (DHEA-S) were measured in the blood.
   Conclusion: These data for the first time indicate significant anti-aging potential of examined herbs. Results showed that D-galactose induces a significant oxidative stress and promotes proinflammatory cascade of aging while all herbs more or less recovered these changes. Among 9 herbal extracts, Silybum marianum showed the best effect in restoring aging changes.
C1 [Mohammadirad, Azadeh; Baeeri, Maryam; Gholami, Mahdi; Abdollahi, Mohammad] Univ Tehran Med Sci, Fac Pharm, Dept Pharmacol & Toxicol, Tehran, Iran.
   [Mohammadirad, Azadeh; Baeeri, Maryam; Gholami, Mahdi; Abdollahi, Mohammad] Univ Tehran Med Sci, Pharmaceut Sci Res Ctr, Tehran, Iran.
   [Aghamohammadali-Sarraf, Fatemeh; Badiei, Simin; Faraji, Zakie] Islamic Azad Univ, Pharmaceut Sci Branch, Tehran, Iran.
   [Hajiaghaee, Reza] ACECR, Inst Med Plants, Med Plants Res Ctr, Pharmacognosy & Pharmaceut Dept, Karaj, Iran.
RP Abdollahi, M (reprint author), Univ Tehran Med Sci, Fac Pharm, Dept Pharmacol & Toxicol, Div Toxicol, Keshavarz Bulvd, Tehran, Iran.
EM mohammad.abdollahi@utoronto.ca
NR 67
TC 1
Z9 1
PU MASHHAD UNIV MED SCIENCES
PI MASHHAD
PA VICE-CHANCELLOR FOR RES CTR OFF IJBMS, DANESHGAH ST, PO BOX 9138813944 -
   445, MASHHAD, 00000, IRAN
SN 2008-3866
EI 2008-3874
J9 IRAN J BASIC MED SCI
JI Iran. J. Basic Med. Sci.
PD NOV
PY 2013
VL 16
IS 11
BP 1170
EP 1180
PG 11
WC Medicine, Research & Experimental; Pharmacology & Pharmacy
SC Research & Experimental Medicine; Pharmacology & Pharmacy
GA 298QB
UT WOS:000330338300008
ER

PT J
AU Coburn, JA
   Vande Voort, JL
   Lahr, BD
   Van Dyke, CT
   Kroning, CM
   Wu, TT
   Gandhi, MJ
   Murray, JA
AF Coburn, John A.
   Vande Voort, Jennifer L.
   Lahr, Brian D.
   Van Dyke, Carol T.
   Kroning, Cynthia M.
   Wu, Tsung-Teh
   Gandhi, Manish J.
   Murray, Joseph A.
TI Human Leukocyte Antigen Genetics and Clinical Features of Self-treated
   Patients on a Gluten-free Diet
SO JOURNAL OF CLINICAL GASTROENTEROLOGY
LA English
DT Article
DE celiac disease; diet; food intolerance; gluten-sensitive enteropathy
ID IRRITABLE-BOWEL-SYNDROME; CELIAC-DISEASE; GASTROINTESTINAL SYMPTOMS;
   SENSITIVE ENTEROPATHY; SEROLOGIC TESTS; VILLOUS ATROPHY; FOLLOW-UP;
   DIAGNOSIS; DIARRHEA; TRANSGLUTAMINASE
AB Background and Aims: Increasingly, people start a gluten-free diet (GFD) without a clear celiac disease (CD) diagnosis. Human leukocyte antigen (HLA) genotyping is useful in ruling out CD in patients with equivocal results of serologic testing or small-bowel biopsy (SBB), but its utility and the clinical features of patients on self-treated GFD (ST-GFD) are largely unknown.
   Methods: Retrospective study of single tertiary care center cohort compared 137 patients on ST-GFD and 443 patients with well-defined CD. We compared HLA genotype, symptoms, serologic and SBB results, and response to GFD between the 2 groups. Analysis used univariate logistic regression modeling, adjusted for age and sex.
   Results: Patients with ST-GFD presented more often with diarrhea (P < 0.001), abdominal distention (P < 0.001), flatulence (P = 0.002), cramping (P = 0.02), itchy skin (P = 0.02), oral inflammation (P = 0.04), and constipation (P = 0.01) and less often with anemia (P < 0.001) or malaise (P = 0.02) than CD patients. In addition, 41% did not carry DQ2.5 and DQ8 versus 6% of CD patients (P < 0.001). Only 2% of ST-GFD patients had SBB clearly consistent with CD. Family history of CD showed no difference between groups (P = 0.77). Although CD patients had a statistically higher rate of GFD benefit, both groups had a high responsiveness rate (98% vs. 94%; P = 0.03).
   Conclusions: HLA genotyping is useful in evaluating patients on an ST-GFD. Although confirmed CD is rare in self-treated patients, most still report benefit from GFD regardless of DQ2 and DQ8 status. Nonceliac gluten sensitivity may play a role.
C1 [Coburn, John A.] Mayo Clin, Coll Med, Mayo Med Sch, Rochester, MN 55905 USA.
   [Vande Voort, Jennifer L.] Mayo Clin, Dept Psychiat & Psychol, Rochester, MN 55905 USA.
   [Lahr, Brian D.] Mayo Clin, Div Biostat & Informat, Rochester, MN 55905 USA.
   [Van Dyke, Carol T.; Murray, Joseph A.] Mayo Clin, Div Gastroenterol & Hepatol, Rochester, MN 55905 USA.
   [Kroning, Cynthia M.; Gandhi, Manish J.] Mayo Clin, Div Transfus Med, Rochester, MN 55905 USA.
   [Wu, Tsung-Teh] Mayo Clin, Div Anat Pathol, Rochester, MN 55905 USA.
   [Murray, Joseph A.] Mayo Clin, Dept Immunol, Rochester, MN 55905 USA.
RP Murray, JA (reprint author), Mayo Clin, Div Gastroenterol & Hepatol, 200 1st St SW, Rochester, MN 55905 USA.
EM murray.joseph@mayo.edu
FU National Institutes of Health [DK 57892]
FX Supported in part by Grant DK 57892 from the National Institutes of
   Health (J.A.M.).
NR 44
TC 4
Z9 4
PU LIPPINCOTT WILLIAMS & WILKINS
PI PHILADELPHIA
PA 530 WALNUT ST, PHILADELPHIA, PA 19106-3621 USA
SN 0192-0790
EI 1539-2031
J9 J CLIN GASTROENTEROL
JI J. Clin. Gastroenterol.
PD NOV-DEC
PY 2013
VL 47
IS 10
BP 828
EP 833
PG 6
WC Gastroenterology & Hepatology
SC Gastroenterology & Hepatology
GA 298TZ
UT WOS:000330348700004
ER

PT J
AU Spees, AM
   Lopez, CA
   Kingsbury, DD
   Winter, SE
   Baumler, AJ
AF Spees, Alanna M.
   Lopez, Christopher A.
   Kingsbury, Dawn D.
   Winter, Sebastian E.
   Baeumler, Andreas J.
TI Colonization Resistance: Battle of the Bugs or Menage a Trois with the
   Host?
SO PLOS PATHOGENS
LA English
DT Article
ID IRRITABLE-BOWEL-SYNDROME; CHAIN FATTY-ACIDS; INTESTINAL MICROBIOTA;
   GASTROINTESTINAL MICROBIOTA; INFLAMMATION; GUT; SALMONELLA; DISRUPTS;
   RECEPTOR; DISEASE
C1 [Spees, Alanna M.; Lopez, Christopher A.; Kingsbury, Dawn D.; Winter, Sebastian E.; Baeumler, Andreas J.] Univ Calif Davis, Sch Med, Dept Med Microbiol & Immunol, Davis, CA 95616 USA.
RP Spees, AM (reprint author), Univ Calif Davis, Sch Med, Dept Med Microbiol & Immunol, Davis, CA 95616 USA.
EM ajbaumler@ucdavis.edu
RI Winter, Sebastian/A-4118-2009
FU Public Health Service [AI060555, OD11147, AI107393, AI103248]
FX CAL was supported by Public Health Service grant AI060555. DDK was
   supported by Public Health Service grant OD11147. This work was
   supported by Public Health Service grants AI107393 to AJB and AI103248
   to SEW. The funders had no role in study design, data collection and
   analysis, decision to publish, or preparation of the manuscript.
NR 37
TC 3
Z9 3
PU PUBLIC LIBRARY SCIENCE
PI SAN FRANCISCO
PA 1160 BATTERY STREET, STE 100, SAN FRANCISCO, CA 94111 USA
SN 1553-7374
J9 PLOS PATHOG
JI PLoS Pathog.
PD NOV
PY 2013
VL 9
IS 11
AR e1003730
DI 10.1371/journal.ppat.1003730
PG 4
WC Microbiology; Parasitology; Virology
SC Microbiology; Parasitology; Virology
GA 299HN
UT WOS:000330386900011
ER

PT J
AU Fatima, G
   Das, SK
   Mahdi, AA
AF Fatima, G.
   Das, S. K.
   Mahdi, A. A.
TI Oxidative stress and antioxidative parameters and metal ion content in
   patients with fibromyalgia syndrome: implications in the pathogenesis of
   disease
SO CLINICAL AND EXPERIMENTAL RHEUMATOLOGY
LA English
DT Review
DE fibromyalgia syndrome; oxidative stress; antioxidative parameters; metal
   ions
ID CHRONIC-FATIGUE-SYNDROME; NITRIC-OXIDE; MITOCHONDRIAL DYSFUNCTION;
   GENE-EXPRESSION; LIPID-PEROXIDATION; NERVOUS-SYSTEM; FREE-RADICALS;
   MUSCLE; COENZYME-Q10; PATHWAYS
AB Fibromyalgia syndrome (FMS) is characterised by diffuse muscle pain, poor sleep and unrelenting fatigue. Individuals with FMS may also experience headaches, anxiety, depression, poor memory, numbness and tingling in the extremities, cold hands and feet, irritable bowel syndrome and lowered immune function. FMS is a common chronic pain syndrome of unknown etiology and limited treatment options. Previous studies have reported oxidative stress in FMS patients, but the results were inconsistent. Oxidative stress and nitric oxide is involved in FMS pathophysiology, however, it is still not clear whether oxidative stress abnormalities are the cause of FMS. There are several studies indicating oxidative stress in patients with FMS. Oxidant (Malondialdehyde) and antioxidant (Superoxide dismutase) balances were found to be changed in FMS patients. Furthermore, increased free radical levels may be responsible for the development of FMS and free radical-mediated oxidative stress including inflammatory cytokines may also play important roles in its pathogenesis. Moreover, oxidative stress is supposed to be increased in patients with FMS which is related to the severity of FMS symptoms. Therefore, it is important to understand whether the oxidative stress parameters are involved in FMS and what is the relationship between these and antioxidants in FMS patients. In this review we will elucidate the importance of oxidative stress and antioxidants and its possible relationship with FMS. Moreover, as metal toxicity is also reported to be involved in the pathogenesis of FMS, therefore we will also try to establish the role of toxic metals in the pathogenesis of FMS.
C1 [Fatima, G.; Das, S. K.] King Georges Med Univ, Dept Rheumatol, Lucknow 226003, Uttar Pradesh, India.
   [Mahdi, A. A.] King Georges Med Univ, Dept Biochem, Lucknow 226003, Uttar Pradesh, India.
RP Fatima, G (reprint author), King Georges Med Univ, Dept Rheumatol, Lucknow 226003, Uttar Pradesh, India.
EM ghizalfatima8@gmail.com
NR 59
TC 0
Z9 0
PU CLINICAL & EXPER RHEUMATOLOGY
PI PISA
PA VIA SANTA MARIA 31, 56126 PISA, ITALY
SN 0392-856X
J9 CLIN EXP RHEUMATOL
JI Clin. Exp. Rheumatol.
PD NOV-DEC
PY 2013
VL 31
IS 6
SU 79
BP S128
EP S133
PG 6
WC Rheumatology
SC Rheumatology
GA 290PC
UT WOS:000329769800019
ER

PT J
AU Kozlowska, K
AF Kozlowska, Kasia
TI Stress, Distress, and Bodytalk: Co-constructing Formulations with
   Patients Who Present with Somatic Symptoms
SO HARVARD REVIEW OF PSYCHIATRY
LA English
DT Article
DE allostasis; conversion disorders; dysregulation; functional disorders;
   functional somatic symptoms; homeostasis; mind-body interaction;
   neurophysiology; psychosomatic disorders; stress responsivity; stress
   system
ID CORTICOTROPIN-RELEASING HORMONE; IRRITABLE-BOWEL-SYNDROME;
   SYMPATHETIC-NERVOUS-SYSTEM; PITUITARY-ADRENAL AXIS;
   HEART-RATE-VARIABILITY; NONCARDIAC CHEST-PAIN; NEUROENDOCRINE-IMMUNE
   INTERACTIONS; MOTOR CONVERSION DISORDER; FAMILY-BASED INTERVENTION;
   HYPERVENTILATION SYNDROME
AB In the context of stress-internal or external events that threaten the individual's physical or psychological well-being-the human body signals distress along with disruptions in physiological regulation. When stress-related disruptions are extreme or are not limited in time, they may result in a broad range of somatic, behavioral, and cognitive symptoms. This article aims to (1) provide clinicians with a theoretical framework for understanding the body systems that mediate stress-induced somatic symptoms, and (2) illustrate how this framework can be applied clinically. The article begins with a brief overview of the key body systems involved in homeostasis, paying special attention to how those systems take on self-protective functions in the face of stress. Against that background, the focus then turns to a discussion of commonly occurring somatic symptoms and their probable neurophysiological underpinnings. Short vignettes illustrate typical presentations and how potential etiologies can be discussed with patients, be used to co-construct formulations, and be integrated into jointly determined treatment plans.
C1 [Kozlowska, Kasia] Univ Sydney, Discipline Psychiat, Sch Med, Westmead, NSW 2145, Australia.
   [Kozlowska, Kasia] Univ Sydney, Discipline Paediat & Child Hlth, Sch Med, Westmead, NSW 2145, Australia.
   [Kozlowska, Kasia] Childrens Hosp Westmead, Westmead, NSW 2145, Australia.
   [Kozlowska, Kasia] Brain Dynam Ctr, Westmead, NSW, Australia.
RP Kozlowska, K (reprint author), Childrens Hosp Westmead, Locked Bag 4001, Westmead, NSW 2145, Australia.
EM kkoz6421@uni.sydney.edu.au
NR 195
TC 1
Z9 1
PU LIPPINCOTT WILLIAMS & WILKINS
PI PHILADELPHIA
PA 530 WALNUT ST, PHILADELPHIA, PA 19106-3621 USA
SN 1067-3229
EI 1465-7309
J9 HARVARD REV PSYCHIAT
JI Harv. Rev. Psychiatr.
PD NOV-DEC
PY 2013
VL 21
IS 6
BP 314
EP 333
DI 10.1097/HRP.0000000000000008
PG 20
WC Psychiatry
SC Psychiatry
GA 273BE
UT WOS:000328507000003
ER

PT J
AU Lee, HS
   An, YS
   Kang, J
   Yoo, JH
   Lee, KJ
AF Lee, Hong Sub
   An, Young-Sil
   Kang, Joonkoo
   Yoo, Jun Hwan
   Lee, Kwang Jae
TI The effect of acute auditory stress on gastric motor responses to a meal
   in healthy volunteers
SO JOURNAL OF GASTROENTEROLOGY AND HEPATOLOGY
LA English
DT Article
DE acute stress; dyspepsia; gastric accommodation; gastric emptying
ID CORTICOTROPIN-RELEASING-FACTOR; IRRITABLE-BOWEL-SYNDROME; PSYCHOLOGICAL
   STRESS; HUMANS; CORTISOL; MOTILITY; ACCOMMODATION; RATS; PERTURBATION;
   PERCEPTION
AB Background and AimStress is believed to play a role in the pathogenesis of functional gastrointestinal disorders. The aim of the present study was to investigate the effect of acute auditory stress on gastric motor responses to a meal in healthy subjects.
   MethodsA total of eight healthy volunteers (seven men and one woman; median age, 33.4 years [30-35 years]) who had no recurrent gastrointestinal symptoms participated in the prospective, randomized, crossover study. Gastric half-emptying time and meal-induced proximal gastric accommodation were measured using gastric scintigraphy under the auditory stress and control conditions in a randomized crossover design.
   ResultsThe gastric half-emptying time under the stress condition was significantly longer than that under the control condition (130.816.6 vs 105.0 +/- 13.1min; P=0.005 by paired t-test). Under the stress and control conditions, the proximal gastric volume significantly increased after a meal (P<0.001 by repeated measures analysis of variance). The degree of the postprandial increase in proximal gastric volume did not significantly differ between both conditions (P=0.598 by tests of between-subjects effects using repeated measures analysis of variance). The severity scores of postprandial epigastric discomfort and fullness were significantly higher under the stress condition than under the control condition (P=0.001 and P=0.039, respectively, by paired t-test).
   ConclusionsAcute auditory stress delays gastric emptying and increases the severity of postprandial symptoms in the healthy subjects, suggesting the relevance of psychological stress to the pathophysiological mechanism of functional dyspepsia.
C1 [Lee, Hong Sub; Kang, Joonkoo; Yoo, Jun Hwan; Lee, Kwang Jae] Ajou Univ, Sch Med, Dept Gastroenterol, Suwon 443721, South Korea.
   [An, Young-Sil] Ajou Univ, Sch Med, Dept Nucl Med, Suwon 443721, South Korea.
RP Lee, KJ (reprint author), Ajou Univ, Sch Med, Dept Gastroenterol, Ajou Univ Hosp, 164 Worldcup Ro, Suwon 443721, South Korea.
EM kjleemd@hotmail.com
NR 33
TC 0
Z9 0
PU WILEY-BLACKWELL
PI HOBOKEN
PA 111 RIVER ST, HOBOKEN 07030-5774, NJ USA
SN 0815-9319
EI 1440-1746
J9 J GASTROEN HEPATOL
JI J. Gastroenterol. Hepatol.
PD NOV
PY 2013
VL 28
IS 11
BP 1699
EP 1704
DI 10.1111/jgh.12309
PG 6
WC Gastroenterology & Hepatology
SC Gastroenterology & Hepatology
GA 273VN
UT WOS:000328564500006
ER

PT J
AU Spasov, AA
   Yakovlev, DS
AF Spasov, A. A.
   Yakovlev, D. S.
TI 5-HT3 Receptors as Targets for Biologically Active Compounds (Review)
SO PHARMACEUTICAL CHEMISTRY JOURNAL
LA English
DT Review
DE 5-HT3 receptors; serotonin; 5-HT3 ligands; 5-HT3 antagonists
ID CHEMOTHERAPY-INDUCED NAUSEA; PLACEBO-CONTROLLED TRIAL;
   IRRITABLE-BOWEL-SYNDROME; CENTRAL-NERVOUS-SYSTEM; DOUBLE-BLIND;
   PHARMACOLOGICAL-ACTIVITY; EMETOGENIC CHEMOTHERAPY; ANTAGONIST
   TROPISETRON; STABLE SCHIZOPHRENIA; ANTIEMETIC ACTIVITY
AB Subtype 3 serotonin receptors (5-HT3 receptors) are members of the cis-loop ligand-dependent ion channel family and have been studied intensely during the last 40 years. The structure of the main prototype, i.e., the homomeric 3A receptor, has now been determined; evidence of the existence and functional activity of heteromeric versions has been obtained. A multitude of ligands of 5-HT3 receptors has been studied and described, and these investigations continue as these compounds have great pharmaceutical potential. Along with the current use of 5-HT3 antagonists in a number of pathological states, including nausea and vomiting of various etiologies and irritable bowel syndrome, the evidence base for the potential of these compounds for other indications is growing quickly, especially in relation to anxiolytic, antipsychotic, and analgesic effects, as well as for the effective correction of alcohol addiction and inflammatory reactions. This review provides a brief description of the structural-functional characteristics of 5-HT3 receptors and their ligands, and the most important potentials for their use in clinical and experimental pharmacology are discussed.
C1 [Spasov, A. A.; Yakovlev, D. S.] Volgograd State Med Univ, Volgograd, Russia.
RP Spasov, AA (reprint author), Volgograd State Med Univ, Volgograd, Russia.
NR 70
TC 0
Z9 0
PU SPRINGER
PI NEW YORK
PA 233 SPRING ST, NEW YORK, NY 10013 USA
SN 0091-150X
EI 1573-9031
J9 PHARM CHEM J+
JI Pharm. Chem. J.
PD NOV
PY 2013
VL 47
IS 8
BP 399
EP 404
DI 10.1007/s11094-013-0968-4
PG 6
WC Chemistry, Medicinal; Pharmacology & Pharmacy
SC Pharmacology & Pharmacy
GA 274UO
UT WOS:000328631900001
ER

PT J
AU Noakes, TD
AF Noakes, T. D.
TI Low-carbohydrate and high-fat intake can manage obesity and associated
   conditions: Occasional survey
SO SAMJ SOUTH AFRICAN MEDICAL JOURNAL
LA English
DT Editorial Material
ID RANDOMIZED CONTROLLED-TRIALS; CARDIOVASCULAR RISK-FACTORS; WEIGHT-LOSS;
   KETOGENIC DIET; ATHEROGENIC DYSLIPIDEMIA; METABOLIC SYNDROME;
   CLINICAL-TRIALS; METAANALYSIS; RESTRICTION; PROGRAM
AB This study analyses 127 communications from individuals self-reporting their weight change following adoption of a low-carbohydrate, high-fat (LCHF) eating plan. Total combined self-reported weight loss was 1 900 kg (range 5 kg gain to 84 kg loss). The mean +/- standard deviation weight loss of 15 (+/- 12) kg is among the largest yet described. Sixteen subjects reported the LCHF 'cured' (i.e. medications no longer required) one or more of their medical conditions, most commonly type 2 diabetes mellitus (T2DM) (n=14), hypertension (n=8) and hypercholesterolaemia (n=7). Another 9 subjects with either type 1 diabetes mellitus or T2DM reduced medications as did 7 patients with hypertension; 8 no longer suffered from irritable bowel syndrome. These data show that significant and rapid weight loss is possible on an unsupervised eating plan that severely restricts daily carbohydrate intake to approximately <75 g/day. Better weight loss on a carbohydrate-restricted LCHF eating plan than on an iso-caloric high-carbohydrate, low-fat (HCLF) diet is well described in the literature, probably due to a paradoxical reduction of hunger by carbohydrate restriction. A randomised controlled clinical trial is urgently required to disprove the hypothesis that the LCHF eating plan can reverse cases of T2DM, metabolic syndrome and hypertension without pharmacotherapy.
C1 [Noakes, T. D.] Univ Cape Town, Dept Human Biol, UCT MRC Res Unit Exercise & Sports Sci, ZA-7925 Cape Town, South Africa.
   [Noakes, T. D.] Sports Sci Inst South Africa, Cape Town, South Africa.
RP Noakes, TD (reprint author), Univ Cape Town, Dept Human Biol, UCT MRC Res Unit Exercise & Sports Sci, ZA-7925 Cape Town, South Africa.
EM timothy.noakes@uct.ac.za
RI Noakes, Timothy/E-7253-2011
OI Noakes, Timothy/0000-0001-7244-2375
NR 38
TC 9
Z9 10
PU SA MEDICAL ASSOC
PI PRETORIA
PA BLOCK F CASTLE WALK CORPORATE PARK, NOSSOB STREET, ERASMUSKLOOF EXT3,
   PRETORIA, 0002, SOUTH AFRICA
SN 0256-9574
EI 2078-5135
J9 SAMJ S AFR MED J
JI SAMJ S. Afr. Med. J.
PD NOV
PY 2013
VL 103
IS 11
BP 826
EP 830
DI 10.7196/SAMJ.7302
PG 5
WC Medicine, General & Internal
SC General & Internal Medicine
GA 275GJ
UT WOS:000328664000011
ER

PT J
AU Barkun, A
   Love, J
   Gould, M
   Pluta, H
   Steinhart, AH
AF Barkun, Alan
   Love, Jonathan
   Gould, Michael
   Pluta, Henryk
   Steinhart, A. Hillary
TI Bile acid malabsorption in chronic diarrhea: Pathophysiology and
   treatment
SO CANADIAN JOURNAL OF GASTROENTEROLOGY
LA English
DT Review
DE Bile acid malabsorption; Cholestyramine; Chronic diarrhea; Enterohepatic
   circulation; FGF19; SeHCAT
ID IRRITABLE-BOWEL-SYNDROME; CHRONIC WATERY DIARRHEA; GROWTH-FACTOR 19;
   ENTEROHEPATIC CIRCULATION; SEHCAT TEST; GASTROINTESTINAL SYMPTOMS; HUMAN
   ILEAL; CHOLESTEROL; TRANSIT; CHOLESTYRAMINE
AB BACKGROUND: Bile acid malabsorption (BAM) is a common but frequently under-recognized cause of chronic diarrhea, with an estimated prevalence of 4% to 5%.
   METHODS: The published literature for the period 1965 to 2012 was examined for articles regarding the pathophysiology and treatment of BAM to provide an overview of the management of BAM in gastroenterology practice.
   RESULTS: BAM is classified as type 1 (secondary to ileal dysfunction), type 2 (idiopathic) or type 3 (secondary to gastrointestinal disorders not associated with ileal dysfunction). The estimated prevalence of BAM is >90% in patients with resected Crohn disease (CD) and 11% to 52% of unresected CD patients (type 1); 33% in diarrhea-predominant irritable bowel syndrome (type 2); and is a frequent finding postcholecystectomy or postvagotomy (type 3). Investigations include BAM fecal bile acid assay, 23-seleno-25-homo-tauro-cholic acid (SeHCAT) testing and high-performance liquid chromatography of serum 7-alpha-OH-4-cholesten-3-one (C4), to determine the level of bile acid synthesis. A less time-consuming and expensive alternative in practice is an empirical trial of the bile acid sequestering agent cholestyramine. An estimated 70% to 96% of chronic diarrhea patients with BAM respond to short-course cholestyramine. Adverse effects include constipation, nausea, borborygmi, flatulence, bloating and abdominal pain. Other bile acid sequestering agents, such as colestipol and colesevelam, are currently being investigated for the treatment of BAM-associated diarrhea.
   CONCLUSIONS: BAM is a common cause of chronic diarrhea presenting in gastroenterology practice. In accordance with current guidelines, an empirical trial of a bile acid sequestering agent is warranted as part of the clinical workup to rule out BAM.
C1 [Barkun, Alan] McGill Univ, Div Gastroenterol, Montreal, PQ, Canada.
   [Love, Jonathan] Univ Calgary, Div Gastroenterol, Calgary, AB, Canada.
   [Gould, Michael] Toronto Digest Dis Associates Inc, Toronto, ON, Canada.
   [Pluta, Henryk] Gastroenterol & Hepatol Clin, Abbotsford, BC, Canada.
   [Steinhart, A. Hillary] Mt Sinai Hosp, Div Gastroenterol, Toronto, ON M5G 1X5, Canada.
   [Steinhart, A. Hillary] Univ Hlth Network, Toronto, ON, Canada.
RP Barkun, A (reprint author), McGill Univ, Room D7-185,1650 Cedar Ave, Montreal, PQ H3G 1A4, Canada.
EM alan.barkun@muhc.mcgill.ca
FU Pendopharm, a division of Pharmascience Inc.
FX Editorial assistance was provided by Steven Manners of Communications
   Lansdowne through a grant from Pendopharm, a division of Pharmascience
   Inc.
NR 82
TC 0
Z9 0
PU PULSUS GROUP INC
PI OAKVILLE
PA 2902 S SHERIDAN WAY, OAKVILLE, ONTARIO L6J 7L6, CANADA
SN 0835-7900
J9 CAN J GASTROENTEROL
JI Can. J. Gastroenterol.
PD NOV
PY 2013
VL 27
IS 11
BP 653
EP 659
PG 7
WC Gastroenterology & Hepatology
SC Gastroenterology & Hepatology
GA 268JD
UT WOS:000328165300010
ER

PT J
AU Bertrand, J
   Tennoune, N
   Marion-Letellier, R
   Goichon, A
   Chan, P
   Mbodji, K
   Vaudry, D
   Dechelotte, P
   Coeffier, M
AF Bertrand, Julien
   Tennoune, Naouel
   Marion-Letellier, Rachel
   Goichon, Alexis
   Chan, Philippe
   Mbodji, Khaly
   Vaudry, David
   Dechelotte, Pierre
   Coeffier, Moise
TI Evaluation of ubiquitinated proteins by proteomics reveals the role of
   the ubiquitin proteasome system in the regulation of Grp75 and Grp78
   chaperone proteins during intestinal inflammation
SO PROTEOMICS
LA English
DT Article
DE Cell biology; HSPs; Inflammation; Intestine; Proteasome; Ubiquitin
ID ENDOPLASMIC-RETICULUM STRESS; IRRITABLE-BOWEL-SYNDROME;
   ULCERATIVE-COLITIS; EPITHELIAL-CELL; HSP70 FAMILY; DISEASE; EXPRESSION;
   DEGRADATION; MODULATION; INHIBITORS
AB The ubiquitin proteasome system (UPS) is the major pathway of intracellular protein degradation and may be involved in the pathophysiology of inflammatory bowel diseases or irritable bowel syndrome. UPS specifically degrades proteins tagged with an ubiquitin chain. We aimed to identify polyubiquitinated proteins during inflammatory response in intestinal epithelial HCT-8 cells by a proteomic approach. HCT-8 cells were incubated with interleukin 1, tumor necrosis factor-, and interferon- for 2 h. Total cellular protein extracts were separated by 2D gel electrophoresis and analyzed by an immunodetection using antiubiquitin antibody. Differential ubiquitinated proteins were then identified by LC-ESI MS/MS. Seven proteins were differentially ubiquitinated between control and inflammatory conditions. Three of them were chaperones: Grp75 and Hsc70 were more ubiquitinated (p < 0.05) and Grp78 was less ubiquitinated (p < 0.05) under inflammatory conditions. The results for Grp75 and Grp78 were then confirmed in HCT-8 cells and in 2-4-6-trinitrobenzen sulfonic acid induced colitis in rats mimicking inflammatory bowel disease by immunoprecipitation. No difference was observed in irritable bowel syndrome like model. In conclusion, we showed that a proteomic approach is suitable to identify ubiquitinated proteins and that UPS-regulated expression of Grp75 and Grp78 may be involved in inflammatory response. Further studies should lead to the identification of ubiquitin ligases responsible for Grp75 and Grp78 ubiquitination.
C1 [Bertrand, Julien; Tennoune, Naouel; Marion-Letellier, Rachel; Goichon, Alexis; Mbodji, Khaly; Dechelotte, Pierre; Coeffier, Moise] Univ Rouen, INSERM, U1073, F-76183 Rouen, France.
   [Bertrand, Julien; Tennoune, Naouel; Marion-Letellier, Rachel; Goichon, Alexis; Chan, Philippe; Mbodji, Khaly; Vaudry, David; Dechelotte, Pierre; Coeffier, Moise] Univ Rouen, Inst Res & Innovat Biomed, F-76183 Rouen, France.
   [Chan, Philippe; Vaudry, David] Platform Prote PISSARO, Mont St Aignan, France.
   [Vaudry, David] Univ Rouen, INSERM, U982, Mont St Aignan, France.
   [Dechelotte, Pierre; Coeffier, Moise] Rouen Univ Hosp, Nutr Unit, Rouen, France.
RP Coeffier, M (reprint author), Univ Rouen, INSERM, U1073, 22 Blvd Gambetta, F-76183 Rouen, France.
EM moise.coeffier@univ-rouen.fr
NR 44
TC 1
Z9 1
PU WILEY-BLACKWELL
PI HOBOKEN
PA 111 RIVER ST, HOBOKEN 07030-5774, NJ USA
SN 1615-9853
EI 1615-9861
J9 PROTEOMICS
JI Proteomics
PD NOV
PY 2013
VL 13
IS 22
BP 3284
EP 3292
DI 10.1002/pmic.201300082
PG 9
WC Biochemical Research Methods; Biochemistry & Molecular Biology
SC Biochemistry & Molecular Biology
GA 265VG
UT WOS:000327979600008
ER

PT J
AU Tan, W
   Zhou, W
   Luo, HS
   Liang, CB
   Xia, H
AF Tan, W.
   Zhou, W.
   Luo, H. -S.
   Liang, C. -B.
   Xia, H.
TI The inhibitory effect of melatonin on colonic motility disorders induced
   by water avoidance stress in rats
SO EUROPEAN REVIEW FOR MEDICAL AND PHARMACOLOGICAL SCIENCES
LA English
DT Article
DE Melatonin; Stress; Serotonin; Colon; Contraction
ID IRRITABLE-BOWEL-SYNDROME; URINARY-BLADDER; MODEL; CONTRACTION;
   DEFECATION; RECEPTORS; INTESTINE; SYMPTOMS; CHANNELS; TRANSIT
AB OBJECTIVES: Psychological stress is involved in the etiology of functional gastrointestinal disease (FGID). Accumulations of chronic continuous stress associate with the symptoms of the gastrointestinal tract (GIT) including abdominal discomfort, pain, constipation or diarrhea. Melatonin (MT) is a neurohormone which mainly synthesized in the pineal gland and GIT, has been shown to alleviate the stress and regulate the intestinal motility. Although melatonin attenuated abnormal defecation induced by stress, the mechanisms of the effect are not fully elucidated. This study sought to investigate the effect of melatonin (MT) on colonic smooth muscle contractility disorders induced by chronic water avoidance stress (WAS).
   MATERIALS AND METHODS: 36 adult Wistar rats were divided into three groups [Control+V (vehicle solution), WAS+V, WAS+MT]. The WAS+V and WAS+MT groups were suffered from WAS for one hour daily for 10 days. Melatonin was given 30 min before stress session in the WAS+MT group. Colonic motility was assessed using the numbers of fecal pellet output. The concentrations of melatonin and serotonin (5-HT) were measured through ELISA method. The contractions of isolated colonic strips were assessed through isometric force transducer.
   RESULTS: The numbers of fecal output was increased in the WAS+V group, and melatonin attenuates the increased fecal pellet output induced by WAS. The concentrations of 5-HT was increased by WAS, and melatonin decreased the augment in the concentration of 5-HT. In the part of contraction recording of colonic smooth muscle, melatonin inhibited the fortified spontaneous contraction induced by WAS, and decreased the amplitude of spontaneous contraction stimulated by Ach and KCl after WAS treatment.
   CONCLUSIONS: Melatonin could inhibit WAS induced fecal output pellets by inactivating the 5-HT pathway, may interact with calcium channel and inhibit the influx of calcium.
C1 [Tan, W.; Zhou, W.; Luo, H. -S.; Liang, C. -B.; Xia, H.] Wuhan Univ, Dept Gastroenterol, Renmin Hosp, Wuhan 430072, Peoples R China.
RP Luo, HS (reprint author), Wuhan Univ, Dept Gastroenterol, Renmin Hosp, Wuhan 430072, Peoples R China.
EM tanwei_2000@163.com
FU National Natural Science Foundation of China [30871148]
FX This work was supported by National Natural Science Foundation of China
   (No. 30871148).
NR 32
TC 0
Z9 0
PU VERDUCI PUBLISHER
PI ROME
PA VIA GREGORIO VII, ROME, 186-00165, ITALY
SN 1128-3602
J9 EUR REV MED PHARMACO
JI Eur. Rev. Med. Pharmacol. Sci.
PD NOV
PY 2013
VL 17
IS 22
BP 3060
EP 3067
PG 8
WC Pharmacology & Pharmacy
SC Pharmacology & Pharmacy
GA 267GR
UT WOS:000328085300013
ER

PT J
AU Abdullah-Koolmees, H
   Gardarsdottir, H
   Stoker, LJ
   Vuyk, J
   Egberts, TCG
   Heerdink, ER
AF Abdullah-Koolmees, H.
   Gardarsdottir, H.
   Stoker, L. J.
   Vuyk, J.
   Egberts, T. C. G.
   Heerdink, E. R.
TI Prevalence of Medication Use for Somatic Disease in Institutionalized
   Psychiatric Patients
SO PHARMACOPSYCHIATRY
LA English
DT Article
DE prevalence; somatic medication; psychiatric patients; drug intraction
ID NONSTEROIDAL ANTIINFLAMMATORY DRUGS; MEDICALLY UNEXPLAINED SYMPTOMS;
   POSTTRAUMATIC-STRESS-DISORDER; IRRITABLE-BOWEL-SYNDROME;
   CONTROLLED-TRIAL; META-ANALYSIS; ILLNESS; RISK; SCHIZOPHRENIA; HEALTH
AB Introduction: Psychiatric patients may use medications for their psychiatric condition as well as for treating concurrent somatic diseases or somatic side effects of psychiatric medicines. The objective of this study was to estimate the prevalence of use of medication for somatic disease in institutionalized psychiatric patients and changes therein during 2006-2010.
   Method: A cross-sectional study in institutionalized psychiatric patients was performed. Medication use for somatic disease on 10 time points between 2006 and 2010 was investigated and stratified by gender, age, psychiatric medication class and the number of different psychiatric medication classes used.
   Results: The prevalence of use of medication for somatic disease increased from 67.5% in 2006 to 76.9% in 2010. The median number of medications used for somatic disease per patient was 3 between 2006 and 2010. Approximately one-third (34.1%) of the patients received 3 medications intended for treating somatic disease in 2006 which increased to 46.3% in 2010. In 2010, the prevalence of medication use for somatic disease was highest for analgesics and antirheumatics (34.0%), acid and bowel related medication (25.6%) and anticholinergic medication (24.2%). Medication use for somatic disease was highest in patients 60 years (95.3%), patients treated with more than one psychiatric medication class (87.5%) and patients treated with mood stabilizers (90.6%).
   Discussion: Somatic medication use is high in institutionalized psychiatric patients. More attention is needed for co-use of psychiatric and somatic medications to prevent side effects, drug-disease or drug-drug interactions. More research is needed to investigate if somatic care is optimal in institutionalized psychiatric patients.
C1 [Abdullah-Koolmees, H.; Gardarsdottir, H.; Egberts, T. C. G.; Heerdink, E. R.] Univ Utrecht, Dept Pharmacoepidemiol & Clin Pharmacol, NL-3508 TB Utrecht, Netherlands.
   [Abdullah-Koolmees, H.; Stoker, L. J.; Vuyk, J.; Heerdink, E. R.] Altrecht Inst Mental Hlth Care, Den Dolder, Netherlands.
   [Abdullah-Koolmees, H.; Stoker, L. J.; Vuyk, J.; Heerdink, E. R.] Altrecht Inst Mental Hlth Care, Utrecht, Netherlands.
   [Gardarsdottir, H.; Egberts, T. C. G.; Heerdink, E. R.] Univ Med Ctr Utrecht, Dept Clin Pharm, Utrecht, Netherlands.
RP Heerdink, ER (reprint author), Univ Utrecht, Dept Pharmacoepidemiol & Clin Pharmacol, POB 80082, NL-3508 TB Utrecht, Netherlands.
EM E.R.heerdink@uu.nl
RI Heerdink, Eibert/H-6007-2014
OI Heerdink, Eibert/0000-0002-5946-7209
FU Netherlands Organisation for Health Research and Development (ZonMW);
   Dutch Health Care Insurance Board (CVZ); Royal Dutch Pharmacists
   Association (KNMP); Top Institute Pharma; EU Innovative Medicines
   Initiative (IMI); EU 7th Framework Program (FP7); Dutch Ministry of
   Health and industry; GlaxoSmithKline; Pfizer
FX The Division of Pharmacoepidemiology & Clinical Pharmacology has
   received unrestricted funding from the Netherlands Organisation for
   Health Research and Development (ZonMW), the Dutch Health Care Insurance
   Board (CVZ), the Royal Dutch Pharmacists Association (KNMP), the
   private-public funded Top Institute Pharma (www.tipharma.nl), includes
   co-funding from universities, government, and industry), the EU
   Innovative Medicines Initiative (IMI), the EU 7th Framework Program
   (FP7), the Dutch Ministry of Health and industry (including
   GlaxoSmithKline, Pfizer, and others).
NR 39
TC 0
Z9 0
PU GEORG THIEME VERLAG KG
PI STUTTGART
PA RUDIGERSTR 14, D-70469 STUTTGART, GERMANY
SN 0176-3679
EI 1439-0795
J9 PHARMACOPSYCHIATRY
JI Pharmacopsychiatry
PD NOV
PY 2013
VL 46
IS 7
BP 274
EP 280
DI 10.1055/s-0033-1354405
PG 7
WC Pharmacology & Pharmacy; Psychiatry
SC Pharmacology & Pharmacy; Psychiatry
GA 262ZU
UT WOS:000327777200004
ER

PT J
AU Keller, J
   Layer, P
AF Keller, J.
   Layer, P.
TI Functional gastrointestinal diseases
SO INTERNIST
LA German
DT Article
DE Functional gastrointestinal disease; Functional dyspepsia; Irritable
   bowel syndrome; Postinfectious disease; Alarm symptom
ID IRRITABLE-BOWEL-SYNDROME; METABOLIC DISEASES; GERMAN SOCIETY;
   CLINICAL-TRIAL; MOTILITY DGNM; NEUROGASTROENTEROLOGY; DYSPEPSIA;
   RECOMMENDATIONS; DISORDERS; CONSTIPATION
AB Functional dyspepsia (FD) and irritable bowel syndrome (IBS) are the most important functional gastrointestinal diseases (FGID), and both affect about 5-15 % of the German population. The patients' symptoms are caused by disturbances of gastrointestinal (GI) motility, secretion and sensitivity. Central processing of visceral afferences is disturbed, and the course of the disease and individual symptom perception are influenced by psychosocial factors. Diagnosis of FD and IBS is based on a compatible symptom pattern, absence of alarm symptoms and exclusion of relevant differential diagnoses. The diagnosis of FD requires a normal upper GI endoscopy. Current German guidelines also demand a normal colonoscopy for diagnosis of IBS. Basic therapeutic measures include explanation of the nature of the disease and its harmlessness quo ad vitam . Individual trigger factors should be identified and eliminated if possible. Drug therapy of persisting complaints is guided by the dominant symptom.
C1 [Keller, J.; Layer, P.] Israelit Krankenhaus, Med Klin, D-22297 Hamburg, Germany.
RP Keller, J (reprint author), Israelit Krankenhaus, Med Klin, Orchideenstieg 14, D-22297 Hamburg, Germany.
EM j.keller@ik-h.de
NR 21
TC 0
Z9 0
PU SPRINGER
PI NEW YORK
PA 233 SPRING ST, NEW YORK, NY 10013 USA
SN 0020-9554
EI 1432-1289
J9 INTERNIST
JI Internist
PD NOV
PY 2013
VL 54
IS 11
BP 1337
EP 1347
DI 10.1007/s00108-013-3379-4
PG 11
WC Medicine, General & Internal
SC General & Internal Medicine
GA 258BY
UT WOS:000327434700008
ER

PT J
AU Mak, GZ
   Speaker, C
   Anderson, K
   Stiles-Shields, C
   Lorenz, J
   Drossos, T
   Liu, DC
   Skelly, CL
AF Mak, Grace Z.
   Speaker, Christopher
   Anderson, Kristen
   Stiles-Shields, Colleen
   Lorenz, Jonathan
   Drossos, Tina
   Liu, Donald C.
   Skelly, Christopher L.
TI Median arcuate ligament syndrome in the pediatric population
SO JOURNAL OF PEDIATRIC SURGERY
LA English
DT Article
DE Celiac artery; Vascular compression; Functional abdominal pain
ID IRRITABLE-BOWEL-SYNDROME; ARTERY COMPRESSION SYNDROME; FUNCTIONAL
   GASTROINTESTINAL DISORDERS; MAGNETIC-RESONANCE ANGIOGRAPHY;
   PLACEBO-CONTROLLED TRIAL; CELIAC ARTERY; LAPAROSCOPIC RELEASE; ABDOMINAL
   ANGINA; DOUBLE-BLIND; CHILDREN
AB Objectives: Median arcuate ligament syndrome (MALS) is a vascular compression syndrome with symptoms that overlap chronic functional abdominal pain (CFAP). We report our experience treating MALS in a pediatric cohort previously diagnosed with CFAP. Patients and Methods: We prospectively evaluated 46 pediatric (<21 years of age) patients diagnosed with MALS at a tertiary care referral center from 2008 to 2012. All patients had previously been diagnosed with CFAP. Patients were evaluated for celiac artery compression by duplex ultrasound and diagnosis was confirmed by computed tomography. Quality of life (QOL) was determined by pre- and postsurgical administration of PedsQL (TM) questionnaire. The patients underwent laparoscopic release of the median arcuate ligament overlying the celiac artery which included surgical neurolysis. We examined the hemodynamic changes in parameters of the celiac artery and perioperative QOL outcomes to determine correlation. Results: All patients had studies suggestive of MALS on duplex and computed tomography; 91% (n = 42) positive for MALS were females. All patients underwent a technically satisfactory laparoscopic surgical release resulting in a significant improvement in blood flow through the celiac artery. There were no deaths and a total of 9 complications, 8 requiring a secondary procedure; 33 patients were administered QOL surveys. 18 patients completed the survey with 15 (83%) patients reporting overall improvement in the QOL. Overall, 31/46 patients (67%) reported improvement of symptoms since the time of surgery. Conclusions: MALS was found to be more common in pediatric females than males. Laparoscopic release of the celiac artery can be performed safely in the pediatric population. Surgical release of the artery and resultant neurolysis resulted in significant improvement in the blood flow, symptoms, and overall QOL in this cohort. The overall improvement in QOL outcome measures after surgery leads us to conclude that MALS might be earlier diagnosed and possibly treated in patients with CFAP. We recommend a multidisciplinary team approach to care for these complex patients. (C) 2013 Elsevier Inc. All rights reserved.
C1 [Skelly, Christopher L.] Univ Chicago Med, Dept Surg, Sect Vasc & Endovasc Surg, Chicago, IL 60637 USA.
   [Mak, Grace Z.; Speaker, Christopher; Liu, Donald C.] Univ Chicago Med, Dept Surg, Pediat Surg Sect, Chicago, IL 60637 USA.
   [Anderson, Kristen; Stiles-Shields, Colleen; Drossos, Tina] Univ Chicago Med, Dept Psychiat & Behav Neurosci, Chicago, IL 60637 USA.
   [Lorenz, Jonathan] Univ Chicago Med, Dept Radiol, Chicago, IL 60637 USA.
RP Mak, GZ (reprint author), Univ Chicago, Med Ctr, 5839 S Maryland Ave,MC 4062, Chicago, IL 60637 USA.
EM gmak@surgery.bsd.uchicago.edu; cskelly@surgery.bsd.uchicago.edu
FU NIH [K-08-HL091053]; American Vascular Association/American College of
   Surgeons; NHLBI Jointly Sponsored Mentored Clinical Scientist
   Development Award
FX Dr. Skelly is funded by NIH K-08-HL091053 as well by the American
   Vascular Association/American College of Surgeons and NHLBI Jointly
   Sponsored Mentored Clinical Scientist Development Award. The contents of
   this study are solely the responsibility of the authors and do not
   necessarily represent the official views of the NHLBI or the NIH.
NR 33
TC 0
Z9 0
PU W B SAUNDERS CO-ELSEVIER INC
PI PHILADELPHIA
PA 1600 JOHN F KENNEDY BOULEVARD, STE 1800, PHILADELPHIA, PA 19103-2899 USA
SN 0022-3468
EI 1531-5037
J9 J PEDIATR SURG
JI J. Pediatr. Surg.
PD NOV
PY 2013
VL 48
IS 11
BP 2261
EP 2270
DI 10.1016/j.jpedsurg.2013.03.003
PG 10
WC Pediatrics; Surgery
SC Pediatrics; Surgery
GA 254CO
UT WOS:000327140800015
ER

PT J
AU van Assen, T
   de Jager-Kievit, JWAJ
   Scheltinga, MR
   Roumen, RMH
AF van Assen, Tijmen
   de Jager-Kievit, Jenneke W. A. J.
   Scheltinga, Marc R.
   Roumen, Rudi M. H.
TI Chronic Abdominal Wall Pain Misdiagnosed as Functional Abdominal Pain
SO JOURNAL OF THE AMERICAN BOARD OF FAMILY MEDICINE
LA English
DT Article
DE Abdominal Pain; Anterior Cutaneous Nerve Entrapment Syndrome; Chronic
   Pain; Irritable Bowel Syndrome; Prevalence Studies
ID NERVE ENTRAPMENT SYNDROME; IRRITABLE-BOWEL-SYNDROME; OVERLOOKED SOURCE;
   DIAGNOSIS; MANAGEMENT; TRIAL
AB Introduction: The abdominal wall is often neglected as a cause of chronic abdominal pain. The aim of this study was to identify chronic abdominal wall pain syndromes, such as anterior cutaneous nerve entrapment syndrome (ACNES), in a patient population diagnosed with functional abdominal pain, including irritable bowel syndrome, using a validated 18-item questionnaire as an identification tool.
   Methods: In this cross-sectional analysis, 4 Dutch primary care practices employing physicians who were unaware of the existence of ACNES were selected. A total of 535 patients >= 18 years old who were registered with a functional abdominal pain diagnosis were approached when they were symptomatic to complete the questionnaire (maximum 18 points). Responders who scored at least the 10-point cutoff value (sensitivity, 0.94; specificity, 0.92) underwent a diagnostic evaluation to establish their final diagnosis. The main outcome was the presence and prevalence of ACNES in a group of symptomatic patients diagnosed with functional abdominal pain.
   Results: Of 535 patients, 304 (57%) responded; 167 subjects (31%) recently reporting symptoms completed the questionnaire. Of 23 patients who scored above the 10-point cutoff value, 18 were available for a diagnostic evaluation. In half of these subjects (n = 9) functional abdominal pain (including IBS) was confirmed. However, the other 9 patients were suffering from abdominal wall pain syndrome, 6 of whom were diagnosed with ACNES (3.6% prevalence rate of symptomatic subjects; 95% confidence interval, 1.7-7.6), whereas the remaining 3 harbored a painful lipoma, an abdominal herniation, and a painful scar.
   Conclusion: A clinically relevant portion of patients previously diagnosed with functional abdominal pain syndrome in a primary care environment suffers from an abdominal wall pain syndrome such as ACNES.
C1 [van Assen, Tijmen; de Jager-Kievit, Jenneke W. A. J.; Scheltinga, Marc R.; Roumen, Rudi M. H.] Maxima Med Ctr, Dept Surg, NL-5500 MB Veldhoven, Netherlands.
   [Scheltinga, Marc R.; Roumen, Rudi M. H.] SolviMax, Ctr Excellence Chron Abdominal Wall & Groin Pain, Eindhoven, Netherlands.
RP van Assen, T (reprint author), Maxima Med Ctr, Dept Surg, Run 4600,POB 7777, NL-5500 MB Veldhoven, Netherlands.
EM tijmenvanassen@gmail.com
NR 28
TC 1
Z9 1
PU AMER BOARD FAMILY MEDICINE
PI LEXINGTON
PA 2228 YOUNG DR, LEXINGTON, KY 40505 USA
SN 1557-2625
EI 1558-7118
J9 J AM BOARD FAM MED
JI J. Am. Board Fam. Med.
PD NOV-DEC
PY 2013
VL 26
IS 6
BP 738
EP 744
DI 10.3122/jabfm.2013.06.130115
PG 7
WC Primary Health Care; Medicine, General & Internal
SC General & Internal Medicine
GA 251KV
UT WOS:000326928500016
ER

PT J
AU Grasberger, H
   Chang, L
   Shih, W
   Presson, AP
   Sayuk, GS
   Newberry, RD
   Karagiannides, I
   Pothoulakis, C
   Mayer, E
   Merchant, JL
AF Grasberger, Helmut
   Chang, Lin
   Shih, Wendy
   Presson, Angela P.
   Sayuk, Gregory S.
   Newberry, Rodney D.
   Karagiannides, Iordanis
   Pothoulakis, Charalabos
   Mayer, Emeran
   Merchant, Juanita L.
TI Identification of a Functional TPH1 Polymorphism Associated With
   Irritable Bowel Syndrome Bowel Habit Subtypes
SO AMERICAN JOURNAL OF GASTROENTEROLOGY
LA English
DT Article
ID TRYPTOPHAN-HYDROXYLASE GENE; PLASMA 5-HYDROXYTRYPTAMINE; SEROTONIN
   SYNTHESIS; PREDOMINANT; DISORDERS; TRANSPORTER; DEPRESSION; INHIBITOR;
   INVENTORY; MOTILITY
AB OBJECTIVES: Alterations in 5-hydroxytryptamine (5-HT) signaling have been implicated as a factor contributing to the altered bowel habit of irritable bowel syndrome (IBS) patients. Tryptophan hydroxylase 1 (TPH1) is the rate-limiting enzyme in enterochromaffin cell 5-HT biosynthesis. We hypothesized that genetic variants affecting TPH1 gene expression might alter intestinal 5-HT bioavailability and subsequently the propensity for distinct bowel habit subtypes in IBS. In this study, we assessed the only common TPH1 proximal promoter variant (-347C/A; rs7130929) and its association with bowel habit predominance in IBS.
   METHODS: Electrophoretic mobility shift assays were performed to assess whether the -347C/A-allele variant affects the DNA binding of nuclear factors. Genotype distribution was determined for 422 IBS patients subtyped using the Rome III criteria and for 495 healthy controls recruited from two university medical centers. Association with bowel habit was tested using a multinomial logistic regression model controlling for race, anxiety, depression, and study site.
   RESULTS: Early growth response factor 1 (EGR-1) bound with higher affinity to a site comprising the minor A-allele of single-nucleotide polymorphism (SNP) -347C/A. TPH1 genotype frequencies did not differ between IBS patients and controls overall. The CC genotype was more prevalent in the IBS-D subtype (47%) than in the IBS-C (25%) and IBS-M (37%) subtypes (P=0.039) after adjusting for race and other covariates. Colonic biopsies from a small cohort of IBS patients from one center were tested for higher TPH1 mRNA expression in samples with CC compared with the CA genotype, but the results did not reach statistical significance.
   CONCLUSIONS: The TPH1 promoter SNP -347C/A differentially binds EGR-1 and correlates with IBS bowel habit subtypes and possibly colonic TPH1 expression consistent with its role in modulating intestinal 5-HT signaling.
C1 [Grasberger, Helmut; Merchant, Juanita L.] Univ Michigan, Med Ctr, Dept Internal Med, Ann Arbor, MI 48109 USA.
   [Chang, Lin; Mayer, Emeran] Univ Calif Los Angeles, Gail & Gerald Oppenheimer Family Ctr Neurobiol St, Los Angeles, CA USA.
   [Shih, Wendy; Presson, Angela P.] Univ Calif Los Angeles, Dept Biostat, Los Angeles, CA USA.
   [Presson, Angela P.] Univ Utah, Dept Internal Med, Div Epidemiol, Salt Lake City, UT 84112 USA.
   [Sayuk, Gregory S.; Newberry, Rodney D.] Washington Univ, Div Gastroenterol, St Louis, MO USA.
   [Sayuk, Gregory S.] John Cochran Vet Affairs Med Ctr, St Louis, MO USA.
   [Karagiannides, Iordanis; Pothoulakis, Charalabos] Univ Calif Los Angeles, David Geffen Sch Med, Div Digest Dis, Inflammatory Bowel Dis Ctr, Los Angeles, CA 90095 USA.
   [Merchant, Juanita L.] Univ Michigan, Med Ctr, Dept Mol & Integrat Physiol, Ann Arbor, MI 48109 USA.
RP Merchant, JL (reprint author), Univ Michigan, Med Ctr, Dept Internal Med, 109 Zina Pitcher Pl,BSRB 2051, Ann Arbor, MI 48109 USA.
EM merchanj@umich.edu
FU NIH [R01 DK55732, P50 DK64539, R01 DK48351, RC1 DK 086150-01, K23
   D0K84113, P30 DK52574, P30 DK041301]
FX Financial support: NIH grants R01 DK55732 (J.L.M.), P50 DK64539 (L. C.,
   E. A. M.), and R01 DK48351 (E. A. M.); RC1 DK 086150-01 (C. P.); and K23
   D0K84113 (G. S. S.). The BioBank Core of the Washington University
   Digestive Diseases Research Center is supported by the NIH grant P30
   DK52574. Database support was provided by the Human Studies Core of the
   UCLA CURE Digestive Diseases Research Center and is supported by the NIH
   grant P30 DK041301.
NR 32
TC 0
Z9 0
PU NATURE PUBLISHING GROUP
PI NEW YORK
PA 75 VARICK ST, 9TH FLR, NEW YORK, NY 10013-1917 USA
SN 0002-9270
EI 1572-0241
J9 AM J GASTROENTEROL
JI Am. J. Gastroenterol.
PD NOV
PY 2013
VL 108
IS 11
BP 1766
EP 1774
DI 10.1038/ajg.2013.304
PG 9
WC Gastroenterology & Hepatology
SC Gastroenterology & Hepatology
GA 251IQ
UT WOS:000326921800012
ER

PT J
AU Park, JW
   Cho, YS
   Lee, SY
   Kim, ES
   Cho, H
   Shin, HE
   Suh, GI
   Choi, MG
AF Park, Jeong Wook
   Cho, Young-Seok
   Lee, Soo Yeon
   Kim, Eun-Sun
   Cho, Hyunjung
   Shin, Hae Eun
   Suh, Gyoung Im
   Choi, Myung-Gyu
TI Concomitant Functional Gastrointestinal Symptoms Influence Psychological
   Status in Korean Migraine Patients
SO GUT AND LIVER
LA English
DT Article
DE Gastrointestinal diseases; Migraine disorders; Prevalence; Psychological
   comorbidity; Headache-related disability
ID IRRITABLE-BOWEL-SYNDROME; CYCLIC VOMITING SYNDROME; GASTRODUODENAL
   DISORDERS; PSYCHIATRIC COMORBIDITY; GENERAL-POPULATION; HEADACHE;
   DEPRESSION; PREVALENCE; ANXIETY; QUESTIONNAIRE
AB Background/Aims: Migraine is frequently accompanied by symptoms consistent with functional gastrointestinal disorders (FGIDs). This study evaluated the prevalence of functional gastrointestinal symptoms and assessed the symptoms' relationship with the concomitant functional symptoms of anxiety, depression, and headache-related disability. Methods: This prospective study included 109 patients with migraine who were recruited from a headache clinic at a teaching hospital. The participants completed a self-administered survey that collected information on headache characteristics, functional gastrointestinal symptoms (using Rome III criteria to classify FGID), anxiety, depression, and headache-related disability. Results: In total, 71% of patients met the Rome III criteria for at least one FGID. In patients with FGID, irritable bowel syndrome was the most common symptom (40.4%), followed by nausea and vomiting syndrome (24.8%) and functional dyspepsia (23.9%). Depression and anxiety scores were significantly higher in patients meeting the criteria for any FGID. The number of the symptoms consistent with FGID in individual patients correlated positively with depression and anxiety. Conclusions: FGID symptoms defined by the Rome III criteria are highly prevalent in migraine. These symptoms correlate with psychological comorbidities, such as depression and anxiety.
C1 [Park, Jeong Wook; Shin, Hae Eun; Suh, Gyoung Im] Catholic Univ Korea, Uijeongbu St Marys Hosp, Coll Med, Dept Neurol, Uijongbu 480717, South Korea.
   [Cho, Young-Seok; Lee, Soo Yeon; Kim, Eun-Sun] Catholic Univ Korea, Uijeongbu St Marys Hosp, Coll Med, Dept Gastroenterol, Uijongbu 480717, South Korea.
   [Cho, Hyunjung] Korea Univ Technol & Educ, MOT Cluster, Cheonan, South Korea.
   [Choi, Myung-Gyu] Catholic Univ Korea, Seoul St Marys Hosp, Coll Med, Dept Gastroenterol, Seoul, South Korea.
RP Cho, YS (reprint author), Catholic Univ Korea, Uijeongbu St Marys Hosp, Coll Med, Dept Gastroenterol, 271 Cheonbo Ro, Uijongbu 480717, South Korea.
EM yscho@catholic.ac.kr
RI Choi, Myung-Gyu/D-6079-2014
OI Choi, Myung-Gyu/0000-0003-4083-5187
FU National Research Foundation of Korea; Ministry of Education, Science
   and Technology [2012-0006902]
FX This research was supported, in part, by Basic Science Research Program
   through the National Research Foundation of Korea funded by the Ministry
   of Education, Science and Technology (2012-0006902).
NR 37
TC 0
Z9 0
PU EDITORIAL OFFICE GUT & LIVER
PI SEOUL
PA 305 LOTTE GOLD ROSE II, 890-59, DAECHI 4-DONG, GANGNAM-GU, SEOUL,
   135-839, SOUTH KOREA
SN 1976-2283
EI 2005-1212
J9 GUT LIVER
JI Gut Liver
PD NOV
PY 2013
VL 7
IS 6
BP 668
EP 674
DI 10.5009/gnl.2013.7.6.668
PG 7
WC Gastroenterology & Hepatology
SC Gastroenterology & Hepatology
GA 252YG
UT WOS:000327048200006
ER

PT J
AU Mann, J
   Shuster, J
   Moawad, N
AF Mann, Julie
   Shuster, Jonathan
   Moawad, Nash
TI Attributes and Barriers to Care of Pelvic Pain in University Women
SO JOURNAL OF MINIMALLY INVASIVE GYNECOLOGY
LA English
DT Article
DE Barriers to care; Dyspareunia; Gynecology; Pelvic pain; University women
ID IRRITABLE-BOWEL-SYNDROME; DIVERTICULAR-DISEASE; VULVAR PAIN; PREVALENCE;
   DYSMENORRHEA; DYSPAREUNIA; ENDOMETRIOSIS; DIAGNOSIS; PATTERNS; ETIOLOGY
AB Study Objective: To describe rates of pelvic pain in university women ages 18 and older and to explore the bathers to adequate health care for pelvic pain in this population.
   Design: A cross-sectional study (Canadian Task Force classification II-2).
   Setting: University of Florida, Gainesville, FL.
   Patients: A total of 2000 female students at the University of Florida were randomly selected for participation.
   Interventions: The 2000 sample members were sent a questionnaire to be completed online.
   Measurements and Main Results: The online questionnaire was hosted through the REDCap electronic data capture tool hosted at the University of Florida. This questionnaire included demographic items, general health and health behavior questions, measures to assess different types of pelvic pain (e.g., dysmenorrheal; dyspareunia; urinary, bowel, and vulvar pain), items regarding barriers to care for pelvic pain problems, and quality of life measures. Data were exported to SAS software (SAS Institute Inc., Cary, NC) for analysis. Of the 2000 subjects who received the questionnaire invitation, 390 filled out the questionnaire, yielding a response rate of 19.5%. Respondents' ages ranged from 18 to 62 with a mean of 23 years. A total of 72.8% of respondents reported experiencing pelvic pain over the past 12 months. Dysmenorrhea was reported by nearly 80% of participants, over one third of participants noted deep dyspareunia, and a significant proportion of participants reported symptoms related to bowel movements. Vulvar symptoms, including superficial dyspareunia, were reported by 21.5% of participants. Most participants with pelvic pain (78.8%) have not received any diagnosis for their pain, whereas 73.6% reported not yet having visited a doctor. Significant barriers to receiving adequate medical care were reported, including difficulty with insurance coverage and physicians' lack of time and knowledge or interest in chronic pelvic pain conditions.
   Conclusion: Pelvic pain in younger women is a critical public health issue experienced by a significant portion of the population. Significant awareness deficits and barriers to care exist. Careful study of the barriers to receiving adequate medical care reported by these women will allow researchers to describe how best to improve care for these syndromes. (C) 2013 AAGL. All rights reserved.
C1 [Mann, Julie] Univ Florida, Coll Publ Hlth & Hlth Profess, Gainesville, FL 32610 USA.
   [Shuster, Jonathan] Univ Florida, Dept Hlth Outcomes & Policy, Gainesville, FL 32610 USA.
   [Moawad, Nash] Univ Florida, Dept Minimally Invas Gynecol Surg, Dept Obstet & Gynecol, Coll Med, Gainesville, FL 32610 USA.
RP Mann, J (reprint author), Univ Florida, Coll Publ Hlth & Hlth Profess, POB 100294, Gainesville, FL 32610 USA.
EM julie.m.mann@gmail.com
FU National Institutes of Health from the National Center for Advancing
   Translational Science [1UL1TR000064]
FX Supported by National Institutes of Health grant 1UL1TR000064 from the
   National Center for Advancing Translational Science.
NR 33
TC 0
Z9 0
PU ELSEVIER SCIENCE INC
PI NEW YORK
PA 360 PARK AVE SOUTH, NEW YORK, NY 10010-1710 USA
SN 1553-4650
EI 1553-4669
J9 J MINIM INVAS GYN
JI J. Mimim. Invasive Gynecol.
PD NOV-DEC
PY 2013
VL 20
IS 6
BP 811
EP 818
DI 10.1016/j.jmig.2013.05.003
PG 8
WC Obstetrics & Gynecology
SC Obstetrics & Gynecology
GA 253QG
UT WOS:000327103800016
ER

PT J
AU van der Veek, SMC
   Derkx, BHF
   Benninga, MA
   Boer, F
   de Haan, E
AF van der Veek, Shelley M. C.
   Derkx, Bert H. F.
   Benninga, Marc A.
   Boer, Frits
   de Haan, Else
TI Cognitive Behavior Therapy for Pediatric Functional Abdominal Pain: A
   Randomized Controlled Trial
SO PEDIATRICS
LA English
DT Article
DE functional abdominal pain; cognitive behavior therapy; randomized
   controlled trial
ID IRRITABLE-BOWEL-SYNDROME; FAMILY INTERVENTION; CLINICAL-SIGNIFICANCE;
   DISABILITY INVENTORY; CHILDREN; PSYCHOTHERAPY; PARENTS; DEPRESSION;
   ANXIETY; ADOLESCENTS
AB OBJECTIVE: This randomized controlled trial investigated the effectiveness of a 6-session protocolized cognitive behavior therapy (CBT) compared with 6 visits to a pediatrician (intensive medical care; IMC) for the treatment of pediatric functional abdominal pain (FAP).
   METHODS: One hundred four children aged 7 to 18 were randomized to CBT or IMC. CBT was delivered primarily by trained master's degree students in psychology; IMC was delivered by pediatricians or pediatric gastroenterologists. Assessments were performed pretreatment, posttreatment, and at 6- and 12-month follow-up. Primary outcomes were level of abdominal pain (AP) as reported on questionnaires and diaries. Secondary outcomes were other gastrointestinal complaints, functional disability, other somatic complaints, anxiety, depression, and quality of life.
   RESULTS: Both CBT and IMC resulted in a significant decrease in AP (P < .001), but no significant difference was found between the treatments in their effectiveness (P > .05 for all end points). According to the questionnaire-derived data, 1 year after treatment, 60% of children that received CBT had significantly improved or recovered, versus 56.4% of children receiving IMC, which did not significantly differ (P = .47). These percentages were 65.8% versus 62.8% according to the diary-derived data, which also did not significantly differ (P = .14). Additionally, nearly all secondary outcomes improved after treatment.
   CONCLUSIONS: CBT was equally effective as IMC in reducing AP in children with FAP. More research into the specific working mechanisms of CBT for pediatric FAP is needed.
C1 [van der Veek, Shelley M. C.; Boer, Frits; de Haan, Else] Univ Amsterdam, Acad Med Ctr, Dept Child & Adolescent Psychiat, NL-1105 AZ Amsterdam, Netherlands.
   [Derkx, Bert H. F.; Benninga, Marc A.] Emma Childrens Hosp, Acad Med Ctr, Amsterdam, Netherlands.
RP van der Veek, SMC (reprint author), Leiden Univ, Dept Child & Family Studies, POB 9555, NL-2300 RB Leiden, Netherlands.
EM sveek@fsw.leidenuniv.nl
FU Dutch Digestive Foundation [SWO 05-09]
FX The current study was funded by the Dutch Digestive Foundation, grant
   SWO 05-09.
NR 40
TC 2
Z9 2
PU AMER ACAD PEDIATRICS
PI ELK GROVE VILLAGE
PA 141 NORTH-WEST POINT BLVD,, ELK GROVE VILLAGE, IL 60007-1098 USA
SN 0031-4005
EI 1098-4275
J9 PEDIATRICS
JI Pediatrics
PD NOV
PY 2013
VL 132
IS 5
BP E1163
EP E1172
DI 10.1542/peds.2013-0242
PG 10
WC Pediatrics
SC Pediatrics
GA 245PE
UT WOS:000326475000007
ER

PT J
AU Rastall, RA
AF Rastall, Robert A.
TI Gluco and galacto-oligosaccharides in food: update on health effects and
   relevance in healthy nutrition
SO CURRENT OPINION IN CLINICAL NUTRITION AND METABOLIC CARE
LA English
DT Review
DE galacto-oligosaccharides; gluco-oligosaccharides; prebiotics
ID IN-VITRO FERMENTATION; IRRITABLE-BOWEL-SYNDROME; FECAL MICROBIOTA;
   BIFIDOBACTERIA; SYMPTOMS; TRIAL; RATS
AB Purpose of reviewMuch of the recent research literature in the field of prebiotics is on galacto-oligosaccharides. Gluco-oligosaccharides represent an interesting emerging class of candidate prebiotics.Recent findingsRecent research on galacto-oligosaccharides has shown that these can have a positive impact on immunity, calcium absorption and markers of metabolic syndrome. The fact that galacto-oligosaccharides and gluco-oligosaccharides are enzymatically manufactured means that novel forms have been produced, and preliminary evaluation looks to be encouraging.SummaryGalacto-oligosaccharides are rapidly gaining an impressive weight of evidence for health effects in humans. The field will generate novel molecules, which may be considered as prebiotics in the future.
C1 Univ Reading, Dept Food & Nutr Sci, Reading RG6 7AP, Berks, England.
RP Rastall, RA (reprint author), Univ Reading, Dept Food & Nutr Sci, POB 226, Reading RG6 7AP, Berks, England.
EM r.a.rastall@reading.ac.uk
NR 25
TC 1
Z9 1
PU LIPPINCOTT WILLIAMS & WILKINS
PI PHILADELPHIA
PA 530 WALNUT ST, PHILADELPHIA, PA 19106-3621 USA
SN 1363-1950
EI 1473-6519
J9 CURR OPIN CLIN NUTR
JI Curr. Opin. Clin. Nutr. Metab. Care
PD NOV
PY 2013
VL 16
IS 6
BP 675
EP 678
DI 10.1097/MCO.0b013e328365b5fd
PG 4
WC Endocrinology & Metabolism; Nutrition & Dietetics
SC Endocrinology & Metabolism; Nutrition & Dietetics
GA 247BA
UT WOS:000326586800011
ER

PT J
AU Kartha, GK
   Kerr, H
   Shoskes, DA
AF Kartha, Ganesh K.
   Kerr, Hannah
   Shoskes, Daniel A.
TI Clinical phenotyping of urologic pain patients
SO CURRENT OPINION IN UROLOGY
LA English
DT Review
DE pain; phenotype; prostate; prostatitis
ID QUALITY-OF-LIFE; INTERSTITIAL CYSTITIS; MICROSURGICAL DENERVATION;
   CHRONIC PROSTATITIS; CHRONIC ORCHIALGIA; SYMPTOM SEVERITY; SPERMATIC
   CORD; MEN; UPOINT; CLASSIFICATION
AB Purpose of reviewUrologic pain conditions such as chronic prostatitis/chronic pelvic pain syndrome, interstitial cystitis/bladder pain syndrome and chronic orchialgia are common, yet diagnosis and treatment are challenging. Current therapies often fail to show efficacy in randomized controlled studies. Lack of efficacy may be due to multifactorial causes and heterogeneity of patient presentation. Efforts have been made to map different phenotypes in patients with urologic pain conditions to tailor more effective therapies. This review will look at current literature on phenotype classification in urologic pain patients and their use in providing effective therapy.Recent findingsThere has been validation of the UPOINT' system (urinary symptoms, psychosocial dysfunction, organ specific findings, infection, neurologic/systemic and tenderness of muscle) to better categorize male chronic prostatitis/chronic pelvic pain syndrome and interstitial cystitis/bladder pain syndrome. Refinement of domain systems and recent cluster analysis has suggested possible central processes involved in urologic pain conditions similar to systemic pain syndromes such as fibromyalgia, chronic fatigue and irritable bowel syndrome.SummaryDomain characterization of urologic pain conditions via phenotype mapping can be used to better understand causes of chronic pain and hopefully provide more effective, targeted and multimodal therapy.
C1 [Kartha, Ganesh K.; Kerr, Hannah; Shoskes, Daniel A.] Cleveland Clin, Glickman Urol & Kidney Inst, Cleveland, OH 44195 USA.
RP Shoskes, DA (reprint author), Cleveland Clin, Glickman Urol & Kidney Inst, 9500 Euclid Ave,Desk Q10-1, Cleveland, OH 44195 USA.
EM dshoskes@gmail.com
NR 36
TC 2
Z9 2
PU LIPPINCOTT WILLIAMS & WILKINS
PI PHILADELPHIA
PA 530 WALNUT ST, PHILADELPHIA, PA 19106-3621 USA
SN 0963-0643
EI 1473-6586
J9 CURR OPIN UROL
JI Curr. Opin. Urol.
PD NOV
PY 2013
VL 23
IS 6
BP 560
EP 564
DI 10.1097/MOU.0b013e3283652a9d
PG 5
WC Urology & Nephrology
SC Urology & Nephrology
GA 248YZ
UT WOS:000326743700012
ER

PT J
AU Pontari, M
   Giusto, L
AF Pontari, Michel
   Giusto, Laura
TI New developments in the diagnosis and treatment of chronic
   prostatitis/chronic pelvic pain syndrome
SO CURRENT OPINION IN UROLOGY
LA English
DT Review
DE chronic pelvic pain syndrome; neuropathic pain; prostatitis
ID NERVE GROWTH-FACTOR; SYMPTOM SEVERITY; CLINICAL-TRIAL; MEN; PLACEBO;
   DYSFUNCTION; PREGABALIN; MANAGEMENT; MOLECULE; THERAPY
AB Purpose of reviewTo describe new developments in the diagnosis and treatment of chronic prostatitis/chronic pelvic pain syndrome (CPPS).Recent findingsSymptoms in men with chronic prostatitis/CPPS appear to cluster into a group with primarily pelvic or localized disease, and a group with more systemic symptoms. Several other chronic pain conditions can be associated with chronic prostatitis/CPPS, including irritable bowel syndrome, fibromyalgia, and chronic fatigue syndrome. Markers of neurologic inflammation and autoimmune disease parallel changes in symptoms after treatment. Treatment options include new alpha-blockers, psychological intervention, and prostate-directed therapy. The areas of acupuncture and pelvic floor physical therapy/myofascial release have received increased recent attention and appear to be good options in these patients. Future therapy may include antibodies to mediators of neurogenic inflammation and even treatment of bacteria in the bowel.SummaryThe diagnosis of chronic prostatitis/CPPS must include conditions traditionally outside the scope of urologic practice but important for the care of men with chronic pelvic pain. The treatment is best done using multiple simultaneous therapies aimed at the different aspects of the condition.
C1 [Pontari, Michel; Giusto, Laura] Temple Univ Hosp & Med Sch, Dept Urol, Philadelphia, PA 19140 USA.
RP Pontari, M (reprint author), Temple Univ Hosp & Med Sch, Dept Urol, 3401 N Broad St, Philadelphia, PA 19140 USA.
EM Pontarm@tuhs.temple.edu
NR 40
TC 4
Z9 6
PU LIPPINCOTT WILLIAMS & WILKINS
PI PHILADELPHIA
PA 530 WALNUT ST, PHILADELPHIA, PA 19106-3621 USA
SN 0963-0643
EI 1473-6586
J9 CURR OPIN UROL
JI Curr. Opin. Urol.
PD NOV
PY 2013
VL 23
IS 6
BP 565
EP 569
DI 10.1097/MOU.0b013e3283656a55
PG 5
WC Urology & Nephrology
SC Urology & Nephrology
GA 248YZ
UT WOS:000326743700013
ER

PT J
AU Nellesen, D
   Yee, K
   Chawla, A
   Lewis, BE
   Carson, RT
AF Nellesen, Dave
   Yee, Kimberly
   Chawla, Anita
   Lewis, Barbara Edelman
   Carson, Robyn T.
TI A Systematic Review of the Economic and Humanistic Burden of Illness in
   Irritable Bowel Syndrome and Chronic Constipation
SO JOURNAL OF MANAGED CARE PHARMACY
LA English
DT Review
ID QUALITY-OF-LIFE; FUNCTIONAL GASTROINTESTINAL DISORDERS; GENDER-RELATED
   DIFFERENCES; HEALTH-CARE COSTS; WORK PRODUCTIVITY; UNITED-STATES;
   IMPACT; SYMPTOMS; IBS; PERSPECTIVE
AB BACKGROUND: Irritable bowel syndrome (IBS) and chronic constipation (CC) are common functional gastrointestinal disorders affecting 14% and 20% of the U.S. population, respectively. Reviews of the evidence on the burden of illness associated with IBS and CC have not been comprehensive in scope and have not provided an assessment of the distribution of health care costs across categories of resource use.
   OBJECTIVES: To (a) identify studies from any geographic region or country perspective that measure the economic burden of the disease; (b) analyze the direct (medical, drug, and other components) and indirect costs of illness; and (c) assess published evidence of the humanistic burden as measured by quality of life (QOL).
   METHODS: An electronic literature search was conducted using journal databases, including MEDLINE, The Cochrane Library, EconLit, CINAHL, and Digestive Disease Week meeting abstracts. Specific search terms used were "irritable bowel syndrome" and "chronic constipation." In databases that accommodated Boolean searches, terms related to economic and quality of life outcomes were incorporated. Studies were included if they evaluated patients with an IBS or CC diagnosis and quantitatively measured the economic or humanistic burden of disease.
   Results were descriptively analyzed. RESULTS: The search identified a total of 882 unique publications. Thirty-five articles and abstracts met the inclusion criteria. Studies included 1,706 IBS-C, 2,264 IBS-D, 2,892 IBS-A, 15,830 IBS unclassified, and 1,278 CC patients. Nineteen of 35 studies assessed cost-of-illness endpoints, and from the U.S. perspective, the direct cost per-patient for IBS ranged from $1,562 to $7,547 per year, while direct costs of CC ranged from $1,912 to $7,522 per year. From the U.S. perspective, the indirect costs of IBS ranged from $791 to $7,737 per year, and no study assessed the indirect costs of CC. For IBS, data on the distribution of costs attributable to categories of resource use varied widely, particularly outpatient costs (12.7% to >50% of total costs), inpatient costs (6.2% to 40.8%), and pharmacy or drug costs (5.9% to 46.6%). Comparable data on CC were not identified. Nineteen studies of IBS patients measured the humanistic burden of disease; 14 studies utilized SF-36; and within-study domain scores were significantly lower in IBS patients compared with non-IBS controls. Only 1 study of CC patients reported humanistic burden of disease.
   CONCLUSIONS: The studies identified in the systematic review varied in the method used to identify patients with IBS and CC. Results were not typically reported by IBS subtype. We observed a large variation in attributable direct and indirect costs and drivers of these costs. Future research should refine burden of illness estimates to subtypes so that estimates associated with IBS-C and CC are differentiated. Copyright (C) 2013, Academy of Managed Care Pharmacy. All rights reserved.
C1 [Nellesen, Dave; Yee, Kimberly; Chawla, Anita] Anal Grp Inc, Menlo Pk, CA USA.
   [Lewis, Barbara Edelman] Ironwood Pharmaceut Inc, Hlth Econ & Outcomes Res, Cambridge, MA USA.
   [Carson, Robyn T.] Forest Labs Inc, Forest Res Inst, Hlth Econ & Outcomes Res, Jersey City, NJ USA.
RP Nellesen, D (reprint author), 1010 El Camino Real,Ste 310, Menlo Pk, CA 94025 USA.
EM dnellesen@analysisgroup.com
FU Analysis Group, Inc.; Forest Laboratories, Inc.; Ironwood
   Pharmaceuticals, Inc.
FX This study was conducted by Analysis Group, Inc., which received
   consultancy fees from Forest Laboratories, Inc., and Ironwood
   Pharmaceuticals, Inc. Forest Laboratories, Inc.; Ironwood
   Pharmaceuticals, Inc.; and Analysis Group, Inc., were involved in the
   study design, literature review and interpretation, and the decision to
   submit these data for publication Funds for preparation of this
   manuscript were provided by Ironwood Pharmaceuticals, Inc., and Forest
   Laboratories, Inc.
NR 52
TC 1
Z9 1
PU ACAD MANAGED CARE PHARMACY
PI ALEXANDRIA
PA 100 N PITT ST, 400, ALEXANDRIA, VA 22314-3134 USA
SN 1083-4087
J9 J MANAGE CARE PHARM
JI J. Manag. Care Pharm.
PD NOV-DEC
PY 2013
VL 19
IS 9
BP 755
EP 764
PG 10
WC Health Care Sciences & Services; Pharmacology & Pharmacy
SC Health Care Sciences & Services; Pharmacology & Pharmacy
GA 245AI
UT WOS:000326430900004
ER

PT J
AU Gijsbers, CF
   Schweizer, JJ
   Bueller, HA
AF Gijsbers, Carolien F. M.
   Schweizer, Joachim J.
   Bueller, Hans A.
TI Protozoa as a Cause of Recurrent Abdominal Pain in Children
SO JOURNAL OF PEDIATRIC GASTROENTEROLOGY AND NUTRITION
LA English
DT Article
DE abdominal pain; Blastocystis hominis; Dientamoeba fragilis; Giardia
   lamblia; parasites; protozoa
ID IRRITABLE-BOWEL-SYNDROME; DIENTAMOEBA-FRAGILIS; INTESTINAL PARASITES;
   DIAGNOSIS; INFECTION; CRITERIA
AB Objectives:The aim of this study was to investigate whether protozoa can be identified as a cause of recurrent abdominal pain (RAP), and whether protozoan infections can be recognized by a specific clinical presentation.Methods:For 2 years, all patients (ages 4-16 years) fulfilling the Apley criteria of RAP referred to secondary care were prospectively evaluated for protozoa (Giardia lamblia, Dientamoeba fragilis, Blastocystis hominis) and treated if positive. Re-examination followed at least 10 days after treatment. Disappearance of pain with eradication and a pain-free follow-up of at least 6 months were considered to be indicative of a causal relation with RAP. The predictive value of the characteristics of the pain for protozoan infections was calculated.Results:Of 220 included patients (92 boys, mean age 8.8 years), 215 brought a stool sample; 73 (34%) carried parasites, 10 of whom had 2 parasites, 2 had 3 parasites. Sixty-five patients were treated. Twenty-five (11%) were pain-free after eradication (21 had D fragilis, 8 B hominis, 4 G lamblia), of whom 11 had another infection (2) or constipation (9) as second diagnosis for the pain. Five had recurrence of infection with D fragilis and were again pain-free with eradication. Patients with protozoa as cause of their pain did not show differences with respect to their presentation when compared with patients with an asymptomatic infection and patients without protozoa.Conclusions:Protozoa were found as the cause of pain in 6% to 11% of children with RAP. These patients did not show a characteristic presentation when compared with patients with other causes of abdominal pain.
C1 [Gijsbers, Carolien F. M.] Haga Teaching Hosp, Juliana Childrens Hosp, Dept Paediat Gastroenterol, NL-2566 MJ The Hague, Netherlands.
   [Schweizer, Joachim J.] Leiden Univ, Med Ctr, Willem Alexander Childrens Hosp, Dept Paediat Gastroenterol, Leiden, Netherlands.
   [Bueller, Hans A.] Erasmus MC, Sophia Childrens Hosp, Rotterdam, Netherlands.
RP Gijsbers, CF (reprint author), Haga Teaching Hosp, Juliana Childrens Hosp, Dept Paediat Gastroenterol, Sportlaan 600, NL-2566 MJ The Hague, Netherlands.
EM cfm.gijsbers@planet.nl
NR 24
TC 1
Z9 1
PU LIPPINCOTT WILLIAMS & WILKINS
PI PHILADELPHIA
PA 530 WALNUT ST, PHILADELPHIA, PA 19106-3621 USA
SN 0277-2116
EI 1536-4801
J9 J PEDIATR GASTR NUTR
JI J. Pediatr. Gastroenterol. Nutr.
PD NOV
PY 2013
VL 57
IS 5
BP 603
EP 606
DI 10.1097/MPG.0b013e31829f1bc0
PG 4
WC Gastroenterology & Hepatology; Nutrition & Dietetics; Pediatrics
SC Gastroenterology & Hepatology; Nutrition & Dietetics; Pediatrics
GA 248ZP
UT WOS:000326745900015
ER

PT J
AU Peat, CM
   Huang, L
   Thornton, LM
   Von Holle, AF
   Trace, SE
   Lichtenstein, P
   Pedersen, NL
   Overby, DW
   Bulik, CM
AF Peat, Christine M.
   Huang, Lu
   Thornton, Laura M.
   Von Holle, Ann F.
   Trace, Sara E.
   Lichtenstein, Paul
   Pedersen, Nancy L.
   Overby, D. Wayne
   Bulik, Cynthia M.
TI Binge eating, body mass index, and gastrointestinal symptoms
SO JOURNAL OF PSYCHOSOMATIC RESEARCH
LA English
DT Article
DE Binge eating; Body mass index; Gastroesophageal reflux disease;
   Irritable bowel syndrome
ID IRRITABLE-BOWEL-SYNDROME; GASTROESOPHAGEAL-REFLUX DISEASE; DIETARY
   RESTRAINT; NATURAL-HISTORY; UNITED-STATES; RACIAL GROUPS; RISK-FACTORS;
   DISORDERS; POPULATION; PREVALENCE
AB Objective: Symptoms of both gastroesophageal reflux disease (GERD) and irritable bowel syndrome (IBS) are frequently reported by individuals who binge eat. Higher body mass index (BMI) has also been associated with these disorders and with binge eating (BE). However, it is unknown whether BE influences GERD/IBS and how BMI might affect these associations. Thus, we examined the potential associations among BE, GERD, IBS, and BMI.
   Methods: Participants were from the Swedish Twin study of Adults: Genes and Environment (STAGE) and provided information on disordered eating behavior, BMI, gastrointestinal (GI) disorders, and commonly comorbid psychiatric and somatic illnesses. Key features of GERD and IBS were identified to create modified definitions of both disorders that were used as primary outcome variables. Logistic regression models were applied to determine the association between BE and each GERD/IBS both independently and in the context of BMI and other commonly comorbid psychiatric and somatic morbidities.
   Results: Prevalence estimates for GERD and IBS were higher among women than men (all p-values <.001). Only the association between BE and IBS was significant in both men and women after adjustment for BMI and the psychiatric/somatic morbidities.
   Conclusion: BE appears to be an important consideration in the presence of IBS symptoms in both men and women, even when considering the impact of BMI and other commonly comorbid conditions. This association underscores the importance of routine assessment of BE in patients presenting with IBS to effectively manage the concurrent presentation of these problems. (C) 2013 Elsevier Inc. All rights reserved.
C1 [Peat, Christine M.; Thornton, Laura M.; Von Holle, Ann F.; Trace, Sara E.; Bulik, Cynthia M.] Univ N Carolina, Dept Psychiat, Chapel Hill, NC 27599 USA.
   [Huang, Lu] St Jude Childrens Res Hosp, Dept Biostat, Memphis, TN 38105 USA.
   [Pedersen, Nancy L.] Karolinska Inst, Dept Med Epidemiol & Biostat, Stockholm, Sweden.
   [Lichtenstein, Paul; Pedersen, Nancy L.] Univ So Calif, Dept Psychol, Los Angeles, CA 90024 USA.
   [Overby, D. Wayne] Univ N Carolina, Dept Surg, Chapel Hill, NC USA.
   [Bulik, Cynthia M.] Univ N Carolina, Dept Nutr, Chapel Hill, NC USA.
RP Bulik, CM (reprint author), Univ N Carolina, Dept Psychiat, CB 7160,101 Manning Dr, Chapel Hill, NC 27599 USA.
EM cbulik@med.unc.edu
RI Huang, Lu/E-4250-2014
FU National Institute of Mental Health [T32MH076694]; Swedish Department of
   Higher Education; Swedish Research Council
FX Drs. Peat and Trace were supported by the National Institute of Mental
   Health grant T32MH076694 (PI: Bulik). The Swedish Twin Registry is
   supported by grants from the Swedish Department of Higher Education, and
   the Swedish Research Council. All authors reported no biomedical
[truncated: 29,155,044 more chars]
