# Supplementary material for: Invisible Brain: Knowledge in Research Works and Neuron Activity
Source: PLoS One. 2016 Jul 20;11(7):e0158590. doi: 10.1371/journal.pone.0158590 (PMC4954711; doi:10.1371/journal.pone.0158590)
Supplement: S2 File — (ZIP) [file pone.0158590.s002.zip › IrritableBowelSyndrome_pubmed.txt]

PMID- 25032373
STAT- Publisher
DA  - 20140718
ISBN- 9780309149211
ISBN- 0309149215
PB  - National Academies Press (US)
DP  - 2010
BTI - Gulf War and Health: Volume 8: Update of Health Effects of Serving in the Gulf
      War
AB  - For the United States, the 1991 Persian Gulf War was a brief and successful
      military operation with few injuries and deaths. However, soon after returning
      from duty, a large number of veterans began reporting health problems they
      believed were associated with their service in the Gulf. At the request of
      Congress, the IOM is conducting an ongoing review of the evidence to determine
      veterans' long-term health problems and what might be causing those problems. The
      fourth volume in the series, released in 2006, summarizes the long-term health
      problems seen in Gulf War veterans. In 2008, the IOM began an update to look at
      existing health problems and identify possible new ones, considering evidence
      collected since the initial summary. In this report, the IOM determines that Gulf
      War service causes post-traumatic stress disorder (PTSD) and that service is
      associated with multisymptom illness; gastrointestinal disorders such as
      irritable bowel syndrome; alcohol and other substance abuse; and anxiety
      disorders and other psychiatric disorders. To ensure that our veterans receive
      the best possible care, now and in the future, the government should continue to 
      monitor their health and conduct research to identify the best treatments to
      assist Gulf War veterans still suffering from persistent, unexplained illnesses.
CI  - Copyright 2010 by the National Academy of Sciences. All rights reserved.
CN  - Institute of Medicine (US) Committee on Gulf War and Health: Health Effects of
      Serving in the Gulf War, Update 2009
LA  - eng
PT  - Book
PL  - Washington (DC)
EDAT- 2014/07/18 06:00
MHDA- 2014/07/18 06:00
CDAT- 2014/07/18 06:00
AID - NBK220118 [bookaccession]

PMID- 25000837
OWN - NLM
STAT- In-Process
DA  - 20140708
IS  - 1898-2263 (Electronic)
IS  - 1232-1966 (Linking)
VI  - Spec no. 1
DP  - 2013
TI  - Psychological aspects of pain.
PG  - 23-7
AB  - INTRODUCTION: Pain is defined "an unpleasant sensory and emotional experience
      associated with actual or potential tissue damage, or described in terms of such 
      damage". Pain is a sensation of the body, and is always an unpleasant emotional
      experience. The role of psychology is auxiliary and supplemental to medicine.
      This is an aid addressed to the patient, physician and patient's caregivers:
      professional caregivers, family members and significant others. At each stage of 
      the diagnostic and therapeutic process, psychology offers help, both from the
      cognitive and practical aspects. OBJECTIVE: The objective of the article is to
      present important psychological aspects of studies concerning pain, and the
      psychological methods and techniques of pain treatment. STATE OF KNOWLEDGE: Pain 
      is the leading reason for patients seeking medical care and is one of the most
      disabling, burdensome, and costly conditions. Pain accompanies many diseases,
      each one of which generates unique/separate diagnostic, therapeutic and research 
      problems. DEPRESSION AND RELATED PSYCHICAL DISORDERS: There is a significant
      relationship between depression and pain symptoms, as well as between pain and
      suicidal thoughts. Patients with a long history of pain disorders also have
      increased depression and anxiety symptoms, as well as suicidal thoughts. Patients
      with more severe depression and anxiety symptoms also have an increase in pain
      problems. The intensity of pain correlates with the intensity of
      psychopathological symptoms - both with mood lowering and with anxiety symptoms
      and worry. Active pain coping strategies strive to function in spite of pain, or 
      to distract oneself from pain, are associated with adaptive functioning. Passive 
      strategies involve withdrawal or relinquishing control to an external force or
      agent and are related to greater pain and depression. Pain catastrophizing is a
      negatively distorted perception of pain as awful, horrible and unbearable.
      Catastrophizing is strongly associated with depression and pain. Studies in which
      functional magnetic resonance imaging (fMRI) was used showed that pain
      catastrophizing, independent of the influence of depression, was significantly
      associated with increased activity in brain areas related to anticipation of
      pain, attention to pain, emotional aspects of pain and motor control. Pain
      behaviour is a conditioned pain. Care and concern on the part of others,
      secondarily enhance a patient's pain behaviours, which lead to an increase in the
      intensity of the pain experienced. A history of early life adversity (ELA) -
      rejection, neglect, physical or sexual abuse is related to the development of
      irritable bowel syndrome (IBS) in adulthood. Ovarian hormones have been shown to 
      modulate pain sensitivity. IMAGING OF THE HUMAN BRAIN IN CHRONIC PAIN: Acute pain
      and chronic pain are encoded in different regions of the brain. Chronic pain can 
      be considered a driving force that carves cortical anatomy and physiology,
      creating the chronic pain brain/ mind state. Cognitive-behavioural methods of
      pain treatment in domains of pain experience, cognitive coping and appraisal
      (positive coping measures), and reduced pain experience are effective in reducing
      pain in patients.
FAU - Gorczyca, Rafal
AU  - Gorczyca R
AD  - Department of Public Health, Institute of Rural Health, Lublin, Poland.
FAU - Filip, Rafal
AU  - Filip R
AD  - Department of Clinical Endoscopy, Institute of Rural Health, Lublin, Poland.
FAU - Walczak, Ewa
AU  - Walczak E
AD  - Department of Clinical Endoscopy, Institute of Rural Health, Lublin, Poland.
LA  - eng
PT  - Journal Article
PL  - Poland
TA  - Ann Agric Environ Med
JT  - Annals of agricultural and environmental medicine : AAEM
JID - 9500166
SB  - IM
EDAT- 2014/07/09 06:00
MHDA- 2014/07/09 06:00
CRDT- 2014/07/09 06:00
AID - 1101580 [pii]
PST - ppublish
SO  - Ann Agric Environ Med. 2013;Spec no. 1:23-7.

PMID- 25000834
OWN - NLM
STAT- In-Process
DA  - 20140708
IS  - 1898-2263 (Electronic)
IS  - 1232-1966 (Linking)
VI  - Spec no. 1
DP  - 2013
TI  - Clinical approach to visceral pain in irritable bowel syndrome - pathophysiology,
      symptoms, and treatment.
PG  - 8-13
AB  - Visceral pain has been defined as a pain resulting from activation of pain
      receptors localized in mucous membrane, serous membrane, and smooth muscles of
      hollow organs. The great majority of these organs are innervated by
      parasympathetic and sympathetic outflows. Afferent nerve fibres are involved in
      conduction of both acute and persistent pain and hyperalgesia. Visceral pain
      differs significantly from other types of pain in the way it originates and in
      clinical presentation. It can be misleading as a symptom, producing several
      problems in the diagnostic process. Sometimes, severe visceral pain is observed
      in the course of non-lifethreatening functional gastrointestinal disorders, while
      slight abdominal discomfort may be a first symptom of malignant tumours. For many
      years, the treatment of visceral pain has been considered as not satisfactory
      enough and covered a wide variety of pharmacological substances. For example, the
      complex therapy of pain and other manifestations associated with irritable bowel 
      syndrome include psychotherapy/behavioural therapy, bulk-forming agents,
      probiotics, laxatives, antidiarrheals, antibacterial agents, antispasmodics, and 
      antidepressants. The current knowledge about the pathogenesis of visceral pain
      gives a rationale for the development of new, more efficacious drugs with a
      positive benefit/risk ratio. Unfortunately, experience gained so far with the use
      of some agents affecting serotoninergic transmission in the gastrointestinal
      tract have shown a serious danger associated with their administration for
      patients with irritable bowel syndrome.
FAU - Prystupa, Andrzej
AU  - Prystupa A
AD  - Department of Internal Medicine, Medical University, Lublin, Poland.
FAU - Mroz, Tomasz
AU  - Mroz T
AD  - Department of Experimental and Clinical Pharmacology, Medical University, Lublin,
      Poland.
FAU - Wojciechowska, Katarzyna
AU  - Wojciechowska K
AD  - Department of Paediatric Haematology and Oncology and Transplantology, Medical
      University, Lublin, Poland.
FAU - Mroz, Katarzyna
AU  - Mroz K
AD  - Department of Neurology, District Hospital, Lubartow, Poland.
FAU - Prystupa, Tomasz
AU  - Prystupa T
AD  - Student Research Association, Medical University of Lublin, Poland.
FAU - Nowicki, Grzegorz
AU  - Nowicki G
AD  - Department of Expert Medical Assistance with Emergency Medicine Unit, Medical
      University, Lublin, Poland.
FAU - Zaluska, Wojciech
AU  - Zaluska W
AD  - Department of Nephrology, Medical University, Lublin, Poland.
FAU - Filip, Rafal
AU  - Filip R
AD  - Department of Clinical Endoscopy, Institute of Rural Health, Lublin, Poland.
LA  - eng
PT  - Journal Article
PL  - Poland
TA  - Ann Agric Environ Med
JT  - Annals of agricultural and environmental medicine : AAEM
JID - 9500166
SB  - IM
EDAT- 2014/07/09 06:00
MHDA- 2014/07/09 06:00
CRDT- 2014/07/09 06:00
AID - 1101629 [pii]
PST - ppublish
SO  - Ann Agric Environ Med. 2013;Spec no. 1:8-13.

PMID- 24917988
OWN - NLM
STAT- PubMed-not-MEDLINE
DA  - 20140611
DCOM- 20140611
LR  - 20140613
IS  - 2050-6406 (Print)
IS  - 2050-6406 (Linking)
VI  - 1
IP  - 5
DP  - 2013 Oct
TI  - Early life factors initiate a 'vicious circle' of affective and gastrointestinal 
      symptoms: A longitudinal study.
PG  - 394-402
LID - 10.1177/2050640613498383 [doi]
AB  - OBJECTIVE: Functional gastrointestinal disorders (FGID) have been shown to be
      associated with both comorbid mood disorders and traumatic events such as abuse
      earlier in life. In a longitudinal study, we tested a model that hypothesized:
      (i) childhood abuse was associated with subsequent mood disorder and pain or
      interference in life by bowel symptoms both directly and indirectly via neurotic 
      personality; and (ii) an ongoing cycle of mood disorder impacts on bowel
      symptoms. DESIGN: Subjects from the general population classified as irritable
      bowel syndrome and/or functional dyspepsia (IBS/FD, n = 207) or free of FGID (n =
      100) were prospectively studied every 6 months over 18 months. In addition to
      bowel symptom interference and abdominal pain, measures of personality
      (neuroticism), childhood abuse history, depression, and anxiety were obtained.
      The hypothesized model was tested via Path Modelling. RESULTS: Childhood abuse
      was found to be directly associated with neuroticism but only indirectly
      associated with baseline interference and mood disorders (via neuroticism). The
      data further supported an ongoing cycle of elevations in mood disorders and
      pain/interference by bowel symptoms. The data supported direct effects of
      interference at one time point on interference at the subsequent time point in
      addition to indirect effects of prior anxiety and depression. Repeating the model
      with pain frequency as the outcome yielded almost identical findings which
      suggests the findings are generalized across domains of symptoms and
      quality-of-life. CONCLUSION: Our data provide support for a model characterized
      by a 'vicious circle' between mood disorders and FGID symptoms in adulthood, with
      initial input from early life factors.
FAU - Jones, Michael P
AU  - Jones MP
AD  - Macquarie University, North Ryde, NSW, Australia.
FAU - Oudenhove, Lukas Van
AU  - Oudenhove LV
AD  - University of Leuven, Leuven, Belgium.
FAU - Koloski, Natasha
AU  - Koloski N
AD  - University of Newcastle, Callaghan, NSW, Australia.
FAU - Tack, Jan
AU  - Tack J
AD  - University of Leuven, Leuven, Belgium.
FAU - Talley, Nicholas J
AU  - Talley NJ
AD  - University of Newcastle, Callaghan, NSW, Australia.
LA  - eng
PT  - Journal Article
PL  - England
TA  - United European Gastroenterol J
JT  - United European gastroenterology journal
JID - 101606807
PMC - PMC4040772
OID - NLM: PMC4040772
OTO - NOTNLM
OT  - Anxiety and depression
OT  - biopsychosocial
OT  - childhood abuse
OT  - functional dyspepsia
OT  - irritable bowel syndrome
EDAT- 2014/06/12 06:00
MHDA- 2014/06/12 06:01
CRDT- 2014/06/12 06:00
PHST- 2013/03/24 [received]
PHST- 2013/06/25 [accepted]
AID - 10.1177/2050640613498383 [doi]
AID - 10.1177_2050640613498383 [pii]
PST - ppublish
SO  - United European Gastroenterol J. 2013 Oct;1(5):394-402. doi:
      10.1177/2050640613498383.

PMID- 24917987
OWN - NLM
STAT- PubMed-not-MEDLINE
DA  - 20140611
DCOM- 20140611
LR  - 20140613
IS  - 2050-6406 (Print)
IS  - 2050-6406 (Linking)
VI  - 1
IP  - 5
DP  - 2013 Oct
TI  - A survey of pharmacological and nonpharmacological treatment of functional
      gastrointestinal disorders.
PG  - 385-93
LID - 10.1177/2050640613499567 [doi]
AB  - BACKGROUND: Treatment of functional gastrointestinal disorders (FGIDs) is based
      on symptoms relieve by conventional drugs, but increasingly complementary and
      alternative medicine (CAM) is used. OBJECTIVE: This survey aimed to investigate
      the current treatments used by FGIDs patients. METHODS: A total of 25 Italian
      gastroenterologists interviewed outpatients on gastrointestinal symptoms and
      treatments (pharmacological, CAM, diet/dietary supplements) used during the last 
      year to relieve FGIDs. Consecutive adults with FGIDs according to Rome III were
      included. RESULTS: Of the 199 patients, 81% used conventional drugs, 64.3%
      diet/dietary supplements, and 48.7% CAM. Conventional drugs, diet/dietary
      supplements, or CAM as exclusive treatment were used by 24.6, 6, and 2.5% of
      patients, respectively. Two-thirds used more than one treatment: 34.7%
      conventional drugs, CAM, and diet/dietary supplements, 17.1% conventional drugs
      and diet/dietary supplements, 10.1% diet and CAM, and 5% conventional drugs and
      CAM. Benefits and adverse effects were similar for conventional drugs and
      nonpharmacological treatments. Males (OR 2.4) without lower GI symptoms (OR 5.4) 
      used more frequently exclusive pharmacological treatment of FGIDs. CONCLUSIONS:
      Conventional drugs are the preferred treatment for FGID. CAM and dietary
      modifications are more likely used as an adjunct to rather than instead of
      conventional drugs. Adverse effects occurred in all treatments.
FAU - Lahner, Edith
AU  - Lahner E
AD  - University 'Sapienza', Rome, Italy.
FAU - Bellentani, Stefano
AU  - Bellentani S
AD  - Study Group 'Primary Care in Gastroenterology', Italian Society of
      Gastroenterology, Rome, Italy.
FAU - Bastiani, Rudy De
AU  - Bastiani RD
AD  - Study Group 'Primary Care in Gastroenterology', Italian Society of
      Gastroenterology, Rome, Italy.
FAU - Tosetti, Cesare
AU  - Tosetti C
AD  - Study Group 'Primary Care in Gastroenterology', Italian Society of
      Gastroenterology, Rome, Italy.
FAU - Cicala, Michele
AU  - Cicala M
AD  - University Campus Bio Medico, Rome, Italy.
FAU - Esposito, Gianluca
AU  - Esposito G
AD  - University 'Sapienza', Rome, Italy.
FAU - Arullani, Paolo
AU  - Arullani P
AD  - Italian Foundation 'Aldo Torsoli' for Digestive, Liver and Pancreatic Diseases,
      Rome, Italy.
FAU - Annibale, Bruno
AU  - Annibale B
AD  - University 'Sapienza', Rome, Italy.
LA  - eng
PT  - Journal Article
PL  - England
TA  - United European Gastroenterol J
JT  - United European gastroenterology journal
JID - 101606807
PMC - PMC4040767
OID - NLM: PMC4040767
OTO - NOTNLM
OT  - Complementary and alternative medicine
OT  - functional dyspepsia
OT  - functional gastrointestinal disorders
OT  - irritable bowel syndrome
OT  - treatment
EDAT- 2014/06/12 06:00
MHDA- 2014/06/12 06:01
CRDT- 2014/06/12 06:00
PHST- 2013/05/21 [received]
PHST- 2013/07/08 [accepted]
AID - 10.1177/2050640613499567 [doi]
AID - 10.1177_2050640613499567 [pii]
PST - ppublish
SO  - United European Gastroenterol J. 2013 Oct;1(5):385-93. doi:
      10.1177/2050640613499567.

PMID- 24917984
OWN - NLM
STAT- PubMed-not-MEDLINE
DA  - 20140611
DCOM- 20140611
LR  - 20140613
IS  - 2050-6406 (Print)
IS  - 2050-6406 (Linking)
VI  - 1
IP  - 5
DP  - 2013 Oct
TI  - Symptom pattern following a meal challenge test in patients with irritable bowel 
      syndrome and healthy controls.
PG  - 358-67
LID - 10.1177/2050640613501817 [doi]
AB  - BACKGROUND: Patients with irritable bowel syndrome (IBS) often complain of
      worsening of symptoms after meal intake. Meal challenge tests have previously
      been used to study symptoms and pathophysiology in functional dyspepsia.
      OBJECTIVE: The objective of this article is to evaluate differences in
      gastrointestinal (GI) symptom response to a standardized meal test in IBS
      compared to healthy controls. METHODS: We included 67 patients with IBS and 16
      healthy controls. After an overnight fast the subjects were served breakfast (540
      kcal; 36% fat, 15% proteins, 49% carbohydrates; 8.9 g fiber). They completed
      visual analog scales assessing severity of six GI symptoms (abdominal pain,
      bloating, discomfort, nausea, gas, fullness) before breakfast and every 30
      minutes up to 240 minutes after breakfast. The patients also completed a
      questionnaire (IBS-SSS) to assess IBS symptom severity during the preceding week.
      The course of symptom scores over time was analyzed using mixed models. RESULTS: 
      The meal was well tolerated and all subjects completed the test period. In
      patients, significant effects of time (initial increase to a maximum, followed by
      a return to baseline) were found for fullness, bloating, nausea and discomfort
      (all p values < 0.01 for linear, quadratic and third-order effect of time). In
      IBS patients, an independent significant association between IBS-SSS scores and
      all postprandial symptoms, except for nausea, was found (all p < 0.01). In
      controls, a significant linear, quadratic and third-order effect of time (all p <
      0.0001) was found for fullness only. The difference in time course for bloating
      and discomfort between IBS patients and controls was confirmed when comparing the
      groups directly (significant time-by-group interaction effects, all p < 0.05),
      but not for nausea. On average, IBS patients scored significantly higher than
      controls on all symptoms, except for nausea (significant main effects of group,
      all p < 0.05). CONCLUSIONS: A standardized meal test seems to be a promising tool
      to study the symptom pattern in IBS and potentially to follow the effect of
      interventions.
FAU - Posserud, Iris
AU  - Posserud I
AD  - Department of Internal Medicine and Clinical Nutrition, Institute of Medicine,
      Sahlgrenska Academy, University of Gothenburg, Gothenburg, Sweden.
FAU - Strid, Hans
AU  - Strid H
AD  - Department of Internal Medicine and Clinical Nutrition, Institute of Medicine,
      Sahlgrenska Academy, University of Gothenburg, Gothenburg, Sweden.
FAU - Storsrud, Stine
AU  - Storsrud S
AD  - Department of Internal Medicine and Clinical Nutrition, Institute of Medicine,
      Sahlgrenska Academy, University of Gothenburg, Gothenburg, Sweden ; University of
      Gothenburg Centre for Person-Centred Care (GPCC), Sahlgrenska Academy, University
      of Gothenburg, Gothenburg, Sweden.
FAU - Tornblom, Hans
AU  - Tornblom H
AD  - Department of Internal Medicine and Clinical Nutrition, Institute of Medicine,
      Sahlgrenska Academy, University of Gothenburg, Gothenburg, Sweden ; University of
      Gothenburg Centre for Person-Centred Care (GPCC), Sahlgrenska Academy, University
      of Gothenburg, Gothenburg, Sweden.
FAU - Svensson, Ulla
AU  - Svensson U
AD  - Arla Foods Innovation, Stockholm, Sweden.
FAU - Tack, Jan
AU  - Tack J
AD  - Translational Research Center for Gastrointestinal Disorders (TARGID), University
      of Leuven, Belgium.
FAU - Van Oudenhove, Lukas
AU  - Van Oudenhove L
AD  - Translational Research Center for Gastrointestinal Disorders (TARGID), University
      of Leuven, Belgium.
FAU - Simren, Magnus
AU  - Simren M
AD  - Department of Internal Medicine and Clinical Nutrition, Institute of Medicine,
      Sahlgrenska Academy, University of Gothenburg, Gothenburg, Sweden ; University of
      Gothenburg Centre for Person-Centred Care (GPCC), Sahlgrenska Academy, University
      of Gothenburg, Gothenburg, Sweden.
LA  - eng
PT  - Journal Article
PL  - England
TA  - United European Gastroenterol J
JT  - United European gastroenterology journal
JID - 101606807
PMC - PMC4040763
OID - NLM: PMC4040763
OTO - NOTNLM
OT  - Irritable bowel syndrome
OT  - meal test
OT  - postprandial symptoms
OT  - visceral hypersensitivity
EDAT- 2014/06/12 06:00
MHDA- 2014/06/12 06:01
CRDT- 2014/06/12 06:00
PHST- 2013/03/28 [received]
PHST- 2013/07/17 [accepted]
AID - 10.1177/2050640613501817 [doi]
AID - 10.1177_2050640613501817 [pii]
PST - ppublish
SO  - United European Gastroenterol J. 2013 Oct;1(5):358-67. doi:
      10.1177/2050640613501817.

PMID- 24917953
OWN - NLM
STAT- PubMed-not-MEDLINE
DA  - 20140611
DCOM- 20140611
LR  - 20140613
IS  - 2050-6406 (Print)
IS  - 2050-6406 (Linking)
VI  - 1
IP  - 3
DP  - 2013 Jun
TI  - Lactose malabsorption and intolerance: pathogenesis, diagnosis and treatment.
PG  - 151-9
LID - 10.1177/2050640613484463 [doi]
AB  - Lactose malabsorption is a common condition caused by reduced expression or
      activity of lactase in the small intestine. In such patients, lactose intolerance
      is characterized by abdominal symptoms (e.g. nausea, bloating, and pain) after
      ingestion of dairy products. The genetic basis of lactose malabsorption is
      established and several tests for this condition are available, including
      genetic, endoscopic, and H2-breath tests. In contrast, lactose intolerance is
      less well understood. Recent studies show that the risk of symptoms after lactose
      ingestion depends on the dose of lactose, lactase expression, intestinal flora,
      and sensitivity of the gastrointestinal tract. Lactose intolerance has recently
      been defined as symptoms developing after ingestion of lactose which do not
      develop after placebo challenge in a person with lactose maldigestion. Such
      blinded testing might be especially important in those with functional
      gastrointestinal diseases in whom self-reported lactose intolerance is common.
      However, placebo-controlled testing is not part of current clinical practice.
      Updated protocols and high-quality outcome studies are needed. Treatment options 
      of lactose intolerance include lactose-reduced diet and enzyme replacement.
      Documenting the response to multiple doses can guide rational dietary management;
      however, the clinical utility of this strategy has not been tested. This review
      summarizes the genetic basis, diagnosis, and treatment of lactose malabsorption
      and intolerance.
FAU - Misselwitz, Benjamin
AU  - Misselwitz B
AD  - University Hospital Zurich, Zurich, Switzerland.
FAU - Pohl, Daniel
AU  - Pohl D
AD  - University Hospital Zurich, Zurich, Switzerland.
FAU - Fruhauf, Heiko
AU  - Fruhauf H
AD  - Triemli-Hospital, Zurich, Zurich, Switzerland.
FAU - Fried, Michael
AU  - Fried M
AD  - University Hospital Zurich, Zurich, Switzerland.
FAU - Vavricka, Stephan R
AU  - Vavricka SR
AD  - Triemli-Hospital, Zurich, Zurich, Switzerland.
FAU - Fox, Mark
AU  - Fox M
AD  - Nottingham University Hospital, Nottingham, UK.
LA  - eng
PT  - Journal Article
PL  - England
TA  - United European Gastroenterol J
JT  - United European gastroenterology journal
JID - 101606807
PMC - PMC4040760
OID - NLM: PMC4040760
OTO - NOTNLM
OT  - Blinded testing
OT  - FODMAP
OT  - genetic test
OT  - hydrogen breath test
OT  - irritable bowel syndrome
OT  - lactase deficiency
OT  - lactose intolerance
OT  - lactose malabsorption
OT  - lactose maldigestion
OT  - multiple-dose testing
EDAT- 2014/06/12 06:00
MHDA- 2014/06/12 06:01
CRDT- 2014/06/12 06:00
PHST- 2012/12/28 [received]
PHST- 2013/03/06 [accepted]
AID - 10.1177/2050640613484463 [doi]
AID - 10.1177_2050640613484463 [pii]
PST - ppublish
SO  - United European Gastroenterol J. 2013 Jun;1(3):151-9. doi:
      10.1177/2050640613484463.

PMID- 24872792
OWN - NLM
STAT- PubMed-not-MEDLINE
DA  - 20140529
DCOM- 20140529
LR  - 20140602
IS  - 1554-7914 (Print)
IS  - 1554-7914 (Linking)
VI  - 9
IP  - 11 Suppl 5
DP  - 2013 Nov
TI  - An Evidence-Based Look at Misconceptions in the Treatment of Patients with IBS-D.
PG  - 1-24
AB  - Irritable bowel syndrome (IBS) is the most common functional gastrointestinal
      disorder and affects up to 12% to 15% of adults in the United States, with a
      higher prevalence among women and those younger than 50 years. IBS adversely
      impacts quality of life and medical expenditures, with significant costs arising 
      from healthcare visits and reduced workplace productivity. Recent studies have
      shown that the adverse effects of IBS are so significant that many patients are
      willing to accept risks of adverse events from effective treatment to gain
      symptom relief. Alosetron is a 5-HT3 receptor antagonist approved by the US Food 
      and Drug Administration (FDA) for women with severe diarrhea-predominant IBS that
      has not responded to traditional therapies. Alosetron yields overall improvements
      in IBS symptoms in 51% of patients vs 36% treated with placebo, with efficacy
      continuing undiminished over the course of a 48-week randomized, controlled
      trial. In real-world clinical practice, patients receiving alosetron had
      significant improvements in multiple IBS-related clinical parameters, including
      the new FDA IBS-diarrhea composite endpoint, lower gastrointestinal symptoms,
      fecal incontinence, and quality of life. Ischemic colitis and complications of
      constipation have been rare in occurrence. After nearly a decade of alosetron use
      under the risk management plan, adjudication of ischemic colitis and
      complications of constipation cases indicate that their incidence rates have
      remained low and stable.
FAU - Lacy, Brian E
AU  - Lacy BE
AD  - Professor of Medicine Geisel School of Medicine at Dartmouth Chief of
      Gastroenterology and Hepatology Dartmouth-Hitchcock Medical Center Lebanon, New
      Hampshire.
FAU - Chey, William D
AU  - Chey WD
AD  - Professor of Medicine Division of Gastroenterology Director, GI Physiology
      Laboratory and Michigan Bowel Control Program University of Michigan Health
      System Ann Arbor, Michigan.
FAU - Chang, Lin
AU  - Chang L
AD  - Professor of Medicine Division of Digestive Diseases Department of Medicine The
      David Geffen School of Medicine University of California, Los Angeles Los
      Angeles, California.
LA  - eng
PT  - Journal Article
PL  - United States
TA  - Gastroenterol Hepatol (N Y)
JT  - Gastroenterology & hepatology
JID - 101262648
PMC - PMC4034490
OID - NLM: PMC4034490
EDAT- 2014/05/30 06:00
MHDA- 2014/05/30 06:01
CRDT- 2014/05/30 06:00
PST - ppublish
SO  - Gastroenterol Hepatol (N Y). 2013 Nov;9(11 Suppl 5):1-24.

PMID- 24851523
OWN - NLM
STAT- MEDLINE
DA  - 20140523
DCOM- 20140619
IS  - 0250-636X (Print)
IS  - 0250-636X (Linking)
VI  - 34
IP  - 3
DP  - 2013 Jul-Sep
TI  - Profile of patients with incidentally detected nonalcoholic fatty liver disease
      (IDNAFLD) in coastal eastern India.
PG  - 144-52
AB  - BACKGROUND AND AIM: Non-alcoholic fatty liver disease (NAFLD) has emerged as the 
      commonest hepatic problem in both developed and developing countries. This study 
      was conducted to delineate the clinical profile of incidentally detected NAFLD
      patients. METHODS: A retrospective analysis of clinical, biochemical and
      histological parameters was performed for 632 patients in whom fatty liver was
      diagnosed by ultrasonography during 2006-2010. Every patient's clinical
      presentation, history, liver function tests, blood sugar, lipid profile,
      ultrasonogram, histology and other relevant investigations were analyzed.
      Patients referred for transaminitis or overt chronic liver disease were excluded.
      RESULTS: Out of 632 consecutive NAFLD patients, 484 (76.6%) were males and 148
      (23.4%) were females. Mean age of our patients was 42.44 +/- 10.18 years. Their
      mean body mass index (BMI) was 26.14 +/- 3.38 kg/m2. Obesity (BMI > 25), diabetes
      mellitus, hypertension, hyperlipidemia, metabolic syndrome and insulin resistance
      were present in 61.7%, 15.2%, 19.8%, 62.0%, 40.0%, and 54.4% patients,
      respectively. SGOT and SGPT were elevated in 38.29% and 55.1% patients,
      respectively. The common primary diseases for which these patients sought
      consultation were non-ulcer dyspepsia (NUD) (54.5%) and irritable bowel syndrome 
      (IBS) (29.4%). Of the 64 patients who underwent liver biopsy, one-fourth had
      definite NASH while one-third patients had fibrosis. CONCLUSION: In India,
      incidentally detected NAFLD (IDNAFLD) patients are predominantly middle aged
      males, most of whom are not lean. Most of these patients seek consultation for
      functional bowel disease.
FAU - Singh, Shivaram Prasad
AU  - Singh SP
FAU - Kar, Sanjib Kumar
AU  - Kar SK
FAU - Panigrahi, Manas Kumar
AU  - Panigrahi MK
FAU - Misra, Bijay
AU  - Misra B
FAU - Pattnaik, Kaumudee
AU  - Pattnaik K
FAU - Bhuyan, Pallavi
AU  - Bhuyan P
FAU - Meher, Chudamani
AU  - Meher C
FAU - Agrawal, Omprakash
AU  - Agrawal O
FAU - Rout, Niranjan
AU  - Rout N
FAU - Swain, Manorama
AU  - Swain M
LA  - eng
PT  - Journal Article
PL  - India
TA  - Trop Gastroenterol
JT  - Tropical gastroenterology : official journal of the Digestive Diseases Foundation
JID - 8107122
RN  - Non-alcoholic Fatty Liver Disease
SB  - IM
MH  - Adult
MH  - Body Mass Index
MH  - Fatty Liver/*diagnosis/metabolism/pathology
MH  - Female
MH  - Humans
MH  - India
MH  - Male
MH  - Middle Aged
MH  - Retrospective Studies
MH  - Socioeconomic Factors
EDAT- 2014/05/24 06:00
MHDA- 2014/06/20 06:00
CRDT- 2014/05/24 06:00
PST - ppublish
SO  - Trop Gastroenterol. 2013 Jul-Sep;34(3):144-52.

PMID- 24829694
OWN - NLM
STAT- Publisher
DA  - 20140515
DCOM- 20140515
LR  - 20140519
IS  - 2008-5230 (Print)
IS  - 2008-5230 (Linking)
VI  - 5
IP  - 4
DP  - 2013 Oct
TI  - Cumin extract for symptom control in patients with irritable bowel syndrome: a
      case series.
PG  - 217-22
AB  - BACKGROUND: Irritable bowel syndrome is one of the most common gastrointestinal
      disordersCharacterized by chronic abdominal pain, altered bowel habits or
      changesin stool consistency. Unfortunately, no specific treatments for relieving 
      IBSsymptoms have been suggested yet. This pilot study was conducted to
      evaluatethe efficacy of the Cumin extract, a kind of herbal used in the treatment
      of gastrointestinaldisorders like bloating, and other symptoms of IBS. METHODS:
      Fifty seven patients with IBS (according to the ROME II diagnostic criteria)with 
      no nay other accompanying illness enrolled in study. Patients wereadvised to
      discontinue their other treatments during the study course, then 20drops per day 
      of Cumin essential oil was administered for included patients.IBS-associated
      symptoms including abdominal pain, nausea, painful defection,presence of mucosa
      in stool, changes in stool consistency and defecationfrequency were evaluated
      using a questionnairebefore treatment, 2 and4 weeks after beginning treatment and
      2 and 4 weeks after stopping treatment. RESULTS: Abdominal pain, bloating,
      incomplete defecation, fecal urgency and presenceof mucus discharge in stool were
      statistically significant decreased duringand after treatment with Cumin extract.
      Stool consistency and defecation frequencywere also both statistically
      significant improved in patients with constipationdominant pattern of IBS.
      CONCLUSION: Cumin extract can be effective in improving all IBS symptoms.
      Consideringits low cost and easy availability Cumin administration in patients
      with IBSmay have economic benefits.
FAU - Agah, Shahram
AU  - Agah S
AD  - Assistant Professor, Internal Medicine Department, Rasoul Akram Hospital, Tehran 
      University of Medical Sciences, Tehran, Iran.
FAU - Taleb, Amir Mehdi
AU  - Taleb AM
AD  - Assistant Professor, Department of Pharmachology, Tehran University of Medical
      Sciences, Tehran, Iran.
FAU - Moeini, Reyhane
AU  - Moeini R
AD  - Researcher, Internal Medicine Department, Rasoul Akram Hospital, Tehran
      University of Medical Sciences,Tehran, Iran.
FAU - Gorji, Narjes
AU  - Gorji N
AD  - Researcher, Internal Medicine Department, Rasoul Akram Hospital, Tehran
      University of Medical Sciences,Tehran, Iran.
FAU - Nikbakht, Hajar
AU  - Nikbakht H
AD  - Researcher, Internal Medicine Department, Rasoul Akram Hospital, Tehran
      University of Medical Sciences,Tehran, Iran.
LA  - eng
PT  - Journal Article
PL  - Iran
TA  - Middle East J Dig Dis
JT  - Middle East journal of digestive diseases
JID - 101535395
PMC - PMC3990147
OID - NLM: PMC3990147
OTO - NOTNLM
OT  - Cumin
OT  - Cumin Cyminum
OT  - Herbal medicins
OT  - Irritable Bowel Syndrome
EDAT- 2014/05/16 06:00
MHDA- 2014/05/16 06:01
CRDT- 2014/05/16 06:00
PHST- 2013/08/08 [received]
PHST- 2013/09/28 [accepted]
PST - ppublish
SO  - Middle East J Dig Dis. 2013 Oct;5(4):217-22.

PMID- 24829677
OWN - NLM
STAT- Publisher
DA  - 20140515
DCOM- 20140515
LR  - 20140519
IS  - 2008-5230 (Print)
IS  - 2008-5230 (Linking)
VI  - 5
IP  - 2
DP  - 2013 Apr
TI  - Probiotic vs. Placebo in Irritable Bowel Syndrome:A Randomized Controlled Trial.
PG  - 98-102
AB  - BACKGROUND: This study assesses the potential effect of Lactobacillus reuteri as 
      a single strain probiotic preparation (Biogaia(R)) on irritable bowel syndrome
      (IBS). METHODS: Patients diagnosed with IBS who fulfilled Rome III criteria and
      consented to participate in this study were randomized to receive either the
      probiotic or an identical placebo once daily for four weeks. Patients used a
      questionnaire to record any symptoms and adverse reactions over a one-week run-in
      period and during the final two weeks of intervention. For each group, we
      calculated the differences between mean scores of the variables and compared the 
      results between groups. RESULTS: Frequency of defecation increased in the
      Biogaia(R) group and decreased in the placebo group meaningfully. But There were 
      no significant difference in the two groups in other terms of bloating, sense of 
      urgency for defecation, abdominal pain, stool shape, quality of defecation, sense
      of incomplete evacuation, and treatment satisfaction. CONCLUSION: The frequency
      of defecation increased in the Biogaia(R) group and decreased in the placebo
      group, however this study did not classify patients according to diarrhea or
      constipated subgroups, the efficacy of this drug is not clear. Hence
      Lactobacillus reuteri was not better than placebo in controlling IBS symptoms in 
      this study. However, considering the significant placebo effect in IBS patients, 
      it may be necessary to conduct studies with larger numbers of participants to
      better assess the possible beneficial effects of Biogaia.
FAU - Amirimani, Behnaz
AU  - Amirimani B
AD  - Digestive Disease Research Center (DDRC), Tehran University of Medical Sciences, 
      Tehran, Iran.
FAU - Nikfam, Sepideh
AU  - Nikfam S
AD  - Digestive Disease Research Center (DDRC), Tehran University of Medical Sciences, 
      Tehran, Iran.
FAU - Albaji, Maryam
AU  - Albaji M
AD  - Digestive Disease Research Center (DDRC), Tehran University of Medical Sciences, 
      Tehran, Iran.
FAU - Vahedi, Sara
AU  - Vahedi S
AD  - Digestive Disease Research Center (DDRC), Tehran University of Medical Sciences, 
      Tehran, Iran.
FAU - Nasseri-Moghaddam, Siavosh
AU  - Nasseri-Moghaddam S
AD  - Digestive Disease Research Center (DDRC), Tehran University of Medical Sciences, 
      Tehran, Iran.
FAU - Sharafkhah, Maryam
AU  - Sharafkhah M
AD  - Digestive Disease Research Center (DDRC), Tehran University of Medical Sciences, 
      Tehran, Iran.
FAU - Ansari, Reza
AU  - Ansari R
AD  - Digestive Disease Research Center (DDRC), Tehran University of Medical Sciences, 
      Tehran, Iran.
FAU - Vahedi, Homyoon
AU  - Vahedi H
AD  - Digestive Disease Research Center (DDRC), Tehran University of Medical Sciences, 
      Tehran, Iran.
LA  - eng
PT  - Journal Article
PL  - Iran
TA  - Middle East J Dig Dis
JT  - Middle East journal of digestive diseases
JID - 101535395
PMC - PMC3990144
OID - NLM: PMC3990144
OTO - NOTNLM
OT  - Irritable Bowel Syndrome
OT  - Lactobacillus Reuteri
OT  - Probiotic
EDAT- 2014/05/16 06:00
MHDA- 2014/05/16 06:01
CRDT- 2014/05/16 06:00
PHST- 2013/02/10 [received]
PHST- 2013/03/29 [accepted]
PST - ppublish
SO  - Middle East J Dig Dis. 2013 Apr;5(2):98-102.

PMID- 24719001
OWN - NLM
STAT- MEDLINE
DA  - 20140410
DCOM- 20140721
IS  - 0383-6320 (Print)
IS  - 0383-6320 (Linking)
VI  - 38
IP  - 2
DP  - 2013 Autumn
TI  - [Review of the effects of mindfulness meditation on mental and physical health
      and its mechanisms of action].
PG  - 19-34
AB  - Interventions based on mindfulness have become increasingly popular. This article
      reviews the empirical literature on its effects on mental and physical health,
      discusses presumed mechanisms of action as well as its proposed neurobiological
      underpinning. Mindfulness is associated with increased well-being as well as
      reduced cognitive reactivity and behavioral avoidance. It seems to contribute to 
      enhance immune functions, diminish inflammation, diminish the reactivity of the
      autonomic nervous system, increase telomerase activity, lead to higher levels of 
      plasmatic melatonin and serotonin. It enhances the quality of life for patients
      suffering from chronic pain, fibromylagia and HIV infection. It facilitates
      adaptation to the diagnosis of cancer and diabetes. It seems to lead to
      symptomatic improvement in irritable bowel syndrome, chronic fatigue syndrome,
      hot flashes, insomnia, stress related hyperphagia. It diminishes craving in
      substance abuse. The proposed mechanism of action are enhanced metacognitive
      conscience, interoceptive exposure, experiential acceptance, self-management,
      attention control, memory, relaxation. Six mechanism of actions for which
      neurological underpinnings have been published are: attention regulation
      (anterior cingulate cortex), body awareness (insula, temporoparietal junction),
      emotion regulation (modulation of the amygdala by the lateral prefrontal cortex),
      cognitive re-evaluation (activation of the dorsal medial prefrontal cortex or
      diminished activity in prefrontal regions), exposure/extinction/reconsolidation
      (ventromedial prefrontal cortex, hippocampus, amygdala) and flexible self-concept
      (prefrontal median cortex, posterior cingulated cortex, insula, temporoparietal
      junction). The neurobiological effects of meditation are described. These are:
      (1) the deactivation of the default mode network that generates spontaneous
      thoughts, contributes to the maintenance of the autobiographical self and is
      associated with anxiety and depression; (2) the anterior cingulate cortex that
      underpins attention functions; (3) the anterior insula associated with the
      perception of visceral sensation, the detection of heartbeat and respiratory
      rate, and the affective response to pain; (4) the posterior cingulate cortex
      which helps to understand the context from which a stimulus emerges; (5) the
      temporoparietal junction which assumes a central role in empathy and compassion; 
      (6) the amygdala implicated in fear responses. The article ends with a short
      review of the empirical basis supporting the efficacy for mindfulness based
      intervention and suggested directions for future research.
FAU - Ngo, Thanh-Lan
AU  - Ngo TL
AD  - Universite de Montreal; Hopital du Sacre-Coeur de Montreal.
LA  - fre
PT  - English Abstract
PT  - Journal Article
PT  - Review
TT  - Revue des effets de la meditation de pleine conscience sur la sante mentale et
      physique et sur ses mecanismes d'action.
PL  - Canada
TA  - Sante Ment Que
JT  - Sante mentale au Quebec
JID - 9424773
SB  - IM
MH  - *Health
MH  - Humans
MH  - Meditation/*methods
MH  - Mental Health
MH  - *Mindfulness
EDAT- 2014/04/11 06:00
MHDA- 2014/07/22 06:00
CRDT- 2014/04/11 06:00
AID - 1023988ar [pii]
PST - ppublish
SO  - Sante Ment Que. 2013 Autumn;38(2):19-34.

PMID- 24696573
OWN - NLM
STAT- PubMed-not-MEDLINE
DA  - 20140403
DCOM- 20140403
LR  - 20140407
IS  - 0974-8520 (Print)
IS  - 0974-8520 (Linking)
VI  - 34
IP  - 4
DP  - 2013 Oct
TI  - Clinical evaluation of Bilvadileha in the management of irritable bowel syndrome.
PG  - 368-72
LID - 10.4103/0974-8520.127717 [doi]
AB  - Irritable bowel syndrome (IBS) is one of the most common conditions encountered
      in clinical practice but one of the least well understood. Symptoms of this
      disorder are chronic, sometimes severe and often respond poorly to treatment,
      resulting in reduced quality of life. There is no specific test for IBS, although
      diagnostic tests may be performed to rule out other problems. In present clinical
      trial 51 patients of IBS were registered out of which 46 patients completed the
      treatment. Bilvadileha was administered for the duration of 12 weeks. The therapy
      showed statistically significant improvement in all the clinical features of IBS 
      as well as in the IBS severity score.
FAU - Tiwari, Ramanand
AU  - Tiwari R
AD  - Assistant Professor, Department of Roga Nidan and Vikrit Vijnana, Dhanwantari
      Ayurvedic Medical College, Mathura, Uttar Pradesh, India.
FAU - Pandya, Darshana H
AU  - Pandya DH
AD  - Assistant Professor, Department of Roga Nidan and Vikriti Vijnana, Institute for 
      Post Graduate Teaching and Research in Ayurveda, Gujarat Ayurved University,
      Jamnagar, Gujarat, India.
FAU - Baghel, Madhav Singh
AU  - Baghel MS
AD  - Professor and Head, Department of Roga Nidan and Vikriti Vijnana, Institute for
      Post Graduate Teaching and Research in Ayurveda, Gujarat Ayurved University,
      Jamnagar, Gujarat, India.
LA  - eng
PT  - Journal Article
PL  - India
TA  - Ayu
JT  - Ayu
JID - 7605807
PMC - PMC3968698
OID - NLM: PMC3968698
OTO - NOTNLM
OT  - Ayurvedic management
OT  - Bilvadileha
OT  - irritable bowel syndrome
EDAT- 2014/04/04 06:00
MHDA- 2014/04/04 06:01
CRDT- 2014/04/04 06:00
AID - 10.4103/0974-8520.127717 [doi]
AID - AYU-34-368 [pii]
PST - ppublish
SO  - Ayu. 2013 Oct;34(4):368-72. doi: 10.4103/0974-8520.127717.

PMID- 24689235
OWN - NLM
STAT- In-Process
DA  - 20140402
IS  - 0513-4870 (Print)
IS  - 0513-4870 (Linking)
VI  - 48
IP  - 12
DP  - 2013 Dec
TI  - [Effect of piperine on 5-HT and synaptophysin expression of rats with irritable
      bowel syndrome].
PG  - 1785-91
AB  - This study is to explore the amelioration of piperine on chronic acute combining 
      stress rat with depression-like behavior, visceral sensitivity, and its effect on
      the expression of serotonin (5-HT) and synaptophysin. Forty two SD rats were
      divided into seven groups: blank group, model group, piperine (12.5, 25, 50 and
      100 mgkg-1, ig) and imipramine (10 mgkg-1, ip) groups. The rat model of irritable
      bowel syndrome was established by chronic acute combining stress, and then to
      evaluate depression-like behavior and visceral sensitivity. The expressions of
      5-HT and synaptophysin in the hippocampus and colon were determined by high
      performance liquid chromatography (HPLC) and Western blotting, respectively. The 
      duration of immobility of IBS rat in the forced swimming test had been
      significantly increased, the sucrose consumption of IBS rat had been reduced and 
      visceral sensitivity was obviously elevated in the IBS model group as compared
      with those in the normal control group (P<0.05, P<0.01). As compared with those
      in the normal control group, the expression of 5-HT significantly decreased,
      5-HIAA/5-HT ratio significantly increased in the hippocampus of IBS model group
      (P<0.05), but opposite presentations were noted in the colon (P<0.05). As
      compared with that in the normal control group, the synaptophysin expression in
      the hippocampus decreased significantly but obviously increased in the colon
      (P<0.05). Piperine improved the behavior of IBS rats, and reversed the levels of 
      5-HT and 5-HIAA, and 5-HIAA/5-HT proportion in the hippocampus and colon
      (P<0.05); besides, they significantly reverse the synaptophysin level in the
      hippocampus and colon (P<0.05). The presence of depression and visceral
      sensitivity had been changed in IBS rats, with abnormal expression of 5-HT and
      synaptophysin in the brain-gut system. Piperine can ameliorate the changes of the
      behavior and regulation of serotonin and synaptophysin expression in IBS rat
      model.
FAU - Wu, Shu-Juan
AU  - Wu SJ
FAU - Wang, Ren-Ye
AU  - Wang RY
FAU - Xue, Ji-Xiong
AU  - Xue JX
FAU - Pan, Jian-Chun
AU  - Pan JC
LA  - chi
PT  - English Abstract
PT  - Journal Article
PL  - China
TA  - Yao Xue Xue Bao
JT  - Yao xue xue bao = Acta pharmaceutica Sinica
JID - 21710340R
SB  - IM
EDAT- 2014/04/03 06:00
MHDA- 2014/04/03 06:00
CRDT- 2014/04/03 06:00
PST - ppublish
SO  - Yao Xue Xue Bao. 2013 Dec;48(12):1785-91.

PMID- 24660584
OWN - NLM
STAT- MEDLINE
DA  - 20140325
DCOM- 20140415
IS  - 0255-2922 (Print)
IS  - 0255-2922 (Linking)
VI  - 33
IP  - 5
DP  - 2013 Oct
TI  - Curative effect of warming kidney and fortifying spleen recipe on
      diarrhea-predominant irritable bowel syndrome.
PG  - 615-9
AB  - OBJECTIVE: To observe the curative effect of a recipe for warming the kidney and 
      fortifying the spleen on diarrhea-predominant irritable bowel syndrome (IBS-D).
      METHODS: This multi-center, double-blind, randomized, and controlled trial
      included 240 patients that met the inclusion criterion and were then divided into
      two groups of 120. Patients in the treatment group (group A) took modified Sishen
      Wan orally for warming the kidney and fortifying the spleen and patients in the
      control group (group B) took a placebo, Chao Maiya, for 4 weeks. 28 days after
      withdrawal, there was a 6-month follow-up to observe patient recurrence
      condition. The total effective rate, curative effect, and recurrence rate were
      evaluated after treatment. RESULTS: There was statistical difference (P < 0.01)
      between the two groups in total effective rate (92.24% in the treatment group and
      49.07% in the control group), in curative effect of TCM syndrome (90.52% and
      47.22%, respectively), and in the recurrence rate (15.79% and 56.86%,
      respectively) within 6 months after treatment. CONCLUSION: Modified Sishen Wan,
      for warming the kidney and fortifying the spleen, can effectively treat IBS-D and
      better control its recurrence.
FAU - Su, Xiaolan
AU  - Su X
FAU - Tang, Yanping
AU  - Tang Y
FAU - Zhang, Jing
AU  - Zhang J
FAU - Dong, Yuebin
AU  - Dong Y
FAU - Wei, Wei
AU  - Wei W
FAU - Bai, Yibing
AU  - Bai Y
FAU - Liu, Yong
AU  - Liu Y
LA  - eng
PT  - Journal Article
PT  - Multicenter Study
PT  - Randomized Controlled Trial
PT  - Research Support, Non-U.S. Gov't
PL  - China
TA  - J Tradit Chin Med
JT  - Journal of traditional Chinese medicine = Chung i tsa chih ying wen pan /
      sponsored by All-China Association of Traditional Chinese Medicine, Academy of
      Traditional Chinese Medicine
JID - 8211546
RN  - 0 (Drugs, Chinese Herbal)
SB  - IM
MH  - Adolescent
MH  - Adult
MH  - Aged
MH  - Diarrhea/*drug therapy/physiopathology
MH  - Drugs, Chinese Herbal/*administration & dosage
MH  - Female
MH  - Humans
MH  - Irritable Bowel Syndrome/*drug therapy/physiopathology
MH  - Kidney/*drug effects/physiopathology
MH  - Male
MH  - Middle Aged
MH  - Spleen/*drug effects/physiopathology
MH  - Treatment Outcome
MH  - Young Adult
EDAT- 2014/03/26 06:00
MHDA- 2014/04/16 06:00
CRDT- 2014/03/26 06:00
PST - ppublish
SO  - J Tradit Chin Med. 2013 Oct;33(5):615-9.

PMID- 24660576
OWN - NLM
STAT- MEDLINE
DA  - 20140325
DCOM- 20140415
IS  - 0255-2922 (Print)
IS  - 0255-2922 (Linking)
VI  - 33
IP  - 5
DP  - 2013 Oct
TI  - Treatment of constipation-predominant irritable bowel syndrome by focusing on the
      liver in terms of Traditional Chinese Medicine: a meta-analysis.
PG  - 562-71
AB  - OBJECTIVE: To assess the efficacy of Traditional Chinese Medicine (TCM) on
      constipation-predominant irritable bowel syndrome by focusing on the liver.
      METHODS: Databases (domestic and foreign) were searched with the key words
      "irritable bowel syndrome'", "constipation", and "Chinese medicine"; the relevant
      articles were retrieved and evaluated. Cure rate, "remarkable efficacy",
      recurrence rate and the incidence of adverse reactions were the outcome
      indicators. Review Manager ver 5.1 was used for this meta-analysis, and funnel
      plots used to deted publication bias. RESULTS: Nineteen randomized controlled
      trials were included and 1510 patients involved. The treatment guided byTCM based
      on the liver was superior to Western Medicine [odds ratio (OR) = 2.46, 95%
      confidence interval (CI) 1.80, 3.35)], cure rate [OR = 2.61, 95% Cl (1.93,
      3.52)], remarkable efficacy [OR = 2.68, 95% Cl (1.82, 3.95)], recurrence rate [OR
      = 0.19, 95% CI (0.12, 0.29)] and the incidence of adverse reactions [OR = 0.24,
      95% CI (0.09, 0.65)]. However, funnel plots showed publication bias. CONCLUSION: 
      Compared with Western Medicine, the treatment of IBS-C based on the liver is
      significantly better but the results must be treated with caution because
      publication bias was recorded.
FAU - Li, Qianwen
AU  - Li Q
FAU - Liu, Fengbin
AU  - Liu F
FAU - Hou, Zhengkun
AU  - Hou Z
FAU - Luo, Di
AU  - Luo D
LA  - eng
PT  - Journal Article
PT  - Meta-Analysis
PT  - Research Support, Non-U.S. Gov't
PL  - China
TA  - J Tradit Chin Med
JT  - Journal of traditional Chinese medicine = Chung i tsa chih ying wen pan /
      sponsored by All-China Association of Traditional Chinese Medicine, Academy of
      Traditional Chinese Medicine
JID - 8211546
RN  - 0 (Drugs, Chinese Herbal)
SB  - IM
MH  - Constipation/*drug therapy/physiopathology
MH  - Drugs, Chinese Herbal/*therapeutic use
MH  - Humans
MH  - Irritable Bowel Syndrome/*drug therapy/physiopathology
MH  - Liver/physiopathology
MH  - Randomized Controlled Trials as Topic
EDAT- 2014/03/26 06:00
MHDA- 2014/04/16 06:00
CRDT- 2014/03/26 06:00
PST - ppublish
SO  - J Tradit Chin Med. 2013 Oct;33(5):562-71.

PMID- 24644497
OWN - NLM
STAT- PubMed-not-MEDLINE
DA  - 20140319
DCOM- 20140319
LR  - 20140731
IS  - 1735-8639 (Print)
IS  - 1735-8639 (Linking)
VI  - 7
IP  - 1
DP  - 2013 Spring
TI  - Anxiety and depression in a sample of Iranian patients with irritable bowel
      syndrome.
PG  - 30-6
AB  - OBJECTIVE: Previous studies have shown that up to 50% to 70% of patients with
      irritable bowel syndrome (IBS) who seek treatment have psychiatric comorbidity.
      The aim of this study was to report the history of anxiety and depression in IBS 
      patients. METHODS: The study, designed as a cross-sectional, was performed in a
      consecutive sample of individuals diagnosed with IBS in the Gastroenterology
      Clinic of Taleghani Hospital, Tehran province, Iran from October 2010 to October 
      2011. IBS was diagnosed according to the Rome III criteria. All participants were
      asked about perceived psychiatric symptoms such as depression and anxiety in the 
      past six months. RESULTS: 153 treatment-seeking IBS patients were entered to the 
      study. The mean age of IBS patients with history of psychiatric symptoms (33.9
      years) was relatively lower than those without this history (39.3 years); p<
      0.05. There was a significant difference regarding mean age of
      diarrhea-predominant IBS (IBS-D) patients with history of psychiatric symptoms
      (26.8 years) and without such history (37.9 years); p< 0.05. However, such a
      difference was not seen among other types of IBS. The most frequent psychiatric
      symptoms were reported by the constipation-predominant IBS (IBS-C) patients
      followed by mixed-IBS (IBS-M) and the least rate was seen in IBS-D. CONCLUSION:
      Approximately half of IBS patients reported anxiety and/or depression. IBS-C
      patients experienced higher proportions of anxiety and depression. DECLARATION OF
      INTEREST: None.
FAU - Farzaneh, Neda
AU  - Farzaneh N
AD  - Department of Psychiatry, University of Social Welfare and Rehabilitation
      Science, Tehran, Iran.
FAU - Ghobakhlou, Mehdi
AU  - Ghobakhlou M
AD  - Research Center for Gastroenterology and Liver Disease, ShahidBeheshti University
      of Medical Sciences, Tehran, Iran.
FAU - Moghimi-Dehkordi, Bijan
AU  - Moghimi-Dehkordi B
AD  - Research Center for Gastroenterology and Liver Disease, ShahidBeheshti University
      of Medical Sciences, Tehran, Iran.
FAU - Naderi, Nosratollah
AU  - Naderi N
AD  - Research Center for Gastroenterology and Liver Disease, ShahidBeheshti University
      of Medical Sciences, Tehran, Iran.
FAU - Fadai, Farbod
AU  - Fadai F
AD  - Department of Psychiatry, University of Social Welfare and Rehabilitation
      Science, Tehran, Iran.
LA  - eng
PT  - Journal Article
PL  - Iran
TA  - Iran J Psychiatry Behav Sci
JT  - Iranian journal of psychiatry and behavioral sciences
JID - 101524958
PMC - PMC3939983
OID - NLM: PMC3939983
OTO - NOTNLM
OT  - Anxiety
OT  - Depression
OT  - Irritable Bowel Syndrome (IBS)
OT  - Psychiatric Symptoms
OT  - Rome III Criteria
EDAT- 2014/03/20 06:00
MHDA- 2014/03/20 06:01
CRDT- 2014/03/20 06:00
PHST- 2012/03/15 [received]
PHST- 2012/11/10 [revised]
PHST- 2013/03/13 [accepted]
PST - ppublish
SO  - Iran J Psychiatry Behav Sci. 2013 Spring;7(1):30-6.

PMID- 24623286
OWN - NLM
STAT- In-Process
DA  - 20140313
IS  - 1300-4948 (Print)
IS  - 1300-4948 (Linking)
VI  - 24
IP  - 6
DP  - 2013
TI  - Alpha-2-adrenergic receptor gene polymorphism in Turkish population with
      irritable bowel syndrome.
PG  - 483-8
AB  - BACKGROUND/AIMS: Irritable bowel syndrome is a multifactorial functional
      gastrointestinal disorder affecting more than 10% of world population. Genetic
      component in pathophysiology of irritable bowel syndrome is still unknown. The
      aim of this study was to examine the potential impact of C-1291G polymorphism in 
      alpha2-adrenergic receptor gene promoter region in the etiology of the disease.
      MATERIALS AND METHOD: This prospective case-control study included 100 irritable 
      bowel syndrome patients and 100 healthy controls adjusted for sex and age. The
      subjects were genotyped by using polymerase chain reaction amplification of the
      promoterregion of alpha2-adrenergic receptor gene. Allele and genotype
      frequencies were compared in patient and control groups. The study was approved
      by the University ethics committee. RESULTS: The frequency of C allele was 72%
      and 75%, G allele was 28% and 25% in patient and control groups, respectively
      (p>0.05). We found that the frequencies of C1291C, C1291G, and G1291G genotypes
      were 50, 44, and 6%, respectively, in the patient group and 51, 48, and 1%,
      respectively, in the control group (p>0.05). The subgroup analysis of patients
      revealed that 70 patients were constipation-predominant, 27 patients were
      alternating diarrhea and constipation, and 3 patients were diarrhea-predominant
      irritable bowel syndrome. CONCLUSION: No significant association was observed
      between alpha2-adrenergic receptor gene C-1291G polymorphism and irritable bowel 
      syndrome in Turkish population. The high number of constipation predominant
      irritable bowel syndrome and very low number of diarrhea predominant irritable
      bowel syndrome patients might be the reason for statistical non-significance
      since alpha2-adrenergic receptor gene is found to be responsible for mediating
      intestinal antisecretory action and probably is involved in the pathogenesis of
      diarrhea predominant irritable bowel syndrome. Further investigations are needed.
FAU - Ugur Kantar, Funda
AU  - Ugur Kantar F
AD  - Dokuz Eylul University School of Medicine, Department of Gastroenterology, Izmir,
      Turkey.
FAU - Simsek, Ilkay
AU  - Simsek I
FAU - Ercal, Derya
AU  - Ercal D
FAU - Ulgenalp, Ayfer
AU  - Ulgenalp A
FAU - Bora, Elcin
AU  - Bora E
LA  - eng
PT  - Journal Article
PL  - Turkey
TA  - Turk J Gastroenterol
JT  - The Turkish journal of gastroenterology : the official journal of Turkish Society
      of Gastroenterology
JID - 9515841
SB  - IM
EDAT- 2014/03/14 06:00
MHDA- 2014/03/14 06:00
CRDT- 2014/03/14 06:00
PST - ppublish
SO  - Turk J Gastroenterol. 2013;24(6):483-8.

PMID- 24620627
OWN - NLM
STAT- MEDLINE
DA  - 20140313
DCOM- 20140429
IS  - 1220-4749 (Print)
IS  - 1220-4749 (Linking)
VI  - 51
IP  - 3-4
DP  - 2013 Jul-Dec
TI  - The use of complementary and alternative therapies and of psychotherapy by
      Romanian patients with irritable bowel syndrome.
PG  - 148-51
AB  - Irritable bowel syndrome (IBS) is an invalidating condition, lacking a perfect
      therapy. Therefore, many patients use also complementary and alternative
      therapies (CAT) or psychotherapy (PT). There are no data on the use of CAT and PT
      in IBS in our area. We looked for this until uncovered aspect of IBS management
      in Romania. MATERIAL AND METHODS: 250 consecutive patients with IBS (142 F/108M, 
      aged 49 +/- 12 years) referred to a tertiary gastroenterological center were
      questioned about the use of CAT and PT using a structured specially developed
      questionnaire. All of the patients accepted to answer the questionnaire after
      careful instruction. RESULTS: 162 out of 250 pts (64%) admitted to have used one 
      or more CAT, usually together with pharmacological prescriptions. Among CAT
      users, 32 patients (20%) used only CAT and not allopathic drugs. CAT used were:
      homeopathy 13%, herbal therapy 72%, acupuncture 3%, bioenergetic resonance 11%,
      others 13%. Probiotics were used by 30%. Users were mainly females of lower
      educational levels. Psychotherapy was used by 30 pts (12%). 25 (10%) used CBT, 15
      (6%) used relaxation therapy. CONCLUSION: The majority of IBS pts. in our area
      use CAT usually in association with allopathic therapy. The most frequently used 
      are herbal prescriptions followed by probiotics. PT less frequently used in our
      IBS patients.
FAU - Dumitrascu, D L
AU  - Dumitrascu DL
FAU - Nedelcu, L
AU  - Nedelcu L
FAU - Pop, Sorina
AU  - Pop S
FAU - Blaga-Surdea, Teodora
AU  - Blaga-Surdea T
FAU - Dadu, R T
AU  - Dadu RT
FAU - Costin, Simona
AU  - Costin S
FAU - Popescu, Manuela
AU  - Popescu M
FAU - Picos, Alina
AU  - Picos A
FAU - David, Liliana
AU  - David L
LA  - eng
PT  - Journal Article
PL  - Romania
TA  - Rom J Intern Med
JT  - Romanian journal of internal medicine = Revue roumaine de medecine interne
JID - 9304507
SB  - IM
MH  - Adult
MH  - Aged
MH  - Complementary Therapies/*methods
MH  - Educational Status
MH  - Female
MH  - Hospitals, University
MH  - Humans
MH  - Irritable Bowel Syndrome/diagnosis/*therapy
MH  - Male
MH  - Middle Aged
MH  - Phytotherapy/methods
MH  - *Psychotherapy/methods
MH  - Quality of Life
MH  - Questionnaires
MH  - Risk Assessment
MH  - Risk Factors
MH  - Romania
MH  - Treatment Outcome
EDAT- 2014/03/14 06:00
MHDA- 2014/04/30 06:00
CRDT- 2014/03/14 06:00
PST - ppublish
SO  - Rom J Intern Med. 2013 Jul-Dec;51(3-4):148-51.

PMID- 24620626
OWN - NLM
STAT- MEDLINE
DA  - 20140313
DCOM- 20140429
IS  - 1220-4749 (Print)
IS  - 1220-4749 (Linking)
VI  - 51
IP  - 3-4
DP  - 2013 Jul-Dec
TI  - Small intestinal bacterial overgrowth produces symptoms in irritable bowel
      syndrome which are improved by rifaximin. A pilot study.
PG  - 143-7
AB  - AIM: Searching for the role of small intestinal bacterial overgrowth (SIBO) in
      the pathogenesis of mechanisms and symptoms in patients with irritable bowel
      syndrome (IBS). METHOD: 72 patients with IBS according to Rome III criteria were 
      screened for proximal small intestinal bacterial overgrowth by glucose hydrogen
      breath test (GHBT). Positive patients received a 14 day therapy with the
      antibiotic rifaximin 1200 mg/day and were retested 1 week after completing the
      treatment. RESULTS: SIBO was found in 8 patients out of 72 (11.1%) All patients
      receiving rifaximin according to an open label protocol and retested 1 week after
      the end of treatment were found negative for SIBO 85.7% . Simultaneously the
      symptoms of IBS improved, according to the measurement by a Likert scale.
      Patients with IBS-D had a 5.6 RR of presenting SIBO than non IBS-D. CONCLUSIONS: 
      Rifaximin effectively normalized the GHBT and reduced the IBS symptoms by
      possibly counteracting the SIBO. Whether such therapeutic approach is ultimately 
      associated with symptom improvement in the long term, however, requires
      additional studies.
FAU - Moraru, Ioana G
AU  - Moraru IG
FAU - Portincasa, P
AU  - Portincasa P
FAU - Moraru, A G
AU  - Moraru AG
FAU - Diculescu, M
AU  - Diculescu M
FAU - Dumitrascu, D L
AU  - Dumitrascu DL
LA  - eng
PT  - Comparative Study
PT  - Journal Article
PL  - Romania
TA  - Rom J Intern Med
JT  - Romanian journal of internal medicine = Revue roumaine de medecine interne
JID - 9304507
RN  - 0 (Anti-Infective Agents)
RN  - 0 (Rifamycins)
RN  - 88747-56-2 (rifaximin)
SB  - IM
MH  - Adult
MH  - Aged
MH  - Anti-Infective Agents/*therapeutic use
MH  - Bacterial Infections/complications/*drug therapy
MH  - Blind Loop Syndrome/*drug therapy
MH  - Breath Tests/methods
MH  - Female
MH  - Hospitals, University
MH  - Humans
MH  - Intestine, Small/*drug effects/microbiology
MH  - Irritable Bowel Syndrome/*drug therapy/microbiology
MH  - Male
MH  - Middle Aged
MH  - Pilot Projects
MH  - Rifamycins/*therapeutic use
MH  - Treatment Outcome
EDAT- 2014/03/14 06:00
MHDA- 2014/04/30 06:00
CRDT- 2014/03/14 06:00
PST - ppublish
SO  - Rom J Intern Med. 2013 Jul-Dec;51(3-4):143-7.

PMID- 24617225
OWN - NLM
STAT- MEDLINE
DA  - 20140312
DCOM- 20140408
IS  - 0255-2930 (Print)
IS  - 0255-2930 (Linking)
VI  - 33
IP  - 12
DP  - 2013 Dec
TI  - [Clinical observation on acupuncture for diarrhea-predominant irritable bowel
      syndrome patients in syndrome of liver-stagnation and spleen-deficiency and its
      impact on Th1/Th2].
PG  - 1057-60
AB  - OBJECTIVE: To observe clinical therapeutic effects of acupuncture for pattern of 
      liver-stagnation and spleen-deficiency in diarrhea-predominant irritable bowel
      syndrome (D-IBS) and its impact on cell factors. METHODS: Forty cases were
      selected and divided into an acupuncture group (21 cases) in which acupuncture
      was applied and a medicine group (19 cases) in which oral administration of
      dicetel and bifidobacterium lactobacillus triple viable capsules were applied.
      The symptom scores, level of Th1-type cytokine (IFN-gamma, IL-2) and Th2-type
      cytokine (IL-4, IL-10) and ratio of IFN-gamma to IL-4 were compared in two groups
      before and after treatment to analyze acupuncture effect. RESULTS: The clinical
      symptoms were improved after one-week treatment in the acupuncture group
      (P<0.05), which had faster onset than the medicine group (P<0.05). The total
      effective rate was 90.48% (19/21) in the acupuncture group, which was superior to
      78.95% (15/19) in the medicine group (P<0.05). Compared with medicine treatment, 
      imbalanced condition of Th1/Th2 was turning towards the direction of Th2 after
      acupuncture, indicating a tendency to recover the balance. CONCLUSION: The
      clinical efficacy of acupuncture for D-IBS has close relationship with
      effectively improving balance of Th1/Th2 in patients with liver-stagnation and
      spleen-deficiency.
FAU - Wu, Xiao-Liang
AU  - Wu XL
FAU - Wang, Ye-Lin
AU  - Wang YL
FAU - Sun, Jian-Hua
AU  - Sun JH
FAU - Shu, Yan-Ye
AU  - Shu YY
FAU - Pei, Li-Xia
AU  - Pei LX
FAU - Zhou, Jun-Ling
AU  - Zhou JL
FAU - Chen, Dong
AU  - Chen D
FAU - Zhang, Ji-Wei
AU  - Zhang JW
FAU - Zhan, Dao-Wei
AU  - Zhan DW
LA  - chi
PT  - English Abstract
PT  - Journal Article
PT  - Randomized Controlled Trial
PT  - Research Support, Non-U.S. Gov't
PL  - China
TA  - Zhongguo Zhen Jiu
JT  - Zhongguo zhen jiu = Chinese acupuncture & moxibustion
JID - 8600658
RN  - 0 (Cytokines)
SB  - IM
MH  - *Acupuncture Therapy
MH  - Adult
MH  - Aged
MH  - Cytokines/immunology
MH  - Female
MH  - Humans
MH  - Irritable Bowel Syndrome/immunology/physiopathology/*therapy
MH  - Liver/*physiopathology
MH  - Male
MH  - Middle Aged
MH  - Spleen/*physiopathology
MH  - Th1 Cells/*immunology
MH  - Th2 Cells/*immunology
MH  - Young Adult
EDAT- 2014/03/13 06:00
MHDA- 2014/04/09 06:00
CRDT- 2014/03/13 06:00
PST - ppublish
SO  - Zhongguo Zhen Jiu. 2013 Dec;33(12):1057-60.

PMID- 24578842
OWN - NLM
STAT- PubMed-not-MEDLINE
DA  - 20140228
DCOM- 20140228
LR  - 20140303
IS  - 2074-1804 (Print)
IS  - 2074-1804 (Linking)
VI  - 15
IP  - 8
DP  - 2013 Aug
TI  - Health Related Quality of Life in Iranian Patients With Irritable Bowel Syndrome:
      Reliability and Validity of the Persian Version of the IBS-QOL.
PG  - 723-8
LID - 10.5812/ircmj.4605 [doi]
AB  - BACKGROUND: Irritable bowel syndrome (IBS) is a gastrointestinal disease that is 
      accompanied by pain, diarrhea, constipation and abdominal bloating. Hence, IBS
      has a major effect on patients' quality of life. OBJECTIVES: The present study
      aimed to examine validity and reliability of the Persian version of the IBS-QOL
      questionnaire in Iran. PATIENTS AND METHODS: The original 34 items of the IBS-QOL
      were translated from English into Persian through a structured procedure for the 
      translation and cultural adaptation of the original English IBS-QOL into Persian.
      Ninety one patients who had GI symptoms but did not have any organic diseases
      (including 70 IBS patients diagnosed by Rome II criteria) were recruited from
      teaching hospitals Shiraz University in Iran and completed a Persian version of
      the IBS-QOL along with a Persian version of Room IotaIota and IBS severity index 
      (IBSSI). RESULTS: Our findings showed that the IBS-QOL has excellent convergent
      and acceptable discriminant validity. All domains had Cronbach's alpha greater
      than 0.7 except health worry. Seventy patients who were diagnosed as IBS by the
      Room IotaIota had significantly lower scores in the IBS-QOL than those who were
      not (FBD) (43.7 +/- 20.1 vs. 73.4 +/- 14.9, P < 0.01). Age, sex, education or
      marital status did not affect scores in measuring the quality of life.
      CONCLUSIONS: In conclusion, the Persian version of the IBS-QOL provided a
      well-defined measure of QOL in IBS patients with high validity and reliability
      that is an appropriate measure to use in further IBS clinical studies in Iran.
FAU - Jafari, Peyman
AU  - Jafari P
AD  - Department of Biostatistics, Shiraz University of Medical Sciences, Shiraz, IR
      Iran.
FAU - Asadollahi, Zahra
AU  - Asadollahi Z
AD  - Department of Biostatistics, Shiraz University of Medical Sciences, Shiraz, IR
      Iran.
FAU - Moini, Maryam
AU  - Moini M
AD  - Gastroenterology and Hepatology Research Center, Shiraz University of Medical
      Sciences, Shiraz, IR Iran.
FAU - Seyed Mirzaie, Mahdi
AU  - Seyed Mirzaie M
AD  - Digestive Disease Research Center, Tehran University of Medical Sciences, Tehran,
      IR Iran ; Rafsanjan University of Medical Sciences, Rafsanjan, IR Iran.
LA  - eng
PT  - Journal Article
DEP - 20130805
PL  - United Arab Emirates
TA  - Iran Red Crescent Med J
JT  - Iranian Red Crescent medical journal
JID - 101319850
PMC - PMC3918199
OID - NLM: PMC3918199
OTO - NOTNLM
OT  - Irritable Bowel Syndrome
OT  - Quality of Life
OT  - Questionnaires
EDAT- 2014/03/01 06:00
MHDA- 2014/03/01 06:01
CRDT- 2014/03/01 06:00
PHST- 2012/02/26 [received]
PHST- 2012/06/21 [revised]
PHST- 2013/06/14 [accepted]
PHST- 2013/08/05 [epublish]
AID - 10.5812/ircmj.4605 [doi]
PST - ppublish
SO  - Iran Red Crescent Med J. 2013 Aug;15(8):723-8. doi: 10.5812/ircmj.4605. Epub 2013
      Aug 5.

PMID- 24565771
OWN - NLM
STAT- MEDLINE
DA  - 20140225
DCOM- 20140408
IS  - 2213-2198 (Print)
VI  - 2
IP  - 1
DP  - 2014 Jan-Feb
TI  - A novel scoring system to distinguish vocal cord dysfunction from asthma.
PG  - 65-9
LID - 10.1016/j.jaip.2013.09.002 [doi]
LID - S2213-2198(13)00376-0 [pii]
AB  - BACKGROUND: Vocal cord dysfunction is often misdiagnosed and mistreated as
      asthma, which can lead to increased and unnecessary medication use and increased 
      health care utilization. OBJECTIVE: To develop a valid scoring index that could
      help distinguish vocal cord dysfunction from asthma. METHODS: We compared the
      demographics, comorbidities, clinical symptoms, and symptom triggers of subjects 
      with vocal cord dysfunction (n = 89) and those with asthma (n = 59). By using
      multivariable logistic regression, we identified distinguishing features
      associated with vocal cord dysfunction, which were weighted and used to generate 
      a novel score. The scoring index also was tested in an independent sample with
      documented vocal cord dysfunction (n = 72). RESULTS: We identified symptoms of
      throat tightness and dysphonia, the absence of wheezing, and the presence of
      odors as a symptom trigger as key features of vocal cord dysfunction that
      distinguish it from asthma. We developed a weighted index based on these
      characteristics, the Pittsburgh Vocal Cord Dysfunction Index. By using a cutoff
      of >/=4, this index had good sensitivity (0.83) and specificity (0.95) for the
      diagnosis of vocal cord dysfunction. The scoring index also performed reasonably 
      well in the independent convenience sample with laryngoscopy-proven vocal cord
      dysfunction and accurately made the diagnosis in 77.8% of subjects. CONCLUSION:
      The Pittsburgh Vocal Cord Dysfunction Index is proposed as a simple, valid, and
      easy-to-use tool for diagnosing vocal cord dysfunction. If confirmed by a
      prospective evaluation in broader use, it may have significant clinical utility
      by facilitating a timely and accurate diagnosis of vocal cord dysfunction,
      thereby preventing misdiagnosis and mistreatment as asthma. Future prospective
      validation studies will need to be performed.
CI  - Copyright (c) 2013 American Academy of Allergy, Asthma & Immunology. Published by
      Elsevier Inc. All rights reserved.
FAU - Traister, Russell S
AU  - Traister RS
AD  - Division of Pulmonary, Allergy, and Critical Care Medicine, Department of
      Medicine, University of Pittsburgh Medical Center, Pittsburgh, Pa.
FAU - Fajt, Merritt L
AU  - Fajt ML
AD  - Division of Pulmonary, Allergy, and Critical Care Medicine, Department of
      Medicine, University of Pittsburgh Medical Center, Pittsburgh, Pa.
FAU - Landsittel, Douglass
AU  - Landsittel D
AD  - Division of General Internal Medicine, Department of Medicine, and Center for
      Research on Health Care Data Center, University of Pittsburgh, Pittsburgh, Pa.
FAU - Petrov, Andrej A
AU  - Petrov AA
AD  - Division of Pulmonary, Allergy, and Critical Care Medicine, Department of
      Medicine, University of Pittsburgh Medical Center, Pittsburgh, Pa. Electronic
      address: petrovaa@upmc.edu.
LA  - eng
PT  - Comparative Study
PT  - Journal Article
DEP - 20131102
PL  - United States
TA  - J Allergy Clin Immunol Pract
JT  - The journal of allergy and clinical immunology. In practice
JID - 101597220
SB  - IM
MH  - Adult
MH  - Asthma/*diagnosis/epidemiology/physiopathology
MH  - Chi-Square Distribution
MH  - Comorbidity
MH  - Diagnosis, Differential
MH  - Dysphonia/epidemiology/physiopathology
MH  - Female
MH  - *Health Status Indicators
MH  - Humans
MH  - Laryngoscopy
MH  - Logistic Models
MH  - Lung/*physiopathology
MH  - Male
MH  - Middle Aged
MH  - Multivariate Analysis
MH  - Odds Ratio
MH  - Odors
MH  - Pennsylvania
MH  - Pharynx/physiopathology
MH  - Phonation
MH  - Predictive Value of Tests
MH  - Reproducibility of Results
MH  - Respiratory Sounds/physiopathology
MH  - Risk Factors
MH  - Vocal Cord Dysfunction/*diagnosis/epidemiology/physiopathology
MH  - Vocal Cords/*physiopathology
OTO - NOTNLM
OT  - ANOVA
OT  - Analysis of variance
OT  - Asthma
OT  - BMI
OT  - Body mass index
OT  - CI
OT  - Clinical scoring index
OT  - Confidence interval
OT  - GERD
OT  - Gastroesophageal reflux
OT  - IBS
OT  - IQR
OT  - Interquartile range
OT  - Irritable bowel syndrome
OT  - N/A
OT  - NPV
OT  - Negative predictive value
OT  - Not available
OT  - OR
OT  - Odds ratio
OT  - PPV
OT  - Positive predictive value
OT  - SOB
OT  - Shortness of breath
OT  - VCD
OT  - Vocal cord dysfunction
EDAT- 2014/02/26 06:00
MHDA- 2014/04/09 06:00
CRDT- 2014/02/26 06:00
PHST- 2013/04/17 [received]
PHST- 2013/08/28 [revised]
PHST- 2013/09/03 [accepted]
PHST- 2013/11/02 [aheadofprint]
AID - S2213-2198(13)00376-0 [pii]
AID - 10.1016/j.jaip.2013.09.002 [doi]
PST - ppublish
SO  - J Allergy Clin Immunol Pract. 2014 Jan-Feb;2(1):65-9. doi:
      10.1016/j.jaip.2013.09.002. Epub 2013 Nov 2.

PMID- 24565179
OWN - NLM
STAT- In-Process
DA  - 20140225
IS  - 1757-6512 (Electronic)
IS  - 1757-6512 (Linking)
VI  - 4 Suppl 1
DP  - 2013
TI  - Building additional complexity to in vitro-derived intestinal tissues.
PG  - S1
LID - 10.1186/scrt362 [doi]
AB  - Gastrointestinal (GI) disorders affect up to 25% of the US population. Common
      intestinal disorders include malabsorption, irritable bowel syndrome and fecal
      incontinence. Some GI disorders such as Hirschsprung's disease have a genetic
      basis and are associated with an absence or paucity of enteric nerves. Current
      treatment plans for GI disorders range from changes in diet to bowel resection,
      and there are very few drugs available that target the primary deficiencies in
      intestinal function such as controlled peristalsis. While animal models can
      recapitulate the broad range of intestinal pathologies of the GI tract, they are 
      intrinsically complicated and of low throughput. Several in vitro systems have
      been established, and these range from epithelial enteroids to more complex
      organoids, which contain most intestinal cell types. One of the more complex
      organoid systems was derived from adult mouse intestines and contains functional 
      enteric nerves and smooth muscle capable of peristalsis. Establishing an
      equivalent human intestinal system is challenging due to limited access and
      variable quality of human intestinal tissues. However, owing to recent advances, 
      it is possible to differentiate human induced and embryonic pluripotent stem
      cells, collectively called pluripotent stem cells, into human intestinal
      organoids (HIOs) in vitro. Although HIOs contain a significant degree of
      epithelial and mesenchymal complexity, they lack enteric nerves and thus are
      unable to model the peristaltic movements of the gut. The goal of this review is 
      to discuss approaches to generate complex in vitro systems that can be used to
      more comprehensively model common intestinal pathologies. New and more
      biologically complete human models of the intestine would allow for unprecedented
      studies of the cellular and molecular basis of normal and pathological gut
      function. Furthermore, fully functional HIOs could serve as a platform for
      preclinical drug studies to model absorption and efficacy.
FAU - Brugmann, Samantha A
AU  - Brugmann SA
FAU - Wells, James M
AU  - Wells JM
LA  - eng
GR  - R01DK080823/DK/NIDDK NIH HHS/United States
GR  - R01DK092456/DK/NIDDK NIH HHS/United States
GR  - U18 TR000546/TR/NCATS NIH HHS/United States
PT  - Journal Article
PT  - Research Support, N.I.H., Extramural
DEP - 20131220
PL  - England
TA  - Stem Cell Res Ther
JT  - Stem cell research & therapy
JID - 101527581
SB  - IM
PMC - PMC4029141
OID - NLM: PMC4029141 [Available on 12/20/14]
EDAT- 2014/02/26 06:00
MHDA- 2014/02/26 06:00
CRDT- 2014/02/26 06:00
PMCR- 2014/12/20 00:00
PHST- 2013/12/20 [aheadofprint]
AID - scrt362 [pii]
AID - 10.1186/scrt362 [doi]
PST - ppublish
SO  - Stem Cell Res Ther. 2013;4 Suppl 1:S1. doi: 10.1186/scrt362. Epub 2013 Dec 20.

PMID- 24550570
OWN - NLM
STAT- PubMed-not-MEDLINE
DA  - 20140219
DCOM- 20140219
LR  - 20140221
IS  - 0018-5787 (Print)
IS  - 0018-5787 (Linking)
VI  - 48
IP  - 2
DP  - 2013 Feb
TI  - Continuing education case study quiz.
PG  - 153-5
LID - 10.1310/hpj4802-153 [doi]
AB  - GOAL-: The goal of this program is to educate pharmacists about the use of
      linaclotide for the treatment of irritable bowel syndrome and constipation.
      OBJECTIVES-: At the completion of this program, the reader will be able
      to:Describe the pharmacology and pharmacokinetics of linaclotide.Discuss the
      risks associated with the use of linaclotide.Discuss the potential benefit of
      linaclotide for an individual patient.Apply the information on the use of
      linaclotide to a case study.
LA  - eng
PT  - Journal Article
PL  - United States
TA  - Hosp Pharm
JT  - Hospital pharmacy
JID - 0043175
PMC - PMC3905830
OID - NLM: PMC3905830
OTO - NOTNLM
OT  - constipation
OT  - linaclotide
OT  - new drugs
EDAT- 2014/02/20 06:00
MHDA- 2014/02/20 06:01
CRDT- 2014/02/20 06:00
AID - 10.1310/hpj4802-153 [doi]
AID - hpj480212 [pii]
PST - ppublish
SO  - Hosp Pharm. 2013 Feb;48(2):153-5. doi: 10.1310/hpj4802-153.

PMID- 24532551
OWN - NLM
STAT- In-Process
DA  - 20140217
IS  - 1932-863X (Electronic)
IS  - 1932-8621 (Linking)
VI  - 8
IP  - 1
DP  - 2014 Feb
TI  - Prevalence and risk factors for irritable bowel syndrome in recovered and
      non-recovered borderline patients over 10 years of prospective follow-up.
PG  - 14-23
LID - 10.1002/pmh.1237 [doi]
AB  - This study examined rates of irritable bowel syndrome (IBS) over 10 years of
      prospective follow-up among recovered and non-recovered patients with borderline 
      personality disorder (BPD). Subsequently, risk factors for IBS were examined in
      female BPD patients. As part of the McLean Study of Adult Development, 264 BPD
      patients were assessed at baseline, and their medical conditions and time-varying
      predictors of IBS were assessed over five waves of follow-up (from 6-year
      follow-up to 16-year follow-up). Semi-structured interviews were used to assess
      both our IBS outcome variable and our baseline and time-varying predictor
      variables. Rates of IBS were not significantly different between recovered and
      non-recovered borderline patients when men and women were considered together and
      when men were considered alone. However, a significant difference in IBS rates
      was found between recovered and non-recovered female BPD patients, with the
      latter reporting significantly higher rates. The rates of IBS in women with BPD
      were found to be significantly predicted by a family history of IBS and a
      childhood history of verbal, emotional and/or physical abuse. Taken together, the
      results of this study suggest that both biological/social learning factors and
      childhood adversity may be risk factors for IBS in women with BPD.
CI  - Copyright (c) 2013 John Wiley & Sons, Ltd.
FAU - Niesten, Isabella J M
AU  - Niesten IJ
AD  - Laboratory for the Study of Adult Development, McLean Hospital, Belmont, MA, USA;
      Faculty of Psychology and Neuroscience, Maastricht University, Maastricht, The
      Netherlands.
FAU - Karan, Esen
AU  - Karan E
FAU - Frankenburg, Frances R
AU  - Frankenburg FR
FAU - Fitzmaurice, Garrett M
AU  - Fitzmaurice GM
FAU - Zanarini, Mary C
AU  - Zanarini MC
LA  - eng
GR  - MH47588/MH/NIMH NIH HHS/United States
GR  - MH62169/MH/NIMH NIH HHS/United States
GR  - R01 MH062169/MH/NIMH NIH HHS/United States
PT  - Journal Article
PT  - Research Support, N.I.H., Extramural
DEP - 20131018
PL  - England
TA  - Personal Ment Health
JT  - Personality and mental health
JID - 101473502
SB  - IM
PMC - PMC3927229
MID - NIHMS534708
OID - NLM: NIHMS534708 [Available on 02/01/15]
OID - NLM: PMC3927229 [Available on 02/01/15]
EDAT- 2014/02/18 06:00
MHDA- 2014/02/18 06:00
CRDT- 2014/02/18 06:00
PMCR- 2015/02/01 00:00
PHST- 2012/06/15 [received]
PHST- 2013/03/27 [revised]
PHST- 2013/04/29 [accepted]
PHST- 2013/10/18 [aheadofprint]
AID - 10.1002/pmh.1237 [doi]
PST - ppublish
SO  - Personal Ment Health. 2014 Feb;8(1):14-23. doi: 10.1002/pmh.1237. Epub 2013 Oct
      18.

PMID- 24523808
OWN - NLM
STAT- PubMed-not-MEDLINE
DA  - 20140213
DCOM- 20140213
LR  - 20140217
IS  - 1735-1995 (Print)
IS  - 1735-1995 (Linking)
VI  - 18
IP  - 12
DP  - 2013 Dec
TI  - Ischemic colitis resulting from colonoscopy in a patient with irritable bowel
      syndrome.
PG  - 1117
FAU - Zhan, Qiang
AU  - Zhan Q
AD  - Wuxi People's Hospital Affiliated to Nanjing Medical University, Wuxi City,
      Jiangsu Province, China.
FAU - Lu, Guomin
AU  - Lu G
AD  - Wuxi People's Hospital Affiliated to Nanjing Medical University, Wuxi City,
      Jiangsu Province, China.
FAU - Xie, Zhenxiong
AU  - Xie Z
AD  - Wuxi People's Hospital Affiliated to Nanjing Medical University, Wuxi City,
      Jiangsu Province, China.
LA  - eng
PT  - Journal Article
PL  - Iran
TA  - J Res Med Sci
JT  - Journal of research in medical sciences : the official journal of Isfahan
      University of Medical Sciences
JID - 101235599
PMC - PMC3908538
OID - NLM: PMC3908538
EDAT- 2014/02/14 06:00
MHDA- 2014/02/14 06:01
CRDT- 2014/02/14 06:00
PST - ppublish
SO  - J Res Med Sci. 2013 Dec;18(12):1117.

PMID- 24516961
OWN - NLM
STAT- MEDLINE
DA  - 20140212
DCOM- 20140424
LR  - 20140522
IS  - 0300-9033 (Print)
IS  - 0300-9033 (Linking)
VI  - 43
IP  - 4
DP  - 2013 Dec
TI  - [Irritable bowel syndrome: a functional disorder?].
PG  - 321-34
AB  - Irritable bowel syndrome is a highly prevalent condition responsible for almost
      one third of visits to the gastroenterologist and huge expenses for diagnosis,
      treatment and loss of working days. A unique pathophysiologic mechanism has not
      been elucidated yet and several possibilities have been proposed such as
      senso-perception and motor disturbances, the effect of stress and anxiety,
      serotonin receptor failures, activation of abnormal brain areas and pain
      modulation differences, among others. The absence of a biological marker has led 
      the investigators to consider this syndrome as an exclusion diagnostic condition,
      once the organic diseases have been discarded The changes in gut microbiota have 
      recently raised great interest among gastroenterologists. The study of the small 
      intestinal bowel overgrowth syndrome, the effect of antibiotics upon the flora,
      the recognition of post-infectious irritable bowel syndrome and the action of
      probiotics, together with the effect of malabsortion of diet carbohydrates have
      brought some new light in our knowledge. The present update will focus on the
      published evidence about the subject, bearing in mind that the mechanisms
      elicited here are only suitable for a subgroup of patients.
FAU - Man, Fernando
AU  - Man F
AD  - Servicio de Gastroenterologia Hospital Nacional Alejandro Posadas Haedo, Buenos
      Aires, Argentina. fman@intramed.net
FAU - Bustos Fernandez, Luis Maria
AU  - Bustos Fernandez LM
AD  - Instituto Bustos Fernandez, Ciudad Autonoma de Buenos Aires, Argentina.
LA  - spa
PT  - English Abstract
PT  - Journal Article
PT  - Review
TT  - Sindrome de intestino irritable: inverted question markUn trastorno funcional?
PL  - Argentina
TA  - Acta Gastroenterol Latinoam
JT  - Acta gastroenterologica Latinoamericana
JID - 0261505
RN  - 0 (Anti-Bacterial Agents)
SB  - IM
EIN - Acta Gastroenterol Latinoam. 2014 Mar;44(1):75
MH  - Anti-Bacterial Agents/therapeutic use
MH  - Humans
MH  - Intestinal Mucosa/microbiology/physiopathology
MH  - Intestine, Small/microbiology/physiopathology
MH  - *Irritable Bowel Syndrome/microbiology/physiopathology/therapy
MH  - Probiotics/therapeutic use
EDAT- 2014/02/13 06:00
MHDA- 2014/04/25 06:00
CRDT- 2014/02/13 06:00
PST - ppublish
SO  - Acta Gastroenterol Latinoam. 2013 Dec;43(4):321-34.

PMID- 24483112
OWN - NLM
STAT- In-Process
DA  - 20140203
IS  - 1003-5370 (Print)
IS  - 1003-5370 (Linking)
VI  - 33
IP  - 11
DP  - 2013 Nov
TI  - [Preliminary study of establishing and assessing IBS-D model rats of gan
      stagnation and Pi deficiency syndrome].
PG  - 1507-14
AB  - OBJECTIVE: To establish a new disease-syndrome-symptom integrated
      diarrhea-predominant irritable bowel syndrome (IBS-D) rat model of Gan stagnation
      and Pi deficiency syndrome (GSPDS). METHODS: (1) The model establishment method: 
      We combined mother-infant separation, chronic restraint, and senna gavage to
      establish a new IBS-D model of GSPDS. Totally 48 experimental rats were divided
      into the normal group (Group A), the mother-infant separation group (Group B),
      the chronic restraint group (Group C), and the senna gavage group (Group D), the 
      mother-infant separation + senna gavage group (Group E), and the mother-infant
      separation + chronic restraint + senna gavage group (Group F), 8 in each group.
      (2) The model evaluation method: We used pain threshold indicating colorectal
      distension to represent for the visceral sensitivity, thus evaluating the
      establishment of "disease" model; open field test and serum D-xylose levels to
      evaluate the establishment of GSPDS model; defecation numbers of grain and loose 
      stool rate to evaluate the establishment of diarrhea symptom. RESULTS: (1)
      Compared with Group A, the body weight gained less in Group F, showing
      statistical difference (P < 0.05). (2) The pain threshold significantly decreased
      in Group F, showing statistical difference when compared with Group A (P < 0.05).
      (3) Compared with Group A, the total cross number, the standing number, and the
      decoration number in Group F significantly decreased (P < 0.05). (4) Compared
      with Group A, the serum D-xylose level of Group F significantly decreased (P <
      0.05). (5) Compared with Group A, the defecation numbers of grain and the loose
      stool rate significantly increased, showing statistical difference (P < 0.05).
      CONCLUSIONS: A new disease-syndrome-symptom integrated IBS-D animal model of
      GSPDS successfully established might be a better animal model used for studying
      IBS by Chinese medicine. However, further studies are needed.
FAU - Zhao, Yin-pan
AU  - Zhao YP
AD  - Xiyuan Hospital of China Academy of Chinese Medical Sciences, Beijing (100091),
      China.
FAU - Tang, Xu-dong
AU  - Tang XD
AD  - Xiyuan Hospital of China Academy of Chinese Medical Sciences, Beijing (100091),
      China.
FAU - Bian, Zhao-xiang
AU  - Bian ZX
AD  - School of Chinese Medicine of Hong Kong Baptist University, China.
FAU - Wang, Feng-yun
AU  - Wang FY
AD  - Xiyuan Hospital of China Academy of Chinese Medical Sciences, Beijing (100091),
      China.
FAU - Yang, Jian-qin
AU  - Yang JQ
AD  - Xiyuan Hospital of China Academy of Chinese Medical Sciences, Beijing (100091),
      China.
FAU - Su, Min
AU  - Su M
AD  - Graduate School, China Academy of Chinese Medical Sciences, Beijing (100091),
      China.
FAU - Wang, Wei
AU  - Wang W
AD  - Graduate School, China Academy of Chinese Medical Sciences, Beijing (100091),
      China.
LA  - chi
PT  - English Abstract
PT  - Journal Article
PL  - China
TA  - Zhongguo Zhong Xi Yi Jie He Za Zhi
JT  - Zhongguo Zhong xi yi jie he za zhi Zhongguo Zhongxiyi jiehe zazhi = Chinese
      journal of integrated traditional and Western medicine / Zhongguo Zhong xi yi jie
      he xue hui, Zhongguo Zhong yi yan jiu yuan zhu ban
JID - 9211576
SB  - IM
EDAT- 2014/02/04 06:00
MHDA- 2014/02/04 06:00
CRDT- 2014/02/04 06:00
PST - ppublish
SO  - Zhongguo Zhong Xi Yi Jie He Za Zhi. 2013 Nov;33(11):1507-14.

PMID- 24477723
OWN - NLM
STAT- In-Process
DA  - 20140130
IS  - 1809-4570 (Electronic)
IS  - 0482-5004 (Linking)
VI  - 53
IP  - 6
DP  - 2013 Nov-Dec
TI  - Correlation between demographic and clinical variables and fibromyalgia severity.
PG  - 460-3
LID - 10.1016/j.rbr.2013.04.002 [doi]
LID - S0482-50042013000600003 [pii]
AB  - INTRODUCTION: Fibromyalgia (FM) is a rheumatic condition characterized by a
      picture of generalized chronic pain, hyperalgesia and allodynia. Symptoms such as
      fatigue, sleep disorders, morning stiffness, headache and paresthesia can also be
      present. It is also associated with other comorbidities, such as depression,
      anxiety, irritable bowel syndrome, myofascial pain syndrome and nonspecific
      urethral syndrome. Few studies have addressed the evolution of FM, especially
      regarding medium and long-term evolution, such as why some patients do better
      than others, despite the fact of being submitted to the same treatment.
      OBJECTIVE: To determine whether there is a correlation between demographic and
      clinical variables and FM severity. MATERIAL AND METHODS: Sixty women who met the
      classification criteria for FM of the American College of Rheumatology of 1990
      were divided into three groups, according to the severity established by the
      Fibromyalgia Impact Questionnaire (FIQ): severe (70-100), moderate (50 to 70) and
      mild (0 to 50). RESULTS: Nine demographic and clinical variables were assessed,
      with a significant difference (P <0.05) being observed only in the groups showing
      higher FIQ scores with the presence of depression and workers' compensation
      interests. Conclusion: The impact of FM measured by the FIQ is directly
      correlated with the severity of depression and the presence of workers'
      compensation interests.
FAU - Martinez, Jose Eduardo
AU  - Martinez JE
FAU - Casagrande, Pamela de Melo
AU  - Casagrande Pde M
FAU - Ferreira, Paula Pratti Rodrigues
AU  - Ferreira PP
FAU - Rossatto, Bruno Luigi Giaccio
AU  - Rossatto BL
LA  - eng
LA  - por
PT  - Journal Article
PL  - Brazil
TA  - Rev Bras Reumatol
JT  - Revista brasileira de reumatologia
JID - 0404256
SB  - IM
EDAT- 2014/01/31 06:00
MHDA- 2014/01/31 06:00
CRDT- 2014/01/31 06:00
PHST- 2013/01/03 [received]
PHST- 2013/04/07 [accepted]
AID - S0482-50042013000600003 [pii]
AID - 10.1016/j.rbr.2013.04.002 [doi]
PST - ppublish
SO  - Rev Bras Reumatol. 2013 Nov-Dec;53(6):460-3. doi: 10.1016/j.rbr.2013.04.002.

PMID- 24373371
OWN - NLM
STAT- MEDLINE
DA  - 20131230
DCOM- 20140218
IS  - 0392-856X (Print)
IS  - 0392-856X (Linking)
VI  - 31
IP  - 6 Suppl 79
DP  - 2013 Nov-Dec
TI  - Oxidative stress and antioxidative parameters and metal ion content in patients
      with fibromyalgia syndrome: implications in the pathogenesis of the disease.
PG  - S128-33
AB  - Fibromyalgia syndrome (FMS) is characterised by diffuse muscle pain, poor sleep
      and unrelenting fatigue. Individuals with FMS may also experience headaches,
      anxiety, depression, poor memory, numbness and tingling in the extremities, cold 
      hands and feet, irritable bowel syndrome and lowered immune function. FMS is a
      common chronic pain syndrome of unknown etiology and limited treatment options.
      Previous studies have reported oxidative stress in FMS patients, but the results 
      were inconsistent. Oxidative stress and nitric oxide is involved in FMS
      pathophysiology, however, it is still not clear whether oxidative stress
      abnormalities are the cause of FMS. There are several studies indicating
      oxidative stress in patients with FMS. Oxidant (Malondialdehyde) and antioxidant 
      (Superoxide dismutase) balances were found to be changed in FMS patients.
      Furthermore, increased free radical levels may be responsible for the development
      of FMS and free radical-mediated oxidative stress including inflammatory
      cytokines may also play important roles in its pathogenesis. Moreover, oxidative 
      stress is supposed to be increased in patients with FMS which is related to the
      severity of FMS symptoms. Therefore, it is important to understand whether the
      oxidative stress parameters are involved in FMS and what is the relationship
      between these and antioxidants in FMS patients. In this review we will elucidate 
      the importance of oxidative stress and antioxidants and its possible relationship
      with FMS. Moreover, as metal toxicity is also reported to be involved in the
      pathogenesis of FMS, therefore we will also try to establish the role of toxic
      metals in the pathogenesis of FMS.
FAU - Fatima, Ghizal
AU  - Fatima G
AD  - Department of Rheumatology, King Georges Medical University, Lucknow, India.
      ghizalfatima8@gmail.com.
FAU - Das, Siddharth Kumar
AU  - Das SK
FAU - Mahdi, Abbas Ali
AU  - Mahdi AA
LA  - eng
PT  - Journal Article
PT  - Review
DEP - 20131216
PL  - Italy
TA  - Clin Exp Rheumatol
JT  - Clinical and experimental rheumatology
JID - 8308521
RN  - 0 (Antioxidants)
RN  - 0 (Ions)
RN  - 0 (Metals)
RN  - 0 (Reactive Oxygen Species)
SB  - IM
MH  - Animals
MH  - Antioxidants/*metabolism
MH  - Body Burden
MH  - Disease Progression
MH  - Fibromyalgia/*etiology/metabolism/physiopathology
MH  - Humans
MH  - Ions
MH  - Metals/metabolism/*toxicity
MH  - Oxidation-Reduction
MH  - *Oxidative Stress
MH  - Prognosis
MH  - Reactive Oxygen Species/metabolism
MH  - Risk Factors
EDAT- 2014/01/31 06:00
MHDA- 2014/02/19 06:00
CRDT- 2013/12/31 06:00
PHST- 2013/10/13 [received]
PHST- 2013/11/29 [accepted]
PHST- 2013/12/16 [aheadofprint]
AID - 7656 [pii]
PST - ppublish
SO  - Clin Exp Rheumatol. 2013 Nov-Dec;31(6 Suppl 79):S128-33. Epub 2013 Dec 16.

PMID- 24474234
OWN - NLM
STAT- MEDLINE
DA  - 20140129
DCOM- 20140710
IS  - 1678-4219 (Electronic)
IS  - 0004-2803 (Linking)
VI  - 50
IP  - 4
DP  - 2013 Oct-Dec
TI  - Treatment of diarrhea-predominant irritable bowel syndrome with mesalazine and/or
      Saccharomyces boulardii.
PG  - 304-9
LID - 10.1590/S0004-28032013000400012 [doi]
LID - S0004-28032013000400304 [pii]
AB  - CONTEXT: Irritable bowel syndrome (IBS) is a functional bowel disease
      characterized by abdominal pain and altered intestinal habits. The
      pathophysiology of IBS remains unclear. Recent studies have demonstrated that
      some IBS patients, especially in diarrhea-predominant IBS (IBS-D), display
      persistent signs of minor mucosal inflammation and a modified intestinal
      microflora. The mesalazine has known intestinal anti-inflammatory properties.
      Saccharomyces boulardii is a probiotic used for a long time in treatment of
      diarrhea, including infectious diarrhea. OBJECTIVE: Evaluate the effects of
      mesalazine alone, combined therapy of mesalazine with liophylised Saccharomyces
      boulardii or alone on symptoms of IBS-D patients. METHODS: Based on Rome III
      criteria, 53 IBS-D patients (18 year or more) were included. To exclude organic
      diseases all patients underwent colonoscopy, stool culture, serum anti-endomisium
      antibody, lactose tolerance test and ova and parasite exam. Patients were divided
      in three groups: mesalazine group (MG) - 20 patients received mesalazine 800 mg
      t.i.d. for 30 days; mesalazine and Saccharomyces boulardii group (MSbG) - 21
      patients received mesalazine 800 mg t.i.d. and Saccharomyces boulardii 200 mg
      t.i.d. for 30 days and; Saccharomyces boulardii group (SbG) - 12 patients
      received Sb 200 mg t.i.d. for 30 days. Drugs that might have any effect on
      intestinal motility or secretion were not allowed. Symptom evaluations at
      baseline and after treatment were performed by means of a 4-point likert scale
      including: stool frequency, stool form and consistency (Bristol scale), abdominal
      pain and distension. Paired t test and Kruskal-Wallis test were used for
      statistical analyses. RESULTS: Compared to baseline, there were statistically
      significant reduction of symptom score after 30 th day therapy in all three
      groups: MG (P<0.0001); MSbG (P<0.0001) and in SbG (P = 0.003). There were
      statistically significant differences in the symptom score at 30 th day therapy
      of the MG, MSbG and SbG groups (P = 0.03). There were no statistical differences 
      between MSbG and MG symptom score at 30th day therapy (P = 0.9). CONCLUSIONS: The
      use of mesalazine alone, Saccharomyces boulardii alone or combined treatment with
      mesalasine and Saccaromyces boulardii improved IBS-D symptoms. The improvement of
      the symptom score was greater with mesalazine alone or combined with Sb as
      compared with Sb treatment alone. These preliminary results suggest that
      mezalazine may be useful in treatment of IBS-d patients, and warrant further
      larger studies.
FAU - Bafutto, Mauro
AU  - Bafutto M
AD  - Instituto Goiano de Gastroenterologia, GoianiaGO, Brasil.
FAU - Almeida, Jose Roberto de
AU  - Almeida JR
AD  - Departamento de Medicina Clinica, Faculdade de Medicina, Universidade Federal de 
      Pernambuco (UFPE), RecifePE, Brasil.
FAU - Leite, Nayle Vilela
AU  - Leite NV
AD  - Instituto Goiano de Gastroenterologia, GoianiaGO, Brasil.
FAU - Costa, Michelle Bafutto Gomes
AU  - Costa MB
AD  - Instituto Goiano de Gastroenterologia, GoianiaGO, Brasil.
FAU - Oliveira, Enio Chaves de
AU  - Oliveira EC
AD  - Departamento de Medicina Clinica, Faculdade de Medicina, Universidade Federal de 
      Pernambuco (UFPE), RecifePE, Brasil.
FAU - Resende-Filho, Joffre
AU  - Resende-Filho J
AD  - Instituto Goiano de Gastroenterologia, GoianiaGO, Brasil.
LA  - eng
PT  - Journal Article
PL  - Brazil
TA  - Arq Gastroenterol
JT  - Arquivos de gastroenterologia
JID - 15310600R
RN  - 0 (Anti-Inflammatory Agents, Non-Steroidal)
RN  - 4Q81I59GXC (Mesalamine)
SB  - IM
MH  - Adult
MH  - Anti-Inflammatory Agents, Non-Steroidal/*administration & dosage
MH  - Diarrhea/drug therapy
MH  - Drug Therapy, Combination
MH  - Female
MH  - Humans
MH  - Irritable Bowel Syndrome/*drug therapy
MH  - Male
MH  - Mesalamine/*administration & dosage
MH  - Middle Aged
MH  - Probiotics/*administration & dosage
MH  - *Saccharomyces
MH  - Treatment Outcome
EDAT- 2014/01/30 06:00
MHDA- 2014/07/11 06:00
CRDT- 2014/01/30 06:00
PHST- 2012/12/13 [received]
PHST- 2013/06/25 [accepted]
AID - S0004-28032013000400304 [pii]
AID - 10.1590/S0004-28032013000400012 [doi]
PST - ppublish
SO  - Arq Gastroenterol. 2013 Oct-Dec;50(4):304-9. doi:
      10.1590/S0004-28032013000400012.

PMID- 24474230
OWN - NLM
STAT- MEDLINE
DA  - 20140129
DCOM- 20140710
IS  - 1678-4219 (Electronic)
IS  - 0004-2803 (Linking)
VI  - 50
IP  - 4
DP  - 2013 Oct-Dec
TI  - The prevalence and clinical characteristics of primary headache in irritable
      bowel syndrome: a subgroup of the functional somatic syndromes.
PG  - 281-4
LID - 10.1590/S0004-28032013000400008 [doi]
LID - S0004-28032013000400281 [pii]
AB  - CONTEXT: The irritable bowel syndrome and primary headache are two chronic
      diseases characterized by symptoms of recurring pain and affect approximately
      10%-20% of the general population. OBJECTIVES: To study the prevalence of primary
      headache in volunteers with irritable bowel syndrome in a Brazilian urban
      community. METHODS: It was evaluated the prevalence of primary headache
      associated with irritable bowel syndrome in adult volunteers 330 no patients.The 
      protocol included the Rome III criteria, international classification of
      Headaches, later divided into four groups: I- Irritable bowel syndrome (n = 52), 
      II- Primary headache (n = 45), III-Irritable bowel syndrome (n = 26) and
      headache, and IV- Controls (207). RESULTS: We not found significant difference in
      the average age of the four groups and the diagnosis of irritable bowel syndrome,
      primary headache and their association was more frequent in females. The frequent
      use of analgesics was greater in groups II and III. CONCLUSION: Our results
      suggest that irritable bowel syndrome and primary headache are also common in
      third world countries. The frequency in use of analgesics in association between 
      the two entities was relevant. The identification of irritable bowel syndrome
      patients with different clinical sub-types could improve the therapeutics options
      and the prevention strategies.
FAU - Soares, Rosa L S
AU  - Soares RL
AD  - Departamento de Medicina Interna, Faculdade de Medicina, Universidade Federal
      Fluminense (UFF), NiteroiRJ, Brasil.
FAU - Moreira-Filho, Pedro Ferreira
AU  - Moreira-Filho PF
AD  - Departamento de Medicina Interna, Faculdade de Medicina, Universidade Federal
      Fluminense (UFF), NiteroiRJ, Brasil.
FAU - Maneschy, Carolina Possidente
AU  - Maneschy CP
AD  - Hospital Antonio Pedro, Faculdade de Medicina, Universidade Federal Fluminense
      (UFF), NiteroiRJ, Brasil.
FAU - Breijao, Julia Fumian
AU  - Breijao JF
AD  - Hospital Antonio Pedro, Faculdade de Medicina, Universidade Federal Fluminense
      (UFF), NiteroiRJ, Brasil.
FAU - Schmidte, Nathan Mielke
AU  - Schmidte NM
AD  - Hospital Antonio Pedro, Faculdade de Medicina, Universidade Federal Fluminense
      (UFF), NiteroiRJ, Brasil.
LA  - eng
PT  - Journal Article
PT  - Research Support, Non-U.S. Gov't
PL  - Brazil
TA  - Arq Gastroenterol
JT  - Arquivos de gastroenterologia
JID - 15310600R
SB  - IM
MH  - Adult
MH  - Aged
MH  - Brazil/epidemiology
MH  - Case-Control Studies
MH  - Female
MH  - Headache/epidemiology/*etiology
MH  - Humans
MH  - Irritable Bowel Syndrome/*complications/epidemiology
MH  - Male
MH  - Middle Aged
MH  - Prevalence
MH  - Questionnaires
MH  - Urban Population
EDAT- 2014/01/30 06:00
MHDA- 2014/07/11 06:00
CRDT- 2014/01/30 06:00
PHST- 2013/05/14 [received]
PHST- 2013/08/13 [accepted]
AID - S0004-28032013000400281 [pii]
AID - 10.1590/S0004-28032013000400008 [doi]
PST - ppublish
SO  - Arq Gastroenterol. 2013 Oct-Dec;50(4):281-4. doi:
      10.1590/S0004-28032013000400008.

PMID- 24466452
OWN - NLM
STAT- PubMed-not-MEDLINE
DA  - 20140127
DCOM- 20140127
LR  - 20140130
IS  - 2093-0879 (Print)
IS  - 2093-0879 (Linking)
VI  - 20
IP  - 1
DP  - 2014 Jan
TI  - Efficacy and Safety of Tiropramide in the Treatment of Patients With Irritable
      Bowel Syndrome: A Multicenter, Randomized, Double-blind, Non-inferiority Trial,
      Compared With Octylonium.
PG  - 113-21
LID - 10.5056/jnm.2014.20.1.113 [doi]
AB  - BACKGROUND/AIMS: Antispasmodics such as octylonium are widely used to manage
      irritable bowel syndrome (IBS) symptoms. However, the efficacy and safety of
      another antispasmodic, tiropramide, remain uncertain. We aimed to evaluate the
      efficacy and safety of tiropramide compared with octylonium in patients with IBS.
      METHODS: In this multicenter, randomized, non-inferiority trial, 287 patients
      with IBS (143 receiving tiropramide and 144 octylonium) were randomly allocated
      to either tiropramide 100 mg or octylonium 20 mg t.i.d (means 3 times a day) for 
      4 weeks. Primary endpoint was the mean change of abdominal pain from baseline
      assessed by visual analogue scales (VAS) score after 4 weeks of treatment.
      Secondary endpoints were the changes in abdominal pain from baseline at week 2
      and in abdominal discomfort at weeks 2 and 4, using VAS scores, patient-reported 
      symptom improvement including stool frequency and consistency, using symptom
      diaries, IBS-quality of life (IBS-QoL), and depression and anxiety, at week 4.
      RESULTS: The VAS scores of abdominal pain at week 4, were significantly decreased
      in both tiropramide and octylonium groups, but the change from baseline did not
      differ between the 2 groups (difference,-0.26 mm; 95% CI,-4.33-3.82; P = 0.901). 
      Abdominal pain and discomfort assessed using VAS scores, diaries, and IBS-QoL
      were also improved by both treatments, and the changes from baseline did not
      differ. The incidence of adverse events was similar in the 2 groups, and no
      severe adverse events involving either drug were observed. CONCLUSIONS:
      Tiropramide is as effective as octylonium in managing abdominal pain in IBS, with
      a similar safety profile.
FAU - Lee, Kang Nyeong
AU  - Lee KN
AD  - Department of Internal Medicine, Hanyang University College of Medicine, Seoul,
      Korea.
FAU - Lee, Oh Young
AU  - Lee OY
AD  - Department of Internal Medicine, Hanyang University College of Medicine, Seoul,
      Korea.
FAU - Choi, Myung-Gyu
AU  - Choi MG
AD  - Department of Internal Medicine, Catholic University College of Medicine, Seoul, 
      Korea.
FAU - Sohn, Chong Il
AU  - Sohn CI
AD  - Department of Internal Medicine, Kangbuk Samsung Medical Center, Sungkyunkwan
      University School of Medicine, Seoul, Korea.
FAU - Huh, Kyu Chan
AU  - Huh KC
AD  - Department of Internal Medicine, Konyang University College of Medicine, Daejeon,
      Korea.
FAU - Park, Kyung Sik
AU  - Park KS
AD  - Department of Internal Medicine, Keimyung University College of Medicine, Daegu, 
      Korea.
FAU - Kwon, Joong Goo
AU  - Kwon JG
AD  - Department of Internal Medicine, Catholic University of Daegu, School of
      Medicine, Daegu, Korea.
FAU - Kim, Nayoung
AU  - Kim N
AD  - Department of Internal Medicine, Seoul National University Bundang Hospital,
      Seongnam, Korea.
FAU - Rhee, Poong-Lyul
AU  - Rhee PL
AD  - Department of Internal Medicine, Samsung Medical Center, Sungkyunkwan University 
      School of Medicine, Seoul, Korea.
FAU - Myung, Seung-Jae
AU  - Myung SJ
AD  - Department of Internal Medicine, Asan Medical Center, University of Ulsan College
      of Medicine, Seoul, Korea.
FAU - Lee, Joon Seong
AU  - Lee JS
AD  - Department of Internal Medicine, Soonchunhyang University College, Seoul, Korea.
FAU - Lee, Kwang Jae
AU  - Lee KJ
AD  - Department of Internal Medicine, Ajou University College of Medicine, Suwon,
      Gyeonggi-do, Korea.
FAU - Park, Hyojin
AU  - Park H
AD  - Department of Internal Medicine, Yonsei University College of Medicine, Seoul,
      Korea.
FAU - Lee, Yong Chan
AU  - Lee YC
AD  - Department of Internal Medicine, Yonsei University College of Medicine, Seoul,
      Korea.
FAU - Choi, Suck Chei
AU  - Choi SC
AD  - Department of Internal Medicine, Wonkwang University College of Medicine, Iksan, 
      Korea.
FAU - Jung, Hye-Kyung
AU  - Jung HK
AD  - Department of Internal Medicine, Ewha Womans University College of Medicine,
      Seoul, Korea.
FAU - Jee, Sam Ryong
AU  - Jee SR
AD  - Department of Internal Medicine, Inje University College of Medicine, Busan,
      Korea.
FAU - Choi, Chang Hwan
AU  - Choi CH
AD  - Department of Internal Medicine, Chung-Ang University College of Medicine, Seoul,
      Korea.
FAU - Kim, Gwang Ha
AU  - Kim GH
AD  - Department of Internal Medicine, Pusan University College of Medicine, Busan,
      Korea.
FAU - Park, Moo In
AU  - Park MI
AD  - Department of Internal Medicine, Kosin University College of Medicine, Busan,
      Korea.
FAU - Sung, In Kyung
AU  - Sung IK
AD  - Department of Internal Medicine, Konkuk University College of Medicine, Seoul,
      Korea.
LA  - eng
PT  - Journal Article
DEP - 20131230
PL  - Korea (South)
TA  - J Neurogastroenterol Motil
JT  - Journal of neurogastroenterology and motility
JID - 101530189
PMC - PMC3895597
OID - NLM: PMC3895597
OTO - NOTNLM
OT  - Antispasmodic
OT  - Irritable bowel syndrome
OT  - Octylonium
OT  - Rome III criteria
OT  - Tiropramide
EDAT- 2014/01/28 06:00
MHDA- 2014/01/28 06:01
CRDT- 2014/01/28 06:00
PHST- 2013/10/07 [received]
PHST- 2013/11/05 [revised]
PHST- 2013/11/07 [accepted]
PHST- 2013/12/30 [epublish]
AID - 10.5056/jnm.2014.20.1.113 [doi]
PST - ppublish
SO  - J Neurogastroenterol Motil. 2014 Jan;20(1):113-21. doi:
      10.5056/jnm.2014.20.1.113. Epub 2013 Dec 30.

PMID- 24466443
OWN - NLM
STAT- PubMed-not-MEDLINE
DA  - 20140127
DCOM- 20140624
LR  - 20140624
IS  - 2093-0879 (Print)
IS  - 2093-0879 (Linking)
VI  - 20
IP  - 1
DP  - 2014 Jan
TI  - Methanogens, methane and gastrointestinal motility.
PG  - 31-40
LID - 10.5056/jnm.2014.20.1.31 [doi]
AB  - Anaerobic fermentation of the undigested polysaccharide fraction of carbohydrates
      produces hydrogen in the intestine which is the substrate for methane production 
      by intestinal methanogens. Hydrogen and methane are excreted in the flatus and in
      breath giving the opportunity to indirectly measure their production using breath
      testing. Although methane is detected in 30%-50% of the healthy adult population 
      worldwide, its production has been epidemiologically and clinically associated
      with constipation related diseases, like constipation predominant irritable bowel
      syndrome and chronic constipation. While a causative relation is not proven yet, 
      there is strong evidence from animal studies that methane delays intestinal
      transit, possibly acting as a neuromuscular transmitter. This evidence is further
      supported by the universal finding that methane production (measured by breath
      test) is associated with delayed transit time in clinical studies. There is also 
      preliminary evidence that antibiotic reduction of methanogens (as evidenced by
      reduced methane production) predicts the clinical response in terms of
      symptomatic improvement in patients with constipation predominant irritable bowel
      syndrome. However, we have not identified yet the mechanism of action of methane 
      on intestinal motility, and since methane production does not account for all
      constipation associated cases, there is need for high quality clinical trials to 
      examine methane as a biomarker for the diagnosis or as a biomarker that predicts 
      antibiotic treatment response in patients with constipation related disorders.
FAU - Triantafyllou, Konstantinos
AU  - Triantafyllou K
AD  - GI Motility Program, Division of Gastroenterology, Cedars-Sinai Medical Center,
      Los Angeles, CA, USA. ; Hepatogastroenterology Unit, Second Department of
      Internal Medicine and Research Institute, Attikon University General Hospital,
      Medical School, Athens University, Athens, Greece.
FAU - Chang, Christopher
AU  - Chang C
AD  - GI Motility Program, Division of Gastroenterology, Cedars-Sinai Medical Center,
      Los Angeles, CA, USA.
FAU - Pimentel, Mark
AU  - Pimentel M
AD  - GI Motility Program, Division of Gastroenterology, Cedars-Sinai Medical Center,
      Los Angeles, CA, USA.
LA  - eng
PT  - Journal Article
PT  - Review
DEP - 20131230
PL  - Korea (South)
TA  - J Neurogastroenterol Motil
JT  - Journal of neurogastroenterology and motility
JID - 101530189
PMC - PMC3895606
OID - NLM: PMC3895606
OTO - NOTNLM
OT  - Constipation
OT  - Gastroparesis
OT  - Irritable bowel syndrome
OT  - Methane
OT  - Methanococcus
EDAT- 2014/01/28 06:00
MHDA- 2014/01/28 06:01
CRDT- 2014/01/28 06:00
PHST- 2013/10/08 [received]
PHST- 2013/10/28 [revised]
PHST- 2013/10/29 [accepted]
PHST- 2013/12/30 [epublish]
AID - 10.5056/jnm.2014.20.1.31 [doi]
PST - ppublish
SO  - J Neurogastroenterol Motil. 2014 Jan;20(1):31-40. doi: 10.5056/jnm.2014.20.1.31. 
      Epub 2013 Dec 30.

PMID- 24460851
OWN - NLM
STAT- In-Process
DA  - 20140319
IS  - 1365-2982 (Electronic)
IS  - 1350-1925 (Linking)
VI  - 26
IP  - 4
DP  - 2014 Apr
TI  - Selective inhibition of FAAH produces antidiarrheal and antinociceptive effect
      mediated by endocannabinoids and cannabinoid-like fatty acid amides.
PG  - 470-81
LID - 10.1111/nmo.12272 [doi]
AB  - BACKGROUND: The endogenous cannabinoid system (ECS) plays a crucial role in
      multiple physiological processes in the central nervous system and in the
      periphery. The discovery that selective cannabinoid (CB) receptor agonists exert 
      a potent inhibitory action on gastrointestinal (GI) motility and pain has placed 
      the ECS in the center of attention as a possible target for the treatment of
      functional GI diseases. However, side effects of CB agonists prompted the search 
      for novel therapeutic targets. Here, the effect of PF-3845, a potent and
      selective fatty acid amide hydrolase (FAAH) inhibitor in the GI tract was
      investigated. METHODS: The effect of PF-3845 on GI motility was characterized in 
      vitro and in vivo, using mouse models that mimic physiological and
      pathophysiological conditions. The antinociceptive action of PF-3845 was
      evaluated on the basis of behavioral pain models. Endocannabinoid degradation
      product levels after inhibition of FAAH were quantified using HPLC-MS/MS. KEY
      RESULTS: PF-3845 significantly inhibited mouse colonic motility in vitro and in
      vivo. Selective inhibition of FAAH reversed hypermotility and reduced pain in
      mouse models mimicking functional GI disorders. The effects of PF-3845 were
      mediated by endogenous CBs and non-CB lipophilic compounds via classical (CB1)
      and atypical CB receptors. CONCLUSIONS & INFERENCES: These data expand our
      understanding of the ECS function and provide a novel framework for the
      development of future potential treatments of functional GI disorders.
CI  - (c) 2013 John Wiley & Sons Ltd.
FAU - Fichna, J
AU  - Fichna J
AD  - Snyder Institute for Chronic Diseases, University of Calgary, Calgary, AB,
      Canada; Department of Medicine, Division of Gastroenterology, University of
      Calgary, Calgary, AB, Canada; Department of Biomolecular Chemistry, Faculty of
      Medicine, Medical University of Lodz, Lodz, Poland.
FAU - Salaga, M
AU  - Salaga M
FAU - Stuart, J
AU  - Stuart J
FAU - Saur, D
AU  - Saur D
FAU - Sobczak, M
AU  - Sobczak M
FAU - Zatorski, H
AU  - Zatorski H
FAU - Timmermans, J-P
AU  - Timmermans JP
FAU - Bradshaw, H B
AU  - Bradshaw HB
FAU - Ahn, K
AU  - Ahn K
FAU - Storr, M A
AU  - Storr MA
LA  - eng
GR  - DA032150/DA/NIDA NIH HHS/United States
PT  - Journal Article
PT  - Research Support, N.I.H., Extramural
PT  - Research Support, Non-U.S. Gov't
DEP - 20131203
PL  - England
TA  - Neurogastroenterol Motil
JT  - Neurogastroenterology and motility : the official journal of the European
      Gastrointestinal Motility Society
JID - 9432572
SB  - IM
CIN - Neurogastroenterol Motil. 2014 Apr;26(4):447-54. PMID: 24641009
OTO - NOTNLM
OT  - anandamide
OT  - diarrhea-predominant irritable bowel syndrome
OT  - endocannabinoid system
OT  - fatty acid amide hydrolase
OT  - visceral pain
EDAT- 2014/01/28 06:00
MHDA- 2014/01/28 06:00
CRDT- 2014/01/28 06:00
PHST- 2013/09/29 [received]
PHST- 2013/11/08 [accepted]
PHST- 2013/12/03 [aheadofprint]
AID - 10.1111/nmo.12272 [doi]
PST - ppublish
SO  - Neurogastroenterol Motil. 2014 Apr;26(4):470-81. doi: 10.1111/nmo.12272. Epub
      2013 Dec 3.

PMID- 24454500
OWN - NLM
STAT- PubMed-not-MEDLINE
DA  - 20140123
DCOM- 20140123
LR  - 20140127
IS  - 1741-427X (Print)
IS  - 1741-427X (Linking)
VI  - 2013
DP  - 2013
TI  - Randomized clinical trial: the clinical effects of herb-partitioned moxibustion
      in patients with diarrhoea-predominant irritable bowel syndrome.
PG  - 605460
LID - 10.1155/2013/605460 [doi]
AB  - Objective. To explore the efficacy of Herb-partitioned moxibustion in treating
      IBS-D patients. Method. 210 IBS-D patients were randomly assigned on a 3 : 3 : 2 
      basis to group HM, group FM, or group PB for 4-week treatment. The change of GSRS
      total score at weeks 4 and 8, the changes of GSRS specific scores, and adverse
      events were evaluated. Results. Patients in group HM and group FM had lower GSRS 
      total score at week 4 (1.98 +/- 0.303, 2.93 +/- 0.302 versus 3.73 +/- 0.449) and 
      at week 8 (2.75 +/- 0.306, 3.56 +/- 0.329 versus 4.39 +/- 2.48) as compared with 
      patients' score in group PB. However, there was no significant difference of GSRS
      total score between group HM and group FM. The effect of HM was significantly
      greater than that of orally taking PB in ameliorating the symptoms of rugitus
      (0.38 versus 0.59, P < 0.05), abdominal pain (0.28 versus 0.57, P < 0.01),
      abdominal distension (0.4 versus 0.7, P < 0.01), and increased passage of stools 
      (0.06 versus 0.25, P < 0.01) at the end of treatment period. In the follow-up
      period, patients' therapeutic effect in group HM remained greater than that in
      group FM (in abdominal pain, abdominal distension, and increased passage of
      stools) and that in group PB (in loose stools). Conclusions. HM appears to be a
      promising, efficacious, and well-tolerated treatment for patients with IBS-D.
FAU - Ma, Yu-Xia
AU  - Ma YX
AD  - Shandong University of Traditional Chinese Medicine, Shandong, Jinan 250014,
      China.
FAU - Liu, Xiao
AU  - Liu X
AD  - Shandong University of Traditional Chinese Medicine, Shandong, Jinan 250014,
      China.
FAU - Liu, Cun-Zhi
AU  - Liu CZ
AD  - Beijing Hospital of Traditional Chinese Medicine Affiliated to Capital Medicine
      University, Beijing 10010, China.
FAU - Wang, Lin-Peng
AU  - Wang LP
AD  - Beijing Hospital of Traditional Chinese Medicine Affiliated to Capital Medicine
      University, Beijing 10010, China.
FAU - Guo, Gang
AU  - Guo G
AD  - Qilu Hospital Affiliated to Shandong University, Shandong, Jinan 250012, China.
FAU - Du, Dong-Qing
AU  - Du DQ
AD  - Shandong University of Traditional Chinese Medicine, Shandong, Jinan 250014,
      China.
FAU - Wang, Zhi-Lei
AU  - Wang ZL
AD  - Shandong University of Traditional Chinese Medicine, Shandong, Jinan 250014,
      China.
FAU - Ma, Hong
AU  - Ma H
AD  - Shandong University of Traditional Chinese Medicine, Shandong, Jinan 250014,
      China.
FAU - Qi, Ping
AU  - Qi P
AD  - Shandong University of Traditional Chinese Medicine, Shandong, Jinan 250014,
      China.
FAU - Li, Zhao-Feng
AU  - Li ZF
AD  - Shandong University of Traditional Chinese Medicine, Shandong, Jinan 250014,
      China.
FAU - Guo, Yan-Ping
AU  - Guo YP
AD  - Qianfoshan Hospital Affiliated to Shandong University, Shandong, Jinan 250014,
      China.
FAU - Yi, Hua-Qiang
AU  - Yi HQ
AD  - Shandong University of Traditional Chinese Medicine, Shandong, Jinan 250014,
      China.
FAU - Gao, Shu-Zhong
AU  - Gao SZ
AD  - Shandong University of Traditional Chinese Medicine, Shandong, Jinan 250014,
      China ; Shandong University of Traditional Chinese Medicine, University Science
      Park, Chang-Qing District, Jinan 250355, China.
LA  - eng
PT  - Journal Article
DEP - 20131219
PL  - United States
TA  - Evid Based Complement Alternat Med
JT  - Evidence-based complementary and alternative medicine : eCAM
JID - 101215021
PMC - PMC3880695
OID - NLM: PMC3880695
EDAT- 2014/01/24 06:00
MHDA- 2014/01/24 06:01
CRDT- 2014/01/24 06:00
PHST- 2013/10/09 [received]
PHST- 2013/11/15 [accepted]
PHST- 2013/12/19 [epublish]
AID - 10.1155/2013/605460 [doi]
PST - ppublish
SO  - Evid Based Complement Alternat Med. 2013;2013:605460. doi: 10.1155/2013/605460.
      Epub 2013 Dec 19.

PMID- 24453414
OWN - NLM
STAT- In-Process
DA  - 20140123
IS  - 1466-1861 (Electronic)
IS  - 0962-9351 (Linking)
VI  - 2013
DP  - 2013
TI  - The role of TL1A and DR3 in autoimmune and inflammatory diseases.
PG  - 258164
LID - 10.1155/2013/258164 [doi]
AB  - TNF-like ligand 1A (TL1A), which binds its cognate receptor DR3 and the decoy
      receptor DcR3, is an identified member of the TNF superfamily. TL1A exerts
      pleiotropic effects on cell proliferation, activation, and differentiation of
      immune cells, including helper T cells and regulatory T cells. TL1A and its two
      receptors expression is increased in both serum and inflamed tissues in
      autoimmune diseases such as inflammatory bowel disease (IBD), rheumatoid
      arthritis (RA), and ankylosing spondylitis (AS). Polymorphisms of the TNFSF15
      gene that encodes TL1A are associated with the pathogenesis of irritable bowel
      syndrome, leprosy, and autoimmune diseases, including IBD, AS, and primary
      biliary cirrhosis (PBC). In mice, blocking of TL1A-DR3 interaction by either
      antagonistic antibodies or deletion of the DR3 gene attenuates the severity of
      multiple autoimmune diseases, whereas sustained TL1A expression on T cells or
      dendritic cells induces IL-13-dependent small intestinal inflammation. This
      suggests that modulation of TL1A-DR3 interaction may be a potential therapeutic
      target in several autoimmune diseases, including IBD, RA, AS, and PBC.
FAU - Aiba, Yoshihiro
AU  - Aiba Y
AD  - Clinical Research Center, National Hospital Organization Nagasaki Medical Center,
      Kubara 2-1001-1, Omura 856-8562, Japan.
FAU - Nakamura, Minoru
AU  - Nakamura M
AD  - Clinical Research Center, National Hospital Organization Nagasaki Medical Center,
      Kubara 2-1001-1, Omura 856-8562, Japan ; Department of Hepatology, Nagasaki
      University Graduate School of Biomedical Sciences, Kubara 2-1001-1, Omura
      856-8562, Japan ; Headquarters of PBC Research in NHOSLJ, Clinical Research
      Center, National Hospital Organization Nagasaki Medical Center, Kubara 2-1001-1, 
      Omura 856-8562, Japan.
LA  - eng
PT  - Journal Article
PT  - Research Support, Non-U.S. Gov't
DEP - 20131221
PL  - United States
TA  - Mediators Inflamm
JT  - Mediators of inflammation
JID - 9209001
SB  - IM
PMC - PMC3880748
OID - NLM: PMC3880748
EDAT- 2014/01/24 06:00
MHDA- 2014/01/24 06:00
CRDT- 2014/01/24 06:00
PHST- 2013/05/31 [received]
PHST- 2013/12/02 [accepted]
PHST- 2013/12/21 [epublish]
AID - 10.1155/2013/258164 [doi]
PST - ppublish
SO  - Mediators Inflamm. 2013;2013:258164. doi: 10.1155/2013/258164. Epub 2013 Dec 21.

PMID- 24433546
OWN - NLM
STAT- Publisher
DA  - 20140117
IS  - 1756-185X (Electronic)
IS  - 1756-1841 (Linking)
DP  - 2013 Oct 29
TI  - Functional gastrointestinal disorders in patients with familial Mediterranean
      fever.
LID - 10.1111/1756-185X.12207 [doi]
AB  - AIM: Familial Mediterranean fever (FMF) is an autosomal recessive
      autoinflammatory disease characterised by recurrent episodes of fever and
      polyserositis. To date, insufficient data regarding the prevalence of functional 
      gastrointestinal disorders such as irritable bowel syndrome (IBS) and functional 
      dyspepsia (FD) have been reported in patients with FMF. This study aimed to
      determine the prevalence of functional gastrointestinal disorders in patients
      with FMF. METHODS: This study included 122 patients with FMF and a control group 
      of 122 healthy volunteers who were similar with respect to age and sex. Clinical 
      data were collected and gastrointestinal complaints were evaluated according to
      the Rome III criteria. RESULTS: IBS was found in 18% of the patients and 10.7% of
      the controls (P > 0.05). Dyspepsia was reported in 37.7% of the patients and
      35.2% of the controls. Constipation was significantly higher in the control group
      (15.6% vs. 7.4%, P = 0.045), whereas diarrhoea was reported significantly more
      often in patients with FMF (P = 0.001). CONCLUSIONS: IBS and dyspepsia were not
      increased in patients with FMF, whereas diarrhoea was more frequently reported.
CI  - (c) 2013 Asia Pacific League of Associations for Rheumatology and Wiley
      Publishing Asia Pty Ltd.
FAU - Borekci, Elif
AU  - Borekci E
AD  - Department of Internal Medicine, Bozok University Faculty of Medicine, Yozgat,
      Turkey.
FAU - Celikbilek, Mehmet
AU  - Celikbilek M
FAU - Soyturk, Mujde
AU  - Soyturk M
FAU - Akar, Servet
AU  - Akar S
FAU - Borekci, Hasan
AU  - Borekci H
FAU - Gunaydin, Ilhan
AU  - Gunaydin I
LA  - ENG
PT  - JOURNAL ARTICLE
DEP - 20131029
TA  - Int J Rheum Dis
JT  - International journal of rheumatic diseases
JID - 101474930
OTO - NOTNLM
OT  - Rome criteria
OT  - dyspepsia
OT  - familial Mediterranean fever
OT  - functional gastrointestinal disorders
OT  - irritable bowel syndrome
EDAT- 2014/01/18 06:00
MHDA- 2014/01/18 06:00
CRDT- 2014/01/18 06:00
AID - 10.1111/1756-185X.12207 [doi]
PST - aheadofprint
SO  - Int J Rheum Dis. 2013 Oct 29. doi: 10.1111/1756-185X.12207.

PMID- 24428083
OWN - NLM
STAT- MEDLINE
DA  - 20140116
DCOM- 20140307
IS  - 0032-7034 (Print)
IS  - 0032-7034 (Linking)
VI  - 62
IP  - 9
DP  - 2013
TI  - [Cognitive behavioral therapy of somatoform autonomic disorders].
PG  - 670-90
AB  - The treatment of a somatoform autonomic dysfunction with a psychogenic form of
      irritable bowel syndrome will be demonstrated on the example of a 16-year-old
      girl (Sandra) using cognitive behavioural therapy (CBT). After a comprehensive
      psychological assessment and identification of the dysfunctional cognitive and
      behaviour patterns, CBT treatment methods will be described regarding the
      following problem areas: biased somatic attribution, selective perception of
      interoceptive stimuli, catastrophization as a thought pattern, avoidance
      behaviour and maintaining factors within the family system.
FAU - Besson, Stefanie
AU  - Besson S
AD  - Akademie fur Psychotherapie- und Interventionschung an der Universitat Potsdam.
      stefanie.besson@api-potsdam.de
LA  - ger
PT  - Case Reports
PT  - English Abstract
PT  - Journal Article
TT  - Verhaltenstherapie einer somatoformen autonomen Funktionsstorung.
PL  - Germany
TA  - Prax Kinderpsychol Kinderpsychiatr
JT  - Praxis der Kinderpsychologie und Kinderpsychiatrie
JID - 0404246
RN  - 6X9OC3H4II (Loperamide)
SB  - IM
MH  - Adaptation, Psychological
MH  - Adolescent
MH  - Arousal
MH  - *Cognitive Therapy
MH  - Diagnosis, Differential
MH  - Female
MH  - Humans
MH  - Irritable Bowel Syndrome/diagnosis/psychology/*therapy
MH  - Long-Term Care
MH  - Loperamide/administration & dosage
MH  - Mother-Child Relations
MH  - Parenting/psychology
MH  - Self Medication
MH  - Somatoform Disorders/diagnosis/psychology/*therapy
MH  - Stress, Psychological/complications
EDAT- 2014/01/17 06:00
MHDA- 2014/03/08 06:00
CRDT- 2014/01/17 06:00
PST - ppublish
SO  - Prax Kinderpsychol Kinderpsychiatr. 2013;62(9):670-90.

PMID- 24427135
OWN - NLM
STAT- PubMed-not-MEDLINE
DA  - 20140115
DCOM- 20140115
LR  - 20140124
IS  - 1663-9812 (Electronic)
VI  - 4
DP  - 2013
TI  - Novel insights which may translate into treatments for irritable bowel syndrome.
PG  - 160
LID - 10.3389/fphar.2013.00160 [doi]
FAU - Izzo, Angelo A
AU  - Izzo AA
AD  - Department of Pharmacy, University of Naples Federico II Naples, Italy.
LA  - eng
PT  - Journal Article
DEP - 20131231
PL  - Switzerland
TA  - Front Pharmacol
JT  - Frontiers in pharmacology
JID - 101548923
PMC - PMC3875871
OID - NLM: PMC3875871
OTO - NOTNLM
OT  - 5-hydroxytryptamine
OT  - brain-gut axis
OT  - cannabinoid receptors
OT  - enkephalinase inhibitors
OT  - irritable bowel syndrome
OT  - kynurenine pathway
OT  - pharmacotherapy
OT  - toll-like receptors
EDAT- 2014/01/16 06:00
MHDA- 2014/01/16 06:01
CRDT- 2014/01/16 06:00
PHST- 2013 [ecollection]
PHST- 2013/11/27 [received]
PHST- 2013/12/06 [accepted]
PHST- 2013/12/31 [epublish]
AID - 10.3389/fphar.2013.00160 [doi]
PST - epublish
SO  - Front Pharmacol. 2013 Dec 31;4:160. doi: 10.3389/fphar.2013.00160. eCollection
      2013.

PMID- 24413506
OWN - NLM
STAT- In-Process
DA  - 20140113
IS  - 0974-7559 (Electronic)
IS  - 0019-6061 (Linking)
VI  - 50
IP  - 12
DP  - 2013 Dec
TI  - Challenges in management of irritable bowel syndrome in children.
PG  - 1137-43
AB  - Irritable bowel syndrome (IBS) is a common cause of recurrent abdominal pain
      (RAP) in children and can be a debilitating experience for both child and family.
      Organic causes of RAP symptoms such as celiac and inflammatory bowel diseases
      should be excluded before a diagnosis of IBS is made. Treatment consists of
      dietary manipulation, drugs, and stress management. Newer therapies may offer
      better control of symptoms with minimal side-effects. This article discusses the 
      challenges faced by pediatricians in managing IBS and reviews management in the
      context of children from the Indian subcontinent.
FAU - Paul, Siba Prosad
AU  - Paul SP
AD  - Bristol Royal Hospital for Children, Bristol BS2 8BJ;*Western Sussex Hospitals
      NHS Foundation Trust, Chichester PO19 6SE and #Evelina Childrens Hospital, London
      SE1 7EH. Correspondence to: Dr Siba Prosad Paul, Department of Pediatric
      Gastroenterology, Bristol Royal Hospital for Children,Paul O Gorman
      Building,Upper Maudlin Street, Bristol BS2 8BJ. siba@doctors.org.uk.
FAU - Barnard, Penny
AU  - Barnard P
FAU - Bigwood, Charlotte
AU  - Bigwood C
FAU - Candy, David C A
AU  - Candy DC
LA  - eng
PT  - Journal Article
PL  - India
TA  - Indian Pediatr
JT  - Indian pediatrics
JID - 2985062R
SB  - IM
EDAT- 2014/01/15 06:00
MHDA- 2014/01/15 06:00
CRDT- 2014/01/14 06:00
PST - ppublish
SO  - Indian Pediatr. 2013 Dec;50(12):1137-43.

PMID- 24412640
OWN - NLM
STAT- In-Process
DA  - 20140415
IS  - 1872-7484 (Electronic)
IS  - 1566-0702 (Linking)
VI  - 182
DP  - 2014 May
TI  - Urinary bladder, cystitis and nerve/urothelial interactions.
PG  - 89-94
LID - 10.1016/j.autneu.2013.12.005 [doi]
LID - S1566-0702(13)00775-3 [pii]
AB  - A hallmark of functional pain syndromes, such as bladder pain
      syndrome/interstitial cystitis (BPS/IC) is pain in the absence of demonstrable
      infection or pathology of the viscera or associated nerves. There are no clear
      definitions of this syndrome, no proven etiologies and no effective treatments
      able to eradicate the symptoms. This condition is characterized by suprapubic
      pain, associated with bladder filling and can also be accompanied by a persistent
      strong desire to void, increased frequency of urination and nocturia. Severe
      cases of this disorder, which affects primarily women, can have considerable
      impact on the quality of life of patients due to extreme pain and urinary
      frequency, which are often difficult to treat. In addition, BPS/IC patients may
      also suffer co-morbid conditions where pain is a common symptom (such as
      irritable bowel syndrome, fibromyalgia). Theories explaining the pathology of
      bladder pain syndrome are many and include an altered bladder lining and possible
      contribution of a bacterial agent.
CI  - Copyright (c) 2013 Elsevier B.V. All rights reserved.
FAU - Birder, Lori A
AU  - Birder LA
AD  - Department of Medicine, University of Pittsburgh School of Medicine, Pittsburgh, 
      PA, United States; Department Pharmacology & Chemical Biology, University of
      Pittsburgh School of Medicine, Pittsburgh, PA, United States. Electronic address:
      lbirder@pitt.edu.
LA  - eng
GR  - R01 DK057284/DK/NIDDK NIH HHS/United States
GR  - R37 DK054824/DK/NIDDK NIH HHS/United States
PT  - Journal Article
DEP - 20131225
PL  - Netherlands
TA  - Auton Neurosci
JT  - Autonomic neuroscience : basic & clinical
JID - 100909359
SB  - IM
PMC - PMC3989437
MID - NIHMS552115
OID - NLM: NIHMS552115 [Available on 05/01/15]
OID - NLM: PMC3989437 [Available on 05/01/15]
OTO - NOTNLM
OT  - Autonomic nervous system
OT  - Sensory function
OT  - Transducer function
OT  - Urothelium
EDAT- 2014/01/15 06:00
MHDA- 2014/01/15 06:00
CRDT- 2014/01/14 06:00
PMCR- 2015/05/01 00:00
PHST- 2013/11/04 [received]
PHST- 2013/12/12 [accepted]
PHST- 2013/12/25 [aheadofprint]
AID - S1566-0702(13)00775-3 [pii]
AID - 10.1016/j.autneu.2013.12.005 [doi]
PST - ppublish
SO  - Auton Neurosci. 2014 May;182:89-94. doi: 10.1016/j.autneu.2013.12.005. Epub 2013 
      Dec 25.

PMID- 24410472
OWN - NLM
STAT- In-Process
DA  - 20140113
IS  - 1747-4132 (Electronic)
IS  - 1747-4124 (Linking)
VI  - 8
IP  - 1
DP  - 2014 Jan
TI  - Advances in understanding of bile acid diarrhea.
PG  - 49-61
LID - 10.1586/17474124.2014.851599 [doi]
AB  - Bile acids (BA) are actively reabsorbed in the terminal ileum by the apical
      Na(+)-dependent bile salt transporter. This review addresses the epidemiology,
      pathophysiology, diagnosis and treatment of BA diarrhea (BAD). BAD is typically
      caused by ileal resection or disease; 25-33% of patients with chronic functional 
      diarrhea or irritable bowel syndrome-diarrhea (IBS-D) have BAD, possibly from
      deficiency in the ileal hormone, FGF-19, which normally provides feedback
      inhibition of BA synthesis. Diagnosis of BAD is typically based on reduced BA
      retention of radiolabeled BA ((75)SeHCAT), increased BA synthesis (serum C4) or
      increased fecal BA loss. In clinical practice, diagnosis is often based on
      response to BA sequestrants (e.g., cholestyramine or colesevelam). Diagnostic
      tests for BA malabsorption (BAM) need to be used more extensively in clinical
      practice. In the future, farnesoid X receptor agonists that stimulate ileal
      production of FGF-19 may be alternative treatments of BAD.
FAU - Camilleri, Michael
AU  - Camilleri M
AD  - Clinical Enteric Neuroscience Translational and Epidemiological Research
      (C.E.N.T.E.R.), Mayo Clinic, 200 First St. S.W., Charlton Bldg., Rm. 8-110,
      Rochester, MN 55905, USA.
LA  - eng
GR  - R01-DK92179/DK/NIDDK NIH HHS/United States
PT  - Journal Article
PT  - Research Support, N.I.H., Extramural
DEP - 20131125
PL  - England
TA  - Expert Rev Gastroenterol Hepatol
JT  - Expert review of gastroenterology & hepatology
JID - 101278199
SB  - IM
EDAT- 2014/01/15 06:00
MHDA- 2014/01/15 06:00
CRDT- 2014/01/14 06:00
PHST- 2013/11/25 [aheadofprint]
AID - 10.1586/17474124.2014.851599 [doi]
PST - ppublish
SO  - Expert Rev Gastroenterol Hepatol. 2014 Jan;8(1):49-61. doi:
      10.1586/17474124.2014.851599. Epub 2013 Nov 25.

PMID- 24409079
OWN - NLM
STAT- MEDLINE
DA  - 20140110
DCOM- 20140703
IS  - 2219-2840 (Electronic)
IS  - 1007-9327 (Linking)
VI  - 19
IP  - 48
DP  - 2013 Dec 28
TI  - Endoscopic management of a rare granulation polyp in a colonic diverticulum.
PG  - 9481-4
LID - 10.3748/wjg.v19.i48.9481 [doi]
AB  - There are many case reports on colon diverticula that cause irritable bowel
      syndrome, constipation, bleeding, diverticulitis, stricture due to multiple
      recurrences of diverticulitis, and perforation. However, few articles have
      examined neoplasms that arise from a diverticulum, such as adenoma and
      adenocarcinoma, and there have been no reports of granulation polyps that arise
      from a colon diverticulum after recurrent diverticulitis. We observed a rare
      granulation polyp that arose from a diverticulum as a result of repeated episodes
      of local diverticulitis. Narrow band imaging magnified colonoscopy was very
      useful to diagnose the polyp as a granulation polyp because of the absence of a
      pit pattern on the surface of the polyp. We successfully resected the polyp using
      endoscopic mucosal resection. We inverted the diverticulum, and the resected
      stalk of the polyp was used to close the diverticulum with an over-the-scope
      clip. If a granulomatous polyp could arise from a diverticulum, differential
      diagnosis between a colon neoplasm and a granulomatous polyp would not only be
      difficult but also necessary for suitable endoscopic treatment.
FAU - Mori, Hirohito
AU  - Mori H
AD  - Hirohito Mori, Hideki Kobara, Noriko Nishiyama, Shintaro Fujihara, Tae Matsunaga,
      Maki Ayagi, Tatsuo Yachida, Tsutomu Masaki, Departments of Gastroenterology and
      Neurology, Kagawa University School of Medicine, Kagawa 761-0793, Japan.
FAU - Tsushimi, Takaaki
AU  - Tsushimi T
AD  - Hirohito Mori, Hideki Kobara, Noriko Nishiyama, Shintaro Fujihara, Tae Matsunaga,
      Maki Ayagi, Tatsuo Yachida, Tsutomu Masaki, Departments of Gastroenterology and
      Neurology, Kagawa University School of Medicine, Kagawa 761-0793, Japan.
FAU - Kobara, Hideki
AU  - Kobara H
AD  - Hirohito Mori, Hideki Kobara, Noriko Nishiyama, Shintaro Fujihara, Tae Matsunaga,
      Maki Ayagi, Tatsuo Yachida, Tsutomu Masaki, Departments of Gastroenterology and
      Neurology, Kagawa University School of Medicine, Kagawa 761-0793, Japan.
FAU - Nishiyama, Noriko
AU  - Nishiyama N
AD  - Hirohito Mori, Hideki Kobara, Noriko Nishiyama, Shintaro Fujihara, Tae Matsunaga,
      Maki Ayagi, Tatsuo Yachida, Tsutomu Masaki, Departments of Gastroenterology and
      Neurology, Kagawa University School of Medicine, Kagawa 761-0793, Japan.
FAU - Fujihara, Shintaro
AU  - Fujihara S
AD  - Hirohito Mori, Hideki Kobara, Noriko Nishiyama, Shintaro Fujihara, Tae Matsunaga,
      Maki Ayagi, Tatsuo Yachida, Tsutomu Masaki, Departments of Gastroenterology and
      Neurology, Kagawa University School of Medicine, Kagawa 761-0793, Japan.
FAU - Matsunaga, Tae
AU  - Matsunaga T
AD  - Hirohito Mori, Hideki Kobara, Noriko Nishiyama, Shintaro Fujihara, Tae Matsunaga,
      Maki Ayagi, Tatsuo Yachida, Tsutomu Masaki, Departments of Gastroenterology and
      Neurology, Kagawa University School of Medicine, Kagawa 761-0793, Japan.
FAU - Ayagi, Maki
AU  - Ayagi M
AD  - Hirohito Mori, Hideki Kobara, Noriko Nishiyama, Shintaro Fujihara, Tae Matsunaga,
      Maki Ayagi, Tatsuo Yachida, Tsutomu Masaki, Departments of Gastroenterology and
      Neurology, Kagawa University School of Medicine, Kagawa 761-0793, Japan.
FAU - Yachida, Tatsuo
AU  - Yachida T
AD  - Hirohito Mori, Hideki Kobara, Noriko Nishiyama, Shintaro Fujihara, Tae Matsunaga,
      Maki Ayagi, Tatsuo Yachida, Tsutomu Masaki, Departments of Gastroenterology and
      Neurology, Kagawa University School of Medicine, Kagawa 761-0793, Japan.
FAU - Masaki, Tsutomu
AU  - Masaki T
AD  - Hirohito Mori, Hideki Kobara, Noriko Nishiyama, Shintaro Fujihara, Tae Matsunaga,
      Maki Ayagi, Tatsuo Yachida, Tsutomu Masaki, Departments of Gastroenterology and
      Neurology, Kagawa University School of Medicine, Kagawa 761-0793, Japan.
LA  - eng
PT  - Case Reports
PT  - Journal Article
PL  - China
TA  - World J Gastroenterol
JT  - World journal of gastroenterology : WJG
JID - 100883448
SB  - IM
MH  - Biopsy
MH  - Colonic Polyps/diagnosis/etiology/*surgery
MH  - Colonoscopy
MH  - Diagnosis, Differential
MH  - Diverticulum, Colon/complications/diagnosis/*surgery
MH  - Female
MH  - Granulation Tissue/pathology/*surgery
MH  - Humans
MH  - Middle Aged
MH  - Predictive Value of Tests
MH  - Tomography, X-Ray Computed
MH  - Treatment Outcome
PMC - PMC3882425
OID - NLM: PMC3882425
OTO - NOTNLM
OT  - Diverticulitis
OT  - Endoscopy
OT  - Granulation polyp
OT  - Mucosal resection
OT  - Neoplasm
OT  - Recurrence
EDAT- 2014/01/11 06:00
MHDA- 2014/07/06 06:00
CRDT- 2014/01/11 06:00
PHST- 2013/08/14 [received]
PHST- 2013/10/01 [revised]
PHST- 2013/12/13 [accepted]
AID - 10.3748/wjg.v19.i48.9481 [doi]
PST - ppublish
SO  - World J Gastroenterol. 2013 Dec 28;19(48):9481-4. doi: 10.3748/wjg.v19.i48.9481.

PMID- 24409078
OWN - NLM
STAT- MEDLINE
DA  - 20140110
DCOM- 20140703
IS  - 2219-2840 (Electronic)
IS  - 1007-9327 (Linking)
VI  - 19
IP  - 48
DP  - 2013 Dec 28
TI  - Association of interleukin-10 polymorphisms with risk of irritable bowel
      syndrome: a meta-analysis.
PG  - 9472-80
LID - 10.3748/wjg.v19.i48.9472 [doi]
AB  - AIM: To clarify the current understanding of the association between
      interleukin-10 (IL-10) polymorphisms and the risk of irritable bowel syndrome
      (IBS). METHODS: We searched for studies in any language recorded in PubMed,
      Embase and Cochrane library before August 2013. The associations under allele
      contrast model, codominant model, dominant model, and recessive model were
      analyzed. The strengths of the association between IL-10 polymorphisms and IBS
      risk were estimated using odds ratios (OR) with 95% confidence interval (CI).
      Fixed effects model was used to pool the result if the test of heterogeneity was 
      not significant, otherwise the random-effect model was selected. RESULTS: Eight
      case-control studies analyzing three single-nucleotide polymorphisms rs1800870
      (-1082 A/G), rs1800871 (-819C/T), and rs1800872 (-592A/C) of the IL-10 gene,
      which involved 928 cases and 1363 controls, were eligible for our analysis. The
      results showed that rs1800870 polymorphisms were associated with a decreased risk
      of IBS (GG+GA vs AA: OR = 0.80, 95%CI: 0.66-0.96), (AA+GA vs GG: OR = 0.68,
      95%CI: 0.52-0.90). Subgroup analysis revealed such association only existed in
      Caucasian ethnicity (AA+GA vs GG, OR = 0.70, 95%CI: 0.55-0.89). The rs1800872
      polymorphisms were associated with an increased risk of IBS in Asian ethnicity
      (CC vs GG: OR = 1.29, 95%CI: 1.01-1.16). There were no associations between
      rs1800871 polymorphisms and the IBS risk. CONCLUSION: The results suggest that
      IL-10 rs1800870 confers susceptibility to the risk of IBS in Caucasian ethnicity,
      and the rs1800872 may associate with IBS risk in Asians. However, no significant 
      associations are found between rs1800871 and IBS risk.
FAU - Qin, Shan-Yu
AU  - Qin SY
AD  - Shan-Yu Qin, Hai-Xing Jiang, Dong-Hong Lu, Department of Gastroenterology, the
      First Affiliated Hospital of Guangxi Medical University, Nanning 530021, Guangxi 
      Zhuang Autonomous Region, China.
FAU - Jiang, Hai-Xing
AU  - Jiang HX
AD  - Shan-Yu Qin, Hai-Xing Jiang, Dong-Hong Lu, Department of Gastroenterology, the
      First Affiliated Hospital of Guangxi Medical University, Nanning 530021, Guangxi 
      Zhuang Autonomous Region, China.
FAU - Lu, Dong-Hong
AU  - Lu DH
AD  - Shan-Yu Qin, Hai-Xing Jiang, Dong-Hong Lu, Department of Gastroenterology, the
      First Affiliated Hospital of Guangxi Medical University, Nanning 530021, Guangxi 
      Zhuang Autonomous Region, China.
FAU - Zhou, You
AU  - Zhou Y
AD  - Shan-Yu Qin, Hai-Xing Jiang, Dong-Hong Lu, Department of Gastroenterology, the
      First Affiliated Hospital of Guangxi Medical University, Nanning 530021, Guangxi 
      Zhuang Autonomous Region, China.
LA  - eng
PT  - Journal Article
PT  - Meta-Analysis
PT  - Research Support, Non-U.S. Gov't
PT  - Review
PL  - China
TA  - World J Gastroenterol
JT  - World journal of gastroenterology : WJG
JID - 100883448
RN  - 0 (IL10 protein, human)
RN  - 130068-27-8 (Interleukin-10)
SB  - IM
MH  - Asian Continental Ancestry Group/genetics
MH  - European Continental Ancestry Group/genetics
MH  - Genetic Predisposition to Disease
MH  - Humans
MH  - Interleukin-10/*genetics
MH  - Irritable Bowel Syndrome/ethnology/*genetics/immunology
MH  - Odds Ratio
MH  - Phenotype
MH  - *Polymorphism, Single Nucleotide
MH  - Risk Factors
PMC - PMC3882424
OID - NLM: PMC3882424
OTO - NOTNLM
OT  - Case-control
OT  - Gene polymorphism
OT  - Interleukin-10
OT  - Irritable bowel syndrome
OT  - Meta-analysis
EDAT- 2014/01/11 06:00
MHDA- 2014/07/06 06:00
CRDT- 2014/01/11 06:00
PHST- 2013/07/18 [received]
PHST- 2013/09/18 [revised]
PHST- 2013/10/19 [accepted]
AID - 10.3748/wjg.v19.i48.9472 [doi]
PST - ppublish
SO  - World J Gastroenterol. 2013 Dec 28;19(48):9472-80. doi: 10.3748/wjg.v19.i48.9472.

PMID- 24409051
OWN - NLM
STAT- MEDLINE
DA  - 20140110
DCOM- 20140703
IS  - 2219-2840 (Electronic)
IS  - 1007-9327 (Linking)
VI  - 19
IP  - 48
DP  - 2013 Dec 28
TI  - Sleep, immunity and inflammation in gastrointestinal disorders.
PG  - 9231-9
LID - 10.3748/wjg.v19.i48.9231 [doi]
AB  - Sleep disorders have become a global issue, and discovering their causes and
      consequences are the focus of many research endeavors. An estimated 70 million
      Americans suffer from some form of sleep disorder. Certain sleep disorders have
      been shown to cause neurocognitive impairment such as decreased cognitive
      ability, slower response times and performance detriments. Recent research
      suggests that individuals with sleep abnormalities are also at greater risk of
      serious adverse health, economic consequences, and most importantly increased
      all-cause mortality. Several research studies support the associations among
      sleep, immune function and inflammation. Here, we review the current research
      linking sleep, immune function, and gastrointestinal diseases and discuss the
      interdependent relationship between sleep and these gastrointestinal disorders.
      Different physiologic processes including immune system and inflammatory
      cytokines help regulate the sleep. The inflammatory cytokines such as tumor
      necrosis factor, interleukin-1 (IL-1), and IL-6 have been shown to be a
      significant contributor of sleep disturbances. On the other hand, sleep
      disturbances such as sleep deprivation have been shown to up regulate these
      inflammatory cytokines. Alterations in these cytokine levels have been
      demonstrated in certain gastrointestinal diseases such as inflammatory bowel
      disease, gastro-esophageal reflux, liver disorders and colorectal cancer. In
      turn, abnormal sleep brought on by these diseases is shown to contribute to the
      severity of these same gastrointestinal diseases. Knowledge of these
      relationships will allow gastroenterologists a great opportunity to enhance the
      care of their patients.
FAU - Ali, Tauseef
AU  - Ali T
AD  - Tauseef Ali, Inflammatory Bowel Disease Center, University of Oklahoma Health
      Sciences Center, Oklahoma City, OK 73104, United States.
FAU - Choe, James
AU  - Choe J
AD  - Tauseef Ali, Inflammatory Bowel Disease Center, University of Oklahoma Health
      Sciences Center, Oklahoma City, OK 73104, United States.
FAU - Awab, Ahmed
AU  - Awab A
AD  - Tauseef Ali, Inflammatory Bowel Disease Center, University of Oklahoma Health
      Sciences Center, Oklahoma City, OK 73104, United States.
FAU - Wagener, Theodore L
AU  - Wagener TL
AD  - Tauseef Ali, Inflammatory Bowel Disease Center, University of Oklahoma Health
      Sciences Center, Oklahoma City, OK 73104, United States.
FAU - Orr, William C
AU  - Orr WC
AD  - Tauseef Ali, Inflammatory Bowel Disease Center, University of Oklahoma Health
      Sciences Center, Oklahoma City, OK 73104, United States.
LA  - eng
PT  - Journal Article
PT  - Review
PL  - China
TA  - World J Gastroenterol
JT  - World journal of gastroenterology : WJG
JID - 100883448
RN  - 0 (Inflammation Mediators)
SB  - IM
MH  - Animals
MH  - Gastrointestinal Diseases/*complications/immunology/physiopathology
MH  - Humans
MH  - Immune System/metabolism/*physiopathology
MH  - Inflammation/*complications/immunology/physiopathology
MH  - Inflammation Mediators/*metabolism
MH  - Prognosis
MH  - Risk Factors
MH  - *Sleep
MH  - Sleep Disorders/*complications/immunology/physiopathology
PMC - PMC3882397
OID - NLM: PMC3882397
OTO - NOTNLM
OT  - Circadian rhythm
OT  - Colon cancer
OT  - Gastro-esophageal reflux disease
OT  - Immune function
OT  - Immunity
OT  - Inflammatory bowel disease
OT  - Irritable bowel syndrome
OT  - Liver disorders
OT  - Sleep
EDAT- 2014/01/11 06:00
MHDA- 2014/07/06 06:00
CRDT- 2014/01/11 06:00
PHST- 2013/07/21 [received]
PHST- 2013/09/11 [revised]
PHST- 2013/09/29 [accepted]
AID - 10.3748/wjg.v19.i48.9231 [doi]
PST - ppublish
SO  - World J Gastroenterol. 2013 Dec 28;19(48):9231-9. doi: 10.3748/wjg.v19.i48.9231.

PMID- 24404780
OWN - NLM
STAT- In-Process
DA  - 20140124
IS  - 1556-7125 (Electronic)
IS  - 1535-3141 (Linking)
VI  - 11
IP  - 2
DP  - 2014 Feb
TI  - Chronic Sequelae of E. coli O157: systematic review and meta-analysis of the
      proportion of E. coli O157 cases that develop chronic sequelae.
PG  - 79-95
LID - 10.1089/fpd.2013.1572 [doi]
AB  - OBJECTIVE: This was a systematic review and meta-analysis to determine the
      proportion of Escherichia coli O157 cases that develop chronic sequelae. DATA
      SOURCES: We conducted a systematic review of articles published prior to July
      2011 in Pubmed, Agricola, CabDirect, or Food Safety and Technology Abstracts.
      STUDY SELECTION: Studies were selected that reported the number of E. coli O157
      cases that developed reactive arthritis (ReA), hemolytic uremic syndrome (HUS),
      irritable bowel syndrome, inflammatory bowel disease, or Guillain Barre syndrome.
      METHODS: Three levels of screening and data extraction of articles were conducted
      using predefined data fields. Meta-analysis was performed on unique outcome
      measures using a random-effects model, and heterogeneity was assessed using the
      I(2) value. Meta-regression was used to explore the influence of nine study-level
      variables on heterogeneity. RESULTS: A total of 82 studies were identified
      reporting 141 different outcome measures; 81 reported on HUS and one reported on 
      ReA. Depending on the number of cases of E. coli O157, the estimate for the
      proportion of E. coli O157 cases that develop HUS ranged from 17.2% in
      extra-small studies (<50 cases) to 4.2% in extra-large studies (>1000 cases).
      Heterogeneity was significantly associated with group size (p<0.0001); however,
      the majority of the heterogeneity was unexplained. CONCLUSIONS: High unexplained 
      heterogeneity indicated that the study-level factors examined had a minimal
      influence on the variation of estimates reported.
FAU - Keithlin, Jessica
AU  - Keithlin J
AD  - 1 Centre for Public Health and Zoonoses, University of Guelph , Guelph, Ontario, 
      Canada .
FAU - Sargeant, Jan
AU  - Sargeant J
FAU - Thomas, M Kate
AU  - Thomas MK
FAU - Fazil, Aamir
AU  - Fazil A
LA  - eng
GR  - Canadian Institutes of Health Research/Canada
PT  - Journal Article
PT  - Research Support, Non-U.S. Gov't
DEP - 20131127
PL  - United States
TA  - Foodborne Pathog Dis
JT  - Foodborne pathogens and disease
JID - 101120121
SB  - IM
PMC - PMC3925333
OID - NLM: PMC3925333
EDAT- 2014/01/11 06:00
MHDA- 2014/01/11 06:00
CRDT- 2014/01/11 06:00
PHST- 2013/11/27 [aheadofprint]
AID - 10.1089/fpd.2013.1572 [doi]
PST - ppublish
SO  - Foodborne Pathog Dis. 2014 Feb;11(2):79-95. doi: 10.1089/fpd.2013.1572. Epub 2013
      Nov 27.

PMID- 24400403
OWN - NLM
STAT- MEDLINE
DA  - 20140109
DCOM- 20140314
IS  - 0933-4548 (Print)
VI  - 65
IP  - 4
DP  - 2013 Dec 1
TI  - [Neurologic stress profile in nonspecific intestinal complaints and treatment
      with thymus, vitamins and trace elements].
PG  - 208-10
FAU - Hakimi, Rainer
AU  - Hakimi R
AD  - HALLESCHE Krankenversicherung, Stuttgart.
LA  - ger
PT  - Case Reports
PT  - Journal Article
TT  - Neurostressprofil bei unspezifischen Darmbeschwerden und Behandlung mit Thymus,
      Vitaminen und Spurenelementen.
PL  - Germany
TA  - Versicherungsmedizin
JT  - Versicherungsmedizin / herausgegeben von Verband der
      Lebensversicherungs-Unternehmen e.V. und Verband der Privaten Krankenversicherung
      e.V
JID - 8803623
RN  - 0 (Thymus Extracts)
RN  - 0 (Trace Elements)
RN  - 0 (Vitamins)
SB  - IM
MH  - Aged
MH  - Combined Modality Therapy/economics
MH  - Cost-Benefit Analysis/economics
MH  - Diagnostic Tests, Routine/economics
MH  - Dietary Supplements/economics
MH  - Financing, Personal/economics
MH  - Germany
MH  - Guideline Adherence/economics
MH  - Humans
MH  - Infusions, Intravenous/economics
MH  - Irritable Bowel Syndrome/diagnosis/economics/etiology/*therapy
MH  - Male
MH  - National Health Programs/economics
MH  - Reimbursement Mechanisms/economics
MH  - Stress, Psychological/*complications
MH  - Thymus Extracts/economics/*therapeutic use
MH  - Trace Elements/economics/*therapeutic use
MH  - Vitamins/economics/*therapeutic use
EDAT- 2014/01/10 06:00
MHDA- 2014/03/15 06:00
CRDT- 2014/01/10 06:00
PST - ppublish
SO  - Versicherungsmedizin. 2013 Dec 1;65(4):208-10.

PMID- 24396336
OWN - NLM
STAT- PubMed-not-MEDLINE
DA  - 20140107
DCOM- 20140107
LR  - 20140602
IS  - 1570-159X (Print)
IS  - 1570-159X (Linking)
VI  - 11
IP  - 6
DP  - 2013 Dec
TI  - Protease-activated receptors as therapeutic targets in visceral pain.
PG  - 598-605
LID - 10.2174/1570159X113119990039 [doi]
AB  - The protease-activated receptors (PARs) play a pivotal role in inflammatory and
      nociceptive processes. PARs have raised considerable interest because of their
      capacity to regulate numerous aspects of viscera physiology and pathophysiology. 
      The present article summarizes research on PARs and proteases as signalling
      molecules in visceral pain. In particular, experiments in animal models suggest
      that PAR2 is important for visceral hypersensitivity. Moreover, endogenous PAR2
      agonists seem to be released by colonic tissue of patients suffering from
      irritable bowel syndrome, suggesting a role for this receptor in visceral pain
      perception. Thus, PARs, together with proteases that activate them, represent
      exciting targets for therapeutic intervention on visceral pain.
FAU - Cenac, Nicolas
AU  - Cenac N
AD  - Inserm, U1043, Toulouse, F-31300, France ; ; CNRS, U5282, Toulouse, F-31300,
      France; ; Universite de Toulouse, UPS, Centre de Physiopathologie de Toulouse
      Purpan (CPTP), Toulouse, F-31300, France.
LA  - eng
PT  - Journal Article
PL  - United Arab Emirates
TA  - Curr Neuropharmacol
JT  - Current neuropharmacology
JID - 101157239
PMC - PMC3849786
OID - NLM: PMC3849786
OTO - NOTNLM
OT  - Calcium channels
OT  - IBD
OT  - IBS
OT  - Inflammation
OT  - Pain
OT  - Protease
OT  - Protease activated receptor.
OT  - neuromediators
EDAT- 2014/01/08 06:00
MHDA- 2014/01/08 06:01
CRDT- 2014/01/08 06:00
AID - 10.2174/1570159X113119990039 [doi]
AID - CN-11-598 [pii]
PST - ppublish
SO  - Curr Neuropharmacol. 2013 Dec;11(6):598-605. doi: 10.2174/1570159X113119990039.

PMID- 24391906
OWN - NLM
STAT- In-Process
DA  - 20140106
IS  - 1932-6203 (Electronic)
IS  - 1932-6203 (Linking)
VI  - 8
IP  - 12
DP  - 2013
TI  - Stromal protein Ecm1 regulates ureteric bud patterning and branching.
PG  - e84155
LID - 10.1371/journal.pone.0084155 [doi]
AB  - The interactions between the nephrogenic mesenchyme and the ureteric bud during
      kidney development are well documented. While recent studies have shed some light
      on the importance of the stroma during renal development, many of the signals
      generated in the stroma, the genetic pathways and interaction networks involving 
      the stroma are yet to be identified. Our previous studies demonstrate that
      retinoids are crucial for branching of the ureteric bud and for patterning of the
      cortical stroma. In the present study we demonstrate that autocrine retinoic acid
      (RA) signaling in stromal cells is critical for their survival and patterning,
      and show that Extracellular matrix 1, Ecm1, a gene that in humans causes
      irritable bowel syndrome and lipoid proteinosis, is a novel RA-regulated target
      in the developing kidney, which is secreted from the cortical stromal cells
      surrounding the cap mesenchyme and ureteric bud. Our studies suggest that Ecm1 is
      required in the ureteric bud for regulating the distribution of Ret which is
      normally restricted to the tips, as inhibition of Ecm1 results in an expanded
      domain of Ret expression and reduced numbers of branches. We propose a model in
      which retinoid signaling in the stroma activates expression of Ecm1, which in
      turn down-regulates Ret expression in the ureteric bud cleft, where bifurcation
      normally occurs and normal branching progresses.
FAU - Paroly, Suneeta S
AU  - Paroly SS
AD  - Department of Urology, Irving Cancer Research Center, Columbia University, New
      York, New York, United States of America.
FAU - Wang, Fengwei
AU  - Wang F
AD  - Department of Urology, Irving Cancer Research Center, Columbia University, New
      York, New York, United States of America.
FAU - Spraggon, Lee
AU  - Spraggon L
AD  - Department of Urology, Irving Cancer Research Center, Columbia University, New
      York, New York, United States of America.
FAU - Merregaert, Joseph
AU  - Merregaert J
AD  - Laboratory of Molecular Biotechnology, Department of Biochemistry, University of 
      Antwerp, Wilrijk, Belgium.
FAU - Batourina, Ekatherina
AU  - Batourina E
AD  - Department of Urology, Irving Cancer Research Center, Columbia University, New
      York, New York, United States of America.
FAU - Tycko, Benjamin
AU  - Tycko B
AD  - Institute for Cancer Genetics & Taub Institute for Research on Alzheimer's
      Disease and the Aging Brain, Columbia University, New York, New York, United
      States of America.
FAU - Schmidt-Ott, Kai M
AU  - Schmidt-Ott KM
AD  - Max-Delbrueck Center for Molecular Medicine Robert-Roessle-Str. Berlin, Germany.
FAU - Grimmond, Sean
AU  - Grimmond S
AD  - Institute for Molecular Bioscience, The University of Queensland St Lucia QLD,
      Australia.
FAU - Little, Melissa
AU  - Little M
AD  - Institute for Molecular Bioscience, The University of Queensland St Lucia QLD,
      Australia.
FAU - Mendelsohn, Cathy
AU  - Mendelsohn C
AD  - Department of Urology, Irving Cancer Research Center, Columbia University, New
      York, New York, United States of America.
LA  - eng
PT  - Journal Article
PT  - Research Support, N.I.H., Extramural
DEP - 20131231
PL  - United States
TA  - PLoS One
JT  - PloS one
JID - 101285081
SB  - IM
PMC - PMC3877229
OID - NLM: PMC3877229
EDAT- 2014/01/07 06:00
MHDA- 2014/01/07 06:00
CRDT- 2014/01/07 06:00
PHST- 2013 [ecollection]
PHST- 2013/08/30 [received]
PHST- 2013/11/12 [accepted]
PHST- 2013/12/31 [epublish]
AID - 10.1371/journal.pone.0084155 [doi]
AID - PONE-D-13-35748 [pii]
PST - epublish
SO  - PLoS One. 2013 Dec 31;8(12):e84155. doi: 10.1371/journal.pone.0084155.
      eCollection 2013.

PMID- 24386448
OWN - NLM
STAT- In-Process
DA  - 20140103
IS  - 1932-6203 (Electronic)
IS  - 1932-6203 (Linking)
VI  - 8
IP  - 12
DP  - 2013
TI  - Endocannabinoid and cannabinoid-like fatty acid amide levels correlate with
      pain-related symptoms in patients with IBS-D and IBS-C: a pilot study.
PG  - e85073
LID - 10.1371/journal.pone.0085073 [doi]
AB  - AIMS: Irritable bowel syndrome (IBS) is a functional gastrointestinal (GI)
      disorder, associated with alterations of bowel function, abdominal pain and other
      symptoms related to the GI tract. Recently the endogenous cannabinoid system
      (ECS) was shown to be involved in the physiological and pathophysiological
      control of the GI function. The aim of this pilot study was to investigate
      whether IBS defining symptoms correlate with changes in endocannabinoids or
      cannabinoid like fatty acid levels in IBS patients. METHODS: AEA, 2-AG, OEA and
      PEA plasma levels were determined in diarrhoea-predominant (IBS-D) and
      constipation-predominant (IBS-C) patients and were compared to healthy subjects, 
      following the establishment of correlations between biolipid contents and disease
      symptoms. FAAH mRNA levels were evaluated in colonic biopsies from IBS-D and
      IBS-C patients and matched controls. RESULTS: Patients with IBS-D had higher
      levels of 2AG and lower levels of OEA and PEA. In contrast, patients with IBS-C
      had higher levels of OEA. Multivariate analysis found that lower PEA levels are
      associated with cramping abdominal pain. FAAH mRNA levels were lower in patients 
      with IBS-C. CONCLUSION: IBS subtypes and their symptoms show distinct alterations
      of endocannabinoid and endocannabinoid-like fatty acid levels. These changes may 
      partially result from reduced FAAH expression. The here reported changes support 
      the notion that the ECS is involved in the pathophysiology of IBS and the
      development of IBS symptoms.
FAU - Fichna, Jakub
AU  - Fichna J
AD  - Snyder Institute for Chronic Diseases, University of Calgary, Calgary, Alberta,
      Canada ; Department of Medicine, Division of Gastroenterology, University of
      Calgary, Calgary, Alberta, Canada ; Department of Biomolecular Chemistry, Faculty
      of Medicine, Medical University of Lodz, Lodz, Poland.
FAU - Wood, Jodianne T
AU  - Wood JT
AD  - Center for Drug Discovery, Northeastern University, Boston, Massachusetts, United
      States of America.
FAU - Papanastasiou, Malvina
AU  - Papanastasiou M
AD  - Center for Drug Discovery, Northeastern University, Boston, Massachusetts, United
      States of America.
FAU - Vadivel, Subramanian K
AU  - Vadivel SK
AD  - Center for Drug Discovery, Northeastern University, Boston, Massachusetts, United
      States of America.
FAU - Oprocha, Piotr
AU  - Oprocha P
AD  - Faculty of Applied Mathematics, AGH University of Science and Technology, Cracow,
      Poland.
FAU - Salaga, Maciej
AU  - Salaga M
AD  - Department of Biomolecular Chemistry, Faculty of Medicine, Medical University of 
      Lodz, Lodz, Poland.
FAU - Sobczak, Marta
AU  - Sobczak M
AD  - Department of Biomolecular Chemistry, Faculty of Medicine, Medical University of 
      Lodz, Lodz, Poland.
FAU - Mokrowiecka, Anna
AU  - Mokrowiecka A
AD  - Department of Digestive Tract Diseases, Faculty of Medicine, Medical University
      of Lodz, Lodz, Poland.
FAU - Cygankiewicz, Adam I
AU  - Cygankiewicz AI
AD  - Department of Cytobiochemistry, Faculty of Biology and Environmental Protection, 
      University of Lodz, Lodz, Poland.
FAU - Zakrzewski, Piotr K
AU  - Zakrzewski PK
AD  - Department of Cytobiochemistry, Faculty of Biology and Environmental Protection, 
      University of Lodz, Lodz, Poland.
FAU - Malecka-Panas, Ewa
AU  - Malecka-Panas E
AD  - Department of Digestive Tract Diseases, Faculty of Medicine, Medical University
      of Lodz, Lodz, Poland.
FAU - Krajewska, Wanda M
AU  - Krajewska WM
AD  - Department of Cytobiochemistry, Faculty of Biology and Environmental Protection, 
      University of Lodz, Lodz, Poland.
FAU - Koscielniak, Piotr
AU  - Koscielniak P
AD  - Faculty of Mathematics and Computer Science, Jagiellonian University, Cracow,
      Poland.
FAU - Makriyannis, Alexandros
AU  - Makriyannis A
AD  - Center for Drug Discovery, Northeastern University, Boston, Massachusetts, United
      States of America.
FAU - Storr, Martin A
AU  - Storr MA
AD  - Snyder Institute for Chronic Diseases, University of Calgary, Calgary, Alberta,
      Canada ; Department of Medicine, Division of Gastroenterology, University of
      Calgary, Calgary, Alberta, Canada ; Department of Medicine, Division of
      Gastroenterology, Ludwig Maximilians University of Munich, Munich, Germany.
LA  - eng
PT  - Journal Article
PT  - Research Support, Non-U.S. Gov't
DEP - 20131227
PL  - United States
TA  - PLoS One
JT  - PloS one
JID - 101285081
SB  - IM
PMC - PMC3874007
OID - NLM: PMC3874007
EDAT- 2014/01/05 06:00
MHDA- 2014/01/05 06:00
CRDT- 2014/01/04 06:00
PHST- 2013 [ecollection]
PHST- 2013/10/26 [received]
PHST- 2013/11/22 [accepted]
PHST- 2013/12/27 [epublish]
AID - 10.1371/journal.pone.0085073 [doi]
AID - PONE-D-13-43739 [pii]
PST - epublish
SO  - PLoS One. 2013 Dec 27;8(12):e85073. doi: 10.1371/journal.pone.0085073.
      eCollection 2013.

PMID- 24382134
OWN - NLM
STAT- In-Process
DA  - 20140219
IS  - 1365-2982 (Electronic)
IS  - 1350-1925 (Linking)
VI  - 26
IP  - 3
DP  - 2014 Mar
TI  - Responders vs clinical response: a critical analysis of data from linaclotide
      phase 3 clinical trials in IBS-C.
PG  - 326-33
LID - 10.1111/nmo.12264 [doi]
AB  - BACKGROUND: US Food and Drug Administration (FDA) set a rigorous standard for
      defining patient responders in irritable bowel syndrome-C (IBS-C; i.e., FDA's
      Responder Endpoint) for regulatory approval. However, this endpoint's utility for
      health-care practitioners to assess clinical response has not been determined. We
      analyzed pooled IBS-C linaclotide trial data to evaluate clinically significant
      responses in linaclotide-treated patients who did not meet the FDA responder
      definition. METHODS: Percentages of FDA non-responders reporting improvement in
      abdominal pain, bowel function and/or global relief measures were determined
      using pooled data from two linaclotide Phase 3 IBS-C trials. KEY RESULTS: 1602
      IBS-C patients enrolled; 34% of linaclotide-treated and 17% of placebo-treated
      patients met the FDA Responder Endpoint (p < 0.0001). Among FDA non-responders at
      week 12, 63% of linaclotide-treated patients reported their abdominal pain was at
      least somewhat relieved, compared with 48% of placebo-treated patients. For stool
      frequency, 62% of linaclotide-treated patients reported that they were at least
      somewhat improved at week 12, compared with 46% of placebo-treated patients. For 
      global IBS symptoms, 65% of linaclotide-treated patients reported at least some
      IBS-symptom relief, 43% reported adequate relief of IBS symptoms, and 57%
      reported being satisfied with linaclotide treatment, vs placebo rates of 48%,
      34%, and 41% respectively. CONCLUSIONS & INFERENCES: Most linaclotide-treated
      IBS-C patients who were FDA non-responders reported some improvement in abdominal
      pain and stool frequency, and global relief/satisfaction. In addition to the FDA 
      Responder Endpoint, differing response thresholds and symptom-specific change
      from baseline should be considered by clinicians for a complete understanding of 
      clinical response to linaclotide and other IBS-C therapies.
CI  - (c) 2013 Ironwood Pharmaceuticals. Neurogastroenterology & Motility published by 
      John Wiley & Sons Ltd.
FAU - Lacy, B E
AU  - Lacy BE
AD  - Division of Gastroenterology & Hepatology, Dartmouth-Hitchcock Medical Center,
      Lebanon, NH, USA.
FAU - Lembo, A J
AU  - Lembo AJ
FAU - Macdougall, J E
AU  - Macdougall JE
FAU - Shiff, S J
AU  - Shiff SJ
FAU - Kurtz, C B
AU  - Kurtz CB
FAU - Currie, M G
AU  - Currie MG
FAU - Johnston, J M
AU  - Johnston JM
LA  - eng
PT  - Journal Article
PT  - Research Support, Non-U.S. Gov't
DEP - 20131230
PL  - England
TA  - Neurogastroenterol Motil
JT  - Neurogastroenterology and motility : the official journal of the European
      Gastrointestinal Motility Society
JID - 9432572
SB  - IM
OTO - NOTNLM
OT  - IBS-C
OT  - abdominal pain
OT  - clinical response
OT  - complete spontaneous bowel movement
OT  - guanylate cyclase type-C receptor
EDAT- 2014/01/03 06:00
MHDA- 2014/01/03 06:00
CRDT- 2014/01/03 06:00
PHST- 2013/07/11 [received]
PHST- 2013/10/29 [accepted]
PHST- 2013/12/30 [aheadofprint]
AID - 10.1111/nmo.12264 [doi]
PST - ppublish
SO  - Neurogastroenterol Motil. 2014 Mar;26(3):326-33. doi: 10.1111/nmo.12264. Epub
      2013 Dec 30.

PMID- 24381638
OWN - NLM
STAT- PubMed-not-MEDLINE
DA  - 20140101
DCOM- 20140101
LR  - 20140103
IS  - 1741-427X (Print)
IS  - 1741-427X (Linking)
VI  - 2013
DP  - 2013
TI  - Effect of korean herbal medicine combined with a probiotic mixture on
      diarrhea-dominant irritable bowel syndrome: a double-blind, randomized,
      placebo-controlled trial.
PG  - 824605
LID - 10.1155/2013/824605 [doi]
AB  - Introduction. Although combination therapy with herbal medicine and probiotics is
      gaining popularity for controlling diarrhea-dominant irritable bowel syndrome
      (D-IBS) symptoms, few studies have investigated its clinical effects. Materials
      and Methods. Fifty-three patients with D-IBS were randomly allocated into 1 of
      the following 4 groups: herbal medicine (Gwakhyangjeonggisan; GJS) plus
      probiotics (Duolac7S; DUO), GJS plus placebo DUO, placebo GJS plus DUO, and
      placebo GJS plus placebo DUO. The study period consisted of a 2-week run-in, 8
      weeks of administration, and 2 weeks of follow-up. The primary outcomes were
      weekly adequate relief (AR) of overall IBS symptoms and the proportion of
      responders (PR) during the administration period. The secondary outcomes included
      individual IBS symptoms, stool assessment, and quality of life. Changes of
      intestinal microbiota and intestinal permeability were also analyzed. Results and
      Discussion. Weekly AR was not different among the 4 groups throughout the
      treatment period. However, the 3 treatment groups exhibited significant
      improvements in PR compared to the findings in the placebo group. In the
      intestinal microbiota assessment, herbal medicine and probiotics synergistically 
      increased beneficial bacteria counts. Conclusion. Combination therapy with herbal
      medicine and probiotics appears to relieve overall IBS symptoms by
      synergistically increasing beneficial intestinal microbe counts.
FAU - Ko, Seok-Jae
AU  - Ko SJ
AD  - College of Korean Medicine, Kyung Hee University, 26 Kyungheedae-ro,
      Dongdaemun-gu, Seoul 130-701, Republic of Korea.
FAU - Han, Gajin
AU  - Han G
AD  - College of Korean Medicine, Kyung Hee University, 26 Kyungheedae-ro,
      Dongdaemun-gu, Seoul 130-701, Republic of Korea.
FAU - Kim, Seul-Ki
AU  - Kim SK
AD  - College of Korean Medicine, Kyung Hee University, 26 Kyungheedae-ro,
      Dongdaemun-gu, Seoul 130-701, Republic of Korea.
FAU - Seo, Jae-Gu
AU  - Seo JG
AD  - Cell Biotech, Co., Ltd., Gaegok-Ri, Wolgot-myeon, Gyeonggi-do, Gimpo-si 415-871, 
      Republic of Korea.
FAU - Chung, Won-Seok
AU  - Chung WS
AD  - Cell Biotech, Co., Ltd., Gaegok-Ri, Wolgot-myeon, Gyeonggi-do, Gimpo-si 415-871, 
      Republic of Korea.
FAU - Ryu, Bongha
AU  - Ryu B
AD  - College of Korean Medicine, Kyung Hee University, 26 Kyungheedae-ro,
      Dongdaemun-gu, Seoul 130-701, Republic of Korea.
FAU - Kim, Jinsung
AU  - Kim J
AD  - College of Korean Medicine, Kyung Hee University, 26 Kyungheedae-ro,
      Dongdaemun-gu, Seoul 130-701, Republic of Korea.
FAU - Yeo, Inkwon
AU  - Yeo I
AD  - College of Sookmyung Women's University, Cheongpa-dong 2-ga, Yongsan-gu, Seoul
      140-742, Republic of Korea.
FAU - Lee, Beom-Joon
AU  - Lee BJ
AD  - Kangnam Korean Hospital, Kyung Hee University, 26 Kyungheedae-ro, Dongdaemun-gu, 
      Seoul 130-701, Republic of Korea.
FAU - Lee, Jin-Moo
AU  - Lee JM
AD  - College of Korean Medicine, Kyung Hee University, 26 Kyungheedae-ro,
      Dongdaemun-gu, Seoul 130-701, Republic of Korea.
FAU - Park, Jae-Woo
AU  - Park JW
AD  - College of Korean Medicine, Kyung Hee University, 26 Kyungheedae-ro,
      Dongdaemun-gu, Seoul 130-701, Republic of Korea.
LA  - eng
PT  - Journal Article
DEP - 20131205
PL  - United States
TA  - Evid Based Complement Alternat Med
JT  - Evidence-based complementary and alternative medicine : eCAM
JID - 101215021
PMC - PMC3870130
OID - NLM: PMC3870130
EDAT- 2014/01/02 06:00
MHDA- 2014/01/02 06:01
CRDT- 2014/01/02 06:00
PHST- 2013/04/18 [received]
PHST- 2013/11/04 [revised]
PHST- 2013/11/15 [accepted]
PHST- 2013/12/05 [epublish]
AID - 10.1155/2013/824605 [doi]
PST - ppublish
SO  - Evid Based Complement Alternat Med. 2013;2013:824605. doi: 10.1155/2013/824605.
      Epub 2013 Dec 5.

PMID- 24379854
OWN - NLM
STAT- PubMed-not-MEDLINE
DA  - 20131231
DCOM- 20131231
LR  - 20140103
IS  - 1735-1995 (Print)
IS  - 1735-1995 (Linking)
VI  - 18
IP  - 8
DP  - 2013 Aug
TI  - Aloe vera in treatment of refractory irritable bowel syndrome: Trial on Iranian
      patients.
PG  - 732
FAU - Khedmat, Hossein
AU  - Khedmat H
AD  - Department of Gastroenterology, Baqiyatallah Research Center for Gastroenterology
      and Liver Disease, Tehran, Iran ; Department of Gastroenterology, Baqiyatallah
      University of Medical Sciences, Tehran, Iran.
FAU - Karbasi, Ashraf
AU  - Karbasi A
AD  - Department of Gastroenterology, Baqiyatallah University of Medical Sciences,
      Tehran, Iran.
FAU - Amini, Mohsen
AU  - Amini M
AD  - Department of Gastroenterology, Baqiyatallah University of Medical Sciences,
      Tehran, Iran.
FAU - Aghaei, Aghdas
AU  - Aghaei A
AD  - Department of Gastroenterology, Baqiyatallah University of Medical Sciences,
      Tehran, Iran.
FAU - Taheri, Saeed
AU  - Taheri S
AD  - Department of Medicine, Dr. Taheri Medical Research Group, Tehran, Iran.
LA  - eng
PT  - Journal Article
PL  - Iran
TA  - J Res Med Sci
JT  - Journal of research in medical sciences : the official journal of Isfahan
      University of Medical Sciences
JID - 101235599
PMC - PMC3872617
OID - NLM: PMC3872617
EDAT- 2014/01/01 06:00
MHDA- 2014/01/01 06:01
CRDT- 2014/01/01 06:00
PST - ppublish
SO  - J Res Med Sci. 2013 Aug;18(8):732.

PMID- 24379622
OWN - NLM
STAT- MEDLINE
DA  - 20131231
DCOM- 20140625
IS  - 2219-2840 (Electronic)
IS  - 1007-9327 (Linking)
VI  - 19
IP  - 47
DP  - 2013 Dec 21
TI  - Extra-intestinal and long term consequences of Giardia duodenalis infections.
PG  - 8974-85
LID - 10.3748/wjg.v19.i47.8974 [doi]
AB  - Giardiasis is the most common waterborne parasitic infection of the human
      intestine worldwide. The etiological agent, Giardia duodenalis (syn. G.
      intestinalis, G. lamblia), is a flagellated, binucleated protozoan parasite which
      infects a wide array of mammalian hosts. Human giardiasis is a true cosmopolitan 
      pathogen, with highest prevalence in developing countries. Giardiasis can present
      with a broad range of clinical manifestations from asymptomatic, to acute or
      chronic diarrheal disease associated with abdominal pain and nausea. Most
      infections are self-limiting, although re-infection and chronic infection can
      occur. Recent evidence indicating that Giardia may cause chronic post-infectious 
      gastrointestinal complications have made it a topic of intense research. The
      causes of the post-infectious clinical manifestations due to Giardia, even after 
      complete elimination of the parasite, remain obscure. This review offers a
      state-of-the-art discussion on the long-term consequences of Giardia infections, 
      from extra-intestinal manifestations, growth and cognitive deficiencies, to
      post-infectious irritable bowel syndrome. The discussion also sheds light on some
      of the novel mechanisms recently implicated in the production of these
      post-infectious manifestations.
FAU - Halliez, Marie C M
AU  - Halliez MC
AD  - Marie CM Halliez, Andre G Buret, Department of Biological Sciences, Inflammation 
      Research Network, University of Calgary, Calgary, Alberta, AB T2N 1N4, Canada.
FAU - Buret, Andre G
AU  - Buret AG
AD  - Marie CM Halliez, Andre G Buret, Department of Biological Sciences, Inflammation 
      Research Network, University of Calgary, Calgary, Alberta, AB T2N 1N4, Canada.
LA  - eng
PT  - Journal Article
PT  - Research Support, Non-U.S. Gov't
PT  - Review
PL  - China
TA  - World J Gastroenterol
JT  - World journal of gastroenterology : WJG
JID - 100883448
RN  - 0 (Antiprotozoal Agents)
SB  - IM
MH  - Antiprotozoal Agents/therapeutic use
MH  - Cognition Disorders/parasitology
MH  - Failure to Thrive/parasitology
MH  - Giardia lamblia/drug effects/*pathogenicity
MH  - Giardiasis/complications/diagnosis/drug therapy/*parasitology/physiopathology
MH  - Growth Disorders/parasitology
MH  - Humans
MH  - Irritable Bowel Syndrome/parasitology
MH  - Nutritional Status
MH  - Time Factors
MH  - Treatment Outcome
PMC - PMC3870550
OID - NLM: PMC3870550
OTO - NOTNLM
OT  - Extra-intestinal manifestations of enteritis
OT  - Failure to thrive
OT  - Giardiasis
OT  - Inflammatory disorders
OT  - Post-infectious irritable bowel syndrome
EDAT- 2014/01/01 06:00
MHDA- 2014/06/26 06:00
CRDT- 2014/01/01 06:00
PHST- 2013/07/11 [received]
PHST- 2013/08/29 [revised]
PHST- 2013/09/16 [accepted]
AID - 10.3748/wjg.v19.i47.8974 [doi]
PST - ppublish
SO  - World J Gastroenterol. 2013 Dec 21;19(47):8974-85. doi: 10.3748/wjg.v19.i47.8974.

PMID- 24379577
OWN - NLM
STAT- MEDLINE
DA  - 20131231
DCOM- 20140625
IS  - 2219-2840 (Electronic)
IS  - 1007-9327 (Linking)
VI  - 19
IP  - 46
DP  - 2013 Dec 14
TI  - Cognitive-behavioral therapy for the management of irritable bowel syndrome.
PG  - 8605-10
LID - 10.3748/wjg.v19.i46.8605 [doi]
AB  - Irritable bowel syndrome (IBS) is a common disorder, reported to be found in
      5%-20% of the general population. Its management accounts for up to 25% of a
      gastroenterologist's workload in the outpatient department, and the main symptoms
      are abdominal pain, bloating, and altered bowel habits. Despite a great amount of
      available pharmacological treatments aimed at a wide variety of gastrointestinal 
      and brain targets, many patients have not shown adequate symptom relief. In
      recent years, there has been increasing evidence to suggest that psychological
      treatments, in particular cognitive-behavioral therapy (CBT), are effective for
      the management of IBS. This review discusses CBT for the management of IBS. CBT
      has proved to be effective in alleviating the physical and psychological symptoms
      of IBS and has thus been recommended as a treatment option for the syndrome.
FAU - Tang, Qing-Lin
AU  - Tang QL
AD  - Qing-Lin Tang, Ming-Qing Zhang, Department of Gastroenterology, 175 Hospital of
      PLA, Affiliated Southeast Hospital of Xiamen University, Zhangzhou 363000, Fujian
      Province, China.
FAU - Lin, Guo-Yao
AU  - Lin GY
AD  - Qing-Lin Tang, Ming-Qing Zhang, Department of Gastroenterology, 175 Hospital of
      PLA, Affiliated Southeast Hospital of Xiamen University, Zhangzhou 363000, Fujian
      Province, China.
FAU - Zhang, Ming-Qing
AU  - Zhang MQ
AD  - Qing-Lin Tang, Ming-Qing Zhang, Department of Gastroenterology, 175 Hospital of
      PLA, Affiliated Southeast Hospital of Xiamen University, Zhangzhou 363000, Fujian
      Province, China.
LA  - eng
PT  - Journal Article
PT  - Review
PL  - China
TA  - World J Gastroenterol
JT  - World journal of gastroenterology : WJG
JID - 100883448
SB  - IM
MH  - *Cognitive Therapy
MH  - Humans
MH  - Irritable Bowel Syndrome/diagnosis/physiopathology/psychology/*therapy
MH  - Treatment Outcome
PMC - PMC3870505
OID - NLM: PMC3870505
OTO - NOTNLM
OT  - Cognitive-behavioral therapy
OT  - Irritable bowel syndrome
OT  - Psychological treatment
EDAT- 2014/01/01 06:00
MHDA- 2014/06/26 06:00
CRDT- 2014/01/01 06:00
PHST- 2013/09/12 [received]
PHST- 2013/11/05 [revised]
PHST- 2013/11/12 [accepted]
AID - 10.3748/wjg.v19.i46.8605 [doi]
PST - ppublish
SO  - World J Gastroenterol. 2013 Dec 14;19(46):8605-10. doi: 10.3748/wjg.v19.i46.8605.

PMID- 24373406
OWN - NLM
STAT- MEDLINE
DA  - 20131230
DCOM- 20140721
IS  - 0376-2491 (Print)
IS  - 0376-2491 (Linking)
VI  - 93
IP  - 36
DP  - 2013 Sep 24
TI  - [Abnormal dendritic cells mediated immune response in a rat model of visceral
      hypersensitivity].
PG  - 2904-8
AB  - OBJECTIVE: To explore the role of altered characteristics of intestinal dendritic
      cell (DC) in the induction of visceral hyperalgesia through the activation of
      mast cells in a rat model of irritable bowel syndrome (IBS). METHODS: A total of 
      20 Sprague-Dawley rats were divided into modeling and control groups (n = 10
      each). The IBS rat model was established by combining colorectal distention with 
      restraint stress. Abdominal withdrawal reflex (AWR) was employed to evaluate
      visceral sensitivity. The surface marker of intestinal DC was analyzed by
      immunohistochemistry. Toluidine blue staining was used to determine the number of
      mast cells (MC). The expressions of interleukin (IL) -4 and IL-9 in colonic
      mucosa were measured by enzyme-linked immunosorbent assay (ELISA) and the level
      of proteinase-activated receptor-2 (PAR-2) was measured by Western blot.
      Mesenteric lymph node (MLN) DC and splenic CD4(+)/CD8(+)T cells were isolated and
      purified by magnetic label-based technique. Cytokine production of MLN DC
      co-culturing with CD4(+) or CD8(+)T cells was determined. RESULTS: The number of 
      colonic MC in modeling group was more than that in control group ((2.73 +/- 0.21)
      vs (1.13 +/- 0.10), P = 0.000). The expressions of PAR-2, IL-4 and IL-9 in
      colonic mucosa were all higher than those in control group (2.13 +/- 0.81 vs 0.42
      +/- 0.29, (7.2 +/- 1.2) vs (3.3 +/- 1.0) pg/ml, (7.3 +/- 1.3) vs (5.2 +/- 0.6)
      pg/ml, P = 0.026, 0.000, 0.001). Co-cultured MLN DC with CD4(+) T cells showed a 
      predominant IL-4 secretion in the modeling group ((1.22 +/- 0.33) vs (0.80 +/-
      0.48) pg/ml, P = 0.000). CONCLUSION: Increased colonic DC may stimulate CD4(+) T 
      cells to secrete a high level of IL-4 to cause the degranulation of mast cells
      and the generation of visceral hypersensitivity in IBS rats.
FAU - Li, Meng
AU  - Li M
AD  - Department of Gastroenterology, First Affiliated Hospital, Zhejiang Chinese
      Medical University, Hangzhou 310006, China.
FAU - Zhang, Lu
AU  - Zhang L
AD  - Department of Gastroenterology, First Affiliated Hospital, Zhejiang Chinese
      Medical University, Hangzhou 310006, China.
FAU - Lu, Bin
AU  - Lu B
AD  - Department of Gastroenterology, First Affiliated Hospital, Zhejiang Chinese
      Medical University, Hangzhou 310006, China. Email: lvbin@medmail.com.cn.
FAU - Meng, Li-na
AU  - Meng LN
AD  - Department of Gastroenterology, First Affiliated Hospital, Zhejiang Chinese
      Medical University, Hangzhou 310006, China.
FAU - Chen, Zhe
AU  - Chen Z
AD  - Department of Gastroenterology, First Affiliated Hospital, Zhejiang Chinese
      Medical University, Hangzhou 310006, China.
FAU - Chu, Li
AU  - Chu L
AD  - Department of Gastroenterology, First Affiliated Hospital, Zhejiang Chinese
      Medical University, Hangzhou 310006, China.
LA  - chi
PT  - English Abstract
PT  - Journal Article
PT  - Research Support, Non-U.S. Gov't
PL  - China
TA  - Zhonghua Yi Xue Za Zhi
JT  - Zhonghua yi xue za zhi
JID - 7511141
RN  - 0 (Interleukin-9)
RN  - 0 (Receptor, PAR-2)
RN  - 207137-56-2 (Interleukin-4)
SB  - IM
MH  - Animals
MH  - Dendritic Cells/*immunology
MH  - Disease Models, Animal
MH  - Hypersensitivity/*immunology
MH  - Interleukin-4/metabolism
MH  - Interleukin-9/metabolism
MH  - Irritable Bowel Syndrome/*immunology/*pathology
MH  - Male
MH  - Mast Cells/immunology
MH  - Rats
MH  - Rats, Sprague-Dawley
MH  - Receptor, PAR-2/metabolism
MH  - T-Lymphocytes/immunology/metabolism
EDAT- 2014/01/01 06:00
MHDA- 2014/07/22 06:00
CRDT- 2013/12/31 06:00
PST - ppublish
SO  - Zhonghua Yi Xue Za Zhi. 2013 Sep 24;93(36):2904-8.

PMID- 24369571
OWN - NLM
STAT- MEDLINE
DA  - 20131227
DCOM- 20140204
IS  - 1462-2815 (Print)
IS  - 1462-2815 (Linking)
VI  - 86
IP  - 11
DP  - 2013 Nov
TI  - Clinical update: recurrent abdominal pain in children.
PG  - 48-51
AB  - Recurrent abdominal pain (RAP) is common in children and most cases have a
      non-organic cause. Diagnosis is made by excluding other serious causes, and early
      referral and intervention help ensure a better outcome. RAP can cause significant
      anxiety in parents and carers, who can become overwhelmed by fear of serious
      disease and feel helpless by being unable to relieve their child's pain. Parents 
      and children (especially adolescents) need explanation that there is nothing
      seriously wrong with their 'tummy' and provide reassurance and support. Although 
      there is limited evidence, pharmacological therapies are used in severe cases.
      The main crux of therapy is non-pharmacological and includes symptom control
      through lifestyle changes, dietary interventions and behavioural therapies with
      an aim to return to normal activity.
FAU - Paul, Siba Prosad
AU  - Paul SP
AD  - Bristol Royal Hospital for Children, Bristol.
FAU - Candy, David C A
AU  - Candy DC
AD  - Royal Alexandra Children's Hospital, Brighton.
LA  - eng
PT  - Journal Article
PL  - England
TA  - Community Pract
JT  - Community practitioner : the journal of the Community Practitioners' & Health
      Visitors' Association
JID - 9809060
SB  - N
MH  - Abdominal Pain/*etiology/therapy
MH  - Child
MH  - Humans
MH  - Irritable Bowel Syndrome/complications
MH  - Migraine Disorders/complications
MH  - Recurrence
EDAT- 2013/12/29 06:00
MHDA- 2014/02/05 06:00
CRDT- 2013/12/28 06:00
PST - ppublish
SO  - Community Pract. 2013 Nov;86(11):48-51.

PMID- 24369326
OWN - NLM
STAT- MEDLINE
DA  - 20131226
DCOM- 20140708
IS  - 1842-1121 (Electronic)
IS  - 1841-8724 (Linking)
VI  - 22
IP  - 4
DP  - 2013 Dec
TI  - Non-celiac gluten sensitivity. Is it in the gluten or the grain?
PG  - 435-40
AB  - Celiac disease is an immune-mediated inflammatory disorder of the small intestine
      caused by sensitivity to dietary gluten and related proteins in genetically
      predisposed individuals. Over the past several years, the concept of non-celiac
      gluten sensitivity (NCGS) has gained significant interest from the scientific
      community and mass media and the number of individuals embracing a gluten-free
      diet is rapidly growing. This condition is characterized by gastrointestinal or
      extraintestinal symptoms that respond to gluten withdrawal without evidence for
      underlying celiac disease or wheat allergy. Symptoms display significant overlap 
      with the irritable bowel syndrome. Many important factors regarding this
      relatively novel condition remain to be elucidated; no discriminative markers to 
      support a diagnosis of gluten sensitivity have been identified yet and its
      pathogenesis remains obscure. Here we review the current knowledge on NCGS, and
      outline potential pathogenic pathways of different gluten related disorders in
      order to gain clues about the pathophysiology of this novel condition.
FAU - Nijeboer, Petula
AU  - Nijeboer P
AD  - Department of Gastroenterology and Hepatology, VU University Medical Center,
      Amsterdam, The Netherlands; Email:g.bouma@vumc.nl.
FAU - Bontkes, Hetty J
AU  - Bontkes HJ
FAU - Mulder, Chris J J
AU  - Mulder CJ
FAU - Bouma, Gerd
AU  - Bouma G
LA  - eng
PT  - Journal Article
PT  - Research Support, Non-U.S. Gov't
PT  - Review
PL  - Romania
TA  - J Gastrointestin Liver Dis
JT  - Journal of gastrointestinal and liver diseases : JGLD
JID - 101272825
RN  - 8002-80-0 (Glutens)
SB  - IM
MH  - Animals
MH  - Celiac Disease/diet therapy/immunology
MH  - Diagnosis, Differential
MH  - Diet, Gluten-Free
MH  - Food Hypersensitivity/diagnosis/diet therapy/*immunology
MH  - Glutens/*immunology
MH  - Humans
MH  - Irritable Bowel Syndrome/diagnosis
MH  - Predictive Value of Tests
MH  - Risk Factors
MH  - Wheat Hypersensitivity/diet therapy/immunology
EDAT- 2013/12/27 06:00
MHDA- 2014/07/09 06:00
CRDT- 2013/12/27 06:00
AID - 12 [pii]
PST - ppublish
SO  - J Gastrointestin Liver Dis. 2013 Dec;22(4):435-40.

PMID- 24369320
OWN - NLM
STAT- MEDLINE
DA  - 20131226
DCOM- 20140708
IS  - 1842-1121 (Electronic)
IS  - 1841-8724 (Linking)
VI  - 22
IP  - 4
DP  - 2013 Dec
TI  - Factors influencing the type, timing and severity of symptomatic responses to
      dietary gluten in patients with biopsy-proven coeliac disease.
PG  - 391-6
AB  - BACKGROUND & AIM: There is a paucity of data reflecting the symptomatic responses
      to dietary gluten (SRDG) in patients with Coeliac Disease (CD). We aimed to
      determine the type, timing and severity of SRDG with reference to a range of
      disease-related factors. METHODS: Postal survey of 224 biopsy-proven patients
      including gluten-free diet (GFD) adherence, symptom checklist, ROME II criteria
      and The Hospital Anxiety & Depression Scale. Case-note review was also conducted.
      RESULTS: 26% of respondents were male. Full GFD adherence: n=159 (70%). Irritable
      bowel syndrome (IBS): n=50 (22%). Anxiety: n=30 (13%); Depression: n=33 (14%);
      Anxiety & Depression: n=72 (32%). Pruritus, fatigue and bloating were a more
      common SRDG in the partial/none GFD adherent group (p=ns). Co-existing IBS was
      associated with a greater prevalence of nausea and fatigue in response to gluten 
      (p=<0.05). Fully GFD adherent patients are more likely to have SRDG <1hr than
      partial/none adherent (OR 4.8; p=0.004), as are a third of patients with
      co-existing IBS (OR 1.5; p=0.027) and those patients at risk of both anxiety and 
      depression (OR 1.9; p=0.04). Inadvertent exposure to dietary gluten in the fully 
      GFD adherent group is more likely to result in a severe SRDG in comparison to
      symptoms arising prior to consistent GFD adherence (OR 2.3; p=0.01). IBS
      sufferers are also more likely to rate their SRDG as severe in nature (OR 1.4;
      p=0.038). CONCLUSION: Patients with consistent GFD adherence experience a SRDG
      faster and more severe in comparison to prior gluten exposure possibly
      demonstrating an adept immunological response. Anxiety and depression also
      enhance the speed of symptom onset and co-existing visceral hypersensitivity is a
      risk factor for severe reactions to dietary gluten.
FAU - Barratt, Stephen M
AU  - Barratt SM
AD  - Shefield Teaching Hospitals NHS Foundation Trust, Shefield,UK;
      Email:david.sanders@sth.nhs.uk.
FAU - Leeds, John S
AU  - Leeds JS
FAU - Sanders, David S
AU  - Sanders DS
LA  - eng
PT  - Journal Article
PL  - Romania
TA  - J Gastrointestin Liver Dis
JT  - Journal of gastrointestinal and liver diseases : JGLD
JID - 101272825
RN  - 8002-80-0 (Glutens)
SB  - IM
MH  - Anxiety/epidemiology
MH  - Celiac Disease/diagnosis/diet therapy/epidemiology/*immunology
MH  - Checklist
MH  - Comorbidity
MH  - Cross-Sectional Studies
MH  - Depression/epidemiology
MH  - Diet, Gluten-Free
MH  - England/epidemiology
MH  - Female
MH  - Glutens/*immunology
MH  - Health Surveys
MH  - Humans
MH  - Irritable Bowel Syndrome/epidemiology
MH  - Male
MH  - Patient Compliance
MH  - Prevalence
MH  - Questionnaires
MH  - Risk Factors
MH  - Severity of Illness Index
MH  - Time Factors
EDAT- 2013/12/27 06:00
MHDA- 2014/07/09 06:00
CRDT- 2013/12/27 06:00
AID - 6 [pii]
PST - ppublish
SO  - J Gastrointestin Liver Dis. 2013 Dec;22(4):391-6.

PMID- 24368761
OWN - NLM
STAT- In-Process
DA  - 20140324
IS  - 1460-2229 (Electronic)
IS  - 0263-2136 (Linking)
VI  - 31
IP  - 2
DP  - 2014 Apr
TI  - Medically unexplained conditions considered by patients in general practice.
PG  - 156-63
LID - 10.1093/fampra/cmt081 [doi]
AB  - BACKGROUND: Patients frequently present with multiple and 'unexplained' symptoms,
      often resulting in complex consultations. To better understand these patients is 
      a challenge to health care professionals, in general, and GPs, in particular.
      OBJECTIVES: In our research on symptom reporting, we wanted to explore whether
      patients consider that they may suffer from conditions commonly regarded as
      unexplained, and we explored associations between these concerns and symptom
      load, life stressors and socio-demographic factors. METHODS: Consecutive,
      unselected patients in general practice completed questionnaires addressing eight
      conditions commonly regarded as unexplained (amalgam poisoning, Candida syndrome,
      fibromyalgia, food intolerance, electromagnetic hypersensitivity, burnout
      syndrome, chronic fatigue syndrome and irritable bowel syndrome). With logistic
      regression, we analysed associations with symptom load, burden of life stressors 
      with negative impact on present health and socio-demographic variables. RESULTS: 
      Out of the 909 respondents (response rate = 88.8%), 863 had complete data. In
      total, 39.6% of patients had considered that they may suffer from one or more
      unexplained conditions (UCs). These concerns were strongly and positively
      associated with recent symptom load and number of life stressors. If we excluded 
      burnout and food intolerance, corresponding associations were found. CONCLUSION: 
      Patients frequently considered that they may suffer from UCs. The likelihood of
      such concerns strongly increased with an increasing symptom load and with the
      number of life stressors with negative impact on present health. Hence, the
      number of symptoms may be a strong indicator of whether patients consider their
      symptoms part of such often controversial multisymptom conditions.
FAU - Tschudi-Madsen, Hedda
AU  - Tschudi-Madsen H
AD  - Department of General Practice, Institute of Health and Society, Faculty of
      Medicine, University of Oslo, PO Box 1130, Blindern, N-0318 Oslo and.
FAU - Kjeldsberg, Mona
AU  - Kjeldsberg M
FAU - Natvig, Bard
AU  - Natvig B
FAU - Ihlebaek, Camilla
AU  - Ihlebaek C
FAU - Straand, Jorund
AU  - Straand J
FAU - Bruusgaard, Dag
AU  - Bruusgaard D
LA  - eng
PT  - Journal Article
PT  - Research Support, Non-U.S. Gov't
DEP - 20131224
PL  - England
TA  - Fam Pract
JT  - Family practice
JID - 8500875
SB  - IM
OTO - NOTNLM
OT  - Causal attribution
OT  - general practice
OT  - medically unexplained symptoms
OT  - multisymptomatology
OT  - symptom reporting.
EDAT- 2013/12/26 06:00
MHDA- 2013/12/26 06:00
CRDT- 2013/12/26 06:00
PHST- 2013/12/24 [aheadofprint]
AID - cmt081 [pii]
AID - 10.1093/fampra/cmt081 [doi]
PST - ppublish
SO  - Fam Pract. 2014 Apr;31(2):156-63. doi: 10.1093/fampra/cmt081. Epub 2013 Dec 24.

PMID- 24367692
OWN - NLM
STAT- MEDLINE
DA  - 20131224
DCOM- 20140728
IS  - 1932-6203 (Electronic)
IS  - 1932-6203 (Linking)
VI  - 8
IP  - 12
DP  - 2013
TI  - Disodium cromoglycate reverses colonic visceral hypersensitivity and influences
      colonic ion transport in a stress-sensitive rat strain.
PG  - e84718
LID - 10.1371/journal.pone.0084718 [doi]
AB  - The interface between psychiatry and stress-related gastrointestinal disorders
      (GI), such as irritable bowel syndrome (IBS), is well established, with anxiety
      and depression the most frequently occurring comorbid conditions. Moreover,
      stress-sensitive Wistar Kyoto (WKY) rats, which display anxiety- and
      depressive-like behaviors, exhibit GI disturbances akin to those observed in
      stress-related GI disorders. Additionally, there is mounting preclinical and
      clinical evidence implicating mast cells as significant contributors to the
      development of abdominal visceral pain in IBS. In this study we examined the
      effects of the rat connective tissue mast cell (CTMC) stabiliser, disodium
      cromoglycate (DSCG) on visceral hypersensitivity and colonic ion transport, and
      examined both colonic and peritoneal mast cells from stress-sensitive WKY rats.
      DSCG significantly decreased abdominal pain behaviors induced by colorectal
      distension in WKY animals independent of a reduction in colonic rat mast cell
      mediator release. We further demonstrated that mast cell-stimulated colonic ion
      transport was sensitive to inhibition by the mast cell stabiliser DSCG, an effect
      only observed in stress-sensitive rats. Moreover, CTMC-like mast cells were
      significantly increased in the colonic submucosa of WKY animals, and we observed 
      a significant increase in the proportion of intermediate, or immature, peritoneal
      mast cells relative to control animals. Collectively our data further support a
      role for mast cells in the pathogenesis of stress-related GI disorders.
FAU - Carroll, Siobhan Yvonne
AU  - Carroll SY
AD  - Alimentary Pharmabiotic Centre, University College Cork, Cork, Ireland ;
      Department of Pharmacology & Therapeutics, University College Cork, Cork,
      Ireland.
FAU - O'Mahony, Siobhain Mary
AU  - O'Mahony SM
AD  - Alimentary Pharmabiotic Centre, University College Cork, Cork, Ireland ;
      Department of Anatomy & Neuroscience, University College Cork, Cork, Ireland.
FAU - Grenham, Susan
AU  - Grenham S
AD  - Alimentary Pharmabiotic Centre, University College Cork, Cork, Ireland ;
      Department of Anatomy & Neuroscience, University College Cork, Cork, Ireland.
FAU - Cryan, John Francis
AU  - Cryan JF
AD  - Alimentary Pharmabiotic Centre, University College Cork, Cork, Ireland ;
      Department of Anatomy & Neuroscience, University College Cork, Cork, Ireland.
FAU - Hyland, Niall Patrick
AU  - Hyland NP
AD  - Alimentary Pharmabiotic Centre, University College Cork, Cork, Ireland ;
      Department of Pharmacology & Therapeutics, University College Cork, Cork,
      Ireland.
LA  - eng
PT  - Journal Article
PT  - Research Support, Non-U.S. Gov't
DEP - 20131218
PL  - United States
TA  - PLoS One
JT  - PloS one
JID - 101285081
RN  - Q2WXR1I0PK (Cromolyn Sodium)
SB  - IM
MH  - Abdominal Pain/*drug therapy/etiology
MH  - Analysis of Variance
MH  - Animals
MH  - Colon/*physiopathology
MH  - Cromolyn Sodium/*pharmacology/therapeutic use
MH  - Hypersensitivity/complications/*drug therapy/*physiopathology
MH  - Immunohistochemistry
MH  - Ion Transport/*drug effects
MH  - Mast Cells/*metabolism
MH  - Rats
MH  - Rats, Inbred WKY
MH  - Rats, Sprague-Dawley
PMC - PMC3867510
OID - NLM: PMC3867510
EDAT- 2013/12/25 06:00
MHDA- 2014/07/30 06:00
CRDT- 2013/12/25 06:00
PHST- 2013 [ecollection]
PHST- 2013/08/02 [received]
PHST- 2013/11/18 [accepted]
PHST- 2013/12/18 [epublish]
AID - 10.1371/journal.pone.0084718 [doi]
AID - PONE-D-13-31764 [pii]
PST - epublish
SO  - PLoS One. 2013 Dec 18;8(12):e84718. doi: 10.1371/journal.pone.0084718.
      eCollection 2013.

PMID- 24363515
OWN - NLM
STAT- MEDLINE
DA  - 20131223
DCOM- 20140612
IS  - 2219-2840 (Electronic)
IS  - 1007-9327 (Linking)
VI  - 19
IP  - 45
DP  - 2013 Dec 7
TI  - Novel therapies for constipation.
PG  - 8247-51
LID - 10.3748/wjg.v19.i45.8247 [doi]
AB  - Constipation is a common medical problem and when standard laxatives fail it can 
      be difficult to treat. Different aetiologies require tailored therapeutic
      approaches. Simple constipation may only require dietary manipulation while
      severe neurological or slow transit constipation may need pharmacologic
      intervention. Recently new drug therapies have been introduced. PubMed and Ovid
      were searched for reviews, systematic reviews and meta-analysis published since
      2003 using the terms: constipation, prucalopride, linaclotide and lubiprostone.
      This review summarizes potential novel therapies identified as effective in the
      management of chronic constipation. Prucalopride is a selective
      5-hydroxytryptamine receptor agonist. The prucalopride study was in patients,
      largely women with idiopathic constipation showed improved spontaneous complete
      bowel movement (SCBM) at a dose of 2 mg a day with few adverse events reported.
      Linaclotide is a 14-amino acid peptide guanylate cyclase-C agonist. The
      linaclotide study was carried out in patients with irritable bowel syndrome,
      constipation group (IBS-C). There was significant improvement of bowel evacuation
      and symptom resolution in patients on the active treatment arm. Lubiprostone
      activates type-2 chloride channels, increasing intestinal fluid secretion. In the
      trials of this drug, the lubiprostone arms had a greater mean number of SCBM. The
      novel therapies, prucalopride, lubiprostone, and linaclotide had very different
      modes of action yet, all three have been shown to be efficacious and safe in the 
      treatment dose for constipation.
CI  - (c) 2013 Baishideng Publishing Group Co., Limited. All rights reserved.
FAU - Thayalasekeran, Sreedhari
AU  - Thayalasekeran S
AD  - Sreedhari Thayalasekeran, Hani Ali, Her-Hsin Tsai, Department of
      Gastroenterology, Castle Hill Hospital, Cottingham HU165JQ, United Kingdom.
FAU - Ali, Hani
AU  - Ali H
AD  - Sreedhari Thayalasekeran, Hani Ali, Her-Hsin Tsai, Department of
      Gastroenterology, Castle Hill Hospital, Cottingham HU165JQ, United Kingdom.
FAU - Tsai, Her-Hsin
AU  - Tsai HH
AD  - Sreedhari Thayalasekeran, Hani Ali, Her-Hsin Tsai, Department of
      Gastroenterology, Castle Hill Hospital, Cottingham HU165JQ, United Kingdom.
LA  - eng
PT  - Journal Article
PT  - Review
PL  - China
TA  - World J Gastroenterol
JT  - World journal of gastroenterology : WJG
JID - 100883448
RN  - 0 (Benzofurans)
RN  - 0 (Calcium Channel Agonists)
RN  - 0 (Enzyme Activators)
RN  - 0 (Gastrointestinal Agents)
RN  - 0 (Peptides)
RN  - 0 (Serotonin 5-HT4 Receptor Agonists)
RN  - 0 (linaclotide)
RN  - 0A09IUW5TP (prucalopride)
RN  - 7662KG2R6K (lubiprostone)
RN  - F5TD010360 (Alprostadil)
SB  - IM
MH  - Alprostadil/analogs & derivatives/therapeutic use
MH  - Animals
MH  - Benzofurans/therapeutic use
MH  - Calcium Channel Agonists/therapeutic use
MH  - Constipation/*drug therapy/physiopathology
MH  - Defecation/*drug effects
MH  - Enzyme Activators/therapeutic use
MH  - Gastrointestinal Agents/adverse effects/*therapeutic use
MH  - Gastrointestinal Motility/*drug effects
MH  - Humans
MH  - Peptides/therapeutic use
MH  - Serotonin 5-HT4 Receptor Agonists/therapeutic use
MH  - Treatment Outcome
PMC - PMC3857447
OID - NLM: PMC3857447
OTO - NOTNLM
OT  - Constipation
OT  - Linaclotide
OT  - Prucalopride
EDAT- 2013/12/24 06:00
MHDA- 2014/06/13 06:00
CRDT- 2013/12/24 06:00
PHST- 2013/06/24 [received]
PHST- 2013/09/13 [revised]
PHST- 2013/10/13 [accepted]
AID - 10.3748/wjg.v19.i45.8247 [doi]
PST - ppublish
SO  - World J Gastroenterol. 2013 Dec 7;19(45):8247-51. doi: 10.3748/wjg.v19.i45.8247.

PMID- 24360501
OWN - NLM
STAT- MEDLINE
DA  - 20140218
DCOM- 20140407
IS  - 2212-2672 (Print)
VI  - 114
IP  - 3
DP  - 2014 Mar
TI  - Child and parent perceived food-induced gastrointestinal symptoms and quality of 
      life in children with functional gastrointestinal disorders.
PG  - 403-13
LID - 10.1016/j.jand.2013.10.013 [doi]
LID - S2212-2672(13)01610-9 [pii]
AB  - It is unknown whether children with functional gastrointestinal (GI) disorders
      identify specific foods that exacerbate their GI symptoms. The objectives of this
      study were to determine the perceived role of food on GI symptoms and to
      determine the impact of food-induced symptoms on quality of life (QOL) in
      children with functional GI disorders. Between August and November 2010, 25
      children ages 11 to 17 years old with functional GI disorders and a parent
      completed a food symptom association questionnaire and validated questionnaires
      assessing FGID symptoms and QOL. In addition, children completed a 24-hour food
      recall, participated in focus groups to identify problematic foods and any coping
      strategies, and discussed how their QOL was affected. Statistical analyses were
      conducted using chi2, t test, Mann-Whitney U test, Wilcoxon signed rank, and
      Spearman's rho. Children identified a median of 11 (range=2 to 25) foods as
      exacerbating a GI symptom, with the most commonly identified foods being spicy
      foods, cow's milk, and pizza. Several coping strategies were identified,
      including consuming smaller portions, modifying foods, and avoiding a median of 8
      (range=1 to 20) foods. Children reported that food-induced symptoms interfered
      with school performance, sports, and social activities. Although the parent's
      assessment of their child's QOL negatively correlated with the number of
      perceived symptom-inducing foods in their child, this relationship was not found 
      in the children. Findings suggest that specific foods are perceived to exacerbate
      GI symptoms in children with functional GI disorders. In addition, despite use of
      several coping strategies, food-induced symptoms can adversely impact children's 
      QOL in several important areas.
CI  - Copyright (c) 2014 Academy of Nutrition and Dietetics. Published by Elsevier Inc.
      All rights reserved.
FAU - Carlson, Michelle J
AU  - Carlson MJ
FAU - Moore, Carolyn E
AU  - Moore CE
FAU - Tsai, Cynthia M
AU  - Tsai CM
FAU - Shulman, Robert J
AU  - Shulman RJ
FAU - Chumpitazi, Bruno P
AU  - Chumpitazi BP
LA  - eng
GR  - P30-DK56338/DK/NIDDK NIH HHS/United States
GR  - R01 NR005337/NR/NINR NIH HHS/United States
GR  - R01 NR05337/NR/NINR NIH HHS/United States
PT  - Journal Article
PT  - Research Support, N.I.H., Extramural
PT  - Research Support, Non-U.S. Gov't
PT  - Research Support, U.S. Gov't, Non-P.H.S.
DEP - 20131219
PL  - United States
TA  - J Acad Nutr Diet
JT  - Journal of the Academy of Nutrition and Dietetics
JID - 101573920
SB  - AIM
SB  - IM
MH  - Abdominal Pain
MH  - Adaptation, Psychological
MH  - Adolescent
MH  - Animals
MH  - Cattle
MH  - Child
MH  - Diet
MH  - Female
MH  - Focus Groups
MH  - Food/*adverse effects
MH  - Gastrointestinal Diseases/*physiopathology
MH  - Humans
MH  - Irritable Bowel Syndrome
MH  - Male
MH  - Milk/adverse effects
MH  - Nausea
MH  - *Parents
MH  - *Perception
MH  - *Quality of Life
MH  - Questionnaires
MH  - Spices/adverse effects
MH  - Vomiting
OTO - NOTNLM
OT  - Diet
OT  - Functional dyspepsia
OT  - Irritable bowel syndrome
OT  - Pediatrics
EDAT- 2013/12/24 06:00
MHDA- 2014/04/08 06:00
CRDT- 2013/12/24 06:00
PHST- 2013/01/30 [received]
PHST- 2013/10/02 [accepted]
PHST- 2013/12/19 [aheadofprint]
AID - S2212-2672(13)01610-9 [pii]
AID - 10.1016/j.jand.2013.10.013 [doi]
PST - ppublish
SO  - J Acad Nutr Diet. 2014 Mar;114(3):403-13. doi: 10.1016/j.jand.2013.10.013. Epub
      2013 Dec 19.

PMID- 24360145
OWN - NLM
STAT- In-Process
DA  - 20131223
IS  - 1879-1360 (Electronic)
IS  - 0022-3999 (Linking)
VI  - 76
IP  - 1
DP  - 2014 Jan
TI  - Before the onset of interstitial cystitis/bladder pain syndrome, the presence of 
      multiple non-bladder syndromes is strongly associated with a history of multiple 
      surgeries.
PG  - 75-9
LID - 10.1016/j.jpsychores.2013.10.013 [doi]
LID - S0022-3999(13)00391-7 [pii]
AB  - OBJECTIVE: Certain functional somatic syndromes (FSSs) such as fibromyalgia and
      irritable bowel syndrome are accompanied by diffuse pain amplification. Women
      with interstitial cystitis/bladder pain syndrome (IC/BPS) have numerous FSSs, as 
      well as other non-bladder syndromes (NBSs) that are linked to the FSSs. They also
      report multiple surgeries. Since pain is a common indication for surgery, we
      tested the hypothesis that NBSs were associated with surgeries. METHODS: We
      interviewed 312 incident IC/BPS cases and controls on NBSs and number of
      surgeries before the index date (for cases, IC/BPS onset date). Poisson and
      logistic regression analyses adjusted for age, race, educational level, and
      menopause. RESULTS: Number of surgeries increased with number of NBSs in both
      cases and controls whether chronic pelvic pain (CPP), the only NBS generally
      accepted as an indication for surgery, was present or not. Logistic regression
      analysis showed that among cases CPP was the only individual NBS associated with 
      a history of multiple surgeries, and then only modestly [odds ratio (OR) 1.9,
      confidence intervals (CI) 1.06, 3.2]. By far the strongest association was the
      number of NBSs. The OR for multiple surgeries increased with number of NBSs: for 
      cases with 4-5 NBSs the OR was 14.1 (1.8, 113) and with 6-9 NBSs, 33.1 (3.9,
      279). Controls had fewer syndromes and fewer surgeries and this linkage was less 
      prominent. CONCLUSION: Among IC/BPS cases, the number of NBSs was strongly
      correlated with the number of surgeries. Understanding temporal relationships
      will be necessary to explore causal linkages and may modify surgical practice.
CI  - (c) 2013.
FAU - Warren, John W
AU  - Warren JW
AD  - Department of Medicine, University of Maryland School of Medicine, United States;
      Department of Epidemiology and Public Health, University of Maryland School of
      Medicine, United States. Electronic address: jwarren@medicine.umaryland.edu.
FAU - Morozov, Vadim
AU  - Morozov V
AD  - Department of Obstetrics and Gynecology, University of Maryland School of
      Medicine, United States.
FAU - Howard, Fred M
AU  - Howard FM
AD  - Department of Obstetrics and Gynecology, University of Rochester School of
      Medicine, United States.
FAU - Wesselmann, Ursula
AU  - Wesselmann U
AD  - Departments of Anesthesiology and Neurology, University of Alabama School of
      Medicine, United States.
FAU - Gallicchio, Lisa
AU  - Gallicchio L
AD  - Department of Epidemiology and Public Health, University of Maryland School of
      Medicine, United States; The Prevention and Research Center, Mercy Medical
      Center, Baltimore, MD, United States.
FAU - Langenberg, Patricia
AU  - Langenberg P
AD  - Department of Epidemiology and Public Health, University of Maryland School of
      Medicine, United States.
FAU - Clauw, Daniel J
AU  - Clauw DJ
AD  - Departments of Anesthesiology and Medicine, University of Michigan School of
      Medicine, United States.
LA  - eng
GR  - R01 DK 064880/DK/NIDDK NIH HHS/United States
GR  - U01 DK 066136/DK/NIDDK NIH HHS/United States
PT  - Journal Article
PT  - Research Support, N.I.H., Extramural
PT  - Research Support, Non-U.S. Gov't
DEP - 20131101
PL  - England
TA  - J Psychosom Res
JT  - Journal of psychosomatic research
JID - 0376333
SB  - IM
OTO - NOTNLM
OT  - Bladder pain
OT  - Functional somatic syndromes
OT  - Interstitial cystitis
OT  - Surgeries
EDAT- 2013/12/24 06:00
MHDA- 2013/12/24 06:00
CRDT- 2013/12/24 06:00
PHST- 2013/05/28 [received]
PHST- 2013/10/23 [revised]
PHST- 2013/10/24 [accepted]
PHST- 2013/11/01 [aheadofprint]
AID - S0022-3999(13)00391-7 [pii]
AID - 10.1016/j.jpsychores.2013.10.013 [doi]
PST - ppublish
SO  - J Psychosom Res. 2014 Jan;76(1):75-9. doi: 10.1016/j.jpsychores.2013.10.013. Epub
      2013 Nov 1.

PMID- 24355936
OWN - NLM
STAT- In-Process
DA  - 20131220
IS  - 1866-0452 (Electronic)
IS  - 1866-0452 (Linking)
VI  - 110
IP  - 49
DP  - 2013 Dec 6
TI  - The diagnosis and treatment of celiac disease.
PG  - 835-46
LID - 10.3238/arztebl.2013.0835 [doi]
LID - arztebl.2013.0835 [pii]
AB  - BACKGROUND: Celiac disease is an inflammatory disease of, the small intestine
      with a prevalence of roughly 0.5%-1%. Its symptoms arise in response to gluten
      consumption by genetically predisposed persons (HLA-DQ2/8). The autoantigen
      tissue transglutaminase (TG2) plays an important role in the pathogenesis of
      celiac disease. METHOD: Selective review of pertinent literature, including
      guidelines from Germany and abroad. RESULTS: Celiac disease can present at any
      age with gastrointestinal or extraintestinal manifestations (e.g., malabsorption 
      or Duhring's dermatitis herpetiformis); it can also be found in association with 
      other (auto-)immune diseases, such as type 1 diabetes. Most cases are
      oligosymptomatic. The wide differential diagnosis includes food intolerances,
      intestinal infections, and irritable bowel syndrome, among other conditions. The 
      definitive diagnosis requires the demonstration of celiac disease-specific
      autoantibody to TG2 (endomysium), which is over 90% sensitive and far over 90%
      specific, and the characteristic histologic lesions of the small-bowel mucosa and
      remission on a gluten-free diet. CONCLUSION: An understanding of celiac disease
      ought to inform everyday clinical practice in all medical disciplines, because
      this is a common condition with diverse manifestations that can be effectively
      diagnosed and easily treated for the prevention of both acute and long-term
      complications. Patients should follow a strictly gluten-free diet for life.
FAU - Schuppan, Detlef
AU  - Schuppan D
AD  - Institute of Translational Immunology, Johannes Gutenberg University, Mainz, and 
      Division of Gastroenterology, Beth Israel deaconess Medical Center, Harvard
      Medical School, Boston, MA, USA, Center for Pediatric and Adolescent Medicine,
      Justus Liebig University, Giessen.
FAU - Zimmer, Klaus-Peter
AU  - Zimmer KP
LA  - eng
PT  - Journal Article
PL  - Germany
TA  - Dtsch Arztebl Int
JT  - Deutsches Arzteblatt international
JID - 101475967
SB  - IM
CIN - Dtsch Arztebl Int. 2014 Mar 21;111(12):213. PMID: 24717309
CIN - Dtsch Arztebl Int. 2014 Mar 21;111(12):213. PMID: 24717308
CIN - Dtsch Arztebl Int. 2014 Mar 21;111(12):212. PMID: 24717307
CIN - Dtsch Arztebl Int. 2014 Mar 21;111(12):212. PMID: 24717306
CIN - Dtsch Arztebl Int. 2014 Mar 21;111(12):213-4. PMID: 24717310
PMC - PMC3884535
OID - NLM: PMC3884535
EDAT- 2013/12/21 06:00
MHDA- 2013/12/21 06:00
CRDT- 2013/12/21 06:00
PHST- 2013/05/02 [received]
PHST- 2013/09/11 [revised]
PHST- 2013/09/11 [accepted]
AID - arztebl.2013.0835 [pii]
AID - 10.3238/arztebl.2013.0835 [doi]
PST - ppublish
SO  - Dtsch Arztebl Int. 2013 Dec 6;110(49):835-46. doi: 10.3238/arztebl.2013.0835.

PMID- 24354421
OWN - NLM
STAT- In-Process
DA  - 20140120
IS  - 1365-2982 (Electronic)
IS  - 1350-1925 (Linking)
VI  - 26
IP  - 2
DP  - 2014 Feb
TI  - Technical report: an ePRO patient reported outcome program for the evaluation of 
      patients with irritable bowel syndrome.
PG  - 290-4
LID - 10.1111/nmo.12255 [doi]
AB  - BACKGROUND: Patient reported outcome (PRO) is an important healthcare concept
      that describes patient's participation in their care by self-evaluation, usually 
      in the form of questionnaires. This report describes an unique computerized
      technique, electronic PRO (ePRO), for following the progress of patients with
      irritable bowel syndrome (IBS). METHODS: Patients first completed a series of
      questionnaires, including questions about their illness history, symptom
      severity, and, in this application, psychological and relationship issues. The
      symptom severity and psychological questionnaires were then completed at
      intervals by the patients on their own computers. The ePRO was constructed to
      allow scores to be automatically summed and placed on a time-line graph for
      review at the time of the next office visit. KEY RESULTS: Of the 32 patients who 
      completed the initial set of questionnaires, 20 maintained participation in the
      program for a 6-month period. Of those 20 patients, median number of submissions 
      was 7.0; median interval between questionnaire submissions was 3.0 weeks, whereas
      median interval between office visits was 5.9 weeks. On average, questionnaire
      completion took less than 5 min and was positively experienced by the patients.
      CONCLUSIONS & INFERENCES: The ePRO program proved to be technically feasible,
      clinically useful, and positively experienced by the patients. It provides a
      focus on a collaborative conversation between physician and patient. It has
      significant potential as a technique for evaluating outcome in response to
      various therapies.
CI  - (c) 2013 John Wiley & Sons Ltd.
FAU - Gerson, C D
AU  - Gerson CD
AD  - Division of Gastroenterology, Department of Medicine, Mount Sinai School of
      Medicine, New York, NY, USA.
FAU - Gerson, M-J
AU  - Gerson MJ
LA  - eng
PT  - Journal Article
PT  - Research Support, Non-U.S. Gov't
DEP - 20131203
PL  - England
TA  - Neurogastroenterol Motil
JT  - Neurogastroenterology and motility : the official journal of the European
      Gastrointestinal Motility Society
JID - 9432572
SB  - IM
OTO - NOTNLM
OT  - ePRO
OT  - irritable bowel syndrome
OT  - psychological
OT  - symptom severity
EDAT- 2013/12/21 06:00
MHDA- 2013/12/21 06:00
CRDT- 2013/12/21 06:00
PHST- 2013/07/30 [received]
PHST- 2013/10/03 [accepted]
PHST- 2013/12/03 [aheadofprint]
AID - 10.1111/nmo.12255 [doi]
PST - ppublish
SO  - Neurogastroenterol Motil. 2014 Feb;26(2):290-4. doi: 10.1111/nmo.12255. Epub 2013
      Dec 3.

PMID- 24351989
OWN - NLM
STAT- MEDLINE
DA  - 20131219
DCOM- 20140624
IS  - 2093-758X (Electronic)
IS  - 2005-3673 (Linking)
VI  - 43
IP  - 5
DP  - 2013 Oct
TI  - Update on irritable bowel syndrome program of research.
PG  - 579-86
LID - 10.4040/jkan.2013.43.5.579 [doi]
AB  - PURPOSE: This article provides an update and overview of a nursing research
      program focused on understanding the pathophysiology and management of irritable 
      bowel syndrome (IBS). METHODS: This review includes English language papers from 
      the United States, Europe, and Asia (e.g., South Korea) from 1999 to 2013. We
      addressed IBS as a health problem, emerging etiologies, diagnostic and treatment 
      approaches and the importance of a biopsychosocial model. RESULTS: IBS is a
      chronic, functional gastrointestinal disorder characterized by recurrent episodes
      of abdominal pain and alterations in bowel habit (diarrhea, constipation, mixed).
      It is a condition for which adults, particularly women ages 20-45, seek health
      care services in both the United States and South Korea. Clinically, nurses play 
      key roles in symptom prevention and management including designing and
      implementing approaches to enhance the patients' self-management strategies.
      Multiple mechanisms are believed to participate in the development and
      maintenance of IBS symptoms including autonomic nervous system dysregulation,
      intestinal inflammation, intestinal dysbiosis, dietary intolerances, alterations 
      in emotion regulation, heightened visceral pain sensitivity,
      hypothalamic-pituitary-adrenal dysregulation, and dysmotility. Because IBS tends 
      to occur in families, genetic factors may also contribute to the pathophysiology.
      Patients with IBS often report a number of co-morbid disorders and/or symptoms
      including poor sleep. CONCLUSION: The key to planning effective management
      strategies is to understand the heterogeneity of this disorder. Interventions for
      IBS include non-pharmacological strategies such as cognitive behavior therapy,
      relaxation strategies, and exclusion diets.
FAU - Heitkemper, Margaret
AU  - Heitkemper M
AD  - Department of Biobehavioral Nursing & Health Systems, University of Washington,
      Seattle, USA. heit@uw.edu.
FAU - Jarrett, Monica
AU  - Jarrett M
AD  - Department of Biobehavioral Nursing & Health Systems, University of Washington,
      Seattle, USA.
FAU - Jun, Sang-Eun
AU  - Jun SE
AD  - College of Nursing, Keimyung University, Daegu, Korea.
LA  - eng
PT  - Journal Article
PT  - Review
PL  - Korea (South)
TA  - J Korean Acad Nurs
JT  - Journal of Korean Academy of Nursing
JID - 101488689
RN  - 0 (Anti-Inflammatory Agents, Non-Steroidal)
RN  - 0 (Immunosuppressive Agents)
SB  - IM
SB  - N
MH  - Anti-Inflammatory Agents, Non-Steroidal/therapeutic use
MH  - Clinical Nursing Research
MH  - Female
MH  - Humans
MH  - Immunosuppressive Agents/therapeutic use
MH  - Irritable Bowel Syndrome/diagnosis/drug therapy/*physiopathology
MH  - Self Care
OTO - NOTNLM
OT  - Adults
OT  - Diagnosis
OT  - Etiology
OT  - Irritable bowel syndrome
OT  - Treatment
EDAT- 2013/12/20 06:00
MHDA- 2014/06/25 06:00
CRDT- 2013/12/20 06:00
AID - 201310579 [pii]
AID - 10.4040/jkan.2013.43.5.579 [doi]
PST - ppublish
SO  - J Korean Acad Nurs. 2013 Oct;43(5):579-86. doi: 10.4040/jkan.2013.43.5.579.

PMID- 24351663
OWN - NLM
STAT- MEDLINE
DA  - 20131219
DCOM- 20140825
IS  - 2046-4924 (Electronic)
IS  - 1366-5278 (Linking)
VI  - 17
IP  - 61
DP  - 2013 Dec
TI  - SeHCAT [tauroselcholic (selenium-75) acid] for the investigation of bile acid
      malabsorption and measurement of bile acid pool loss: a systematic review and
      cost-effectiveness analysis.
PG  - 1-236
LID - 10.3310/hta17610 [doi]
AB  - BACKGROUND: The principal diagnosis/indication for this assessment is chronic
      diarrhoea due to bile acid malabsorption (BAM). Diarrhoea can be defined as the
      abnormal passage of loose or liquid stools more than three times daily and/or a
      daily stool weight > 200 g per day and is considered to be chronic if it persists
      for more than 4 weeks. The cause of chronic diarrhoea in adults is often
      difficult to ascertain and patients may undergo several investigations without a 
      definitive cause being identified. BAM is one of several causes of chronic
      diarrhoea and results from failure to absorb bile acids (which are required for
      the absorption of dietary fats and sterols in the intestine) in the distal ileum.
      OBJECTIVE: For people with chronic diarrhoea with unknown cause and in people
      with Crohn's disease and chronic diarrhoea with unknown cause (i.e. before
      resection): (1) What are the effects of selenium-75-homocholic acid taurine
      (SeHCAT) compared with no SeHCAT in terms of chronic diarrhoea, other health
      outcomes and costs? (2) What are the effects of bile acid sequestrants (BASs)
      compared with no BASs in people with a positive or negative SeHCAT test? (3) Does
      a positive or negative SeHCAT test predict improvement in terms of chronic
      diarrhoea, other health outcomes and costs? DATA SOURCES: A systematic review was
      conducted to summarise the evidence on the clinical effectiveness of SeHCAT for
      the assessment of BAM and the measurement of bile acid pool loss. Search
      strategies were based on target condition and intervention, as recommended in the
      Centre for Reviews and Dissemination (CRD) guidance for undertaking reviews in
      health care and the Cochrane Handbook for Diagnostic Test Accuracy Reviews. The
      following databases were searched up to April 2012: MEDLINE; MEDLINE In-Process &
      Other Non-Indexed Citations; EMBASE; the Cochrane Databases; Database of
      Abstracts of Reviews of Effects; Health Technology Assessment (HTA) Database; and
      Science Citation Index. Research registers and conference proceedings were also
      searched. REVIEW METHODS: Systematic review methods followed the principles
      outlined in the CRD guidance for undertaking reviews in health care and the
      National Institute for Health and Care Excellence (NICE) Diagnostic Assessment
      Programme interim methods statement. In the health economic analysis, the
      cost-effectiveness of SeHCAT for the assessment of BAM, in patients with chronic 
      diarrhoea, was estimated in two different populations. The first is the
      population of patients with chronic diarrhoea with unknown cause and symptoms
      suggestive of diarrhoea-predominant irritable bowel syndrome (IBS-D) and the
      second population concerns patients with Crohn's disease without ileal resection 
      with chronic diarrhoea. For each population, three models were combined: (1) a
      short-term decision tree that models the diagnostic pathway and initial response 
      to treatment (first 6 months); (2) a long-term Markov model that estimates the
      lifetime costs and effects for patients initially receiving BAS; and (3) a
      long-term Markov model that estimates the lifetime costs and effects for patients
      initially receiving regular treatment (IBS-D treatment in the first population
      and Crohn's treatment in the second population). Incremental cost-effectiveness
      ratios were estimated as additional cost per additional responder in the short
      term (first 6 months) and per additional quality-adjusted life-year (QALY) in the
      long term (lifetime). RESULTS: We found three studies assessing the relationship 
      between the SeHCAT test and response to treatment with cholestyramine. However,
      the studies had small numbers of patients with unknown cause chronic diarrhoea,
      and they used different cut-offs to define BAM. For the short term (first 6
      months), when trial of treatment is not considered as a comparator, the optimal
      choice depends on the willingness to pay for an additional responder. For lower
      values (between pound1500 and pound4600) the choice will be no SeHCAT in all
      scenarios; for higher values either SeHCAT 10% or SeHCAT 15% becomes
      cost-effective. For the lifetime perspective, the various scenarios showed widely
      differing results: in the threshold range of pound20,000-30,000 per QALY gained
      we found as optimal choice either no SeHCAT, SeHCAT 5% (only IBS-D) or SeHCAT
      15%. When trial of treatment is considered a comparator, the analysis showed that
      for the short term, trial of treatment is the optimal choice across a range of
      scenarios. For the lifetime perspective with trial of treatment, again the
      various scenarios show widely differing results. Depending on the scenario, in
      the threshold range of pound20,000-30,000 per QALY gained, we found as optimal
      choice either trial of treatment, no SeHCAT or SeHCAT 15%. CONCLUSIONS: In
      conclusion, the various analyses show that for both populations considerable
      decision uncertainty exists and that no firm conclusions can be formulated about 
      which strategy is optimal. Standardisation of the definition of a positive SeHCAT
      test should be the first step in assessing the usefulness of this test. As there 
      is no reference standard for the diagnosis of BAM and SeHCAT testing provides a
      continuous measure of metabolic function, diagnostic test accuracy (DTA) studies 
      are not the most appropriate study design. However, in studies where all patients
      are tested with SeHCAT and all patients are treated with BASs, response to
      treatment can provide a surrogate reference standard; further DTA studies of this
      type may provide information on the ability of SeHCAT to predict response to
      BASs. A potentially more informative option would be multivariate regression
      modelling of treatment response (dependent variable), with SeHCAT result and
      other candidate clinical predictors as covariates. Such a study design could also
      inform the definition of a positive SeHCAT result. STUDY REGISTRATION: The study 
      is registered as PROSPERO CRD42012001911. FUNDING: The National Institute for
      Health Research Health Technology Assessment programme.
FAU - Riemsma, R
AU  - Riemsma R
AD  - Kleijnen Systematic Reviews Ltd Erasmus University Maastricht University, York
      Rotterdam Maastricht, UK Netherlands Netherlands.
FAU - Al, M
AU  - Al M
FAU - Corro Ramos, I
AU  - Corro Ramos I
FAU - Deshpande, S N
AU  - Deshpande SN
FAU - Armstrong, N
AU  - Armstrong N
FAU - Lee, Y-C
AU  - Lee YC
FAU - Ryder, S
AU  - Ryder S
FAU - Noake, C
AU  - Noake C
FAU - Krol, M
AU  - Krol M
FAU - Oppe, M
AU  - Oppe M
FAU - Kleijnen, J
AU  - Kleijnen J
FAU - Severens, H
AU  - Severens H
LA  - eng
PT  - Journal Article
PT  - Research Support, Non-U.S. Gov't
PT  - Review
PL  - England
TA  - Health Technol Assess
JT  - Health technology assessment (Winchester, England)
JID - 9706284
RN  - 0 (Bile Acids and Salts)
RN  - 5E090O0G3Z (Taurocholic Acid)
RN  - 75018-70-1 (23-seleno-25-homotaurocholic acid)
SB  - IM
MH  - Adult
MH  - Bile Acids and Salts/economics/*metabolism/therapeutic use
MH  - Chronic Disease
MH  - Cost-Benefit Analysis
MH  - Crohn Disease/*diagnosis/drug therapy/economics/physiopathology
MH  - Diagnosis, Differential
MH  - Diarrhea/*diagnosis/drug therapy/economics/etiology
MH  - Great Britain
MH  - Humans
MH  - Irritable Bowel Syndrome/*diagnosis/drug therapy/economics/physiopathology
MH  - Malabsorption Syndromes/*diagnosis/drug therapy/economics/physiopathology
MH  - Models, Economic
MH  - Predictive Value of Tests
MH  - Taurocholic Acid/*analogs & derivatives/diagnostic use/economics
EDAT- 2013/12/20 06:00
MHDA- 2014/08/26 06:00
CRDT- 2013/12/20 06:00
AID - 10.3310/hta17610 [doi]
PST - ppublish
SO  - Health Technol Assess. 2013 Dec;17(61):1-236. doi: 10.3310/hta17610.

PMID- 24351035
OWN - NLM
STAT- In-Process
DA  - 20140319
IS  - 1365-2982 (Electronic)
IS  - 1350-1925 (Linking)
VI  - 26
IP  - 4
DP  - 2014 Apr
TI  - Effect of linaclotide in irritable bowel syndrome with constipation (IBS-C): a
      systematic review and meta-analysis.
PG  - 499-509
LID - 10.1111/nmo.12292 [doi]
AB  - BACKGROUND: Treatment options for constipation-predominant irritable bowel
      syndrome (IBS-C) are limited. While linaclotide improved IBS-C symptoms in
      randomized controlled trials (RCTs), results vary among studies and the magnitude
      of benefit is unclear. METHODS: Two investigators independently extracted data on
      study participants, methods and outcomes (i.e., symptoms, quality of life, and
      adverse events) from eligible articles i.e., RCTs comparing linaclotide with
      placebo in adult patients with IBS-C with a follow-up of 12 weeks or longer. The 
      grading of recommendations assessment, development and evaluation (GRADE)
      methodology was used to rate the quality of evidence. KEY RESULTS: Of 182
      identified citations, three RCTs enrolling 1773 patients met the inclusion
      criteria. Compared with placebo, fewer patients on linaclotide failed to achieve 
      responses i.e., FDA endpoint (1604 patients, risk ratio [RR] = 0.80; 95%CI
      0.76-0.85), adequate IBS symptom relief (1773 patients, RR = 0.73; 95%CI
      0.65-0.82), and clinically meaningful improvement in IBS-QOL (1659 patients, RR =
      0.78; 95%CI 0.72-0.86). The incidence of diarrhea leading to discontinuation of
      treatment was higher for linaclotide (1773 patients, RR = 14.75; 95%CI
      4.04-53.81). The quality of evidence was rated as moderate for FDA endpoint and
      adequate relief response, high for diarrhea, and low for IBS-QOL.
      Generalizability may be limited by the study population (i.e., predominantly
      white female patients), lack of data regarding prior therapy, and availability of
      few RCTs. The number of patients is insufficient to identify rare adverse events.
      CONCLUSIONS & INFERENCES: Linaclotide is moderately effective in improving
      symptoms of IBS-C with diarrhea being the major side effect. Further studies are 
      needed to evaluate the long-term efficacy and safety of linaclotide for IBS-C.
CI  - (c) 2013 John Wiley & Sons Ltd.
FAU - Atluri, D K
AU  - Atluri DK
AD  - Digestive Disease Institute, Cleveland Clinic, Cleveland, OH, USA.
FAU - Chandar, A K
AU  - Chandar AK
FAU - Bharucha, A E
AU  - Bharucha AE
FAU - Falck-Ytter, Y
AU  - Falck-Ytter Y
LA  - eng
PT  - Journal Article
DEP - 20131218
PL  - England
TA  - Neurogastroenterol Motil
JT  - Neurogastroenterology and motility : the official journal of the European
      Gastrointestinal Motility Society
JID - 9432572
SB  - IM
OTO - NOTNLM
OT  - GRADE
OT  - IBS-C
OT  - IBS-QOL
OT  - linaclotide
OT  - meta-analysis
EDAT- 2013/12/20 06:00
MHDA- 2013/12/20 06:00
CRDT- 2013/12/20 06:00
PHST- 2013/10/06 [received]
PHST- 2013/11/23 [accepted]
PHST- 2013/12/18 [aheadofprint]
AID - 10.1111/nmo.12292 [doi]
PST - ppublish
SO  - Neurogastroenterol Motil. 2014 Apr;26(4):499-509. doi: 10.1111/nmo.12292. Epub
      2013 Dec 18.

PMID- 24351013
OWN - NLM
STAT- In-Process
DA  - 20140319
IS  - 1365-2982 (Electronic)
IS  - 1350-1925 (Linking)
VI  - 26
IP  - 4
DP  - 2014 Apr
TI  - Dysfunctional endogenous pain modulation in patients with functional dyspepsia.
PG  - 489-98
LID - 10.1111/nmo.12291 [doi]
AB  - BACKGROUND: Endogenous pain modulation (EPM) is central to the processing of
      sensory information. Visceral and somatic EPM are abnormal in irritable bowel
      syndrome, but have not been studied in functional dyspepsia (FD). METHODS:
      Visceral EPM was assessed in 34 FD patients and 42 healthy controls. Gastric pain
      was induced with oral capsaicin and EPM was studied by adding heterotopic thermal
      foot stimulation or distraction by STROOP test. Somatic EPM was assessed using
      foot heat stimulation with heterotopic hand electrical stimulation. KEY RESULTS: 
      Endogenous pain modulation by distraction reduced mean gastric pain by 11.9 on
      the 0-100 visual analog scale (95% CI: 3.8-20.1) in controls (p = 0.006) and by
      2.0 (-6.18 to 10.44) in FD (p = 0.6), with greater EPM in controls than in FD
      (difference -13.3 [-26.1 to -0.5]; p = 0.04). Endogenous pain modulation by
      heterotopic foot stimulation reduced gastric pain by 6.5 (-0.7 to 13.6) in
      controls (p = 0.07) and by 7.1 (-2.29 to 16.47) in FD (p = 0.1), with no
      significant difference in EPM between controls and FD (-2.0 [-14.5 to 10.5]; p = 
      0.75). In patients with prominent FD pain, greater pain correlated with decreased
      visceral EPM by distraction (r = 0.51, p = 0.04). Somatic EPM by heterotopic
      stimulation significantly decreased foot pain in controls (p = 0.004), but not in
      FD (p = 0.80). CONCLUSIONS & INFERENCES: In FD, visceral pain modulation by
      distraction was dysfunctional compared to controls. Somatic pain modulation was
      also decreased in FD. These data and the correlation of abnormal pain modulation 
      by distraction with clinical pain in pain-predominant FD suggest a potential
      pathophysiological significance of abnormal pain modulation in FD.
CI  - (c) 2013 John Wiley & Sons Ltd.
FAU - Wilder-Smith, C H
AU  - Wilder-Smith CH
AD  - Brain-Gut Research Group, Bern, Switzerland; Department of Medicine, Yong Loo Lin
      School of Medicine, National University of Singapore, Singapore.
FAU - Li, X
AU  - Li X
FAU - Shen, L
AU  - Shen L
FAU - Cao, Y
AU  - Cao Y
FAU - Ho, K Y
AU  - Ho KY
FAU - Wong, R K
AU  - Wong RK
LA  - eng
PT  - Journal Article
PT  - Research Support, Non-U.S. Gov't
DEP - 20131218
PL  - England
TA  - Neurogastroenterol Motil
JT  - Neurogastroenterology and motility : the official journal of the European
      Gastrointestinal Motility Society
JID - 9432572
SB  - IM
OTO - NOTNLM
OT  - cognitive modulation
OT  - conditioned pain modulation
OT  - diffuse noxious inhibitory controls
OT  - distraction
OT  - endogenous pain modulation
OT  - functional dyspepsia
OT  - functional gastrointestinal disorders
OT  - pain facilitation
OT  - pain inhibition
OT  - visceral pain
EDAT- 2013/12/20 06:00
MHDA- 2013/12/20 06:00
CRDT- 2013/12/20 06:00
PHST- 2013/05/17 [received]
PHST- 2013/11/23 [accepted]
PHST- 2013/12/18 [aheadofprint]
AID - 10.1111/nmo.12291 [doi]
PST - ppublish
SO  - Neurogastroenterol Motil. 2014 Apr;26(4):489-98. doi: 10.1111/nmo.12291. Epub
      2013 Dec 18.

PMID- 24350975
OWN - NLM
STAT- In-Process
DA  - 20140319
IS  - 1365-2982 (Electronic)
IS  - 1350-1925 (Linking)
VI  - 26
IP  - 4
DP  - 2014 Apr
TI  - Adverse events appear to unblind clinical trials in irritable bowel syndrome.
PG  - 482-8
LID - 10.1111/nmo.12289 [doi]
AB  - BACKGROUND: Clinical trial design is challenging in irritable bowel syndrome
      (IBS) due in part to a high placebo effect. We postulated that the mere presence 
      of an adverse event (AE) may unmask patients in clinical trials who are assigned 
      to the active agent, and this may lead to higher reported efficacy. METHODS: We
      evaluated therapies receiving at least a Grade 1B from the American College of
      Gastroenterology Task Force for IBS or which passed recent phase III clinical
      trials. Therapies with AE data derived from less than 50 patients in each study
      arm were excluded. Statistically significant excess AE were identified, risk
      difference was calculated for each AE, and incidence of AE in the treatment arm
      was reported. We examined the relationship of attributable drug benefit, defined 
      as the reciprocal of number-needed-to-treat found in literature, with various
      measures of AE incidence. KEY RESULTS: Attributable drug benefit correlated
      significantly with average AE risk difference, calculated as treatment arm AE
      incidence minus placebo arm AE incidence (R(2) = 0.70, p = 0.039), and also with 
      highest treatment arm AE incidence (R(2) = 0.70, p = 0.038) for each therapy.
      There were also trends toward correlation with average treatment arm AE incidence
      (R(2) = 0.54, p = 0.096) and highest AE risk difference (R(2) = 0.63, p = 0.059) 
      for each therapy. CONCLUSIONS & INFERENCES: Our study suggests that higher AE
      incidence on active therapy is associated with more beneficial patient-reported
      outcomes in IBS clinical trials. This raises the issue of spontaneous unblinding.
CI  - (c) 2013 John Wiley & Sons Ltd.
FAU - Shah, E
AU  - Shah E
AD  - GI Motility Program, Cedars-Sinai Medical Center, Los Angeles, CA, USA.
FAU - Triantafyllou, K
AU  - Triantafyllou K
FAU - Hana, A A
AU  - Hana AA
FAU - Pimentel, M
AU  - Pimentel M
LA  - eng
PT  - Journal Article
PT  - Research Support, Non-U.S. Gov't
DEP - 20131218
PL  - England
TA  - Neurogastroenterol Motil
JT  - Neurogastroenterology and motility : the official journal of the European
      Gastrointestinal Motility Society
JID - 9432572
SB  - IM
OTO - NOTNLM
OT  - clinical trials as topic
OT  - double-blind method
OT  - drug toxicity
OT  - endpoint determination
OT  - irritable bowel syndrome
EDAT- 2013/12/20 06:00
MHDA- 2013/12/20 06:00
CRDT- 2013/12/20 06:00
PHST- 2013/09/11 [received]
PHST- 2013/11/23 [accepted]
PHST- 2013/12/18 [aheadofprint]
AID - 10.1111/nmo.12289 [doi]
PST - ppublish
SO  - Neurogastroenterol Motil. 2014 Apr;26(4):482-8. doi: 10.1111/nmo.12289. Epub 2013
      Dec 18.

PMID- 24344761
OWN - NLM
STAT- In-Process
DA  - 20140217
IS  - 1651-1980 (Electronic)
IS  - 0036-5548 (Linking)
VI  - 46
IP  - 3
DP  - 2014 Mar
TI  - Prevalence, incidence, and risk factors of intestinal parasites in Danish primary
      care patients with irritable bowel syndrome.
PG  - 204-9
LID - 10.3109/00365548.2013.861609 [doi]
AB  - The gut microbiota may be involved in the aetiopathogenesis of irritable bowel
      syndrome (IBS). We studied the role of intestinal parasites by describing the
      epidemiology and risk factors for infection in primary care patients aged 18-50 y
      with IBS. One hundred and thirty-eight patients at baseline and 78/116 patients
      returning 1 y later, submitted faecal samples that were examined by microscopy,
      culture for Blastocystis, and real-time PCR for Dientamoeba fragilis, Entamoeba
      (dispar and histolytica), Cryptosporidium spp., and Giardia intestinalis.
      Overall, 42-45% of patients harboured intestinal parasites (baseline and
      follow-up, respectively): D. fragilis carriage was 35-41%; Blastocystis 14-20%.
      Incidence rates for D. fragilis and Blastocystis were 10 and 4 per 100 person-y, 
      respectively. Blastocystis carriage increased the odds for carrying D. fragilis. 
      Clinical comparisons showed D. fragilis to be associated with a low frequency of 
      defecation. Further, D. fragilis was associated with having children aged 5-18 y 
      and Blastocystis with increasing age.
FAU - Engsbro, Anne Line
AU  - Engsbro AL
AD  - From the Department of Medicine, Koge Hospital , Koge.
FAU - Stensvold, Christen Rune
AU  - Stensvold CR
FAU - Vedel Nielsen, Henrik
AU  - Vedel Nielsen H
FAU - Bytzer, Peter
AU  - Bytzer P
LA  - eng
PT  - Journal Article
PT  - Research Support, Non-U.S. Gov't
DEP - 20131217
PL  - England
TA  - Scand J Infect Dis
JT  - Scandinavian journal of infectious diseases
JID - 0215333
SB  - IM
EDAT- 2013/12/19 06:00
MHDA- 2013/12/19 06:00
CRDT- 2013/12/19 06:00
PHST- 2013/12/17 [aheadofprint]
AID - 10.3109/00365548.2013.861609 [doi]
PST - ppublish
SO  - Scand J Infect Dis. 2014 Mar;46(3):204-9. doi: 10.3109/00365548.2013.861609. Epub
      2013 Dec 17.

PMID- 24340264
OWN - NLM
STAT- PubMed-not-MEDLINE
DA  - 20131216
DCOM- 20131216
LR  - 20131219
IS  - 2234-2400 (Print)
IS  - 2234-2400 (Linking)
VI  - 46
IP  - 6
DP  - 2013 Nov
TI  - A case of parasite invasion of the intestinal tract: a missed diagnosis in
      irritable bowel syndrome.
PG  - 671-4
LID - 10.5946/ce.2013.46.6.671 [doi]
AB  - Irritable bowel syndrome (IBS) is a gastrointestinal disorder characterized by
      chronic abdominal pain and altered bowel habits in the absence of any organic
      cause. As the clinical manifestations are very diverse and associated with
      nonspecific symptoms, research seeking to identify organic causes to rule out IBS
      and to enable differential diagnosis is required. A 24-year-old man was referred 
      to our hospital for specialized management of IBS. He had a 7-month history of
      intermittent epigastric and lower abdominal pain. On the basis of clinical
      examination, he was diagnosed with IBS and administered medication at a primary
      clinic. However, his symptoms did not improve after treatment. We performed
      capsule endoscopy at our hospital and identified a parasite (Ancylostoma
      duodenale) in the proximal jejunum. We therefore report a case of parasitic
      infection found by additional examination while evaluating symptoms associated
      with a previous diagnosis of refractory IBS.
FAU - Koh, Kang Hun
AU  - Koh KH
AD  - Onnuri-Su Medical Clinic, Daejeon, Korea.
FAU - Kim, Sang Wook
AU  - Kim SW
FAU - Lee, So Young
AU  - Lee SY
FAU - Lee, Hee Jung
AU  - Lee HJ
FAU - Yu, Hea Min
AU  - Yu HM
FAU - Jeon, Byung Jun
AU  - Jeon BJ
FAU - Kwon, Dae Hun
AU  - Kwon DH
FAU - Lee, Soo Teik
AU  - Lee ST
LA  - eng
PT  - Journal Article
DEP - 20131119
PL  - Korea (South)
TA  - Clin Endosc
JT  - Clinical endoscopy
JID - 101576886
PMC - PMC3856272
OID - NLM: PMC3856272
OTO - NOTNLM
OT  - Ancylostoma duodenale
OT  - Ancylostomatoidea
OT  - Irritable bowel syndrome
OT  - Parasitic infection
EDAT- 2013/12/18 06:00
MHDA- 2013/12/18 06:01
CRDT- 2013/12/17 06:00
PHST- 2013/02/12 [received]
PHST- 2013/04/09 [revised]
PHST- 2013/04/13 [accepted]
PHST- 2013/11/19 [epublish]
AID - 10.5946/ce.2013.46.6.671 [doi]
PST - ppublish
SO  - Clin Endosc. 2013 Nov;46(6):671-4. doi: 10.5946/ce.2013.46.6.671. Epub 2013 Nov
      19.

PMID- 24336429
OWN - NLM
STAT- In-Process
DA  - 20140106
IS  - 1534-7796 (Electronic)
IS  - 0033-3174 (Linking)
VI  - 76
IP  - 1
DP  - 2014 Jan
TI  - Psychological trauma and functional somatic syndromes: a systematic review and
      meta-analysis.
PG  - 2-11
LID - 10.1097/PSY.0000000000000010 [doi]
AB  - OBJECTIVE: This meta-analysis systematically examined the association of reported
      psychological trauma and posttraumatic stress disorder (PTSD) with functional
      somatic syndromes including fibromyalgia, chronic widespread pain, chronic
      fatigue syndrome, temporomandibular disorder, and irritable bowel syndrome. Our
      goals were to determine the overall effect size of the association and to examine
      moderators of the relationship. METHODS: Literature searches identified 71
      studies with a control or comparison group and examined the association of the
      syndromes with traumatic events including abuse of a psychological, emotional,
      sexual, or physical nature sustained during childhood or adulthood, combat
      exposure, or PTSD. A random-effects model was used to estimate the pooled odds
      ratio and 95% confidence interval. Planned subgroup analyses and meta-regression 
      examined potential moderators. RESULTS: Individuals who reported exposure to
      trauma were 2.7 (95% confidence interval = 2.27-3.10) times more likely to have a
      functional somatic syndrome. This association was robust against both publication
      bias and the generally low quality of the literature. The magnitude of the
      association with PTSD was significantly larger than that with sexual or physical 
      abuse. The association of reported trauma with chronic fatigue syndrome was
      larger than the association with either irritable bowel syndrome or fibromyalgia.
      Studies using nonvalidated questionnaires or self-report of trauma reported
      larger associations than did those using validated questionnaires. CONCLUSIONS:
      Findings are consistent with the hypothesis that traumatic events are associated 
      with an increased prevalence of functional somatic syndromes. The analyses also
      highlight limitations of the existing literature and emphasize the importance of 
      prospective studies, examining the potential similarities and differences of
      these conditions, and pursuing hypothesis-driven studies of the mechanisms
      underlying the link between trauma, PTSD, and functional somatic syndromes.
FAU - Afari, Niloofar
AU  - Afari N
AD  - Department of Psychiatry, 9500 Gilman Dr, La Jolla, CA 92093-0737.
      nafari@ucsd.edu.
FAU - Ahumada, Sandra M
AU  - Ahumada SM
FAU - Wright, Lisa Johnson
AU  - Wright LJ
FAU - Mostoufi, Sheeva
AU  - Mostoufi S
FAU - Golnari, Golnaz
AU  - Golnari G
FAU - Reis, Veronica
AU  - Reis V
FAU - Cuneo, Jessica Gundy
AU  - Cuneo JG
LA  - eng
GR  - 2T32MH15755-34/MH/NIMH NIH HHS/United States
GR  - R03NR012841/NR/NINR NIH HHS/United States
GR  - T32 MH015755/MH/NIMH NIH HHS/United States
GR  - U01DK082325/DK/NIDDK NIH HHS/United States
PT  - Journal Article
PT  - Research Support, N.I.H., Extramural
PT  - Research Support, U.S. Gov't, Non-P.H.S.
DEP - 20131212
PL  - United States
TA  - Psychosom Med
JT  - Psychosomatic medicine
JID - 0376505
SB  - IM
PMC - PMC3894419
MID - NIHMS542830
OID - NLM: NIHMS542830 [Available on 01/01/15]
OID - NLM: PMC3894419 [Available on 01/01/15]
OTO - NOTNLM
OT  - PTSD, meta-analysis
OT  - functional somatic syndromes
OT  - trauma
EDAT- 2013/12/18 06:00
MHDA- 2013/12/18 06:00
CRDT- 2013/12/17 06:00
PMCR- 2015/01/01 00:00
PHST- 2013/12/12 [aheadofprint]
AID - PSY.0000000000000010 [pii]
AID - 10.1097/PSY.0000000000000010 [doi]
PST - ppublish
SO  - Psychosom Med. 2014 Jan;76(1):2-11. doi: 10.1097/PSY.0000000000000010. Epub 2013 
      Dec 12.

PMID- 24334242
OWN - NLM
STAT- Publisher
DA  - 20131216
IS  - 1468-3288 (Electronic)
IS  - 0017-5749 (Linking)
DP  - 2013 Dec 12
TI  - A randomised trial of ondansetron for the treatment of irritable bowel syndrome
      with diarrhoea.
LID - 10.1136/gutjnl-2013-305989 [doi]
AB  - BACKGROUND: Irritable bowel syndrome with diarrhoea (IBS-D) is particularly
      debilitating due to urgency and episodic incontinence. Some 5-hydroxytryptamine 3
      (5-HT3) receptor antagonists (5-HT3RAs) have proven effective but have serious
      side effects. Ondansetron, also a 5-HT3RA, has been widely used as an antiemetic 
      with an excellent safety record for over two decades. Our aim was to assess its
      effectiveness in IBS-D. METHODS: 120 patients meeting Rome III criteria for IBS-D
      entered a randomised, double-blind, placebo-controlled crossover study of 5 weeks
      of ondansetron 4 mg versus placebo with dose titration allowed, up to two tablets
      three times daily in the first 3 weeks. Patients completed daily diaries
      documenting stool consistency using the Bristol Stool Form score. Gut transit was
      measured in the last week of each treatment. The primary endpoint was average
      stool consistency in the last 2 weeks of treatment. RESULTS: Ondansetron
      significantly improved stool consistency (mean difference in stool form between
      ondansetron and placebo -0.9, 95% CI -1.1 to -0.6, p<0.001). Compared with
      placebo, patients on ondansetron experienced fewer days with urgency (p<0.001),
      lower urgency scores (p<0.001), reduced frequency of defaecation (p=0.002) and
      less bloating (p=0.002), although pain scores did not change significantly. IBS
      symptom severity score fell more with ondansetron than placebo (83+/-9.8 vs
      37+/-9.7, p=0.001). 65% reported adequate relief with ondansetron but not placebo
      compared with 14% reporting relief with placebo but not ondansetron, relative
      risk 4.7, 95% CI 2.6 to 8.5, p<0.001. CONCLUSIONS: Ondansetron relieves some of
      the most intrusive symptoms of IBS-D, namely loose stools, frequency and urgency.
FAU - Garsed, Klara
AU  - Garsed K
AD  - Nottingham Digestive Diseases Biomedical Research Unit, Queens Medical Centre, , 
      Nottingham, UK.
FAU - Chernova, Julia
AU  - Chernova J
FAU - Hastings, Margaret
AU  - Hastings M
FAU - Lam, Ching
AU  - Lam C
FAU - Marciani, Luca
AU  - Marciani L
FAU - Singh, Gulzar
AU  - Singh G
FAU - Henry, Amanda
AU  - Henry A
FAU - Hall, Ian
AU  - Hall I
FAU - Whorwell, Peter
AU  - Whorwell P
FAU - Spiller, Robin
AU  - Spiller R
LA  - ENG
PT  - JOURNAL ARTICLE
DEP - 20131212
TA  - Gut
JT  - Gut
JID - 2985108R
OTO - NOTNLM
OT  - Clinical Trials
OT  - Irritable Bowel Syndrome
OT  - Serotonin
EDAT- 2013/12/18 06:00
MHDA- 2013/12/18 06:00
CRDT- 2013/12/17 06:00
AID - gutjnl-2013-305989 [pii]
AID - 10.1136/gutjnl-2013-305989 [doi]
PST - aheadofprint
SO  - Gut. 2013 Dec 12. doi: 10.1136/gutjnl-2013-305989.

PMID- 24332822
OWN - NLM
STAT- MEDLINE
DA  - 20140224
DCOM- 20140424
IS  - 1097-6833 (Electronic)
IS  - 0022-3476 (Linking)
VI  - 164
IP  - 3
DP  - 2014 Mar
TI  - Prevalence of functional gastrointestinal disorders in Colombian school children.
PG  - 542-5.e1
LID - 10.1016/j.jpeds.2013.10.088 [doi]
LID - S0022-3476(13)01384-X [pii]
AB  - OBJECTIVES: To determine prevalence for functional gastrointestinal disorders
      (FGIDs) in Colombian school children using the Questionnaire on Pediatric
      Gastrointestinal Symptoms-Rome III Version (QPGS-III) and to determine possible
      risk factors. STUDY DESIGN: The QPGS-III was translated into Spanish then reverse
      translated by a team of bilingual physicians. Focus groups of Colombian children 
      were conducted to assure understanding of the Spanish version. Children at 1
      public school and 2 private schools in Pasto, Colombia were invited to
      participate in a prevalence study using the translated questionnaire. RESULTS: A 
      total of 373 children (95 private school, 278 public school), with mean age 9.9
      years completed the QPGS-III. Twenty-nine percent of children were diagnosed with
      FGIDs. FGIDs were more common in females (OR, 1.63; 95% CI, 1.04-2.56).
      Functional constipation (14%) was the most common FGID. Irritable bowel syndrome 
      was the most common abdominal pain-related FGID (5.4%). Abdominal migraine (1%)
      and cyclic vomiting syndrome (0.3%) were the least common FGIDs. CONCLUSION:
      FGIDs are common in Colombian school children.
CI  - Copyright (c) 2014 Mosby, Inc. All rights reserved.
FAU - Saps, Miguel
AU  - Saps M
AD  - Department of Pediatrics, Ann and Robert H. Lurie Children's Hospital of Chicago,
      Chicago, IL.
FAU - Nichols-Vinueza, Diana X
AU  - Nichols-Vinueza DX
AD  - Department of Pediatrics, Boston Children's Hospital, Boston, MA.
FAU - Rosen, John M
AU  - Rosen JM
AD  - Department of Pediatrics, Children's Mercy Hospitals and Clinics, Kansas City,
      MO.
FAU - Velasco-Benitez, Carlos Alberto
AU  - Velasco-Benitez CA
AD  - Department of Pediatrics, Universidad del Valle, Cali, Colombia.
LA  - eng
PT  - Journal Article
DEP - 20131212
PL  - United States
TA  - J Pediatr
JT  - The Journal of pediatrics
JID - 0375410
SB  - AIM
SB  - IM
MH  - Child
MH  - Colombia/epidemiology
MH  - Female
MH  - Gastrointestinal Diseases/*epidemiology
MH  - Humans
MH  - Male
MH  - Prevalence
MH  - Questionnaires
MH  - Sex Distribution
MH  - Students
EDAT- 2013/12/18 06:00
MHDA- 2014/04/25 06:00
CRDT- 2013/12/17 06:00
PHST- 2013/08/01 [received]
PHST- 2013/09/16 [revised]
PHST- 2013/10/30 [accepted]
PHST- 2013/12/12 [aheadofprint]
AID - S0022-3476(13)01384-X [pii]
AID - 10.1016/j.jpeds.2013.10.088 [doi]
PST - ppublish
SO  - J Pediatr. 2014 Mar;164(3):542-5.e1. doi: 10.1016/j.jpeds.2013.10.088. Epub 2013 
      Dec 12.

PMID- 24330412
OWN - NLM
STAT- MEDLINE
DA  - 20140113
DCOM- 20140724
IS  - 1477-7525 (Electronic)
IS  - 1477-7525 (Linking)
VI  - 11
DP  - 2013
TI  - Evaluation of the Irritable Bowel Syndrome Quality of Life (IBS-QOL)
      questionnaire in diarrheal-predominant irritable bowel syndrome patients.
PG  - 208
LID - 10.1186/1477-7525-11-208 [doi]
AB  - BACKGROUND: Diarrhea-predominant irritable bowel syndrome (IBS-d) significantly
      diminishes the health-related quality of life (HRQOL) of patients. Psychological 
      and social impacts are common with many IBS-d patients reporting comorbid
      depression, anxiety, decreased intimacy, and lost working days. The Irritable
      Bowel Syndrome Quality of Life (IBS-QOL) questionnaire is a 34-item instrument
      developed and validated for measurement of HRQOL in non-subtyped IBS patients.
      The current paper assesses this previously-validated instrument employing data
      collected from 754 patients who participated in a randomized clinical trial of a 
      novel treatment, eluxadoline, for IBS-d. METHODS: Psychometric methods common to 
      HRQOL research were employed to evaluate the IBS-QOL. Many of the historical
      analyses of the IBS-QOL validations were used. Other techniques that extended the
      original methods were applied where more appropriate for the current dataset. In 
      IBS-d patients, we analyzed the items and substructure of the IBS-QOL via item
      reduction, factor structure, internal consistency, reproducibility, construct
      validity, and ability to detect change. RESULTS: This study supports the IBS-QOL 
      as a psychometrically valid measure. Factor analyses suggested that IBS-specific 
      QOL as measured by the IBS-QOL is a unidimensional construct. Construct validity 
      was further buttressed by significant correlations between IBS-QOL total scores
      and related measures of IBS-d severity including the historically-relevant
      Irritable Bowel Syndrome Adequate Relief (IBS-AR) item and the FDA's Clinical
      Responder definition. The IBS-QOL also showed a significant ability to detect
      change as evidenced by analysis of treatment effects. A minority of the items,
      unrelated to the IBS-d, performed less well by the standards set by the original 
      authors. CONCLUSIONS: We established that the IBS-QOL total score is a
      psychometrically valid measure of HRQOL in IBS-d patients enrolled in this study.
      Our analyses suggest that the IBS-QOL items demonstrate very good construct
      validity and ability to detect changes due to treatment effects. Furthermore, our
      analyses suggest that the IBS-QOL items measure a univariate construct and we
      believe further modeling of the IBS-QOL from an item response theory (IRT)
      approach under both non-treatment and treatment conditions would greatly further 
      our understanding as item-based methods could be used to develop a short form.
FAU - Andrae, David A
AU  - Andrae DA
AD  - Furiex Pharmaceuticals, Inc,, 3900 Paramount Parkway, Suite 150, Morrisville, NC 
      27560, USA. David.Andrae@furiex.com.
FAU - Patrick, Donald L
AU  - Patrick DL
FAU - Drossman, Douglas A
AU  - Drossman DA
FAU - Covington, Paul S
AU  - Covington PS
LA  - eng
PT  - Comparative Study
PT  - Journal Article
PT  - Research Support, Non-U.S. Gov't
PT  - Validation Studies
DEP - 20131213
PL  - England
TA  - Health Qual Life Outcomes
JT  - Health and quality of life outcomes
JID - 101153626
SB  - IM
MH  - Adolescent
MH  - Adult
MH  - Aged
MH  - Diarrhea/*psychology
MH  - Dose-Response Relationship, Drug
MH  - Factor Analysis, Statistical
MH  - Female
MH  - Humans
MH  - Irritable Bowel Syndrome/drug therapy/physiopathology/*psychology
MH  - Male
MH  - Middle Aged
MH  - Patient Satisfaction
MH  - Psychometrics
MH  - Quality of Life/*psychology
MH  - Questionnaires/*standards
MH  - Randomized Controlled Trials as Topic
MH  - United States
MH  - Young Adult
PMC - PMC3895767
OID - NLM: PMC3895767
EDAT- 2013/12/18 06:00
MHDA- 2014/07/25 06:00
CRDT- 2013/12/17 06:00
PHST- 2013/10/02 [received]
PHST- 2013/12/06 [accepted]
PHST- 2013/12/13 [aheadofprint]
AID - 1477-7525-11-208 [pii]
AID - 10.1186/1477-7525-11-208 [doi]
PST - epublish
SO  - Health Qual Life Outcomes. 2013 Dec 13;11:208. doi: 10.1186/1477-7525-11-208.

PMID- 24326112
OWN - NLM
STAT- MEDLINE
DA  - 20131211
DCOM- 20140707
IS  - 1876-8784 (Electronic)
IS  - 0028-2162 (Linking)
VI  - 156
IP  - 0
DP  - 2013
TI  - [Multidisciplinary guideline irritable bowel syndrome].
PG  - A4584
AB  - The multidisciplinary guideline 'Diagnostics and treatment of irritable bowel
      syndrome (IBS)' provides the basis for a properly coordinated collaboration
      between the patient suffering from IBS and all healthcare providers involved in
      his or her treatment, such as the general practitioner, gastroenterologist,
      internist, occupational-health physician, dietitian and psychologist. The
      diagnosis 'IBS' is often made in accordance with diagnostic criteria, such as the
      Rome III criteria, but a somatic condition needs to be excluded first. If there
      are no indications for this, additional diagnostic tests are not necessary.
      Management of the condition consists primarily of advice on life-style plus
      non-pharmacological interventions, in addition to explaining the condition and
      providing information. Drug treatment is rarely indicated. If the IBS symptoms
      have a significant impact on quality of life and patients do not respond to the
      measures taken in accordance with this general policy, there are three options
      for psychotherapeutic treatment. When the symptoms result in absenteeism or other
      work-related problems, the doctor can advise the patient to contact the
      occupational-health physician and to search for specific solutions in
      consultation with the employer. When individual advice is required or if the
      patient's diet is not well-balanced, a referral to the dietitian will follow.
FAU - Woutersen-Koch, Helen
AU  - Woutersen-Koch H
AD  - Nederlands Huisartsen Genootschap, Utrecht.
FAU - Smout, Andre J P M
AU  - Smout AJ
FAU - Flik, Carla E
AU  - Flik C
FAU - Hulshof, Carel T J
AU  - Hulshof CT
FAU - de Wit, Niek J
AU  - de Wit NJ
FAU - van der Horst, Henriette E
AU  - van der Horst HE
LA  - dut
PT  - English Abstract
PT  - Journal Article
PT  - Review
TT  - Multidisciplinaire richtlijn prikkelbaredarmsyndroom.
PL  - Netherlands
TA  - Ned Tijdschr Geneeskd
JT  - Nederlands tijdschrift voor geneeskunde
JID - 0400770
SB  - IM
MH  - Absenteeism
MH  - Diet
MH  - Humans
MH  - Irritable Bowel Syndrome/*diagnosis/*therapy
MH  - *Life Style
MH  - *Practice Guidelines as Topic
MH  - *Referral and Consultation
EDAT- 2013/12/12 06:00
MHDA- 2014/07/08 06:00
CRDT- 2013/12/12 06:00
PST - ppublish
SO  - Ned Tijdschr Geneeskd. 2013;156(0):A4584.

PMID- 24323964
OWN - NLM
STAT- MEDLINE
DA  - 20131210
DCOM- 20140623
IS  - 1512-0112 (Print)
IS  - 1512-0112 (Linking)
IP  - 224
DP  - 2013 Nov
TI  - [Features of the influence of functional pathology of the digestive system
      combining with neurocirculatory dystonia on quality of life of students'
      population].
PG  - 45-50
AB  - The study of 139 persons from organized student population is presented. The
      results of the frequency of occurrence of functional diseases of the digestive
      system combining with neurocirculatory dystonia in this age group are
      illustrated. It is shown that all indices of the quality of life are decreased in
      patients with comorbid functional disorders according to the results of the
      questionnaire <<SF-36 Health Status Survey>> (SF-36). The most pronounced
      reduction was set for such indices as RP, GH, VT, RE and MH and was more typical 
      for patients with irritable bowel syndrome and the "overlap syndrome" of
      functional disorders of the digestive system combining with the autonomic
      dysfunction. High degree of reduction of the "mental health component>> (MH sum) 
      in all groups was demonstrated which confirms the particular impact of functional
      pathology on the psychological state of young persons.
FAU - Chirva, O V
AU  - Chirva OV
LA  - rus
PT  - English Abstract
PT  - Journal Article
PL  - Georgia (Republic)
TA  - Georgian Med News
JT  - Georgian medical news
JID - 101218222
SB  - IM
MH  - Adult
MH  - Comorbidity
MH  - Digestive System/*pathology
MH  - Dystonia/*epidemiology/pathology
MH  - Female
MH  - Health Status
MH  - Humans
MH  - Irritable Bowel Syndrome/*epidemiology/*physiopathology/psychology
MH  - Male
MH  - Quality of Life
MH  - Questionnaires
MH  - Students
EDAT- 2013/12/11 06:00
MHDA- 2014/06/24 06:00
CRDT- 2013/12/11 06:00
PST - ppublish
SO  - Georgian Med News. 2013 Nov;(224):45-50.

PMID- 24322196
OWN - NLM
STAT- MEDLINE
DA  - 20131210
DCOM- 20140407
IS  - 1678-4219 (Electronic)
IS  - 0004-2803 (Linking)
VI  - 50
IP  - 3
DP  - 2013 Jul-Sep
TI  - Fructose malabsorption in children with functional digestive disorders.
PG  - 226-30
LID - 10.1590/S0004-28032013000200040 [doi]
LID - S0004-28032013000300226 [pii]
AB  - CONTEXT: Fructose is a monosaccharide frequently present in natural and
      artificial juice fruits. When the concentration of fructose in certain food is
      present in excess of glucose concentration some individuals may develop fructose 
      malabsorption. OBJECTIVES: To report the frequency of fructose malabsorption
      utilizing the hydrogen breath test in children with gastrointestinal and/or
      nutritional disorders. METHODS: Between July 2011 and July 2012, 43 patients with
      gastrointestinal and/or nutritional disorders, from both sexes, were
      consecutively studied, utilizing the hydrogen breath test with loads of the
      following carbohydrates: lactose, glucose, fructose and lactulose. Fructose was
      offered in a 10% aqueous solution in the dose of 1 g/kg body weight. Samples were
      collected fasting and at every 15 minutes after the intake of the aqueous
      solution for a 2 hour period. Malabsorption was considered when there was an
      increase of >20 ppm of hydrogen over the fasting level, and intolerance was
      diagnosed if gastrointestinal symptoms would appear. RESULTS: The age of the
      patients varied from 3 months to 16 years, 24 were boys. The following diagnosis 
      were established: irritable bowel syndrome with diarrhea in 16, functional
      abdominal pain in 8, short stature in 10, lactose intolerance in 3, celiac
      disease in 1, food allergy in 1 and giardiasis in 1 patient. Fructose
      malabsorption was characterized in 13 (30.2%) patients, and intolerance in 1
      (2.3%) patient. The most frequent fructose malabsorption was characterized in 7
      (16.3%) patients with irritable bowel syndrome and in 4 (9.3%) patients with
      functional abdominal pain. CONCLUSIONS: Patients with irritable bowel syndrome
      and functional abdominal pain were the main cause of fructose malabsorption.
FAU - Lozinsky, Adriana Chebar
AU  - Lozinsky AC
AD  - Universidade Federal de Sao Paulo, Escola Paulista de Medicina, Departamento de
      Pediatria, SP, Brasil.
FAU - Boe, Cristiane
AU  - Boe C
FAU - Palmero, Ricardo
AU  - Palmero R
FAU - Fagundes-Neto, Ulysses
AU  - Fagundes-Neto U
LA  - eng
PT  - Journal Article
PT  - Research Support, Non-U.S. Gov't
PL  - Brazil
TA  - Arq Gastroenterol
JT  - Arquivos de gastroenterologia
JID - 15310600R
RN  - 30237-26-4 (Fructose)
SB  - IM
MH  - Adolescent
MH  - Breath Tests
MH  - Child
MH  - Child, Preschool
MH  - Female
MH  - Fructose/*metabolism
MH  - Gastrointestinal Diseases/*complications
MH  - Humans
MH  - Infant
MH  - Intestinal Absorption/physiology
MH  - Malabsorption Syndromes/complications/*diagnosis/physiopathology
MH  - Male
MH  - Malnutrition/complications/diagnosis/physiopathology
EDAT- 2013/12/11 06:00
MHDA- 2014/04/08 06:00
CRDT- 2013/12/11 06:00
PHST- 2013/02/27 [received]
PHST- 2013/06/26 [accepted]
AID - S0004-28032013000300226 [pii]
AID - 10.1590/S0004-28032013000200040 [doi]
PST - ppublish
SO  - Arq Gastroenterol. 2013 Jul-Sep;50(3):226-30. doi:
      10.1590/S0004-28032013000200040.

PMID- 24316398
OWN - NLM
STAT- In-Process
DA  - 20140224
IS  - 1873-1686 (Electronic)
IS  - 0167-0115 (Linking)
VI  - 188
DP  - 2014 Jan 10
TI  - Abnormal rectal endocrine cells in patients with irritable bowel syndrome.
PG  - 60-5
LID - 10.1016/j.regpep.2013.11.005 [doi]
LID - S0167-0115(13)00168-7 [pii]
AB  - Irritable bowel syndrome (IBS) is a common gastrointestinal disorder. In a
      previous study the total number of endocrine cells in the rectum of IBS patients,
      as detected by chromogranin A, did not differ from that of healthy controls.
      While the total endocrine cell content of the rectum appears to be unchanged in
      IBS patients, changes in particular endocrine cells cannot be excluded. This
      study was undertaken, therefore, to investigate the cell density of different
      rectal endocrine cell types in (IBS) patients. Fifty patients with IBS (41
      females and 9 males) were included in the study. Thirty patients had diarrhoea
      (IBS-D) and 20 had constipation (IBS-C) as the predominant symptom. Twenty-seven 
      subjects were included as controls (19 females and 8 males). Rectal biopsy
      specimens were immunostained using the avidin-biotin-complex method for
      serotonin, peptide YY (PYY), pancreatic polypeptide (PP), and oxyntomodulin and
      somatostatin cells. The cell densities were quantified by computerised image
      analysis. The serotonin cell density did not differ significantly, although a
      type II statistical error cannot be excluded, due to the small size of the
      sample. The densities of PYY and Oxyntomodulin cells were significantly lower and
      that of somatostatin were significantly higher in IBS patients than controls.
      These abnormalities were observed in both IBS-D and IBS-C patients. The
      abnormalities in the endocrine cells observed in this study in the rectum
      differed considerably from those seen in the colon of IBS patients. This
      indicates that caution in using the rectum to represent the large intestine in
      these patients. These abnormalities could be primary (genetic) or secondary to
      changes in the gut hormones found in other segments of the gut and/or other
      pathological processes. Although the-cause-and effect relationship of the
      abnormalities found in rectal endocrine cells is difficult to elucidate, they
      might contribute to the symptoms associated with IBS. The densities of PYY and
      somatostatin cells are potential biomarkers with good sensitivity and specificity
      for the diagnosis of IBS.
CI  - Copyright (c) 2013 Elsevier B.V. All rights reserved.
FAU - El-Salhy, Magdy
AU  - El-Salhy M
AD  - Section for Gastroenterology, Department of Medicine, Stord Helse-Fonna Hospital,
      Norway; Section for Gastroenterology, Medicine, University of Bergen, Norway.
      Electronic address: magdy.el-salhy@helse-fonna.no.
FAU - Gundersen, Doris
AU  - Gundersen D
AD  - Department of Research, Helse-Fonna, Haugesund, Norway.
FAU - Hatlebakk, Jan G
AU  - Hatlebakk JG
AD  - Section for Gastroenterology, Medicine, University of Bergen, Norway.
FAU - Gilja, Odd Helge
AU  - Gilja OH
AD  - Section for Gastroenterology, Medicine, University of Bergen, Norway; National
      Centre for Ultrasound in Gastroenterology, Department of Medicine, Haukeland
      University Hospital, Bergen, Norway.
FAU - Hausken, Trygve
AU  - Hausken T
AD  - Section for Gastroenterology, Medicine, University of Bergen, Norway.
LA  - eng
PT  - Journal Article
PT  - Research Support, Non-U.S. Gov't
DEP - 20131206
PL  - Netherlands
TA  - Regul Pept
JT  - Regulatory peptides
JID - 8100479
SB  - IM
OTO - NOTNLM
OT  - Computerised image analysis
OT  - Enteroglucagon
OT  - PYY
OT  - Rectum
OT  - Serotonin
OT  - Somatostatin
EDAT- 2013/12/10 06:00
MHDA- 2013/12/10 06:00
CRDT- 2013/12/10 06:00
PHST- 2013/10/23 [received]
PHST- 2013/11/23 [revised]
PHST- 2013/11/29 [accepted]
PHST- 2013/12/06 [aheadofprint]
AID - S0167-0115(13)00168-7 [pii]
AID - 10.1016/j.regpep.2013.11.005 [doi]
PST - ppublish
SO  - Regul Pept. 2014 Jan 10;188:60-5. doi: 10.1016/j.regpep.2013.11.005. Epub 2013
      Dec 6.

PMID- 24315882
OWN - NLM
STAT- In-Process
DA  - 20140523
IS  - 1542-7714 (Electronic)
IS  - 1542-3565 (Linking)
VI  - 12
IP  - 6
DP  - 2014 Jun
TI  - Effect of ramosetron on stool consistency in male patients with irritable bowel
      syndrome with diarrhea.
PG  - 953-9.e4
LID - 10.1016/j.cgh.2013.11.024 [doi]
LID - S1542-3565(13)01830-2 [pii]
AB  - BACKGROUND & AIMS: Ramosetron, a serotonin (5-hydroxytryptamine)-3 receptor
      antagonist with high selectivity, reduced stress-induced diarrhea and defecation 
      caused by corticotropin-releasing hormone in rats. However, there have been no
      clinical trials of its effect in patients with diarrhea and irritable bowel
      syndrome (IBS-D). We performed a randomized, double-blind, placebo-controlled
      trial to determine whether ramosetron reduces diarrhea in these patients.
      METHODS: Our study included 296 male outpatients with IBS-D treated at 52 centers
      in Japan. Patients were given 5 mug oral ramosetron (n = 147) or placebo (n =
      149) once daily for 12 weeks after a 1-week baseline period. The primary end
      point was increased stool consistency in the first month. Secondary end points
      included relief of overall IBS symptoms and increased IBS-related quality of
      life. RESULTS: More patients given ramosetron (74, 50.3%) than those given
      placebo (29, 19.6%) reported improved stool consistency in the first month (P <
      .001). The relative risk and number needed to treat were 2.57 (95% confidence
      interval, 1.79-3.70) and 3.25 (95% confidence interval, 2.44-4.89), respectively.
      The ramosetron group had significantly higher monthly rates of relief of overall 
      IBS symptoms and IBS-related quality of life than the placebo group. CONCLUSIONS:
      Ramosetron (5 mug oral, once daily for 12 weeks) improved stool consistency in
      male patients with IBS-D, compared with placebo. These study results, along with 
      the pharmacologic profile of ramosetron, indicate that increased stool
      consistency is the best end point for studies of ramosetron in patients with
      IBS-D. Clinicaltrials.gov No, NCT01225237.
CI  - Copyright (c) 2014 AGA Institute. Published by Elsevier Inc. All rights reserved.
FAU - Fukudo, Shin
AU  - Fukudo S
AD  - Department of Behavioral Medicine, Tohoku University Graduate School of Medicine,
      Sendai, Japan. Electronic address: sfukudo@med.tohoku.ac.jp.
FAU - Ida, Motoko
AU  - Ida M
AD  - Clinical Development III, Astellas Pharma Inc, Tokyo, Japan.
FAU - Akiho, Hiraku
AU  - Akiho H
AD  - Clinical Development III, Astellas Pharma Inc, Tokyo, Japan.
FAU - Nakashima, Yoshihiro
AU  - Nakashima Y
AD  - Data Science, Astellas Pharma Inc, Tokyo, Japan.
FAU - Matsueda, Kei
AU  - Matsueda K
AD  - Sakura Life Clinic, Tokyo, Japan.
LA  - eng
SI  - ClinicalTrials.gov/NCT01225237
PT  - Journal Article
DEP - 20131204
PL  - United States
TA  - Clin Gastroenterol Hepatol
JT  - Clinical gastroenterology and hepatology : the official clinical practice journal
      of the American Gastroenterological Association
JID - 101160775
SB  - IM
CIN - Clin Gastroenterol Hepatol. 2014 Jun;12(6):960-2. PMID: 24393804
OTO - NOTNLM
OT  - 5-Hydroxytryptamine (5-HT)
OT  - Abdominal Discomfort
OT  - Abdominal Pain
OT  - Global Improvement
EDAT- 2013/12/10 06:00
MHDA- 2013/12/10 06:00
CRDT- 2013/12/10 06:00
PHST- 2013/06/12 [received]
PHST- 2013/11/05 [revised]
PHST- 2013/11/06 [accepted]
PHST- 2013/12/04 [aheadofprint]
AID - S1542-3565(13)01830-2 [pii]
AID - 10.1016/j.cgh.2013.11.024 [doi]
PST - ppublish
SO  - Clin Gastroenterol Hepatol. 2014 Jun;12(6):953-9.e4. doi:
      10.1016/j.cgh.2013.11.024. Epub 2013 Dec 4.

PMID- 24312707
OWN - NLM
STAT- MEDLINE
DA  - 20131206
DCOM- 20140804
IS  - 2005-1212 (Electronic)
IS  - 1976-2283 (Linking)
VI  - 7
IP  - 6
DP  - 2013 Nov
TI  - Concomitant functional gastrointestinal symptoms influence psychological status
      in Korean migraine patients.
PG  - 668-74
LID - 10.5009/gnl.2013.7.6.668 [doi]
AB  - BACKGROUND/AIMS: Migraine is frequently accompanied by symptoms consistent with
      functional gastrointestinal disorders (FGIDs). This study evaluated the
      prevalence of functional gastrointestinal symptoms and assessed the symptoms'
      relationship with the concomitant functional symptoms of anxiety, depression, and
      headache-related disability. METHODS: This prospective study included 109
      patients with migraine who were recruited from a headache clinic at a teaching
      hospital. The participants completed a self-administered survey that collected
      information on headache characteristics, functional gastrointestinal symptoms
      (using Rome III criteria to classify FGID), anxiety, depression, and
      headache-related disability. RESULTS: In total, 71% of patients met the Rome III 
      criteria for at least one FGID. In patients with FGID, irritable bowel syndrome
      was the most common symptom (40.4%), followed by nausea and vomiting syndrome
      (24.8%) and functional dyspepsia (23.9%). Depression and anxiety scores were
      significantly higher in patients meeting the criteria for any FGID. The number of
      the symptoms consistent with FGID in individual patients correlated positively
      with depression and anxiety. CONCLUSIONS: FGID symptoms defined by the Rome III
      criteria are highly prevalent in migraine. These symptoms correlate with
      psychological comorbidities, such as depression and anxiety.
FAU - Park, Jeong Wook
AU  - Park JW
AD  - Department of Neurology, Uijeongbu St. Mary's Hospital, The Catholic University
      of Korea College of Medicine, Uijeongbu, Korea.
FAU - Cho, Young-Seok
AU  - Cho YS
FAU - Lee, Soo Yeon
AU  - Lee SY
FAU - Kim, Eun-Sun
AU  - Kim ES
FAU - Cho, Hyunjung
AU  - Cho H
FAU - Shin, Hae Eun
AU  - Shin HE
FAU - Suh, Gyoung Im
AU  - Suh GI
FAU - Choi, Myung-Gyu
AU  - Choi MG
LA  - eng
PT  - Journal Article
PT  - Research Support, Non-U.S. Gov't
DEP - 20130814
PL  - Korea (South)
TA  - Gut Liver
JT  - Gut and liver
JID - 101316452
SB  - IM
MH  - Adolescent
MH  - Adult
MH  - Aged
MH  - Anxiety/epidemiology/psychology
MH  - Comorbidity
MH  - Depression/epidemiology/psychology
MH  - Disability Evaluation
MH  - Dyspepsia/epidemiology/psychology
MH  - Female
MH  - Gastrointestinal Diseases/*epidemiology/*psychology
MH  - Humans
MH  - Male
MH  - Middle Aged
MH  - Migraine Disorders/*epidemiology/*psychology
MH  - Nausea/epidemiology/psychology
MH  - Prevalence
MH  - Prospective Studies
MH  - Republic of Korea
MH  - Vomiting/epidemiology/psychology
MH  - Young Adult
PMC - PMC3848535
OID - NLM: PMC3848535
OTO - NOTNLM
OT  - Gastrointestinal diseases
OT  - Headache-related disability
OT  - Migraine disorders
OT  - Prevalence
OT  - Psychological comorbidity
EDAT- 2013/12/07 06:00
MHDA- 2014/08/05 06:00
CRDT- 2013/12/07 06:00
PHST- 2012/11/21 [received]
PHST- 2013/01/22 [revised]
PHST- 2013/02/08 [accepted]
PHST- 2013/08/14 [epublish]
AID - 10.5009/gnl.2013.7.6.668 [doi]
PST - ppublish
SO  - Gut Liver. 2013 Nov;7(6):668-74. doi: 10.5009/gnl.2013.7.6.668. Epub 2013 Aug 14.

PMID- 24312014
OWN - NLM
STAT- PubMed-not-MEDLINE
DA  - 20131206
DCOM- 20140310
LR  - 20140311
IS  - 1662-5102 (Electronic)
IS  - 1662-5102 (Linking)
VI  - 7
DP  - 2013
TI  - Introduction and perspective, historical note.
PG  - 227
LID - 10.3389/fncel.2013.00227 [doi]
AB  - P2 nucleotide receptors were proposed to consist of two subfamilies based on
      pharmacology in 1985, named P2X and P2Y receptors. Later, this was confirmed
      following cloning of the receptors for nucleotides and studies of transduction
      mechanisms in the early 1990s. P2X receptors are ion channels and seven subtypes 
      are recognized that form trimeric homomultimers or heteromultimers. P2X receptors
      are involved in neuromuscular and synaptic neurotransmission and neuromodulation.
      They are also expressed on many types of non-neuronal cells to mediate smooth
      muscle contraction, secretion, and immune modulation. The emphasis in this review
      will be on the pathophysiology of P2X receptors and therapeutic potential of P2X 
      receptor agonists and antagonists for neurodegenerative and inflammatory
      disorders, visceral and neuropathic pain, irritable bowel syndrome, diabetes,
      kidney failure, bladder incontinence and cancer, as well as disorders if the
      special senses, airways, skin, cardiovascular, and musculoskeletal systems.
FAU - Burnstock, Geoffrey
AU  - Burnstock G
AD  - Autonomic Neuroscience Centre, University College Medical School London, UK ;
      Department of Pharmacology, The University of Melbourne Melbourne, VIC,
      Australia.
LA  - eng
PT  - Journal Article
PT  - Review
DEP - 20131121
PL  - Switzerland
TA  - Front Cell Neurosci
JT  - Frontiers in cellular neuroscience
JID - 101477935
PMC - PMC3836022
OID - NLM: PMC3836022
OTO - NOTNLM
OT  - bladder
OT  - brain
OT  - cancer
OT  - gut
OT  - inflammation
OT  - lung
OT  - pain
OT  - skin
EDAT- 2013/12/07 06:00
MHDA- 2013/12/07 06:01
CRDT- 2013/12/07 06:00
PHST- 2013 [ecollection]
PHST- 2013/09/19 [received]
PHST- 2013/11/04 [accepted]
PHST- 2013/11/21 [epublish]
AID - 10.3389/fncel.2013.00227 [doi]
PST - epublish
SO  - Front Cell Neurosci. 2013 Nov 21;7:227. doi: 10.3389/fncel.2013.00227.

PMID- 24310267
OWN - NLM
STAT- Publisher
DA  - 20131206
IS  - 1468-3288 (Electronic)
IS  - 0017-5749 (Linking)
DP  - 2013 Dec 5
TI  - Faecal microbiota composition and host-microbe cross-talk following
      gastroenteritis and in postinfectious irritable bowel syndrome.
LID - 10.1136/gutjnl-2013-305994 [doi]
AB  - BACKGROUND: About 10% of patients with IBS report the start of the syndrome after
      infectious enteritis. The clinical features of postinfectious IBS (PI-IBS)
      resemble those of diarrhoea-predominant IBS (IBS-D). While altered faecal
      microbiota has been identified in other IBS subtypes, composition of the
      microbiota in patients with PI-IBS remains uncharacterised. OBJECTIVE: To
      characterise the microbial composition of patients with PI-IBS, and to examine
      the associations between the faecal microbiota and a patient's clinical features.
      DESIGN: Using a phylogenetic microarray and selected qPCR assays, we analysed
      differences in the faecal microbiota of 57 subjects from five study groups:
      patients with diagnosed PI-IBS, patients who 6 months after gastroenteritis had
      either persisting bowel dysfunction or no IBS symptoms, benchmarked against
      patients with IBS-D and healthy controls. In addition, the associations between
      the faecal microbiota and health were investigated by correlating the microbial
      profiles to immunological markers, quality of life indicators and host gene
      expression in rectal biopsies. RESULTS: Microbiota analysis revealed a bacterial 
      profile of 27 genus-like groups, providing an Index of Microbial Dysbiosis (IMD),
      which significantly separated patient groups and controls. Within this profile,
      several members of Bacteroidetes phylum were increased 12-fold in patients, while
      healthy controls had 35-fold more uncultured Clostridia. We showed correlations
      between the IMD and expression of several host gene pathways, including amino
      acid synthesis, cell junction integrity and inflammatory response, suggesting an 
      impaired epithelial barrier function in IBS. CONCLUSIONS: The faecal microbiota
      of patients with PI-IBS differs from that of healthy controls and resembles that 
      of patients with IBS-D, suggesting a common pathophysiology. Moreover, our
      analysis suggests a variety of host-microbe associations that may underlie
      intestinal symptoms, initiated by gastroenteritis.
FAU - Jalanka-Tuovinen, Jonna
AU  - Jalanka-Tuovinen J
AD  - Department of Veterinary Biosciences, Microbiology, University of Helsinki, ,
      Helsinki, Finland.
FAU - Salojarvi, Jarkko
AU  - Salojarvi J
FAU - Salonen, Anne
AU  - Salonen A
FAU - Immonen, Outi
AU  - Immonen O
FAU - Garsed, Klara
AU  - Garsed K
FAU - Kelly, Fiona M
AU  - Kelly FM
FAU - Zaitoun, Abed
AU  - Zaitoun A
FAU - Palva, Airi
AU  - Palva A
FAU - Spiller, Robin C
AU  - Spiller RC
FAU - de Vos, Willem M
AU  - de Vos WM
LA  - ENG
PT  - JOURNAL ARTICLE
DEP - 20131205
TA  - Gut
JT  - Gut
JID - 2985108R
EDAT- 2013/12/07 06:00
MHDA- 2013/12/07 06:00
CRDT- 2013/12/07 06:00
AID - gutjnl-2013-305994 [pii]
AID - 10.1136/gutjnl-2013-305994 [doi]
PST - aheadofprint
SO  - Gut. 2013 Dec 5. doi: 10.1136/gutjnl-2013-305994.

PMID- 24308871
OWN - NLM
STAT- In-Process
DA  - 20140108
IS  - 1365-2036 (Electronic)
IS  - 0269-2813 (Linking)
VI  - 39
IP  - 3
DP  - 2014 Feb
TI  - Lactose intolerance in irritable bowel syndrome patients with diarrhoea: the
      roles of anxiety, activation of the innate mucosal immune system and visceral
      sensitivity.
PG  - 302-11
LID - 10.1111/apt.12582 [doi]
AB  - BACKGROUND: Irritable bowel syndrome patients with diarrhoea (IBS-D) often report
      intolerance to milk; however, the mechanism underlying these symptoms is unknown.
      AIM: To assess the role of psychological factors, immune activation and visceral 
      sensitivity on the development of lactose intolerance (LI) in IBS-D patients.
      METHODS: Fifty-five IBS-D patients and 18 healthy controls (HCs) with lactase
      deficiency underwent a 20-g lactose hydrogen breath test (LHBT). Patients were
      categorised as lactose malabsorption (LM; malabsorption only) or LI
      [malabsorption plus increase in total symptom score (TSS). Measurements included 
      (i) psychological status; (ii) enteric biopsies with quantification of mast cells
      (MCs), T-lymphocytes and enterochromaffin cells; (iii) serum cytokines; (iv)
      rectal sensitivity before and after lactose ingestion. RESULTS: LI was more
      prevalent in IBS-D patients than HCs [25/55 (46%) vs. 3/18 (17%), P = 0.029].
      IBS-D patients with LI had (i) higher levels of anxiety than those with LM (P =
      0.017) or HCs (P = 0.006); (ii) increased mucosal MCs compared with LM (P =
      0.006) and HCs (P < 0.001); (iii) raised serum TNF-alpha compared with LM (P =
      0.034) and HCs (P < 0.001) and (iv) increased rectal sensitivity after lactose
      ingestion compared with LM (P < 0.001) or HCs (P < 0.001). Severity of abdominal 
      symptoms after lactose ingestion was associated with the increase in visceral
      sensitivity after lactose intake (r = 0.629, P < 0.001), MCs (r = 0.650, P <
      0.001) and anxiety (r = 0.519, P < 0.001). CONCLUSIONS: IBS-D patients with
      lactose intolerence are characterised by anxiety, mucosal immune activation and
      increased visceral sensitivity after lactose ingestion. The presence of these
      biomarkers may indicate an IBS phenotype that responds to dietary therapy and/or 
      mast cell stabilisers.
CI  - (c) 2013 John Wiley & Sons Ltd.
FAU - Yang, J
AU  - Yang J
AD  - Department of Gastroenterology, Sir Run Run Shaw Hospital, School of Medicine,
      Zhejiang University, Hangzhou, China; Department of Gastroenterology, The First
      People's Hospital of Hangzhou, Hangzhou, China.
FAU - Fox, M
AU  - Fox M
FAU - Cong, Y
AU  - Cong Y
FAU - Chu, H
AU  - Chu H
FAU - Zheng, X
AU  - Zheng X
FAU - Long, Y
AU  - Long Y
FAU - Fried, M
AU  - Fried M
FAU - Dai, N
AU  - Dai N
LA  - eng
SI  - ClinicalTrials.gov/NCT01286597
PT  - Journal Article
PT  - Research Support, Non-U.S. Gov't
DEP - 20131205
PL  - England
TA  - Aliment Pharmacol Ther
JT  - Alimentary pharmacology & therapeutics
JID - 8707234
SB  - IM
EDAT- 2013/12/07 06:00
MHDA- 2013/12/07 06:00
CRDT- 2013/12/07 06:00
PHST- 2013/08/12 [received]
PHST- 2013/09/14 [revised]
PHST- 2013/11/18 [revised]
PHST- 2013/11/19 [accepted]
PHST- 2013/12/05 [aheadofprint]
AID - 10.1111/apt.12582 [doi]
PST - ppublish
SO  - Aliment Pharmacol Ther. 2014 Feb;39(3):302-11. doi: 10.1111/apt.12582. Epub 2013 
      Dec 5.

PMID- 24308816
OWN - NLM
STAT- In-Process
DA  - 20140108
IS  - 1365-2036 (Electronic)
IS  - 0269-2813 (Linking)
VI  - 39
IP  - 3
DP  - 2014 Feb
TI  - Characteristics of functional bowel disorder patients: a cross-sectional survey
      using the Rome III criteria.
PG  - 312-21
LID - 10.1111/apt.12573 [doi]
AB  - BACKGROUND: There is some evidence that, despite attempts to classify them
      separately, functional bowel disorders are not distinct entities and that such
      divisions are artificial. AIM: To examine this issue in a large cohort of
      secondary care patients. METHODS: Consecutive, unselected adults with
      gastrointestinal (GI) symptoms attending out-patient clinics at two hospitals in 
      Hamilton, Ontario were recruited. Demographic data, symptoms and presence of
      anxiety, depression or somatisation were collected prospectively. We used
      validated questionnaires, including the Rome III questionnaire, with patients
      categorised as having irritable bowel syndrome (IBS), functional diarrhoea or
      chronic idiopathic constipation (CIC). We compared data between these disorders, 
      and measured degree of overlap between them by suspending their mutual
      exclusivity. RESULTS: Of 3656 patients providing complete lower GI symptom data, 
      1551 (42.4%) met criteria for a functional bowel disorder. Diarrhoea-predominant 
      IBS (IBS-D) patients were younger, and more were female, met criteria for
      anxiety, and reported somatisation-type behaviour, compared with functional
      diarrhoea. Only loose, mushy or watery stools were more common in functional
      diarrhoea. When mutual exclusivity was suspended, overlap occurred in 27.6%.
      Constipation-predominant IBS (IBS-C) patients were younger, and more were female,
      had never married, reported anxiety type symptoms and exhibited somatisation-type
      behaviour. One in five CIC patients reported abdominal pain or discomfort. All
      constipation symptoms were more common in IBS-C. When the mutual exclusivity was 
      suspended, overlap occurred in 18.1%. CONCLUSIONS: There were significant
      differences in demographics between individuals with functional bowel disorders. 
      Despite this, the Rome III classification system falls short of describing unique
      entities.
CI  - (c) 2013 John Wiley & Sons Ltd.
FAU - Ford, A C
AU  - Ford AC
AD  - Leeds Gastroenterology Institute, St. James's University Hospital, Leeds, UK;
      Leeds Institute of Biomedical and Clinical Sciences, University of Leeds, Leeds, 
      UK.
FAU - Bercik, P
AU  - Bercik P
FAU - Morgan, D G
AU  - Morgan DG
FAU - Bolino, C
AU  - Bolino C
FAU - Pintos-Sanchez, M I
AU  - Pintos-Sanchez MI
FAU - Moayyedi, P
AU  - Moayyedi P
LA  - eng
PT  - Journal Article
PT  - Research Support, Non-U.S. Gov't
DEP - 20131205
PL  - England
TA  - Aliment Pharmacol Ther
JT  - Alimentary pharmacology & therapeutics
JID - 8707234
SB  - IM
EDAT- 2013/12/07 06:00
MHDA- 2013/12/07 06:00
CRDT- 2013/12/07 06:00
PHST- 2013/09/10 [received]
PHST- 2013/10/23 [revised]
PHST- 2013/11/12 [revised]
PHST- 2013/11/12 [accepted]
PHST- 2013/12/05 [aheadofprint]
AID - 10.1111/apt.12573 [doi]
PST - ppublish
SO  - Aliment Pharmacol Ther. 2014 Feb;39(3):312-21. doi: 10.1111/apt.12573. Epub 2013 
      Dec 5.

PMID- 24307802
OWN - NLM
STAT- MEDLINE
DA  - 20131205
DCOM- 20140502
LR  - 20140520
IS  - 2219-2840 (Electronic)
IS  - 1007-9327 (Linking)
VI  - 19
IP  - 44
DP  - 2013 Nov 28
TI  - Shugan-decoction relieves visceral hyperalgesia and reduces TRPV1 and SP colon
      expression.
PG  - 8071-7
LID - 10.3748/wjg.v19.i44.8071 [doi]
AB  - AIM: To evaluate the therapeutic effect of Shugan-decoction (SGD) on visceral
      hyperalgesia and colon gene expressions using a rat model. METHODS: Ninety-six
      adult male Wistar rats were randomized into six equal groups for assessment of
      SGD effects on psychological stress-induced changes using the classic water
      avoidance stress (WAS) test. Untreated model rats were exposed to chronic (1 h/d 
      for 10 d consecutive) WAS conditions; experimental treatment model rats were
      administered with intragastric SGD at 1 h before WAS on consecutive days 4-10
      (low-dose: 0.1 g/mL; mid-dose: 0.2 g/mL; high-dose: 0.4 g/mL); control treatment 
      model rats were similarly administered with the irritable bowel syndrome drug,
      dicetel (0.0042 g/mL); untreated normal control rats received no drug and were
      not subjected to the WAS test. At the end of the 10-d WAS testing period, a
      semi-quantitative measurement of visceral sensitivity was made by assessing the
      abdominal withdrawal reflex (AWR) to colorectal balloon-induced distension (at 5 
      mmHg increments) to determine the pain pressure threshold (PPT, evidenced by pain
      behavior). Subsequently, the animals were sacrificed and colonic tissues
      collected for assessment of changes in expressions of proteins related to
      visceral hypersensitivity (transient receptor potential vanilloid 1, TRPV1) and
      sustained visceral hyperalgesia (substance P, SP) by immunohistochemistry and
      real-time polymerase chain reaction. Inter-group differences were assessed by
      paired t test or repeated measures analysis of variance. RESULTS: The WAS test
      successfully induced visceral hypersensitivity, as evidenced by a significantly
      reduced AWR pressure in the untreated model group as compared to the untreated
      normal control group (190.4 +/- 3.48 mmHg vs 224.0 +/- 4.99 mmHg, P < 0.001). SGD
      treatments at mid-dose and high-dose and the dicetel treatment significantly
      increased the WAS-reduced PPT (212.5 +/- 2.54, 216.5 +/- 3.50 and 217.7 +/- 2.83 
      mmHg respectively, all P < 0.001); however, the low-dose SGD treatment produced
      no significant effect on the WAS-reduced PPT (198.3 +/- 1.78 mmHg, P > 0.05).
      These trends corresponded to the differential expressions observed for both TRPV1
      protein (mid-dose: 1.64 +/- 0.08 and high-dose: 1.69 +/- 0.12 vs untreated model:
      3.65 +/- 0.32, P < 0.001) and mRNA (0.44 +/- 0.16 and 0.15 +/- 0.03 vs 1.39 +/-
      0.15, P < 0.001) and SP protein (0.99 +/- 0.20 and 1.03 +/- 0.23 vs 2.03 +/-
      0.12, P < 0.01) and mRNA (1.64 +/- 0.19 and 1.32 +/- 0.14 vs 2.60 +/- 0.33, P <
      0.05). These differential expressions of TRPV1 and SP related to mid- and
      high-dose SGD treatments were statistically similar to the changes induced by
      dicetel treatment. No signs of overt damage to the rat system were observed for
      any of the SGD dosages. CONCLUSION: Shugan-decoction can reduce chronic
      stress-induced visceral hypersensitivity in rats, and the regulatory mechanism
      may involve mediating the expressions of TRPV1 and SP in colon tissues.
FAU - Shang, Jing-Juan
AU  - Shang JJ
AD  - Jing-Juan Shang, Hui Xu, Rong-Zhu Tang, Yue-Bin Dong, Division of
      Gastroenterology, Shanghai Seventh People's Hospital, Shanghai 200137, China.
FAU - Yuan, Jian-Ye
AU  - Yuan JY
FAU - Xu, Hui
AU  - Xu H
FAU - Tang, Rong-Zhu
AU  - Tang RZ
FAU - Dong, Yue-Bin
AU  - Dong YB
FAU - Xie, Jian-Qun
AU  - Xie JQ
LA  - eng
PT  - Journal Article
PT  - Research Support, Non-U.S. Gov't
PL  - China
TA  - World J Gastroenterol
JT  - World journal of gastroenterology : WJG
JID - 100883448
RN  - 0 (Analgesics)
RN  - 0 (Drugs, Chinese Herbal)
RN  - 0 (RNA, Messenger)
RN  - 0 (TRPV Cation Channels)
RN  - 0 (Trpv1 protein, rat)
RN  - 33507-63-0 (Substance P)
SB  - IM
MH  - Analgesics/*pharmacology
MH  - Animals
MH  - Behavior, Animal/drug effects
MH  - Colon/drug effects/innervation/metabolism
MH  - Disease Models, Animal
MH  - Down-Regulation
MH  - Drugs, Chinese Herbal/*pharmacology
MH  - Hyperalgesia/genetics/metabolism/physiopathology/*prevention & control
MH  - Male
MH  - Pain Threshold/drug effects
MH  - RNA, Messenger/metabolism
MH  - Rats
MH  - Rats, Wistar
MH  - Reflex/drug effects
MH  - Stress, Psychological/complications
MH  - Substance P/genetics/*metabolism
MH  - TRPV Cation Channels/genetics/*metabolism
MH  - Visceral Afferents/*drug effects/metabolism/physiology
PMC - PMC3848156
OID - NLM: PMC3848156
OTO - NOTNLM
OT  - Shugan-decoction
OT  - Substance P
OT  - Sustained visceral hyperalgesia
OT  - Transient receptor potential vanilloid 1
OT  - Visceral hypersensitivity
OT  - Water avoidance stress
EDAT- 2013/12/07 06:00
MHDA- 2014/05/03 06:00
CRDT- 2013/12/06 06:00
PHST- 2013/07/05 [received]
PHST- 2013/09/28 [revised]
PHST- 2013/10/19 [accepted]
AID - 10.3748/wjg.v19.i44.8071 [doi]
PST - ppublish
SO  - World J Gastroenterol. 2013 Nov 28;19(44):8071-7. doi: 10.3748/wjg.v19.i44.8071.

PMID- 24304529
OWN - NLM
STAT- In-Process
DA  - 20131205
IS  - 1538-9766 (Electronic)
IS  - 1042-895X (Linking)
VI  - 36
IP  - 6
DP  - 2013 Nov-Dec
TI  - The importance of a person-centered approach in diagnostic workups of patients
      with irritable bowel syndrome: a qualitative study.
PG  - 443-51
LID - 10.1097/SGA.0000000000000011 [doi]
AB  - The aim of this study was to explore experiences of undergoing a diagnostic
      workup in patients with irritable bowel syndrome (IBS) at a unit for functional
      gastrointestinal disorders. Research has been sparse in addressing such
      experiences and the impact on well-being. Patients with IBS were invited to
      perform a workup of gastrointestinal tests. Of 120 patients who completed the
      tests, 20 were invited for an interview. Analysis of interviews was conducted
      through interpretative phenomenological analysis. One master theme emerged:
      validation of IBS experience inferred from three subthemes: the duality of
      suffering in IBS, coping with inflicted discomfort and pain, and capacity for
      resilience.Patients reported long-term suffering from symptoms including poor
      management within the healthcare organization. Despite inconvenience associated
      with the tests, patients expressed appreciation for professional attributes such 
      as attentiveness that were perceived as a sense of being cared for and seen as a 
      "person." During the workup, patients acquired greater knowledge of what IBS
      means, including knowledge about their own body functions and experienced relief 
      that symptoms were not caused by any "dangerous" disease. Validation of IBS
      experience surfaced in the data implying that in such context, patients with IBS 
      appear to find personal solutions to cope with everyday experiences and enhance
      autonomy.
FAU - Ringstrom, Gisela
AU  - Ringstrom G
AD  - Gisela Ringstrom, PhD, RN, is Head Nurse, Department of Internal Medicine,
      Institute of Medicine, Sahlgrenska Academy and University of Gothenburg Centre
      for Person-Centered Care (GPCC), University of Gothenburg, Gothenburg, Sweden.
      Henrik Sjovall, PhD, MD, is Professor, Department of Internal Medicine, Institute
      of Medicine, Sahlgrenska Academy and University of Gothenburg Centre for
      Person-Centered Care (GPCC), University of Gothenburg, Gothenburg, Sweden. Magnus
      Simren, PhD, MD, is Professor, Department of Internal Medicine, Institute of
      Medicine, Sahlgrenska Academy and University of Gothenburg Centre for
      Person-Centered Care (GPCC), University of Gothenburg, Gothenburg, Sweden. Eva
      Jakobsson Ung, PhD, RN, is Senior Lecturer and Associate Professor, Institute of 
      Health and Care Sciences, Sahlgrenska Academy and University of Gothenburg Centre
      of Person-Centered Care (GPCC), University of Gothenburg, Gothenburg, Sweden.
FAU - Sjovall, Henrik
AU  - Sjovall H
FAU - Simren, Magnus
AU  - Simren M
FAU - Ung, Eva Jakobsson
AU  - Ung EJ
LA  - eng
PT  - Journal Article
PT  - Research Support, Non-U.S. Gov't
PL  - United States
TA  - Gastroenterol Nurs
JT  - Gastroenterology nursing : the official journal of the Society of
      Gastroenterology Nurses and Associates
JID - 8915377
SB  - N
EDAT- 2013/12/07 06:00
MHDA- 2013/12/07 06:00
CRDT- 2013/12/06 06:00
AID - 10.1097/SGA.0000000000000011 [doi]
AID - 00001610-201311000-00008 [pii]
PST - ppublish
SO  - Gastroenterol Nurs. 2013 Nov-Dec;36(6):443-51. doi: 10.1097/SGA.0000000000000011.

PMID- 24304324
OWN - NLM
STAT- In-Process
DA  - 20140120
IS  - 1365-2982 (Electronic)
IS  - 1350-1925 (Linking)
VI  - 26
IP  - 2
DP  - 2014 Feb
TI  - Neuroimmune interactions at different intestinal sites are related to abdominal
      pain symptoms in children with IBS.
PG  - 196-204
LID - 10.1111/nmo.12250 [doi]
AB  - BACKGROUND: Neuroimmune interactions and inflammation have been proposed as
      factors involved in sensory-motor dysfunction and symptom generation in adult
      irritable bowel syndrome (IBS) patients. In children with IBS and healthy
      controls, we measured ileocolonic mast cell infiltration and fecal calprotectin
      and evaluated the relationships between these parameters and abdominal pain
      symptoms and stooling pattern. METHODS: Irritable bowel syndrome patients
      diagnosed according to Pediatric Rome III criteria and healthy controls kept a
      2-week pain/stooling diary. Ileocolonic mucosal mast cells (MC) and MC in close
      proximity to nerve fibers (MC-NF) were identified immunohistochemically and
      quantified. Fecal calprotectin concentration was measured. KEY RESULTS: 21 IBS
      patients and 10 controls were enrolled. The MC-NF count was significantly higher 
      in the ileum (p = 0.01), right colon (p = 0.04), and left colon (p < 0.001) of
      IBS patients compared with controls. No differences in fecal calprotectin
      concentration were noted. Abdominal pain intensity score correlated with ileal MC
      count (r(s) = 0.47, p = 0.030) and right colon MC-NF count (r(s) = 0.52, p =
      0.015). In addition, children with IBS with >3 abdominal pain episodes/week had
      greater ileal (p = 0.002) and right colonic (p = 0.01) MC counts and greater
      ileal (p = 0.05) and right colonic (p = 0.016) MC-NF counts than children with
      less frequent pain. No relationship was found between MC and MC-NF and fecal
      calprotectin or stooling pattern. CONCLUSIONS & INFERENCES: Mast cells-nerve
      fibers counts are increased in the ileocolonic mucosa of children with IBS. Mast 
      cells and MC-NF counts are related to the intensity and frequency of abdominal
      pain.
CI  - (c) 2013 John Wiley & Sons Ltd.
FAU - Di Nardo, G
AU  - Di Nardo G
AD  - Department of Pediatrics, Pediatric Gastroenterology Unit, "Sapienza" University 
      of Rome, Rome, Italy.
FAU - Barbara, G
AU  - Barbara G
FAU - Cucchiara, S
AU  - Cucchiara S
FAU - Cremon, C
AU  - Cremon C
FAU - Shulman, R J
AU  - Shulman RJ
FAU - Isoldi, S
AU  - Isoldi S
FAU - Zecchi, L
AU  - Zecchi L
FAU - Drago, L
AU  - Drago L
FAU - Oliva, S
AU  - Oliva S
FAU - Saulle, R
AU  - Saulle R
FAU - Barbaro, M R
AU  - Barbaro MR
FAU - Stronati, L
AU  - Stronati L
LA  - eng
PT  - Journal Article
DEP - 20131107
PL  - England
TA  - Neurogastroenterol Motil
JT  - Neurogastroenterology and motility : the official journal of the European
      Gastrointestinal Motility Society
JID - 9432572
SB  - IM
OTO - NOTNLM
OT  - children
OT  - functional gastrointestinal disorders
OT  - inflammation
OT  - irritable bowel syndrome
EDAT- 2013/12/07 06:00
MHDA- 2013/12/07 06:00
CRDT- 2013/12/06 06:00
PHST- 2013/04/23 [received]
PHST- 2013/09/23 [accepted]
PHST- 2013/11/07 [aheadofprint]
AID - 10.1111/nmo.12250 [doi]
PST - ppublish
SO  - Neurogastroenterol Motil. 2014 Feb;26(2):196-204. doi: 10.1111/nmo.12250. Epub
      2013 Nov 7.

PMID- 24302187
OWN - NLM
STAT- MEDLINE
DA  - 20131204
DCOM- 20140527
IS  - 1128-3602 (Print)
IS  - 1128-3602 (Linking)
VI  - 17
IP  - 22
DP  - 2013 Nov
TI  - The inhibitory effect of melatonin on colonic motility disorders induced by water
      avoidance stress in rats.
PG  - 3060-7
LID - 5975 [pii]
AB  - OBJECTIVES: Psychological stress is involved in the etiology of functional
      gastrointestinal disease (FGID). Accumulations of chronic continuous stress
      associate with the symptoms of the gastrointestinal tract (GIT) including
      abdominal discomfort, pain, constipation or diarrhea. Melatonin (MT) is a
      neurohormone which mainly synthesized in the pineal gland and GIT, has been shown
      to alleviate the stress and regulate the intestinal motility. Although melatonin 
      attenuated abnormal defecation induced by stress, the mechanisms of the effect
      are not fully elucidated. This study sought to investigate the effect of
      melatonin (MT) on colonic smooth muscle contractility disorders induced by
      chronic water avoidance stress (WAS). MATERIALS AND METHODS: 36 adult Wistar rats
      were divided into three groups [Control+V (vehicle solution), WAS+V, WAS+MT]. The
      WAS+V and WAS+MT groups were suffered from WAS for one hour daily for 10 days.
      Melatonin was given 30 min before stress session in the WAS+MT group. Colonic
      motility was assessed using the numbers of fecal pellet output. The
      concentrations of melatonin and serotonin (5-HT) were measured through ELISA
      method. The contractions of isolated colonic strips were assessed through
      isometric force transducer. RESULTS: The numbers of fecal output was increased in
      the WAS+V group, and melatonin attenuates the increased fecal pellet output
      induced by WAS. The concentrations of 5-HT was increased by WAS, and melatonin
      decreased the augment in the concentration of 5-HT. In the part of contraction
      recording of colonic smooth muscle, melatonin inhibited the fortified spontaneous
      contraction induced by WAS, and decreased the amplitude of spontaneous
      contraction stimulated by Ach and KCl after WAS treatment. CONCLUSIONS: Melatonin
      could inhibit WAS-induced fecal output pellets by inactivating the 5-HT pathway, 
      may interact with calcium channel and inhibit the influx of calcium.
FAU - Tan, W
AU  - Tan W
AD  - Department of Gastroenterology, Renmin Hospital of Wuhan University, Wuhan,
      China. tanwei_2000@163.com
FAU - Zhou, W
AU  - Zhou W
FAU - Luo, H-S
AU  - Luo HS
FAU - Liang, C-B
AU  - Liang CB
FAU - Xia, H
AU  - Xia H
LA  - eng
PT  - Journal Article
PT  - Research Support, Non-U.S. Gov't
PL  - Italy
TA  - Eur Rev Med Pharmacol Sci
JT  - European review for medical and pharmacological sciences
JID - 9717360
RN  - 059QF0KO0R (Water)
RN  - 333DO1RDJY (Serotonin)
RN  - JL5DK93RCL (Melatonin)
RN  - N9YNS0M02X (Acetylcholine)
SB  - IM
MH  - Acetylcholine/pharmacology
MH  - Animals
MH  - Colon/*drug effects/physiology
MH  - Defecation/drug effects
MH  - Gastrointestinal Motility/*drug effects
MH  - Irritable Bowel Syndrome/drug therapy
MH  - Male
MH  - Melatonin/*pharmacology/therapeutic use
MH  - Muscle Contraction/drug effects
MH  - Rats
MH  - Rats, Wistar
MH  - Serotonin/blood
MH  - Stress, Psychological/*physiopathology
MH  - Water/administration & dosage
EDAT- 2013/12/05 06:00
MHDA- 2014/05/28 06:00
CRDT- 2013/12/05 06:00
PST - ppublish
SO  - Eur Rev Med Pharmacol Sci. 2013 Nov;17(22):3060-7.

PMID- 24300825
OWN - NLM
STAT- In-Process
DA  - 20131204
IS  - 1866-0452 (Electronic)
IS  - 1866-0452 (Linking)
VI  - 110
IP  - 46
DP  - 2013 Nov 15
TI  - The malabsorption of commonly occurring mono and disaccharides: levels of
      investigation and differential diagnoses.
PG  - 775-82
LID - 10.3238/arztebl.2013.0775 [doi]
LID - arztebl.2013.0775 [pii]
AB  - BACKGROUND: Adverse food reactions (AFR) have has recently attracted increased
      attention from the media and are now more commonly reported by patients. Its
      classification, diagnostic evaluation, and treatment are complex and present a
      considerable challenge in clinical practice. Non-immune-mediated types of food
      intolerance have a cumulative prevalence of 30% to 40%, while true
      (immune-mediated) food allergies affect only 2% to 5% of the German population.
      METHOD: We selectively searched the literature for pertinent publications on
      carbohydrate malabsorption, with special attention to published guidelines and
      position papers. RESULTS: Carbohydrate intolerance can be the result of a rare,
      systemic metabolic defect (e.g., fructose intolerance, with a prevalence of 1 in 
      25,000 persons) or of gastrointestinal carbohydrate malabsorption. The
      malabsorption of simple carbohydrates is the most common type of
      non-immune-mediated food intolerance, affecting 20% to 30% of the European
      population. This condition is caused either by deficient digestion of lactose or 
      by malabsorption of fructose and/or sorbitol. Half of all cases of
      gastrointestinal carbohydrate intolerance have nonspecific manifestations, with a
      differential diagnosis including irritable bowel syndrome, intolerance reactions,
      chronic infections, bacterial overgrowth, drug side effects, and other diseases. 
      The diagnostic evaluation includes a nutritional history, an H2 breath test,
      ultrasonography, endoscopy, and stool culture. CONCLUSION: The goals of treatment
      for carbohydrate malabsorption are to eliminate the intake of the responsible
      carbohydrate substance or reduce it to a tolerable amount and to assure the
      physiological nutritional composition of the patient's diet. In parallel with
      these goals, the patient should receive extensive information about the
      condition, and any underlying disease should be adequately treated.
FAU - Raithel, Martin
AU  - Raithel M
AD  - Department of Medicine 1 - Gastroenterology, Pneumology and Endocrinology,
      Universitatsklinikum Erlangen, Gastroenterology practice, Regensburg, Department 
      of Internal Medicine II, Thuringen-Klinik Saalfeld, Dietetics Service, University
      Hospital Erlangen.
FAU - Weidenhiller, Michael
AU  - Weidenhiller M
FAU - Hagel, Alexander Fritz-Karl
AU  - Hagel AF
FAU - Hetterich, Urban
AU  - Hetterich U
FAU - Neurath, Markus Friedrich
AU  - Neurath MF
FAU - Konturek, Peter Christopher
AU  - Konturek PC
LA  - eng
PT  - Journal Article
PL  - Germany
TA  - Dtsch Arztebl Int
JT  - Deutsches Arzteblatt international
JID - 101475967
SB  - IM
CIN - Dtsch Arztebl Int. 2014 Feb 28;111(9):148. PMID: 24661586
CIN - Dtsch Arztebl Int. 2014 Feb 28;111(9):148-9. PMID: 24661587
CIN - Dtsch Arztebl Int. 2014 Feb 28;111(9):149. PMID: 24661588
PMC - PMC3855820
OID - NLM: PMC3855820
EDAT- 2013/12/05 06:00
MHDA- 2013/12/05 06:00
CRDT- 2013/12/05 06:00
PHST- 2013/03/04 [received]
PHST- 2013/08/02 [revised]
PHST- 2013/08/02 [accepted]
AID - arztebl.2013.0775 [pii]
AID - 10.3238/arztebl.2013.0775 [doi]
PST - ppublish
SO  - Dtsch Arztebl Int. 2013 Nov 15;110(46):775-82. doi: 10.3238/arztebl.2013.0775.

PMID- 24298630
OWN - NLM
STAT- MEDLINE
DA  - 20131202
DCOM- 20140613
IS  - 1439-7803 (Electronic)
IS  - 0044-2771 (Linking)
VI  - 51
IP  - 8
DP  - 2013 Aug
TI  - [Irritable Bowel Syndrome -- good results with group hypnosis].
PG  - 718-9
LA  - ger
PT  - Journal Article
PT  - Randomized Controlled Trial
TT  - Reizdarmsyndrom - Gute Ergebnisse mit Gruppenhypnose.
PL  - Germany
TA  - Z Gastroenterol
JT  - Zeitschrift fur Gastroenterologie
JID - 0033370
SB  - IM
MH  - Adult
MH  - Female
MH  - Humans
MH  - Hypnosis/*methods
MH  - Irritable Bowel Syndrome/epidemiology/prevention & control/*therapy
MH  - Male
MH  - Middle Aged
MH  - Prevalence
MH  - Psychotherapy, Group/*statistics & numerical data
MH  - Risk Assessment
MH  - Treatment Outcome
EDAT- 2013/12/04 06:00
MHDA- 2014/06/15 06:00
CRDT- 2013/12/04 06:00
PST - ppublish
SO  - Z Gastroenterol. 2013 Aug;51(8):718-9.

PMID- 24298588
OWN - NLM
STAT- MEDLINE
DA  - 20131202
DCOM- 20140116
IS  - 1167-7422 (Print)
IS  - 1167-7422 (Linking)
VI  - 22
IP  - 142
DP  - 2013 Oct
TI  - Trimebutine: abuse, addiction and overdose.
PG  - 241-2
AB  - Trimebutine, an antispasmodic drug, is used to relieve pain associated with
      irritable bowel syndrome, despite a lack of proven efficacy. Trimebutine has been
      shown to act on peripheral opioid receptors. Cases of trimebutine abuse and
      addiction have been reported in young adults, especially with the injectable
      form. Cases of serious accidental or intentional trimebutine overdose have been
      reported in infants and young adults, leading to neurological disorders (loss of 
      consciousness, coma, drowsiness and convulsions) and cardiac disorders
      (bradycardia, ventricular tachycardia, arterial hypertension). Time to symptom
      onset was less than 3 hours after trimebutine intake. In practice, trimebutine is
      by no means a harmless drug, contrary to the impression given by the limited
      safety data available. Patients with pain due to irritable bowel syndrome should 
      be informed of the adverse effects of trimebutine, and the harm-benefit balance
      should be reassessed in patients already taking this drug.
LA  - eng
PT  - Journal Article
PL  - France
TA  - Prescrire Int
JT  - Prescrire international
JID - 9439295
RN  - 0 (Parasympatholytics)
RN  - QZ1OJ92E5R (Trimebutine)
SB  - T
MH  - *Drug Overdose
MH  - Electrocardiography/drug effects
MH  - Humans
MH  - Parasympatholytics/*adverse effects
MH  - *Substance-Related Disorders
MH  - Trimebutine/*adverse effects
EDAT- 2013/12/04 06:00
MHDA- 2014/01/17 06:00
CRDT- 2013/12/04 06:00
PST - ppublish
SO  - Prescrire Int. 2013 Oct;22(142):241-2.

PMID- 24295908
OWN - NLM
STAT- MEDLINE
DA  - 20131230
DCOM- 20140715
IS  - 1873-376X (Electronic)
IS  - 1570-0232 (Linking)
VI  - 944
DP  - 2014 Jan 1
TI  - A sensitive UPLC-MS/MS method for simultaneous determination of eleven bioactive 
      components of Tong-Xie-Yao-Fang decoction in rat biological matrices.
PG  - 90-100
LID - 10.1016/j.jchromb.2013.11.015 [doi]
LID - S1570-0232(13)00628-4 [pii]
AB  - There is a growing concern for the sensitive quantification of multiple
      components using advanced data acquisition method in herbal medicines (HMs). An
      improved and rugged UPLC-MS/MS method has been developed and validated for
      sensitive and rapid determination of multiply analytes from Tong-Xie-Yao-Fang
      (TXYF) decoction in three biological matrices (plasma/brain tissue/urine) using
      geniposide and formononetin as internal standards. After solid-phase extraction, 
      chromatographic separation was performed on a C18 column using gradient elution. 
      Quantifier and qualifier transitions were monitored using novel Triggered Dynamic
      multiple reaction monitoring (TdMRM) in the positive ionization mode. A
      significant peak symmetry and sensitivity improvement in the TdMRM mode was
      achieved as compared to conventional MRM. The reproducibility (RSD%) was </=7.9% 
      by applying TdMRM transition while the values were 6.8-20.6% for MRM. Excellent
      linear calibration curves were obtained under TdMRM transitions over the tested
      concentration ranges. Intra- and inter-day precisions (RSD%) were </=14.2% and
      accuracies (RE%) ranged from -9.6% to 10.6%. The validation data of specificity, 
      carryover, recovery, matrix effect and stability were within the required limits.
      The method was effectively applied to simultaneously detect and quantify 1
      lactone, 2 monoterpene glucosides, 1 alkaloid, 5 flavonoids and 2 chromones in
      plasma, brain tissue and urine after oral administration of TXYF decoction. In
      conclusion, this new and reliable method is beneficial for quantification and
      confirmation assays of multiply components in complex biological samples.
CI  - Copyright (c) 2013 Elsevier B.V. All rights reserved.
FAU - Li, Tian-xue
AU  - Li TX
AD  - Laboratory of Pharmaceutics, Jiangsu Key laboratory for Molecular and Medical
      Biotechnology, College of Life Sciences, Nanjing Normal University, Nanjing
      210023, People's Republic of China.
FAU - Hu, Lang
AU  - Hu L
AD  - Laboratory of Pharmaceutics, Jiangsu Key laboratory for Molecular and Medical
      Biotechnology, College of Life Sciences, Nanjing Normal University, Nanjing
      210023, People's Republic of China.
FAU - Zhang, Meng-meng
AU  - Zhang MM
AD  - Laboratory of Pharmaceutics, Jiangsu Key laboratory for Molecular and Medical
      Biotechnology, College of Life Sciences, Nanjing Normal University, Nanjing
      210023, People's Republic of China.
FAU - Sun, Jian
AU  - Sun J
AD  - Laboratory of Pharmaceutics, Jiangsu Key laboratory for Molecular and Medical
      Biotechnology, College of Life Sciences, Nanjing Normal University, Nanjing
      210023, People's Republic of China.
FAU - Qiu, Yue
AU  - Qiu Y
AD  - Laboratory of Pharmaceutics, Jiangsu Key laboratory for Molecular and Medical
      Biotechnology, College of Life Sciences, Nanjing Normal University, Nanjing
      210023, People's Republic of China.
FAU - Rui, Jun-qian
AU  - Rui JQ
AD  - Laboratory of Pharmaceutics, Jiangsu Key laboratory for Molecular and Medical
      Biotechnology, College of Life Sciences, Nanjing Normal University, Nanjing
      210023, People's Republic of China.
FAU - Yang, Xing-hao
AU  - Yang XH
AD  - Laboratory of Pharmaceutics, Jiangsu Key laboratory for Molecular and Medical
      Biotechnology, College of Life Sciences, Nanjing Normal University, Nanjing
      210023, People's Republic of China. Electronic address: yangxinh@126.com.
LA  - eng
PT  - Journal Article
PT  - Research Support, Non-U.S. Gov't
DEP - 20131115
PL  - Netherlands
TA  - J Chromatogr B Analyt Technol Biomed Life Sci
JT  - Journal of chromatography. B, Analytical technologies in the biomedical and life 
      sciences
JID - 101139554
RN  - 0 (Drugs, Chinese Herbal)
RN  - 0 (Flavonoids)
RN  - 0 (Iridoid Glycosides)
SB  - IM
MH  - Administration, Oral
MH  - Animals
MH  - Brain Chemistry
MH  - Chromatography, High Pressure Liquid/*methods
MH  - Drug Stability
MH  - Drugs, Chinese Herbal/administration & dosage/*analysis/*chemistry
MH  - Flavonoids/analysis/blood/isolation & purification/urine
MH  - Iridoid Glycosides/analysis/blood/isolation & purification/urine
MH  - Male
MH  - Rats
MH  - Rats, Sprague-Dawley
MH  - Reproducibility of Results
MH  - Sensitivity and Specificity
MH  - Tandem Mass Spectrometry/*methods
OTO - NOTNLM
OT  - 4′-O-β-glucopyranosyl-5-O-methylvisamminol
OT  - Bio-analysis
OT  - Biological matrices
OT  - D-IBS
OT  - GMV
OT  - HM
OT  - Multi-component determination
OT  - SPE
OT  - TCHM
OT  - TXYF
OT  - TdMRM
OT  - Tong-Xie-Yao-Fang
OT  - Triggered Dynamic multiple reaction monitoring
OT  - UPLC–ESI–MS/MS
OT  - UPLC–MS/MS
OT  - diarrhea-predominant irritable bowel syndrome
OT  - herbal medicine
OT  - solid-phase extraction
OT  - traditional Chinese herbal medicine
OT  - ultra-high performance liquid chromatography–electrospray ionization–tandem mass 
      spectrometry
EDAT- 2013/12/04 06:00
MHDA- 2014/07/16 06:00
CRDT- 2013/12/04 06:00
PHST- 2013/09/16 [received]
PHST- 2013/11/05 [revised]
PHST- 2013/11/07 [accepted]
PHST- 2013/11/15 [aheadofprint]
AID - S1570-0232(13)00628-4 [pii]
AID - 10.1016/j.jchromb.2013.11.015 [doi]
PST - ppublish
SO  - J Chromatogr B Analyt Technol Biomed Life Sci. 2014 Jan 1;944:90-100. doi:
      10.1016/j.jchromb.2013.11.015. Epub 2013 Nov 15.

PMID- 24295337
OWN - NLM
STAT- MEDLINE
DA  - 20131209
DCOM- 20140709
IS  - 1471-2296 (Electronic)
IS  - 1471-2296 (Linking)
VI  - 14
DP  - 2013
TI  - Using read codes to identify patients with irritable bowel syndrome in general
      practice: a database study.
PG  - 183
LID - 10.1186/1471-2296-14-183 [doi]
AB  - BACKGROUND: Estimates of the prevalence of irritable bowel syndrome (IBS) vary
      widely, and a large proportion of patients report having consulted their general 
      practitioner (GP). In patients with new onset gastrointestinal symptoms in
      primary care it might be possible to predict those at risk of persistent
      symptoms. However, one of the difficulties is identifying patients within primary
      care. GPs use a variety of Read Codes to describe patients presenting with IBS.
      Furthermore, in a qualitative study, exploring GPs' attitudes and approaches to
      defining patients with IBS, GPs appeared reluctant to add the IBS Read Code to
      the patient record until more serious conditions were ruled out. Consequently,
      symptom codes such as 'abdominal pain', 'diarrhoea' or 'constipation' are used.
      The aim of the current study was to investigate the prevalence of recorded
      consultations for IBS and to explore the symptom profile of patients with IBS
      using data from the Salford Integrated Record (SIR). METHODS: This was a database
      study using the SIR, a local patient sharing record system integrating primary,
      community and secondary care information. Records were obtained for a cohort of
      patients with gastrointestinal disorders from January 2002 to December 2011.
      Prevalence rates, symptom recording, medication prescribing and referral patterns
      were compared for three patient groups (IBS, abdominal pain (AP) and Inflammatory
      Bowel Disease (IBD)). RESULTS: The prevalence of IBS (age standardised rate: 616 
      per year per 100,000 population) was much lower than expected compared with that 
      reported in the literature. The majority of patients (69%) had no
      gastrointestinal symptoms recorded in the year prior to their IBS. However a
      proportion of these (22%) were likely to have been prescribed NICE guideline
      recommended medications for IBS in that year. The findings for AP and IBD were
      similar. CONCLUSIONS: Using Read Codes to identify patients with IBS may lead to 
      a large underestimate of the community prevalence. The IBS diagnostic Read Code
      was rarely applied in practice. There are similarities with many other medically 
      unexplained symptoms which are typically difficult to diagnose in clinical
      practice.
FAU - Harkness, Elaine F
AU  - Harkness EF
AD  - Institute of Inflammation and Repair, Stopford Building, University of
      Manchester, Oxford Road, Manchester M13 9PL, UK.
      Elaine.F.Harkness@manchester.ac.uk.
FAU - Grant, Laura
AU  - Grant L
FAU - O'Brien, Sarah J
AU  - O'Brien SJ
FAU - Chew-Graham, Carolyn A
AU  - Chew-Graham CA
FAU - Thompson, David G
AU  - Thompson DG
LA  - eng
PT  - Journal Article
PT  - Research Support, Non-U.S. Gov't
DEP - 20131202
PL  - England
TA  - BMC Fam Pract
JT  - BMC family practice
JID - 100967792
SB  - IM
MH  - Abdominal Pain/diagnosis/epidemiology
MH  - Adolescent
MH  - Adult
MH  - *Clinical Coding
MH  - Cohort Studies
MH  - *Databases, Factual
MH  - England/epidemiology
MH  - Female
MH  - *General Practice
MH  - Humans
MH  - Inflammatory Bowel Diseases/diagnosis/epidemiology
MH  - Irritable Bowel Syndrome/*diagnosis/epidemiology
MH  - Male
MH  - Middle Aged
MH  - Prevalence
MH  - Referral and Consultation/statistics & numerical data
MH  - Retrospective Studies
MH  - Young Adult
EDAT- 2013/12/04 06:00
MHDA- 2014/07/10 06:00
CRDT- 2013/12/04 06:00
PHST- 2013/08/07 [received]
PHST- 2013/11/20 [accepted]
PHST- 2013/12/02 [aheadofprint]
AID - 1471-2296-14-183 [pii]
AID - 10.1186/1471-2296-14-183 [doi]
PST - epublish
SO  - BMC Fam Pract. 2013 Dec 2;14:183. doi: 10.1186/1471-2296-14-183.

PMID- 24294767
OWN - NLM
STAT- MEDLINE
DA  - 20131203
DCOM- 20131231
IS  - 1682-8658 (Print)
IS  - 1682-8658 (Linking)
IP  - 3
DP  - 2013
TI  - [The composition of the gastrointestinal mucosa-associated microbiota in
      irritable bowel syndrome patients].
PG  - 15-22
AB  - THE AIM OF THIS STUDY: To investigate and analyse the gastrointestinal
      mucosal-associated microbiota in the samples from diarrhea-predominant IBS
      (D-IBS), constipation--predominant IBS (C-IBS) patients and healthy controls.
      METHODS: Oral cavity, duodenal, colonic and rectal mucosal samples were obtained 
      from 40 IBS patients (20 C-IBS, 20 D-IBS) and 14 healthy controls. Duodenal and
      colonic tissue was collected during a flexible duodenoscopy and colonoscopy.
      Tissue samples were frozen for further molecular analysis. DNA was extracted from
      all frozen samples and used to identify 29 specific bacterial groups using
      quantitative real-time PCR (qPCR). A statistical treatment of the received data
      was performed. RESULTS: The dominant groups of bacteria of various microbiotops
      of the gastrointestinal tract in IBS patients and healthy controls were
      determined. qPCR analysis of duodenal samples demonstrated a reduction in the
      Bifidobacterium concentration in tissue samples from C-IBS patients when compared
      to healthy controls (p < 0.05). Analysis of rectal samples demonstrated an
      increase in concentrations of Faecalibacterium praustnizi (p < 0.05) and a
      reduction in the concentration of Streptococcus spp. (p < 0.01), Atopobium
      claster (p < 0.05), Ralstonia spp.+Burkholderia spp (p < 0.05) in tissue samples 
      from D-IBS and C-IBS patients when compared to healthy controls. CONCLUSIONS: Our
      molecular data indicate that quantitative differences exist in specific bacterial
      groups in the microbiota between IBS and healthy subjects. The concentration of
      representatives of Bacteroidetes phylotypes appeared to be the most stable in
      various microbiotops of the gastrointestinal tract. Small intestinal bacterial
      overgrowth in IBS patients was not found. Received data help to suggest
      correlation with the features of the microbiota with clinical form of IBS.
FAU - Loranskaia, I D
AU  - Loranskaia ID
FAU - Boldyreva, M N
AU  - Boldyreva MN
FAU - Lavrent'eva, O A
AU  - Lavrent'eva OA
LA  - rus
PT  - English Abstract
PT  - Journal Article
PL  - Russia (Federation)
TA  - Eksp Klin Gastroenterol
JT  - Eksperimental'naia i klinicheskaia gastroenterologiia = Experimental & clinical
      gastroenterology
JID - 101144944
SB  - IM
MH  - Adolescent
MH  - Adult
MH  - *Bacteria/classification/genetics/isolation & purification
MH  - Female
MH  - Gastric Mucosa/*microbiology
MH  - Humans
MH  - Intestinal Mucosa/*microbiology
MH  - Irritable Bowel Syndrome/genetics/*microbiology
MH  - Male
MH  - Middle Aged
MH  - Real-Time Polymerase Chain Reaction/methods
EDAT- 2013/12/04 06:00
MHDA- 2014/01/01 06:00
CRDT- 2013/12/04 06:00
PST - ppublish
SO  - Eksp Klin Gastroenterol. 2013;(3):15-22.

PMID- 24290320
OWN - NLM
STAT- In-Process
DA  - 20131217
IS  - 0375-0906 (Print)
IS  - 0375-0906 (Linking)
VI  - 78
IP  - 4
DP  - 2013 Oct-Dec
TI  - [The prevalence of irritable bowel symptoms in a population of shopping mall
      visitors in Santiago de Chile].
PG  - 203-10
LID - 10.1016/j.rgmx.2013.07.004 [doi]
LID - S0375-0906(13)00140-7 [pii]
AB  - BACKGROUND: Irritable bowel syndrome (IBS) is a functional gastrointestinal
      disorder characterized by abdominal pain or discomfort that is associated with
      altered bowel habit. Both its prevalence and clinical characteristics vary
      throughout Latin America. A percentage of patients does not seek medical
      attention, therefore a reliable prevalence figure can only be established by
      interviewing non-selected populations. AIMS: To study the prevalence and clinical
      characteristics of IBS symptoms in non-selected subjects in Santiago, Chile.
      METHODS: A total of 437 shopping mall visitors above the age of 15 years (246
      women) participated in the study by answering the Rome II validated questionnaire
      for IBS. The demographic and socioeconomic backgrounds, comorbidities, and a
      family history of IBS were registered. RESULTS: A total of 64.1% subjects
      reported having gastrointestinal symptoms and 28.6% had symptoms suggestive of
      IBS. When the subjects with IBS symptoms were compared with the asymptomatic
      individuals, a predominance of women (65.6 vs. 42.9, P<.001) and a greater
      cholecystectomy frequency (33.6 vs. 12.9% P<.05) were observed in the former. The
      age of symptom onset was 30.4 years. An equal percentage of subjects (42.4%)
      presented with diarrhea and constipation and 15.2% presented with alternating
      IBS. Participants with a higher educational level reported a lower percentage of 
      IBS (P<.05). A family history of the disease was present in 40% of the subjects
      with IBS, compared with 14.9% in the asymptomatic individuals (P<.05). Only 39.2%
      of the subjects had seen a physician for their symptoms and the treatment and
      tests ordered were inappropriate. CONCLUSION: The prevalence of IBS symptoms in
      the population studied is one of the highest described. Therefore, health teams
      should have the necessary knowledge and skill required for its management.
CI  - Copyright (c) 2013 Asociacion Mexicana de Gastroenterologia. Published by Masson 
      Doyma Mexico S.A. All rights reserved.
FAU - Madrid-Silva, A M
AU  - Madrid-Silva AM
AD  - Laboratorio de Enfermedades Funcionales Digestivas, Hospital Clinico Universidad 
      de Chile, Santiago, Chile. Electronic address: anamariamadrid@gmail.com.
FAU - Defilippi-Caffri, C
AU  - Defilippi-Caffri C
AD  - Programa de Fisiologia, ICBM, Facultad de Medicina, Universidad de Chile,
      Santiago, Chile.
FAU - Landskron-Ramos, G
AU  - Landskron-Ramos G
AD  - Laboratorio de Enfermedades Funcionales Digestivas, Hospital Clinico Universidad 
      de Chile, Santiago, Chile.
FAU - Olguin-Herrera, F
AU  - Olguin-Herrera F
AD  - Departamento de Cirugia, Hospital Clinico Universidad de Chile, Santiago, Chile.
FAU - Reyes-Ponce, A
AU  - Reyes-Ponce A
AD  - Oficina de Apoyo a la Investigacion Clinica, Hospital Clinico Universidad de
      Chile, Santiago, Chile.
FAU - Castro-Lara, A
AU  - Castro-Lara A
AD  - Oficina de Apoyo a la Investigacion Clinica, Hospital Clinico Universidad de
      Chile, Santiago, Chile.
FAU - Larrain-Corp, S
AU  - Larrain-Corp S
AD  - Escuela de Medicina, Facultad de Medicina, Universidad de Chile, Santiago, Chile.
FAU - Martinez-Roje, N
AU  - Martinez-Roje N
AD  - Escuela de Medicina, Facultad de Medicina, Universidad de Chile, Santiago, Chile.
FAU - Cortes-Espinoza, J
AU  - Cortes-Espinoza J
AD  - Escuela de Medicina, Facultad de Medicina, Universidad de Chile, Santiago, Chile.
LA  - spa
PT  - English Abstract
PT  - Journal Article
TT  - Prevalencia de sintomas de intestino irritable en poblacion asistente a centros
      comerciales de Santiago de Chile.
DEP - 20131127
PL  - Mexico
TA  - Rev Gastroenterol Mex
JT  - Revista de gastroenterologia de Mexico
JID - 0404271
SB  - IM
OTO - NOTNLM
OT  - Chile
OT  - General population
OT  - Irritable bowel syndrome
OT  - Población general
OT  - Prevalence
OT  - Prevalencia
OT  - Santiago
OT  - Síndrome de intestino irritable
EDAT- 2013/12/03 06:00
MHDA- 2013/12/03 06:00
CRDT- 2013/12/03 06:00
PHST- 2013/01/31 [received]
PHST- 2013/06/28 [revised]
PHST- 2013/07/02 [accepted]
PHST- 2013/11/27 [aheadofprint]
AID - S0375-0906(13)00140-7 [pii]
AID - 10.1016/j.rgmx.2013.07.004 [doi]
PST - ppublish
SO  - Rev Gastroenterol Mex. 2013 Oct-Dec;78(4):203-10. doi:
      10.1016/j.rgmx.2013.07.004. Epub 2013 Nov 27.

PMID- 24290319
OWN - NLM
STAT- In-Process
DA  - 20131217
IS  - 0375-0906 (Print)
IS  - 0375-0906 (Linking)
VI  - 78
IP  - 4
DP  - 2013 Oct-Dec
TI  - [Gut microbiota in health and disease].
PG  - 240-8
LID - 10.1016/j.rgmx.2013.04.004 [doi]
LID - S0375-0906(13)00146-8 [pii]
AB  - Gut microbiota is the community of live microorganisms residing in the digestive 
      tract. There are many groups of researchers worldwide that are working at
      deciphering the collective genome of the human microbiota. Modern techniques for 
      studying the microbiota have made us aware of an important number of
      nonculturable bacteria and of the relation between the microorganisms that live
      inside us and our homeostasis. The microbiota is essential for correct body
      growth, the development of immunity, and nutrition. Certain epidemics affecting
      humanity such as asthma and obesity may possibly be explained, at least
      partially, by alterations in the microbiota. Dysbiosis has been associated with a
      series of gastrointestinal disorders that include non-alcoholic fatty liver
      disease, celiac disease, and irritable bowel syndrome. The present article deals 
      with the nomenclature, modern study techniques, and functions of gut microbiota, 
      and its relation to health and disease.
CI  - Copyright (c) 2013 Asociacion Mexicana de Gastroenterologia. Published by Masson 
      Doyma Mexico S.A. All rights reserved.
FAU - Icaza-Chavez, M E
AU  - Icaza-Chavez ME
AD  - Titular de Gastroenterologia, Universidad Anahuac Mayab, Hospital Star Medica de 
      Merida, Merida, Yucatan, Mexico. Electronic address: maruicaza@gmail.com.
LA  - spa
PT  - English Abstract
PT  - Journal Article
TT  - Microbiota intestinal en la salud y la enfermedad.
DEP - 20131128
PL  - Mexico
TA  - Rev Gastroenterol Mex
JT  - Revista de gastroenterologia de Mexico
JID - 0404271
SB  - IM
OTO - NOTNLM
OT  - Disbiosis
OT  - Dysbiosis
OT  - Intestine
OT  - Intestino
OT  - Irritable bowel syndrome
OT  - Microbioma
OT  - Microbiome
OT  - Microbiota
OT  - Obesidad
OT  - Obesity
OT  - Síndrome de intestino irritable
EDAT- 2013/12/03 06:00
MHDA- 2013/12/03 06:00
CRDT- 2013/12/03 06:00
PHST- 2013/02/25 [received]
PHST- 2013/04/13 [revised]
PHST- 2013/04/16 [accepted]
PHST- 2013/11/28 [aheadofprint]
AID - S0375-0906(13)00146-8 [pii]
AID - 10.1016/j.rgmx.2013.04.004 [doi]
PST - ppublish
SO  - Rev Gastroenterol Mex. 2013 Oct-Dec;78(4):240-8. doi: 10.1016/j.rgmx.2013.04.004.
      Epub 2013 Nov 28.

PMID- 24287303
OWN - NLM
STAT- MEDLINE
DA  - 20131220
DCOM- 20140218
IS  - 1528-0012 (Electronic)
IS  - 0016-5085 (Linking)
VI  - 146
IP  - 1
DP  - 2014 Jan
TI  - Role of dietary FODMAPs in IBS-related symptoms.
PG  - 1
LID - 10.1053/j.gastro.2013.11.019 [doi]
LID - S0016-5085(13)01665-X [pii]
FAU - Lowe, Anson W
AU  - Lowe AW
FAU - Moseley, Richard H
AU  - Moseley RH
LA  - eng
PT  - Comment
PT  - Journal Article
DEP - 20131125
PL  - United States
TA  - Gastroenterology
JT  - Gastroenterology
JID - 0374630
SB  - AIM
SB  - IM
CON - Gastroenterology. 2014 Jan;146(1):67-75.e5. PMID: 24076059
MH  - Female
MH  - Humans
MH  - Irritable Bowel Syndrome/*diet therapy
MH  - Male
EDAT- 2013/11/30 06:00
MHDA- 2014/02/19 06:00
CRDT- 2013/11/30 06:00
PHST- 2013/11/25 [aheadofprint]
AID - S0016-5085(13)01665-X [pii]
AID - 10.1053/j.gastro.2013.11.019 [doi]
PST - ppublish
SO  - Gastroenterology. 2014 Jan;146(1):1. doi: 10.1053/j.gastro.2013.11.019. Epub 2013
      Nov 25.

PMID- 24286617
OWN - NLM
STAT- In-Process
DA  - 20140219
IS  - 1365-2982 (Electronic)
IS  - 1350-1925 (Linking)
VI  - 26
IP  - 3
DP  - 2014 Mar
TI  - Reduced E-cadherin expression is associated with abdominal pain and symptom
      duration in a study of alternating and diarrhea predominant IBS.
PG  - 316-25
LID - 10.1111/nmo.12262 [doi]
AB  - BACKGROUND: Increased intestinal permeability and altered expression of tight
      junction (TJ) proteins may be implicated in the pathogenesis of irritable bowel
      syndrome (IBS). This study aimed to investigate the expression of adherens
      junction (AJ) protein E-cadherin and TJ proteins zonula occludens (ZO)-1 and
      claudin (CLD)-1 and associations with IBS symptoms. METHODS: Junctional proteins 
      were immunostained in cecal biopsy tissue of Rome II IBS patients (n = 34)
      comprising both alternating (IBS-A) and diarrhea predominant (IBS-D) subtypes,
      and controls (n = 12). IBS symptom duration, abdominal pain severity and stool
      frequency were assessed for IBS patients. Protein expression was determined by
      immunofluorescence. KEY RESULTS: E-cadherin and ZO-1 protein expression was
      significantly lower (p = 0.03 and p = 0.016, respectively) in the cecal surface
      epithelium of the IBS group comprising both IBS-A and IBS-D subtypes. CLD-1
      expression was not significantly altered compared with controls. On subtype
      analysis, ZO-1 expression was significantly reduced in both IBS-A and IBS-D
      compared with controls, whereas E-cadherin was reduced only in IBS-A. Lower
      E-cadherin expression was associated with longer symptoms duration specifically
      in IBS-A patients (rs = -0.76, p = 0.004). Reduced E-cadherin associated with
      abdominal pain severity in the overall IBS group (rs = -0.36, p = 0.041), but
      this association was unrelated to IBS subtype. CONCLUSIONS & INFERENCES:
      E-cadherin protein expression in the cecum was significantly lower in IBS-A
      compared with controls and associated with longstanding symptoms. E-cadherin was 
      further associated with abdominal pain severity in the IBS group overall, but
      unrelated to IBS subtype. Altered E-cadherin expression may provide novel
      insights into mechanisms underlying intestinal barrier dysfunction in IBS.
CI  - (c) 2013 John Wiley & Sons Ltd.
FAU - Wilcz-Villega, E
AU  - Wilcz-Villega E
AD  - Department of Clinical Medicine, Trinity Centre for Health Sciences, Adelaide &
      Meath Hospital, Dublin, Ireland.
FAU - McClean, S
AU  - McClean S
FAU - O'Sullivan, M
AU  - O'Sullivan M
LA  - eng
PT  - Journal Article
PT  - Research Support, Non-U.S. Gov't
DEP - 20131129
PL  - England
TA  - Neurogastroenterol Motil
JT  - Neurogastroenterology and motility : the official journal of the European
      Gastrointestinal Motility Society
JID - 9432572
SB  - IM
OTO - NOTNLM
OT  - E-cadherin
OT  - ZO-1
OT  - adherens junction proteins
OT  - intestinal permeability
OT  - irritable bowel syndrome (IBS)
OT  - tight junction proteins
EDAT- 2013/11/30 06:00
MHDA- 2013/11/30 06:00
CRDT- 2013/11/30 06:00
PHST- 2013/07/16 [received]
PHST- 2013/10/23 [accepted]
PHST- 2013/11/29 [aheadofprint]
AID - 10.1111/nmo.12262 [doi]
PST - ppublish
SO  - Neurogastroenterol Motil. 2014 Mar;26(3):316-25. doi: 10.1111/nmo.12262. Epub
      2013 Nov 29.

PMID- 24286462
OWN - NLM
STAT- In-Process
DA  - 20140107
IS  - 1601-183X (Electronic)
IS  - 1601-183X (Linking)
VI  - 13
IP  - 1
DP  - 2014 Jan
TI  - Microbial genes, brain & behaviour - epigenetic regulation of the gut-brain axis.
PG  - 69-86
LID - 10.1111/gbb.12109 [doi]
AB  - To date, there is rapidly increasing evidence for host-microbe interaction at
      virtually all levels of complexity, ranging from direct cell-to-cell
      communication to extensive systemic signalling, and involving various organs and 
      organ systems, including the central nervous system. As such, the discovery that 
      differential microbial composition is associated with alterations in behaviour
      and cognition has significantly contributed to establishing the
      microbiota-gut-brain axis as an extension of the well-accepted gut-brain axis
      concept. Many efforts have been focused on delineating a role for this axis in
      health and disease, ranging from stress-related disorders such as depression,
      anxiety and irritable bowel syndrome to neurodevelopmental disorders such as
      autism. There is also a growing appreciation of the role of epigenetic mechanisms
      in shaping brain and behaviour. However, the role of epigenetics in informing
      host-microbe interactions has received little attention to date. This is despite 
      the fact that there are many plausible routes of interaction between epigenetic
      mechanisms and the host-microbiota dialogue. From this new perspective we put
      forward novel, yet testable, hypotheses. Firstly, we suggest that gut-microbial
      products can affect chromatin plasticity within their host's brain that in turn
      leads to changes in neuronal transcription and eventually alters host behaviour. 
      Secondly, we argue that the microbiota is an important mediator of
      gene-environment interactions. Finally, we reason that the microbiota itself may 
      be viewed as an epigenetic entity. In conclusion, the fields of
      (neuro)epigenetics and microbiology are converging at many levels and more
      interdisciplinary studies are necessary to unravel the full range of this
      interaction.
CI  - (c) 2013 John Wiley & Sons Ltd and International Behavioural and Neural Genetics 
      Society.
FAU - Stilling, R M
AU  - Stilling RM
AD  - Alimentary Pharmabiotic Center.
FAU - Dinan, T G
AU  - Dinan TG
FAU - Cryan, J F
AU  - Cryan JF
LA  - eng
PT  - Journal Article
PT  - Research Support, Non-U.S. Gov't
DEP - 20131227
PL  - England
TA  - Genes Brain Behav
JT  - Genes, brain, and behavior
JID - 101129617
SB  - IM
OTO - NOTNLM
OT  - Anxiety
OT  - Gut
OT  - HDAC
OT  - cognition
OT  - depression
OT  - epigenetics
OT  - germ-free
OT  - histone modification
OT  - hologenome
OT  - learning
OT  - microbiome
OT  - microbiota
OT  - nucleomodulin
OT  - probiotic
OT  - stress
EDAT- 2013/11/30 06:00
MHDA- 2013/11/30 06:00
CRDT- 2013/11/30 06:00
PHST- 2013/10/21 [received]
PHST- 2013/11/13 [revised]
PHST- 2013/11/25 [accepted]
PHST- 2013/12/27 [aheadofprint]
AID - 10.1111/gbb.12109 [doi]
PST - ppublish
SO  - Genes Brain Behav. 2014 Jan;13(1):69-86. doi: 10.1111/gbb.12109. Epub 2013 Dec
      27.

PMID- 24286461
OWN - NLM
STAT- MEDLINE
DA  - 20131129
DCOM- 20140729
IS  - 2046-4924 (Electronic)
IS  - 1366-5278 (Linking)
VI  - 17
IP  - 55
DP  - 2013 Nov
TI  - Faecal calprotectin testing for differentiating amongst inflammatory and
      non-inflammatory bowel diseases: systematic review and economic evaluation.
PG  - xv-xix, 1-211
LID - 10.3310/hta17550 [doi]
AB  - BACKGROUND: Irritable bowel syndrome (IBS) is common, and causes pain, bloating
      and diarrhoea and/or constipation. It is a troublesome condition that reduces the
      quality of life but causes no permanent damage. Inflammatory bowel disease (IBD) 
      comprises mainly ulcerative colitis (UC) and Crohn's disease (CD). Both cause
      serious complications and may lead to sections of the bowel having to be removed,
      although this is more common with CD. The presenting symptoms of IBS and IBD can 
      be similar. Distinguishing them on clinical signs and symptoms can be difficult. 
      Until recently, colonoscopy was often required to rule out IBD. In younger
      people, > 60% of colonoscopies showed no abnormality. Faecal calprotectin (FC) is
      a protein released by the white blood cells, neutrophils, found in inflamed areas
      of the bowel in IBD. Determining the level of FC in stool samples may help
      distinguish IBS from IBD. OBJECTIVE: To review the value of FC for distinguishing
      between IBD and non-IBD. DATA SOURCES: Sources included MEDLINE, EMBASE, The
      Cochrane Library, Web of Science, websites of journals and the European Crohn's
      and Colitis Organisation (conference abstracts 2012 and 2013), and contact with
      experts. REVIEW METHODS: Systematic review and economic modelling. Review Manager
      (RevMan) version 5.2 (The Cochrane Collaboration, The Nordic Cochrane Centre,
      Copenhagen, Denmark) was used for most analysis, with statistical analyses done
      in Stata version 12 (StataCorp LP, College Station, TX, USA). Forest plots and
      receiver operating characteristic curves were produced. Quality Assessment of
      Diagnostic Accuracy Studies was used for quality assessment. Economic modelling
      was done in Microsoft Excel 2010 (Microsoft Corporation, Redmond, WA, USA).
      LIMITATIONS: Studies were often small, most used only one calprotectin cut-off
      level, and nearly all came from secondary care populations. RESULTS: Twenty-eight
      studies provided data for 2 x 2 tables and were included in meta-analyses, with
      seven in the most important comparison in adults (IBS vs. IBD) and eight in the
      key comparison in paediatrics (IBD vs. non-IBD). Most studies used laboratory
      enzyme-linked immunosorbent assay (ELISA) tests. For distinguishing between IBD
      and IBS in adults, these gave pooled sensitivity of 93% and specificity of 94% at
      FC cut-off level of 50 microg/g. Sensitivities at that cut-off ranged from 83% to
      100%, and specificities from 60% to 100%. For distinguishing between IBD and
      non-IBD in paediatric populations with ELISA tests, sensitivities ranged from 95%
      to 100% at cut-off of 50 microg/g and specificities of 44-93%. Few studies used
      point-of-care testing but that seemed as reliable as ELISA, though perhaps less
      specific. The evidence did not provide any grounds for preferring one test over
      others on clinical effectiveness grounds. FC testing in primary care could reduce
      the need for referral and colonoscopies. Any quality-adjusted life-year gains are
      likely to be small because of the low prevalence of IBD and the high
      sensitivities of all of the tests, resulting in few false negatives with IBD.
      However, considerable savings could accrue. Areas of uncertainty include the
      optimum management of people with borderline results (50-150 microg/g), most of
      whom do not have IBD. Repeat testing may be appropriate before referral.
      CONCLUSIONS: Faecal calprotectin can be a highly sensitive way of detecting IBD, 
      although there are inevitably trade-offs between sensitivity and specificity,
      with some false positives (IBS with positive calprotectin) if a low calprotectin 
      cut-off is used. In most cases, a negative calprotectin rules out IBD, thereby
      sparing most people with IBS from having to have invasive investigations, such as
      colonoscopy. STUDY REGISTRATION: PROSPERO CRD 42012003287. FUNDING: The National 
      Institute for Health Research Health Technology Assessment programme.
FAU - Waugh, N
AU  - Waugh N
AD  - Warwick Evidence, Division of Health Sciences, Warwick Medical School, Coventry, 
      UK.
FAU - Cummins, E
AU  - Cummins E
FAU - Royle, P
AU  - Royle P
FAU - Kandala, N-B
AU  - Kandala NB
FAU - Shyangdan, D
AU  - Shyangdan D
FAU - Arasaradnam, R
AU  - Arasaradnam R
FAU - Clar, C
AU  - Clar C
FAU - Johnston, R
AU  - Johnston R
LA  - eng
PT  - Journal Article
PT  - Research Support, Non-U.S. Gov't
PT  - Review
PL  - England
TA  - Health Technol Assess
JT  - Health technology assessment (Winchester, England)
JID - 9706284
RN  - 0 (Leukocyte L1 Antigen Complex)
SB  - IM
CIN - Ann Intern Med. 2014 Apr 15;160(8):JC13. PMID: 24733218
MH  - Adult
MH  - Child
MH  - Colonoscopy/adverse effects/*economics
MH  - Cost-Benefit Analysis
MH  - Databases, Bibliographic
MH  - Diagnosis, Differential
MH  - Enzyme-Linked Immunosorbent Assay/economics
MH  - Feces/chemistry
MH  - Great Britain
MH  - Humans
MH  - Inflammatory Bowel Diseases/complications/*diagnosis/economics
MH  - Irritable Bowel Syndrome/complications/*diagnosis/economics
MH  - Leukocyte L1 Antigen Complex/*analysis/economics
MH  - Middle Aged
MH  - Quality-Adjusted Life Years
MH  - Sensitivity and Specificity
EDAT- 2013/11/30 06:00
MHDA- 2014/07/30 06:00
CRDT- 2013/11/30 06:00
AID - 10.3310/hta17550 [doi]
PST - ppublish
SO  - Health Technol Assess. 2013 Nov;17(55):xv-xix, 1-211. doi: 10.3310/hta17550.

PMID- 24286351
OWN - NLM
STAT- In-Process
DA  - 20140219
IS  - 1398-9995 (Electronic)
IS  - 0105-4538 (Linking)
VI  - 69
IP  - 3
DP  - 2014 Mar
TI  - Histamine and gut mucosal immune regulation.
PG  - 273-81
LID - 10.1111/all.12330 [doi]
AB  - Histamine is a biogenic amine with extensive effects on many cell types, mediated
      by the activation of its four receptors (H1R-H4R). Distinct effects are dependent
      on receptor subtypes and their differential expression. Within the
      gastrointestinal tract, histamine is present at relatively high concentrations,
      particularly during inflammatory responses. In this review, we discuss the
      immunoregulatory influence of histamine on a number of gastrointestinal
      disorders, including food allergy, scombroid food poisoning, histamine
      intolerance, irritable bowel syndrome, and inflammatory bowel disease. It is
      clear that the effects of histamine on mucosal immune homeostasis are dependent
      on expression and activity of the four currently known histamine receptors;
      however, the relative protective or pathogenic effects of histamine on
      inflammatory processes within the gut are still poorly defined and require
      further investigation.
CI  - (c) 2013 John Wiley & Sons A/S. Published by John Wiley & Sons Ltd.
FAU - Smolinska, S
AU  - Smolinska S
AD  - Department of Clinical Immunology, Wroclaw Medical University, Wroclaw, Poland;
      'ALL-MED' Medical Research Institute, Wroclaw, Poland.
FAU - Jutel, M
AU  - Jutel M
FAU - Crameri, R
AU  - Crameri R
FAU - O'Mahony, L
AU  - O'Mahony L
LA  - eng
PT  - Journal Article
PT  - Research Support, Non-U.S. Gov't
DEP - 20131129
PL  - Denmark
TA  - Allergy
JT  - Allergy
JID - 7804028
SB  - IM
OTO - NOTNLM
OT  - allergy
OT  - histamine
OT  - inflammation
OT  - microbial metabolites
OT  - mucosal immunology
EDAT- 2013/11/30 06:00
MHDA- 2013/11/30 06:00
CRDT- 2013/11/30 06:00
PHST- 2013/10/21 [accepted]
PHST- 2013/11/29 [aheadofprint]
AID - 10.1111/all.12330 [doi]
PST - ppublish
SO  - Allergy. 2014 Mar;69(3):273-81. doi: 10.1111/all.12330. Epub 2013 Nov 29.

PMID- 24285775
OWN - NLM
STAT- MEDLINE
DA  - 20140609
DCOM- 20140728
IS  - 1468-3288 (Electronic)
IS  - 0017-5749 (Linking)
VI  - 63
IP  - 7
DP  - 2014 Jul
TI  - Increased kappa-opioid receptor expression and function during chronic visceral
      hypersensitivity.
PG  - 1199-200
LID - 10.1136/gutjnl-2013-306240 [doi]
FAU - Hughes, Patrick A
AU  - Hughes PA
AD  - Nerve-Gut Research Laboratory, Discipline of Medicine, Faculty of Health
      Sciences, The University of Adelaide, Adelaide, South Australia, Australia
      Department of Gastroenterology and Hepatology, Hanson Institute, Royal Adelaide
      Hospital, Adelaide, South Australia, Australia.
FAU - Castro, Joel
AU  - Castro J
AD  - Nerve-Gut Research Laboratory, Discipline of Medicine, Faculty of Health
      Sciences, The University of Adelaide, Adelaide, South Australia, Australia
      Department of Gastroenterology and Hepatology, Hanson Institute, Royal Adelaide
      Hospital, Adelaide, South Australia, Australia.
FAU - Harrington, Andrea M
AU  - Harrington AM
AD  - Nerve-Gut Research Laboratory, Discipline of Medicine, Faculty of Health
      Sciences, The University of Adelaide, Adelaide, South Australia, Australia
      Department of Gastroenterology and Hepatology, Hanson Institute, Royal Adelaide
      Hospital, Adelaide, South Australia, Australia.
FAU - Isaacs, Nicole
AU  - Isaacs N
AD  - Nerve-Gut Research Laboratory, Discipline of Medicine, Faculty of Health
      Sciences, The University of Adelaide, Adelaide, South Australia, Australia.
FAU - Moretta, Melissa
AU  - Moretta M
AD  - Nerve-Gut Research Laboratory, Discipline of Medicine, Faculty of Health
      Sciences, The University of Adelaide, Adelaide, South Australia, Australia.
FAU - Hicks, Gareth A
AU  - Hicks GA
AD  - Tioga Pharmaceuticals Inc., San Diego, California, USA.
FAU - Urso, David M
AU  - Urso DM
AD  - Tioga Pharmaceuticals Inc., San Diego, California, USA.
FAU - Brierley, Stuart M
AU  - Brierley SM
AD  - Nerve-Gut Research Laboratory, Discipline of Medicine, Faculty of Health
      Sciences, The University of Adelaide, Adelaide, South Australia, Australia
      Department of Gastroenterology and Hepatology, Hanson Institute, Royal Adelaide
      Hospital, Adelaide, South Australia, Australia Discipline of Physiology, Faculty 
      of Health Sciences, The University of Adelaide, Adelaide, South Australia,
      Australia.
LA  - eng
PT  - Comment
PT  - Letter
PT  - Research Support, Non-U.S. Gov't
DEP - 20131127
PL  - England
TA  - Gut
JT  - Gut
JID - 2985108R
SB  - AIM
SB  - IM
CON - Gut. 2013 Oct;62(10):1456-65. PMID: 22767422
MH  - Animals
MH  - Female
MH  - Humans
MH  - Irritable Bowel Syndrome/*immunology
MH  - Male
MH  - Neuroimmunomodulation/*physiology
OTO - NOTNLM
OT  - Abdominal Pain
OT  - Irritable Bowel Syndrome
OT  - Pharmacotherapy
EDAT- 2013/11/29 06:00
MHDA- 2014/07/30 06:00
CRDT- 2013/11/29 06:00
PHST- 2013/11/27 [aheadofprint]
AID - gutjnl-2013-306240 [pii]
AID - 10.1136/gutjnl-2013-306240 [doi]
PST - ppublish
SO  - Gut. 2014 Jul;63(7):1199-200. doi: 10.1136/gutjnl-2013-306240. Epub 2013 Nov 27.

PMID- 24285463
OWN - NLM
STAT- MEDLINE
DA  - 20131128
DCOM- 20140415
IS  - 1899-5276 (Print)
IS  - 1899-5276 (Linking)
VI  - 22
IP  - 5
DP  - 2013 Sep-Oct
TI  - The therapeutic effect of probiotic bacteria on gastrointestinal diseases.
PG  - 759-66
AB  - The cause of many gastrointestinal diseases, such as irritable bowel syndrome,
      chronic inflammatory bowel disease: inflammatory and necrotizing enterocolitis or
      diarrhea: infectious, traveler's diarrhea, and diarrhea caused by antibiotic
      treatment is an imbalance of intestinal microflora. Probiotics are live
      microorganisms, which administered in sufficient quantities, have beneficial
      health effects. The phenomenon of eating probiotic products started 100 years
      ago, when the first reports showed beneficial effects of probiotic bacteria on
      human health. Since then, probiotic preparations have become an essential element
      in the prevention and treatment of certain diseases. Currently, probiotics are of
      the utmost importance in supporting the treatment of gastrointestinal diseases
      and autoimmune disorders. Probiotic microorganisms are primarily lactic
      acid-producing bacteria of the general Lactobacillus, Bifidobacterium. Many
      studies have confirmed the beneficial effects of probiotics, particularly in the 
      treatment of acute diarrhea. This applies in particular to diarrhea of viral
      etiology, especially in infants and young children.
FAU - Sarowska, Jolanta
AU  - Sarowska J
AD  - Department of Basic Sciences, Wroclaw Medical University, Poland.
FAU - Choroszy-Krol, Irena
AU  - Choroszy-Krol I
FAU - Regulska-Ilow, Bozena
AU  - Regulska-Ilow B
FAU - Frej-Madrzak, Magdalena
AU  - Frej-Madrzak M
FAU - Jama-Kmiecik, Agnieszka
AU  - Jama-Kmiecik A
LA  - eng
PT  - Journal Article
PT  - Review
PL  - Poland
TA  - Adv Clin Exp Med
JT  - Advances in clinical and experimental medicine : official organ Wroclaw Medical
      University
JID - 101138582
SB  - IM
MH  - Animals
MH  - Diarrhea/drug therapy
MH  - Enterocolitis, Necrotizing/drug therapy
MH  - Gastrointestinal Diseases/*drug therapy/prevention & control
MH  - Humans
MH  - Inflammatory Bowel Diseases/drug therapy
MH  - Irritable Bowel Syndrome/drug therapy
MH  - Probiotics/pharmacology/*therapeutic use
EDAT- 2013/11/29 06:00
MHDA- 2014/04/16 06:00
CRDT- 2013/11/29 06:00
PST - ppublish
SO  - Adv Clin Exp Med. 2013 Sep-Oct;22(5):759-66.

PMID- 24283458
OWN - NLM
STAT- In-Process
DA  - 20140307
IS  - 1478-6362 (Electronic)
IS  - 1478-6354 (Linking)
VI  - 15
IP  - 6
DP  - 2013
TI  - Remarkable prevalence of coeliac disease in patients with irritable bowel
      syndrome plus fibromyalgia in comparison with those with isolated irritable bowel
      syndrome: a case-finding study.
PG  - R201
AB  - INTRODUCTION: Irritable bowel syndrome (IBS) and fibromyalgia syndrome (FMS) are 
      two common central sensitization disorders frequently associated in the same
      patient, and some of these patients with IBS plus FMS (IBS/FMS) could actually be
      undiagnosed of coeliac disease (CD). The present study was an active case finding
      for CD in two IBS cohorts, one constituted by IBS/FMS subjects and the other by
      people with isolated IBS. METHODS: A total of 104 patients (89.4% females)
      fulfilling the 1990 ACR criteria for FMS and the Rome III criteria for IBS
      classification and 125 unrelated age- and sex-matched IBS patients without FMS
      underwent the following studies: haematological, coagulation and biochemistry
      tests, serological and genetic markers for CD (i.e., tissue transglutaminase 2
      (tTG-2) and major histocompatibility complex HLA-DQ2/HLA-DQ8), multiple gastric
      and duodenal biopsies, FMS tender points (TPs), Fibromyalgia Impact Questionnaire
      (FIQ), Health Assessment Questionnaire (HAQ), 36-Item Short Form Health Survey
      (SF-36) and Visual Analogue Scales (VASs) for tiredness and gastrointestinal
      complaints. RESULTS: As a whole, IBS/FMS patients scored much worse in quality of
      life and VAS scores than those with isolated IBS (P < 0.001). Seven subjects
      (6.7%) from the IBS/FMS group displayed HLA-DQ2/HLA-DQ8 positivity, high tTG-2
      serum levels and duodenal villous atrophy, concordant with CD. Interestingly
      enough, these seven patients were started on a gluten-free diet (GFD), showing a 
      remarkable improvement in their digestive and systemic symptoms on follow-up.
      CONCLUSIONS: The findings of this screening indicate that a non-negligible
      percentage of IBS/FMS patients are CD patients, whose symptoms can improve and in
      whom long-term CD-related complications might possibly be prevented with a strict
      lifelong GFD.
FAU - Rodrigo, Luis
AU  - Rodrigo L
FAU - Blanco, Ignacio
AU  - Blanco I
FAU - Bobes, Julio
AU  - Bobes J
FAU - de Serres, Frederick J
AU  - de Serres FJ
LA  - eng
PT  - Journal Article
PL  - England
TA  - Arthritis Res Ther
JT  - Arthritis research & therapy
JID - 101154438
SB  - IM
PMC - PMC3978893
OID - NLM: PMC3978893
EDAT- 2013/11/29 06:00
MHDA- 2013/11/29 06:00
CRDT- 2013/11/29 06:00
PHST- 2013/05/18 [received]
PHST- 2013/11/18 [accepted]
PHST- 2013/11/27 [aheadofprint]
AID - ar4391 [pii]
AID - 10.1186/ar4391 [doi]
PST - ppublish
SO  - Arthritis Res Ther. 2013;15(6):R201.

PMID- 24283351
OWN - NLM
STAT- MEDLINE
DA  - 20131209
DCOM- 20140513
IS  - 1472-6882 (Electronic)
IS  - 1472-6882 (Linking)
VI  - 13
DP  - 2013
TI  - Comparison of the antibacterial activity of essential oils and extracts of
      medicinal and culinary herbs to investigate potential new treatments for
      irritable bowel syndrome.
PG  - 338
LID - 10.1186/1472-6882-13-338 [doi]
AB  - BACKGROUND: Irritable bowel syndrome (IBS) is a common functional
      gastrointestinal disorder, which may result from alteration of the
      gastrointestinal microbiota following gastrointestinal infection, or with
      intestinal dysbiosis or small intestinal bacterial overgrowth. This may be
      treated with antibiotics, but there is concern that widespread antibiotic use
      might lead to antibiotic resistance. Some herbal medicines have been shown to be 
      beneficial, but their mechanism(s) of action remain incompletely understood. To
      try to understand whether antibacterial properties might be involved in the
      efficacy of these herbal medicines, and to investigate potential new treatments
      for IBS, we have conducted a preliminary study in vitro to compare the
      antibacterial activity of the essential oils of culinary and medicinal herbs
      against the bacterium, Esherichia coli. METHODS: Essential oils were tested for
      their ability to inhibit E. coli growth in disc diffusion assays and in liquid
      culture, and to kill E. coli in a zone of clearance assay. Extracts of coriander,
      lemon balm and spearmint leaves were tested for their antibacterial activity in
      the disc diffusion assay. Disc diffusion and zone of clearance assays were
      analysed by two-tailed t tests whereas ANOVA was performed for the turbidometric 
      assays. RESULTS: Most of the oils exhibited antibacterial activity in all three
      assays, however peppermint, lemon balm and coriander seed oils were most potent, 
      with peppermint and coriander seed oils being more potent than the antibiotic
      rifaximin in the disc diffusion assay. The compounds present in these oils were
      identified by gas chromatography mass spectrometry. Finally, extracts were made
      of spearmint, lemon balm and coriander leaves with various solvents and these
      were tested for their antibacterial activity against E. coli in the disc
      diffusion assay. In each case, extracts made with ethanol and methanol exhibited 
      potent antibacterial activity. CONCLUSIONS: Many of the essential oils had
      antibacterial activity in the three assays, suggesting that they would be good
      candidates for testing in clinical trials. The observed antibacterial activity of
      ethanolic extracts of coriander, lemon balm and spearmint leaves suggests a
      mechanistic explanation for the efficacy of a mixture of coriander, lemon balm
      and mint extracts against IBS in a published clinical trial.
FAU - Thompson, Aiysha
AU  - Thompson A
AD  - Biochemistry Group, College of Medicine, Care of Grove Reception, Swansea
      University, Singleton Park, Swansea SA2 8PP, UK. paula.row@cantab.net.
FAU - Meah, Dilruba
AU  - Meah D
FAU - Ahmed, Nadia
AU  - Ahmed N
FAU - Conniff-Jenkins, Rebecca
AU  - Conniff-Jenkins R
FAU - Chileshe, Emma
AU  - Chileshe E
FAU - Phillips, Chris O
AU  - Phillips CO
FAU - Claypole, Tim C
AU  - Claypole TC
FAU - Forman, Dan W
AU  - Forman DW
FAU - Row, Paula E
AU  - Row PE
LA  - eng
PT  - Journal Article
DEP - 20131128
PL  - England
TA  - BMC Complement Altern Med
JT  - BMC complementary and alternative medicine
JID - 101088661
RN  - 0 (Anti-Bacterial Agents)
RN  - 0 (Oils, Volatile)
RN  - 0 (Plant Extracts)
RN  - 0 (Plant Oils)
SB  - IM
MH  - Analysis of Variance
MH  - Anti-Bacterial Agents/*pharmacology
MH  - Citrus/chemistry
MH  - Coriandrum/chemistry
MH  - Escherichia coli/drug effects
MH  - Mentha/chemistry
MH  - Microbial Sensitivity Tests
MH  - Microbial Viability/*drug effects
MH  - Nephelometry and Turbidimetry
MH  - Oils, Volatile/*pharmacology
MH  - Plant Extracts/*pharmacology
MH  - Plant Leaves/chemistry
MH  - Plant Oils/pharmacology
EDAT- 2013/11/29 06:00
MHDA- 2014/05/14 06:00
CRDT- 2013/11/29 06:00
PHST- 2012/10/17 [received]
PHST- 2013/11/21 [accepted]
PHST- 2013/11/28 [aheadofprint]
AID - 1472-6882-13-338 [pii]
AID - 10.1186/1472-6882-13-338 [doi]
PST - epublish
SO  - BMC Complement Altern Med. 2013 Nov 28;13:338. doi: 10.1186/1472-6882-13-338.

PMID- 24282051
OWN - NLM
STAT- MEDLINE
DA  - 20140421
DCOM- 20140610
IS  - 1573-2568 (Electronic)
IS  - 0163-2116 (Linking)
VI  - 59
IP  - 5
DP  - 2014 May
TI  - Colonic mucosal immune activity in irritable bowel syndrome: comparison with
      healthy controls and patients with ulcerative colitis.
PG  - 1001-11
LID - 10.1007/s10620-013-2930-4 [doi]
AB  - BACKGROUND AND AIM: Mucosal immune activity may participate in irritable bowel
      syndrome (IBS) pathogenesis. Mast- and T cell numbers from patients with IBS or
      ulcerative colitis (UC) and healthy controls were determined. METHODS: Between
      November 2007 and May 2012, patients with diarrhea-predominant IBS (D-IBS, n =
      83), 49 patients with UC, and 25 healthy controls were recruited. Of the UC
      group, 28 were in remission and 21 had mildly active UC. Biopsies from each colon
      segment were subjected to immunohistochemical analysis. The mast cells,
      intraepithelial lymphocytes (IELs), and lamina proprial lymphocytes (LPLs) were
      counted. RESULTS: Compared to the healthy controls, the patients with D-IBS, UC
      in remission, and mildly active UC had significantly higher mean colorectal
      mucosal mast-cell, IEL, and LPL counts. Comparison with the colon segments
      (ascending, transverse, descending, and sigmoid segments) that had once been
      involved in UC (in the patients with remission) revealed that the D-IBS colons
      had similar immune-cell counts. However, they had significantly fewer immune
      cells than the colon segments that presently showed involvement in the patients
      with mildly-activated UC. The mast-cell and IEL counts were similar in the D-IBS 
      rectums and once-involved UC rectums but significantly higher in the
      presently-involved UC rectums. However, both the once-involved and
      presently-involved UC rectums had significantly higher LPL counts than the D-IBS 
      rectums. CONCLUSIONS: Patients with D-IBS had significantly higher colonic
      mucosal immune-cell counts than healthy controls but had similar counts to
      patients with UC in remission. The symptoms in both conditions may originate from
      low-grade inflammation in the colonic mucosa.
FAU - Ahn, Ji Yong
AU  - Ahn JY
AD  - Department of Internal Medicine, Chung-Ang University College of Medicine, 221
      Heukseok-dong, Dongjak-gu, Seoul, 156-756, Republic of Korea, ji110@hanmail.net.
FAU - Lee, Kyung Hun
AU  - Lee KH
FAU - Choi, Chang Hwan
AU  - Choi CH
FAU - Kim, Ju Wan
AU  - Kim JW
FAU - Lee, Hyun Woong
AU  - Lee HW
FAU - Kim, Jeong Wook
AU  - Kim JW
FAU - Kim, Mi Kyung
AU  - Kim MK
FAU - Kwon, Gui Young
AU  - Kwon GY
FAU - Han, Seungbong
AU  - Han S
FAU - Kim, Seong-Eun
AU  - Kim SE
FAU - Kim, Sung Min
AU  - Kim SM
FAU - Chang, Sae Kyung
AU  - Chang SK
LA  - eng
PT  - Journal Article
DEP - 20131127
PL  - United States
TA  - Dig Dis Sci
JT  - Digestive diseases and sciences
JID - 7902782
SB  - AIM
SB  - IM
CIN - Dig Dis Sci. 2014 May;59(5):897-8. PMID: 24445729
MH  - Adult
MH  - Case-Control Studies
MH  - Colitis, Ulcerative/*immunology
MH  - Colon/cytology/*immunology/pathology
MH  - Female
MH  - Health Surveys
MH  - Humans
MH  - Intestinal Mucosa/cytology/*immunology/pathology
MH  - Irritable Bowel Syndrome/*immunology
MH  - Male
MH  - Middle Aged
MH  - Quality of Life
MH  - Questionnaires
EDAT- 2013/11/28 06:00
MHDA- 2014/06/11 06:00
CRDT- 2013/11/28 06:00
PHST- 2013/04/23 [received]
PHST- 2013/10/18 [accepted]
PHST- 2013/11/27 [aheadofprint]
AID - 10.1007/s10620-013-2930-4 [doi]
PST - ppublish
SO  - Dig Dis Sci. 2014 May;59(5):1001-11. doi: 10.1007/s10620-013-2930-4. Epub 2013
      Nov 27.

PMID- 24280469
OWN - NLM
STAT- MEDLINE
DA  - 20131127
DCOM- 20140715
IS  - 1873-6963 (Electronic)
IS  - 0965-2299 (Linking)
VI  - 21
IP  - 6
DP  - 2013 Dec
TI  - A clinical observation of irritable bowel syndrome treated by traditional Chinese
      spinal orthopedic manipulation.
PG  - 613-7
LID - 10.1016/j.ctim.2013.09.005 [doi]
LID - S0965-2299(13)00163-5 [pii]
AB  - OBJECTIVE: To evaluate the clinical effect of Traditional Chinese Spinal
      Orthopedic Manipulation (TCSOM) in treating Irritable Bowel Syndrome (IBS) in
      comparison with Pinaverium Bromide Dicetel (PBD), and to assess a possible cause 
      for IBS. METHODS: 60 cases of IBS patients were randomly divided into two groups:
      TCSOM and PBD. All patients in the TCSOM group were treated with a 5-time spinal 
      manipulations. The symptoms of pre-treatment and post-treatment were evaluated
      based on bowel symptom scale (BSS) scores. A symptom improvement rating (SIR) and
      patient subjective assessment (PSA) were implemented in order to evaluate the
      effects of the treatments, and to statistically compare the two groups. RESULTS: 
      The symptoms of 23 patients of the TCSOM group disappeared soon after spinal
      manipulation and 6 cases were significantly improved. The BSS scores in the TCSOM
      group were significantly lower than those in the PBD group post-treatment.
      According to the SIR which was based on the BSS, the TCSOM research group
      included 14 cases with excellent results, 13 cases with good, and 3 cases with
      poor. Adverse side effects to the treatment were not reported. Based on the BSS, 
      the PBD research group reported 7 cases with excellent results, 8 cases with good
      and 15 cases with poor. All cases were statistically analyzed, revealing a
      significant difference (P<0.001) between the two groups. CONCLUSION: The
      displacement of inter-vertebral disks and/or vertebra in the thoracic or lumbar
      region seems to be a contributing factor in the symptoms of irritable bowel
      syndrome. Thumb pressing manipulation on jiaji points in the thoracic and/or
      lumbar region can correct the displacement of inter-vertebral disks and/or
      vertebra, resolving the stimuli caused by pressure exerted on the nerves and
      vessels around the spine. So it is an effective treatment for IBS.
CI  - Copyright (c) 2013 Elsevier Ltd. All rights reserved.
FAU - Xing, Liyang
AU  - Xing L
AD  - Department of Acupuncture and Moxibustion, Zhongda Hospital, Southeast
      University, Nanjing, China.
FAU - Qu, Liuxin
AU  - Qu L
FAU - Chen, Hong
AU  - Chen H
FAU - Gao, Song
AU  - Gao S
LA  - eng
PT  - Journal Article
PT  - Randomized Controlled Trial
PT  - Research Support, Non-U.S. Gov't
DEP - 20130923
PL  - Scotland
TA  - Complement Ther Med
JT  - Complementary therapies in medicine
JID - 9308777
RN  - 0 (Morpholines)
RN  - U2368VVE7O (pinaverium)
SB  - IM
MH  - Adolescent
MH  - Adult
MH  - Female
MH  - Humans
MH  - Irritable Bowel Syndrome/drug therapy/*therapy
MH  - Male
MH  - Manipulation, Orthopedic/*methods
MH  - Medicine, Chinese Traditional/*methods
MH  - Middle Aged
MH  - Morpholines/therapeutic use
MH  - Young Adult
OTO - NOTNLM
OT  - Bowel Symptom Scale (BSS)
OT  - Intervertebral disk displacement
OT  - Irritable Bowel Syndrome (IBS)
OT  - Jiaji points
OT  - Orthopedic
OT  - Spinal manipulation
EDAT- 2013/11/28 06:00
MHDA- 2014/07/16 06:00
CRDT- 2013/11/28 06:00
PHST- 2012/05/06 [received]
PHST- 2013/08/20 [revised]
PHST- 2013/09/15 [accepted]
PHST- 2013/09/23 [aheadofprint]
AID - S0965-2299(13)00163-5 [pii]
AID - 10.1016/j.ctim.2013.09.005 [doi]
PST - ppublish
SO  - Complement Ther Med. 2013 Dec;21(6):613-7. doi: 10.1016/j.ctim.2013.09.005. Epub 
      2013 Sep 23.

PMID- 24280400
OWN - NLM
STAT- MEDLINE
DA  - 20131127
DCOM- 20140725
IS  - 1558-1942 (Electronic)
IS  - 0889-8553 (Linking)
VI  - 42
IP  - 4
DP  - 2013 Dec
TI  - Chronic pelvic pain.
PG  - 785-800
LID - 10.1016/j.gtc.2013.08.005 [doi]
LID - S0889-8553(13)00100-3 [pii]
AB  - Chronic pelvic pain is pain lasting longer than 6 months and is estimated to
      occur in 15% of women. Causes of pelvic pain include disorders of gynecologic,
      urologic, gastroenterologic, and musculoskeletal systems. The multidisciplinary
      nature of chronic pelvic pain may complicate diagnosis and treatment. Treatments 
      vary by cause but may include medicinal, neuroablative, and surgical treatments.
CI  - Copyright (c) 2013 Elsevier Inc. All rights reserved.
FAU - Stein, Sharon L
AU  - Stein SL
AD  - Division of Colorectal Surgery, Department of Surgery, University Hospitals Case 
      Medical Center, 11100 Euclid Avenue Lakeside 5047, Cleveland, OH 44106, USA.
      Electronic address: Sharon.stein@uhhospitals.org.
LA  - eng
PT  - Journal Article
PT  - Review
DEP - 20131023
PL  - United States
TA  - Gastroenterol Clin North Am
JT  - Gastroenterology clinics of North America
JID - 8706257
RN  - Levator syndrome
SB  - IM
MH  - Anus Diseases/complications/diagnosis/therapy
MH  - Chronic Pain/etiology/*therapy
MH  - Cystitis, Interstitial/complications/diagnosis/therapy
MH  - Endometriosis/complications/diagnosis/therapy
MH  - Female
MH  - Humans
MH  - Irritable Bowel Syndrome/complications/diagnosis/therapy
MH  - Male
MH  - Myofascial Pain Syndromes/complications/diagnosis/therapy
MH  - Pain/complications/diagnosis
MH  - Pain Management/*methods
MH  - Pelvic Floor Disorders/complications/diagnosis/therapy
MH  - Pelvic Girdle Pain/complications/diagnosis/therapy
MH  - Pelvic Pain/etiology/*therapy
MH  - Prostatitis/complications/diagnosis/therapy
MH  - Vulvar Vestibulitis/complications/diagnosis/therapy
MH  - Vulvodynia/complications/diagnosis/therapy
OTO - NOTNLM
OT  - Chronic pelvic pain
OT  - Levator syndrome
OT  - Myofascial pain
OT  - Pelvic pain syndrome
OT  - Proctalgia fugax
EDAT- 2013/11/28 06:00
MHDA- 2014/07/26 06:00
CRDT- 2013/11/28 06:00
PHST- 2013/10/23 [aheadofprint]
AID - S0889-8553(13)00100-3 [pii]
AID - 10.1016/j.gtc.2013.08.005 [doi]
PST - ppublish
SO  - Gastroenterol Clin North Am. 2013 Dec;42(4):785-800. doi:
      10.1016/j.gtc.2013.08.005. Epub 2013 Oct 23.

PMID- 24280289
OWN - NLM
STAT- MEDLINE
DA  - 20131220
DCOM- 20140218
LR  - 20140219
IS  - 1528-0012 (Electronic)
IS  - 0016-5085 (Linking)
VI  - 146
IP  - 1
DP  - 2014 Jan
TI  - Reply: To PMID 23648697.
PG  - 321-2
LID - 10.1053/j.gastro.2013.11.032 [doi]
LID - S0016-5085(13)01680-6 [pii]
FAU - Gibson, Peter
AU  - Gibson P
AD  - Department of Gastroenterology, Alfred Health and Monash University, Melbourne,
      Victoria, Australia.
FAU - Biesiekierski, Jessica
AU  - Biesiekierski J
AD  - Eastern Health Clinical School, Monash University, Box Hill, Victoria, Australia.
FAU - Newnham, Evan
AU  - Newnham E
AD  - Eastern Health Clinical School, Monash University, Box Hill, Victoria, Australia.
LA  - eng
PT  - Comment
PT  - Letter
DEP - 20131123
PL  - United States
TA  - Gastroenterology
JT  - Gastroenterology
JID - 0374630
RN  - 8002-80-0 (Glutens)
SB  - AIM
SB  - IM
CON - Gastroenterology. 2013 Aug;145(2):320-8.e1-3. PMID: 23648697
CON - Gastroenterology. 2014 Jan;146(1):320-1. PMID: 24275240
MH  - *Diet, Gluten-Free
MH  - Female
MH  - Glutens/*adverse effects
MH  - Humans
MH  - Irritable Bowel Syndrome/*chemically induced
MH  - Male
EDAT- 2013/11/28 06:00
MHDA- 2014/02/19 06:00
CRDT- 2013/11/28 06:00
PHST- 2013/11/23 [aheadofprint]
AID - S0016-5085(13)01680-6 [pii]
AID - 10.1053/j.gastro.2013.11.032 [doi]
PST - ppublish
SO  - Gastroenterology. 2014 Jan;146(1):321-2. doi: 10.1053/j.gastro.2013.11.032. Epub 
      2013 Nov 23.

PMID- 24279570
OWN - NLM
STAT- In-Process
DA  - 20131127
IS  - 0029-6570 (Print)
IS  - 0029-6570 (Linking)
VI  - 28
IP  - 13
DP  - 2013 Nov 27-Dec 3
TI  - Care of patients with fibromyalgia: assessment and management.
PG  - 37-43
LID - 10.7748/ns2013.11.28.13.37.e7722 [doi]
AB  - Fibromyalgia is a common condition characterised by widespread musculoskeletal
      pain, muscle stiffness, unrefreshed sleep and fatigue. The condition is
      associated with several physical and psychological manifestations, including
      irritable bowel syndrome and anxiety. The efficacy of drug therapy is limited,
      therefore the nurse has an important role in providing advice and guidance on
      symptom management to optimise functioning for patients.
FAU - Ryan, Sarah
AU  - Ryan S
AD  - Staffordshire and Stoke on Trent Partnership NHS Trust, Haywood Hospital,
      Stoke-on-Trent.
LA  - eng
PT  - Journal Article
PL  - England
TA  - Nurs Stand
JT  - Nursing standard (Royal College of Nursing (Great Britain) : 1987)
JID - 9012906
SB  - N
EDAT- 2013/11/28 06:00
MHDA- 2013/11/28 06:00
CRDT- 2013/11/28 06:00
AID - 10.7748/ns2013.11.28.13.37.e7722 [doi]
PST - ppublish
SO  - Nurs Stand. 2013 Nov 27-Dec 3;28(13):37-43. doi:
      10.7748/ns2013.11.28.13.37.e7722.

PMID- 24278273
OWN - NLM
STAT- In-Process
DA  - 20131126
IS  - 1932-6203 (Electronic)
IS  - 1932-6203 (Linking)
VI  - 8
IP  - 11
DP  - 2013
TI  - Functional digestive symptoms and quality of life in patients with ehlers-danlos 
      syndromes: results of a national cohort study on 134 patients.
PG  - e80321
LID - 10.1371/journal.pone.0080321 [doi]
AB  - BACKGROUND AND OBJECTIVES: Ehlers-Danlos syndromes (EDS) are a heterogeneous
      group of heritable connective tissue disorders. Gastrointestinal manifestations
      in EDS have been described but their frequency, nature and impact are poorly
      known. We aimed to assess digestive features in a national cohort of EDS
      patients. METHODS: A questionnaire has been sent to 212 EDS patients through the 
      French patient support group, all of which had been formally diagnosed according 
      to the Villefranche criteria. The questionnaire included questions about
      digestive functional symptoms, the GIQLI (Gastrointestinal Quality of Life
      Index), KESS scoring system and the Rome III criteria. RESULTS: Overall, 135
      patients (64% response rate) completed the questionnaire and 134 were analyzable 
      (123 women; 91%). Mean age and Body Mass Index were respectively 35+/-14.7 years 
      and 24.3+/-6.1 kg/m(2). The most common EDS subtype was hypermobility form
      (n=108; 80.6%). GIQLI and KESS median values were respectively 63.5 (27-117) and 
      19 [13.5-22]. Eighty four percent of patients had functional bowel disorders
      (FBD) according to the Rome III criteria. An irritable bowel syndrome according
      to the same criteria was observed in 64 patients (48%) and 48 patients (36%)
      reported functional constipation. A gastro-esophageal reflux disease (GERD) was
      reported in 90 patients (68.7%), significantly associated with a poorer GIQLI
      (60.5+/-16.8 versus 75.9+/-20.3; p<0.0001). GIQLI was also negatively impacted by
      the presence of an irritable bowel syndrome or functional constipation (p=0.007).
      There was a significant correlation between FBD and GERD. CONCLUSIONS: Natural
      frequency of gastrointestinal manifestations in EDS seems higher than previously 
      assessed. FBD and GERD are very common in our study population, the largest ever 
      published until now. Their impact is herein shown to be important. A systematic
      clinical assessment of digestive features should be recommended in EDS.
FAU - Zeitoun, Jean-David
AU  - Zeitoun JD
AD  - Department of Gastroenterology and Nutrition, Saint-Antoine Hospital, APHP,
      Paris, France ; Department of Proctology, Deaconesses Hospital, Paris, France.
FAU - Lefevre, Jeremie H
AU  - Lefevre JH
FAU - de Parades, Vincent
AU  - de Parades V
FAU - Sejourne, Cesar
AU  - Sejourne C
FAU - Sobhani, Iradj
AU  - Sobhani I
FAU - Coffin, Benoit
AU  - Coffin B
FAU - Hamonet, Claude
AU  - Hamonet C
LA  - eng
PT  - Journal Article
DEP - 20131122
PL  - United States
TA  - PLoS One
JT  - PloS one
JID - 101285081
SB  - IM
PMC - PMC3838387
OID - NLM: PMC3838387
EDAT- 2013/11/28 06:00
MHDA- 2013/11/28 06:00
CRDT- 2013/11/27 06:00
PHST- 2013 [ecollection]
PHST- 2013/08/12 [received]
PHST- 2013/10/08 [accepted]
PHST- 2013/11/22 [epublish]
AID - 10.1371/journal.pone.0080321 [doi]
AID - PONE-D-13-32984 [pii]
PST - epublish
SO  - PLoS One. 2013 Nov 22;8(11):e80321. doi: 10.1371/journal.pone.0080321.
      eCollection 2013.

PMID- 24275607
OWN - NLM
STAT- In-Process
DA  - 20140113
IS  - 1879-0720 (Electronic)
IS  - 0928-0987 (Linking)
VI  - 52
DP  - 2014 Feb 14
TI  - Inhibition of fatty acid amide hydrolase (FAAH) as a novel therapeutic strategy
      in the treatment of pain and inflammatory diseases in the gastrointestinal tract.
PG  - 173-9
LID - 10.1016/j.ejps.2013.11.012 [doi]
LID - S0928-0987(13)00451-X [pii]
AB  - Fatty acid amide hydrolase (FAAH) is the enzyme crucially involved in the
      modulation of physiological processes mediated by anandamide (AEA), as well as
      other endocannabinoids and non-cannabinoid biolipids in the gastrointestinal (GI)
      tract. FAAH also plays a major role in the etiology and the course of GI diseases
      and the inhibition of the enzyme has recently become a potential target for their
      therapy. In this review we look at the pharmacology of FAAH and possible clinical
      application of FAAH inhibitors in the treatment of GI disorders. In particular,
      we focus on inflammatory bowel diseases (IBD) and irritable bowel syndrome (IBS),
      whose symptoms include abdominal pain and motility disturbances. We also discuss 
      why the inhibitor-based drugs may replace in future conventional therapies for
      IBD and IBS.
CI  - Copyright (c) 2013 Elsevier B.V. All rights reserved.
FAU - Salaga, Maciej
AU  - Salaga M
AD  - Department of Biomolecular Chemistry, Faculty of Medicine, Medical University of 
      Lodz, Lodz, Poland.
FAU - Sobczak, Marta
AU  - Sobczak M
AD  - Department of Biomolecular Chemistry, Faculty of Medicine, Medical University of 
      Lodz, Lodz, Poland.
FAU - Fichna, Jakub
AU  - Fichna J
AD  - Department of Biomolecular Chemistry, Faculty of Medicine, Medical University of 
      Lodz, Lodz, Poland. Electronic address: jakub.fichna@umed.lodz.pl.
LA  - eng
PT  - Journal Article
PT  - Research Support, Non-U.S. Gov't
DEP - 20131123
PL  - Netherlands
TA  - Eur J Pharm Sci
JT  - European journal of pharmaceutical sciences : official journal of the European
      Federation for Pharmaceutical Sciences
JID - 9317982
SB  - IM
OTO - NOTNLM
OT  - 2-arachidonylglicerol (PubChem CID: 5282280)
OT  - Abdominal pain
OT  - Anandamide (PubChem CID: 5281969)
OT  - Endogenous cannabinoid system
OT  - Fatty acid amide hydrolase
OT  - Inflammatory bowel diseases
OT  - N-Arachidonoylphosphatidylethanolamines (PubChem CID: 42626462)
OT  - N-oleoylethanolamine (PubChem CID: 5283454)
OT  - Palmidrol (PubChem CID: 4671)
OT  - Phosphatidic acid (PubChem CID: 5460104)
OT  - Phosphatidylethanolamine (PubChem CID: 160963144)
EDAT- 2013/11/28 06:00
MHDA- 2013/11/28 06:00
CRDT- 2013/11/27 06:00
PHST- 2013/05/22 [received]
PHST- 2013/10/18 [revised]
PHST- 2013/11/12 [accepted]
PHST- 2013/11/23 [aheadofprint]
AID - S0928-0987(13)00451-X [pii]
AID - 10.1016/j.ejps.2013.11.012 [doi]
PST - ppublish
SO  - Eur J Pharm Sci. 2014 Feb 14;52:173-9. doi: 10.1016/j.ejps.2013.11.012. Epub 2013
      Nov 23.

PMID- 24275241
OWN - NLM
STAT- MEDLINE
DA  - 20131220
DCOM- 20140218
IS  - 1528-0012 (Electronic)
IS  - 0016-5085 (Linking)
VI  - 146
IP  - 1
DP  - 2014 Jan
TI  - Diet as a therapy for irritable bowel syndrome: progress at last.
PG  - 10-2
LID - 10.1053/j.gastro.2013.11.027 [doi]
LID - S0016-5085(13)01675-2 [pii]
FAU - Simren, Magnus
AU  - Simren M
AD  - Department of Internal Medicine and Clinical Nutrition, Institute of Medicine,
      Sahlgrenska Academy, University of Gothenburg, Gothenburg, Sweden; University of 
      Gothenburg Centre for Person-Centred Care, Sahlgrenska Academy, University of
      Gothenburg, Gothenburg, Sweden. Electronic address: magnus.simren@medicine.gu.se.
LA  - eng
PT  - Comment
PT  - Editorial
DEP - 20131122
PL  - United States
TA  - Gastroenterology
JT  - Gastroenterology
JID - 0374630
SB  - AIM
SB  - IM
CON - Gastroenterology. 2014 Jan;146(1):67-75.e5. PMID: 24076059
MH  - Female
MH  - Humans
MH  - Irritable Bowel Syndrome/*diet therapy
MH  - Male
EDAT- 2013/11/28 06:00
MHDA- 2014/02/19 06:00
CRDT- 2013/11/27 06:00
PHST- 2013/11/22 [aheadofprint]
AID - S0016-5085(13)01675-2 [pii]
AID - 10.1053/j.gastro.2013.11.027 [doi]
PST - ppublish
SO  - Gastroenterology. 2014 Jan;146(1):10-2. doi: 10.1053/j.gastro.2013.11.027. Epub
      2013 Nov 22.

PMID- 24275240
OWN - NLM
STAT- MEDLINE
DA  - 20131220
DCOM- 20140218
IS  - 1528-0012 (Electronic)
IS  - 0016-5085 (Linking)
VI  - 146
IP  - 1
DP  - 2014 Jan
TI  - Non-celiac wheat sensitivity is a more appropriate label than non-celiac gluten
      sensitivity.
PG  - 320-1
LID - 10.1053/j.gastro.2013.08.061 [doi]
LID - S0016-5085(13)01582-5 [pii]
FAU - Carroccio, Antonio
AU  - Carroccio A
AD  - Internal Medicine, Sciacca Hospital, and University of Palermo, Palermo, Italy.
FAU - Rini, Giovambattista
AU  - Rini G
AD  - Internal Medicine, Polyclinic Hospital, University of Palermo, Palermo, Italy.
FAU - Mansueto, Pasquale
AU  - Mansueto P
AD  - Internal Medicine, Polyclinic Hospital, University of Palermo, Palermo, Italy.
LA  - eng
PT  - Comment
PT  - Letter
DEP - 20131122
PL  - United States
TA  - Gastroenterology
JT  - Gastroenterology
JID - 0374630
RN  - 8002-80-0 (Glutens)
SB  - AIM
SB  - IM
CON - Gastroenterology. 2013 Aug;145(2):320-8.e1-3. PMID: 23648697
CIN - Gastroenterology. 2014 Jan;146(1):321-2. PMID: 24280289
MH  - *Diet, Gluten-Free
MH  - Female
MH  - Glutens/*adverse effects
MH  - Humans
MH  - Irritable Bowel Syndrome/*chemically induced
MH  - Male
EDAT- 2013/11/28 06:00
MHDA- 2014/02/19 06:00
CRDT- 2013/11/27 06:00
PHST- 2013/06/21 [received]
PHST- 2013/08/20 [accepted]
PHST- 2013/11/22 [aheadofprint]
AID - S0016-5085(13)01582-5 [pii]
AID - 10.1053/j.gastro.2013.08.061 [doi]
PST - ppublish
SO  - Gastroenterology. 2014 Jan;146(1):320-1. doi: 10.1053/j.gastro.2013.08.061. Epub 
      2013 Nov 22.

PMID- 24251699
OWN - NLM
STAT- In-Process
DA  - 20131122
IS  - 1440-1746 (Electronic)
IS  - 0815-9319 (Linking)
VI  - 28 Suppl 4
DP  - 2013 Dec
TI  - Role of FODMAP content in enteral nutrition-associated diarrhea.
PG  - 25-8
LID - 10.1111/jgh.12272 [doi]
AB  - Gastrointestinal symptoms including diarrhea are common complications of enteral 
      nutrition (EN); however, the cause is unclear. Mode of EN delivery that alters
      digestion and possibly absorption is suggested to contribute to the high
      incidence of diarrhea; however, enteral formula is frequently blamed. Most
      research has focused on fiber-supplemented EN, with a meta-analysis showing that 
      fiber reduces the incidence of diarrhea in non-intensive care unit studies. Other
      hypotheses include formula osmolality and FODMAP (fermentable oligosaccharides,
      disaccharides, monosaccharides, and polyols) content. FODMAPs are poorly absorbed
      short-chain carbohydrates that exert an osmotic effect. Dietary FODMAPs have been
      shown to reduce gastrointestinal symptoms, including diarrhea, in those with
      irritable bowel syndrome and, given a high-enough dose, will induce a laxative
      effect in most people. As FODMAPs are commonly added to enteral formula and EN is
      frequently used as the main source of nutrition, it is reasonable to hypothesize 
      that EN provides more FODMAPs than usual dietary intake and increases risk for
      developing diarrhea. This hypothesis was assessed through a retrospective study
      showing that the standard-use enteral formula Isosource 1.5 had a protective
      effect of developing diarrhea. The only characteristic unique to Isosource 1.5
      was the lower FODMAP content as determined through methodologies previously
      validated for food analysis. Methodologies for application to enteral formulas
      are currently undergoing formal validation. Once confirmed for application in
      enteral formula, future directions include FODMAP analysis of specific
      ingredients to increase understanding of potential problems associated with
      enteral formula and a randomized, controlled trial investigating the role of
      formula FODMAP content.
CI  - (c) 2013 Journal of Gastroenterology and Hepatology Foundation and Wiley
      Publishing Asia Pty Ltd.
FAU - Halmos, Emma P
AU  - Halmos EP
AD  - Department of Gastroenterology, Central Clinical School, Monash University,
      Melbourne, Victoria, Australia.
LA  - eng
PT  - Journal Article
PL  - Australia
TA  - J Gastroenterol Hepatol
JT  - Journal of gastroenterology and hepatology
JID - 8607909
SB  - IM
OTO - NOTNLM
OT  - FODMAP
OT  - diarrhea
OT  - enteral nutrition
EDAT- 2013/11/28 06:00
MHDA- 2013/11/28 06:00
CRDT- 2013/11/21 06:00
PHST- 2013/04/22 [accepted]
AID - 10.1111/jgh.12272 [doi]
PST - ppublish
SO  - J Gastroenterol Hepatol. 2013 Dec;28 Suppl 4:25-8. doi: 10.1111/jgh.12272.

PMID- 24272606
OWN - NLM
STAT- In-Process
DA  - 20140527
IS  - 1128-045X (Electronic)
IS  - 1123-6337 (Linking)
VI  - 18
IP  - 6
DP  - 2014 Jun
TI  - Management of chronic constipation in general practice.
PG  - 543-9
LID - 10.1007/s10151-013-1093-9 [doi]
AB  - BACKGROUND: Chronic constipation is often diagnosed and treated by general
      practitioners (GPs). The aim of the study was to evaluate the management of
      constipation by a cohort of Italian GPs. METHODS: Over the course of 1 month, 41 
      GPs recorded tests and therapies suggested to patients complaining of chronic
      constipation. They were classified according to the Rome III criteria as
      constipated irritable bowel syndrome (C-IBS), functional constipation (FC), or
      "self-perceived constipation" (SPC) (not consistent with the Rome criteria).
      RESULTS: The most frequently prescribed tests for the 229 patients (147 FC, 50
      C-IBS, 32 SPC) were routine blood tests (59.3 %), abdominal ultrasounds (37.2 %),
      thyroid function (36.7 %), fecal occult blood tests (36.7 %), and tumor markers
      (35 %). Patient sex and age, GP age, and whether the diagnosis was new influenced
      the GP's request, but FC, C-IBS, or SPC status did not. Dietary suggestions (81.9
      %), fiber supplements (59.7 %), reassurance (50.9 %), and laxatives (30.5 %) were
      the most frequently prescribed treatments. Antispasmodics were more frequently
      suggested for C-IBS patients; dietary suggestions, fiber, and enemas were more
      frequently prescribed in SPC patients. Patient and GP age and whether the
      diagnosis was new influenced the GP's choice of treatment. CONCLUSIONS: The Rome 
      III criteria do not influence diagnostic strategies and only slightly influence
      therapeutic strategies of GPs. Other factors (age, gender, new or old diagnosis) 
      have more influence on GPs choice of investigations and treatment.
FAU - Bellini, M
AU  - Bellini M
AD  - Gastrointestinal Unit, Department of Gastroenterology, University of Pisa, Via
      Paradisa No. 2, 56100, Pisa, Italy, mbellini@med.unipi.it.
FAU - Gambaccini, D
AU  - Gambaccini D
FAU - Salvadori, S
AU  - Salvadori S
FAU - Tosetti, C
AU  - Tosetti C
FAU - Urbano, M T
AU  - Urbano MT
FAU - Costa, F
AU  - Costa F
FAU - Monicelli, P
AU  - Monicelli P
FAU - Mumolo, M G
AU  - Mumolo MG
FAU - Ricchiuti, A
AU  - Ricchiuti A
FAU - De Bortoli, N
AU  - De Bortoli N
FAU - Marchi, S
AU  - Marchi S
LA  - eng
PT  - Journal Article
DEP - 20131122
PL  - Italy
TA  - Tech Coloproctol
JT  - Techniques in coloproctology
JID - 9613614
SB  - IM
EDAT- 2013/11/26 06:00
MHDA- 2013/11/26 06:00
CRDT- 2013/11/26 06:00
PHST- 2013/08/27 [received]
PHST- 2013/11/01 [accepted]
PHST- 2013/11/22 [aheadofprint]
AID - 10.1007/s10151-013-1093-9 [doi]
PST - ppublish
SO  - Tech Coloproctol. 2014 Jun;18(6):543-9. doi: 10.1007/s10151-013-1093-9. Epub 2013
      Nov 22.

PMID- 24269930
OWN - NLM
STAT- In-Process
DA  - 20140324
IS  - 1095-6808 (Electronic)
IS  - 0091-3022 (Linking)
VI  - 35
IP  - 2
DP  - 2014 Apr
TI  - Corticotropin-releasing factor peptide antagonists: design, characterization and 
      potential clinical relevance.
PG  - 161-70
LID - 10.1016/j.yfrne.2013.10.006 [doi]
LID - S0091-3022(13)00069-1 [pii]
AB  - Elusive for more than half a century, corticotropin-releasing factor (CRF) was
      finally isolated and characterized in 1981 from ovine hypothalami and shortly
      thereafter, from rat brains. Thirty years later, much has been learned about the 
      function and localization of CRF and related family members (Urocortins 1, 2 and 
      3) and their 2 receptors, CRF receptor type 1 (CRFR1) and CRF receptor type 2
      (CRFR2). Here, we report the stepwise development of peptide CRF agonists and
      antagonists, which led to the CRFR1 agonist Stressin1; the long-acting
      antagonists Astressin2-B which is specific for CRFR2; and Astressin B, which
      binds to both CRFR1 and CRFR2.This analog has potential for the treatment of
      CRF-dependent diseases in the periphery, such as irritable bowel syndrome.
CI  - Copyright (c) 2013 Elsevier Inc. All rights reserved.
FAU - Rivier, Jean E
AU  - Rivier JE
AD  - The Salk Institute, The Clayton Foundation Laboratories for Peptide Biology, La
      Jolla, CA 92037, USA. Electronic address: jrivier@salk.edu.
FAU - Rivier, Catherine L
AU  - Rivier CL
AD  - The Salk Institute, The Clayton Foundation Laboratories for Peptide Biology, La
      Jolla, CA 92037, USA.
LA  - eng
GR  - P01 DK026741/DK/NIDDK NIH HHS/United States
GR  - P01 DK026741/DK/NIDDK NIH HHS/United States
PT  - Journal Article
PT  - Research Support, N.I.H., Extramural
PT  - Review
DEP - 20131120
PL  - United States
TA  - Front Neuroendocrinol
JT  - Frontiers in neuroendocrinology
JID - 7513292
SB  - IM
PMC - PMC3965584
MID - NIHMS547823
OID - NLM: NIHMS547823 [Available on 04/01/15]
OID - NLM: PMC3965584 [Available on 04/01/15]
OTO - NOTNLM
OT  - Astressin
OT  - Astressin B
OT  - Astressin(2)-B
OT  - CRF antagonists
OT  - CRFR(1)
OT  - CRFR(2)
OT  - [DPhe(12)] CRF
OT  - h/rCRF
OT  - oCRF
OT  - α-hel CRF((9–41))
EDAT- 2013/11/26 06:00
MHDA- 2013/11/26 06:00
CRDT- 2013/11/26 06:00
PMCR- 2015/04/01 00:00
PHST- 2013/05/08 [received]
PHST- 2013/10/18 [revised]
PHST- 2013/10/20 [accepted]
PHST- 2013/11/20 [aheadofprint]
AID - S0091-3022(13)00069-1 [pii]
AID - 10.1016/j.yfrne.2013.10.006 [doi]
PST - ppublish
SO  - Front Neuroendocrinol. 2014 Apr;35(2):161-70. doi: 10.1016/j.yfrne.2013.10.006.
      Epub 2013 Nov 20.

PMID- 24268837
OWN - NLM
STAT- In-Process
DA  - 20140120
IS  - 1879-0828 (Electronic)
IS  - 0953-6205 (Linking)
VI  - 25
IP  - 1
DP  - 2014 Jan
TI  - Association between irritable bowel syndrome and colorectal cancer: a nationwide 
      population-based study.
PG  - 82-6
LID - 10.1016/j.ejim.2013.11.005 [doi]
LID - S0953-6205(13)00991-6 [pii]
AB  - OBJECTIVES: To determine whether irritable bowel syndrome (IBS) is associated
      with an increased risk for the subsequent colorectal cancer (CRC). METHODS: We
      identified 91,746 patients who were diagnosed with IBS between 2000 and 2010 from
      the Taiwan National Health Insurance Research Database (NHIRD) as the study
      cohort, and randomly extracted the data of 183,492 patients matched by sex, age, 
      and baseline year for the comparison cohort. The follow-up period was terminated 
      after CRC development, withdrawal from the national health insurance (NHI)
      system, or at the end of 2010. Cumulative incidences and hazard ratios (HRs) of
      CRC development were determined. RESULTS: During the first 2years of follow-up,
      the subsequent CRC incidence rates in the IBS and comparison cohorts were 37.3
      and 5.61 per 10,000person-years, respectively (adjusted HR, 6.72; 95% CI,
      5.70-7.92; p<.0001). Thereafter, the risk did not differ significantly between
      the 2 cohorts (adjusted HR, 1.08; 95% CI, 0.93-1.26); the participants in the IBS
      cohort commonly underwent more colonoscopies/sigmoidoscopies than did the non-IBS
      cohort. CONCLUSIONS: IBS was not associated with the long-term development of CRC
      in Taiwan. The increased risk of CRC in the first 2years may have occurred
      because some CRC patients were initially misclassified as IBS patients.
CI  - Copyright (c) 2013 European Federation of Internal Medicine. Published by
      Elsevier B.V. All rights reserved.
FAU - Hsiao, Cheng-Wen
AU  - Hsiao CW
AD  - Division of Colon and Rectal Surgery, Department of Surgery, Tri-Service General 
      Hospital, National Defense Medical Center, Taipei, Taiwan.
FAU - Huang, Wen-Yen
AU  - Huang WY
AD  - Department of Radiation Oncology, Tri-Service General Hospital, National Defense 
      Medical Center, Taipei, Taiwan; Institute of Clinical Medicine, National
      Yang-Ming University, Taipei, Taiwan.
FAU - Ke, Tao-Wei
AU  - Ke TW
AD  - Division of Colorectal Surgery, Department of Surgery, China Medical University
      Hospital, Taichung, Taiwan.
FAU - Muo, Chih-Hsin
AU  - Muo CH
AD  - Management Office for Health Data, China Medical University Hospital, Taichung,
      Taiwan.
FAU - Chen, William Tzu-Liang
AU  - Chen WT
AD  - Division of Colorectal Surgery, Department of Surgery, China Medical University
      Hospital, Taichung, Taiwan.
FAU - Sung, Fung-Chang
AU  - Sung FC
AD  - Management Office for Health Data, China Medical University Hospital, Taichung,
      Taiwan; Department of Public Health, China Medical University and Hospital,
      Taichung, Taiwan.
FAU - Kao, Chia-Hung
AU  - Kao CH
AD  - Graduate Institute of Clinical Medicine Science and School of Medicine, College
      of Medicine, China Medical University, Taichung, Taiwan; Department of Nuclear
      Medicine and PET Center, China Medical University Hospital, Taichung, Taiwan.
      Electronic address: d10040@mail.cmuh.org.tw.
LA  - eng
PT  - Journal Article
PT  - Research Support, Non-U.S. Gov't
DEP - 20131120
PL  - Netherlands
TA  - Eur J Intern Med
JT  - European journal of internal medicine
JID - 9003220
SB  - IM
OTO - NOTNLM
OT  - Cohort study
OT  - Colorectal cancer
OT  - Irritable bowel syndrome
EDAT- 2013/11/26 06:00
MHDA- 2013/11/26 06:00
CRDT- 2013/11/26 06:00
PHST- 2013/10/04 [received]
PHST- 2013/11/02 [revised]
PHST- 2013/11/07 [accepted]
PHST- 2013/11/20 [aheadofprint]
AID - S0953-6205(13)00991-6 [pii]
AID - 10.1016/j.ejim.2013.11.005 [doi]
PST - ppublish
SO  - Eur J Intern Med. 2014 Jan;25(1):82-6. doi: 10.1016/j.ejim.2013.11.005. Epub 2013
      Nov 20.

PMID- 24266047
OWN - NLM
STAT- MEDLINE
DA  - 20131119
DCOM- 20140609
IS  - 1439-7803 (Electronic)
IS  - 0044-2771 (Linking)
VI  - 51
IP  - 10
DP  - 2013 Oct
TI  - [Joint Statement of the German Society for Digestive and Metabolic Diseases
      (DGVS), the German Society for Neurogastroenterology and motility (DGNM) and the 
      German Society for Internal Medicine (DGIM) for linaclotide-benefit assessment of
      the Institute for Quality and Efficiency in Health Care (IQWiG) in accordance
      with section sign 35a SGB V (dossier evaluation)].
PG  - 1199-1201
FAU - Andresen, V
AU  - Andresen V
FAU - Layer, P
AU  - Layer P
CN  - German Society for Digestive and Metabolic Diseases
CN  - German Society for Neurogastroenterology and motility
CN  - German Society for Internal Medicine
LA  - ger
PT  - Journal Article
PT  - Practice Guideline
TT  - Gemeinsame Stellungnahme der Deutsche Gesellschaft fur Verdauungs- und
      Stoffwechselkrankheiten (DGVS), der Deutschen Gesellschaft fur
      Neurogastroenterologie und Motilitat (DGNM) und der Deutschen Gesellschaft fur
      Innere Medizin (DGIM) zur Linaclotid-Nutzenbewertung des Instituts fur Qualitat
      und Wirtschaftlichkeit im Gesundheitswesen (IQWiG) gemass section sign 35a SGB V 
      (Dossierbewertung).
PL  - Germany
TA  - Z Gastroenterol
JT  - Zeitschrift fur Gastroenterologie
JID - 0033370
RN  - 0 (Peptides)
RN  - 0 (linaclotide)
SB  - IM
MH  - Constipation/*diagnosis/*drug therapy/etiology
MH  - Gastroenterology/*standards
MH  - Germany
MH  - Humans
MH  - Irritable Bowel Syndrome/complications/*diagnosis/*drug therapy
MH  - Peptides/adverse effects/*therapeutic use
EDAT- 2013/11/23 06:00
MHDA- 2014/06/10 06:00
CRDT- 2013/11/23 06:00
PST - ppublish
SO  - Z Gastroenterol. 2013 Oct;51(10):1199-1201.

PMID- 24264391
OWN - NLM
STAT- MEDLINE
DA  - 20131122
DCOM- 20140623
IS  - 1941-2452 (Electronic)
IS  - 0884-5336 (Linking)
VI  - 28
IP  - 6
DP  - 2013 Dec
TI  - Response to Comment on low FODMAP diet.
PG  - 775-6
LID - 10.1177/0884533613503555 [doi]
FAU - Barrett, Jacqueline S
AU  - Barrett JS
FAU - Gibson, Peter
AU  - Gibson P
LA  - eng
PT  - Comment
PT  - Letter
PL  - United States
TA  - Nutr Clin Pract
JT  - Nutrition in clinical practice : official publication of the American Society for
      Parenteral and Enteral Nutrition
JID - 8606733
SB  - IM
SB  - N
CON - Nutr Clin Pract. 2013 Jun;28(3):300-6. PMID: 23614962
CON - Nutr Clin Pract. 2013 Dec;28(6):773-4. PMID: 24264390
MH  - *Diet, Carbohydrate-Restricted
MH  - Dietary Fiber/*administration & dosage
MH  - *Food Habits
MH  - Humans
MH  - Irritable Bowel Syndrome/*diet therapy
EDAT- 2013/11/23 06:00
MHDA- 2014/06/24 06:00
CRDT- 2013/11/23 06:00
AID - 28/6/775 [pii]
AID - 10.1177/0884533613503555 [doi]
PST - ppublish
SO  - Nutr Clin Pract. 2013 Dec;28(6):775-6. doi: 10.1177/0884533613503555.

PMID- 24264390
OWN - NLM
STAT- MEDLINE
DA  - 20131122
DCOM- 20140623
IS  - 1941-2452 (Electronic)
IS  - 0884-5336 (Linking)
VI  - 28
IP  - 6
DP  - 2013 Dec
TI  - Comment on low FODMAP diet.
PG  - 773-4
LID - 10.1177/0884533613503554 [doi]
FAU - Holmes, Rebecca
AU  - Holmes R
FAU - Couzens, Katie
AU  - Couzens K
FAU - Tsui, Vincci
AU  - Tsui V
FAU - Hards, Lori
AU  - Hards L
FAU - Wiens, Kristin P
AU  - Wiens KP
FAU - Fenton, Tanis R
AU  - Fenton TR
LA  - eng
PT  - Comment
PT  - Letter
PL  - United States
TA  - Nutr Clin Pract
JT  - Nutrition in clinical practice : official publication of the American Society for
      Parenteral and Enteral Nutrition
JID - 8606733
SB  - IM
SB  - N
CON - Nutr Clin Pract. 2013 Jun;28(3):300-6. PMID: 23614962
CIN - Nutr Clin Pract. 2013 Dec;28(6):775-6. PMID: 24264391
MH  - *Diet, Carbohydrate-Restricted
MH  - Dietary Fiber/*administration & dosage
MH  - *Food Habits
MH  - Humans
MH  - Irritable Bowel Syndrome/*diet therapy
EDAT- 2013/11/23 06:00
MHDA- 2014/06/24 06:00
CRDT- 2013/11/23 06:00
AID - 28/6/773 [pii]
AID - 10.1177/0884533613503554 [doi]
PST - ppublish
SO  - Nutr Clin Pract. 2013 Dec;28(6):773-4. doi: 10.1177/0884533613503554.

PMID- 24262593
OWN - NLM
STAT- MEDLINE
DA  - 20131122
DCOM- 20140625
IS  - 1598-9992 (Print)
IS  - 1598-9992 (Linking)
VI  - 62
IP  - 5
DP  - 2013 Nov
TI  - [Efficacy of fenoverine and trimebutine in the management of irritable bowel
      syndrome: multicenter randomized double-blind non-inferiority clinical study].
PG  - 278-87
AB  - BACKGROUND/AIMS: Antispasmodic agents have been used in the management of
      irritable bowel syndrome. However, systematic reviews have come to different
      conclusions about the efficacy in irritable bowel syndrome. Fenoverine acts as a 
      synchronizer of smooth muscle in modulating the intracellular influx of calcium. 
      We compared fenoverine with trimebutine for the treatment of patients with IBS.
      METHODS: A multicenter, randomized, double-blind, non-inferiority clinical study 
      was conducted to compared fenoverine with trimebutine. Subjects were randomized
      to receive either fenoverine (100 mg three times a day) or trimebutine (150 mg
      three times a day) for 8 weeks. A total of 197 patients were analyzed by the
      intention-to-treat approach. The primary endpoint was the proportion of patients 
      who had 30% reduction in abdominal pain or discomfort measured by bowel symptom
      scale (BSS) score at week 8 compared to the baseline. The secondary endpoints
      were changes of abdominal bloating, diarrhea, constipation, overall and total
      scores of BSS, and overall satisfaction. RESULTS: At week 8, fenoverine was shown
      to be non-inferior to trimebutine (treatment difference, 1.76%; 90% CI,
      -10.30-13.82; p=0.81); 69.23% (54 of 78 patients) of patients taking fenoverine
      and 67.47% (56 of 83 patients) of patients taking trimebutine showed 30%
      reduction in abdominal pain or discomfort compared to the baseline. There results
      of the secondary endpoints were also comparable between the fenoverine group and 
      the trimebutine group. CONCLUSIONS: Fenoverine is non-inferior to trimebutine for
      treating IBS in terms of both efficacy and tolerability.
FAU - Kang, Seong Hee
AU  - Kang SH
AD  - Department of Internal Medicine, Korea University College of Medicine, Seoul.
FAU - Jeen, Yoon Tae
AU  - Jeen YT
FAU - Koo, Ja Seol
AU  - Koo JS
FAU - Koo, Yang Seo
AU  - Koo YS
FAU - Kim, Kyoung Oh
[truncated: 22,758,842 more chars]
