# Supplementary material for: Invisible Brain: Knowledge in Research Works and Neuron Activity
Source: PLoS One. 2016 Jul 20;11(7):e0158590. doi: 10.1371/journal.pone.0158590 (PMC4954711; doi:10.1371/journal.pone.0158590)
Supplement: S2 File — (ZIP) [file pone.0158590.s002.zip › JetTurbine.txt]

FN Thomson Reuters Web of Science™
VR 1.0
PT J
AU MULLER, C
   STASIOWS.C
AF MULLER, C
   STASIOWS.C
TI AUTOMATION OF JET ENGINES AND GAS TURBINES FOR PROPULSION OF HIGH-SPEED
   VESSELS
SO MECHANICAL ENGINEERING
LA English
DT Meeting Abstract
NR 0
TC 0
Z9 0
PU ASME-AMER SOC MECHANICAL ENG
PI NEW YORK
PA 345 E 47TH ST, NEW YORK, NY 10017
SN 0025-6501
J9 MECH ENG
JI Mech. Eng.
PY 1970
VL 92
IS 8
BP 62
EP &
PG 0
WC Engineering, Mechanical
SC Engineering
GA G9679
UT WOS:A1970G967900091
ER

PT J
AU HATTORI, S
   HAYASHI, Y
   SHIMA, I
AF HATTORI, S
   HAYASHI, Y
   SHIMA, I
TI START UP OF STEAM POWER-PLANT WITH JET-ENGINE POWERED GAS-TURBINE
SO IEEE TRANSACTIONS ON POWER APPARATUS AND SYSTEMS
LA English
DT Meeting Abstract
NR 0
TC 0
Z9 0
PU IEEE-INST ELECTRICAL ELECTRONICS ENGINEERS INC
PI NEW YORK
PA 345 E 47TH ST, NEW YORK, NY 10017-2394
SN 0018-9510
J9 IEEE T POWER AP SYST
PY 1972
VL PA91
IS 4
BP 1731
EP &
PG 0
WC Engineering, Electrical & Electronic; Instruments & Instrumentation
SC Engineering; Instruments & Instrumentation
GA N1941
UT WOS:A1972N194100112
ER

PT J
AU TABAKOFF, W
   CLEVENGE.W
AF TABAKOFF, W
   CLEVENGE.W
TI GAS-TURBINE BLADE HEAT-TRANSFER AUGMENTATION BY IMPINGEMENT OF AIR JETS
   HAVING VARIOUS CONFIGURATIONS
SO JOURNAL OF ENGINEERING FOR POWER-TRANSACTIONS OF THE ASME
LA English
DT Article
NR 10
TC 14
Z9 14
PU ASME-AMER SOC MECHANICAL ENG
PI NEW YORK
PA 345 E 47TH ST, NEW YORK, NY 10017
SN 0022-0825
J9 J ENG POWER-T ASME
JI J. Eng. Power-Trans. ASME
PY 1972
VL 94
IS 1
BP 51
EP &
PG 0
WC Engineering, Electrical & Electronic; Engineering, Mechanical
SC Engineering
GA L3532
UT WOS:A1972L353200007
ER

PT J
AU HAMANAKA, M
AF HAMANAKA, M
TI LUBRICATION OF JET-ENGINE AND GAS-TURBINE
SO JOURNAL OF JAPAN SOCIETY OF LUBRICATION ENGINEERS
LA Japanese
DT Article
C1 ISHIKAWAJIMA HARIMA HEAVY IND CO,AIRCRAFT ENG DIV,TANASHI,TOKYO,JAPAN.
NR 5
TC 0
Z9 0
PU JAPAN SOC LUBRICATION ENG KIKAI SHINKO KAIK NO 407-2
PI TOKYO
PA 5-8 SHIBA-KOEN 3-CHOME MINATO-KU, TOKYO JAPAN
J9 J JPN SOC LUBR ENG
PY 1972
VL 17
IS 9
BP 547
EP 553
PG 7
WC Engineering, Mechanical
SC Engineering
GA O3311
UT WOS:A1972O331100002
ER

PT J
AU MAYO, FR
   RICHARDSON, H
   MAYORGA, GD
AF MAYO, FR
   RICHARDSON, H
   MAYORGA, GD
TI CHEMISTRY OF JET TURBINE FUEL DEPOSITS AND THEIR PRECURSORS
SO ABSTRACTS OF PAPERS OF THE AMERICAN CHEMICAL SOCIETY
LA English
DT Meeting Abstract
C1 STANFORD RES INST,MENLO PK,CA 94025.
NR 0
TC 0
Z9 0
PU AMER CHEMICAL SOC
PI WASHINGTON
PA 1155 16TH ST, NW, WASHINGTON, DC 20036
SN 0065-7727
J9 ABSTR PAP AM CHEM S
JI Abstr. Pap. Am. Chem. Soc.
PY 1975
IS 169
BP 22
EP 22
PG 1
WC Chemistry, Multidisciplinary
SC Chemistry
GA V7721
UT WOS:A1975V772100635
ER

PT J
AU COX, GB
AF COX, GB
TI MULTIPLE JET CORRELATIONS FOR GAS-TURBINE ENGINE COMBUSTOR DESIGN
SO JOURNAL OF ENGINEERING FOR POWER-TRANSACTIONS OF THE ASME
LA English
DT Article
C1 PRATT & WHITNEY AIRCRAFT FLORIDA RES & DEV CTR,W PALM BEACH,FL 33403.
NR 10
TC 7
Z9 7
PU ASME-AMER SOC MECHANICAL ENG
PI NEW YORK
PA 345 E 47TH ST, NEW YORK, NY 10017
SN 0022-0825
J9 J ENG POWER-T ASME
JI J. Eng. Power-Trans. ASME
PY 1976
VL 98
IS 2
BP 265
EP 273
PG 9
WC Engineering, Electrical & Electronic; Engineering, Mechanical
SC Engineering
GA BQ150
UT WOS:A1976BQ15000014
ER

PT J
AU ADELMAN, HG
   BROWNING, LH
   PEFLEY, RK
AF ADELMAN, HG
   BROWNING, LH
   PEFLEY, RK
TI PREDICTED EXHAUST EMISSIONS FROM A METHANOL AND JET FUELED GAS-TURBINE
   COMBUSTOR
SO AIAA JOURNAL
LA English
DT Article
C1 UNIV SANTA CLARA,DEPT MECH ENGN,SANTA CLARA,CA 95053.
NR 24
TC 4
Z9 4
PU AMER INST AERONAUT ASTRONAUT
PI RESTON
PA 1801 ALEXANDER BELL DRIVE, STE 500, RESTON, VA 22091
SN 0001-1452
J9 AIAA J
JI AIAA J.
PY 1976
VL 14
IS 6
BP 793
EP 798
DI 10.2514/3.61419
PG 6
WC Engineering, Aerospace
SC Engineering
GA BW706
UT WOS:A1976BW70600016
ER

PT J
AU MAYO, FR
   RICHARDSON, H
   MAYORGA, GD
AF MAYO, FR
   RICHARDSON, H
   MAYORGA, GD
TI CHEMISTRY OF JET TURBINE FUEL DEPOSITS AND THEIR PRECURSORS
SO ERDOL & KOHLE ERDGAS PETROCHEMIE
LA German
DT Meeting Abstract
C1 STANFORD RES INST,MENLO PK,CA 94025.
NR 0
TC 0
Z9 0
PU URBAN-VERLAG GMBH
PI HAMBURG
PA PO BOX 70 16 06, D-22016 HAMBURG, GERMANY
SN 0014-0058
J9 ERDOL KOHLE ERDGAS P
JI Erdol Kohle Erdgas Petrochem.
PY 1976
VL 29
IS 4
BP 174
EP 174
PG 1
WC Energy & Fuels; Engineering, Chemical; Engineering, Petroleum;
   Geosciences, Multidisciplinary
SC Energy & Fuels; Engineering; Geology
GA BQ911
UT WOS:A1976BQ91100027
ER

PT J
AU DRBOHLAV, J
   FORT, I
   KRATKY, J
AF DRBOHLAV, J
   FORT, I
   KRATKY, J
TI STUDIES ON MIXING .48. TURBINE IMPELLER AS A TANGENTIAL CYLINDRICAL JET
SO COLLECTION OF CZECHOSLOVAK CHEMICAL COMMUNICATIONS
LA English
DT Article
C1 PRAGUE INST CHEM TECHNOL,DEPT CHEM ENGN,CS-16628 PRAGUE 6,CZECHOSLOVAKIA.
RP DRBOHLAV, J (reprint author), DAIRY RES INST,CS-11000 PRAGUE 1,CZECHOSLOVAKIA.
NR 32
TC 17
Z9 17
PU INST ORGANIC CHEM AND BIOCHEM
PI PRAGUE 6
PA ACAD SCI CZECH REPUBLIC, FLEMINGOVO NAM 2, PRAGUE 6, CZECH REPUBLIC 166
   10
SN 0010-0765
J9 COLLECT CZECH CHEM C
JI Collect. Czech. Chem. Commun.
PY 1978
VL 43
IS 3
BP 696
EP 712
PG 17
WC Chemistry, Multidisciplinary
SC Chemistry
GA EU616
UT WOS:A1978EU61600004
ER

PT J
AU COLLINS, JF
   MADUELL, CE
   SCHWAB, LE
AF COLLINS, JF
   MADUELL, CE
   SCHWAB, LE
TI USE OF HOT-STAGE-EQUIPPED SCANNING ELECTRON-MICROSCOPE IN WELD REPAIR
   STUDY OF JET ENGINE TURBINE VANES
SO METAL PROGRESS
LA English
DT Article
RP COLLINS, JF (reprint author), USN,AIR REWORK FACIL,DIV MAT ENGN,DEPT AERONAUT ENGN,ALAMEDA,CA 94501, USA.
NR 0
TC 0
Z9 0
PU ASM INTERNATIONAL
PI MATERIALS PARK
PA SUBSCRIPTIONS SPECIALIST CUSTOMER SERVICE, MATERIALS PARK, OH 44073-0002
SN 0026-0665
J9 MET PROG
PY 1978
VL 113
IS 3
BP 44
EP 51
PG 8
WC Metallurgy & Metallurgical Engineering
SC Metallurgy & Metallurgical Engineering
GA ER685
UT WOS:A1978ER68500005
ER

PT J
AU CHUMACHENKO, VG
   YANKOVSKY, VM
   TALANTOV, AV
AF CHUMACHENKO, VG
   YANKOVSKY, VM
   TALANTOV, AV
TI INVESTIGATION OF MASS-TRANSFER BETWEEN PRIMARY AREA AND SECONDARY AIR
   JETS IN GAS-TURBINE ENGINES COMBUSTION CHAMBERS
SO IZVESTIYA VYSSHIKH UCHEBNYKH ZAVEDENII AVIATSIONAYA TEKHNIKA
LA Russian
DT Article
NR 0
TC 1
Z9 1
PU IZVESTIA VUZ AVIAT MV SSO
PI KAZAN
PA KARL MARX 10, KAZAN, RUSSIA
SN 0579-2975
J9 IZV VUZ AVIATS TEKH+
JI Izv. Vyss. Uchebnykh Zaved. Aviats. Tek.
PY 1979
IS 1
BP 81
EP 85
PG 5
WC Engineering, Aerospace
SC Engineering
GA GT011
UT WOS:A1979GT01100014
ER

PT J
AU POLIVANOV, VP
   OLKHOVSKII, GG
   POVOLOTSKII, LV
   KAPLAN, MP
   CHERNOMORDIK, LA
   BUMARSKOV, AO
   SKVIRSKII, IN
   KORZH, PI
   TUMANOVSKII, AG
AF POLIVANOV, VP
   OLKHOVSKII, GG
   POVOLOTSKII, LV
   KAPLAN, MP
   CHERNOMORDIK, LA
   BUMARSKOV, AO
   SKVIRSKII, IN
   KORZH, PI
   TUMANOVSKII, AG
TI RESULTS OF THERMAL TESTS ON THE GTA-18 GAS-TURBINE UNIT WITH THE
   RD-ZM-500 JET ENGINE
SO THERMAL ENGINEERING
LA English
DT Article
C1 FE DZERZHINSKII HEAT ENGN INST,MOSCOW,USSR.
RP POLIVANOV, VP (reprint author), KHARKOV TURBINE WORKS,KHARKOV,UKSSR.
NR 0
TC 0
Z9 0
PU INTERPERIODICA
PI BIRMINGHAM
PA PO BOX 1831, BIRMINGHAM, AL 35201-1831
SN 0040-6015
J9 THERM ENG+
JI Therm. Eng.
PY 1980
VL 27
IS 8
BP 432
EP 436
PG 5
WC Thermodynamics; Engineering, Mechanical
SC Thermodynamics; Engineering
GA LJ878
UT WOS:A1980LJ87800005
ER

PT J
AU LARGIADER, H
AF LARGIADER, H
TI AIR-COOLED TURBOGENERATORS USED WITH JET GAS-TURBINES AT THE LA CITIERE
   PEAK LOAD POWER-PLANT
SO BROWN BOVERI REVIEW
LA English
DT Article
RP LARGIADER, H (reprint author), BROWN BOVERI & CO LTD,CH-5401 BADEN,SWITZERLAND.
NR 6
TC 0
Z9 0
PU BROWN BOVERI CO LTD
PI BADEN
PA DEPT VMW, CH-5401 BADEN, SWITZERLAND
SN 0007-2486
J9 BROWN BOVERI REV
PY 1980
VL 67
IS 8
BP 483
EP 491
PG 9
WC Engineering, Electrical & Electronic; Engineering, Mechanical;
   Multidisciplinary Sciences
SC Engineering; Science & Technology - Other Topics
GA KT624
UT WOS:A1980KT62400004
ER

PT J
AU REZSO, S
AF REZSO, S
TI VENTING STEAM-TURBINE CONDENSERS BY STEAM-JET AIR EJECTOR
SO ENERGIA ES ATOMTECHNIKA
LA Hungarian
DT Article
NR 0
TC 0
Z9 0
PU KULTURA TRADING CO
PI BUDAPEST 69
PA PO BOX 149, H-1389 BUDAPEST 69, HUNGARY
SN 0013-7316
J9 ENERG ATOMTECH
PY 1980
VL 33
IS 8-9
BP 407
EP 411
PG 5
WC Nuclear Science & Technology
SC Nuclear Science & Technology
GA KY259
UT WOS:A1980KY25900009
ER

PT J
AU DAHLIN, KE
   DANIEL, SR
   WORSTELL, JH
AF DAHLIN, KE
   DANIEL, SR
   WORSTELL, JH
TI DEPOSIT FORMATION IN LIQUID FUELS .1. EFFECT OF COAL-DERIVED LEWIS-BASES
   ON STORAGE STABILITY OF JET-A TURBINE FUEL
SO FUEL
LA English
DT Article
RP DAHLIN, KE (reprint author), COLORADO SCH MINES,DEPT CHEM & GEOCHEM,GOLDEN,CO 80401, USA.
NR 24
TC 26
Z9 26
PU ELSEVIER SCI LTD
PI OXFORD
PA THE BOULEVARD, LANGFORD LANE, KIDLINGTON, OXFORD, OXON, ENGLAND OX5 1GB
SN 0016-2361
J9 FUEL
JI Fuel
PY 1981
VL 60
IS 6
BP 477
EP 480
DI 10.1016/0016-2361(81)90107-1
PG 4
WC Energy & Fuels; Engineering, Chemical
SC Energy & Fuels; Engineering
GA LT447
UT WOS:A1981LT44700005
ER

PT J
AU WORSTELL, JH
   DANIEL, SR
AF WORSTELL, JH
   DANIEL, SR
TI DEPOSIT FORMATION IN LIQUID FUELS .2. THE EFFECT OF SELECTED COMPOUNDS
   ON THE STORAGE STABILITY OF JET-A TURBINE FUEL
SO FUEL
LA English
DT Article
RP WORSTELL, JH (reprint author), COLORADO SCH MINES,DEPT CHEM & GEOCHEM,GOLDEN,CO 80401, USA.
NR 30
TC 26
Z9 26
PU ELSEVIER SCI LTD
PI OXFORD
PA THE BOULEVARD, LANGFORD LANE, KIDLINGTON, OXFORD, OXON, ENGLAND OX5 1GB
SN 0016-2361
J9 FUEL
JI Fuel
PY 1981
VL 60
IS 6
BP 481
EP 484
DI 10.1016/0016-2361(81)90108-3
PG 4
WC Energy & Fuels; Engineering, Chemical
SC Energy & Fuels; Engineering
GA LT447
UT WOS:A1981LT44700006
ER

PT J
AU MUGGLI, W
AF MUGGLI, W
TI PERFORMANCE OF TURBO JET ENGINES WITH RESPECT TO COOLED HIGH-PRESSURE
   TURBINE
SO ZEITSCHRIFT FUR FLUGWISSENSCHAFTEN UND WELTRAUMFORSCHUNG
LA German
DT Article
RP MUGGLI, W (reprint author), TECH UNIV MUNICH,INST LUFT & RAUMFAHRT,D-8000 MUNICH 2,FED REP GER.
NR 6
TC 0
Z9 0
PU SPRINGER VERLAG
PI NEW YORK
PA 175 FIFTH AVE, NEW YORK, NY 10010
SN 0342-068X
J9 Z FLUGWISS WELTRAUM
JI Z. Flugwiss. Weltraumf.
PY 1981
VL 5
IS 5
BP 273
EP 283
PG 11
WC Engineering, Aerospace
SC Engineering
GA MS997
UT WOS:A1981MS99700001
ER

PT J
AU HAUFFE, K
AF HAUFFE, K
TI ON MATERIALS RESISTANT TO OXIDATION FOR HOT-GAS TURBINES AND JET UNITS
   .1.
SO METALL
LA German
DT Article
NR 0
TC 1
Z9 1
PU METALL-VERLAG GMBH
PI BERLIN 33
PA 18 HUBERTUSALLEE, W-1000 BERLIN 33, GERMANY
SN 0026-0746
J9 METALL
JI Metall
PY 1982
VL 36
IS 8
BP 882
EP 888
PG 7
WC Metallurgy & Metallurgical Engineering
SC Metallurgy & Metallurgical Engineering
GA PC320
UT WOS:A1982PC32000007
ER

PT J
AU HAUFFE, K
AF HAUFFE, K
TI ON MATERIALS RESISTANT AGAINST OXIDATION FOR HOT-GAS TURBINES AND JET
   ENGINES .2.
SO METALL
LA German
DT Review
NR 132
TC 0
Z9 0
PU METALL-VERLAG GMBH
PI BERLIN 33
PA 18 HUBERTUSALLEE, W-1000 BERLIN 33, GERMANY
SN 0026-0746
J9 METALL
JI Metall
PY 1982
VL 36
IS 10
BP 1082
EP 1087
PG 6
WC Metallurgy & Metallurgical Engineering
SC Metallurgy & Metallurgical Engineering
GA PM551
UT WOS:A1982PM55100008
ER

PT J
AU MAYO, FR
   LAN, BY
AF MAYO, FR
   LAN, BY
TI GUM AND DEPOSIT FORMATION FROM JET TURBINE AND DIESEL FUELS
SO ABSTRACTS OF PAPERS OF THE AMERICAN CHEMICAL SOCIETY
LA English
DT Meeting Abstract
C1 SRI INT,MENLO PK,CA 94025.
NR 0
TC 0
Z9 0
PU AMER CHEMICAL SOC
PI WASHINGTON
PA 1155 16TH ST, NW, WASHINGTON, DC 20036
SN 0065-7727
J9 ABSTR PAP AM CHEM S
JI Abstr. Pap. Am. Chem. Soc.
PY 1983
VL 186
IS AUG
BP 56
EP FUEL
PG 0
WC Chemistry, Multidisciplinary
SC Chemistry
GA RV105
UT WOS:A1983RV10501457
ER

PT J
AU BOGOMOLOV, EN
AF BOGOMOLOV, EN
TI THERMODYNAMIC EFFICIENCY OF THE AIR SUPERCHARGE OF RADIAL SLOTS IN JET
   ENGINE TURBINES
SO IZVESTIYA VYSSHIKH UCHEBNYKH ZAVEDENII AVIATSIONAYA TEKHNIKA
LA Russian
DT Note
NR 0
TC 0
Z9 0
PU IZVESTIA VUZ AVIAT MV SSO
PI KAZAN
PA KARL MARX 10, KAZAN, RUSSIA
SN 0579-2975
J9 IZV VUZ AVIATS TEKH+
JI Izv. Vyss. Uchebnykh Zaved. Aviats. Tek.
PY 1983
IS 1
BP 66
EP 70
PG 5
WC Engineering, Aerospace
SC Engineering
GA QX640
UT WOS:A1983QX64000015
ER

PT J
AU ZHUIKOV, VV
   LASHUK, EI
   JUNKEROV, YI
AF ZHUIKOV, VV
   LASHUK, EI
   JUNKEROV, YI
TI INFLUENCE OF THE ADJUSTING ANGLE OF JET COOLING NOZZLES ON TEMPERATURE
   AND TAUT TURBINE DISK STATES
SO IZVESTIYA VYSSHIKH UCHEBNYKH ZAVEDENII AVIATSIONAYA TEKHNIKA
LA Russian
DT Note
NR 0
TC 0
Z9 0
PU IZVESTIA VUZ AVIAT MV SSO
PI KAZAN
PA KARL MARX 10, KAZAN, RUSSIA
SN 0579-2975
J9 IZV VUZ AVIATS TEKH+
JI Izv. Vyss. Uchebnykh Zaved. Aviats. Tek.
PY 1983
IS 3
BP 77
EP 80
PG 4
WC Engineering, Aerospace
SC Engineering
GA SH096
UT WOS:A1983SH09600019
ER

PT J
AU Kolar, V
   Filip, P
   Curev, AG
AF Kolar, V.
   Filip, P.
   Curev, A. G.
TI HYDRODYNAMICS OF A RADIALLY DISCHARGING IMPELLER STREAM IN AGITATED
   VESSELS
SO CHEMICAL ENGINEERING COMMUNICATIONS
LA English
DT Article
DE Mixing; Radial jet
AB A tangential jet model describing the high speed turbine impeller stream in agitated baffled vessels is critically reviewed. The application of the swirling radial jet model is treated in detail. This application means the replacement of a radially discharging impeller by an equivalent circumference-point-source of momentum flux with definite parameters (location, radius, direction and momentum flux rate of outflow). These parameters appearing in the flow field description have clear physical meaning and are approximated by mixing parameters. Hence, a radial impeller geometry is characterized by the introduced parameters with respect to the generated jet flow. A good agreement was found between the theoretical and the experimental data of this work and of other investigators.
C1 [Kolar, V.; Filip, P.; Curev, A. G.] Czechoslovak Acad Sci, Inst Hydrodynam, Prague 16612, Czech Republic.
RP Kolar, V (reprint author), Czechoslovak Acad Sci, Inst Hydrodynam, Podbabska 13, Prague 16612, Czech Republic.
RI Kolar, Vaclav/G-9065-2014; Filip, Petr/G-8909-2014
NR 17
TC 12
Z9 12
PU TAYLOR & FRANCIS INC
PI PHILADELPHIA
PA 325 CHESTNUT ST, SUITE 800, PHILADELPHIA, PA 19106 USA
SN 0098-6445
J9 CHEM ENG COMMUN
JI Chem. Eng. Commun.
PY 1984
VL 27
IS 5-6
BP 313
EP 326
DI 10.1080/00986448408940508
PG 14
WC Engineering, Chemical
SC Engineering
GA V11TQ
UT WOS:000207554300005
ER

PT J
AU FUKUTOMI, J
   NAKASE, Y
   WATANABE, T
AF FUKUTOMI, J
   NAKASE, Y
   WATANABE, T
TI A NUMERICAL-METHOD OF FREE JET FROM A CROSS-FLOW TURBINE NOZZLE
SO BULLETIN OF THE JSME-JAPAN SOCIETY OF MECHANICAL ENGINEERS
LA English
DT Article
RP FUKUTOMI, J (reprint author), UNIV TOKUSHIMA,FAC ENGN,2-1 MINAMIJOSANJIMA,TOKUSHIMA 770,JAPAN.
NR 6
TC 5
Z9 5
PU JAPAN SOC MECHANICAL ENGINEERS SANSHIN HOKUSEI BLDG
PI TOKYO
PA 4-9 YOYOGI 2-CHOME SHIBUYA-KU, TOKYO 151, JAPAN
SN 0021-3764
J9 B JSME
PY 1985
VL 28
IS 241
BP 1436
EP 1440
PG 5
WC Engineering, Mechanical
SC Engineering
GA AMH04
UT WOS:A1985AMH0400015
ER

PT J
AU SCHWEITZER, KK
   JOHNER, G
AF SCHWEITZER, KK
   JOHNER, G
TI SUMMARY ABSTRACT - PERFORMANCE EVALUATION OF COATINGS FOR JET ENGINE
   TURBINE-BLADES BY SERVICE-LIKE TESTS
SO JOURNAL OF VACUUM SCIENCE & TECHNOLOGY A-VACUUM SURFACES AND FILMS
LA English
DT Article
RP SCHWEITZER, KK (reprint author), MOTOREN & TURBINEN UNION GMBH,MUNICH,FED REP GER.
NR 9
TC 1
Z9 1
PU AMER INST PHYSICS
PI WOODBURY
PA CIRCULATION FULFILLMENT DIV, 500 SUNNYSIDE BLVD, WOODBURY, NY 11797-2999
SN 0734-2101
J9 J VAC SCI TECHNOL A
JI J. Vac. Sci. Technol. A-Vac. Surf. Films
PY 1985
VL 3
IS 6
BP 2525
EP 2525
DI 10.1116/1.572827
PG 1
WC Materials Science, Coatings & Films; Physics, Applied
SC Materials Science; Physics
GA AUP46
UT WOS:A1985AUP4600093
ER

PT J
AU RUSSELL, MK
AF RUSSELL, MK
TI HIGH-PRESSURE WATER-JET CLEANING AS APPLIED TO TURBINE-GENERATOR LUBE
   OIL SYSTEMS
SO LUBRICATION ENGINEERING
LA English
DT Article
RP RUSSELL, MK (reprint author), GE,SCHENECTADY,NY 12345, USA.
NR 0
TC 0
Z9 0
PU SOC TRIBOLOGISTS & LUBRICATION ENGINEERS
PI PARK RIDGE
PA 840 BUSSE HIGHWAY, PARK RIDGE, IL 60068
SN 0024-7154
J9 LUBR ENG
JI Lubric. Eng.
PY 1985
VL 41
IS 9
BP 531
EP 533
PG 3
WC Engineering, Mechanical
SC Engineering
GA AQC92
UT WOS:A1985AQC9200001
ER

PT J
AU DING, K
AF DING, K
TI TEST OF JET ENGINE TURBINE-BLADES BY THERMOGRAPHY
SO OPTICAL ENGINEERING
LA English
DT Article
RP DING, K (reprint author), MOTOREN & TURBINEN UNION MUNCHEN GMBH,DACHAUER STR 665,D-8000 MUNICH 50,FED REP GER.
NR 8
TC 0
Z9 0
PU SOC PHOTO-OPTICAL INSTRUMENTATION ENGINEERS
PI BELLINGHAM
PA PO BOX 10, BELLINGHAM, WA 98227-0010
SN 0091-3286
J9 OPT ENG
JI Opt. Eng.
PY 1985
VL 24
IS 6
BP 1055
EP 1059
PG 5
WC Optics
SC Optics
GA AVF45
UT WOS:A1985AVF4500027
ER

PT J
AU DING, K
AF DING, K
TI TEST OF JET ENGINE TURBINE-BLADES BY THERMOGRAPHY
SO PROCEEDINGS OF THE SOCIETY OF PHOTO-OPTICAL INSTRUMENTATION ENGINEERS
LA English
DT Article
RP DING, K (reprint author), MOTOREN & TURBINEN UNION MUNCHEN GMBH,DACHAUER STR 665,D-8000 MUNCHEN 50,FED REP GER.
NR 8
TC 0
Z9 0
PU SOC PHOTO-OPTICAL INSTRUMENTATION ENGINEERS
PI BELLINGHAM
PA PO BOX 10, BELLINGHAM, WA 98227-0010
SN 0361-0748
J9 P SOC PHOTO-OPT INST
PY 1985
VL 520
BP 52
EP 58
PG 7
WC Optics; Spectroscopy
SC Optics; Spectroscopy
GA AFC27
UT WOS:A1985AFC2700010
ER

PT J
AU TUMANOVSKII, AG
   SEMICHASTNYI, NN
   SOKOLOV, KY
AF TUMANOVSKII, AG
   SEMICHASTNYI, NN
   SOKOLOV, KY
TI COMBUSTION OF LIQUID FUEL IN THE COUNTER-SWIRLED JETS OF A GAS-TURBINE
   PLANT ANNULAR COMBUSTION-CHAMBER
SO THERMAL ENGINEERING
LA English
DT Article
C1 FE DZERZHINSKII HEAT ENGN INST,MOSCOW,USSR.
RP TUMANOVSKII, AG (reprint author), NEVA MACHINERY PLANT,LENINGRAD,USSR.
NR 4
TC 0
Z9 0
PU INTERPERIODICA
PI BIRMINGHAM
PA PO BOX 1831, BIRMINGHAM, AL 35201-1831
SN 0040-6015
J9 THERM ENG+
JI Therm. Eng.
PD MAR
PY 1986
VL 33
IS 3
BP 136
EP 141
PG 6
WC Thermodynamics; Engineering, Mechanical
SC Thermodynamics; Engineering
GA E6591
UT WOS:A1986E659100006
ER

PT J
AU MAYO, FR
   LAN, BY
AF MAYO, FR
   LAN, BY
TI GUM AND DEPOSIT FORMATION FROM JET TURBINE AND DIESEL FUELS AT
   130-DEGREES-C
SO INDUSTRIAL & ENGINEERING CHEMISTRY PRODUCT RESEARCH AND DEVELOPMENT
LA English
DT Article
RP MAYO, FR (reprint author), SRI INT,MENLO PK,CA 94025, USA.
NR 24
TC 14
Z9 14
PU AMER CHEMICAL SOC
PI WASHINGTON
PA 1155 16TH ST, NW, WASHINGTON, DC 20036
SN 0196-4321
J9 IND ENG CHEM PROD RD
PD JUN
PY 1986
VL 25
IS 2
BP 333
EP 348
DI 10.1021/i300022a036
PG 16
WC Engineering, Chemical; Engineering, Industrial
SC Engineering
GA C8288
UT WOS:A1986C828800036
ER

PT J
AU RETKA, TJ
   WYLIE, GS
AF RETKA, TJ
   WYLIE, GS
TI FIELD EXPERIENCE WITH PULSE-JET SELF-CLEANING AIR FILTRATION ON
   GAS-TURBINES IN AN ARCTIC ENVIRONMENT
SO JOURNAL OF ENGINEERING FOR GAS TURBINES AND POWER-TRANSACTIONS OF THE
   ASME
LA English
DT Article
C1 ARCO ALASKA INC,W SAK PILOT PROJECT,ANCHORAGE,AK 99510.
RP RETKA, TJ (reprint author), DONALDSON CO INC,GAS TURBINE SYST,MINNEAPOLIS,MN 55440, USA.
NR 4
TC 0
Z9 0
PU ASME-AMER SOC MECHANICAL ENG
PI NEW YORK
PA 345 E 47TH ST, NEW YORK, NY 10017
SN 0742-4795
J9 J ENG GAS TURB POWER
JI J. Eng. Gas. Turbines Power-Trans. ASME
PD JAN
PY 1987
VL 109
IS 1
BP 79
EP 84
PG 6
WC Engineering, Mechanical
SC Engineering
GA G0238
UT WOS:A1987G023800011
ER

PT J
AU MAYO, FR
   LAN, BY
AF MAYO, FR
   LAN, BY
TI GUM AND DEPOSIT FORMATION FROM JET TURBINE AND DIESEL FUELS AT
   100-DEGREES-C
SO INDUSTRIAL & ENGINEERING CHEMISTRY RESEARCH
LA English
DT Article
RP MAYO, FR (reprint author), SRI INT,MENLO PK,CA 94025, USA.
NR 10
TC 9
Z9 9
PU AMER CHEMICAL SOC
PI WASHINGTON
PA 1155 16TH ST, NW, WASHINGTON, DC 20036
SN 0888-5885
J9 IND ENG CHEM RES
JI Ind. Eng. Chem. Res.
PD FEB
PY 1987
VL 26
IS 2
BP 215
EP 220
DI 10.1021/ie00062a008
PG 6
WC Engineering, Chemical
SC Engineering
GA F9375
UT WOS:A1987F937500008
ER

PT J
AU FRIELINGHAUS, G
   JURGENS, W
   MALIK, M
AF FRIELINGHAUS, G
   JURGENS, W
   MALIK, M
TI LOCAL RE-COATING OF HIGH-PRESSURE TURBINE-COMPONENTS FOR JET ENGINES
SO POWDER METALLURGY INTERNATIONAL
LA German
DT Article
NR 0
TC 0
Z9 0
PU VERLAG SCHMID GMBH
PI FREIBURG
PA PO BOX 6609, D-79042 FREIBURG, GERMANY
SN 0048-5012
J9 POWDER METALL INT
PD AUG
PY 1987
VL 19
IS 4
BP 52
EP 55
PG 4
WC Metallurgy & Metallurgical Engineering
SC Metallurgy & Metallurgical Engineering
GA K0642
UT WOS:A1987K064200009
ER

PT J
AU DEMENKOV, SG
AF DEMENKOV, SG
TI CALCULATION OF WALL JET TEMPERATURE PROFILE IN MIXING ZONE OF
   GAS-TURBINE ENGINE COMBUSTORS WITH PROVISION FOR VARIABLE HEAT-CAPACITY
SO IZVESTIYA VYSSHIKH UCHEBNYKH ZAVEDENII AVIATSIONAYA TEKHNIKA
LA Russian
DT Article
NR 0
TC 0
Z9 0
PU IZVESTIA VUZ AVIAT MV SSO
PI KAZAN
PA KARL MARX 10, KAZAN, RUSSIA
SN 0579-2975
J9 IZV VUZ AVIATS TEKH+
JI Izv. Vyss. Uchebnykh Zaved. Aviats. Tek.
PY 1988
IS 1
BP 26
EP 31
PG 6
WC Engineering, Aerospace
SC Engineering
GA N6160
UT WOS:A1988N616000007
ER

PT J
AU SVINUKOV, VP
AF SVINUKOV, VP
TI THE EFFECT OF ETHANOL AND ITS ADDITIVES TO JET-FUEL ON EXHAUST ENGINE
   TURBINE
SO IZVESTIYA VYSSHIKH UCHEBNYKH ZAVEDENII AVIATSIONAYA TEKHNIKA
LA Russian
DT Note
NR 0
TC 0
Z9 0
PU IZVESTIA VUZ AVIAT MV SSO
PI KAZAN
PA KARL MARX 10, KAZAN, RUSSIA
SN 0579-2975
J9 IZV VUZ AVIATS TEKH+
JI Izv. Vyss. Uchebnykh Zaved. Aviats. Tek.
PY 1988
IS 2
BP 105
EP 108
PG 4
WC Engineering, Aerospace
SC Engineering
GA Q0017
UT WOS:A1988Q001700032
ER

PT J
AU GEORGIOU, DP
AF GEORGIOU, DP
TI THE GAS TURBINE-JET PUMP COUPLING IN COGENERATION PLANTS
SO HEAT RECOVERY SYSTEMS & CHP
LA English
DT Article
RP GEORGIOU, DP (reprint author), UNIV PATRAS,DEPT MECH ENGN,RION PATRAS,GREECE.
NR 0
TC 1
Z9 1
PU PERGAMON-ELSEVIER SCIENCE LTD
PI OXFORD
PA THE BOULEVARD, LANGFORD LANE, KIDLINGTON, OXFORD, ENGLAND OX5 1GB
SN 0890-4332
J9 HEAT RECOV SYST CHP
JI Heat Recovery Syst. CHP
PY 1989
VL 9
IS 2
BP 143
EP 149
DI 10.1016/0890-4332(89)90078-1
PG 7
WC Thermodynamics; Energy & Fuels; Engineering, Mechanical; Mechanics
SC Thermodynamics; Energy & Fuels; Engineering; Mechanics
GA T7325
UT WOS:A1989T732500005
ER

PT J
AU VASILYEV, VI
   ZEMNUHOV, IV
   KRASHENINNIKOV, SY
   MIRSKY, MD
   PORTNOV, AD
AF VASILYEV, VI
   ZEMNUHOV, IV
   KRASHENINNIKOV, SY
   MIRSKY, MD
   PORTNOV, AD
TI THE DETERMINATION OF TURBOFAN JET AFTER TURBINE CHANNEL EFFECTIVE AREAS
   BY MODEL TESTS
SO IZVESTIYA VYSSHIKH UCHEBNYKH ZAVEDENII AVIATSIONAYA TEKHNIKA
LA Russian
DT Note
NR 0
TC 0
Z9 0
PU IZVESTIA VUZ AVIAT MV SSO
PI KAZAN
PA KARL MARX 10, KAZAN, RUSSIA
SN 0579-2975
J9 IZV VUZ AVIATS TEKH+
JI Izv. Vyss. Uchebnykh Zaved. Aviats. Tek.
PY 1989
IS 3
BP 93
EP 94
PG 2
WC Engineering, Aerospace
SC Engineering
GA AV878
UT WOS:A1989AV87800030
ER

PT J
AU ANDREYEV, SP
   DRUZHININ, LN
   TZKHOVREBOV, MM
AF ANDREYEV, SP
   DRUZHININ, LN
   TZKHOVREBOV, MM
TI THE RELATIONSHIP OF TURBINE FAN DESIGN PARAMETERS WITH TURBO JET-POWERED
   DIRIGIBLE GONDOLA CONFIGURATION AND ITS DRAG
SO IZVESTIYA VYSSHIKH UCHEBNYKH ZAVEDENII AVIATSIONAYA TEKHNIKA
LA Russian
DT Note
NR 0
TC 0
Z9 0
PU IZVESTIA VUZ AVIAT MV SSO
PI KAZAN
PA KARL MARX 10, KAZAN, RUSSIA
SN 0579-2975
J9 IZV VUZ AVIATS TEKH+
JI Izv. Vyss. Uchebnykh Zaved. Aviats. Tek.
PY 1989
IS 1
BP 104
EP 105
PG 2
WC Engineering, Aerospace
SC Engineering
GA AD346
UT WOS:A1989AD34600029
ER

PT J
AU KUBOTA, T
AF KUBOTA, T
TI OBSERVATION OF JET INTERFERENCE IN 6-NOZZLE PELTON TURBINE
SO JOURNAL OF HYDRAULIC RESEARCH
LA English
DT Article
RP KUBOTA, T (reprint author), FUJI ELECT,KAWASAKI,JAPAN.
NR 0
TC 5
Z9 7
PU INT ASSN HYDRAULIC RESEARCH
PI DELFT
PA PO BOX 177, 2600 DELFT, NETHERLANDS
SN 0022-1686
J9 J HYDRAUL RES
JI J. Hydraul. Res.
PY 1989
VL 27
IS 6
BP 753
EP 767
PG 15
WC Engineering, Civil; Water Resources
SC Engineering; Water Resources
GA CP162
UT WOS:A1989CP16200003
ER

PT J
AU LAIGNA, KY
   POTTER, EA
AF LAIGNA, KY
   POTTER, EA
TI TURBINE JET AIR-FLOW IN OPEN-ENDED WORKINGS
SO SOVIET MINING SCIENCE USSR
LA English
DT Article
RP LAIGNA, KY (reprint author), CONSTRUCT RES INST,TALLINN,ESTONIA,USSR.
NR 0
TC 0
Z9 0
PU PLENUM PUBL CORP
PI NEW YORK
PA CONSULTANTS BUREAU 233 SPRING ST, NEW YORK, NY 10013
SN 0038-5581
J9 SOV MIN SCI+
PD MAY-JUN
PY 1989
VL 25
IS 3
BP 271
EP 279
DI 10.1007/BF02528488
PG 9
WC Mining & Mineral Processing
SC Mining & Mineral Processing
GA GZ336
UT WOS:A1989GZ33600016
ER

PT J
AU CHERIYAN, GK
   KRALLIS, K
   WEINBERG, FJ
AF CHERIYAN, GK
   KRALLIS, K
   WEINBERG, FJ
TI ADAPTING CONTINUOUS-FLOW PLASMA JETS FOR INTERMITTENT IGNITION IN
   GAS-TURBINE COMBUSTORS
SO COMBUSTION SCIENCE AND TECHNOLOGY
LA English
DT Article
RP CHERIYAN, GK (reprint author), UNIV LONDON IMPERIAL COLL SCI & TECHNOL,LONDON SW72BY,ENGLAND.
NR 21
TC 4
Z9 4
PU GORDON BREACH SCI PUBL LTD
PI READING
PA C/O STBS LTD PO BOX 90, READING, BERKS, ENGLAND RG1 8JL
SN 0010-2202
J9 COMBUST SCI TECHNOL
JI Combust. Sci. Technol.
PY 1990
VL 70
IS 4-6
BP 171
EP 185
DI 10.1080/00102209008951619
PG 15
WC Thermodynamics; Energy & Fuels; Engineering, Multidisciplinary;
   Engineering, Chemical
SC Thermodynamics; Energy & Fuels; Engineering
GA DG042
UT WOS:A1990DG04200005
ER

PT J
AU BARIO, F
   LEBOEUF, F
   ONVANI, A
   SEDDINI, A
AF BARIO, F
   LEBOEUF, F
   ONVANI, A
   SEDDINI, A
TI AERODYNAMICS OF COOLING JETS INTRODUCED IN THE SECONDARY FLOW OF A
   LOW-SPEED TURBINE CASCADE
SO JOURNAL OF TURBOMACHINERY-TRANSACTIONS OF THE ASME
LA English
DT Article; Proceedings Paper
CT 34TH INTERNATIONAL GAS TURBINE AND AEROENGINE CONGRESS AND EXHIBITION
CY JUN 04-08, 1989
CL TORONTO, CANADA
RP BARIO, F (reprint author), ECOLE CENT LYON,MECAN FLUIDES & ACOUST LAB,CNRS,UA 263,BP 163,F-69131 ECULLY,FRANCE.
NR 0
TC 8
Z9 8
PU ASME-AMER SOC MECHANICAL ENG
PI NEW YORK
PA 345 E 47TH ST, NEW YORK, NY 10017
SN 0889-504X
J9 J TURBOMACH
JI J. Turbomach.-Trans. ASME
PD JUL
PY 1990
VL 112
IS 3
BP 539
EP 546
DI 10.1115/1.2927692
PG 8
WC Engineering, Mechanical
SC Engineering
GA EE932
UT WOS:A1990EE93200029
ER

PT J
AU CHAO, YC
   LEU, JH
   HUNG, YF
   LIN, CK
AF CHAO, YC
   LEU, JH
   HUNG, YF
   LIN, CK
TI DOWNSTREAM BOUNDARY EFFECTS ON THE SPECTRAL CHARACTERISTICS OF A
   SWIRLING FLOWFIELD
SO EXPERIMENTS IN FLUIDS
LA English
DT Article
ID DRIVEN RECIRCULATING FLOW; GAS-TURBINE COMBUSTOR; VORTEX BREAKDOWN;
   VELOCITY; TEMPERATURE; JETS
AB The spectral characteristics and the structural response of a swirling flowfield are investigated subject to a non-axisymmetric disturbance and a contraction imposed downstream.  Two natural frequencies are noted in different regions of the undisturbed swirling flowfield, one is due to a precessing vortex core and the other to the most amplified downstream azimuthal instability.  The downstream contraction usually causes compression of the central recirculation zone into two side-lobes, increases the dominant frequencies and forms a straight central vortex core with a high axial velocity.  The dominant downstream instability frequency depends linearly on the inlet Reynolds number and on the mode of the breakdown.  For the downstream non-axisymmetric disturbance, such as the passing of the turbine blades, the fundamental frequency is not altered by the disturbance and the oscillation strength of the downstream instability is greatly reduced as the excitation frequency remains unmatched with the dominant downstream natural frequency.  Downstream azimuthal instability promotes the breakdown recirculation.
C1 CHUNG SUN INST SCI & TECHNOL,TAIPEI,TAIWAN.
RP CHAO, YC (reprint author), NATL CHENG KUNG UNIV,TAINAN,TAIWAN.
NR 24
TC 25
Z9 25
PU SPRINGER VERLAG
PI NEW YORK
PA 175 FIFTH AVE, NEW YORK, NY 10010
SN 0723-4864
J9 EXP FLUIDS
JI Exp. Fluids
PY 1991
VL 10
IS 6
BP 341
EP 348
PG 8
WC Engineering, Mechanical; Mechanics
SC Engineering; Mechanics
GA FE253
UT WOS:A1991FE25300005
ER

PT J
AU SMITH, GD
AF SMITH, GD
TI THERMAL BARRIER CHARACTERISTICS OF PARTIALLY-STABILIZED ZIRCONIA
   COATINGS ON INCOLOY ALLOY 909 (A CONTROLLED EXPANSION ALLOY)
SO JOURNAL OF ENGINEERING FOR GAS TURBINES AND POWER-TRANSACTIONS OF THE
   ASME
LA English
DT Article
AB INOCOLOY1 alloy 909 is a low-expansion alloy used in critical seal and shaft applications within the gas turbine engine.  However, because of its poor oxidation resistance at elevated temperatures, the maximum service temperature is limited.  Since its coefficient of expansion is similar to that of partially stabilized zirconia for temperatures to 1200-degrees-F (649-degrees-C), it has been proposed to use this metal-ceramic combination for dimensionally critical, air-cooled jet engine components.  This coating system should extend temperature limitations by reducing metal temperatures and providing oxidation resistance.  The performance advantage offered by a thermal barrier coating has been investigated at temperatures up to 2000-degrees-F (1093-degrees-C) and the results are presented in this paper.  Metal temperatures and heat flow rates of coated and bare specimens are compared for two air-cooling flow rates.
RP SMITH, GD (reprint author), INCO ALLOYS INT INC,HUNTINGTON,WV 25720, USA.
NR 24
TC 3
Z9 3
PU ASME-AMER SOC MECHANICAL ENG
PI NEW YORK
PA 345 E 47TH ST, NEW YORK, NY 10017
SN 0742-4795
J9 J ENG GAS TURB POWER
JI J. Eng. Gas. Turbines Power-Trans. ASME
PD JAN
PY 1991
VL 113
IS 1
BP 135
EP 139
DI 10.1115/1.2906521
PG 5
WC Engineering, Mechanical
SC Engineering
GA FE820
UT WOS:A1991FE82000019
ER

PT J
AU UEDELHOVEN, W
   FRANZL, M
   GUTTENBERGER, J
AF UEDELHOVEN, W
   FRANZL, M
   GUTTENBERGER, J
TI THE USE OF AUTOMATED IMAGE-ANALYSIS FOR THE STUDY OF WEAR PARTICLES IN
   OIL-LUBRICATED TRIBOLOGICAL SYSTEMS
SO WEAR
LA English
DT Article
AB Automated image analysis is used to evaluate particle dimensions in ferrographic precipitated wear debris.  The wear particles are made accessible to microscopic investigation by employing a particular sample preparation technique.  Preliminary results from investigations of jet turbine and helicopter transmission lubricating oils show a significant change in particle size and shape as a function of advancing failure.  The data are compared with results of laboratory wear test devices (Ryder test) as well as other condition monitoring methods (SOAP).
RP UEDELHOVEN, W (reprint author), WEHRWISSENSCH INST MAT,LANDSHUTERSTR 70,W-8058 ERDING,GERMANY.
NR 8
TC 9
Z9 9
PU ELSEVIER SCIENCE SA LAUSANNE
PI LAUSANNE 1
PA PO BOX 564, 1001 LAUSANNE 1, SWITZERLAND
SN 0043-1648
J9 WEAR
JI Wear
PD FEB 1
PY 1991
VL 142
IS 1
BP 107
EP 113
DI 10.1016/0043-1648(91)90155-N
PG 7
WC Engineering, Mechanical; Materials Science, Multidisciplinary
SC Engineering; Materials Science
GA EY413
UT WOS:A1991EY41300008
ER

PT J
AU KRESTA, SM
   WOOD, PE
AF KRESTA, SM
   WOOD, PE
TI PREDICTION OF THE 3-DIMENSIONAL TURBULENT-FLOW IN STIRRED TANKS
SO AICHE JOURNAL
LA English
DT Article
ID LASER-DOPPLER MEASUREMENTS; PITCHED BLADE TURBINES; RUSHTON TURBINE;
   POWER NUMBERS; RADIAL JET; REACTORS; MODEL; VESSELS
AB Efforts to model the turbulent flow in stirred tanks require accurate boundary conditions at the tip of the impeller, not just of velocities, but of the turbulence quantities kappa and epsilon.  Kolar's (1982) phenomenological, swirling radial jet model of the impeller region is extended by using a two-equation kappa-epsilon turbulence model to obtain direct estimates of kappa and epsilon on the impeller periphery.  The model is extended and clarified, so that the number of parameters required for its application is reduced to two:  the rotational speed and the diameter of the impeller.  Three-dimensional simulations allow a realistic treatment of the baffles.  Agreement of the modeling results with recently published experimental data is excellent.  This is particularly true in the important impeller discharge zone, where details of the predicted behavior of the turbulence kinetic energy and dissipation rate are in quantitative agreement with the available data.  Based on these results, average values of epsilon are calculated, along with the zones over which they apply.  For the impeller discharge zone, the dimensionless, volume-averaged epsilon is 0.19.
C1 MCMASTER UNIV,DEPT CHEM ENGN,HAMILTON L8S 4L7,ONTARIO,CANADA.
NR 52
TC 128
Z9 130
PU AMER INST CHEMICAL ENGINEERS
PI NEW YORK
PA 345 E 47TH ST, NEW YORK, NY 10017
SN 0001-1541
J9 AICHE J
JI AICHE J.
PD MAR
PY 1991
VL 37
IS 3
BP 448
EP 460
DI 10.1002/aic.690370314
PG 13
WC Engineering, Chemical
SC Engineering
GA FB456
UT WOS:A1991FB45600013
ER

PT J
AU WOZNIAK, L
   COLLIER, F
   FOSTER, J
AF WOZNIAK, L
   COLLIER, F
   FOSTER, J
TI DIGITAL-SIMULATION OF AN IMPULSE TURBINE - THE BRADLEY LAKE PROJECT
SO IEEE TRANSACTIONS ON ENERGY CONVERSION
LA English
DT Article; Proceedings Paper
CT 1990 SUMMER MEETING OF THE POWER ENGINEERING SOC OF THE IEEE
CY JUL 15-19, 1990
CL MINNEAPOLIS, MN
SP IEEE, POWER ENGN SOC
DE HYDROGENERATORS; HYDRO SIMULATION; GOVERNORS; IMPULSE TURBINES; PELTON
   TURBINES; DIGITAL CONTROL
AB This paper discusses a digital simulation and stability study of the Bradley Lake hydroelectric project.  The basic system consists of two 45-MW, multiple-jet impulse turbines supplied by a three mile conduit.  A digital governor is utilized.  Once produced, the simulation is used to investigate the stability of the system.  The system was found to be locally stable, but unstable to large perturbations.  Due to economic constraints in plant design, the response of the system to load acceptance is poor.
C1 UNIV ILLINOIS,ELECT ENGN,URBANA,IL 61801.
   WOODWARD GOVERNOR CO,DIV HYDRAUL TURBINE CONTROLS,STEVENS POINT,WI.
RP WOZNIAK, L (reprint author), UNIV ILLINOIS,GEN ENGN,URBANA,IL 61801, USA.
NR 6
TC 3
Z9 3
PU IEEE-INST ELECTRICAL ELECTRONICS ENGINEERS INC
PI NEW YORK
PA 345 E 47TH ST, NEW YORK, NY 10017-2394
SN 0885-8969
J9 IEEE T ENERGY CONVER
JI IEEE Trans. Energy Convers.
PD MAR
PY 1991
VL 6
IS 1
BP 39
EP 46
DI 10.1109/60.73787
PG 8
WC Energy & Fuels; Engineering, Electrical & Electronic
SC Energy & Fuels; Engineering
GA EY646
UT WOS:A1991EY64600005
ER

PT J
AU BECK, JE
   LEFEBVRE, AH
   KOBLISH, TR
AF BECK, JE
   LEFEBVRE, AH
   KOBLISH, TR
TI AIRBLAST ATOMIZATION AT CONDITIONS OF LOW AIR VELOCITY
SO JOURNAL OF PROPULSION AND POWER
LA English
DT Article
AB Spray quality is determined by a series of measurements of drop size distribution and mean drop size.  The atomizer employed is a two-dimensional design, producing a flat liquid sheet of variable thickness sandwiched between two coflowing nitrogen gas streams.  The range of test conditions is chosen to simulate those typically found in a gas turbine combustor during startup, when air velocities are low.  Four different liquids-tap water, heating oil, aviation kerosine (Jet-A), and a high-viscosity mixture of glycerine and distilled water-are used to investigate the effects of liquid physical properties on atomization quality.  The results generally confirm those obtained in previous studies in regard to the effects of relative velocity, air/liquid mass flow ratio, and liquid physical properties on Sauter mean diameter.  However, the significant dependence of mean drop size on initial liquid film thickness reported by other investigators is not observed in this study.  Also, the results suggest the existence of a threshold of relative velocity below which atomization of the liquid sheet is not possible.  As the relative velocity is reduced, the Sauter mean diameter eventually reaches a maximum value, and any further reduction in relative velocity results in the loss of the spray.
C1 TEXTRON CORP,FUEL SYST,WALLED LAKE,MI.
RP BECK, JE (reprint author), PURDUE UNIV,SCH MECH ENGN,W LAFAYETTE,IN 47907, USA.
NR 13
TC 10
Z9 10
PU AMER INST AERONAUT ASTRONAUT
PI RESTON
PA 1801 ALEXANDER BELL DRIVE, STE 500, RESTON, VA 22091
SN 0748-4658
J9 J PROPUL POWER
JI J. Propul. Power
PD MAR-APR
PY 1991
VL 7
IS 2
BP 207
EP 212
PG 6
WC Engineering, Aerospace
SC Engineering
GA FM898
UT WOS:A1991FM89800011
ER

PT J
AU PALAZZOLO, AB
   LIN, RR
   ALEXANDER, RM
   KASCAK, AF
   MONTAGUE, J
AF PALAZZOLO, AB
   LIN, RR
   ALEXANDER, RM
   KASCAK, AF
   MONTAGUE, J
TI TEST AND THEORY FOR PIEZOELECTRIC ACTUATOR-ACTIVE VIBRATION CONTROL OF
   ROTATING MACHINERY
SO JOURNAL OF VIBRATION AND ACOUSTICS-TRANSACTIONS OF THE ASME
LA English
DT Article
AB The application of piezoelectric actuators for active vibration control (AVC) of rotating machinery is examined.  Theory is derived and the resulting predictions are shown to agree closely with results of tests performed on the air turbine driven-overhung rotor.  The test results show significant reduction in unbalance, transient, and subsynchronous responses.  Results from a 30 hour endurance test support the AVC system reliability.  Various aspects of the electromechanical stability of the control system are also discussed and illustrated.  Finally, application of the AVC system to an actual jet engine is discussed.
RP PALAZZOLO, AB (reprint author), TEXAS A&M UNIV SYST,DEPT MECH ENGN,COLLEGE STN,TX 77843, USA.
NR 0
TC 34
Z9 34
PU ASME-AMER SOC MECHANICAL ENG
PI NEW YORK
PA 345 E 47TH ST, NEW YORK, NY 10017
SN 1048-9002
J9 J VIB ACOUST
JI J. Vib. Acoust.-Trans. ASME
PD APR
PY 1991
VL 113
IS 2
BP 167
EP 175
DI 10.1115/1.2930165
PG 9
WC Acoustics; Engineering, Mechanical; Mechanics
SC Acoustics; Engineering; Mechanics
GA HP728
UT WOS:A1991HP72800004
ER

PT J
AU WILCOXON, RK
   MOUTSOGLOU, A
AF WILCOXON, RK
   MOUTSOGLOU, A
TI 2ND LAW ANALYSIS IN ASSESSING CONSTANT POWER INPUT SYSTEMS
SO JOURNAL OF HEAT TRANSFER-TRANSACTIONS OF THE ASME
LA English
DT Article
ID HEAT-TRANSFER; ENTROPY GENERATION; FIN
AB A criterion for comparing the relative performance of various heat transfer augmentation methods used in constant power input systems is introduced.  The analysis is based on the principle of minimizing the rate of total entropy generation.  The heat transfer load (HTL), a parameter determined by the operating requirements of the heat dissipating process that indicates the difficulty of the heat transfer duty to be performed, is defined in the present study.  By comparing the irreversibility distribution ratio (phi) of various configurations at a given heat transfer load, the most exergy efficient system can be selected.  The data for three different types of fin configurations used in two constant power input applications (electronic equipment and internal turbine blade cooling) are utilized in demonstrating the technique.  The results indicate which specific fin geometry of the particular configuration type analyzed will transfer the dissipated heat at the specified base surface temperature while requiring the least pumping power.  Although the phi versus HTL criterion is applied to only fins in this study, the method can be extended to many other applications such as jet impingement cooling or mass transfer.
C1 S DAKOTA STATE UNIV,DEPT MECH ENGN,BROOKINGS,SD 57007.
NR 25
TC 2
Z9 2
PU ASME-AMER SOC MECHANICAL ENG
PI NEW YORK
PA 345 E 47TH ST, NEW YORK, NY 10017
SN 0022-1481
J9 J HEAT TRANS-T ASME
JI J. Heat Transf.-Trans. ASME
PD MAY
PY 1991
VL 113
IS 2
BP 321
EP 328
DI 10.1115/1.2910564
PG 8
WC Thermodynamics; Engineering, Mechanical
SC Thermodynamics; Engineering
GA HP759
UT WOS:A1991HP75900007
ER

PT J
AU INGEBO, RD
AF INGEBO, RD
TI GAS PROPERTY EFFECTS ON DROPSIZE OF SIMULATED FUEL SPRAYS
SO JOURNAL OF PROPULSION AND POWER
LA English
DT Article; Proceedings Paper
CT 25TH JOINT PROPULSION CONF
CY JUL 10-12, 1989
CL MONTEREY, CA
SP AMER INST AERONAUT & ASTRONAUT, AMER SOC MECH ENGINEERS, SOC AUTOMOT ENGINEERS, AMER SOC ENGN EDUC
ID SIZE
AB Two-phase flow in pneumatic two-fluid fuel nozzles was experimentally investigated to determine the effect of gas properties on liquid-jet breakup in sonic-velocity gas flow.  Dropsize data were obtained for the following atomizing gases:  nitrogen, argon, carbon dioxide, and helium.  The ratio of liquid-jet diameter to Sauter mean diameter (SMD) D0/D32 was correlated with aerodynamic and liquid-surface forces based on the product of the Weber and Reynolds number WeRe and gas-to-liquid density ratio with breakup forces produced by using different atomizing gases, a molecular-scale dimensionless group was derived, (rho-l)V3/g mu-g.  As a result, a semiempirical correlating expression was obtained that can be used in the design of fuel injectors for gas turbine and rocket combustors.  This expression for liquid-jet breakup in two-fluid atomizer shows that D32 approximately (rho-(g)V(c))-1.33, where (rho-g)V(c) is gas mass-flux at sonic velocity, and this agrees well with atomization theory for liquid-jet breakup in high velocity gas flow.  Also, it was found that at the same gas mass-flux (rho-g)V(c), helium was considerably more effective than nitrogen in producing small droplet sprays with SMDs in the order of 5 mu-m.  This was attributed to the high acoustic velocity of helium.
RP INGEBO, RD (reprint author), NASA,LEWIS RES CTR,CLEVELAND,OH 44135, USA.
NR 14
TC 2
Z9 2
PU AMER INST AERONAUT ASTRONAUT
PI RESTON
PA 1801 ALEXANDER BELL DRIVE, STE 500, RESTON, VA 22091
SN 0748-4658
J9 J PROPUL POWER
JI J. Propul. Power
PD JUL-AUG
PY 1991
VL 7
IS 4
BP 467
EP 472
DI 10.2514/3.23350
PG 6
WC Engineering, Aerospace
SC Engineering
GA FY513
UT WOS:A1991FY51300002
ER

PT J
AU SINHA, AK
   BOGARD, DG
   CRAWFORD, ME
AF SINHA, AK
   BOGARD, DG
   CRAWFORD, ME
TI GAS-TURBINE FILM COOLING - FLOWFIELD DUE TO A 2ND ROW OF HOLES
SO JOURNAL OF TURBOMACHINERY-TRANSACTIONS OF THE ASME
LA English
DT Article; Proceedings Paper
CT 35TH INTERNATIONAL GAS TURBINE AND AEROENGINE CONGRESS AND EXPOSITION
CY JUN 11-14, 1990
CL BRUSSELS, BELGIUM
AB Flowfield measurements with relevance to gas turbine film cooling were carried out behind a second row of holes located 40 hole diameters downstream of a first row and staggered with respect to it.  The effects of the thicker boundary layer and that of injection from the first row were examined.  Experiments were carried out for jet-to-mainstream density ratios of 1 and 2 and results compared to those obtained by Pietrzyk et al. (1989, 1990) behind the first row.  Results show that the dominant structures identified in the flowfield downstream of the first row were also present behind the second row.  Due to the thicker boundary layer, though, the mean flowfield and the turbulence and shear stress fields were altered.  One of the significant results was that the thicker boundary layer enables the jets to penetrate deeper into the mainstream.
C1 UNIV TEXAS,AUSTIN,TX 78712.
NR 12
TC 16
Z9 17
PU ASME-AMER SOC MECHANICAL ENG
PI NEW YORK
PA 345 E 47TH ST, NEW YORK, NY 10017
SN 0889-504X
J9 J TURBOMACH
JI J. Turbomach.-Trans. ASME
PD JUL
PY 1991
VL 113
IS 3
BP 450
EP 456
DI 10.1115/1.2927895
PG 7
WC Engineering, Mechanical
SC Engineering
GA HP740
UT WOS:A1991HP74000017
ER

PT J
AU SATO, J
   USAMI, K
   OKAMURA, T
AF SATO, J
   USAMI, K
   OKAMURA, T
TI BASIC STUDY OF COUPLED DAMAGE CAUSED BY SILT ABRASION AND CAVITATION
   EROSION - (EXPERIMENTS WITH SUBMERGED WATER JETS)
SO JSME INTERNATIONAL JOURNAL SERIES II-FLUIDS ENGINEERING HEAT TRANSFER
   POWER COMBUSTION THERMOPHYSICAL PROPERTIES
LA English
DT Article
DE FLUID MACHINERY; HYDRAULIC TURBINE; JET; WEAR; CAVITATION
AB Damage due to the coupled action of cavitation erosion and silt abrasion, in which artificial silt (Al2O3) was included, was experimentally studied using submerged jets.  The magnitudes of the acoustic emission energy, impact pressure and material damage rate caused by the cavitating jet impingement were greater than those caused by the noncavitating one.  Good correlations between the above three erosion intensity parameters were also confirmed.  The SEM photographs of damaged surfaces showed that the edge of the abrasion trace was partially broken into pieces by cavitation.  The material surface was smoother and the abrasion pattern was changed compared to that of pure abrasion.
RP SATO, J (reprint author), HITACHI LTD,3-1-1 SAIWAICHO,HITACHI,IBARAKI 316,JAPAN.
NR 9
TC 5
Z9 5
PU JAPAN SOC MECHANICAL ENGINEERS SANSHIN HOKUSEI BLDG
PI TOKYO
PA 4-9 YOYOGI 2-CHOME SHIBUYA-KU, TOKYO 151, JAPAN
SN 0914-8817
J9 JSME INT J II-FLUID
PD AUG
PY 1991
VL 34
IS 3
BP 292
EP 297
PG 6
WC Engineering, Mechanical
SC Engineering
GA GG488
UT WOS:A1991GG48800003
ER

PT J
AU FEIKEMA, D
   CHEN, RH
   DRISCOLL, JF
AF FEIKEMA, D
   CHEN, RH
   DRISCOLL, JF
TI BLOWOUT OF NONPREMIXED FLAMES - MAXIMUM COAXIAL AIR VELOCITIES
   ACHIEVABLE, WITH AND WITHOUT SWIRL
SO COMBUSTION AND FLAME
LA English
DT Article
ID JET DIFFUSION FLAMES; STABILIZED FLAMES; LIMITS
AB The present study demonstrates how to optimize parameters in order to maximize the amount of coaxial air that can be provided to a nonpremixed jet flame without causing the flame to blow out.  Maximizing the coaxial air velocity is important in the effort to reduce the flame length and the oxides of nitrogen emitted from gas turbines and industrial burners, a majority of which use coaxial air.  Previous measurements by the latter two authors have shown that a sixfold reduction in the NO(x) emission index of a jet flame is possible if sufficient coaxial air can be provided without blowing the flame out.  The coaxial air shortens the flame and forces the reaction zone to overlap regions of higher gas velocity, which reduces the residence time for NO(x) formation.  The present work concentrates on demonstrating ways to prevent flame blowout when the following two constraints are imposed:  (1) the coaxial air velocities must be sufficient to shorten the flame to a specified length (in order to reduce NO(x) emissions) and (2) the coaxial air flow rate must be sufficient to complete combustion without the need for ambient air, which is a common practical constraint.  The zero swirl case is considered first, and the effects of adding swirl are measured and directly compared.  The following were systematically varied:  fuel velocity, air velocity, fuel tube diameter, air tube diameter, fuel type, and swirl number.
   Measurements demonstrate that coaxial air alone (with zero swirl) can cause up to a twofold reduction in flame length.  However, the flame is stable only if the velocity-to-diameter ratio of the fuel jet does not exceed a critical value.  It is found that the addition of swirl improves the maximum-air blowout limits by as much as a factor of 6.  The results identify a strain parameter, based on the ratio of air velocity to air tube diameter (U(A)/d(A)), which collapses the blowout curves for ten different conditions (burner size, swirl number) approximately to a single curve.  A physical mechanism that explains the swirl flame data is presented.  Swirl is believed to be beneficial because it reduces the local velocities, and thus the local strain rates, near the forward stagnation point of the recirculation vortex, where the flame is stabilized.
C1 UNIV MICHIGAN,DEPT AEROSP ENGN,ANN ARBOR,MI 48109.
NR 19
TC 43
Z9 43
PU ELSEVIER SCIENCE INC
PI NEW YORK
PA 655 AVENUE OF THE AMERICAS, NEW YORK, NY 10010
SN 0010-2180
J9 COMBUST FLAME
JI Combust. Flame
PD SEP
PY 1991
VL 86
IS 4
BP 347
EP 358
DI 10.1016/0010-2180(91)90128-X
PG 12
WC Thermodynamics; Energy & Fuels; Engineering, Multidisciplinary;
   Engineering, Chemical; Engineering, Mechanical
SC Thermodynamics; Energy & Fuels; Engineering
GA GG533
UT WOS:A1991GG53300004
ER

PT J
AU MEHENDALE, AB
   HAN, JC
   OU, S
AF MEHENDALE, AB
   HAN, JC
   OU, S
TI INFLUENCE OF HIGH MAINSTREAM TURBULENCE ON LEADING-EDGE HEAT-TRANSFER
SO JOURNAL OF HEAT TRANSFER-TRANSACTIONS OF THE ASME
LA English
DT Article
DE FORCED CONVECTION; TURBINES; TURBULENCE
ID MEAN PROFILE DEVELOPMENT; FREE-STREAM TURBULENCE; BLUNT FLAT-PLATE;
   REATTACHED FLOW
AB The influence of high mainstream turbulence on leading edge heat transfer was studied.  High mainstream turbulence was produced by a bar grid (Tu = 3.3-5.1 percent), passive grid (Tu = 7.6-9.7 percent), and jet grid (Tu = 12.9-15.2 percent).  Experiments were performed using a blunt body with a semicylinder leading edge and flat sidewalls.  The mainstream Reynolds numbers based on leading edge diameter were 25,000, 40,000, and 100,000.  Spanwise and streamwise distributions of local heat transfer coefficients on the leading edge and flat sidewall were obtained.  The results indicate that the leading edge heat transfer increases significantly with increasing mainstream turbulence intensity, but the effect diminishes at the end of the flat sidewall because of turbulence decay.  Stagnation point heat transfer results for high turbulence intensity flows agree with the Lowery and Vachon correlation, but the overall heat transfer results for the leading edge quarter-cylinder region are higher than their overall correlation for the entire circular cylinder region.  High mainstream turbulence tends not to shift the location of the separation-reattachment region.  The reattachment heat transfer results are about the same regardless of mainstream turbulence levels and are much higher than the turbulent flat plate correlation.
C1 TEXAS A&M UNIV SYST,DEPT MECH ENGN,TURBINE HEAT TRANSFER LAB,COLLEGE STN,TX 77843.
NR 18
TC 10
Z9 10
PU ASME-AMER SOC MECHANICAL ENG
PI NEW YORK
PA 345 E 47TH ST, NEW YORK, NY 10017
SN 0022-1481
J9 J HEAT TRANS-T ASME
JI J. Heat Transf.-Trans. ASME
PD NOV
PY 1991
VL 113
IS 4
BP 843
EP 850
DI 10.1115/1.2911212
PG 8
WC Thermodynamics; Engineering, Mechanical
SC Thermodynamics; Engineering
GA HP761
UT WOS:A1991HP76100008
ER

PT J
AU GAU, C
   CHUNG, CM
AF GAU, C
   CHUNG, CM
TI SURFACE CURVATURE EFFECT ON SLOT-AIR-JET IMPINGEMENT COOLING FLOW AND
   HEAT-TRANSFER PROCESS
SO JOURNAL OF HEAT TRANSFER-TRANSACTIONS OF THE ASME
LA English
DT Article
DE FORCED CONVECTION; TURBINES
ID IMPINGING JETS
AB Experiments are performed to study surface curvature effects on the impingement cooling flow and the heat transfer processes over a concave and a convex surface.  A single air jet issuing from different size slots continuously impinges normally on the concave side or the convex side of a heated semicylindrical surface.  An electrical resistance wire is used to generate smoke, which allows us to visualize the impinging flow structure.  The local heat transfer Nusselt number along the surfaces is measured.  For impingement on a convex surface, three-dimensional counterrotating vortices on the stagnation point are initiated, which result in the enhancement of the heat transfer process.  For impingement on a concave surface, the heat transfer Nusselt number increases with increasing surface curvature, which suggests the initiation of Taylor-Gortler vortices along the surface.  In the experiment, the Reynolds number ranges from 6000 to 350,000, the slot-to-plate spacing from 2 to 16, and the diameter-to-slot-width ratio D/b from 8 to 45.7.  Correlations of both the stagnation point and the average Nusselt number over the curved surface, which account for the surface curvature effect, are presented.
C1 NATL CHENG KUNG UNIV,INST AERONAUT & ASTRONAUT,TAINAN 700,TAIWAN.
NR 22
TC 102
Z9 104
PU ASME-AMER SOC MECHANICAL ENG
PI NEW YORK
PA 345 E 47TH ST, NEW YORK, NY 10017
SN 0022-1481
J9 J HEAT TRANS-T ASME
JI J. Heat Transf.-Trans. ASME
PD NOV
PY 1991
VL 113
IS 4
BP 858
EP 864
DI 10.1115/1.2911214
PG 7
WC Thermodynamics; Engineering, Mechanical
SC Thermodynamics; Engineering
GA HP761
UT WOS:A1991HP76100010
ER

PT J
AU HIROSE, N
   ASAI, K
   IKAWA, K
   KAWAMURA, R
AF HIROSE, N
   ASAI, K
   IKAWA, K
   KAWAMURA, R
TI EULER FLOW-ANALYSIS OF TURBINE POWERED SIMULATOR AND FANJET ENGINE
SO JOURNAL OF PROPULSION AND POWER
LA English
DT Article
AB An Euler flow analysis of turbine powered simulator (TPS) and fanjet engine was made utilizing MacCormack's finite volume scheme.  TPS simulation computations for an axisymmetric geometry were compared with experimental data obtained in the National Aerospace Laboratory transonic wind tunnel.  The pressure distributions on the inlet cowl and corejet cowl surfaces showed excellent agreement.  The effect of differences in engine conditions of corejet temperature and mass flux between the TPS flow and a real fanjet engine was analyzed with the computations.  The results showed no significant differences in the external flowfield surrounding the exhaust jet plume.  A three-dimensional analysis showed the effects of angle of attack on the inlet flowfield and exhaust jet plume.
C1 NIHON UNIV,DEPT AEROSP ENGN,FUNABASHI,JAPAN.
RP HIROSE, N (reprint author), NATL AEROSP LAB,DIV AIRCRAFT AERODYNAM,TOKYO,JAPAN.
NR 35
TC 2
Z9 2
PU AMER INST AERONAUT ASTRONAUT
PI RESTON
PA 1801 ALEXANDER BELL DRIVE, STE 500, RESTON, VA 22091
SN 0748-4658
J9 J PROPUL POWER
JI J. Propul. Power
PD NOV-DEC
PY 1991
VL 7
IS 6
BP 1015
EP 1022
DI 10.2514/3.23421
PG 8
WC Engineering, Aerospace
SC Engineering
GA GU117
UT WOS:A1991GU11700023
ER

PT J
AU KOUTMOS, P
   MCGUIRK, JJ
AF KOUTMOS, P
   MCGUIRK, JJ
TI ISOTHERMAL MODELING OF GAS-TURBINE COMBUSTORS - COMPUTATIONAL STUDY
SO JOURNAL OF PROPULSION AND POWER
LA English
DT Article
ID FLOW; TURBULENT
AB This paper is concerned with computations of a swirl-stabilized model tubo-annular combustor under isothermal conditions.  The flow comprised a swirl-driven recirculation, two rows of radially injected jets, and an exit nozzle.  The computations were based upon numerical solution of time-averaged transport equations for mass, momentum, turbulence energy, and dissipation using a finite-volume formulation.  The combustor geometry was split into two zones, and the flow in the exit nozzle was computed using a general method for complex geometries.  Laser-Doppler anemometry measurements of the velocity and turbulence fields were used to assess the performance of the numerical model.  Predicted velocity distributions showed favorable agreement with measurements in the primary and intermediate zones although discrepancies increased in the dilution region.  Predicted levels of turbulence energy were too low in regions of high anisotropy.  A parametric study over the measured range of flow patterns indicated that local velocities were subject to errors of 30% in some small regions of the flow, but the mathematical model did simulate all observed trends.  Further, it was demonstrated that, for isothermal flow, important global aspects of the flow (e.g., primary zone recirculation ratio) could be represented with acceptable accuracy for preliminary design purposes.
C1 IMPERIAL COLL SCI TECHNOL & MED,DEPT MECH ENGN,FLUIDS SECT,LONDON,ENGLAND.
RP KOUTMOS, P (reprint author), UNIV PATRAS,DEPT MECH ENGN,PATRAS,GREECE.
NR 27
TC 10
Z9 11
PU AMER INST AERONAUT ASTRONAUT
PI RESTON
PA 1801 ALEXANDER BELL DRIVE, STE 500, RESTON, VA 22091
SN 0748-4658
J9 J PROPUL POWER
JI J. Propul. Power
PD NOV-DEC
PY 1991
VL 7
IS 6
BP 1064
EP 1071
DI 10.2514/3.23428
PG 8
WC Engineering, Aerospace
SC Engineering
GA GU117
UT WOS:A1991GU11700030
ER

PT J
AU COLLIER, F
   WOZNIAK, L
AF COLLIER, F
   WOZNIAK, L
TI CONTROL SYNTHESIS FOR AN IMPULSE TURBINE - THE BRADLEY LAKE PROJECT
SO IEEE TRANSACTIONS ON ENERGY CONVERSION
LA English
DT Article
DE DIGITAL CONTROL; GOVERNORS; IMPULSE TURBINES; PELTON TURBINES;
   HYDROGENERATORS
AB This paper discusses the synthesis of a viable control strategy for the multiple jet impulse turbines utilized in the Bradley Lake hydroelectric project. A digital simulation produced in a companion paper is used to assess modifications to various control schemes. An originally proposed control is locally stable, but unstable to large perturbations. A new strategy is developed which achieves global stability of the system. The new control is primarily based on enhancing deflector contributions to control.
C1 UNIV ILLINOIS,ELECT ENGN,URBANA,IL 61801.
   UNIV ILLINOIS,GEN ENGN,URBANA,IL 61801.
NR 9
TC 3
Z9 3
PU IEEE-INST ELECTRICAL ELECTRONICS ENGINEERS INC
PI NEW YORK
PA 345 E 47TH ST, NEW YORK, NY 10017-2394
SN 0885-8969
J9 IEEE T ENERGY CONVER
JI IEEE Trans. Energy Convers.
PD DEC
PY 1991
VL 6
IS 4
BP 639
EP 648
DI 10.1109/60.103636
PG 10
WC Energy & Fuels; Engineering, Electrical & Electronic
SC Energy & Fuels; Engineering
GA GQ193
UT WOS:A1991GQ19300010
ER

PT J
AU BLUMCKE, E
   EICKHOFF, H
   HASSA, C
AF BLUMCKE, E
   EICKHOFF, H
   HASSA, C
TI CONTROL AND USE OF A MINIATURIZED DROPLET GENERATOR
SO PARTICLE & PARTICLE SYSTEMS CHARACTERIZATION
LA English
DT Article
AB A miniaturized droplet generator with some new features, working on the principle of laminar liquid jet instability and breakup was designed.  The instrument has been used to study the dispersion of monosized droplets in a turbulent swirling flow, exhibiting the main features of combustion chamber flows of modern gas turbines.
   The operating range of the generator was evaluated by phase-Doppler anemometry (PDA).  It was demonstrated that the device also works in some metastable operating modes, producing coherent droplet streams with very small standard deviations for drop size and drop velocity.  Special attention was directed to the reliability of the device and to the control of drop size.  The PDA measurements showed that, in contrast to the evaluated optimum excitation frequency, the drop size cannot be determined from the orifice diameter.
RP BLUMCKE, E (reprint author), INST ANTRIEBSTECH DLR,LINDER HOHE,W-5000 COLOGNE 90,GERMANY.
NR 0
TC 1
Z9 1
PU VCH PUBLISHERS INC
PI DEERFIELD BEACH
PA 303 NW 12TH AVE, DEERFIELD BEACH, FL 33442-1788
SN 0934-0866
J9 PART PART SYST CHAR
JI Part. Part. Syst. Charact.
PD DEC
PY 1991
VL 8
IS 4
BP 297
EP 300
DI 10.1002/ppsc.19910080154
PG 4
WC Engineering, Chemical; Materials Science, Characterization & Testing
SC Engineering; Materials Science
GA HA563
UT WOS:A1991HA56300008
ER

PT J
AU NOLL, B
AF NOLL, B
TI EVALUATION OF A BOUNDED HIGH-RESOLUTION SCHEME FOR COMBUSTOR FLOW
   COMPUTATIONS
SO AIAA JOURNAL
LA English
DT Article
ID TURBULENT-FLOW; JETS
AB The present paper is concerned with the application of a high-resolution scheme for a finite volume discretization method. The capability of the chosen scheme is evaluated for the numerical simulation of three-dimensional flowfields. Special emphasis lies in the calculation of the processes in the mixing zone of gas turbine combustors. Thus, numerical results are compared with detailed measurements of velocity and temperature in a model mixing zone. The velocity field as well as the temperature field strongly depend on the scheme used for the discretization of the momentum and energy equations. The proposed high-resolution scheme and the well-known QUICK scheme yield similar results, which are superior to those obtained with the simple UPWIND scheme. For the simulation of turbulent transport, the standard kappa, epsilon-model is employed. The effect of numerical diffusion caused by the usual UPWIND discretization of the convective transport of kappa and epsilon is assessed by the application of the high-resolution scheme of the discretization of the kappa and epsilon-equations. As a result, it is found that the velocity and temperature fields are insensitive to the scheme that is applied for the discretization of the kappa and epsilon-equations.
RP NOLL, B (reprint author), UNIV KARLSRUHE,INST THERMAL TURBOMACHINERY,COMBUST RES GRP,KAISERSTR 12,W-7500 KARLSRUHE 1,GERMANY.
NR 23
TC 19
Z9 19
PU AMER INST AERONAUT ASTRONAUT
PI RESTON
PA 1801 ALEXANDER BELL DRIVE, STE 500, RESTON, VA 22091
SN 0001-1452
J9 AIAA J
JI AIAA J.
PD JAN
PY 1992
VL 30
IS 1
BP 64
EP 69
DI 10.2514/3.10883
PG 6
WC Engineering, Aerospace
SC Engineering
GA GZ915
UT WOS:A1992GZ91500009
ER

PT J
AU DIAS, F
   ELCRAT, AR
AF DIAS, F
   ELCRAT, AR
TI IDEAL JET FLOW WITH A STAGNATION STREAMLINE
SO EUROPEAN JOURNAL OF MECHANICS B-FLUIDS
LA English
DT Article
ID COMPUTATION
AB A free-boundary problem for the deflection of a jet of ideal fluid from a slot in a channel or by a wall is studied. The flow possesses both a free streamline and a stagnation streamline. The channel can have arbitrary polygonal shape; the problem is solved numerically by a method based on a generalized Schwarz - Christoffel transformation. The results obtained are relevant to the cooling of turbine blades, the design of plankton samplers and the description of the flow past the bow of a ship.
C1 WICHITA STATE UNIV,DEPT MATH,WICHITA,KS 67208.
RP DIAS, F (reprint author), UNIV NICE,INST NONLINEAIRE NICE,PARC VALROSE,F-06034 NICE,FRANCE.
NR 17
TC 5
Z9 5
PU GAUTHIER-VILLARS
PI PARIS
PA S P E S-JOURNAL DEPT, 120 BD ST GERMAIN, F-75006 PARIS, FRANCE
SN 0997-7546
J9 EUR J MECH B-FLUID
JI Eur. J. Mech. B-Fluids
PY 1992
VL 11
IS 2
BP 233
EP 247
PG 15
WC Mechanics; Physics, Fluids & Plasmas
SC Mechanics; Physics
GA HL927
UT WOS:A1992HL92700006
ER

PT J
AU MEDVEDEV, VV
AF MEDVEDEV, VV
TI EFFECT OF MIXER REGULATION ON HYDRAULIC LOSSES IN THE AFTERBURNER OF
   TURBINE JET ENGINES
SO IZVESTIYA VYSSHIKH UCHEBNYKH ZAVEDENII AVIATSIONAYA TEKHNIKA
LA Russian
DT Note
NR 0
TC 0
Z9 0
PU IZVESTIA VUZ AVIAT MV SSO
PI KAZAN
PA KARL MARX 10, KAZAN, RUSSIA
SN 0579-2975
J9 IZV VUZ AVIATS TEKH+
JI Izv. Vyss. Uchebnykh Zaved. Aviats. Tek.
PY 1992
IS 3
BP 92
EP 95
PG 4
WC Engineering, Aerospace
SC Engineering
GA KV983
UT WOS:A1992KV98300025
ER

PT J
AU RICHARDS, CD
   SAMUELSEN, GS
AF RICHARDS, CD
   SAMUELSEN, GS
TI THE ROLE OF PRIMARY JETS IN THE DOME REGION AERODYNAMICS OF A MODEL CAN
   COMBUSTOR
SO JOURNAL OF ENGINEERING FOR GAS TURBINES AND POWER-TRANSACTIONS OF THE
   ASME
LA English
DT Article; Proceedings Paper
CT 35TH INTERNATIONAL GAS TURBINE AND AEROENGINE CONGRESS AND EXPOSITION
CY JUN 11-14, 1990
CL BRUSSELS, BELGIUM
ID FLOWS
AB The role of the primary jets in the aerothermal behavior and overall performance of a gas turbine combustor is explored through an experimental study.  The study is performed in a model laboratory combustor that possesses the essential features of practical combustors.  The test bed is designed to accommodate optical access for laser diagnostics and overall flow visualization, and is capable of incorporating variable inlet geometries.  In the present case, the combustor is operated on JP-4 at atmospheric pressure.  A parametric variation in the number of jets per row and axial location of the jet row is performed.  The aerodynamic and thermal fields are characterized using laser anemometry and a thermocouple probe, respectively.  Species concentrations are acquired via extractive probe sampling.  The results demonstrate the importance of primary jet location with respect to the dome swirler.  The percent mass recirculated into the dome region, as well as the overall uniformity of mixing and combustion efficiency, are substantially influenced by jet row location.  The momentum ratio of the incoming primary jet stream to that of the approaching crossflow of reacting dome gases has a direct impact on the mixing patterns as well.  An increase in the number of primary jets leads, in the present case, to more uniform mixing.
RP RICHARDS, CD (reprint author), UNIV CALIF IRVINE,INST COMBUST & PROP SCI & TECHNOL,COMBUST LAB,IRVINE,CA 92717, USA.
NR 8
TC 8
Z9 9
PU ASME-AMER SOC MECHANICAL ENG
PI NEW YORK
PA 345 E 47TH ST, NEW YORK, NY 10017
SN 0742-4795
J9 J ENG GAS TURB POWER
JI J. Eng. Gas. Turbines Power-Trans. ASME
PD JAN
PY 1992
VL 114
IS 1
BP 20
EP 26
DI 10.1115/1.2906302
PG 7
WC Engineering, Mechanical
SC Engineering
GA HP743
UT WOS:A1992HP74300004
ER

PT J
AU ALSHAIKHLY, AFA
   ANDREWS, GE
   ANIAGOLU, CO
AF ALSHAIKHLY, AFA
   ANDREWS, GE
   ANIAGOLU, CO
TI JET SHEAR-LAYER TURBULENT-DIFFUSION FLAMES FOR ULTRALOW NOX EMISSIONS
SO JOURNAL OF ENGINEERING FOR GAS TURBINES AND POWER-TRANSACTIONS OF THE
   ASME
LA English
DT Article; Proceedings Paper
CT 35TH INTERNATIONAL GAS TURBINE AND AEROENGINE CONGRESS AND EXPOSITION
CY JUN 11-14, 1990
CL BRUSSELS, BELGIUM
ID COMBUSTOR; FLOW
AB Direct fueling of each shear layer generated by an array of holes in a grid plate was shown to have ultralow NO(x) emissions combined with a good flame stability, compared with a premixed system.  Two methods of fuel injection were investigated that had opposite NO(x)/stability characteristics.  Four shear layers in a 76-mm combustor were used at gas turbine primary zone operating conditions with 60 percent simulated primary zone air at one bar pressure.  The fuels used were propane and natural gas and a minimum NO(x) emission of 2.5 ppm at 15 percent oxygen, compatible with a 0.1 percent inefficiency, was demonstrated for natural gas with a reasonable stability margin.  These designs have the potential for a dry NO(x) solution to any current or proposed gas turbine NO(x) regulation for natural gas.
RP ALSHAIKHLY, AFA (reprint author), UNIV LEEDS,DEPT FUEL & ENERGY,LEEDS LS2 9JT,W YORKSHIRE,ENGLAND.
NR 11
TC 1
Z9 1
PU ASME-AMER SOC MECHANICAL ENG
PI NEW YORK
PA 345 E 47TH ST, NEW YORK, NY 10017
SN 0742-4795
J9 J ENG GAS TURB POWER
JI J. Eng. Gas. Turbines Power-Trans. ASME
PD JAN
PY 1992
VL 114
IS 1
BP 55
EP 62
DI 10.1115/1.2906307
PG 8
WC Engineering, Mechanical
SC Engineering
GA HP743
UT WOS:A1992HP74300009
ER

PT J
AU BUNKER, RS
   METZGER, DE
   WITTIG, S
AF BUNKER, RS
   METZGER, DE
   WITTIG, S
TI LOCAL HEAT-TRANSFER IN TURBINE DISK CAVITIES .1. ROTOR AND STATOR
   COOLING WITH HUB INJECTION OF COOLANT
SO JOURNAL OF TURBOMACHINERY-TRANSACTIONS OF THE ASME
LA English
DT Article; Proceedings Paper
CT 35TH INTERNATIONAL GAS TURBINE AND AEROENGINE CONGRESS AND EXPOSITION
CY JUN 11-14, 1990
CL BRUSSELS, BELGIUM
ID ROTATING-DISK
AB Results are presented from an experimental study designed to obtain detailed radial heat transfer coefficient distributions applicable to the cooling of disk-cavity regions of gas turbines.  An experimental apparatus has been designed to obtain local heat transfer data on both the rotating and stationary surfaces of a parallel geometry disk-cavity system.  The method employed utilizes thin thermochromic liquid crystal coatings together with video system data acquisition and computer-assisted image analysis to extract heat transfer information.  The color display of the liquid crystal coatings is detected through the analysis of standard video chromanance signals.  The experimental technique used is an aerodynamically steady but thermally transient one, which provides consistent disk-cavity thermal boundary conditions yet is in-expensive and highly versatile.  A single circular jet is used to introduce fluid from the stator into the disk cavity by impingement normal to the rotor surface.  The present study investigates hub injection of coolant over a wide range of parameters including disk rotational Reynolds numbers of 2 to 5 x 10(5), rotor/stator spacing-to-disk radius ratios of 0.025 to 0.15, and jet mass flow rates between 0.10 and 0.40 times the turbulent pumped flow rate of a free disk.  The results are presented as radial distributions of local Nusselt numbers.  Rotor heat transfer exhibits regions of impingement and rotational domination with a transition region between, while stator heat transfer shows flow reattachment and convection regions with evidence of an inner recirculation zone.  The local effects of rotation, spacing, and mass flow rate are all displayed.  The significant magnitude of stator heat transfer in many cases indicates the importance of proper stator modeling to rotor and disk-cavity heat transfer results.
RP BUNKER, RS (reprint author), UNIV KARLSRUHE,LEHRSTUHL & INST THERM STROMUNGSMASCHINEN,W-7500 KARLSRUHE,GERMANY.
NR 28
TC 18
Z9 18
PU ASME-AMER SOC MECHANICAL ENG
PI NEW YORK
PA 345 E 47TH ST, NEW YORK, NY 10017
SN 0889-504X
J9 J TURBOMACH
JI J. Turbomach.-Trans. ASME
PD JAN
PY 1992
VL 114
IS 1
BP 211
EP 220
DI 10.1115/1.2927988
PG 10
WC Engineering, Mechanical
SC Engineering
GA HP742
UT WOS:A1992HP74200025
ER

PT J
AU BUNKER, RS
   METZGER, DE
   WITTIG, S
AF BUNKER, RS
   METZGER, DE
   WITTIG, S
TI LOCAL HEAT-TRANSFER IN TURBINE DISK CAVITIES .2. ROTOR COOLING WITH
   RADIAL LOCATION INJECTION OF COOLANT
SO JOURNAL OF TURBOMACHINERY-TRANSACTIONS OF THE ASME
LA English
DT Article; Proceedings Paper
CT 35TH INTERNATIONAL GAS TURBINE AND AEROENGINE CONGRESS AND EXPOSITION
CY JUN 11-14, 1990
CL BRUSSELS, BELGIUM
AB Detailed radial distributions of rotor heat transfer coefficients are presented for three basic disk-cavity geometries applicable to gas turbines.  The experimental apparatus has been designed to obtain local heat transfer data on a number of easily interchangeable rotor surfaces.  The method employs thin thermochromic liquid crystal coatings upon the rotor surfaces together with video system data acquisition and computer-assisted image analysis to detect surface color display and to extract heat transfer information.  A thermally transient, aerodynamically steady technique is used, which attains consistent thermal boundary conditions over the entire disk cavity.  Cooling air is introduced into the disk cavity via a single circular jet mounted perpendicularly into the stator at one of the three radial locations:  0.4, 0.6, or 0.8 times the rotor radius.  Rotor heat transfer coefficients have been obtained over a range of parameters including disk rotational Reynolds numbers of 2 to 5 x 10(5), rotor/stator hub spacing-to-disk radius ratios of 0.025 to 0.15, and jet mass flow rates between 0.10 and 0.40 times the turbulent pumped flow rate of a free disk.  The rotor surfaces include a parallel rotor-stator system, a rotor with 5 percent diverging taper, and a similarly tapered rotor with a rim sealing lip at its extreme radius.  Results are presented showing the effects of the parallel rotor, which indicate strong variations in local Nusselt numbers for all but rotational speed.  These results are compared to associated hub injection data of Part I of this study, demonstrating that overall rotor heat transfer is optimized by either hub injection or radial location injection of coolant dependent upon the configuration.  Results with the use of the tapered rotor show significant variations in local Nusselt number compared with those of the parallel rotor, while the addition of a rim sealing lip appears to increase the Nusselt number level.
RP BUNKER, RS (reprint author), UNIV KARLSRUHE,LEHRSTUHL & INST THERM STROMUNGSMASCHINEN,W-7500 KARLSRUHE,GERMANY.
NR 15
TC 12
Z9 12
PU ASME-AMER SOC MECHANICAL ENG
PI NEW YORK
PA 345 E 47TH ST, NEW YORK, NY 10017
SN 0889-504X
J9 J TURBOMACH
JI J. Turbomach.-Trans. ASME
PD JAN
PY 1992
VL 114
IS 1
BP 221
EP 228
DI 10.1115/1.2927989
PG 8
WC Engineering, Mechanical
SC Engineering
GA HP742
UT WOS:A1992HP74200026
ER

PT J
AU DANILOV, AM
AF DANILOV, AM
TI PROBLEMS OF OXIDATIVE STABILITY OF SECONDARY MEDIUM-DISTILLATE FUELS
SO PETROLEUM CHEMISTRY
LA English
DT Article
ID STORAGE STABILITY; DEPOSIT FORMATION; DIESEL FUELS; JET TURBINE;
   SYSTEMS; OXYGEN; GUM
AB In the formation of sediment and gum in petroleum fuels, two processes occur, running in parallel and affecting each other. The first process is oxidation of the fuels with subsequent condensation of the oxidation products. The second process is condensation without the absorption of any appreciable amounts of oxygen. Paraffinic-naphthenic and naphthenic-aromatic hydrocarbons take part in the first process, and aromatic and heteroatomic compounds in the second. The chemical and hydrocarbon composition of the fuels traditionally used (gasolines and hydrotreated jet and diesel fuels) is such that processes of the second type have played no marked role in practice. Nearly all methods for studying the chemical stability of fuels are therefore based on oxygen absorption, and the traditional stabilizers are inhibitors of radical-chain oxidation. Processes of the second type predominate in the medium-distillate (diesel) fractions of degradative processing of crude oil and petroleum residues, and also products of non-petroleum origin. Their stabilization requires the development of fundamentally new methods and stabilizing additives. This presupposes a detailed study of the chemistry and mechanism of reactions of a non-radical chain nature, leading to the formation of sediment precursors. Among these, of special importance are reactions of non-radical oxidation, polymerization and polycondensation. The fuel itself must be regarded not only as an oxidizable substrate, but also as a dispersion medium.
RP DANILOV, AM (reprint author), VNIINP,ELEKTROGORSK BRANCH,ELEKTROGORSK,RUSSIA.
NR 36
TC 0
Z9 0
PU PERGAMON-ELSEVIER SCIENCE LTD
PI OXFORD
PA THE BOULEVARD, LANGFORD LANE, KIDLINGTON, OXFORD, ENGLAND OX5 1GB
SN 0965-5441
J9 PETROL CHEM+
JI Pet. Chem.
PY 1992
VL 32
IS 4
BP 340
EP 348
PG 9
WC Chemistry, Organic; Chemistry, Physical; Energy & Fuels; Engineering,
   Chemical; Engineering, Petroleum
SC Chemistry; Energy & Fuels; Engineering
GA KE922
UT WOS:A1992KE92200016
ER

PT J
AU ANDREWS, GE
   ALKABIE, HS
   AZIZ, MMA
   HUSSAIN, USA
   ALDABBAGH, NA
   AHMAD, NA
   ALSHAIKLY, AFA
   KOWKABI, M
   SHAHABADI, AR
AF ANDREWS, GE
   ALKABIE, HS
   AZIZ, MMA
   HUSSAIN, USA
   ALDABBAGH, NA
   AHMAD, NA
   ALSHAIKLY, AFA
   KOWKABI, M
   SHAHABADI, AR
TI HIGH-INTENSITY BURNERS WITH LOW NOX EMISSIONS
SO PROCEEDINGS OF THE INSTITUTION OF MECHANICAL ENGINEERS PART A-JOURNAL OF
   POWER AND ENERGY
LA English
DT Article
AB Experimental combustion and NOx emissions results are summarized for a range of jet shear layer combustion systems that have rapid fuel and air mixing, short intense flames, a high turn-down ratio and low NOx characteristics. Two burner sizes of 76 and 140 mm are investigated for propane and natural gas. Three jet shear layer burners are compared with axial and radial swirlers. The combustion techniques were developed for application to low NOx combustion systems for industrial gas turbines, where NOx emissions as low as 10 ppm at 15 per cent oxygen have been demonstrated. It is shown that at one bar pressure, gas turbine combustors and high-intensity burners operate at similar airflow, blockage and pressure loss conditions.
RP ANDREWS, GE (reprint author), UNIV LEEDS, DEPT FUEL & ENERGY, LEEDS LS2 9JT, W YORKSHIRE, ENGLAND.
NR 0
TC 2
Z9 2
PU SAGE PUBLICATIONS LTD
PI LONDON
PA 1 OLIVERS YARD, 55 CITY ROAD, LONDON EC1Y 1SP, ENGLAND
SN 0957-6509
J9 P I MECH ENG A-J POW
JI Proc. Inst. Mech. Eng. Part A-J. Power Energy
PY 1992
VL 206
IS A1
BP 3
EP 17
DI 10.1243/PIME_PROC_1992_206_003_02
PG 15
WC Engineering, Mechanical
SC Engineering
GA HT766
UT WOS:A1992HT76600002
ER

PT J
AU YOUNG, CD
   HAN, JC
   HUANG, Y
   RIVIR, RB
AF YOUNG, CD
   HAN, JC
   HUANG, Y
   RIVIR, RB
TI INFLUENCE OF JET-GRID TURBULENCE ON FLAT-PLATE TURBULENT BOUNDARY-LAYER
   FLOW AND HEAT-TRANSFER
SO JOURNAL OF HEAT TRANSFER-TRANSACTIONS OF THE ASME
LA English
DT Article
DE FORCED CONVECTION; TURBINES; TURBULENCE
ID FREE-STREAM TURBULENCE; MEAN PROFILE DEVELOPMENT
AB The influence of high mainstream turbulence on turbulent boundary layer flow and heat transfer is experimentally investigated for length Reynolds numbers between 4 x 10(4) and 1.5 x 10(6).  The high mainstream turbulence is produced by a round tube grid with uniform jet injection.  Injected air is blown in either an upwind or downwind direction at a controllable flow rate.  A flat plate test section instrumented with foil thermocouples is located downstream from the jet grid.  The turbulence intensity decay and length scale growth along the test plate, the mean velocity and temperature profiles across the boundary layer, and surface heat transfer distribution are measured.  The results show that the grid with downwind injection produces a slightly higher turbulence intensity and a smaller length scale than the grid with upwind injection.  A higher turbulence intensity and a smaller length scale further enhance the surface heat transfer coefficient.  The jet-induced high turbulence does not alter the downstream velocity and temperature profiles in their logarithmic regions, but the wake regions are lower than the zero turbulence profiles.  The Reynolds analogy factor, the augmented friction factor, and the augmented Stanton number are higher than those from existing correlations when the jet grid turbulence intensity is greater than 6 percent.
C1 TEXAS A&M UNIV SYST,DEPT MECH ENGN,TURBINE HEAT TRANSFER LAB,COLLEGE STN,TX 77843.
   USAF,WRIGHT AERONAUT LABS,POTX,WRIGHT PATTERSON AFB,OH 45433.
NR 18
TC 16
Z9 16
PU ASME-AMER SOC MECHANICAL ENG
PI NEW YORK
PA 345 E 47TH ST, NEW YORK, NY 10017
SN 0022-1481
J9 J HEAT TRANS-T ASME
JI J. Heat Transf.-Trans. ASME
PD FEB
PY 1992
VL 114
IS 1
BP 65
EP 72
DI 10.1115/1.2911269
PG 8
WC Thermodynamics; Engineering, Mechanical
SC Thermodynamics; Engineering
GA HP762
UT WOS:A1992HP76200009
ER

PT J
AU DENDA, T
   BRETZ, PL
   TIEN, JK
AF DENDA, T
   BRETZ, PL
   TIEN, JK
TI INCLUSION SIZE EFFECT ON THE FATIGUE CRACK-PROPAGATION MECHANISM AND
   FRACTURE-MECHANICS OF A SUPERALLOY
SO METALLURGICAL TRANSACTIONS A-PHYSICAL METALLURGY AND MATERIALS SCIENCE
LA English
DT Article
ID BEHAVIOR
AB Low cycle fatigue life of nickel-base superalloys is enhanced as a consequence of inclusion reduction in the melt process; however, the functional dependencies between fatigue characteristics and inclusions have not been well investigated.  In this study, the propagation mechanism of the fatigue crack initiated from inclusions is examined in fine-grained IN718, which is a representative turbine disc material for jet engines.  There is a faceted-striated crack transition on the fracture surfaces.  This faceted-striated transition also appears in the da/dN vs crack length curves.  It is observed that the faceted crack propagation time can be more than 50 pct of total lifetime in the low cycle fatigue test.  The significance of inclusion size effect is explained on the premise that the faceted fatigue crack propagation time scales with the inclusion size, which is taken as the initial crack length.  A predictive protocol for determining inclusion size effect is given.
C1 UNIV TEXAS,STRATEG MAT RES & DEV LAB,ENGN REGENTS CHAIR,AUSTIN,TX 78712.
NR 12
TC 20
Z9 23
PU MINERALS METALS MATERIALS SOC
PI WARRENDALE
PA 420 COMMONWEALTH DR, WARRENDALE, PA 15086
SN 0360-2133
J9 METALL TRANS A
PD FEB
PY 1992
VL 23
IS 2
BP 519
EP 526
DI 10.1007/BF02801169
PG 8
WC Materials Science, Multidisciplinary
SC Materials Science
GA HD764
UT WOS:A1992HD76400013
ER

PT J
AU MCGUIRK, JJ
   PALMA, JMLM
AF MCGUIRK, JJ
   PALMA, JMLM
TI CALCULATIONS OF THE DILUTION SYSTEM IN AN ANNULAR GAS-TURBINE COMBUSTOR
SO AIAA JOURNAL
LA English
DT Article
ID CROSS-FLOW; JETS
AB The present work is concerned with the ability of a two-equation turbulence model (k-epsilon) of predicting accurately the mixing parameters at the outlet of an annular gas turbine combustor.  A comparison between numerical and experimental results is presented with attention paid to numerical accuracy and boundary condition sensitivity.  A numerical grid with 36,000 nodes was needed to resolve the flow inside a 7.5-deg annular sector.  It was found that an insufficient number of grid nodes led to the underprediction of the streamwise vorticity and a different flow pattern in the wake and downstream of the jets.  Two basic sets of calculations with constant and variable density are included.  The calculations could predict the general features of the flow, but evidenced lower levels of mixing compared to the experiments, even with a reduction of the turbulent Prandtl number from 0.9 to 0.5.
C1 UNIV LONDON IMPERIAL COLL SCI TECHNOL & MED,DEPT MECH ENGN,LONDON SW7 2BX,ENGLAND.
NR 22
TC 4
Z9 4
PU AMER INST AERONAUT ASTRONAUT
PI RESTON
PA 1801 ALEXANDER BELL DRIVE, STE 500, RESTON, VA 22091
SN 0001-1452
J9 AIAA J
JI AIAA J.
PD APR
PY 1992
VL 30
IS 4
BP 963
EP 972
DI 10.2514/3.11015
PG 10
WC Engineering, Aerospace
SC Engineering
GA HM681
UT WOS:A1992HM68100014
ER

PT J
AU MCGUIRK, JJ
   PALMA, JMLM
AF MCGUIRK, JJ
   PALMA, JMLM
TI THE INFLUENCE OF NUMERICAL PARAMETERS IN THE CALCULATION OF GAS-TURBINE
   COMBUSTOR FLOWS
SO COMPUTER METHODS IN APPLIED MECHANICS AND ENGINEERING
LA English
DT Article
ID MODELS
AB Three major difficulties may occur in the calculation of gas-turbine combustor flows: the exact representation of the combustor geometrical features, the specification of the inlet boundary conditions and the need for very fine grid calculations. Simplifications are needed to circumvent the above difficulties, within the capacities of numerical techniques and computer systems currently available. The present study, by comparison between numerical and experimental results obtained inside a water model of a gas turbine combustor, assesses the effectiveness of some of the solutions sought, which may affect the accuracy of the results and preclude the appraisal and consequent development of physical models embedded in available computational fluid dynamics codes. It is shown that of all the boundary conditions, the radial velocity on the primary hole is the most important. Numerical accuracy can be substantially improved by careful distribution of the grid nodes, particularly around the primary jet axis, and grids with a total of 40 000 grid nodes were found to offer a good compromise between computation time and numerical accuracy. These grids also enabled a reasonably good geometrical representation of the combustor, removing the need for a more sophisticated grid system compared to the standard cylindrical polar one, used in the present study.
C1 UNIV LONDON IMPERIAL COLL SCI TECHNOL & MED,DEPT MECH ENGN,LONDON SW7 2BX,ENGLAND.
NR 28
TC 3
Z9 3
PU ELSEVIER SCIENCE SA LAUSANNE
PI LAUSANNE 1
PA PO BOX 564, 1001 LAUSANNE 1, SWITZERLAND
SN 0045-7825
J9 COMPUT METHOD APPL M
JI Comput. Meth. Appl. Mech. Eng.
PD APR
PY 1992
VL 96
IS 1
BP 65
EP 92
DI 10.1016/0045-7825(92)90099-6
PG 28
WC Engineering, Multidisciplinary; Mathematics, Interdisciplinary
   Applications; Mechanics
SC Engineering; Mathematics; Mechanics
GA HN672
UT WOS:A1992HN67200005
ER

PT J
AU TALPALLIKAR, MV
   SMITH, CE
   LAI, MC
   HOLDEMAN, JD
AF TALPALLIKAR, MV
   SMITH, CE
   LAI, MC
   HOLDEMAN, JD
TI CFD ANALYSIS OF JET MIXING IN LOW NOX FLAMETUBE COMBUSTORS
SO JOURNAL OF ENGINEERING FOR GAS TURBINES AND POWER-TRANSACTIONS OF THE
   ASME
LA English
DT Article; Proceedings Paper
CT 36TH INTERNATIONAL GAS TURBINE AND AEROENGINE CONGRESS AND EXPOSITION
CY JUN 03-06, 1991
CL ORLANDO, FL
AB The Rich-burn/Quick-mix/Lean-burn (RQL) combustor has been identified as a potential gas turbine combustor concept to reduce NO(x) emissions in High Speed Civil Transport (HSCT) aircraft. To demonstrate reduced NO(x) levels, cylindrical flametube versions of RQL combustors are being tested at NASA Lewis Research Center. A critical technology needed for the RQL combustor is a method of quickly mixing bypass combustion air with rich-burn gases. In this study, jet mixing in a cylindrical quick-mix section was numerically analyzed. The quick-mix configuration was five inches in diameter and employed 12 radial-inflow slots. The numerical analyses were performed with an advanced, validated 3-D Computational Fluid Dynamics (CFD) code named REFLEQS. Parametric variation of jet-to-mainstream momentum flux ratio (J) and slot aspect ratio was investigated. Both nonreacting and reacting analyses were performed. Results showed mixing and NO(x) emissions to be highly sensitive to J and slot aspect ratio. Lowest NO(x) emissions occurred when the dilution jet penetrated to approximately midradius. The viability of using 3-D CFD analyses for optimizing jet mixing was demonstrated.
C1 WAYNE STATE UNIV,DETROIT,MI 48202.
   NASA,LEWIS RES CTR,CLEVELAND,OH 44135.
RP TALPALLIKAR, MV (reprint author), CFD RES CORP,HUNTSVILLE,AL 35805, USA.
NR 17
TC 17
Z9 17
PU ASME-AMER SOC MECHANICAL ENG
PI NEW YORK
PA 345 E 47TH ST, NEW YORK, NY 10017
SN 0742-4795
J9 J ENG GAS TURB POWER
JI J. Eng. Gas. Turbines Power-Trans. ASME
PD APR
PY 1992
VL 114
IS 2
BP 416
EP 424
DI 10.1115/1.2906607
PG 9
WC Engineering, Mechanical
SC Engineering
GA HT254
UT WOS:A1992HT25400039
ER

PT J
AU CORR, RA
   MALTE, PC
   MARINOV, NM
AF CORR, RA
   MALTE, PC
   MARINOV, NM
TI EVALUATION OF NOX MECHANISMS FOR LEAN, PREMIXED COMBUSTION
SO JOURNAL OF ENGINEERING FOR GAS TURBINES AND POWER-TRANSACTIONS OF THE
   ASME
LA English
DT Article; Proceedings Paper
CT 36TH INTERNATIONAL GAS TURBINE AND AEROENGINE CONGRESS AND EXPOSITION
CY JUN 03-06, 1991
CL ORLANDO, FL
ID PROMPT; OXIDE
AB The formation of the oxides of nitrogen, NO(x), is examined through experiments and chemical kinetic modeling for lean, premixed combustion in a laboratory, atmospheric pressure, jet-stirred reactor. The experimental conditions are as follows: fuel-air equivalence ratio (phi) of 0.6, temperatures of 1460 to 1730 K, and reactor loadings of 20 to 150 kg/sec-m3-atm2, which correspond to reactor mean residence times of 11.4 to 1.8 milliseconds. Two fuels are examined: ethylene, because of its importance as a combustion intermediate, and methane, because of its importance as a component of natural gas. Besides the premixed operation, the reactor also is operated nonpremixed. For both modes, the NO(x) increases with decreasing loading, from about 3-4 ppmv at the highest loading to about 11-21 ppmv at the lowest loading for the ethylene fuel. This increase in NO(x) occurs because a hot spot develops on centerline when the reactor is lightly loaded. Also for the lowest loading, the nonpremixed mode produces about twice as much NO(x) as the premixed mode, i.e., about 21 versus 11 ppmv. At the other reactor loadings, however, because of the intense mixing, the NO(x) levels are only slightly elevated for the nonpremixed mode compared to the premixed mode. Upon switching to methane fuel, the NO(x) decreases by about 25 percent. The major finding of this study is that prompt NO is the predominant mechanism for the NO(x) formed. The other mechanisms considered are the Zeldovich and nitrous oxide mechanisms. Furthermore, the amount of NO(x) measured and modeled agrees almost exactly with the extrapolation of Fenimore's (1971) original prompt NO data to the present conditions of phi = 0.6. Although Fenimore conducted his experiments with porous plate and Meker-type burners for 0.8 less-than-or-equal-to phi less-than-or-equal-to 1.7, our findings show that his results apply well to high-intensity, lean combustion. In the gas turbine literature, e.g., see Shaw (1974) and Toof (1985), Fenimore's results are expressed as: NO/(NO)equil = P1/2func (phi)
   It is func (phi) that extrapolates well to our conditions. This finding indicates that func (phi) applies to laboratory burners of widely different mixing intensity, i.e., from Fenimore's burners with structured flame fronts to our high-intensity burner with dispersed reaction. In our opinion, this finding strengthens the justification of using func (phi) for the prediction of NO(x) formation in practical combustors, including lean, premixed combustors.
RP CORR, RA (reprint author), UNIV WASHINGTON,DEPT MECH ENGN,COMBUST LABS,SEATTLE,WA 98195, USA.
NR 23
TC 12
Z9 12
PU ASME-AMER SOC MECHANICAL ENG
PI NEW YORK
PA 345 E 47TH ST, NEW YORK, NY 10017
SN 0742-4795
J9 J ENG GAS TURB POWER
JI J. Eng. Gas. Turbines Power-Trans. ASME
PD APR
PY 1992
VL 114
IS 2
BP 425
EP 434
DI 10.1115/1.2906608
PG 10
WC Engineering, Mechanical
SC Engineering
GA HT254
UT WOS:A1992HT25400040
ER

PT J
AU STURGESS, GJ
   HENEGHAN, SP
   VANGSNESS, MD
   BALLAL, DR
   LESMERISES, AL
AF STURGESS, GJ
   HENEGHAN, SP
   VANGSNESS, MD
   BALLAL, DR
   LESMERISES, AL
TI ISOTHERMAL FLOW-FIELDS IN A RESEARCH COMBUSTOR FOR LEAN BLOWOUT STUDIES
SO JOURNAL OF ENGINEERING FOR GAS TURBINES AND POWER-TRANSACTIONS OF THE
   ASME
LA English
DT Article; Proceedings Paper
CT 36TH INTERNATIONAL GAS TURBINE AND AEROENGINE CONGRESS AND EXPOSITION
CY JUN 03-06, 1991
CL ORLANDO, FL
AB A propane-fueled research combustor has been designed and developed to investigate lean blowouts in a simulated primary zone of the combustors for aircraft gas turbine engines. To understand the flow development better and to ensure that the special pro visions in the combustor for optical access did not introduce undue influence, measurements of the velocity fields inside the combustor were made using laser-Doppler anemometry. These measurements were made in isothermal, constant density flow to relate the combustor flow field development to known jet behavior and to backward-facing step experimental data in the literature. The major features of the flow field appear to be consistent with the expected behavior, and there is no evidence that the provision of optical access adversely affected the flows measured.
C1 UNIV DAYTON,DAYTON,OH 45469.
RP STURGESS, GJ (reprint author), PRATT & WHITNEY,E HARTFORD,CT 06106, USA.
NR 12
TC 6
Z9 7
PU ASME-AMER SOC MECHANICAL ENG
PI NEW YORK
PA 345 E 47TH ST, NEW YORK, NY 10017
SN 0742-4795
J9 J ENG GAS TURB POWER
JI J. Eng. Gas. Turbines Power-Trans. ASME
PD APR
PY 1992
VL 114
IS 2
BP 435
EP 444
DI 10.1115/1.2906609
PG 10
WC Engineering, Mechanical
SC Engineering
GA HT254
UT WOS:A1992HT25400041
ER

PT J
AU TASLIM, ME
   SPRING, SD
   MEHLMAN, BP
AF TASLIM, ME
   SPRING, SD
   MEHLMAN, BP
TI EXPERIMENTAL INVESTIGATION OF FILM COOLING EFFECTIVENESS FOR SLOTS OF
   VARIOUS EXIT GEOMETRIES
SO JOURNAL OF THERMOPHYSICS AND HEAT TRANSFER
LA English
DT Article
AB A parametric study was conducted to experimentally determine the effects slot exit geometries have on film effectiveness (eta(f)) for several injection angles (alpha = 0.0, 5.0, 8.5, 11.5, and 15.0 deg). Such slot geometries are typically used on the pressure side trailing edge of jet engine turbine airfoils, providing cooling film to protect the trailing edge, which is often a life limiting area. Four different slot lip thickness to height ratios (t/s = 0.5, 0.75, 1.0, and 1.25) and three different slot width to height ratios (w/s = 2, 5, and 17) were tested over a blowing ratio (M = (rho-U)c/(rho-U)h) range of 0 to 1.3. All geometries were tested at a constant density ratio (rho(c)/rho(h)) of 1.4. Slot surface film effectiveness measurements were made over a range of downstream surface distance to slot height ratios (x/s) of 0 to 15. Five different density ratios (rho(c)/rho(h) = 1.2, 1.3, 1.4, 1.5, and 1.6), spanning the typical engine operating range, were tested for one geometry to determine the effect of density ratio on film effectiveness. Correlations are shown for film effectiveness (eta(f)) in terms of the nondimensionalized downstream distance (x/Ms). The results show that: a) eta(f) is highly sensitive to t/s, but not significantly sensitive to either w/s or rho(c)/rho(h) and b) an optimum injection angle equal to 8.5 deg exists for x/Ms values less than 60.
C1 NORTHEASTERN UNIV, MECH ENGN, BOSTON, MA 02115 USA.
   GE AIRCRAFT ENGINES, LYNN, MA 01910 USA.
NR 21
TC 27
Z9 31
PU AMER INST AERONAUT ASTRONAUT
PI RESTON
PA 1801 ALEXANDER BELL DRIVE, STE 500, RESTON, VA 22091-4344 USA
SN 0887-8722
J9 J THERMOPHYS HEAT TR
JI J. Thermophys. Heat Transf.
PD APR-JUN
PY 1992
VL 6
IS 2
BP 302
EP 307
DI 10.2514/3.359
PG 6
WC Thermodynamics; Engineering, Mechanical
SC Thermodynamics; Engineering
GA HX493
UT WOS:A1992HX49300015
ER

PT J
AU MCDOWELL, DL
   ANTOLOVICH, SD
   OEHMKE, RLT
AF MCDOWELL, DL
   ANTOLOVICH, SD
   OEHMKE, RLT
TI MECHANISTIC CONSIDERATIONS FOR TMF LIFE PREDICTION OF NICKEL-BASE
   SUPERALLOYS
SO NUCLEAR ENGINEERING AND DESIGN
LA English
DT Article; Proceedings Paper
CT 7TH INTERNATIONAL SEMINAR ON INELASTIC ANALYSIS, FRACTURE AND LIFE
   PREDICTION
CY AUG, 1989
CL SANTA BARBARA, CA
HO UNIV CALIFORNIA SANTA BARBARA
ID CREEP-FATIGUE; FAILURE
AB Typical gas turbine and jet engine hot-section components are subjected to severe environments along with variable thermal and mechanical loading histories. Nickel-base superalloys are often used in such applications because of their superior resistance to creep and strength at high temperatures. Most popular models for thermomechanical fatigue (TMF) life prediction are based on the creep-fatigue interactions exhibited by ductile metals and do not explicitly contain an environmental feature. Such models may be viewed as parametric damage approaches, in which the environmental effect is assumed to be incorporated in the time dependence of the formulation. In this paper, we briefly review some potential TMF life prediction models with special attention devoted to the consideration of oxidation effects for nickel-base superalloys.
RP MCDOWELL, DL (reprint author), GEORGIA INST TECHNOL,MECH PROPERTIES RES LAB,ATLANTA,GA 30332, USA.
NR 52
TC 4
Z9 4
PU ELSEVIER SCIENCE SA LAUSANNE
PI LAUSANNE 1
PA PO BOX 564, 1001 LAUSANNE 1, SWITZERLAND
SN 0029-5493
J9 NUCL ENG DES
JI Nucl. Eng. Des.
PD APR
PY 1992
VL 133
IS 3
BP 383
EP 399
DI 10.1016/0029-5493(92)90164-Q
PG 17
WC Nuclear Science & Technology
SC Nuclear Science & Technology
GA HW091
UT WOS:A1992HW09100008
ER

PT J
AU BRODERSEN, S
   METZGER, D
AF BRODERSEN, S
   METZGER, D
TI EXPERIMENTAL INVESTIGATION OF THE FLOWFIELD RESULTING FROM THE
   INTERACTION BETWEEN AN IMPINGING JET AND A ROTATING-DISK
SO EXPERIMENTAL THERMAL AND FLUID SCIENCE
LA English
DT Article; Proceedings Paper
CT INTERNATIONAL SYMP ON ENGINEERING TURBULENCE MODELLING AND MEASUREMENTS
CY SEP 24-28, 1990
CL DUBROVNIK, YUGOSLAVIA
DE IMPINGING JET; ROTATING DISK; LDV METHODS; TURBINE COOLING
AB The highly stressed blade attachment regions of high-temperature turbine disks can be cooled by fluid jets directed to impinge at or near the disk outer rim. With such a scheme the cooling effect can be both intense and localized. Earlier heat transfer studies suggest that the achieved cooling rates are closely related to the detailed flow structure in the region where the jet interacts with the disk wall boundary layer, where the velocity is maximum at the wall. The interaction is expected to be quite different from the usual situation of a jet in a crossflow, and the present study was conducted to document the details of the mean and fluctuating velocity fields in the interaction region. Tests were conducted in a specially fabricated chamber employing water as the test fluid, and the detailed structures of the turbulent velocity fields were measured by laser-Doppler velocimetric methods. With sufficient jet flow, the jet is found to penetrate very deeply into the wall boundary layer, with jet expansion against the direction of disk rotation observed even at the measurement locations closest to the disk surface.
C1 ARIZONA STATE UNIV,DEPT MECH & AEROSP ENGN,TEMPE,AZ 85287.
NR 8
TC 7
Z9 7
PU ELSEVIER SCIENCE INC
PI NEW YORK
PA 655 AVENUE OF THE AMERICAS, NEW YORK, NY 10010
SN 0894-1777
J9 EXP THERM FLUID SCI
JI Exp. Therm. Fluid Sci.
PD MAY
PY 1992
VL 5
IS 3
BP 351
EP 358
DI 10.1016/0894-1777(92)90080-O
PG 8
WC Thermodynamics; Engineering, Mechanical; Physics, Fluids & Plasmas
SC Thermodynamics; Engineering; Physics
GA HV392
UT WOS:A1992HV39200014
ER

PT J
AU IKEDA, Y
   YANAGISAWA, Y
   HOSOKAWA, S
   NAKAJIMA, T
AF IKEDA, Y
   YANAGISAWA, Y
   HOSOKAWA, S
   NAKAJIMA, T
TI INFLUENCE OF INLET CONDITIONS ON THE FLOWFIELD IN A MODEL GAS-TURBINE
   COMBUSTOR
SO EXPERIMENTAL THERMAL AND FLUID SCIENCE
LA English
DT Article; Proceedings Paper
CT INTERNATIONAL SYMP ON ENGINEERING TURBULENCE MODELLING AND MEASUREMENTS
CY SEP 24-28, 1990
CL DUBROVNIK, YUGOSLAVIA
DE GAS TURBINE COMBUSTOR; FLOW MEASUREMENT; LASER DOPPLER VELOCIMETRY;
   NUMERICAL SIMULATION; INLET CONDITIONS; KAPPA-EPSILON MODEL
AB The flowfields in gas turbine combustors have not been well understood in either experiments or numerical simulations. To increase the accuracy of flow prediction, numerical errors, which come from turbulence model, mesh size, iteration number, and inlet conditions, should be reduced with the assistance of measurements. However, so far very few experimental data have been obtained to evaluate the numerical models and the predicted results.
   The purpose of the present study is to obtain the inlet conditions for a combustor in an isothermal model of the gas turbine combustor that was made to demonstrate the fundamental flow structure of swirling flow and jet flow interactions, in order to compare predicted results with measured results and demonstrate the influence of inlet conditions on the flowfield. A very small fiber laser-Doppler velocimeter was used to measure radial velocity in order to understand the recirculating flow and flow interactions. The momentum ratio of the swirl mass flow rate to the jet mass flow rate was taken to be 1.78-7.01, which would cover all loading conditions. The results indicate that the radial velocity at the swirler exit should be given; otherwise the radial velocity should be half the axial velocity, and the swirl velocity at the jet exit also should be considered, so we propose a way to determine swirl velocity at the jet exits. The predicted flow patterns and turbulent kinetic energy profiles show the major flow structure that can be seen in the experiments. The errors due to the influence of inlet conditions on the flowfield could be reduced and the accuracy of prediction increased if the proposed modification is used.
RP IKEDA, Y (reprint author), KOBE UNIV,DEPT MECH ENGN,KOBE 657,JAPAN.
NR 11
TC 5
Z9 6
PU ELSEVIER SCIENCE INC
PI NEW YORK
PA 655 AVENUE OF THE AMERICAS, NEW YORK, NY 10010
SN 0894-1777
J9 EXP THERM FLUID SCI
JI Exp. Therm. Fluid Sci.
PD MAY
PY 1992
VL 5
IS 3
BP 390
EP 400
DI 10.1016/0894-1777(92)90084-I
PG 11
WC Thermodynamics; Engineering, Mechanical; Physics, Fluids & Plasmas
SC Thermodynamics; Engineering; Physics
GA HV392
UT WOS:A1992HV39200018
ER

PT J
AU SAMSONOV, V
   BAKLUSHIN, P
AF SAMSONOV, V
   BAKLUSHIN, P
TI COMPARISON OF DIFFERENT WAYS FOR VAWT AERODYNAMIC CONTROL
SO JOURNAL OF WIND ENGINEERING AND INDUSTRIAL AERODYNAMICS
LA English
DT Article; Proceedings Paper
CT CONF AND EXHIBITION OF THE EUROPEAN WIND ENERGY ASSOC ( EWEC 91 )
CY OCT 14-18, 1991
CL AMSTERDAM, NETHERLANDS
SP EUROPEAN WIND ENERGY ASSOC
AB Data on systematic investigations of different ways for aerodynamic control or brake of vertical axis wind turbines (VAWTs) are presented. There has been undertaken a study of the influence of various factors on VAWT aerodynamics, namely blade sweep, tilt and incidence angles as well as action of extended flaps placed on the tips of the blades or on the struts. VAWT models having wide variations of the above mentioned blade anglers as well as different positions and dimensions of blade or strut extended flaps were tested in the T-2 wind tunnel in TsAGI. A VAWT with flow jets blown out of blades was investigated too. The description of a system for flow blowing and aerodynamic data obtained are presented. The relationship between VAWT power factor and the jet momentum was determined and the possibility of effective control of VAWT aerodynamics was shown. All investigated means of control are analysed and compared from the point of view of their effectiveness and possibility for using as aerodynamic brakes.
RP SAMSONOV, V (reprint author), MOSCOW CENT AEROHYDRODYNAM INST,17 RADIO ST,MOSCOW 107005,USSR.
NR 2
TC 0
Z9 0
PU ELSEVIER SCIENCE BV
PI AMSTERDAM
PA PO BOX 211, 1000 AE AMSTERDAM, NETHERLANDS
SN 0167-6105
J9 J WIND ENG IND AEROD
JI J. Wind Eng. Ind. Aerodyn.
PD MAY
PY 1992
VL 39
IS 1-3
BP 427
EP 433
DI 10.1016/0167-6105(92)90566-S
PG 7
WC Engineering, Civil; Mechanics
SC Engineering; Mechanics
GA JD997
UT WOS:A1992JD99700041
ER

PT J
AU HABRARD, A
   HONNORAT, Y
AF HABRARD, A
   HONNORAT, Y
TI JET ENGINE RELIABILITY APPROACH THROUGH MATERIAL MECHANICS
SO MEMOIRES ET ETUDES SCIENTIFIQUES DE LA REVUE DE METALLURGIE
LA English
DT Article
ID TURBINE
AB The prediction problem of turbo-engine critical pieces lifetime is described. It is shown that this one is linked to pieces cyclic load able to generate local plastic deformations and that numerous loading modes interact. Materials damaging models are described and methodologies of safe life duration and of damage endurance at designer's disposal to guarantee collapse prevention for critical pieces in operation are presented.
RP HABRARD, A (reprint author), SOC NATL ETUDE & CONSTRUCT MOTEURS AVIAT,EVRY,FRANCE.
NR 16
TC 0
Z9 0
PU REVUE DE METALLURGIE
PI NANTERRE CEDEX
PA LES FONTENELLES, 1 RUE DE CRAIOVA, 92024 NANTERRE CEDEX, FRANCE
SN 0245-8292
J9 MEM ETUD SCI REV MET
PD JUN
PY 1992
VL 89
IS 6
BP 371
EP 379
PG 9
WC Metallurgy & Metallurgical Engineering
SC Metallurgy & Metallurgical Engineering
GA JK290
UT WOS:A1992JK29000004
ER

PT J
AU BROWN, FH
   OGLETREE, RC
   HOUSTON, GD
AF BROWN, FH
   OGLETREE, RC
   HOUSTON, GD
TI PNEUMOPAROTITIS ASSOCIATED WITH THE USE OF AN AIR-POWDER PROPHYLAXIS
   UNIT
SO JOURNAL OF PERIODONTOLOGY
LA English
DT Article
DE PAROTID GLAND INJURIES; BAROTRAUMA ETIOLOGY; DENTAL INSTRUMENTS ADVERSE
   EFFECTS
ID SUBCUTANEOUS EMPHYSEMA; DENTAL EXTRACTION; SECONDARY; JET
AB A CASE REPORTING BAROTRAUMA to the parotid gland secondarily to the use of an air-powder prophylaxis unit is presented. Air pressure associated with these units usually exceeds that for air/driven turbines or air/water dental syringes, yet the reported incidence of iatrogenic trauma is very low. Improper angulation in the use of these instruments may result in serious sequellae. Differential diagnosis and physical examination following trauma to the parotid is discussed.
C1 REG HOSP EGLIN,AFSC,EGLIN AFB,FL.
   WILFORD HALL USAF MED CTR,LACKLAND AFB,TX 78236.
NR 28
TC 20
Z9 20
PU AMER ACAD PERIODONTOLOGY
PI CHICAGO
PA 737 NORTH MICHIGAN AVENUE, SUITE 800, CHICAGO, IL 60611-2690
SN 0022-3492
J9 J PERIODONTOL
JI J. Periodont.
PD JUL
PY 1992
VL 63
IS 7
BP 642
EP 644
PG 3
WC Dentistry, Oral Surgery & Medicine
SC Dentistry, Oral Surgery & Medicine
GA JG887
UT WOS:A1992JG88700012
ER

PT J
AU SCHRADER, SM
   PFAFFENBERGER, EE
AF SCHRADER, SM
   PFAFFENBERGER, EE
TI PERFORMANCE OF HYBRID BALL-BEARINGS IN OIL AND JET FUEL
SO TRIBOLOGY TRANSACTIONS
LA English
DT Article
AB A 308-size hybrid ball bearing, with ceramic balls and steel rings, was tested using a diester oil and gas turbine fuel as lubricants at several speeds and loads. Heat generation data from this testwork was then correlated with the heat generation model from a widely used computer code. The ability of this hybrid split inner ring bearing design to endure thrust reversals, which are expected in many turbine applications, was demonstrated. Finally, the bearing was successfully endurance tested in JP-10 fuel for 25 hours at 7560 N axial load and 36000 rpm. This work has successfully demonstrated the technology necessary to use fuel-lubricated hybrid bearings in limited-life gas turbine engine applications such as missiles, drones, and other unmanned air vehicles (UAVs). In addition, it has provided guidance for use in designing such bearing systems. As a result, the benefits of removing the conventional oil lubricant system, i.e., design simplification and reduced maintenance, can be realized.
RP SCHRADER, SM (reprint author), GM CORP,DIV ALLISON GAS TURBINE,INDIANAPOLIS,IN 46206, USA.
NR 6
TC 1
Z9 1
PU SOC TRIBOLOGISTS & LUBRICATION ENGINEERS
PI PARK RIDGE
PA 838 BUSSE HIGHWAY, PARK RIDGE, IL 60068
SN 0569-8197
J9 TRIBOL T
JI Tribol. Trans.
PD JUL
PY 1992
VL 35
IS 3
BP 389
EP 396
DI 10.1080/10402009208982133
PG 8
WC Engineering, Mechanical
SC Engineering
GA JC073
UT WOS:A1992JC07300001
ER

PT J
AU Johnson, PW
   Lyons, WC
AF Johnson, Philip W.
   Lyons, William C.
TI Development and validation of a model for predicting the performance of
   a downhole pneumatic turbine-powered drilling engine
SO JOURNAL OF PETROLEUM SCIENCE AND ENGINEERING
LA English
DT Article
AB Johnson, P.W. and Lyons, W.C., 1992. Development and validation of a model for predicting the performance of a down-hole pneumatic turbine-powered drilling engine. J. Pet. Sci. Eng., 8: 119-132.
   The pneumatic turbine-powered drilling engine (PTDE) is a unique tool for directional drilling when using air or gas as the drilling fluid. The engine consists of a pneumatic turbine motor coupled to the bit by a four-stage planetary gear transmission and a thrust-bearing assembly, and is supported within a steel housing. The tool was built and bench tested in New Mexico, and field tested at the Geysers Geothermal Field in Santa Rosa (Calif.). In order to predict and analyze the field performance of the tool, two analytical models were derived and validated. A torque model was developexd to predict the bit torque as a function of bit rpm at a given air-flow rate and a known air speed entering the turbine rotor. A pressure-loss model was used to calculate the air speed entering the rotor as a function of the bottomhole air pressure, the bottomhole temperature, the air-flow rate, the size of the bit jets, and the tool internal geometry. The two models were validated in a full-scale bench test of the two prototype tools. The validated models were then used to develop turbine air speed and WOB response charts. These charts are for field use in selecting the engine set-up. They are used to select bit jets, and to predict required weight on bit, bit rotary speed, bit torque and bit horsepower.
C1 [Johnson, Philip W.] Univ Alabama, Dept Mineral Engn, Tuscaloosa, AL 35487 USA.
   [Lyons, William C.] New Mexico Inst Min & Technol, Dept Petr Engn, Socorro, NM 87801 USA.
RP Johnson, PW (reprint author), Univ Alabama, Dept Mineral Engn, Tuscaloosa, AL 35487 USA.
NR 20
TC 0
Z9 0
PU ELSEVIER SCIENCE BV
PI AMSTERDAM
PA PO BOX 211, 1000 AE AMSTERDAM, NETHERLANDS
SN 0920-4105
J9 J PETROL SCI ENG
JI J. Pet. Sci. Eng.
PD SEP
PY 1992
VL 8
IS 2
BP 119
EP 132
DI 10.1016/0920-4105(92)90050-B
PG 14
WC Engineering, Petroleum; Geosciences, Multidisciplinary
SC Engineering; Geology
GA V26TA
UT WOS:000208566700005
ER

PT J
AU EROGLU, H
   CHIGIER, N
AF EROGLU, H
   CHIGIER, N
TI INFLUENCE OF A SHROUD ON SWIRLER FLOW-FIELDS
SO JOURNAL OF ENGINEERING FOR GAS TURBINES AND POWER-TRANSACTIONS OF THE
   ASME
LA English
DT Article
ID VELOCITY
AB The flow fields for swirlers with and without a shroud were measured using a two-component laser-Doppler velocimeter (LDV) system. The primary goal of this study is to investigate the effect of shrouds on swirler flow fields, in order to provide useful design information for the manufacture of gas turbine fuel nozzles, and to supply benchmark data for comparison with numerical predictions. As a result of the measurements, the radial distributions of three mean velocity components, turbulence intensity, and shear stresses were obtained at five locations (x/d = 0.1, 1, 2, 4, and 8) along the axis of the swirlers. The LDV system was operated in the 20 deg off-axis forward scatter mode with beam expanders and Bragg cell frequency shifting on both components. The flow was seeded by 1 mum mean diameter atomized particles of glycerol and water (50/50) mixture. Comparison of flow with and without the shroud showed that the jet diameter was much smaller, and the flow deceleration in the downstream direction was faster, due to the influence of the shroud, at the same supply pressure (750 mm H2O). As a result of the significant reduction in the swirl number due to the addition of the shroud, the recirculation zone disappeared. In addition to its influence on recirculation, the shroud caused a radially in ward shift of the maximum mean and turbulence parameters at all axial locations. The anisotropy of turbulence increased as compared to the values for the swirler without the shroud.
RP EROGLU, H (reprint author), CARNEGIE MELLON UNIV,DEPT MECH ENGN,PITTSBURGH,PA 15213, USA.
NR 13
TC 1
Z9 1
PU ASME-AMER SOC MECHANICAL ENG
PI NEW YORK
PA 345 E 47TH ST, NEW YORK, NY 10017
SN 0742-4795
J9 J ENG GAS TURB POWER
JI J. Eng. Gas. Turbines Power-Trans. ASME
PD OCT
PY 1992
VL 114
IS 4
BP 768
EP 775
DI 10.1115/1.2906655
PG 8
WC Engineering, Mechanical
SC Engineering
GA JV890
UT WOS:A1992JV89000023
ER

PT J
AU OU, S
   MEHENDALE, AB
   HAN, JC
AF OU, S
   MEHENDALE, AB
   HAN, JC
TI INFLUENCE OF HIGH MAINSTREAM TURBULENCE ON LEADING-EDGE FILM COOLING
   HEAT-TRANSFER - EFFECT OF FILM HOLE ROW LOCATION
SO JOURNAL OF TURBOMACHINERY-TRANSACTIONS OF THE ASME
LA English
DT Article
ID TURBINE
AB The effect of film hole row location on leading edge film cooling effectiveness and heat transfer coefficient under high mainstream turbulence conditions was experimentally determined for flow over a blunt body with semicylinder leading edge and a flat afterbody. Two separate cases of film injection film holes located only at +/- 15 or +/- 40 deg were studied. The holes were spaced three hole diameters apart in the spanwise direction and inclined 30 and 90 deg to the surface in the spanwise and streamwise directions, respectively. A bar grid (Tu = 5.07 percent), a passive grid (Tu = 9.67 percent), and a jet grid (Tu = 12.9 percent) produced high mainstream turbulence. The incident mainstream Reynolds number based on cylinder diameter was 100,000. Spanwise and streamwise distributions of film effectiveness and heat transfer coefficient in the leading edge and the flat sidewall were obtained for three blowing ratios. The results show mainstream turbulence adversely affects leading edge film effectiveness for the low blowing ratio (B = 0.4), but the effect reduces for higher blowing ratios (B = 0.8 and 1.2). The leading edge heat transfer coefficient increases with mainstream turbulence level for B = 0.4 and 0.8, but the effect is not systematic for B = 1.2. Mainstream turbulence effect is more severe for +/- 15 deg one-row injection than for +/- 40 deg one-row injection. The surface heat load reduction for +/- 15 deg one-row injection or +/- 40 deg one-row injection is smaller than that for two-row injection.
RP OU, S (reprint author), UNIV NOTTINGHAM,DEPT MECH ENGN,TURBINE HEAT TRANSFER LAB,NOTTINGHAM NG7 2RD,ENGLAND.
NR 9
TC 22
Z9 22
PU ASME-AMER SOC MECHANICAL ENG
PI NEW YORK
PA 345 E 47TH ST, NEW YORK, NY 10017
SN 0889-504X
J9 J TURBOMACH
JI J. Turbomach.-Trans. ASME
PD OCT
PY 1992
VL 114
IS 4
BP 716
EP 723
DI 10.1115/1.2928024
PG 8
WC Engineering, Mechanical
SC Engineering
GA JV656
UT WOS:A1992JV65600004
ER

PT J
AU HARASGAMA, SP
   BURTON, CD
AF HARASGAMA, SP
   BURTON, CD
TI FILM COOLING RESEARCH ON THE ENDWALL OF A TURBINE NOZZLE GUIDE VANE IN A
   SHORT DURATION ANNULAR CASCADE .2. ANALYSIS AND CORRELATION OF RESULTS
SO JOURNAL OF TURBOMACHINERY-TRANSACTIONS OF THE ASME
LA English
DT Article; Proceedings Paper
CT 36TH INTERNATIONAL GAS TURBINE AND AEROENGINE CONGRESS AND EXPOSITION
CY JUN 03-06, 1991
CL ORLANDO, FL
AB Results have been presented on the heat transfer characteristics of the film cooled endwall (platform) of a turbine nozzle guide vane in an annular cascade at engine representative conditions in a companion paper by Harasgama and Burton (1992). The present paper reports on the analysis of these measurements. The experimental results are well represented by the superposition theory of film cooling. It is shown that high cooling effectiveness can be achieved when the data are corrected for axial pressure gradients. The data are correlated against both the slot-wall jet parameter and the discrete hole injection function for flat-plate, zero pressure gradient cases. The pressure gradient correction brings the present data to within +/- 11 percent of the discrete hole correlation. Preliminary predictions of heat transfer reduction have been carried out using the STANCOOL program. These indicate that the code can predict the magnitude of heat transfer reduction correctly, although the absolute values are not in good agreement. This is attributed to the three-dimensional nature of the flow at the endwall.
RP HARASGAMA, SP (reprint author), ROYAL AEROSP ESTAB,DEPT PROPULS,FARNBOROUGH GU14 0LS,HANTS,ENGLAND.
NR 19
TC 10
Z9 10
PU ASME-AMER SOC MECHANICAL ENG
PI NEW YORK
PA 345 E 47TH ST, NEW YORK, NY 10017
SN 0889-504X
J9 J TURBOMACH
JI J. Turbomach.-Trans. ASME
PD OCT
PY 1992
VL 114
IS 4
BP 741
EP 746
DI 10.1115/1.2928027
PG 6
WC Engineering, Mechanical
SC Engineering
GA JV656
UT WOS:A1992JV65600007
ER

PT J
AU KULISA, P
   LEBOEUF, F
   PERRIN, G
AF KULISA, P
   LEBOEUF, F
   PERRIN, G
TI COMPUTATION OF A WALL BOUNDARY-LAYER WITH DISCRETE JET INJECTIONS
SO JOURNAL OF TURBOMACHINERY-TRANSACTIONS OF THE ASME
LA English
DT Article; Proceedings Paper
CT 36TH INTERNATIONAL GAS TURBINE AND AEROENGINE CONGRESS AND EXPOSITION
CY JUN 03-06, 1991
CL ORLANDO, FL
ID TURBINE BLADE; HEAT-TRANSFER; CROSS-FLOW; PREDICTION
AB Cooling of turbine blades is often achieved with cold discrete jets introduced at the wall. In this paper, a new method for computation of a wall boundary layer with discrete jet interactions is presented. The jets are assumed to be arranged in rows and the flow is assumed locally periodic in the row direction. The conservation equations are spatially averaged between two jet orifices. The resulting equations look like two-dimensional boundary layer equations, but with three-dimensional jet source terms. The numerical method solves the boundary layer equations with a Keller box method. A strong interaction with inviscid flow is also introduced in order to avoid numerical difficulty in the jet region. Three-dimensional jet conservation equations are solved with an integral method, under the boundary layer influence. A coupling of the two methods is performed. Comparisons with low-speed experimental data are presented, particularly near the jet orifices. It is shown that the agreement between the results of computation and the experiments depends on the jet behavior very near the jet exit.
C1 ECOLE CENT LYON,MECAN FLUIDES & ACOUST LAB,F-69131 ECULLY,FRANCE.
RP KULISA, P (reprint author), ECOLE CENT LYON,CNRS,F-69131 ECULLY,FRANCE.
NR 28
TC 2
Z9 2
PU ASME-AMER SOC MECHANICAL ENG
PI NEW YORK
PA 345 E 47TH ST, NEW YORK, NY 10017
SN 0889-504X
J9 J TURBOMACH
JI J. Turbomach.-Trans. ASME
PD OCT
PY 1992
VL 114
IS 4
BP 756
EP 764
DI 10.1115/1.2928029
PG 9
WC Engineering, Mechanical
SC Engineering
GA JV656
UT WOS:A1992JV65600009
ER

PT J
AU NAKATA, Y
   MURTHY, JY
   METZGER, DE
AF NAKATA, Y
   MURTHY, JY
   METZGER, DE
TI COMPUTATION OF LAMINAR-FLOW AND HEAT-TRANSFER OVER AN ENCLOSED
   ROTATING-DISK WITH AND WITHOUT JET IMPINGEMENT
SO JOURNAL OF TURBOMACHINERY-TRANSACTIONS OF THE ASME
LA English
DT Article
AB Convection heat transfer phenomena on rotating disks are of general interest in relation to turbomachineray design. In gas turbine engines, for example, knowledge of the temperature distribution on turbine disks that are bounded by a fluid cavity is required to predict stresses and durability. Cooling air is generally provided by the compressor section and routed to the turbine disk cavities where it is utilized for cooling both the rotating and stationary components. Since the production and pumping of the compressed cooling air imposes performance penalties on the engine cycle, a goal of the designer is always to minimize cooling air consumption. This requirement produces a need for accurate and detailed knowledge of the convection heat transfer and flow characteristics associated with disk cavity flows for a large variety of possible cooling configurations. In the past, most reliable information on disk cavity flow and heat transfer has been derived from empirical studies, but the large range of possible geometries and flow conditions precludes a complete coverage by experiment alone. In the future, it should be possible to supplement disk cavity flow experiments with numerical computations both to aid in interpretation of and to extend empirical results. The present numerical study of laminar flow cases is intended to complement previous experimental information for disk convection with jet impingment. The computational method is described and applied first to a baseline case of a rotating disk in an enclosure where results are found to compare favorably with the experiments of Daily and Nece. The two-dimensional approach used to model the inclusion of an impinging jet is described, and the computational method is applied to predict both flow and heat transfer characteristics in the vicinity of the interaction between impinging jet and rotating disk. The computed results partition into impingment-dominated and rotational-dominated regimes similar to the findings of prior experimental studies.
RP NAKATA, Y (reprint author), ARIZONA STATE UNIV,DEPT MECH & AEROSP ENGN,TEMPE,AZ 85287, USA.
NR 21
TC 4
Z9 4
PU ASME-AMER SOC MECHANICAL ENG
PI NEW YORK
PA 345 E 47TH ST, NEW YORK, NY 10017
SN 0889-504X
J9 J TURBOMACH
JI J. Turbomach.-Trans. ASME
PD OCT
PY 1992
VL 114
IS 4
BP 881
EP 890
DI 10.1115/1.2928043
PG 10
WC Engineering, Mechanical
SC Engineering
GA JV656
UT WOS:A1992JV65600022
ER

PT J
AU YANG, SL
   CHEN, R
   CLINE, MC
   NGUYEN, HL
   MICKLOW, GJ
AF YANG, SL
   CHEN, R
   CLINE, MC
   NGUYEN, HL
   MICKLOW, GJ
TI NUMERICAL-SIMULATION OF A LOW-EMISSION GAS-TURBINE COMBUSTOR USING
   KIVA-II
SO INTERNATIONAL JOURNAL FOR NUMERICAL METHODS IN FLUIDS
LA English
DT Article
DE GAS TURBINE COMBUSTORS; CFD; EMISSIONS; AIRBLAST ATOMIZERS; DILUTION JET
   MIXING
ID SPEEDS
AB A numerical study was performed to investigate chemically reactive flows with sprays inside a staged turbine combustor (STC) using a modified version of the KIVA-II code. This STC consists of a fuel nozzle (FN), a rich-burn (RB) zone, a converging connecting pipe, a quick-quench (QQ) zone, a diverging connecting pipe and a lean-combustion (LC) zone. From the computational viewpoint, it is more efficient to split the STC into two subsystems, called FN/RB zone and QQ/LC zones, and the numerical solutions were obtained separately for each subsystem. This paper addresses the numerical results of the STC which is equipped with an advanced airblast fuel nozzle. The airblast nozzle has two fuel injection passages and four air flow passages. The input conditions used in this study were chosen similar to those encountered in advanced combustion systems. Preliminary results generated illustrate some of the major features of the flow and temperature fields inside the STC. Velocity, temperature and some critical species information inside the FN/RB zone are given. Formation of the co- and counter-rotating bulk flow and the sandwiched-ring-shaped temperature field, typical of the confined inclined jet-in-cross-flow, can be seen clearly in the QQ/LC zones. The calculations of the mass-weighted standard deviation and the pattern factor of temperature revealed that the mixing performance of the STC is very promising. The temperature of the fluid leaving the LC zone is very uniform. Prediction of the NOx emission shows that there is no excessive thermal NOx produced in the QQ/LC zones for the case studied. From the results obtained so far, it appears that the modified KIVA-II code can be used to guide the low-emission combustion experiments.
C1 LOS ALAMOS NATL LAB,LOS ALAMOS,NM 87544.
   NASA,LEWIS RES CTR,CLEVELAND,OH 44135.
   UNIV FLORIDA,GAINESVILLE,FL 32611.
RP YANG, SL (reprint author), MICHIGAN TECHNOL UNIV,ME-EM DEPT,1400 TOWNSEND DR,HOUGHTON,MI 49931, USA.
NR 19
TC 5
Z9 5
PU JOHN WILEY & SONS LTD
PI W SUSSEX
PA BAFFINS LANE CHICHESTER, W SUSSEX, ENGLAND PO19 1UD
SN 0271-2091
J9 INT J NUMER METH FL
JI Int. J. Numer. Methods Fluids
PD OCT 30
PY 1992
VL 15
IS 8
BP 865
EP 881
DI 10.1002/fld.1650150803
PG 17
WC Computer Science, Interdisciplinary Applications; Mathematics,
   Interdisciplinary Applications; Mechanics; Physics, Fluids & Plasmas
SC Computer Science; Mathematics; Mechanics; Physics
GA JU725
UT WOS:A1992JU72500002
ER

PT J
AU MACIEJEWSKI, PK
   MOFFAT, RJ
AF MACIEJEWSKI, PK
   MOFFAT, RJ
TI HEAT-TRANSFER WITH VERY HIGH FREE-STREAM TURBULENCE .1.
   EXPERIMENTAL-DATA
SO JOURNAL OF HEAT TRANSFER-TRANSACTIONS OF THE ASME
LA English
DT Article
DE FORCED CONVECTION; TURBULENCE
ID MEAN PROFILE DEVELOPMENT; BOUNDARY-LAYER
AB The present research investigates boundary layer heat transfer with very high free-stream turbulence, a problem of primary interest in the gas turbine industry where existing boundary layer correlations and codes underpredict local heat transfer rates on first-stage turbine blades and vanes by as much as a factor of three for some engine designs. The problem was studied experimentally by placing a constant-temperature heat transfer surface at various locations in the margin of a turbulent free jet and measuring both the surface heat transfer rate and the turbulence in the free stream. In this experiment, free-stream turbulent fluctuations 20 to 60 percent relative to the mean velocity augment heat transfer 1.8 to 4 times that which would be predicted locally using accepted correlations for turbulent boundary layers at the same Reynolds number.
C1 STANFORD UNIV,DEPT MECH ENGN,STANFORD,CA 94305.
RP MACIEJEWSKI, PK (reprint author), UNIV PITTSBURGH,DEPT MECH ENGN,PITTSBURGH,PA 15261, USA.
NR 13
TC 48
Z9 48
PU ASME-AMER SOC MECHANICAL ENG
PI NEW YORK
PA 345 E 47TH ST, NEW YORK, NY 10017
SN 0022-1481
J9 J HEAT TRANS-T ASME
JI J. Heat Transf.-Trans. ASME
PD NOV
PY 1992
VL 114
IS 4
BP 827
EP 833
DI 10.1115/1.2911889
PG 7
WC Thermodynamics; Engineering, Mechanical
SC Thermodynamics; Engineering
GA KA761
UT WOS:A1992KA76100005
ER

PT J
AU CORREA, SM
AF CORREA, SM
TI CARBON-MONOXIDE EMISSIONS IN LEAN PREMIXED COMBUSTION
SO JOURNAL OF PROPULSION AND POWER
LA English
DT Article
AB Lean premixed combustion (LPC) is being used to meet NOx regulations on stationary gas-turbines and is also being considered for supersonic aircraft. For example, sub-10 ppm NOx levels (<1 g NOx/kg of fuel) have been demonstrated in stationary applications. Emission of carbon monoxide is one of the issues limiting the ultimate NOx reduction attainable by LPC. Carbon monoxide (CO) produced in the flame stabilization zone can survive the flame and must be oxidized in the turbulent postflame gas, introducing a much greater dependence on aerodynamics than is the case for NOx (in lean premixed flames). This article assesses three physical mechanisms that might quench CO oxidation reactions: 1) boundary-layer flow of nonequilibrium postflame gas over a cooled wall; 2) microscale mixing of nonequilibrium postflame gas with dilution jets; and 3) interaction between postflame CO burnout and the acoustic waves that can accompany premixed combustion. Analyses in this article suggest that in all three cases the CO will generally burn out, but also indicate circumstances that could lead to quenching.
RP CORREA, SM (reprint author), GE,CTR RES & DEV,POB 8,K1-ESB210,SCHENECTADY,NY 12301, USA.
NR 16
TC 15
Z9 15
PU AMER INST AERONAUT ASTRONAUT
PI RESTON
PA 1801 ALEXANDER BELL DRIVE, STE 500, RESTON, VA 22091
SN 0748-4658
J9 J PROPUL POWER
JI J. Propul. Power
PD NOV-DEC
PY 1992
VL 8
IS 6
BP 1144
EP 1151
DI 10.2514/3.11455
PG 8
WC Engineering, Aerospace
SC Engineering
GA JY976
UT WOS:A1992JY97600004
ER

PT J
AU MIZUTANI, H
   ISHIKAWA, Y
   TOWNSEND, DP
AF MIZUTANI, H
   ISHIKAWA, Y
   TOWNSEND, DP
TI TEMPERATURE RISE AND POWER LOSS OF SPUR GEAR WITH LONG ADDENDUM AND
   LARGE PROFILE MODIFICATION
SO JOURNAL OF MECHANICAL ENGINEERING LABORATORY
LA Japanese
DT Article
DE GEAR; POWER LOSS; TEMPERATURE; LUBRICATION
AB An experimental analysis was conducted to determine temperature rise and power loss of the high speed spur gear with long addendum and large tooth profile modification. The test gears assembled on the high speed gear tester of power absorption type and driven under various running conditions of speed, load and oil jet pressure f or into - mesh lubrication. And these test gears were lubricated by the turbine oil at the constant temperature. Rising temperatures at the gear teeth, the center of the gear - shaft, inlet oil, return oil and others were messured. The influences of supply oil pressure and the dynamic characteristics of the gearing system on the temperature rise were studied and suggested on the optimal lubricating condition for gear cooling. Power losses were calculated from rising temperatures and oil flow rate. Furthermore, power loss was divided into windage loss, friction loss and churning loss. The results show that windage loss and churnig loss were the main components of gear power loss at high gear speed range.
NR 0
TC 2
Z9 2
PU MECHANICAL ENGINEERING LAB
PI IBARAKI
PA AGENCY INDUSTRIAL SCI TECHNOL NAMIKI1-2, TSUKUBA, IBARAKI 305, JAPAN
SN 0388-4252
J9 J MECH ENG LAB
JI J. Mech. Eng. Lab.
PD JAN
PY 1993
VL 47
IS 1
BP 19
EP 30
PG 12
WC Engineering, Mechanical
SC Engineering
GA KY086
UT WOS:A1993KY08600003
ER

PT J
AU PRATT, TK
   SEITELMAN, LH
   ZAMPANO, RR
   MURPHY, CE
   LANDIS, F
AF PRATT, TK
   SEITELMAN, LH
   ZAMPANO, RR
   MURPHY, CE
   LANDIS, F
TI OPTIMIZATION APPLICATIONS FOR AIRCRAFT ENGINE DESIGN AND MANUFACTURE
SO ADVANCES IN ENGINEERING SOFTWARE
LA English
DT Article
AB Numerical optimization is an important tool in many aspects of jet engine design, development, and test. Early optimization work centered on structural optimization projects, while more recent applications are multidisciplinary in nature. A variety of constrained and unconstrained minimization techniques have been applied to the solution of these problems. Some projects have resulted in substantial cost savings relative to previously used methods; others have provided automated solutions not previously attainable when an engineer was part of the iteration process. A compressor/turbine performance optimization effort has produced an automated technique for preliminary design of advanced gas turbine engines. By varying flowpath design parameters, component efficiencies were maximized, subject to both structural and aerodynamic constraints. In a manufacturing problem, a technique was developed to inspect drill hole patterns and tolerances automatically, and to compare them with corresponding template geometries. An interesting hybrid solution process combines the penalty function and constrained optimization techniques. An acoustic data reduction project has provided an automated procedure to match analytical models to engine data.
C1 PRATT & WHITNEY AIRCRAFT,UNITED TECHNOL CORP,MANAGEMENT INFORMAT SYST,E HARTFORD,CT 06108.
   UNIV WISCONSIN,DEPT MECH ENGN,MILWAUKEE,WI 53201.
NR 9
TC 0
Z9 0
PU ELSEVIER SCI LTD
PI OXFORD
PA THE BOULEVARD, LANGFORD LANE, KIDLINGTON, OXFORD, OXON, ENGLAND OX5 1GB
SN 0965-9978
J9 ADV ENG SOFTW
JI Adv. Eng. Softw.
PY 1993
VL 16
IS 2
BP 111
EP 117
DI 10.1016/0965-9978(93)90056-Y
PG 7
WC Computer Science, Interdisciplinary Applications; Computer Science,
   Software Engineering
SC Computer Science
GA LD234
UT WOS:A1993LD23400006
ER

PT J
AU ZAHRADNIK, T
AF ZAHRADNIK, T
TI MIXING DESUPERHEATERS
SO LISTY CUKROVARNICKE A REPARSKE
LA Czech
DT Article
AB These devices were designed to cool superheated steam spraying cooling liquid by means of centrifugal whirl jet. The minimum pressure loss of superheated steam makes utilizing of the mixing cooler possible especially for final cooling of: -return turbine vapour -reduced steam -compressed steam behind the outlet of steam jet compressor Mixing coolers with whirl jet show a simple construction, high thermal effectivity, reliability of operation and low purchase price.
   Actually the whirl jets are utilized in sugar manufacture e.g. in ecological devices for washing and treatment of smoke or vapour..
RP ZAHRADNIK, T (reprint author), CUKRSPOL PRAHA MODRANY AS,VYZKUMNY USTAV CUKROVARNICKY,CS-14319 PRAGUE 4,CZECHOSLOVAKIA.
NR 0
TC 0
Z9 0
PU VYDAVA CUKRSPOL PRAHA MODRANY
PI PRAGUE 4
PA KOMORANSKA 30, PRAGUE 4, CZECH REPUBLIC 143 19
SN 1210-3306
J9 LISTY CUKROV
JI Lis. Cukrov. Reparske
PY 1993
VL 109
IS 3
BP 66
EP 67
PG 2
WC Food Science & Technology
SC Food Science & Technology
GA KV896
UT WOS:A1993KV89600003
ER

PT J
AU DOERING, ER
   BASART, JP
   GRAY, JN
AF DOERING, ER
   BASART, JP
   GRAY, JN
TI 3-DIMENSIONAL FLAW RECONSTRUCTION AND DIMENSIONAL ANALYSIS USING A
   REAL-TIME X-RAY-IMAGING SYSTEM
SO NDT & E INTERNATIONAL
LA English
DT Article
DE NONDESTRUCTIVE EVALUATION; RADIOGRAPHY; IMAGE PROCESSING
ID KNOWLEDGE; VIEWS
AB We have implemented a three-dimensional point reconstruction method based on stereo radiography techniques utilizing a real-time radiography (RTR) laboratory. The continuous radiographic image coupled with computerized position control and feature point determination eliminates problems associated with film detectors (development time, occluded/crossed disparities due to missing data between views). Furthermore, the RTR laboratory geometry affords precise control over sample movements using a stepper motor-controlled positioner. We used a simple image-based calibration method to accurately determine the X-ray source and sample position relative to the detector, and 'pincushion' distortion inherent in the electrostatic inverting image intensifier tube was reduced to less than +/-0.5 pixels using a two-dimensional third-order polynomial-based image warp. These calibrations resulted in an overall depth accuracy of +/-0.2 mm, making this system competitive with computed tomography-based measurements. Moreover, this system achieves good results using two views of a sample rotated 10-30-degrees between views, so it works equally well with symmetric and plate-like geometries. The stereo radiography equations were generalized to support arbitrary sample manipulation (translation, rotation) and an arbitrary number of views using a fixed source/detector geometry. The overall system performance was determined by measuring lengths and orientations of simulated cracks (0.3 mm diameter copper wires) embedded at different depths within an aluminium plate, and by measuring the locations of coolant tube axes within a jet engine turbine blade sample.
C1 IOWA STATE UNIV SCI & TECHNOL,CTR NDE,AMES,IA 50011.
   IOWA STATE UNIV SCI & TECHNOL,DEPT MECH ENGN,AMES,IA 50011.
   IOWA STATE UNIV SCI & TECHNOL,DEPT ELECT ENGN & COMP ENGN,AMES,IA 50011.
RP DOERING, ER (reprint author), PENN STATE UNIV,BEHREND COLL,SCH ENGN & ENGN,ERIE,PA 16563, USA.
NR 18
TC 3
Z9 3
PU BUTTERWORTH-HEINEMANN LTD
PI OXFORD
PA THE BOULEVARD, LANGFORD LANE, KIDLINGTON, OXFORD, OXON, ENGLAND OX5 1GB
SN 0963-8695
J9 NDT&E INT
JI NDT E Int.
PY 1993
VL 26
IS 1
BP 7
EP 17
DI 10.1016/0963-8695(93)90159-R
PG 11
WC Materials Science, Characterization & Testing
SC Materials Science
GA ME977
UT WOS:A1993ME97700002
ER

PT J
AU HOLDEMAN, JD
AF HOLDEMAN, JD
TI MIXING OF MULTIPLE JETS WITH A CONFINED SUBSONIC CROSS-FLOW
SO PROGRESS IN ENERGY AND COMBUSTION SCIENCE
LA English
DT Review
ID TURBULENT JET; TRANSVERSE JET; FLOW; ENTRAINMENT; COMBUSTOR; DYNAMICS;
   FIELD; ROWS
AB This paper summarizes experimental and computational results on the mixing of single, double, and opposed rows of jets with an isothermal or variable temperature mainstream in a confined subsonic crossflow. The studies from which these results came were performed to investigate flow and geometric variations typical of the complex three-dimensional flowfield in the dilution zone of combustion chambers in gas turbine engines.
   The principal observations from the experiments were that the momentum-flux ratio was the most significant flow variable, and that temperature distributions were similar, independent of orifice diameter, when the orifice spacing and the square-root of the momentum-flux ratio were inversely proportional. The experiments and empirical model for the mixing of a single row of jets from round holes were extended to include several variations typical of gas turbine combustors, namely variable temperature mainstream, flow area convergence, noncircular orifices, and double and opposed rows of jets, both in-line and staggered. All except the last of these were appropriately modeled with superposition or patches to the basic empirical model. Combinations of flow and geometry that gave optimum mixing were identified from the experimental and computational results. Based on the results of calculations made with a three-dimensional numerical model, the empirical model was further extended to model the effects of curvature and convergence. The principal conclusions from this study were that the orifice spacing and momentum-flux relationships were the same as observed previously in a straight duct, but the jet structure was significantly different for jets injected from the inner wall of a turn than for those injected from the outer wall. Also, curvature in the axial direction caused a drift of the jet trajectories toward the inner wall, but the mixing in a turning and converging channel did not seem to be inhibited by the convergence, independent of whether the contraction was radial or circumferential. The calculated jet penetration and mixing in an annulus were similar to those in a rectangular duct when the orifice spacing was specified at the radius dividing the annulus into equal areas.
RP HOLDEMAN, JD (reprint author), NASA,LEWIS RES CTR,CLEVELAND,OH 44135, USA.
NR 216
TC 65
Z9 65
PU PERGAMON-ELSEVIER SCIENCE LTD
PI OXFORD
PA THE BOULEVARD, LANGFORD LANE, KIDLINGTON, OXFORD, ENGLAND OX5 1GB
SN 0360-1285
J9 PROG ENERG COMBUST
JI Prog. Energy Combust. Sci.
PY 1993
VL 19
IS 1
BP 31
EP 70
DI 10.1016/0360-1285(93)90021-6
PG 40
WC Thermodynamics; Energy & Fuels; Engineering, Chemical; Engineering,
   Mechanical
SC Thermodynamics; Energy & Fuels; Engineering
GA LP950
UT WOS:A1993LP95000002
ER

PT J
AU VALENTI, M
AF VALENTI, M
TI PROPELLING JET TURBINES TO NEW USES
SO MECHANICAL ENGINEERING
LA English
DT Article
NR 0
TC 3
Z9 3
PU ASME-AMER SOC MECHANICAL ENG
PI NEW YORK
PA 345 E 47TH ST, NEW YORK, NY 10017
SN 0025-6501
J9 MECH ENG
JI Mech. Eng.
PD MAR
PY 1993
VL 115
IS 3
BP 68
EP 72
PG 5
WC Engineering, Mechanical
SC Engineering
GA KR998
UT WOS:A1993KR99800013
ER

PT J
AU STACK, MM
   STOTT, FH
   WOOD, GC
AF STACK, MM
   STOTT, FH
   WOOD, GC
TI REVIEW OF MECHANISMS OF EROSION CORROSION OF ALLOYS AT
   ELEVATED-TEMPERATURES
SO WEAR
LA English
DT Article; Proceedings Paper
CT 9TH INTERNATIONAL CONF ON WEAR OF MATERIALS
CY APR 13-16, 1993
CL SAN FRANCISCO, CA
AB Erosion-corrosion of materials at elevated temperatures is a major problem in various industrial processes which range from some of the more advanced coal-conversion processes, to the turbine blades of jet engines. The extent of wastage in such environments is dependent on a wide variety of parameters which include properties of the impacting particles, target material and the corrosive environment. At this stage various laboratory studies have been carried out and patterns have emerged of the effects of the main erosion-corrosion variables on alloy wastage.
   One of the most consistent results from the laboratory studies has been on the effect of temperature. The wastage has been seen to increase to a critical temperature and subsequently decrease with further increases in temperature. This curve has been shown to shift to higher temperatures with increasing oxidation resistance of the alloy, and to higher temperatures and wastage rates with increasing particle impact energy. Other variables which may affect this curve are particle angularity, nature of the corrosive environment, impact angle and composition of the oxide scale formed during the erosion process.
   This paper reviews some recent laboratory erosion-corrosion results. The general trends in alloy wastage as functions of the main erosion-corrosion parameters are shown.
RP STACK, MM (reprint author), UMIST,CTR CORROS & PROTECT,POB 88,SACKVILLE ST,MANCHESTER M60 1QD,ENGLAND.
RI stack, margaret/H-8631-2012
NR 29
TC 33
Z9 34
PU ELSEVIER SCIENCE SA LAUSANNE
PI LAUSANNE 1
PA PO BOX 564, 1001 LAUSANNE 1, SWITZERLAND
SN 0043-1648
J9 WEAR
JI Wear
PD APR 13
PY 1993
VL 162
BP 706
EP 712
DI 10.1016/0043-1648(93)90070-3
PN B
PG 7
WC Engineering, Mechanical; Materials Science, Multidisciplinary
SC Engineering; Materials Science
GA KZ108
UT WOS:A1993KZ10800010
ER

PT J
AU MCGUIRK, JJ
   PALMA, JMLM
AF MCGUIRK, JJ
   PALMA, JMLM
TI THE FLOW INSIDE A MODEL GAS-TURBINE COMBUSTOR - CALCULATIONS
SO JOURNAL OF ENGINEERING FOR GAS TURBINES AND POWER-TRANSACTIONS OF THE
   ASME
LA English
DT Article
ID TURBULENCE; VELOCITY; JETS
AB The present study assesses the ability of the k-epsilon turbulence model to calculate the flow inside gas turbine combustors. Results of calculations using a cylindrical system of coordinates, hybrid differencing, and a mesh with about 40,000 nodes are compared with velocity measurements of the flow inside a perspex model of can-type gas turbine combustor. The larger discrepancies between measurements and predictions were found in the primary region. The complexity of the flow near the primary jet impingement led to underprediction of the maximum negative axial velocity and turbulence kinetic energy by about 35 and 20 percent, respectively. The calculated results exhibited higher levels of momentum diffusion compared to the experiments and did not show the two contrarotating vortices created between the primary jets; no qualitative agreement with the azimuthal velocity downstream of the primary jets could be achieved. Despite these deficiencies, the model gave acceptable results in other regions of the combustor and correct prediction of the main features of the combustor flow was possible.
C1 UNIV LONDON IMPERIAL COLL SCI TECHNOL & MED,DEPT MECH ENGN,LONDON SW7 2BX,ENGLAND.
NR 34
TC 15
Z9 16
PU ASME-AMER SOC MECHANICAL ENG
PI NEW YORK
PA 345 E 47TH ST, NEW YORK, NY 10017
SN 0742-4795
J9 J ENG GAS TURB POWER
JI J. Eng. Gas. Turbines Power-Trans. ASME
PD JUL
PY 1993
VL 115
IS 3
BP 594
EP 602
DI 10.1115/1.2906748
PG 9
WC Engineering, Mechanical
SC Engineering
GA LP656
UT WOS:A1993LP65600022
ER

PT J
AU KOLKMAN, HJ
AF KOLKMAN, HJ
TI PERFORMANCE OF GAS-TURBINE COMPRESSOR CLEANERS
SO JOURNAL OF ENGINEERING FOR GAS TURBINES AND POWER-TRANSACTIONS OF THE
   ASME
LA English
DT Article; Proceedings Paper
CT 37TH INTERNATIONAL GAS TURBINE AND AEROENGINE CONGRESS AND EXPOSITION
CY JUN 01-04, 1992
CL COLOGNE, GERMANY
AB Deposits are regularly removed from compressor blades and vanes of installed jet engines and gas turbines by compressor washing. A compressor cleaner is sprayed into the compressor while operating at reduced or normal rpm. Recently developed compressor cleaners are claimed to be ecologically sound. In addition, many new compressor cleaners contain a corrosion inhibitor. The cleaning efficiency of eight (old and new) compressor cleaners was determined by means of simulated compressor washing of compressor blades that had become fouled in service. For the situation simulated, the cleaning efficiency of new, ecologically sound cleaners turned out to be poor as compared with old compressor cleaners. The corrosion inhibition offered by those cleaners that contain a corrosion inhibitor was found to be satisfactory.
RP KOLKMAN, HJ (reprint author), NATL AEROSP LAB,DEPT MAT,1006 BM AMSTERDAM,NETHERLANDS.
NR 6
TC 2
Z9 2
PU ASME-AMER SOC MECHANICAL ENG
PI NEW YORK
PA 345 E 47TH ST, NEW YORK, NY 10017
SN 0742-4795
J9 J ENG GAS TURB POWER
JI J. Eng. Gas. Turbines Power-Trans. ASME
PD JUL
PY 1993
VL 115
IS 3
BP 674
EP 677
DI 10.1115/1.2906759
PG 4
WC Engineering, Mechanical
SC Engineering
GA LP656
UT WOS:A1993LP65600033
ER

PT J
AU UBALDI, M
   ZUNINO, P
   CATTANEI, A
AF UBALDI, M
   ZUNINO, P
   CATTANEI, A
TI RELATIVE FLOW AND TURBULENCE MEASUREMENTS DOWNSTREAM OF A BACKWARD
   CENTRIFUGAL IMPELLER
SO JOURNAL OF TURBOMACHINERY-TRANSACTIONS OF THE ASME
LA English
DT Article; Proceedings Paper
CT 37TH INTERNATIONAL CONGRESS AND EXPOSITION ON GAS TURBINE AND AEROENGINE
CY JUN 01-04, 1992
CL COLOGNE, GERMANY
AB The paper presents the results of an experimental investigation on the three-dimensional relative flow at the exit of the backward bladed centrifugal impeller of the high-pressure stage of a two-stage biregulating pump-turbine model, operating at the pump nominal point. Mean velocity, Reynolds stress tensor, and total pressure of the relative flow have been measured with stationary hot-wire probes and fast response miniature pressure transducers, by means of a phase-locked ensemble-average technique. The results, shown in terms of secondary vector plots and contours of mean flow characteristics and Reynolds stress components, give a detailed picture of the flow kinematic structure and of the complex relative total pressure loss and turbulence distributions. In spite of strongly backswept blades, the flow leaving the impeller presents a jet and wake structure and an intense secondary flow activity. Large relative total pressure losses affect the wake and the region where secondary vortices interact. The turbulence data analysis provides information about the effects of the impeller rotation on the turbulence structure and about the mechanisms of the flow mixing process and of the secondary flow decay downstream of the impeller.
RP UBALDI, M (reprint author), UNIV GENOA,DIPARTIMENTO INGN ENERGET,I-16126 GENOA,ITALY.
NR 37
TC 17
Z9 17
PU ASME-AMER SOC MECHANICAL ENG
PI NEW YORK
PA 345 E 47TH ST, NEW YORK, NY 10017
SN 0889-504X
J9 J TURBOMACH
JI J. Turbomach.-Trans. ASME
PD JUL
PY 1993
VL 115
IS 3
BP 543
EP 551
DI 10.1115/1.2929288
PG 9
WC Engineering, Mechanical
SC Engineering
GA LP012
UT WOS:A1993LP01200018
ER

PT J
AU HABLANIAN, MH
AF HABLANIAN, MH
TI NEW CONCEPTS IN TURBOMOLECULAR PUMP DESIGN
SO JOURNAL OF VACUUM SCIENCE & TECHNOLOGY A-VACUUM SURFACES AND FILMS
LA English
DT Article; Proceedings Paper
CT 39TH NATIONAL SYMP OF THE AMERICAN VACUUM SOC
CY NOV 09-13, 1992
CL CHICAGO, IL
SP AMER VACUUM SOC
ID HIGH-VACUUM
AB Modern turbopumps were introduced in 1958 and are now widely used in industrial and laboratory applications. At the present time, three types of turbine-type pumps are in existence: axial flow turbomolecular pumps, turbodrag pumps, and hybrid pumps combining the two types on the same axis. Recent emphasis on oil-free vacuum pumping systems has revived the interest in pumps which can tolerate higher discharge pressures. When exit pressures reach 10 mbar (or higher), the well-established molecular flow analysis cannot be used. It appears that the existing turbomolecular and turbodrag pumps, which take their basic design from historical models, are not optimized in regard to their speed and throughput performance. Following a simple concept of bulk velocity variation, which can be used for assessing the density continuum (despite the existence of molecular flow through parts of the pump) an optimized pumping speed and compression staging arrangement was developed which demonstrates a practical improvement in compression ratios of as high as 40 times for light gases (helium and hydrogen), without increasing the size and power, compared to a conventional pump. Turbine-type pumps, unlike oil-vapor jet and high-vacuum cryopumps, permit practical engineering solutions for expanding the pressure regime to almost arbitrary high pressure. This makes it possible to use oil-free backing pumps at intermediate pressures of 10-100 mbar using relatively small changes in design.
RP HABLANIAN, MH (reprint author), VARIAN VACUUM PROD,LEXINGTON,MA 02173, USA.
NR 32
TC 1
Z9 1
PU AMER INST PHYSICS
PI WOODBURY
PA CIRCULATION FULFILLMENT DIV, 500 SUNNYSIDE BLVD, WOODBURY, NY 11797-2999
SN 0734-2101
J9 J VAC SCI TECHNOL A
JI J. Vac. Sci. Technol. A-Vac. Surf. Films
PD JUL-AUG
PY 1993
VL 11
IS 4
BP 1614
EP 1619
DI 10.1116/1.578467
PN 1
PG 6
WC Materials Science, Coatings & Films; Physics, Applied
SC Materials Science; Physics
GA LP007
UT WOS:A1993LP00700157
ER

PT J
AU BASHIR, S
   THOMAS, MC
AF BASHIR, S
   THOMAS, MC
TI EFFECT OF INTERSTITIAL CONTENT ON HIGH-TEMPERATURE FATIGUE-CRACK
   PROPAGATION AND LOW-CYCLE FATIGUE OF ALLOY-720
SO JOURNAL OF MATERIALS ENGINEERING AND PERFORMANCE
LA English
DT Article; Proceedings Paper
CT 7TH INTERNATIONAL SYMP ON SUPERALLOYS
CY SEP 20-24, 1992
CL CHAMPION, PA
DE ALLOY-720; FATIGUE CRACK PROPAGATION; HIGH TEMPERATURE FATIGUE; IN718;
   JET ENGINES; LOW CYCLE FATIGUE; SUPERALLOYS; WASPALOY IN718
ID NICKEL-BASE SUPERALLOY
AB Alloy 720 is a high-strength cast and wrought turbine disc alloy currently in use for temperatures up to about 650-degrees-C in Allison's T800, T406, GMA 2100, and GMA 3007 engines. In the original composition intended for use as turbine blades, large carbide and boride stringers formed and acted as preferred crack initiators. Stringering was attributed to relatively higher boron and carbon levels. These interstitials are known to affect creep and ductility of superalloys, but the effects on low-cycle fatigue and fatigue crack propagation have not been studied. Recent emphasis on the total life approach in the design of turbine discs necessitates better understanding of the interactive fatigue crack propagation and low-cycle fatigue behavior at high temperatures. The objective of this study was to improve the damage tolerance of Alloy 720 by systematically modifying boron and carbon levels in the master melt, without altering the low-cycle fatigue and strength characteristics of the original composition. Improvement in strain-controlled low-cycle fatigue life was achieved by fragmenting the continuous stringers via composition modification. The fatigue crack propagation rate was reduced by a concurrent reduction of both carbon and boron levels to optimally low levels at which the frequency of brittle second phases was minimal. The changes in composition have been incorporated for production disc forgings.
C1 GM CORP,ALLISON GAS TURBINE DIV,INDIANAPOLIS,IN 46206.
RP BASHIR, S (reprint author), GM CORP,GMA 3007 ENGINE PROGRAM,INDIANAPOLIS,IN 46206, USA.
NR 27
TC 2
Z9 2
PU ASM INTERNATIONAL
PI MATERIALS PARK
PA SUBSCRIPTIONS SPECIALIST CUSTOMER SERVICE, MATERIALS PARK, OH 44073-0002
SN 1059-9495
J9 J MATER ENG PERFORM
JI J. Mater. Eng. Perform.
PD AUG
PY 1993
VL 2
IS 4
BP 545
EP 550
DI 10.1007/BF02661739
PG 6
WC Materials Science, Multidisciplinary
SC Materials Science
GA LV413
UT WOS:A1993LV41300012
ER

PT J
AU KATTA, VR
   ROQUEMORE, WM
AF KATTA, VR
   ROQUEMORE, WM
TI NUMERICAL-METHOD FOR SIMULATING FLUID-DYNAMIC AND HEAT-TRANSFER CHANGES
   IN JET-ENGINE INJECTOR FEED-ARM DUE TO FOULING
SO JOURNAL OF THERMOPHYSICS AND HEAT TRANSFER
LA English
DT Article
ID FUEL
AB A computational method for integrating fluid-dynamic simulations and heat-transfer calculations in different segments of solid boundaries has been developed to predict deposition inside tubes. The fuel thermal-degradation mechanism is treated mathematically using a four-step global-chemistry model. Deposits are allowed to grow on the wall surface, and the resulting fluid-dynamic and heat-transfer changes are implicitly computed using a time-dependent formulation. Turbulent-flow simulations for the fuel flow bounded by the fuel-deposit interface are made on a body-oriented coordinate system. The induction period, which is associated with the slower deposition during the initial hours of exposure, is modeled by introducing a wall-reaction-type mechanism for the surface sticking phenomenon. Calculations are made for full-scale and half-scale gas-turbine injector feed-arm rigs. The temperature at the deposit-tube interface is found to increase with deposition. Computed accumulated deposit weight and changes in the tube-inner-wall temperature with time are compared with the experimental data. The effects of fouling on heat transfer and blockage to the fuel flow are discussed.
C1 WRIGHT LAB,WRIGHT PATTERSON AFB,OH 45433.
RP KATTA, VR (reprint author), SYST RES LABS INC,DAYTON,OH 45440, USA.
NR 16
TC 14
Z9 14
PU AMER INST AERONAUT ASTRONAUT
PI RESTON
PA 1801 ALEXANDER BELL DRIVE, STE 500, RESTON, VA 22091
SN 0887-8722
J9 J THERMOPHYS HEAT TR
JI J. Thermophys. Heat Transf.
PD OCT-DEC
PY 1993
VL 7
IS 4
BP 651
EP 660
DI 10.2514/3.474
PG 10
WC Thermodynamics; Engineering, Mechanical
SC Thermodynamics; Engineering
GA MD879
UT WOS:A1993MD87900017
ER

PT J
AU HWANG, CJ
   LIU, JL
AF HWANG, CJ
   LIU, JL
TI ANALYSIS OF STEADY AND UNSTEADY TURBINE CASCADE FLOWS BY A LOCALLY
   IMPLICIT HYBRID ALGORITHM
SO JOURNAL OF TURBOMACHINERY-TRANSACTIONS OF THE ASME
LA English
DT Article; Proceedings Paper
CT 37TH INTERNATIONAL GAS TURBINE AND AEROENGINE CONGRESS AND EXPOSITION
CY JUN 01-04, 1992
CL COLOGNE, GERMANY
ID ROTOR-STATOR INTERACTION; VISCOUS FLOWS
AB For the two-dimensional steady and unsteady turbine cascade flows, the Euler/Navier-Stokes equations with Baldwin-Lomax turbulence model are solved in the Cartesian coordinate system. A locally implicit hybrid algorithm on mixed meshes is employed, where the convection-dominated part in the flowfield is studied by a TVD scheme to obtain high-resolution results on the triangular elements, and the second- and fourth-order dissipative model is introduced on the O-type quadrilateral grid in the viscous-dominated region to minimize the numerical dissipation. When the steady subsonic and transonic turbulent flows are investigated, the distributions of isentropic Mach number on the blade surface, exit flow angle, and loss coefficient are obtained. Comparing the present results with the experimental data, the accuracy and reliability of the current approach are confirmed. By giving a moving wake-type total pressure profile at the inlet plane in the rotor-relative frame of reference, the unsteady transonic inviscid and turbulent flows calculations are performed to study the interaction of the upstream wake with a moving blade row. The Mach number contours, perturbation component of the unsteady velocity vectors, shear stress, and pressure distributions on the blade surface are presented. The physical phenomena, which include periodic flow separation on the suction side, bowing, chopping and distortion of incoming wake, negative jet, convection of the vortices and wake segments, and vortex shedding at the trailing edge, are observed. It is concluded that the unsteady aerodynamic behavior is strongly dependent on the wake/shock/boundary layer interactions.
RP HWANG, CJ (reprint author), NATL CHENG KUNG UNIV,INST AERONAUT & ASTRONAUT,TAINAN,TAIWAN.
NR 28
TC 2
Z9 2
PU ASME-AMER SOC MECHANICAL ENG
PI NEW YORK
PA 345 E 47TH ST, NEW YORK, NY 10017
SN 0889-504X
J9 J TURBOMACH
JI J. Turbomach.-Trans. ASME
PD OCT
PY 1993
VL 115
IS 4
BP 699
EP 706
DI 10.1115/1.2929305
PG 8
WC Engineering, Mechanical
SC Engineering
GA ME063
UT WOS:A1993ME06300007
ER

PT J
AU DEWET, DJ
   TAYLOR, R
   STOTT, FH
AF DEWET, DJ
   TAYLOR, R
   STOTT, FH
TI CORROSION MECHANISMS OF ZRO2-Y2O3 THERMAL BARRIER COATINGS IN THE
   PRESENCE OF MOLTEN MIDDLE-EAST SAND
SO JOURNAL DE PHYSIQUE IV
LA English
DT Article; Proceedings Paper
CT 3rd International Symposium on High Temperature Corrosion and Protection
   of Materials
CY MAY 25-29, 1992
CL LES EMBIEZ, FRANCE
SP ELECT POWER RES INST, UNIV PROVENCE, CNRS, CONSEIL RE PROVENCE ALPES COTE AZUR, DIRECT RECH ETUDES & TECH, ELECT FRANCE, MINIST RECH & ESPACE, PYROX S A, FRENCH MINISTER RES & SPACE, FRENCH MINISTER IND & FOREIGN TRADE
AB The deposition of mineral debris in the turbine sections of various jet engines occurred after operation on Middle-East routes. Plasma sprayed ZrO2-Y2O3 thermal barrier coatings were aged with sand samples from several Middle-East locations at temperatures of 1200 to 1500-degrees-C. At temperatures above 1400-degrees-C, the molten sand formed glassy silicate debris that penetrated the ceramic coating completely, resulting in the absorption of ZrO2 and Y2O3 into the silicate. Two corrosion mechanisms were identified, determined by the amount of calcium-based minerals in the sand.
C1 UNIV MANCHESTER,INST SCI & TECHNOL,CTR MAT SCI,MANCHESTER M60 1QD,LANCS,ENGLAND.
   UNIV MANCHESTER,INST SCI & TECHNOL,CTR CORROS & PROTECT,MANCHESTER M60 1QD,LANCS,ENGLAND.
NR 6
TC 20
Z9 20
PU EDITIONS PHYSIQUE
PI LES ULIS CEDEX
PA Z I DE COURTABOEUF AVE 7 AV DU HOGGAR, BP 112, 91944 LES ULIS CEDEX,
   FRANCE
SN 1155-4339
J9 J PHYS IV
JI J. Phys. IV
PD DEC
PY 1993
VL 3
IS C9
BP 655
EP 663
DI 10.1051/jp4:1993969
PN 2
PG 9
WC Physics, Multidisciplinary
SC Physics
GA NF962
UT WOS:A1993NF96200020
ER

PT J
AU DOEL, DL
AF DOEL, DL
TI TEMPER - A GAS-PATH ANALYSIS TOOL FOR COMMERCIAL JET ENGINES
SO JOURNAL OF ENGINEERING FOR GAS TURBINES AND POWER-TRANSACTIONS OF THE
   ASME
LA English
DT Article; Proceedings Paper
CT 37th International Gas Turbine and Aeroengine Congress and Exposition
CY JUN 01-04, 1992
CL COLOGNE, GERMANY
AB Almost from the inception of the gas turbine engine, airlines and engine manufacturers have sought an effective technique to determine the health of the gas-path components (fan, compressors, combustor, turbines) based on available gas-path measurements. The potential of such tools to saw money by anticipating the need for overhaul and providing help in work scope definition is substantial, provided they produce reliable results. This pager describes a modern gas-path analysis tool (GE's TEMPER(1) program), discusses the benefits and problems experienced by current TEMPER users, and suggests promising research areas that may lead to an improved algorithm.
RP DOEL, DL (reprint author), GE AIRCRAFT ENGINES,DATA ANAL TECHNOL,EVENDALE,OH 45215, USA.
NR 10
TC 62
Z9 68
PU ASME-AMER SOC MECHANICAL ENG
PI NEW YORK
PA 345 E 47TH ST, NEW YORK, NY 10017
SN 0742-4795
J9 J ENG GAS TURB POWER
JI J. Eng. Gas. Turbines Power-Trans. ASME
PD JAN
PY 1994
VL 116
IS 1
BP 82
EP 89
DI 10.1115/1.2906813
PG 8
WC Engineering, Mechanical
SC Engineering
GA MV015
UT WOS:A1994MV01500013
ER

PT J
AU MEIER, SM
   GUPTA, DK
AF MEIER, SM
   GUPTA, DK
TI THE EVOLUTION OF THERMAL BARRIER COATINGS IN GAS-TURBINE ENGINE
   APPLICATIONS
SO JOURNAL OF ENGINEERING FOR GAS TURBINES AND POWER-TRANSACTIONS OF THE
   ASME
LA English
DT Article; Proceedings Paper
CT 37th International Gas Turbine and Aeroengine Congress and Exposition
CY JUN 01-04, 1992
CL COLOGNE, GERMANY
AB Thermal barrier coatings (TBCs) have been used for almost three decades to extend the life of combustors and augmentors and, more recently, stationary turbine components. Plasma-sprayed yttria-stabilized zirconia TBC currently is bill-of-material on many commercial jet engine parts. A more durable electron beam-physical vapor deposited (EB-PVD) ceramic coating recently has been developed for more demanding rotating as well as stationary turbine components. This ceramic EB-PVD is bill-of-material on turbine blades and vanes in current high thrust engine models and is being considered for newer developmental engines as well. To take maximum advantage of potential TBC benefits, the thermal effect of the TBC ceramic layer must become an integral element of the hot section component design system. To do this,vith acceptable reliability requires a suitable analytical life prediction model calibrated to engine experience. The latest efforts in thermal barrier coatings are directed toward correlating such models to measured engine performance.
RP MEIER, SM (reprint author), PRATT & WHITNEY,E HARTFORD,CT 06109, USA.
NR 17
TC 140
Z9 146
PU ASME-AMER SOC MECHANICAL ENG
PI NEW YORK
PA 345 E 47TH ST, NEW YORK, NY 10017
SN 0742-4795
J9 J ENG GAS TURB POWER
JI J. Eng. Gas. Turbines Power-Trans. ASME
PD JAN
PY 1994
VL 116
IS 1
BP 250
EP 257
DI 10.1115/1.2906801
PG 8
WC Engineering, Mechanical
SC Engineering
GA MV015
UT WOS:A1994MV01500035
ER

PT J
AU HARDISTY, H
   SHIRVANI, H
AF HARDISTY, H
   SHIRVANI, H
TI THERMAL IMAGING IN ELECTRONICS AND ROTATING MACHINERY
SO BRITISH JOURNAL OF NON-DESTRUCTIVE TESTING
LA English
DT Article
AB Infra-red thermal imaging has been applied in two separate areas of the heat transfer research at Bath: (a) forced-air cooling of arrays of electronic packages mounted on a printed circuit board; and (b) cooling of rotating discs for gas turbines.
   Thermal analysis of microelectronic systems is difficult because of the complex three-dimensional nature of the heat conduction path. An Infra-Red (IR) camera has been used to record images of an array of electronic packages on a Printed Circuit Board (PCB). In addition, realistic Finite Element (FE) models have been developed for theoretical thermal analysis. By this combined use of FE and IR techniques, the complex package/substrate-system has been successfully analysed to produce heat transfer correlations for design, for both Dual In-Line Package (DIP) and surface-mounted systems.
   Experiments have also been carried out on a rotating disc heated by sudden exposure to a jet of hot air. The IR system has been used to record the transient temperature rise of the disc surface. This time/temperature history was used to deduce values of the surface heat transfer coefficient. In a series of experiments, parameters such as airspeed, jet location and disc speed were systematically varied. The corresponding heat transfer coefficients were successfully correlated.
RP HARDISTY, H (reprint author), UNIV BATH,SCH MECH ENGN,BATH BA2 7AY,AVON,ENGLAND.
NR 5
TC 1
Z9 1
PU BRITISH INST NON-DESTRUCTIVE TESTING
PI NORTHAMPTON
PA 1 SPENCER PARADE, NORTHAMPTON, NORTHANTS, ENGLAND NN1 5AA
SN 0007-1137
J9 BRIT J NONDESTR TEST
PD FEB
PY 1994
VL 36
IS 2
BP 73
EP 78
PG 6
WC Materials Science, Characterization & Testing
SC Materials Science
GA MZ678
UT WOS:A1994MZ67800002
ER

PT J
AU Gopinath, R
   Ganesan, V
AF Gopinath, R.
   Ganesan, V.
TI NUMERICAL INVESTIGATION OF THE COMBINED EFFECT OF SWIRLER AND PRIMARY
   JETS ON THE RECIRCULATION ZONE OF A CAN-TYPE COMBUSTOR BY MEANS OF AN
   ORTHOGONAL ARRAY TECHNIQUE
SO INTERNATIONAL JOURNAL OF NUMERICAL METHODS FOR HEAT & FLUID FLOW
LA English
DT Article
DE Orthogonal arrays; Recirculation; Swirler primary jets; Design of
   experiments
AB An orthogonal array technique is used in the present work to investigate, numerically, the effects of the swirler and the primary jets on the characteristics of the recirculation zone of a can-type gas turbine combustor. The computer code used for this purpose is first validated with the available experimental data. The effects of change in the percentage flow rate through the swirler, the swirl number, the hub diameter of the swirler and the diameter of the primary injection holes (which influences the velocity of the jets) are estimated first. It is found that the flow rate through the swirler and the size of the primary injection hole have much more influence on the characteristics of the recirculation zone than the swirl number and the hub diameter of the swirler. But the earlier studies show that for a given flow rate through the swirler, the swirl number and swirler geometry have considerable influence on the characteristics of the recirculation zone in the absence of primary jets. Therefore it is inferred that there may be a critical point, based on the ratio of flow rate through the swirler to that of primary holes, beyond which the effects of swirl number and the swirler geometry dominate the effect of primary jets in determining the characteristics of the recirculation zone. This critical point is determined by gradually reducing the flow through the primary holes. It is found that, initially, the recirculation ratio (ratio of the mass of fluid recirculated to that sum of the mass flow rate through the swirler and through that of primary hole) reduces because of weakening of the primary jets but after the critical point it increases because of the swirler effect taking over the role of providing the recirculation. It is also observerd that the length of the recirculation zone increases as the strength of the primary jets reduces.
C1 [Gopinath, R.; Ganesan, V.] Indian Inst Technol, Dept Mech Engn, Madras 600036, Tamil Nadu, India.
RP Gopinath, R (reprint author), Indian Inst Technol, Dept Mech Engn, Madras 600036, Tamil Nadu, India.
NR 15
TC 0
Z9 0
PU EMERALD GROUP PUBLISHING LIMITED
PI BINGLEY
PA HOWARD HOUSE, WAGON LANE, BINGLEY BD16 1WA, W YORKSHIRE, ENGLAND
SN 0961-5539
J9 INT J NUMER METHOD H
JI Int. J. Numer. Methods Heat Fluid Flow
PD FEB
PY 1994
VL 4
IS 1
BP 207
EP 227
DI 10.1108/EUM0000000004039
PG 21
WC Thermodynamics; Mathematics, Interdisciplinary Applications; Mechanics
SC Thermodynamics; Mathematics; Mechanics
GA V29HM
UT WOS:000208739500013
ER

PT J
AU MAYR, B
   NAGY, E
   HORVAT, P
   MOSER, A
AF MAYR, B
   NAGY, E
   HORVAT, P
   MOSER, A
TI SCALE-UP ON BASIS OF STRUCTURED MIXING MODELS - A NEW CONCEPT
SO BIOTECHNOLOGY AND BIOENGINEERING
LA English
DT Article
DE BIOPROCESS; STIRRED TANK; STRUCTURED MIXING MODEL; SCALE-UP
ID DEEP-JET BIOREACTORS; MATHEMATICAL-MODELS; FERMENTERS
AB A new scale-up concept based upon mixing models for bioreactors equipped with Rushton turbines using the tanks-in-series concept is presented. The physical mixing model includes four adjustable parameters, i.e., radial and axial circulation time, number of ideally mixed elements in one cascade, and the volume of the ideally mixed turbine region. The values of the model parameters were adjusted with the application of a modified Monte-Carlo optimization method, which fitted the simulated response function to the experimental curve. The number of cascade elements turned out to be constant (N = 4). The model parameter radial circulation time is in good agreement with the one obtained by the pumping capacity. In cass of remaining parameters a first or second order formal equation was developed, including four operational parameters (stirring and aeration intensity, scale, viscosity). This concept can be extended to several other types of bioreactors as well, and it seems to be a suitable tool to compare the bioprocess performance of different types of bioreactors. (C) 1994 John Wiley & Sons, Inc.
C1 INST BIOTECHNOL,PETERSGASSE 12,A-8010 GRAZ,AUSTRIA.
   HUNGARIAN ACAD SCI,CHEM ENG RES INST,H-8201 VESZPREM,HUNGARY.
   UNIV ZAGREB,FAC FOOD TECHNOL & BIOTECHNOL,4100 ZAGREB,CROATIA.
RI Nagy, Endre/A-8564-2010
NR 37
TC 31
Z9 32
PU JOHN WILEY & SONS INC
PI NEW YORK
PA 605 THIRD AVE, NEW YORK, NY 10158-0012
SN 0006-3592
J9 BIOTECHNOL BIOENG
JI Biotechnol. Bioeng.
PD FEB 5
PY 1994
VL 43
IS 3
BP 195
EP 206
DI 10.1002/bit.260430303
PG 12
WC Biotechnology & Applied Microbiology
SC Biotechnology & Applied Microbiology
GA MR777
UT WOS:A1994MR77700002
ER

PT J
AU DOEL, DL
AF DOEL, DL
TI AN ASSESSMENT OF WEIGHTED-LEAST-SQUARES-BASED GAS PATH-ANALYSIS
SO JOURNAL OF ENGINEERING FOR GAS TURBINES AND POWER-TRANSACTIONS OF THE
   ASME
LA English
DT Article; Proceedings Paper
CT 38th International Gas Turbine and Aeroengine Congress and Exposition
CY MAY 24-27, 1993
CL CINCINNATI, OH
SP INT GAS TURBINE INST
AB Manufacturers of gas turbines have searched for three decades for a reliable way to use gas path measurements to determine the health of jet engine components. They have been hindered in this pursuit by the quality of the measurements used to carry out the analysis. Engine manufacturers have chosen weighted-least-squares techniques to reduce the inaccuracy caused by sensor error. While these algorithms are clearly an improvement over the previous generation of gas path analysis programs, they still fail in many situations. This paper describes some of the failures and explores their relationship to the underlying analysis technique. It also describes difficulties in implementing a gas path analysis program. The paper concludes with an appraisal of weighted-least-squares-based gas path analysis.
RP DOEL, DL (reprint author), GE AIRCRAFT ENGINES,DEPT ADV ENGN TECHNOL,EVENDALE,OH 45215, USA.
NR 6
TC 18
Z9 19
PU ASME-AMER SOC MECHANICAL ENG
PI NEW YORK
PA 345 E 47TH ST, NEW YORK, NY 10017
SN 0742-4795
J9 J ENG GAS TURB POWER
JI J. Eng. Gas. Turbines Power-Trans. ASME
PD APR
PY 1994
VL 116
IS 2
BP 366
EP 373
DI 10.1115/1.2906829
PG 8
WC Engineering, Mechanical
SC Engineering
GA NJ136
UT WOS:A1994NJ13600013
ER

PT J
AU KORAKIANITIS, T
   WILSON, DG
AF KORAKIANITIS, T
   WILSON, DG
TI MODELS FOR PREDICTING THE PERFORMANCE OF BRAYTON-CYCLE ENGINES
SO JOURNAL OF ENGINEERING FOR GAS TURBINES AND POWER-TRANSACTIONS OF THE
   ASME
LA English
DT Article; Proceedings Paper
CT 38th International Gas Turbine and Aeroengine Congress and Exposition
CY MAY 24-27, 1993
CL CINCINNATI, OH
SP INT GAS TURBINE INST
AB Gas turbine performance is the result of choices of type of cycle, cycle temperature ratio, pressure ratio, cooling flows, and component losses. The output is usually given as efficiency (thermal, propulsive, specific thrust, overall efficiency) versus specific power. This paper presents a set of computer programs for the performance prediction of shaft-power and jet-propulsion cycles: simple, regenerative, intercooled-regenerative, turbojet, and turbofan. Each cycle is constructed using individual component modules. Realistic assumptions are specified for component efficiencies as functions of pressure ratio, cooling mass-flow rate as a function of cooling technology levels, and various other cycle losses. The programs can be used to predict design point and off-design point operation using appropriate component efficiencies. The effects of various cycle choices on overall performance are discussed.
C1 MIT,CAMBRIDGE,MA 02139.
RP KORAKIANITIS, T (reprint author), WASHINGTON UNIV,ST LOUIS,MO 63130, USA.
NR 10
TC 31
Z9 33
PU ASME-AMER SOC MECHANICAL ENG
PI NEW YORK
PA 345 E 47TH ST, NEW YORK, NY 10017
SN 0742-4795
J9 J ENG GAS TURB POWER
JI J. Eng. Gas. Turbines Power-Trans. ASME
PD APR
PY 1994
VL 116
IS 2
BP 381
EP 388
DI 10.1115/1.2906831
PG 8
WC Engineering, Mechanical
SC Engineering
GA NJ136
UT WOS:A1994NJ13600015
ER

PT J
AU BRUN, K
   FLACK, RD
AF BRUN, K
   FLACK, RD
TI A METHOD TO MEASURE PERIODIC VELOCITY-FIELDS IN MULTIELEMENT
   TURBOMACHINES WITH DISCRETE SAMPLING
SO MEASUREMENT SCIENCE & TECHNOLOGY
LA English
DT Article
ID FLOW
AB A method is described for discrete sampling type instruments to analyse the periodically time-dependent velocity fields found in turbomachines with elements rotating at different speeds. Velocity samples that are measured in the stationary frame are translated into the relative rotating frame and then organized by the relative angular position between all the independent elements of the turbomachine. At the instant of data acquisition the angular position of all independently rotating elements must be measured. Since the flow field is periodic, large velocity sample sizes can be obtained for every angular position combination of the elements of the turbomachine. By correct grouping and averaging the recorded samples, the unsteady flow field interaction of two or more components can be visualized. The technique was demonstrated for the turbine inlet flow field of an automotive torque converter using laser velocimetry. A torque converter has three components that are relevant to the flow field and which rotate at different angular speeds: pump, turbine and stator. The torque converter was tested for a turbine/pump speed ratio of 0.800. Throughflow velocity plots of the unsteady flow field are presented to demonstrate the method. A jet/wake region migrating through the turbine inlet plane at the pump-turbine blade interaction frequency is identified.
RP BRUN, K (reprint author), UNIV VIRGINIA,DEPT MECH AEROSP & NUCL ENGN,ROTATING MACHINERY & CONTROLS LAB,CHARLOTTESVILLE,VA 22903, USA.
NR 16
TC 4
Z9 4
PU IOP PUBLISHING LTD
PI BRISTOL
PA TECHNO HOUSE, REDCLIFFE WAY, BRISTOL, ENGLAND BS1 6NX
SN 0957-0233
J9 MEAS SCI TECHNOL
JI Meas. Sci. Technol.
PD APR
PY 1994
VL 5
IS 4
BP 418
EP 425
DI 10.1088/0957-0233/5/4/016
PG 8
WC Engineering, Multidisciplinary; Instruments & Instrumentation
SC Engineering; Instruments & Instrumentation
GA NF905
UT WOS:A1994NF90500016
ER

PT J
AU LIN, CA
   LU, CM
AF LIN, CA
   LU, CM
TI MODELING 3-DIMENSIONAL GAS-TURBINE COMBUSTOR MODEL FLOW USING 2ND-MOMENT
   CLOSURE
SO AIAA JOURNAL
LA English
DT Article
AB Numerical predictions were applied to a gas-turbine combustor model flow where dilutions jets were injected radially inwards into a swirling flow, leading to a very strong interaction between the two streams.  Effects of different inlet swirl level to the interior flowfield were investigated numerically, and the predicted mean and turbulence results were also contrasted with measurements.  The present study demonstrates that the characteristics of the combustor flow are closely linked to the representation of the interaction between the swirl field and the jets. Diffusive transport was found to be highly influential, and this also increases the importance of turbulence representation. Comparisons with experimental measurements indicated that the stress model with an anisotropy modified epsilon source combined with quadratic approximation of convection fluxes represents the flowfield reasonably well, in contrast to the k-epsilon model whose diffusive nature leads to an intense vortex core near the centerline region. Reduction of strength of the centerline recirculation zone due to the elevated level of swirl momentum transport from the swirler was also well reproduced by the stress model variant.
RP LIN, CA (reprint author), NATL TSING HUA UNIV,DEPT POWER MECH ENGN,HSINCHU 30043,TAIWAN.
NR 17
TC 3
Z9 5
PU AMER INST AERONAUT ASTRONAUT
PI RESTON
PA 1801 ALEXANDER BELL DRIVE, STE 500, RESTON, VA 22091
SN 0001-1452
J9 AIAA J
JI AIAA J.
PD JUL
PY 1994
VL 32
IS 7
BP 1416
EP 1422
DI 10.2514/3.12210
PG 7
WC Engineering, Aerospace
SC Engineering
GA NW275
UT WOS:A1994NW27500010
ER

PT J
AU KOFF, BL
AF KOFF, BL
TI AIRCRAFT GAS-TURBINE EMISSIONS CHALLENGE
SO JOURNAL OF ENGINEERING FOR GAS TURBINES AND POWER-TRANSACTIONS OF THE
   ASME
LA English
DT Article; Proceedings Paper
CT 38th International Gas Turbine and Aeroengine Congress and Exposition
CY MAY 24-27, 1993
CL CINCINNATI, OH
SP INT GAS TURBINE INST
AB The new generation of jet powered aircraft faces a significant challenge to reduce pollutant emissions while increasing fuel efficiency. Carbon monoxide (CO) and unburned hydrocarbon (HC) emissions are already very low and continued control of these pollutants is expected as engine temperatures and pressure ratios are increased. In contrast, significant system design improvements are needed to reduce oxides of nitrogen (NO(x)) emissions because of their harmful effect on the earth's ozone layer. This paper discusses the prospects and technical approaches for significant NO(x) reductions in current and future subsonic and supersonic aircraft.
RP KOFF, BL (reprint author), PRATT & WHITNEY AIRCRAFT,W PALM BEACH,FL 33410, USA.
NR 1
TC 3
Z9 3
PU ASME-AMER SOC MECHANICAL ENG
PI NEW YORK
PA 345 E 47TH ST, NEW YORK, NY 10017
SN 0742-4795
J9 J ENG GAS TURB POWER
JI J. Eng. Gas. Turbines Power-Trans. ASME
PD JUL
PY 1994
VL 116
IS 3
BP 474
EP 477
DI 10.1115/1.2906845
PG 4
WC Engineering, Mechanical
SC Engineering
GA PA464
UT WOS:A1994PA46400004
ER

PT J
AU MLADIN, EC
   ZUMBRUNNEN, DA
AF MLADIN, EC
   ZUMBRUNNEN, DA
TI NONLINEAR DYNAMICS OF LAMINAR BOUNDARY-LAYERS IN PULSATILE STAGNATION
   FLOWS
SO JOURNAL OF THERMOPHYSICS AND HEAT TRANSFER
LA English
DT Article
ID CONVECTIVE HEAT-TRANSFER; CHAOS; JET
AB In order to elucidate convective heat transfer in time-varying stagnation flows, a mathematical model was developed to study the nonlinear dynamics of the hydrodynamic and thermal boundary layers within a planar stagnation region to imposed temporal variations in both the freestream velocity and surface heat flux. Such a model has practical utility in the study of heat transfer to gas turbine blades, to experimental work involving pulsatile stagnation flows, and to the development of miniature thermal sensors. Equations are not linearized in order to preserve the influence of nonlinearities on dynamical behavior. As model parameters are varied, dramatically different responses arise due to the influence of nonlinearities. Time-averaged Nusselt numbers decrease with increasing pulse magnitude and are in excellent agreement with experimental results. Interactions between variations in the incident flow velocity and surface heating lead to very complex behavior in the thermal boundary layer, surface temperature, and Nusselt number responses.
RP MLADIN, EC (reprint author), CLEMSON UNIV,DEPT MECH ENGN,THERMAL SCI RES LAB,CLEMSON,SC 29634, USA.
NR 28
TC 19
Z9 19
PU AMER INST AERONAUT ASTRONAUT
PI RESTON
PA 1801 ALEXANDER BELL DRIVE, STE 500, RESTON, VA 22091
SN 0887-8722
J9 J THERMOPHYS HEAT TR
JI J. Thermophys. Heat Transf.
PD JUL-SEP
PY 1994
VL 8
IS 3
BP 514
EP 523
DI 10.2514/3.573
PG 10
WC Thermodynamics; Engineering, Mechanical
SC Thermodynamics; Engineering
GA NX844
UT WOS:A1994NX84400020
ER

PT J
AU KIM, JW
   METZGER, DE
AF KIM, JW
   METZGER, DE
TI EXPERIMENTAL MODELING OF CENTRAL AXIS AND JET-RING TURBINE DISK COOLING
SO JOURNAL OF THERMOPHYSICS AND HEAT TRANSFER
LA English
DT Article
ID LOCAL HEAT-TRANSFER
AB The test facility, experimental methods, and summary results are presented from a study modeling turbine diskcooling with multiple impinging jets, such as employed on the Space Shuttle Main Engine oxygen turbopump. The study was designed to provide a comparison of detailed local convection heat transfer information obtained with a single center-supply of disk coolant, as opposed to the present night configuration where disk coolant is supplied through an array of 19 radially outboard jets. Specially constructed turbine disk models were used in a program to evaluate possible benefits and tradeoffs of employing an alternate disk cooling scheme. The study involved the design, construction, and testing of two full-scale rotating model disks, one plane and smooth for baseline testing and the second contoured to the present flight configuration, together with the corresponding plane and contoured stators. Local heat transfer rates are determined from the color display of encapsulated liquid crystals coated on the disk in conjunction with use of a computer vision system. The test program was composed of a wide variety of disk speeds, flow rates, and geometrical configurations, including testing for the effects of bolt heads and hot gas entrainment into the disk cavity.
RP KIM, JW (reprint author), ARIZONA STATE UNIV,DEPT MECH & AEROSP ENGN,TEMPE,AZ 85287, USA.
NR 16
TC 1
Z9 1
PU AMER INST AERONAUT ASTRONAUT
PI RESTON
PA 1801 ALEXANDER BELL DRIVE, STE 500, RESTON, VA 22091
SN 0887-8722
J9 J THERMOPHYS HEAT TR
JI J. Thermophys. Heat Transf.
PD JUL-SEP
PY 1994
VL 8
IS 3
BP 531
EP 537
PG 7
WC Thermodynamics; Engineering, Mechanical
SC Thermodynamics; Engineering
GA NX844
UT WOS:A1994NX84400022
ER

PT J
AU LEYLEK, JH
   ZERKLE, RD
AF LEYLEK, JH
   ZERKLE, RD
TI DISCRETE-JET FILM-COOLING - A COMPARISON OF COMPUTATIONAL RESULTS WITH
   EXPERIMENTS
SO JOURNAL OF TURBOMACHINERY-TRANSACTIONS OF THE ASME
LA English
DT Article; Proceedings Paper
CT 38th International Gas Turbine and Aeroengine Congress and Exposition
CY MAY 24-27, 1993
CL CINCINNATI, OH
SP INT GAS TURBINE INST
ID CROSS-FLOW; PREDICTION; HOLES
AB Large-scale computational analyses have been conducted and results compared with experiments to understand coolant jet and crossflow interaction in discrete-jet film cooling. Detailed three-dimensional elliptic Navier-Stokes solutions, with high-order turbuence modeling, are presented for film cooling using a new model enabling simultaneous solution of fully coupled flow in plenum, film-hole, and cross-stream regions. Computations are carried out for the following range of film cooling parameters typically found in gas turbine airfoil applications: single row of jets with a film-hole length-to-diameter ratio of 1.75 and 3.5, blowing ratio from 0.5 up to 2, coolant-to-crossflow density ratio of 2; streamwise injection angle of 35 deg; and pitch-to-diameter ratio of 3. Comparison of computational solutions with experimental data give good agreement. Moreover, the current results complement experiments and support previous interpretations of measured data and flow visualization. The results also explain important aspects of film cooling, such as the development of complex flow within the film-hole in addition to the well-known counterrotating vortex structure in the cross-stream.
C1 GE CO,AIRCRAFT ENGINES,CINCINNATI,OH 45215.
NR 30
TC 137
Z9 141
PU ASME-AMER SOC MECHANICAL ENG
PI NEW YORK
PA 345 E 47TH ST, NEW YORK, NY 10017
SN 0889-504X
J9 J TURBOMACH
JI J. Turbomach.-Trans. ASME
PD JUL
PY 1994
VL 116
IS 3
BP 358
EP 368
DI 10.1115/1.2929422
PG 11
WC Engineering, Mechanical
SC Engineering
GA NZ009
UT WOS:A1994NZ00900002
ER

PT J
AU BERBNER, S
   LOFFLER, F
AF BERBNER, S
   LOFFLER, F
TI INVESTIGATIONS ON THE COURSE OF PULSE-JET CLEANING OF RIGID CERAMIC
   FILTER MEDIA
SO STAUB REINHALTUNG DER LUFT
LA German
DT Article
AB This investigation concerns the influence of high temperatures on the cleanability (cake detachment) of hot gas filter media and the time dependence of the residual pressure drop. The objective of this project is to define the conditions for operation and cleanability of the filter to assure a steady operation even under the difficult conditions of hot gas cleaning. A steady operation includes reliable cake removal and constant residual pressure drop during the operation of the filter. This should lead to an improved design and construction of filters and pulse jet cleaning systems for hot gas filtration and an extended range of their applications.
   The application of cleanable filter media at high temperatures is important in the fields of waste gas cleaning and product recovery. It is the basis for the further development of advanced environmental technologies, e. g. in power plant technology to protect plant components (e. g. gas turbines) and for recycling of catalyst dusts or in waste incinerators and pyrolysis plants.
RP BERBNER, S (reprint author), UNIV KARLSRUHE,INST MECH VERFAHRENSTECH & MECH,D-76128 KARLSRUHE,GERMANY.
NR 18
TC 2
Z9 2
PU SPRINGER VERLAG
PI NEW YORK
PA 175 FIFTH AVE, NEW YORK, NY 10010
SN 0039-0771
J9 STAUB REINHALT LUFT
JI Staub Reinhalt. Luft
PD JUL-AUG
PY 1994
VL 54
IS 7-8
BP 297
EP 303
PG 7
WC Engineering, Environmental; Engineering, Civil; Environmental Sciences
SC Engineering; Environmental Sciences & Ecology
GA NZ302
UT WOS:A1994NZ30200011
ER

PT J
AU YAMAZAKI, S
   MIURA, H
   KOIKE, H
   SEKI, Y
   KUNUGI, T
   NISHIO, S
   AOKI, I
   SHIMIZU, A
AF YAMAZAKI, S
   MIURA, H
   KOIKE, H
   SEKI, Y
   KUNUGI, T
   NISHIO, S
   AOKI, I
   SHIMIZU, A
TI DESIGN STUDY OF HELIUM SOLID SUSPENSION COOLED BLANKET AND DIVERTOR
   PLATE FOR A TOKAMAK POWER-REACTOR
SO FUSION ENGINEERING AND DESIGN
LA English
DT Article; Proceedings Paper
CT IAEA Technical Committee Meeting and Workshop on Fusion Reactor Design
   and Technology
CY SEP 13-17, 1993
CL LOS ANGELES, CA
SP INT ATOM ENERGY AGCY
AB High temperature helium gas will provide a thermal efficiency greater than 40%, even using a conventional steam turbine. In addition, helium gas will not react chemically with blanket materials, and surrounding air and water. Tritium will be easily extracted from the coolant too. Thus, it is one of the most attractive coolants for a fusion power reactor, from the economical, safety and environmental points of view. However, a large volumetric flow rate is required owing to the small heat capacity when the pressure is not extremely high. This requires a larger reactor size, larger circulating power and more penetrations, which may increase radiation streaming. A relatively low heat transfer coefficient makes it difficult to apply to a component subjected to a high heat load, such as a divertor plate. We suggest in this study, a helium-solid suspension flow as coolant, to increase the heat capacity and heat transfer coefficient. A gas pressure of 5 MPa, and inlet and outlet temperatures of 400-degrees-C and 700-degrees-C were chosen. There are few candidates for the structural material which can be used at temperatures higher than 900-degrees-C. We have proposed an intermetallic compound of titanium aluminide (TiAl) as candidate structural material of the blanket. Although the database for TiAl is incomplete, it has high strength and ductility at the operation temperature. Using TiAl, radioactive waste management will be mitigated, since its activity will decrease rapidly. The elongation at room temperature, which is only a few per cent, will be improved through,research and development not only in fusion but also in other industrial fields. In this study, spherical pebbles of lithium oxide and small blocks of beryllium were chosen as the breeder and neutron multiplier. Manganese blocks were installed to enhance energy multiplication. A tritium breeding ratio of 1.38 and energy multiplication ratio of 1.35 were obtained with the blanket. The net plant efficiency exceeds 40%, including the circulating power. The peak surface heat flux on the divertor plate was decreased with gas puffing including an impurity near the striking point. In spite of this, the expected peak heat flux was still several MW m-2 from the result of numerical calculation of the edge plasma. To remove so high a heat load, an impinging helium-solid suspension jet was applied to the high heat flux region of the divertor plate. Molybdenum alloy was used as the structural material in this region to keep the surface temperature and thermal stress lower than the design limits. TiAl was used as the structural material of other regions in the divertor chamber. To prevent excessive sputtering erosion, the electron temperature in the divertor plasma must be kept lower than 20 eV.
C1 JAPAN ATOM ENERGY RES INST,NAKA,IBARAKI 31102,JAPAN.
   KYUSHU UNIV,KASUGA,FUKUOKA 816,JAPAN.
RP YAMAZAKI, S (reprint author), KAWASAKI HEAVY IND LT,2-6-5 MINAMISUNA,KOTO KU,TOKYO 136,JAPAN.
NR 5
TC 0
Z9 0
PU ELSEVIER SCIENCE SA LAUSANNE
PI LAUSANNE 1
PA PO BOX 564, 1001 LAUSANNE 1, SWITZERLAND
SN 0920-3796
J9 FUSION ENG DES
JI Fusion Eng. Des.
PD AUG
PY 1994
VL 25
IS 1-3
BP 227
EP 238
DI 10.1016/0920-3796(94)90067-1
PG 12
WC Nuclear Science & Technology
SC Nuclear Science & Technology
GA PC633
UT WOS:A1994PC63300021
ER

PT J
AU OU, SC
   HAN, JC
AF OU, SC
   HAN, JC
TI LEADING-EDGE FILM-COOLING HEAT-TRANSFER THROUGH ONE ROW OF INCLINED FILM
   SLOTS AND HOLES INCLUDING MAINSTREAM TURBULENCE EFFECTS
SO JOURNAL OF HEAT TRANSFER-TRANSACTIONS OF THE ASME
LA English
DT Article
DE FORCED CONVECTION; JETS; TURBINES
AB The effects of film opening shape and mainstream turbulence on the leading edge heat transfer coefficient and film effectiveness were experimentally investigated. The experiments were performed using test models with a semi-cylindrical leading edge and a flat afterbody. A bar grid (Tu = 5.07 percent) and a passive grid (Tu = 9.67 percent) produced two levels of mainstream turbulence. Two separate cases of one-row injection through film slots or holes located only at +/- 15 deg or only at +/- 40 deg from the stagnation line were studied for three blowing ratios of 0.4, 0.8, and 1.2 at the Reynolds number (Re(D)) of 100,000. The slots in each row were spaced three cross-sectional slot lengths (P = 3l) apart, while the holes were spaced four holes diameters (P = 4d) apart. Both geometries had equal cross-sectional area and pitch. The results show that the leading edge heat transfer coefficient increases and the film effectiveness decreases with increasing blowing ratio; however, B = 0.8 provides the highest film effectiveness for the film hole with +/- 40 deg injection. The heat transfer coefficient increases and the film effectiveness decreases with increasing mainstream turbulence level. However, the mainstream turbulence effect on the film effectiveness is reduced as the blowing ratio is increased. Slot geometry provides better film cooling performance than the hole geometry for all test cases at the lowest blowing ratio of 0.4. However, at higher blowing ratios of 0.8 and 1.2, the reverse is true for +/- 40 deg injection at mainstream turbulence of 0.75 and 9.67 percent.
C1 TEXAS A&M UNIV,DEPT MECH ENGN,TURBINE HEAT TRANSFER LAB,COLLEGE STN,TX 77843.
NR 13
TC 6
Z9 6
PU ASME-AMER SOC MECHANICAL ENG
PI NEW YORK
PA 345 E 47TH ST, NEW YORK, NY 10017
SN 0022-1481
J9 J HEAT TRANS-T ASME
JI J. Heat Transf.-Trans. ASME
PD AUG
PY 1994
VL 116
IS 3
BP 561
EP 569
DI 10.1115/1.2910907
PG 9
WC Thermodynamics; Engineering, Mechanical
SC Thermodynamics; Engineering
GA PD421
UT WOS:A1994PD42100005
ER

PT J
AU MILLEPIED, J
AF MILLEPIED, J
TI TURBOMECA, A MAJOR PLAYER IN EUROPEAN ENGINE MANUFACTURING
SO NOUVELLE REVUE AERONAUTIQUE ASTRONAUTIQUE
LA French
DT Article
AB Created in 1938 by Mr. Joseph Szydlowski - who died in 1988-, Turbomeca, began production with superchargers for military aircraft engines.
   At the end of the war 1939-1945, Turbomeca began the production of small engines for helicopeters and jet trainers.  It is in these fields that Turbomeca was later to specialize and occupy a leading position in the world market.
   Originally a family business, Turbomeca joined the Labainal Group In 1987.
   Turbomeca designs, produces, sells and provides maintenance for a complete range of aeronautical, land and marine medium power turbines from 500 to 3,000 shp. Almost 48,000 turbines of our design have been produced since the company was founded.  Turbomeca's activity focuses on four main product lines.
   The major part of Turbomeca's activity is the production of turboshaft engines for helicopters.  The Company cooperates with the major helicopter manufacturers in Europe and the USA.
   In the field of engines for trainer and support aircraft and missiles, Turbomeca is actively involved in programs such as the Arbizon, the Adour in cooperation with Rolls-Royce, and the Larzac in cooperation with Snecma, MUT and BMW-Rolls-Royce.
   Already present in the field of auxiliary power units for military aircraft, Turbomeca is cooperating with the American company Sundstrand for the development and production of auxiliary power units for commercial aircraft.
   Lastly, Turbomeca has significantly expanded in the land and marine applications of its turbines during recent years including engines for turbotrains, groups for electricity production and pumping for oil activity.
NR 0
TC 0
Z9 0
PU DUNOD
PI MONTROUGE CEDEX
PA 15 RUE GOSSIN, 92543 MONTROUGE CEDEX, FRANCE
SN 1247-5793
J9 NOUV REV AERONAUT AS
JI Nouv. Rev. Aeronaut. Astronaut.
PD SEP
PY 1994
IS 3
BP 63
EP &
PG 0
WC Engineering, Aerospace
SC Engineering
GA QD716
UT WOS:A1994QD71600009
ER

PT J
AU NOURI, JM
   WHITELAW, JH
AF NOURI, JM
   WHITELAW, JH
TI FLOW CHARACTERISTICS OF HYPERBOLOID STIRRERS
SO CANADIAN JOURNAL OF CHEMICAL ENGINEERING
LA English
DT Article
DE MIXING; VELOCITY; POWER; HYPERBOLOID STIRRER
ID RUSHTON TURBINE; REACTORS
AB The flows in a fully-baffled vessel with a diameter T=144 mm driven by hyperboloid stirrers of diameters D=T/3 and 2T/3 have been visualised and characterised by local measurements of velocity and turbulence and by power number. The results were obtained for a range of rotational speeds from 6 to 40 rev/s. The visualisation showed that the larger stirrer gave rise to a radial jet and that the smaller stirrer formed a jet inclined towards the base of the vessel so that there was a tendency for the system of two vortices, one above and one below the jet, to give way to a single vortex as the clearance between the stirrer and the base of the vessel was reduced. The velocity measurements revealed bulk-flow values an order of magnitude less than that of the maximum radial velocity in the jet, that the maximum radial velocity was 24% of the circumferential velocity of the tip of the stirrer, and that the radial velocities were proportional to the rotational speed.
   The flows generated by the hyperboloid stirrer were less vigorous than those of Rushton impellers of similar radius and were associated with power numbers 28 times less. The power number did not vary with rotational speed or with clearance within the measured range. The contrast with propeller and disc stirrers is less pronounced, but the hyperbolic profile is likely to find application and the present results provide a basis for choice.
C1 UNIV LONDON IMPERIAL COLL SCI TECHNOL & MED,DEPT MECH ENGN,THERMOFLUIDS SECT,LONDON SW7 2BX,ENGLAND.
NR 16
TC 9
Z9 9
PU CANADIAN SOC CHEMICAL ENGINEERING
PI OTTAWA
PA 130 SLATER ST, STE 550, OTTAWA ON K1P 6E2, CANADA
SN 0008-4034
J9 CAN J CHEM ENG
JI Can. J. Chem. Eng.
PD OCT
PY 1994
VL 72
IS 5
BP 782
EP 791
PG 10
WC Engineering, Chemical
SC Engineering
GA PQ849
UT WOS:A1994PQ84900002
ER

PT J
AU SPICER, CW
   HOLDREN, MW
   RIGGIN, RM
   LYON, TF
AF SPICER, CW
   HOLDREN, MW
   RIGGIN, RM
   LYON, TF
TI CHEMICAL-COMPOSITION AND PHOTOCHEMICAL REACTIVITY OF EXHAUST FROM
   AIRCRAFT TURBINE-ENGINES
SO ANNALES GEOPHYSICAE-ATMOSPHERES HYDROSPHERES AND SPACE SCIENCES
LA English
DT Article
AB Assessment of the environmental impact of aircraft emissions is required by planners and policy makers. Seveal areas of concern ace: 1. exposure of airport workers and urban residents to toxic chemicals emitted when the engines operate at low power (idle and taxi) on the ground; 2. contributions to urban photochemical air pollution of aircraft volatile organic and nitrogen oxides emissions from operations around airports; and 3. emissions of nitrogen oxides and particles during high-altitude operation. The environmental impact of chemicals emitted from jet aircraft turbine engines has not been firmly established due to lack of data regarding emission rates and identities of the compounds emitted. This paper describes an experimental study of two different aircraft turbine engines designed to determine detailed organic emissions, as well as emissions of inorganic gases. Emissions were measured at several engine power settings. Measurements were made of detailed organic composition from C-1 through C-17, CO, CO2, NO, NOx, and polycyclic aromatic hydrocarbons: Measurements were made using a multi-port sampling pro be positioned directly behind the engine in the exhaust exit plane. The emission measurements have been used to determine the organic distribution by carbon number and the distribution by compound class at each engine power level. The sum of the organic species was compared with an independent measurement of total organic carbon to assess the carbon mass balance. A portion of the exhaust was captured and irradiated in outdoor smog chambers to assess the photochemical reactivity of the emissions with respect to ozone formation. The reactivity of emissions from the two engines was apportioned by chemical compound class.
C1 ELI LILLY & CO,LILLY RES CTR,INDIANAPOLIS,IN 46285.
   GE CO,EVENDALE,OH 45215.
RP SPICER, CW (reprint author), BATTELLE MEM INST,505 KING AVE,COLUMBUS,OH 43201, USA.
NR 17
TC 63
Z9 63
PU SPRINGER VERLAG
PI NEW YORK
PA 175 FIFTH AVE, NEW YORK, NY 10010
SN 0992-7689
J9 ANN GEOPHYS
JI Ann. Geophys.-Atmos. Hydrospheres Space Sci.
PD NOV
PY 1994
VL 12
IS 10-11
BP 944
EP 955
DI 10.1007/s00585-994-0944-0
PG 12
WC Astronomy & Astrophysics; Geosciences, Multidisciplinary; Meteorology &
   Atmospheric Sciences
SC Astronomy & Astrophysics; Geology; Meteorology & Atmospheric Sciences
GA PU411
UT WOS:A1994PU41100003
ER

PT J
AU OMANOVIC, D
   PEHAREC, Z
   MAGJER, T
   LOVRIC, M
   BRANICA, M
AF OMANOVIC, D
   PEHAREC, Z
   MAGJER, T
   LOVRIC, M
   BRANICA, M
TI WALL-JET ELECTRODE SYSTEM FOR ANODIC-STRIPPING VOLTAMMETRY
SO ELECTROANALYSIS
LA English
DT Article
DE WALL-JET ELECTRODE SYSTEM; THIN-FILM MERCURY GLASSY CARBON ELECTRODE;
   ROTATING DISK ELECTRODE; TRACE METALS; DIFFERENTIAL PULSE ANODIC
   STRIPPING VOLTAMETRY
ID MERCURY; SEAWATER
AB A construction of an electroanalytical cell with a wall-jet electrode (WJE) system consisting of a built-in centrifugal pump and a thin mercury film-covered glassy carbon stationary disk working electrode and its application to the differential pulse anodic stripping voltammetric measurements of traces of cadmium and lead are described. Characteristics of the new hydrodynamic electrode system are compared with the properties of the rotating disk electrode (RDE). The new described system yields rather high flow rates (2 to 12 mL/s) exhibiting about a twofold higher accumulation rate than the RDE. It allows shorter deposition time, faster analysis, and lower determination limits of trace metals in water samples. Experimental determination limit for lead ions of 8 x 10(-12) M, after accumulation of 7.5 minutes with turbine rotating of 2500 rpm, was obtained.
C1 RUDJER BOSKOVIC INST,CTR MARINE RES ZAGREB,ZAGREB 41001,CROATIA.
   KFA JULICH,D-52428 JULICH,GERMANY.
RI Omanovic, Dario/B-8463-2011
NR 35
TC 13
Z9 13
PU VCH PUBLISHERS INC
PI DEERFIELD BEACH
PA 303 NW 12TH AVE, DEERFIELD BEACH, FL 33442-1788
SN 1040-0397
J9 ELECTROANAL
JI Electroanalysis
PD NOV-DEC
PY 1994
VL 6
IS 11-12
BP 1029
EP 1033
DI 10.1002/elan.1140061119
PG 5
WC Chemistry, Analytical; Electrochemistry
SC Chemistry; Electrochemistry
GA PZ323
UT WOS:A1994PZ32300018
ER

PT J
AU OU, S
   HAN, JC
AF OU, S
   HAN, JC
TI UNSTEADY WAKE EFFECT ON FILM EFFECTIVENESS AND HEAT-TRANSFER COEFFICIENT
   FROM A TURBINE BLADE WITH ONE ROW OF AIR AND CO2 FILM INJECTION
SO JOURNAL OF HEAT TRANSFER-TRANSACTIONS OF THE ASME
LA English
DT Article
DE JETS; TURBINES; WAKES
ID ROTOR BLADE; GAS
AB The effect of unsteady wake and film injection on heat transfer coefficients and film effectiveness from a gas turbine blade was found experimentally. A spoked wheel type wake generator produced the unsteady flow. Experiments were done with a five airfoil linear cascades in a low-speed wind tunnel at a chord Reynolds number of 3 X 10(5), two wake Strouhal numbers of 0.1 and 0.3, and a no-wake case. A model turbine blade injected air or CO2 through one row of film holes each on the pressure and suction surfaces. The results show that the large-density injectant (CO2) causes higher hear transfer coefficients on the suction surface and lower heat transfer coefficients on the pressure surface. At the higher blowing ratios of 1.0 and 1.5, the film effectiveness increases with increasing injectant-to-mainstream density ratio at a given Strouhal number. However, the density ratio effect on film effectiveness is reversed at the lowest blowing ratio of 0.5. Higher wake Strouhal numbers enhance the heat transfer coefficients but reduce film effectiveness for both density ratio injectants at all three blowing ratios. The effect of the wake Strouhal number on the heat transfer coefficients on the suction surface is greater than that on the pressure surface.
C1 TEXAS A&M UNIV,DEPT MECH ENGN,TURBINE HEAT TRANSFER LAB,COLLEGE STN,TX 77843.
RP OU, S (reprint author), AEROPROP & POWER LAB,WRIGHT PATTERSON AFB,OH 45433, USA.
NR 19
TC 11
Z9 11
PU ASME-AMER SOC MECHANICAL ENG
PI NEW YORK
PA 345 E 47TH ST, NEW YORK, NY 10017
SN 0022-1481
J9 J HEAT TRANS-T ASME
JI J. Heat Transf.-Trans. ASME
PD NOV
PY 1994
VL 116
IS 4
BP 921
EP 928
DI 10.1115/1.2911467
PG 8
WC Thermodynamics; Engineering, Mechanical
SC Thermodynamics; Engineering
GA PV806
UT WOS:A1994PV80600018
ER

PT J
AU STOOTS, CM
   CALABRESE, RV
AF STOOTS, CM
   CALABRESE, RV
TI MEAN VELOCITY-FIELD RELATIVE TO A RUSHTON TURBINE BLADE
SO AICHE JOURNAL
LA English
DT Article
ID FLOW
AB The 3-D flow field relative to a rotating Rushton turbine blade is acquired for fully turbulent tank conditions by synchronizing LDA measurements with the output of a shaft-mounted encoder. This makes it possible to capture the impeller stream velocity field, including the details of the vortices behind the blades. Mean velocity data at three impeller speeds show the extent of periodicity and the axes and structure of the vortices. Pumping capacities are determined and it is shown that the radial jet is a consequence of fluid entrainment into the vortices. Deformation rates based on gradients of mean velocity are calculated. Close to the blade they can exceed impeller rotational frequency by as much as two orders of magnitude. To a first approximation, the normalized mean flow field is independent of impeller speed.
C1 UNIV MARYLAND,DEPT CHEM ENGN,COLLEGE PK,MD 20742.
NR 17
TC 115
Z9 116
PU AMER INST CHEMICAL ENGINEERS
PI NEW YORK
PA 345 E 47TH ST, NEW YORK, NY 10017
SN 0001-1541
J9 AICHE J
JI AICHE J.
PD JAN
PY 1995
VL 41
IS 1
BP 1
EP 11
DI 10.1002/aic.690410102
PG 11
WC Engineering, Chemical
SC Engineering
GA QB676
UT WOS:A1995QB67600001
ER

PT J
AU Lunden, M
AF Lunden, M
TI Simulation of three-dimensional flow in stirred vessels, influence of
   the impeller modeling and scale-up
SO CHEMICAL ENGINEERING COMMUNICATIONS
LA English
DT Article
ID LASER-DOPPLER MEASUREMENTS; TURBULENT-FLOW; RUSHTON TURBINE; DISK
   TURBINE; COMPUTATIONS; ANEMOMETRY; REACTORS; UNITS; TANKS; SIZE
AB The three-dimensional mean Bow-field and the turbulence quantities k and epsilon have been calculated for a tank stirred with a Rushton turbine. Representing the impeller with the swirling radial jet model and with empirical data gave predictions within the range of reported experimental data. The effect of scale-up using different criteria was investigated. The flow-pattern was mainly inpdependent of scale brit minor changes were found when the Reynolds number was changed.
RP Lunden, M (reprint author), CHALMERS UNIV TECHNOL,DEPT CHEM REACT ENGN,S-41296 GOTHENBURG,SWEDEN.
NR 29
TC 3
Z9 3
PU GORDON BREACH SCI PUBL LTD
PI READING
PA C/O STBS LTD PO BOX 90, READING, BERKS, ENGLAND RG1 8JL
SN 0098-6445
J9 CHEM ENG COMMUN
JI Chem. Eng. Commun.
PY 1995
VL 139
BP 79
EP 114
DI 10.1080/00986449508936400
PG 36
WC Engineering, Chemical
SC Engineering
GA UM061
UT WOS:A1995UM06100007
ER

PT J
AU SOKOLOV, KY
   TUMANOVSKIY, AG
   GUTNIK, MN
   SUDAREV, AV
   ZAKHAROV, YI
   WINOGRADOV, ED
AF SOKOLOV, KY
   TUMANOVSKIY, AG
   GUTNIK, MN
   SUDAREV, AV
   ZAKHAROV, YI
   WINOGRADOV, ED
TI MATHEMATICAL-MODELING OF AN ANNULAR GAS-TURBINE COMBUSTOR
SO JOURNAL OF ENGINEERING FOR GAS TURBINES AND POWER-TRANSACTIONS OF THE
   ASME
LA English
DT Article; Proceedings Paper
CT 38th International Gas Turbine and Aeroengine Congress and Exposition
CY MAY 24-27, 1993
CL CINCINNATI, OH
SP INT GAS TURBINE INST
AB A mathematical model for the description of axisymmetric swirled flow with diffusion combustion is based on numerical solution of the Reynolds equation with a k-W model of turbulence. The results of numerical and experimental investigations of local and general characteristics of flow heat and mass transfer, combustion, and NOx formation in an annular combustor with opposite swirled air jets are presented. Satisfactory agreement between calculations and experiments is obtained. The dependences of combustor characteristics versus geometric and operational parameters are generalized.
C1 RES & TECHNOL INST POWER MACHINE BLDG,ST PETERSBURG,RUSSIA.
RP SOKOLOV, KY (reprint author), ALL RUSSIAN HEAT ENGN INST,MOSCOW,RUSSIA.
NR 12
TC 10
Z9 10
PU ASME-AMER SOC MECHANICAL ENG
PI NEW YORK
PA 345 E 47TH ST, NEW YORK, NY 10017
SN 0742-4795
J9 J ENG GAS TURB POWER
JI J. Eng. Gas. Turbines Power-Trans. ASME
PD JAN
PY 1995
VL 117
IS 1
BP 94
EP 99
DI 10.1115/1.2812787
PG 6
WC Engineering, Mechanical
SC Engineering
GA QF794
UT WOS:A1995QF79400014
ER

PT J
AU NICOL, DG
   STEELE, RC
   MARINOV, NM
   MALTE, PC
AF NICOL, DG
   STEELE, RC
   MARINOV, NM
   MALTE, PC
TI THE IMPORTANCE OF THE NITROUS-OXIDE PATHWAY TO NOX IN LEAN-PREMIXED
   COMBUSTION
SO JOURNAL OF ENGINEERING FOR GAS TURBINES AND POWER-TRANSACTIONS OF THE
   ASME
LA English
DT Article; Proceedings Paper
CT 38th International Gas Turbine and Aeroengine Congress and Exposition
CY MAY 24-27, 1993
CL CINCINNATI, OH
SP INT GAS TURBINE INST
AB This study addresses the importance of the different chemical pathways responsible for NOx formation in lean-premised combustion, and especially the role of the nitrous oxide pathway relative to the traditional Zeldovich pathway. NOx formation is modeled and computed over a range of operating conditions for the lean-premixed primary zone of gas turbine engine combustors. The primary zone, of uniform fuel-air ratio, is modeled as a micromixed well-stirred reactor, representing the flame cone, followed by a series of plug flow reactors, representing the postflame zone. The fuel is methane. The fuel-air equivalence ratio is varied from 0.5 to 0.7. The chemical reactor model permits study of the three pathways by which NOx forms, which are the Zeldovich, nitrous oxide, and prompt pathways. Modeling is also performed for the well-stirred reactor alone. Three recently published, complete chemical kinetic mechanisms for the C1-C2 hydrocarbon oxidation and the NOx formation are applied and compared. Verification of the model is based on the comparison of its NOx output to experimental results published for atmospheric pressure jet-stirred reactors and for a 10 atm. porous-plate burner. Good agreement between the modeled results and the measurements is obtained for most of the jet-stirred reactor operating range. For the porous-plate burner, the model shows agreement to the NOx measurements within a factor of two, with close agreement occurring at the leanest and coolest cases examined. For lean-premixed combustion at gas turbine engine conditions, the nitrous oxide pathway is found to be important, though the Zeldovich pathway cannot be neglected. The prompt pathway, however, contributes small-to-negligible NOx. Whenever the NOx emission is in the 15 to 30 ppmv (15 percent O-2, dry) range, the nitrous oxide pathway is predicted to contribute 40 to 45 percent of the NOx for high-pressure engines (30 atm), and 20 to 35 percent of the NOx for intermediate pressure engines (10 atm). For conditions producing NOx of less than 10 ppmv (15 percent O-2, dry), the nitrous oxide contribution increases steeply and approaches 100 percent. For lean-premixed combustion in the atmospheric pressure jet-stirred reactors, different behavior is found All three pathways contribute; none can be dismissed. No universal behavior is found for the pressure dependence of the NOx. It does appear, however that lean-premixed combustors operated in the vicinity of to atm have a relatively weak pressure dependence, whereas combustors operated in the vicinity of 30 atm have an approximately square root pressure dependence of the NOx.
RP NICOL, DG (reprint author), UNIV WASHINGTON,DEPT MECH ENGN,COMBUST LABS,SEATTLE,WA 98195, USA.
NR 12
TC 24
Z9 27
PU ASME-AMER SOC MECHANICAL ENG
PI NEW YORK
PA 345 E 47TH ST, NEW YORK, NY 10017
SN 0742-4795
J9 J ENG GAS TURB POWER
JI J. Eng. Gas. Turbines Power-Trans. ASME
PD JAN
PY 1995
VL 117
IS 1
BP 100
EP 111
DI 10.1115/1.2812756
PG 12
WC Engineering, Mechanical
SC Engineering
GA QF794
UT WOS:A1995QF79400015
ER

PT J
AU MLADIN, EC
   ZUMBRUNNEN, DA
AF MLADIN, EC
   ZUMBRUNNEN, DA
TI DEPENDENCE OF HEAT-TRANSFER TO A PULSATING STAGNATION FLOW ON PULSE
   CHARACTERISTICS
SO JOURNAL OF THERMOPHYSICS AND HEAT TRANSFER
LA English
DT Article
ID PERIODIC BOUNDARY-LAYER; CIRCULAR-CYLINDER; POINT; JET
AB A detailed boundary-layer model is implemented to ascertain the influence of pulse shape, frequency, and amplitude on instantaneous and time-averaged convective heat transfer in a planar stagnation region formed beneath an incident periodic, pulsating flow with temperature-dependent kinematic viscosity and thermal conductivity. Interactions between low-frequency/high-amplitude flow pulsations and the nonlinearities in the governing equations lead to reductions in time-averaged Nusselt numbers up to 16%. Predictions are in good agreement with experimental results, A means to suppress heat transfer is thus suggested that may have practical application to gas turbines where blades are exposed to a periodic flow, Phase portraits, Poincare maps, Fourier spectra, and Lyapunov exponents are used to elucidate the most complex solutions.
RP MLADIN, EC (reprint author), CLEMSON UNIV,DEPT MECH ENGN,THERMAL SCI RES LAB,CLEMSON,SC 29634, USA.
NR 25
TC 25
Z9 25
PU AMER INST AERONAUT ASTRONAUT
PI RESTON
PA 1801 ALEXANDER BELL DRIVE, STE 500, RESTON, VA 22091
SN 0887-8722
J9 J THERMOPHYS HEAT TR
JI J. Thermophys. Heat Transf.
PD JAN-MAR
PY 1995
VL 9
IS 1
BP 181
EP 192
DI 10.2514/3.645
PG 12
WC Thermodynamics; Engineering, Mechanical
SC Thermodynamics; Engineering
GA QB291
UT WOS:A1995QB29100025
ER

PT J
AU GOODGER, EM
AF GOODGER, EM
TI JET FUELS DEVELOPMENT AND ALTERNATIVES
SO PROCEEDINGS OF THE INSTITUTION OF MECHANICAL ENGINEERS PART G-JOURNAL OF
   AEROSPACE ENGINEERING
LA English
DT Article
DE AVIATION; AERO GAS TURBINES; RAMJETS; ROCKETS; JET FUELS; ALTERNATIVE
   FUELS
AB The jet engine group comprises aero turbines, ramjets and rockets, their level of performance increasing in that order, with fuel requirements showing both similarities and differences. The conventional fuel for aero turbine engines,for example, is aviation kerosine, several variants of which exist for specific applications. Aviation fuel specifications are invariably stringent, and variations with density are shown for typical properties. The dwindling availability of optimal crudes over the last 25 years has resulted in a general degradation in the quality of aviation kerosine, with adverse effects on combustion performance, emissions and engine life except where hardware solutions emerged in parallel. In fact, the reduction of emissions is seen to be more a matter of engine design than fuel technology. In the near term, supplies of kerosine may be supplemented from sources other than crude oil, whereas in the longer term, kerosine may be substituted by liquid methane and/or liquid hydrogen. In comparison with kerosine, liquid hydrogen produces more nitrogen in its combustion products on a fuel mass basis, but less on an energy basis, although the flame temperature is higher giving possibilities of more NO,. The fuel requirements of high energy content and storage stability apply across the board, but additional parameters of concern are heat capacity in the case of ramjets, and combustion-product chemistry with rockets, which demand a range of candidate high-performance fuels.
RP GOODGER, EM (reprint author), CRANFIELD UNIV,DEPT MECH ENGN,CRANFIELD,BEDS,ENGLAND.
NR 14
TC 4
Z9 4
PU MECHANICAL ENG PUBL LTD
PI EDMUNDS
PA PO BOX 24, NORTHGATE AVE, BURY ST, EDMUNDS, SUFFOLK, ENGLAND IP32 6BW
SN 0954-4100
J9 P I MECH ENG G-J AER
JI Proc. Inst. Mech. Eng. Part G-J. Aerosp. Eng.
PY 1995
VL 209
IS 2
BP 147
EP 156
DI 10.1243/PIME_PROC_1995_209_281_02
PG 10
WC Engineering, Aerospace; Engineering, Mechanical
SC Engineering
GA RA435
UT WOS:A1995RA43500006
ER

PT J
AU VERMEULEN, PJ
   RAMESH, V
   SANDERS, B
   ODGERS, J
AF VERMEULEN, PJ
   RAMESH, V
   SANDERS, B
   ODGERS, J
TI ACOUSTIC CONTROL OF COMBUSTOR PRIMARY ZONE AIR-JET MIXING
SO JOURNAL OF PROPULSION AND POWER
LA English
DT Article
ID CROSS-FLOW; ENTRAINMENT
AB A small tubular combustor of conventional gas turbine design and behavior, employing acoustically controlled primary zone air-jet mixing processes, has been successfully tested at scaled one-fourth-load operating conditions, and some data were obtained at one-half and three-quarter loads. The acoustic drive produced a more uniform exit plane temperature pattern, resulting in up to 35% improlement in mixing relative to no-drive, and up to 20% relative improvement in the temperature pattern quality. The effects depended on air/fuel ratio, and in general, improved relative to no-drive with richening. At three-quarter load, 150-W single-driver power, the acoustic driving effectiveness was reduced by about 80% with correspondingly reduced improvements in mixing and quality. The effects of acoustic drive were favorably controlled bg means of the driving power, and increased flow blockage caused by increased jet penetration by the acoustic drive appears to he the control mechanism.
C1 UNIV LAVAL,DEPT GENIE MECH,QUEBEC CITY,PQ G1K 7P4,CANADA.
RP VERMEULEN, PJ (reprint author), UNIV CALGARY,DEPT MECH ENGN,CALGARY,AB T2N 1N4,CANADA.
NR 19
TC 2
Z9 2
PU AMER INST AERONAUT ASTRONAUT
PI RESTON
PA 1801 ALEXANDER BELL DRIVE, STE 500, RESTON, VA 22091
SN 0748-4658
J9 J PROPUL POWER
JI J. Propul. Power
PD MAR-APR
PY 1995
VL 11
IS 2
BP 261
EP 267
DI 10.2514/3.51419
PG 7
WC Engineering, Aerospace
SC Engineering
GA QM084
UT WOS:A1995QM08400010
ER

PT J
AU CROCKER, DS
   SMITH, CE
AF CROCKER, DS
   SMITH, CE
TI NUMERICAL INVESTIGATION OF ENHANCED DILUTION ZONE MIXING IN A REVERSE
   FLOW GAS-TURBINE COMBUSTOR
SO JOURNAL OF ENGINEERING FOR GAS TURBINES AND POWER-TRANSACTIONS OF THE
   ASME
LA English
DT Article; Proceedings Paper
CT 38th International Gas Turbine and Aeroengine Congress and Exposition
CY MAY 24-27, 1993
CL CINCINNATI, OH
SP INT GAS TURBINE INST
AB An advanced method for dilution zone mixing in reverse flow gas turbine combustor was numerically investigated. For long mixing lengths associated with reverse flow combustors (X/H > 2.0), pattern factor was found to be mainly driven by nozzle-to-nozzle fuel flow and/or circumferential airflow variations; conventional radially injected dilution jets could not effectively mix out circumferential nonuniformities. To enhance circumferential mixing, dilution jets were angled to produce a high circumferential (swirl) velocity component. The jets on the outer liner were angled in one direction while the jets on the inner liner were angled in the opposite direction, thus enhancing turbulent shear at the expense of jet penetration Three-dimensional CFD calculations were performed on a three-nozzle (90 deg) sector, with different fuel flow from each nozzle (90, 100, and 110 percent of design fuel flow). The computations showed that the optimum configuration of angled jets reduced the pattern factor by 60 percent compared to an existing conventional dilution hole configuration. The radial average temperature profile was adequately controlled by the inner-to-outer liner dilution flow split.
RP CROCKER, DS (reprint author), CFD RES CORP,HUNTSVILLE,AL 35805, USA.
NR 17
TC 3
Z9 3
PU ASME-AMER SOC MECHANICAL ENG
PI NEW YORK
PA 345 E 47TH ST, NEW YORK, NY 10017
SN 0742-4795
J9 J ENG GAS TURB POWER
JI J. Eng. Gas. Turbines Power-Trans. ASME
PD APR
PY 1995
VL 117
IS 2
BP 272
EP 281
DI 10.1115/1.2814091
PG 10
WC Engineering, Mechanical
SC Engineering
GA QW733
UT WOS:A1995QW73300008
ER

PT J
AU [Anonymous]
AF [Anonymous]
TI SOLAR TURBINES JET UNIQUE TRICATS TO 50 KNOTS
SO MER-MARINE ENGINEERS REVIEW
LA English
DT Article
NR 0
TC 0
Z9 0
PU MARINE MANAGEMENT (HOLDINGS) LTD
PI LONDON
PA 76 MARK LANE, LONDON, EN EC3R 7JN
SN 0047-5955
J9 MER-MAR ENG REV
JI MER-Mar. Eng. Rev.
PD APR
PY 1995
BP 44
EP 45
PG 2
WC Engineering, Marine
SC Engineering
GA RA066
UT WOS:A1995RA06600019
ER

PT J
AU [Anonymous]
AF [Anonymous]
TI ST-LUCIE CLEANS TURBINES WITH WATER-JETTING TECHNIQUE
SO POWER ENGINEERING
LA English
DT Note
NR 0
TC 0
Z9 0
PU PENNWELL PUBL CO ENERGY GROUP
PI TULSA
PA 1421 S SHERIDAN RD PO BOX 1260, TULSA, OK 74101
SN 0032-5961
J9 POWER ENG
JI Power Eng.
PD APR
PY 1995
VL 99
IS 4
BP 75
EP 75
PG 1
WC Energy & Fuels; Engineering, Multidisciplinary
SC Energy & Fuels; Engineering
GA QT760
UT WOS:A1995QT76000023
ER

PT J
AU PANDE, SG
   HARDY, DR
AF PANDE, SG
   HARDY, DR
TI AN IN-DEPTH EVALUATION OF COMBUSTION PERFORMANCE PREDICTORS OF AVIATION
   FUELS SOOTING TENDENCIES
SO ENERGY & FUELS
LA English
DT Article
ID GAS-TURBINE COMBUSTORS; MOLECULAR-STRUCTURE; FLAME TEMPERATURE;
   DIFFUSION FLAMES
AB The capabilities of combustion performance predictors to reliably predict the sooting tendencies of aviation fuels in jet combustors were evaluated. The test matrix included two primary fuel sets which were representative of current and future aviation fuels and combustor data, which consisted of radiation and soot data from two different combustors at specific levels of operation. Four of the predictors evaluated were based on a single parameter, viz., three current predictors (smoke point, hydrogen content, and total aromatics content), and one new predictor, Shell's Premixed Burner Number. The remaining predictors, which were based on more than one parameter, include Rosfjord's correlation, Chin-Lefebvre's correlation, a smoke point-hydrogen content combination predictor, and, in addition, three new trial predictors, of which two were based on composition and one on a combination of differentiated aromatics content and smoke point. The results indicate two of the new trial predictors exhibited the best overall predictability. These two trial predictors are monocyclic aromatics important extensions of the parameters employed in Rosfjord's and Chin-Lefebvre's correlations, respectively. The better predictabilities of the two trial predictors are likely attributable to better weighting of the compositional contributions to sooting, particularly at the highest power demand.
C1 USN,RES LAB,TECHNOL CTR SAFETY & SURVIVABIL,WASHINGTON,DC 20375.
   GEOCENTERS INC,FT WASHINGTON,MD 20375.
NR 43
TC 5
Z9 5
PU AMER CHEMICAL SOC
PI WASHINGTON
PA PO BOX 57136, WASHINGTON, DC 20037-0136
SN 0887-0624
J9 ENERG FUEL
JI Energy Fuels
PD MAY-JUN
PY 1995
VL 9
IS 3
BP 448
EP 457
DI 10.1021/ef00051a009
PG 10
WC Energy & Fuels; Engineering, Chemical
SC Energy & Fuels; Engineering
GA QZ836
UT WOS:A1995QZ83600009
ER

PT J
AU LIBERIO, PD
   GARVER, JM
AF LIBERIO, PD
   GARVER, JM
TI LUBRICITY OF MILITARY JET FUELS
SO LUBRICATION ENGINEERING
LA English
DT Article
DE AEROSPACE; CORROSION INHIBITOR ADDITIVES
AB In 1954, a corrosion inhibitor additive was required in JP-4, a wide cut gasoline type aviation turbine fuel, to alleviate corrosion carry-over from ground fuel systems to aircraft.  The additive was blamed for fuel filtration problems and removed from the JP-4 specification in 1965.  Almost immediately, the U.S. Air Force started experiencing lubricity problems with fuel pumps and controllers.  Fuel controller tests showed that when a corrosion inhibitor was added to the fuel, the lubricity problem was alleviated.  The effectiveness of the corrosion inhibitor additives as lubricity improvers was then studied.  A variety of test methods evolved for use in evaluting the effectiveness of a corrosion inhibitor as a lubricity improver.  In 1989, the ball-on-cylinder lubricity evaluator (BOCLE) test was added to MIL-I-25017, a militry specification for fuel soluble corrosion inhibitor/lubricity improver, to determine lubricity effectiveness of the corrosion inhibitor additives.  Since the revision of this specification, all corrosion inhibitor/lubricity improver additives on the qualified products list, QPL-25017, have been tested using the BOCLE.  Due to aircraft engine redesign, MIL-T-25524, a thermally stable turbine fuel, recently required the addition of a lubricity additive.  Concerns were raised to the effect that corrosion inhibitor/lubricity improver would have on the thermal stability of thermally stable turbine fuel.  Recent jet fuel thermal oxidation tester and BOCLE evaluation of the additives in thermally stable turbine fuel addressed these concerns.
RP LIBERIO, PD (reprint author), AERO PROP & POWER DIRECTORATE,DIV FUELS & LUBRICAT,FUELS BRANCH,WRIGHT PATTERSON AFB,OH 45433, USA.
NR 16
TC 0
Z9 0
PU SOC TRIBOLOGISTS & LUBRICATION ENGINEERS
PI PARK RIDGE
PA 838 BUSSE HIGHWAY, PARK RIDGE, IL 60068
SN 0024-7154
J9 LUBR ENG
JI Lubric. Eng.
PD JUN
PY 1995
VL 51
IS 6
BP 467
EP 473
PG 7
WC Engineering, Mechanical
SC Engineering
GA RE047
UT WOS:A1995RE04700005
ER

PT J
AU BARTLETT, CS
AF BARTLETT, CS
TI TURBINE-ENGINE ICING SPRAY BAR DESIGN ISSUES
SO JOURNAL OF ENGINEERING FOR GAS TURBINES AND POWER-TRANSACTIONS OF THE
   ASME
LA English
DT Article; Proceedings Paper
CT 39th International Gas Turbine and Aeroengine Congress and Exposition
CY JUN 13-16, 1994
CL THE HAGUE, NETHERLANDS
AB Techniques have been developed at the Engine Test Facility (ETF) of the Arnold Engineering Development Center (AEDC) to simulate flight through atmospheric icing conditions of supercooled liquid water droplets. Ice formed on aircraft and propulsion system surfaces during flight through icing conditions can, even in small amounts, be extremely hazardous. The effects of ice are dependent on many variables and are still unpredictable. Often, experiments are conducted to determine the characteristics of the aircraft and its propulsion system in an icing environment. Facilities at the ETF provide the capability to conduct icing testing in either the direct-connect (connected pipe) or the free-jet mode. The requirements of a spray system for turbine engine icing testing are described, as are the techniques used at the AEDC ETF to simulate flight in icing conditions. Some of the key issues facing the designer of a spray system for use in an altitude facility are identified and discussed, and validation testing of the design of a new spray system for the AEDC ETF is detailed. This spray system enables resting of the newest generation of high-thrust turbofan engines in simulated icing conditions.
RP BARTLETT, CS (reprint author), SVERDRUP TECHNOL INC,ARNOLD ENGN DEV CTR,AEDC GRP,DEPT PROP TESTING TECHNOL,ARNOLD AFB,TN 37389, USA.
NR 10
TC 0
Z9 0
PU ASME-AMER SOC MECHANICAL ENG
PI NEW YORK
PA 345 E 47TH ST, NEW YORK, NY 10017
SN 0742-4795
J9 J ENG GAS TURB POWER
JI J. Eng. Gas. Turbines Power-Trans. ASME
PD JUL
PY 1995
VL 117
IS 3
BP 406
EP 412
DI 10.1115/1.2814110
PG 7
WC Engineering, Mechanical
SC Engineering
GA RR457
UT WOS:A1995RR45700004
ER

PT J
AU REINHARDT, AK
   KADAMBI, JR
   QUINN, RD
AF REINHARDT, AK
   KADAMBI, JR
   QUINN, RD
TI LASER VIBROMETRY MEASUREMENTS OF ROTATING BLADE VIBRATIONS
SO JOURNAL OF ENGINEERING FOR GAS TURBINES AND POWER-TRANSACTIONS OF THE
   ASME
LA English
DT Article
AB One of the most important design factors in modern turbormachinery is the vibration of turbomachinery blading. There is a need for del eloping an in-service, noncontacting, noninterfering method for the measurement and monitoring of gas turbine, jet engine, and steam turbine blade vibrations and stresses. Such a technique would also be useful for monitoring rotating helicopter blades. In the power generation industry blade failures can result in millions of dollars of downtime. The measurement of blade vibrations and dynamic stresses is an important guide for preventive maintenance, which can be a major contributor to the availability of steam turbine, gas turbine, and helicopter operations. An experiment is designed to verify the feasibility of such a vibration monitoring system using the reference beam on-axis laser-Doppler technique. The experimental setup consists of two flat, cantilever blades mounted on a hub attached to the shaft of a dc motor. The motor rests on a linear bearing permitting motion only in the direction of the motor shaft. The motor and blade assembly is then excited via an electrodynamic shaker at the first natural frequency of the blades. The resulting blade vibration is then detected using a laser vibrometer. The vibration frequencies and amplitudes of the two rotating blades are successfully measured.
RP REINHARDT, AK (reprint author), CASE WESTERN RESERVE UNIV,DEPT MECH & AEROSP ENGN,CLEVELAND,OH 44106, USA.
NR 10
TC 17
Z9 17
PU ASME-AMER SOC MECHANICAL ENG
PI NEW YORK
PA 345 E 47TH ST, NEW YORK, NY 10017
SN 0742-4795
J9 J ENG GAS TURB POWER
JI J. Eng. Gas. Turbines Power-Trans. ASME
PD JUL
PY 1995
VL 117
IS 3
BP 484
EP 488
DI 10.1115/1.2814121
PG 5
WC Engineering, Mechanical
SC Engineering
GA RR457
UT WOS:A1995RR45700014
ER

PT J
AU GALEL, Z
   HUNT, JL
   UNGER, TH
AF GALEL, Z
   HUNT, JL
   UNGER, TH
TI LASER GUIDANCE FOR REPAIRING GAS-TURBINE PARTS
SO JOURNAL OF ENGINEERING FOR GAS TURBINES AND POWER-TRANSACTIONS OF THE
   ASME
LA English
DT Article; Proceedings Paper
CT 39th International Gas Turbine and Aeroengine Congress and Exposition
CY JUN 13-16, 1994
CL THE HAGUE, NETHERLANDS
AB As a result of normal operating conditions, jet engine parts tend to distort. During repair, many of these parts require some form of selective cutting. Due to the differences between each individual part, automation such as CNC machining becomes complex. The need to map each individual part prior to machining has prohibited repair facilities from introducing sophisticated automation. This paper presents for the first time a novel method that addresses many problems related to selective material removal in jet engine repairs. Similar to a terrain-following cruise missile, a laser-guided cutter is used to follow a selected datum surface. For example, in the case of Honeycomb Airseals, the thin laser beam penetrates the honeycomb cell structure to follow the base metal. The method minimizes parent metal removal and under-minimum-wall condition. As a result, life potential of parts is extended, and repair costs are reduced. The ability to track a moving part and modify the cutting path automatically produces one more significant advantage: Accurate setup of a part on a machine is no longer critical. The method has applications in the repair of airseals, frames and cases, and airfoils.
C1 KENNAMET INC,RALEIGH,NC.
RP GALEL, Z (reprint author), SEAMX INC,MT VIEW,CA, USA.
NR 0
TC 0
Z9 0
PU ASME-AMER SOC MECHANICAL ENG
PI NEW YORK
PA 345 E 47TH ST, NEW YORK, NY 10017
SN 0742-4795
J9 J ENG GAS TURB POWER
JI J. Eng. Gas. Turbines Power-Trans. ASME
PD JUL
PY 1995
VL 117
IS 3
BP 540
EP 544
DI 10.1115/1.2814128
PG 5
WC Engineering, Mechanical
SC Engineering
GA RR457
UT WOS:A1995RR45700021
ER

PT J
AU BHATTACHAR, VS
AF BHATTACHAR, VS
TI THERMAL FATIGUE BEHAVIOR OF NICKEL-BASE SUPERALLOY-263 SHEETS
SO INTERNATIONAL JOURNAL OF FATIGUE
LA English
DT Article
DE THERMAL FATIGUE; LOW-CYCLE FATIGUE; THERMAL STRESS; FATIGUE LIFE;
   SUPERALLOY; GAS TURBINE
AB An experimental study of the thermal fatigue behaviour of polycrystalline nickel-base superalloy 263 sheets was conducted using a laboratory combustor system. Tests were done on 0.91 mm and 1.2 mm thick sheets. Square specimens (100 x 100 mm) with a 14.85 mm diameter electrodischarge-machined hole at the centre were cycled between a hot combustor gas jet and a cold jet. The maximum specimen temperature was 900 degrees C, and the minimum temperature was 50 degrees C during a 2 min fatigue cycle. The number of cycles to crack initiation was determined. It was found that this change in sheet thickness did not significantly alter thermal fatigue life. Scanning electron micrographs revealed that out-of-phase non-isothermal fatigue (resulting from thermal stresses) assisted by grain boundary oxidation is the main mechanism of failure in these tests.
RP BHATTACHAR, VS (reprint author), GAS TURBINE RES ESTAB,BANGALORE 560093,KARNATAKA,INDIA.
NR 13
TC 8
Z9 10
PU BUTTERWORTH-HEINEMANN LTD
PI OXFORD
PA LINACRE HOUSE JORDAN HILL, OXFORD, OXON, ENGLAND OX2 8DP
SN 0142-1123
J9 INT J FATIGUE
JI Int. J. Fatigue
PD AUG
PY 1995
VL 17
IS 6
BP 407
EP 413
DI 10.1016/0142-1123(95)00006-F
PG 7
WC Engineering, Mechanical; Materials Science, Multidisciplinary
SC Engineering; Materials Science
GA RQ885
UT WOS:A1995RQ88500003
ER

PT J
AU McGuirk, JJ
   Palma, JMLM
AF McGuirk, JJ
   Palma, JMLM
TI Experimental investigation of the flow inside a water model of a gas
   turbine combustor .1. Mean and turbulent flowfield
SO JOURNAL OF FLUIDS ENGINEERING-TRANSACTIONS OF THE ASME
LA English
DT Article
ID JETS; TEMPERATURE; VELOCITY; SWIRL
AB The present study examines the flow inside the water model of a gas turbine combustor, with the two main objectives of increasing the understanding of this type of flow and providing experimental data to assist the development of mathematical models. The main features of the geometry are the interaction between two rows of radially opposed jets penetrating a cross-flowing axial stream with and without swirl, providing a set of data of relevance to all flows containing these features. The results, obtained by laser Doppler velocimetry, showed that under the present flow conditions, the first row of jets penetrate almost radially into the combustor and split after impingement, giving rise to a region of high turbulence intensity and a toroidal recirculation zone in the head of the combustor. Part I discusses the mean and turbulent flowfield, and the detailed study of the region near the impingement of the first row of jets is presented in Part 2 of this paper.
C1 UNIV LONDON IMPERIAL COLL SCI TECHNOL & MED,DEPT MECH ENGN,LONDON SW7 2BX,ENGLAND.
NR 44
TC 12
Z9 12
PU ASME-AMER SOC MECHANICAL ENG
PI NEW YORK
PA 345 E 47TH ST, NEW YORK, NY 10017
SN 0098-2202
J9 J FLUID ENG-T ASME
JI J. Fluids Eng.-Trans. ASME
PD SEP
PY 1995
VL 117
IS 3
BP 450
EP 458
DI 10.1115/1.2817283
PG 9
WC Engineering, Mechanical
SC Engineering
GA TT084
UT WOS:A1995TT08400019
ER

PT J
AU McGuirk, JJ
   Palma, JMLM
AF McGuirk, JJ
   Palma, JMLM
TI Experimental investigation of the flow inside a water model of a gas
   turbine combustor .2. Higher order moments and flow visualization
SO JOURNAL OF FLUIDS ENGINEERING-TRANSACTIONS OF THE ASME
LA English
DT Article
ID CROSS-STREAM; JET; TURBULENCE; FIELD
AB The measurements of mean and turbulent quantities presented in Part 1 showed a strong influence of the primary jet system and evidence of the existence of bimodal distributions of the azimuthal velocity was also noted. Due to the importance of this Exhibition Road, phenomenon for combustor operation, a further study was carried out and measurements of higher order moments (skewness and flatness) were taken, followed by spectral analysis and high-speed flow visualization These showed that, under the present flow conditions, the time behavior of the six radially impinging primary jets is similar to that encountered in single jet instability studies, with a dominant frequency corresponding to a Strouhal number of 0.27, when correlated with the primary jet characteristics. The unsteady nature of the flow around the primary jets and the high turbulence anisotropies observed suggest that accurate calculations of gas turbine combustor flows are likely to be impossible with models based on time-averaged version of the governing equations, even with closure at the second moment level.
C1 UNIV LONDON IMPERIAL COLL SCI TECHNOL & MED,DEPT MECH ENGN,LONDON SW7 2BX,ENGLAND.
NR 43
TC 3
Z9 3
PU ASME-AMER SOC MECHANICAL ENG
PI NEW YORK
PA 345 E 47TH ST, NEW YORK, NY 10017
SN 0098-2202
J9 J FLUID ENG-T ASME
JI J. Fluids Eng.-Trans. ASME
PD SEP
PY 1995
VL 117
IS 3
BP 459
EP 467
DI 10.1115/1.2817284
PG 9
WC Engineering, Mechanical
SC Engineering
GA TT084
UT WOS:A1995TT08400020
ER

PT J
AU CLINE, MC
   MICKLOW, GJ
   YANG, SL
   NGUYEN, HL
AF CLINE, MC
   MICKLOW, GJ
   YANG, SL
   NGUYEN, HL
TI NUMERICAL-ANALYSIS OF THE FLOWFIELDS IN A STAGED GAS-TURBINE COMBUSTOR
SO JOURNAL OF PROPULSION AND POWER
LA English
DT Article
ID SPEEDS
AB The KIVA-II code was modified to allow calculation of the flowfields in a staged gas turbine combustor including the air-blast fuel nozzle. The results illustrate the complicated flowfields present in staged combustors. In particular, the thermal protection requirements of the quick-quench mixer used in this study may be similar to those of the rich-burn combustor, despite the presence of the cool dilution jet. Variation of the mass flow split between the fuel nozzle air passages has a significant effect on the velocity and temperature profiles. In addition, the slanted dilution slots form a counter-rotating flowfield. From the results obtained to date, it appears that the modified KIVA-II code can be used to study the effects of various staged combustor designs and operating conditions.
C1 UNIV FLORIDA,DEPT MECH ENGN,GAINESVILLE,FL 32601.
   MICHIGAN TECHNOL UNIV,DEPT MECH ENGN & ENGN MECH,HOUGHTON,MI 49931.
   NASA,LEWIS RES CTR,COMBUSTER TECHNOL BRANCH,CLEVELAND,OH 44135.
RP CLINE, MC (reprint author), LOS ALAMOS NATL LAB,T3 GRP,POB 1663,LOS ALAMOS,NM 87545, USA.
NR 27
TC 3
Z9 3
PU AMER INST AERONAUT ASTRONAUT
PI RESTON
PA 1801 ALEXANDER BELL DRIVE, STE 500, RESTON, VA 22091
SN 0748-4658
J9 J PROPUL POWER
JI J. Propul. Power
PD SEP-OCT
PY 1995
VL 11
IS 5
BP 894
EP 898
DI 10.2514/3.23914
PG 5
WC Engineering, Aerospace
SC Engineering
GA RU824
UT WOS:A1995RU82400002
ER

PT J
AU MILLER, KL
AF MILLER, KL
TI PLANETARY FLIGHT
SO JOURNAL OF PROPULSION AND POWER
LA English
DT Article
AB Aircraft and powerplant are proposed for flight missions in the atmospheres of several planets and moons. For flight missions on Venus, Earth, Mars, Jupiter, Saturn, and Titan, fairly complete conceptual designs are presented for vehicles ranging from 3 to 30 tons gross mass. The main virtues of these vehicles are that they are able to carry substantial payloads, provide long duration global coverage, loiter near or within phenomena of interest, and obtain in situ measurements. An important application would be planetology. A software model, Nuclear JET, was constructed to facilitate the conceptual design and optimization of each vehicle. The optimum designs were found to consist of subsonic airframes propelled by turbojet engines, using transonic blading in the compressor and impulse blading in the turbine, with heat provided by a direct cycle nuclear reactor. In the case of Mars, the optimum designs were found to consist of supersonic airframes, propelled by ramjet engines, with heat provided by a direct cycle nuclear reactor. A 3000-kg vehicle designed for the Jupiter atmosphere would have a 200-kg airframe, 200-kg gas turbine, 1200-kg reactor, and a 1400-kg payload. The most important results are 1) low mass vehicles with useful payloads can be built as light as about 1500 kg and 2) such vehicles can be designed without encroaching on even 1970s technical limits. Law mass planetary flight missions are feasible, affordable, and promise to be a rich source of new knowledge.
RP MILLER, KL (reprint author), PLANNING DIV,ROOM 2901,333,KEELUNG RD,SEC 1,TAIPEI 10548,TAIWAN.
NR 6
TC 0
Z9 0
PU AMER INST AERONAUT ASTRONAUT
PI RESTON
PA 1801 ALEXANDER BELL DRIVE, STE 500, RESTON, VA 22091
SN 0748-4658
J9 J PROPUL POWER
JI J. Propul. Power
PD SEP-OCT
PY 1995
VL 11
IS 5
BP 1063
EP 1073
DI 10.2514/3.23936
PG 11
WC Engineering, Aerospace
SC Engineering
GA RU824
UT WOS:A1995RU82400025
ER

PT J
AU BAI, XS
   FUCHS, L
AF BAI, XS
   FUCHS, L
TI SENSITIVITY STUDY OF TURBULENT REACTING FLOW MODELING IN GAS-TURBINE
   COMBUSTORS
SO AIAA JOURNAL
LA English
DT Article
ID REACTION SCHEMES; FLAMES; JET
AB The sensitivity of the flowfield to different models for the interaction between turbulence and combustion in a methane fired gas turbine combustion chamber has been studied numerically. The models studied here are the presumed probability density function method based on fast chemistry flame-sheet models, the eddy-dissipation concept model, and the presumed probability density function method with two versions of flamelet models, The mean velocity fields, the unburnt fuel, and the temperature distributions are relatively less sensitive to the different models and model parameters; however, the detailed distributions of species concentrations are fairly sensitive to different models and the model parameters. The sensitivity levels of the calculated quantities to model parameters are different for different levels of turbulence. In flows with highly intensive turbulence, the sensitivity level is relatively high for all of the models. This sensitivity is a limiting factor in applications where fine details are required. Comparisons between calculations and measurements are given.
C1 LUND INST TECHNOL,DEPT HEAT & POWER ENGN FLUID MECH,S-22100 LUND,SWEDEN.
RP BAI, XS (reprint author), ROYAL INST TECHNOL,DEPT MECH COMPUTAT FLUID DYNAM,S-10044 STOCKHOLM,SWEDEN.
RI Bai, Xue-Song/H-6782-2013
NR 27
TC 7
Z9 8
PU AMER INST AERONAUT ASTRONAUT
PI RESTON
PA 1801 ALEXANDER BELL DRIVE, STE 500, RESTON, VA 22091
SN 0001-1452
J9 AIAA J
JI AIAA J.
PD OCT
PY 1995
VL 33
IS 10
BP 1857
EP 1864
DI 10.2514/3.12738
PG 8
WC Engineering, Aerospace
SC Engineering
GA RY965
UT WOS:A1995RY96500014
ER

PT J
AU BAUGHN, JW
AF BAUGHN, JW
TI LIQUID-CRYSTAL METHODS FOR STUDYING TURBULENT HEAT-TRANSFER
SO INTERNATIONAL JOURNAL OF HEAT AND FLUID FLOW
LA English
DT Article; Proceedings Paper
CT International Symposium on Turbulence, Heat and Mass Transfer
CY AUG 09-12, 1995
CL LISBON, PORTUGAL
DE LIQUID CRYSTALS; TURBULENCE; HEAT TRANSFER
AB Liquid crystals that can accurately measure temperature and are relatively stable are now available. There are exciting new opportunities to apply these liquid crystals to the investigation of important and interesting heat transfer/fluid flow problems. Five methods of using narrow-band liquid crystals for the measurement of local heat transfer coefficients are reviewed in this paper. These methods have been developed and used at the University of California, Davis and include the heated-coating method, three variations of the transient method (preheated-wall transient, duct-insertion technique, and shroud-heating technique), and a uniform coating method. Some examples of applications for these methods are described. The examples include cylinders in cross-flow, pin fins, impinging jets, turbine blades, smooth and ribbed square ducts, and spirally fluted ducts.
RP BAUGHN, JW (reprint author), UNIV CALIF DAVIS,DEPT MECH & AERONAUT ENGN,DAVIS,CA 95616, USA.
NR 50
TC 55
Z9 56
PU BUTTERWORTH-HEINEMANN
PI WOBURN
PA 225 WILDWOOD AVE #UNITB PO BOX 4500, WOBURN, MA 01801-2084
SN 0142-727X
J9 INT J HEAT FLUID FL
JI Int. J. Heat Fluid Flow
PD OCT
PY 1995
VL 16
IS 5
BP 365
EP 375
DI 10.1016/0142-727X(95)00042-O
PG 11
WC Thermodynamics; Engineering, Mechanical; Mechanics
SC Thermodynamics; Engineering; Mechanics
GA TJ559
UT WOS:A1995TJ55900008
ER

PT J
AU Morphis, G
   Bindon, JP
AF Morphis, G
   Bindon, JP
TI The flow in a second-stage nozzle of a low-speed axial turbine and its
   effect on tip clearance loss development
SO JOURNAL OF TURBOMACHINERY-TRANSACTIONS OF THE ASME
LA English
DT Article; Proceedings Paper
CT 39th International Gas Turbine and Aeroengine Congress and Exposition
CY JUN 13-16, 1994
CL THE HAGUE, NETHERLANDS
AB The flow field in a one-and-a-half-stage low-speed axial turbine with varying levels of rotor tip clearance was measured in order to compare the behavior of the second nozzle with the first and to identify the manner in which the second nozzle responds to the complex tip clearance dependent flow presented to it and completes the formation of tip clearance loss. The tangentially averaged flow relative to the rotor blade in the tip clearance region was found to differ radically from that found in cascade and is not underturned with a high axial velocity. There is evidence rather of overturning caused by secondary flow. The axial velocity follows an almost normal endwall boundary layer pattern with almost no leakage jet effect. The cascade tip clearance model is therefore not accurate. The reduction in second-stage nozzle loss was shown to occur near the hub and tip, which confirms that it is probably a reduction in secondary flow loss. The nozzle exit loss contours showed that leakage suppressed the formation of the classical secondary flow pattern and that a new tip clearance related loss phenomenon exists on the suction surface. The second-stage nozzle reduced the hub endwall boundary layer below that of both the first nozzle and that behind the rotor. It also rectified secondary and tit, clearance flows to such a degree that a second-stage rotor would experience no greater flow distortion than the first-stage rotor. Radial flow angles behind the second-stage nozzle were much smaller than found in a previous study with low-aspect-ratio untwisted blades.
RP Morphis, G (reprint author), UNIV NATAL,DURBAN 4001,SOUTH AFRICA.
NR 12
TC 1
Z9 1
PU ASME-AMER SOC MECHANICAL ENG
PI NEW YORK
PA 345 E 47TH ST, NEW YORK, NY 10017
SN 0889-504X
J9 J TURBOMACH
JI J. Turbomach.-Trans. ASME
PD OCT
PY 1995
VL 117
IS 4
BP 571
EP 577
PG 7
WC Engineering, Mechanical
SC Engineering
GA TT091
UT WOS:A1995TT09100009
ER

PT J
AU KAUFFMAN, RE
AF KAUFFMAN, RE
TI ONLINE AND OFF-LINE TECHNIQUES FOR MONITORING THE THERMAL AND OXIDATIVE
   DEGRADATIONS OF AIRCRAFT TURBINE-ENGINE OILS .1. LABORATORY
   EVALUATIONS(C)
SO LUBRICATION ENGINEERING
LA English
DT Article
DE CONDITION MONITORING; LUBRICANT DEGRADATION; AVIATION JET ENGINES; JET
   ENGINE OILS; ANTIOXIDANT ADDITIVES
AB This paper presents the results of research to evaluate the feasibility of voltammetric techniques for development into on-line and off-line techniques capable of monitoring the thermal and oxidative degradations of aircraft turbine engine oils. The off-line techniques require less than one milliliter of sample, less than one minute to perform, and very little expertise. The off-line techniques measure the perform, and very little expertise. The off-line techniques measure the percent of the remaining antioxidant and the conductivity of the oil sample. The on-line techniques require less than 15 seconds to perform, can be performed in static or flowing conditions and can function at operating temperatures up to 300 degrees C. The on-line techniques measure the electroactivity and the conductivity of the heated oil.
   The results of this research indicate that both oxidative and thermal degradations of used oils must be monitored to determine the operating conditions of aircraft turbine engines. Oxidative degradation is monitored by determining the percent of remaining antioxidation (off-line) and electroactivity (on-line) of the used oil. Thermal degradation is monitored by determining the conductivity (off-line or on-line) of the used oil. Combined oxidative and thermal degradation evaluations of used oils can be used to predict oil change intervals for normally operating equipment and to detect abnormally operating engines prior to malfunction.
RP KAUFFMAN, RE (reprint author), UNIV DAYTON,RES INST,DAYTON,OH 45469, USA.
NR 9
TC 4
Z9 4
PU SOC TRIBOLOGISTS & LUBRICATION ENGINEERS
PI PARK RIDGE
PA 838 BUSSE HIGHWAY, PARK RIDGE, IL 60068
SN 0024-7154
J9 LUBR ENG
JI Lubric. Eng.
PD NOV
PY 1995
VL 51
IS 11
BP 914
EP 921
PG 8
WC Engineering, Mechanical
SC Engineering
GA TD615
UT WOS:A1995TD61500009
ER

PT J
AU Iacovides, H
   Launder, BE
AF Iacovides, H
   Launder, BE
TI Computational fluid dynamics applied to internal gas-turbine blade
   cooling: A review
SO INTERNATIONAL JOURNAL OF HEAT AND FLUID FLOW
LA English
DT Review
ID HEAT-TRANSFER; ROTATING CAVITIES; TURBULENT-FLOW; DUCTS; MODEL
AB This paper reviews current capabilities for predicting flow in the cooling passages and cavities of jet engines. Partly because of the need to enhance heat transfer coefficients, these flow domains entail complicated passage shapes where the flow is turbulent, strongly three-dimensional (3-D) and where flow separation and impingement, complicated by strong effects of rotation, pose severe challenges for the modeler. This flow complexity means that more elaborate models of turbulent transport are needed than in other areas of turbine flow analysis, The paper attempts to show that progress is being made, particularly in respect to the flow in serpentine blade-cooling passages. The first essential in modeling such flows is to adopt a low Reynolds number model for the sublayer region. The usual industrial practice of using wall functions cannot give a better than qualitative account of effects of rotation and curvature. It is shown that Rayleigh number effects can modify heat transfer coefficients in the cooling passages by at least 50%, The use of second-moment closure in the modeling is shown to be bringing marked improvements in the quality of predictions. Areas where, at present, more computational fluid dynamics (CFD) applications are encouraged are impingement cooling and pin-fin studies.
C1 UNIV MANCHESTER,INST SCI & TECHNOL,DEPT MECH ENGN,MANCHESTER M60 1QK,LANCS,ENGLAND.
NR 67
TC 32
Z9 34
PU BUTTERWORTH-HEINEMANN
PI WOBURN
PA 225 WILDWOOD AVE #UNITB PO BOX 4500, WOBURN, MA 01801-2084
SN 0142-727X
J9 INT J HEAT FLUID FL
JI Int. J. Heat Fluid Flow
PD DEC
PY 1995
VL 16
IS 6
BP 454
EP 470
DI 10.1016/0142-727X(95)00072-X
PG 17
WC Thermodynamics; Engineering, Mechanical; Mechanics
SC Thermodynamics; Engineering; Mechanics
GA TN571
UT WOS:A1995TN57100001
ER

PT J
AU Holmberg, DG
   Diller, TE
AF Holmberg, DG
   Diller, TE
TI High-frequency heat flux sensor calibration and modeling
SO JOURNAL OF FLUIDS ENGINEERING-TRANSACTIONS OF THE ASME
LA English
DT Article
ID TIME-RESOLVED MEASUREMENTS; TURBINE; FACILITIES; RATES
AB A new method of in-situ heat flux gage calibration is evaluated for use in convective facilities with high heat transfer and fast time response. A Heat Flux Microsensor (HFM) was used in a shock tunnel to simultaneously measure time-resolved surface heat flux and temperature from two sensors fabricated on the same substrate. A method is demonstrated for estimating gage sensitivity and frequency response from the data generated during normal transient test runs. To verify heat flux sensitivity, shock tunnel data are processed according to a one-dimensional semi-infinite conduction model based on measured thermal properties for the gage substrate. Heat flux signals are converted to temperature, and vice versa. Comparing measured and calculated temperatures allows an independent calibration of sensitivity for each data set. The results match gage calibrations performed in convection at the stagnation point of a free jet and done by the manufacturer using radiation. In addition, a finite-difference model of the transient behavior of the heat flux sensor is presented to demonstrate the first-order response to a step input in heat flux. Results are compared with shock passing data from the shock tunnel. The Heat Flux Microsensor recorded the heat flux response with an estimated time constant of 6 mu s, which demonstrates a frequency response covering DC to above 100 kHz.
RP Holmberg, DG (reprint author), VIRGINIA POLYTECH INST & STATE UNIV, DEPT MECH ENGN, BLACKSBURG, VA 24061 USA.
RI Diller, Thomas/F-2398-2014
NR 20
TC 14
Z9 14
PU ASME-AMER SOC MECHANICAL ENG
PI NEW YORK
PA THREE PARK AVE, NEW YORK, NY 10016-5990 USA
SN 0098-2202
J9 J FLUID ENG-T ASME
JI J. Fluids Eng.-Trans. ASME
PD DEC
PY 1995
VL 117
IS 4
BP 659
EP 664
DI 10.1115/1.2817319
PG 6
WC Engineering, Mechanical
SC Engineering
GA TY069
UT WOS:A1995TY06900021
ER

PT J
AU Valenti, M
AF Valenti, M
TI Upgrading jet turbine technology
SO MECHANICAL ENGINEERING
LA English
DT Article
NR 0
TC 1
Z9 1
PU ASME-AMER SOC MECHANICAL ENG
PI NEW YORK
PA 345 E 47TH ST, NEW YORK, NY 10017
SN 0025-6501
J9 MECH ENG
JI Mech. Eng.
PD DEC
PY 1995
VL 117
IS 12
BP 56
EP 60
PG 5
WC Engineering, Mechanical
SC Engineering
GA TP882
UT WOS:A1995TP88200035
ER

PT J
AU Sarkar, S
   Bose, TK
AF Sarkar, S
   Bose, TK
TI Numerical simulation of a 2-D jet-crossflow interaction related to film
   cooling applications: Effects of blowing rate, injection angle and
   free-stream turbulence
SO SADHANA-ACADEMY PROCEEDINGS IN ENGINEERING SCIENCES
LA English
DT Article
DE numerical simulation; slot-film cooling; turbulent flow
ID FLOW
AB The aerodynamics of a coolant jet in a hot crossflow in an environment representative of the gas turbine practice, is numerically investigated for film cooling applications. The time-dependent, mass-averaged Navier-Stokes equations coupled with the compressible form of a two-equation low-Reynolds number (k-epsilon) model are solved based on an explicit finite volume formulation. The computed how-held and surface temperature distributions along with the turbulence quantities are presented to illustrate the variation of flow-physics and heat transfer phenomena which occur in a jet-crossflow interaction with changing blowing rates, slot angles, and inlet free-stream turbulence levels.
RP Sarkar, S (reprint author), INDIAN INST TECHNOL,DEPT AEROSP ENGN,MADRAS 600036,TAMIL NADU,INDIA.
NR 18
TC 1
Z9 1
PU INDIAN ACADEMY SCIENCES
PI BANGALORE
PA P B 8005 C V RAMAN AVENUE, BANGALORE 560 080, INDIA
SN 0256-2499
J9 SADHANA-ACAD P ENG S
JI Sadhana-Acad. Proc. Eng. Sci.
PD DEC
PY 1995
VL 20
BP 915
EP 935
PN 6
PG 21
WC Engineering, Multidisciplinary
SC Engineering
GA TV327
UT WOS:A1995TV32700003
ER

PT S
AU Heimann, RB
AF Heimann, RB
BE Mostaghaci, H
TI Applications of plasma-sprayed ceramic coatings
SO ADVANCED CERAMIC MATERIALS: APPLICATIONS OF ADVANCED MATERIALS IN A
   HIGH-TECH SOCIETY I
SE Key Engineering Materials
LA English
DT Review
DE ceramic coatings; plasma spraying; wear-; corrosion-; thermal barrier-;
   bioceramic- and electronic functional coatings
ID THERMAL BARRIER COATINGS; HIGH-TEMPERATURE EROSION; TURBINE BLADES;
   CREEP-BEHAVIOR; TECHNOLOGY; CORROSION; ALLOY; MECHANISMS; INTERFACE;
   APATITE
AB Plasma spraying encompasses a variety of surface engineering processes by which solid materials (wire, rods, powder particles) are heated by a plasma jet, melted and propelled against the substrate to be coated. Rapid solidification of the molten particles composed of metals, ceramics, polymers and composite materials at the substrate surface builds up, splat by splat, a layer whose various functions include protection against wear, erosion, corrosion and thermal or chemical degradation but also impart special electronical, magnetic or decorative properties to the substrate/coating system. Also, thick coatings are being applied in many industrial sectors to restore or attain desired workpiece dimensions and specifications.
RP Heimann, RB (reprint author), FREIBURG UNIV MIN & TECHNOL, INST MINERAL, BRENNHAUSGASSE 14, D-09599 FREIBERG, GERMANY.
NR 146
TC 37
Z9 37
PU TRANS TECH PUBLICATIONS LTD
PI STAFA-ZURICH
PA LAUBLSRUTISTR 24, CH-8717 STAFA-ZURICH, SWITZERLAND
SN 1013-9826
BN 0-87849-745-5
J9 KEY ENG MATER
PY 1996
VL 122-1
BP 399
EP 441
PG 43
WC Materials Science, Multidisciplinary
SC Materials Science
GA BH23G
UT WOS:A1996BH23G00020
ER

PT S
AU Troczynski, T
   Cockcroft, S
   Wong, H
AF Troczynski, T
   Cockcroft, S
   Wong, H
BE Mostaghaci, H
TI Thermal barrier coatings for heat engines
SO ADVANCED CERAMIC MATERIALS: APPLICATIONS OF ADVANCED MATERIALS IN A
   HIGH-TECH SOCIETY I
SE Key Engineering Materials
LA English
DT Article
DE ceramic thermal barrier coatings; zirconia; plasma spraying; physical
   vapor deposition
ID SPRAYED CERAMIC COATINGS
AB This paper reviews processing properties and applications of high-technology ceramic thermal barrier coatings in heat engines. The ceramics considered here include primarily zirconium oxide stabilized with 6-8 wt% of yttria, calcia, ceria or other oxides of metals of valence +2 or +3. The processing includes Thermal Spraying, in particular Plasma Spraying, and Physical Vapor Deposition (PVD). The applications in jet engines, land-based turbines and diesel engines are discussed. The problems with coatings deterioration and reliability are outlined in view of the possibility of their use on turbine blades.
RP Troczynski, T (reprint author), UNIV BRITISH COLUMBIA, DEPT MET & MAT ENGN, VANCOUVER, BC V6T 1Z4, CANADA.
NR 39
TC 12
Z9 12
PU TRANS TECH PUBLICATIONS LTD
PI STAFA-ZURICH
PA LAUBLSRUTISTR 24, CH-8717 STAFA-ZURICH, SWITZERLAND
SN 1013-9826
BN 0-87849-745-5
J9 KEY ENG MATER
PY 1996
VL 122-1
BP 451
EP 462
PG 12
WC Materials Science, Multidisciplinary
SC Materials Science
GA BH23G
UT WOS:A1996BH23G00022
ER

PT J
AU Williams, RH
   Larson, ED
AF Williams, RH
   Larson, ED
TI Biomass gasifier gas turbine power generating technology
SO BIOMASS & BIOENERGY
LA English
DT Article
AB Integrating gasifiers with gas turbines, aeroderivative gas turbines in particular, makes it possible to achieve high efficiencies and low unit capital costs in modest-scale biomass power generating facilities. Electricity produced with biomass-integrated gasifier/gas turbine (BIG/GT) power systems would be competitive with electricity produced from coal and nuclear energy under a wide range of circumstances. Biomass also offers major environmental benefits. Initial applications will be with biomass residues generated in agro- and forest-product industries. Eventually, biomass grown for energy purposes on dedicated energy farms will also be used to fuel these gas turbine systems. Continuing improvements in jet engine and biomass gasification technologies will lead to further gains in the performance of BIG/GT systems over the next couple of decades. Copyright (C) 1996 Elsevier Science Ltd.
C1 PRINCETON UNIV,CTR ENERGY & ENVIRONM STUDIES,SCH ENGN & APPL SCI,PRINCETON,NJ 08544.
NR 54
TC 40
Z9 43
PU PERGAMON-ELSEVIER SCIENCE LTD
PI OXFORD
PA THE BOULEVARD, LANGFORD LANE, KIDLINGTON, OXFORD, ENGLAND OX5 1GB
SN 0961-9534
J9 BIOMASS BIOENERG
JI Biomass Bioenerg.
PY 1996
VL 10
IS 2-3
BP 149
EP 166
DI 10.1016/0961-9534(95)00069-0
PG 18
WC Agricultural Engineering; Biotechnology & Applied Microbiology; Energy &
   Fuels
SC Agriculture; Biotechnology & Applied Microbiology; Energy & Fuels
GA UT240
UT WOS:A1996UT24000009
ER

PT J
AU Adler, D
   Kleiner, M
   Balaban, S
AF Adler, D
   Kleiner, M
   Balaban, S
TI Measurement of the unsteady flow at the entrance to an axial gas turbine
   rotor
SO INTERNATIONAL JOURNAL OF TURBO & JET-ENGINES
LA English
DT Article
AB The discrete jets emerging from an axial gas turbine stator are subjected to turbulent mixing as they flow towards the rotor. If the flow in the gap between the stator and the rotor is elliptic, an upstream influence will be experienced by the approaching flow. The aim of this paper is to shed some light on the now immediately ahead of the rotor leading edge.
   An experimental investigation was performed using a specially designed test rig and LDA system. It was found that at the entrance to the rotor the flow field in the core of the stator jets is almost uniform with a low turbulence intensity level while in the wakes of the stator vanes the velocities decrease slightly and the turbulence intensities increase sharply.
   On the central stream line of the stator jets the beta angle of the relative velocity follows closely the metal angle of the rotor blade leading edge. This is true along all the radii investigated except close to the turbine casing where beta increases sharply.
   The velocities along the radius decrease towards the casing but their turbulence intensities increase significantly in this direction.
RP Adler, D (reprint author), TECHNION ISRAEL INST TECHNOL,HAIFA,ISRAEL.
NR 7
TC 2
Z9 2
PU FREUND PUBLISHING HOUSE
PI LONDON
PA STE 500, CHESHAM HOUSE, 150 REGENT ST, LONDON, ENGLAND W1R 5FA
SN 0334-0082
J9 INT J TURBO JET ENG
JI Int. J. Turbo. Jet-Engines
PY 1996
VL 13
IS 1
BP 25
EP 34
PG 10
WC Engineering, Aerospace
SC Engineering
GA VE151
UT WOS:A1996VE15100003
ER

PT J
AU Jackson, MR
   Bewlay, BP
   Rowe, RG
   Skelly, DW
   Lipsitt, HA
AF Jackson, MR
   Bewlay, BP
   Rowe, RG
   Skelly, DW
   Lipsitt, HA
TI High-temperature refractory metal intermetallic composites
SO JOM-JOURNAL OF THE MINERALS METALS & MATERIALS SOCIETY
LA English
DT Article
AB In this article, toughness, oxidation, and rupture behaviors of present-generation refractory metal-intermetallic composites are compared to the performance requisites necessary to make these materials a competitive choice for the jet engine turbine environment of the future.
C1 WRIGHT STATE UNIV,DAYTON,OH 45435.
RP Jackson, MR (reprint author), GE CO,CORP RES & DEV,POB 8,SCHENECTADY,NY 12301, USA.
RI pan, qs/C-3042-2009
NR 40
TC 135
Z9 144
PU MINERALS METALS MATERIALS SOC
PI WARRENDALE
PA 420 COMMONWEALTH DR, WARRENDALE, PA 15086
SN 1047-4838
J9 JOM-J MIN MET MAT S
JI JOM-J. Miner. Met. Mater. Soc.
PD JAN
PY 1996
VL 48
IS 1
BP 39
EP 44
PG 6
WC Materials Science, Multidisciplinary; Metallurgy & Metallurgical
   Engineering; Mineralogy; Mining & Mineral Processing
SC Materials Science; Metallurgy & Metallurgical Engineering; Mineralogy;
   Mining & Mineral Processing
GA TP334
UT WOS:A1996TP33400008
ER

PT J
AU Abhari, RS
AF Abhari, RS
TI Impact of rotor-stator interaction on turbine blade film cooling
SO JOURNAL OF TURBOMACHINERY-TRANSACTIONS OF THE ASME
LA English
DT Article
ID HEAT-TRANSFER MEASUREMENTS; PREDICTION; HOLES; GAS; ROW
AB The goal of this study is to quantify, the impact of rotor-stator interaction on surface heat transfer of film cooled turbine blades. In Section I, a steady-state injection model of the film cooling is incorporated into a two-dimensional, thin shear layer, multiblade row CFD code. This injection model accounts for the penetration and spreading of the coolant jet, as well as the entrainment of the boundary layer fluid by the coolant. The code is validated in the steady state, by comparing its predictions to data from a blade tested in linear cascade. In Section II, time-resolved film cooled turbine rotor heat transfer measurements are compared with numerical predictions. Data were taken on a fully film cooled blade in a transonic, high pressure ratio, single-stage turbine in a short duration turbine test facility, which simulates full-engine nondimensional conditions. Film cooled heat flux on the pressure surface is predicted to be as much as a factor of two higher in the time average of the unsteady calculations compared to the steady-state case. Time-resolved film cooled heat transfer comparison of data to prediction at two spanwise positions is used to validate the numerical code. The unsteady stator-rotor interaction I results in the pulsation of the coolant injection flow out of the film holes with large-scale fluctuations. The combination of pulsating coolant flow and the interaction of the coolant,lt with this unsteady external flow is shown to lower the local pressure side adiabatic film effectiveness by as much as 64 percent when compared to the steady-state case.
C1 ALLIED SIGNAL ENGINES,STRATFORD,CT 06497.
RP Abhari, RS (reprint author), OHIO STATE UNIV,COLUMBUS,OH 43210, USA.
NR 29
TC 37
Z9 38
PU ASME-AMER SOC MECHANICAL ENG
PI NEW YORK
PA 345 E 47TH ST, NEW YORK, NY 10017
SN 0889-504X
J9 J TURBOMACH
JI J. Turbomach.-Trans. ASME
PD JAN
PY 1996
VL 118
IS 1
BP 123
EP 133
PG 11
WC Engineering, Mechanical
SC Engineering
GA UF837
UT WOS:A1996UF83700018
ER

PT J
AU Ford, DA
AF Ford, DA
TI Impact of second generation single crystal superalloys on foundry
   technology
SO PROCEEDINGS OF THE INSTITUTION OF MECHANICAL ENGINEERS PART G-JOURNAL OF
   AEROSPACE ENGINEERING
LA English
DT Article
DE superalloy; single crystal; turbine blades; foundry technology
AB Superalloys developed after the Second World War to meet the demands of the jet engine reached the limit of known alloying in the late 1960s. The continuing requirement for materials with higher temperature capabilities was met by developments in solidification and processing technologies leading to directional solidification and single crystals.
   By the mid 1980s it was apparent that further improvements in material temperature capability could be achieved by alloying with such exotic elements as rhenium and yttrium. The success of these alloys is due to the retarding of diffusion rates and greatly increased oxidation resistance at high temperatures.
   Superalloys containing these elements are generally known as second generation materials and are by virtue of their unique advantages very difficult to process. In particular the slow diffusion rates give significant difficulties with hear treatment and the retention of yttrium presents a foundry challenge of the highest order.
   This paper will review the advantages of second generation material and address the process problems associated with their successful introduction into service.
RP Ford, DA (reprint author), ROLLS ROYCE PLC,BRISTOL,AVON,ENGLAND.
NR 8
TC 2
Z9 2
PU MECHANICAL ENG PUBL LTD
PI EDMUNDS
PA PO BOX 24, NORTHGATE AVE, BURY ST, EDMUNDS, SUFFOLK, ENGLAND IP32 6BW
SN 0954-4100
J9 P I MECH ENG G-J AER
JI Proc. Inst. Mech. Eng. Part G-J. Aerosp. Eng.
PY 1996
VL 210
IS G2
BP 147
EP 155
DI 10.1243/PIME_PROC_1996_210_356_02
PG 9
WC Engineering, Aerospace; Engineering, Mechanical
SC Engineering
GA UM610
UT WOS:A1996UM61000005
ER

PT J
AU Armand, C
   Quemard, C
AF Armand, C
   Quemard, C
TI Propulsion testing in the large wind tunnels of ONERA
SO RECHERCHE AEROSPATIALE
LA English
DT Article
DE propulsion; wind tunnel tests; air intake TPS (turbine power simulator)
AB Since ever their creation the large wind tunnels of ONERA, managed by the Large Testing Facilities (GME), have been employed for propulsion testing. All types of propulsion have been studied: propellers, helicopter rotors and tilt rotors, turbojets and ramjets, jet propulsion. Tests are in relation with propulsion itself and with related effects such as drag of the propulsive system and induced effects of propulsion on the aerodynamic properties of the aircraft. In this area numerous means have been developed to simulate various propulsion systems. An overview of these tests is presented, illustrated by typical examples and some information is given on the main experimental precautions to be taken to carry out these experiments.
C1 OFF NATL ETUD & RECH AEROSP,CFM,CTR FAUGA MAUZAC,F-31410 NOE,FRANCE.
RP Armand, C (reprint author), OFF NATL ETUD & RECH AEROSP,CMA,BP 25,F-73500 MODANE,FRANCE.
NR 0
TC 0
Z9 0
PU DUNOD
PI MONTROUGE CEDEX
PA 15 RUE GOSSIN, 92543 MONTROUGE CEDEX, FRANCE
SN 0034-1223
J9 RECH AEROSPATIALE
JI Rech. Aerosp.
PY 1996
IS 3
BP 167
EP 177
PG 11
WC Engineering, Aerospace
SC Engineering
GA VG836
UT WOS:A1996VG83600003
ER

PT J
AU Pearson, D
AF Pearson, D
TI Astovl power challenges
SO AEROSPACE
LA English
DT Article
AB The potential for the gas turbine engine to provide sufficient vertical thrust to lift an recognised over 50 Indeed it is over 40 years since the first jet lift aircraft took to the air. To date, however, the only western Stovl fixed wing aircraft to enter service is the Harrier with its Rolls-Royce Pegasus turbofan. DAVID PEARSON, MRAeS, Rolls-Royce's chief design engineer - AStovl, examines the challenges in providing the powerplant for the next generation of fighter aircraft requiring this technology.
NR 0
TC 0
Z9 0
PU ROYAL AERONAUTICAL SOC
PI LONDON
PA 4 HAMILTON PL, LONDON, ENGLAND W1V OBQ
SN 0305-0831
J9 AEROSPACE
JI Aerospace
PD MAR
PY 1996
VL 23
IS 3
BP 8
EP 12
PG 5
WC Engineering, Aerospace
SC Engineering
GA UA753
UT WOS:A1996UA75300002
ER

PT J
AU Yasashin, VA
   Makarov, NG
   Nazarov, AM
   Serikov, DY
AF Yasashin, VA
   Makarov, NG
   Nazarov, AM
   Serikov, DY
TI New design of drilling bit with centrifugally through-hardened cutter
   structure, for jet-turbine drilling
SO CHEMICAL AND PETROLEUM ENGINEERING
LA English
DT Article
NR 5
TC 0
Z9 0
PU PLENUM PUBL CORP
PI NEW YORK
PA CONSULTANTS BUREAU 233 SPRING ST, NEW YORK, NY 10013
SN 0009-2355
J9 CHEM PETROL ENG+
JI Chem. Pet. Eng.
PD MAR-APR
PY 1996
VL 32
IS 2
BP 115
EP 118
DI 10.1007/BF02412665
PG 4
WC Engineering, Chemical; Engineering, Petroleum
SC Engineering
GA VR599
UT WOS:A1996VR59900003
ER

PT J
AU Pereira, NHC
   Borges, JE
AF Pereira, NHC
   Borges, JE
TI Study of the nozzle flow in a cross-flow turbine
SO INTERNATIONAL JOURNAL OF MECHANICAL SCIENCES
LA English
DT Article
ID NUMERICAL-METHOD
AB An investigation of the flow inside the nozzle of a dress-Flow turbine, which is a hydraulic turbine where the rectangular water jet issuing from the nozzle crosses the rotor blades twice, is presented here. Part of the investigation consisted in the experimental measurement of the static pressure distribution on the inside walls of two different nozzle configurations, both with the nozzle mounted alone and in the presence of a rotor. The tests performed in the presence of a rotor included the measurement of efficiency and covered a wide range of working conditions around the best efficiency point. The analysis of the results obtained in this way give us an indication of the influence of the turbine non-dimensional volume flow rate oil the flow inside the nozzle and the way it affects the reaction degree of the machine and its efficiency level. Although most of the tests were carried out with a 25-blade rotor, one of the analysed nozzle configurations (that with an inside vane) was also tested with a 10-blade rotor, permitting the assessment of the effect the number of blades has on the flow in the nozzle.
   The flow inside the nozzle with no inside vane was numerically analysed using a method based on a Schwarz-Christoffel conformal transformation of variables. The numerical results show a fair agreement with the experimental data collected when the rotor was not present. A qualitative discussion of some of the losses occurring in the nozzle is advanced based on the computer results, and its conclusions are used for explaining the poor performance of the nozzle with no inside vane.
RP Pereira, NHC (reprint author), UNIV TECN LISBOA, INST SUPER TECN, DEPT MECH ENGN, P-1096 LISBON, PORTUGAL.
NR 20
TC 6
Z9 6
PU PERGAMON-ELSEVIER SCIENCE LTD
PI OXFORD
PA THE BOULEVARD, LANGFORD LANE, KIDLINGTON, OXFORD OX5 1GB, ENGLAND
SN 0020-7403
J9 INT J MECH SCI
JI Int. J. Mech. Sci.
PD MAR
PY 1996
VL 38
IS 3
BP 283
EP 302
PG 20
WC Engineering, Mechanical; Mechanics
SC Engineering; Mechanics
GA TM708
UT WOS:A1996TM70800005
ER

PT J
AU Brodersen, S
   Metzger, DE
   Fernando, HJS
AF Brodersen, S
   Metzger, DE
   Fernando, HJS
TI Flows generated by the impingement of a jet on a rotating surface .1.
   Basic flow patterns
SO JOURNAL OF FLUIDS ENGINEERING-TRANSACTIONS OF THE ASME
LA English
DT Article
ID HEAT-TRANSFER; IMPINGING JETS; FLAT-PLATE; TURBULENT
AB The results of an experimental study of the flow field resulting from the interaction between an impinging jet and a rotating disk are presented. The resulting flow configuration has applications in turbomachinery, for example, to intensify the local heat transfer at turbine disks. The experiments cover separate measurements of the disk-wall pow, the jet flow and interaction between the two. The flow patterns are investigated over a range of jet Reynolds numbers Re-jet = 0.66 . 10(4) - 6.80 . 10(4) (based on jet diameter) and disk Reynolds number Re-disk = 3.4 . 10(5) - 6.2 . 10(5) (based on impingement radius), achieved by varying the jet nozzle diameter, jet flow rate, rotational disk speed and the impingement radius. The measurements included the depth of jet penetration into the wall boundary layer the travel distance of the jet against the direction of disk rotation, and the turbulent and mean velocity distribution. Another objective of this study concerns the type of flow at the impingement region (jet dominated flow or rotation dominated flow) and the conditions for the transition from one to the other. in the first part of the study, the flow structure of the jet and disk flows as well as the three-dimensional flow fields resulting from the interaction ara presented.
C1 ARIZONA STATE UNIV,ENVIRONM FLUID DYNAM PROGRAM,DEPT AEROSP & MECH ENGN,TEMPE,AZ 85287.
NR 29
TC 24
Z9 24
PU ASME-AMER SOC MECHANICAL ENG
PI NEW YORK
PA 345 E 47TH ST, NEW YORK, NY 10017
SN 0098-2202
J9 J FLUID ENG-T ASME
JI J. Fluids Eng.-Trans. ASME
PD MAR
PY 1996
VL 118
IS 1
BP 61
EP 67
DI 10.1115/1.2817514
PG 7
WC Engineering, Mechanical
SC Engineering
GA UC818
UT WOS:A1996UC81800009
ER

PT J
AU Matthews, RA
   Landis, WG
   Matthews, GB
AF Matthews, RA
   Landis, WG
   Matthews, GB
TI The community conditioning hypothesis and its application to
   environmental toxicology
SO ENVIRONMENTAL TOXICOLOGY AND CHEMISTRY
LA English
DT Article
DE community conditioning; jet fuels; microcosms; ecotoxicology
AB In this paper we present the community conditioning hypothesis, ''ecological communities retain information about events in their history.'' This hypothesis, which was derived from the concept of nonequilibrium community ecology, was developed as a framework for understanding the persistence of dose-related responses in multispecies toxicity tests. We present data from three standardized aquatic microcosm (SAM) toxicity tests using the water-soluble fractions from turbine fuels (Jet-A, JP-4, and JP-8). In all three tests, the toxicants depressed the Daphnia populations for several weeks, which resulted in algal blooms in the dosed microcosms due to lower predation rates. These effects were short-lived, and by the second and third months of the experiments, the Daphnia populations appeared to have recovered. However, multivariate analysis of the data revealed dose/response differences that reappeared during the later part of the tests, often due to differences in other consumers (rotifers, ostracods, ciliates), or algae that are not normally consumed (filamentous green algae and bluegreen ''algae''). Our findings are consistent with ecological theories that describe communities as the unique product of their etiologies. The implications of this to environmental toxicology are that almost all environmental events leave lasting effects, whether or not we have observed them.
C1 WESTERN WASHINGTON UNIV,HUXLEY COLL ENVIRONM STUDIES,INST ENVIRONM TOXICOL & CHEM,BELLINGHAM,WA 98225.
   WESTERN WASHINGTON UNIV,DEPT COMP SCI,BELLINGHAM,WA 98225.
RP Matthews, RA (reprint author), WESTERN WASHINGTON UNIV,INST WATERSHED STUDIES,BELLINGHAM,WA 98225, USA.
NR 12
TC 53
Z9 55
PU SETAC PRESS
PI PENSACOLA
PA 1010 NORTH 12TH AVE, PENSACOLA, FL 32501-3370
SN 0730-7268
J9 ENVIRON TOXICOL CHEM
JI Environ. Toxicol. Chem.
PD APR
PY 1996
VL 15
IS 4
BP 597
EP 603
DI 10.1897/1551-5028(1996)015<0597:TCCHAI>2.3.CO;2
PG 7
WC Environmental Sciences; Toxicology
SC Environmental Sciences & Ecology; Toxicology
GA UD132
UT WOS:A1996UD13200027
ER

PT J
AU Povitsky, A
   Goldman, Y
AF Povitsky, A
   Goldman, Y
TI Coal-fired gas turbine and ash separation system
SO FUEL
LA English
DT Article
DE gas turbines; coal firing; ash separation
ID PULVERIZED COAL
AB Application of a coal-fired gas turbine for combined-cycle power generation is discussed. A cycle with staged coal treatment, a counterflow combustor and an aerodynamic ash separation cyclone is chosen and its principal components are investigated. Conditions for self-stabilizing char (solid product of coal gasification) combustion are found experimentally and by numerical simulation. It is shown that the obstacle of sticking ash can be obviated by staged combustion of the char and products of mild coal gasification. Experiments carried out with a coal-fired gas turbine at the Technion Combustion Laboratory are described. The main component making it feasible and reliable is an ash separation device, whose performance is analysed experimentally and computationally. Results indicate that the device suffices for the creation of a dynamically stable protective layer on the turbine blades. Efficiency studies indicate good performance of a metal multicyclone with swirl motion of the aerosol initiated by air jets. Simulation of the two-phase flow within the device, explaining its performance, is discussed. Copyright (C) 1996 Elsevier Science Ltd.
C1 TECHNION ISRAEL INST TECHNOL,FAC AEROSP ENGN,IL-32000 HAIFA,ISRAEL.
NR 14
TC 2
Z9 2
PU BUTTERWORTH-HEINEMANN LTD
PI OXFORD
PA THE BOULEVARD, LANGFORD LANE, KIDLINGTON, OXFORD, OXON, ENGLAND OX5 1GB
SN 0016-2361
J9 FUEL
JI Fuel
PD APR
PY 1996
VL 75
IS 5
BP 551
EP 559
DI 10.1016/0016-2361(95)00301-0
PG 9
WC Energy & Fuels; Engineering, Chemical
SC Energy & Fuels; Engineering
GA UF893
UT WOS:A1996UF89300004
ER

PT J
AU Scalzo, AJ
   Bannister, RL
   DeCorso, M
   Howard, GS
AF Scalzo, AJ
   Bannister, RL
   DeCorso, M
   Howard, GS
TI Evolution of Westinghouse heavy-duty power generation and industrial
   combustion turbines
SO JOURNAL OF ENGINEERING FOR GAS TURBINES AND POWER-TRANSACTIONS OF THE
   ASME
LA English
DT Article; Proceedings Paper
CT 39th International Gas Turbine and Aeroengine Congress and Exposition
CY JUN 13-16, 1994
CL THE HAGUE, NETHERLANDS
AB This paper reviews the evolution of heavy-duty power generation and industrial combustion turbines in the United States from a Westinghouse Electric Corporation perspective. Westinghouse combustion turbine genealogy began in March of 1943 when the first wholly American designed and manufactured jet engine went on rest in Philadelphia, and continues today in Orlando, Florida, with the 230 MW, 501G combustion turbine. In this paper, advances in thermodynamics, materials, cooling, and unit size will be described. Many basic design features such as two-bearing rotor, cold-end drive, can-annular internal combustors, CURVIC(2) clutched turbine disks, and tangential exhaust struts have endured successfully for over 40 years. Progress in turbine technology includes the clean coal technology and advanced turbine systems initiatives of the U.S. Department of Energy.
C1 WESTINGHOUSE ELECT CORP,MEDIA,PA 19063.
   WESTINGHOUSE ELECT CORP,CHARLOTTESVILLE,VA 22902.
RP Scalzo, AJ (reprint author), WESTINGHOUSE ELECT CORP,POWER GENERAT BUSINESS UNIT,ORLANDO,FL 32826, USA.
NR 54
TC 3
Z9 3
PU ASME-AMER SOC MECHANICAL ENG
PI NEW YORK
PA 345 E 47TH ST, NEW YORK, NY 10017
SN 0742-4795
J9 J ENG GAS TURB POWER
JI J. Eng. Gas. Turbines Power-Trans. ASME
PD APR
PY 1996
VL 118
IS 2
BP 316
EP 330
DI 10.1115/1.2816593
PG 15
WC Engineering, Mechanical
SC Engineering
GA UJ384
UT WOS:A1996UJ38400013
ER

PT J
AU Jabbari, MY
   Marston, KC
   Eckert, ERG
   Goldstein, RJ
AF Jabbari, MY
   Marston, KC
   Eckert, ERG
   Goldstein, RJ
TI Film cooling of the gas turbine endwall by discrete-hole injection
SO JOURNAL OF TURBOMACHINERY-TRANSACTIONS OF THE ASME
LA English
DT Article; Proceedings Paper
CT 39th International Gas Turbine and Aeroengine Congress and Exposition
CY JUN 13-16, 1994
CL THE HAGUE, NETHERLANDS
ID BLADE; TRANSPORT; REGION
AB Film cooling performance for injection through discrete holes in the endwall of a turbine blade is investigated. The effectiveness is measured at 60 locations in the region covered by injection. Three nominal blowing rates, two density ratios, and two approaching flow Reynolds numbers are examined. Analysis of the data reveals that even 60 locations are insufficient for the determination of the field of film cooling effectiveness with its strong local variations. Visualization of the traces of the coolant jets on the endwall surface, using ammonium-diazo-paper, provides useful qualitative information for the interpretation of the measurements, revealing the paths and interaction of the jets, which change with blowing rate and density ratio.
C1 UNIV MINNESOTA,DEPT MECH ENGN,MINNEAPOLIS,MN 55455.
NR 22
TC 28
Z9 28
PU ASME-AMER SOC MECHANICAL ENG
PI NEW YORK
PA 345 E 47TH ST, NEW YORK, NY 10017
SN 0889-504X
J9 J TURBOMACH
JI J. Turbomach.-Trans. ASME
PD APR
PY 1996
VL 118
IS 2
BP 278
EP 284
DI 10.1115/1.2836637
PG 7
WC Engineering, Mechanical
SC Engineering
GA UJ511
UT WOS:A1996UJ51100013
ER

PT J
AU Harris, CK
   Roekaerts, D
   Rosendal, FJJ
   Buitendijk, FGJ
   Daskopoulos, P
   Vreenegoor, AJN
   Wang, H
AF Harris, CK
   Roekaerts, D
   Rosendal, FJJ
   Buitendijk, FGJ
   Daskopoulos, P
   Vreenegoor, AJN
   Wang, H
TI Computational fluid dynamics for chemical reactor engineering
SO CHEMICAL ENGINEERING SCIENCE
LA English
DT Article; Proceedings Paper
CT 14th International Symposium on Chemical Reaction Engineering - From
   Fundamentals to Commercial Plants and Products
CY MAY 05-08, 1996
CL BRUGGE, BELGIUM
ID PITCHED BLADE TURBINES; JET-STIRRED REACTOR; CARLO PDF METHOD;
   FUNDAMENTAL APPROACH; SLURRY REACTORS; TURBULENT-FLOW; DISK TURBINE;
   VESSELS; LIQUID; TANKS
AB Computational Fluid Dynamics (CFD) involves the numerical solution of conservation equations for mass, momentum and energy in a flow geometry of interest, together with additional sets of equations reflecting the problem at hand. In this paper the current capabilities of CFD for chemical reactor engineering are illustrated by considering a series of examples from industrial practice. These examples form the basis for the identification of future trends and potential stumbling blocks.
   Recent progress in the predictions of flow in baffled stirred tank reactors is reviewed. Improved turbulence modelling and high-performance computing have a particularly important part to play in the future applications of CFD to this type of reactor. In the next example, which concerns non-Newtonian, non-isothermal flow in an extruder, CFD turns out to be helpful in understanding the role of temperature profiles and residence time distribution in determining the product quality. In this application area limitations in available computing power and experimental validation of rheological models are both important. CFD simulations of gaseous turbulent flow with competing parallel and consecutive reactions constitute the third example. Apart from the need for accurate kinetic rates, the main problem in this case is the optimal choice of closure of chemical source terms in the mean transport equations for species mass fractions. Several models have been implemented in a commercial CFD code and validated with plant data, thus allowing CFD model calculations to contribute to an improved reactor design. Finally, a discussion of future needs and expectations of the chemical processing industry with respect to CFD modelling, mainly focussing on multiphase flow, is given.
C1 DELFT UNIV TECHNOL,FAC APPL PHYS,2628 CJ DELFT,NETHERLANDS.
RP Harris, CK (reprint author), KONINKLIJKE SHELL EXPTL PROD LAB,POB 38000,1030 BN AMSTERDAM,NETHERLANDS.
NR 35
TC 71
Z9 77
PU PERGAMON-ELSEVIER SCIENCE LTD
PI OXFORD
PA THE BOULEVARD, LANGFORD LANE, KIDLINGTON, OXFORD, ENGLAND OX5 1GB
SN 0009-2509
J9 CHEM ENG SCI
JI Chem. Eng. Sci.
PD MAY
PY 1996
VL 51
IS 10
BP 1569
EP &
DI 10.1016/0009-2509(96)00021-8
PG 25
WC Engineering, Chemical
SC Engineering
GA UK960
UT WOS:A1996UK96000004
ER

PT J
AU Olin, BD
   Meeker, WQ
AF Olin, BD
   Meeker, WQ
TI Applications of statistical methods to nondestructive evaluation
SO TECHNOMETRICS
LA English
DT Article
DE experimental design; NDI; NDT; probability of detection; random effects;
   ROC; signal processing
ID NDT; CALIBRATION; ROC; RELIABILITY; SYSTEMS; DESIGN; FLAW
AB Nondestructive evaluation (NDE) techniques are used widely in many manufacturing and operational areas of industry. NDE is a highly statistical science that has developed rapidly over the past decade with relatively little input from individuals with formal training in statistics. This review article describes some of the many methods and applications of NDE, including eddy-current methods for detecting fatigue in jet-engine turbine disks, ultrasonic methods for detecting flaws in forged titanium, and radiographic methods for detecting out-of-control conditions in a casting process. We will also outline the important potential for increased use of modern methods of statistics to improve the practice of nondestructive evaluation. Areas of statistics important in NDE include data analysis and signal processing, decision theory, screening and calibration, the assessment of measurement capability, and the use of designed experiments for improvement of measurement/detection processes.
C1 IOWA STATE UNIV SCI & TECHNOL, DEPT STAT, CTR NONDESTRUCT EVALUAT, AMES, IA 50011 USA.
RP Olin, BD (reprint author), PROCTER & GAMBLE CO, BIOMET & STAT SCI DEPT, MIAMI VALLEY LABS, ROSS, OH 45061 USA.
NR 80
TC 19
Z9 19
PU AMER STATISTICAL ASSOC
PI ALEXANDRIA
PA 732 N WASHINGTON ST, ALEXANDRIA, VA 22314-1943 USA
SN 0040-1706
J9 TECHNOMETRICS
JI Technometrics
PD MAY
PY 1996
VL 38
IS 2
BP 95
EP 112
DI 10.2307/1270399
PG 18
WC Statistics & Probability
SC Mathematics
GA UH111
UT WOS:A1996UH11100001
ER

PT J
AU Wilfert, G
   Fottner, L
AF Wilfert, G
   Fottner, L
TI The aerodynamic mixing effect of discrete cooling jets with mainstream
   flow on a highly loaded turbine blade
SO JOURNAL OF TURBOMACHINERY-TRANSACTIONS OF THE ASME
LA English
DT Article; Proceedings Paper
CT 39th International Gas Turbine and Aeroengine Congress and Exposition
CY JUN 13-16, 1994
CL THE HAGUE, NETHERLANDS
AB For the application of film cooling to turbine blades, experimental investigations were performed on the mixing processes in the near-hole region with a row of holes on the suction side of a turbine cascade. Data were obtained using pneumatic probes, pressure tappings, and a three-dimensional subminiature hot-wire probe, as well as surface flow visualization techniques. It was found that at low blowing rates, a cooling jet behaves very much like a normal obstacle and the mixing mainly takes place in the boundary laver. With increasing blowing rates, the jet penetrates deeper into the mainstream. The variation of the turbulence level at the inlet of the turbine cascade and the Reynolds number showed a strong influence on the mixing behavior. The kidney-shaped vortex and as an important achievement the individual horseshoe vortex of each single jet were detected and their exact positions were obtained. This way it was found that the position of the horseshoe vortex is strongly dependent on the blowing rate and this influences the aerodynamic mixing mechanisms. A two-dimensional code for the calculation of boundary layer flows called GRAFTUS was used; however, the comparison with the measurements showed only limited agreement for cascade flow with blowing due to the strong three-dimensional flow pattern.
C1 UNIV MUNICH,INST STRAHLANTRIEBE,MUNICH,GERMANY.
RP Wilfert, G (reprint author), ABB CORP,RES CTR,DEPT THERMO & AERODYNAM,BADEN,SWITZERLAND.
NR 17
TC 8
Z9 8
PU ASME-AMER SOC MECHANICAL ENG
PI NEW YORK
PA 345 E 47TH ST, NEW YORK, NY 10017
SN 0889-504X
J9 J TURBOMACH
JI J. Turbomach.-Trans. ASME
PD JUL
PY 1996
VL 118
IS 3
BP 468
EP 478
PG 11
WC Engineering, Mechanical
SC Engineering
GA UY735
UT WOS:A1996UY73500010
ER

PT J
AU Garg, VK
   Gaugler, RE
AF Garg, VK
   Gaugler, RE
TI Leading edge film-cooling effects on turbine blade heat transfer
SO NUMERICAL HEAT TRANSFER PART A-APPLICATIONS
LA English
DT Article
ID JET
AB A three-dimensional Navier-Stokes code has been used to study the effect of spanwise pitch of shower-head holes and coolant to mainstream mass flow ratio on the adiabatic effectiveness and heat transfer coefficient on a film-cooled turbine vane. The mainstream is akin to that under real engine conditions with stagnation temperature 1900 K and stagnation pressure 3 MPa. It if found that with the ratio of coolant to mainstream mass flow being fixed, reducing the spanwise pitch for shower-head holes (P) from 7.5d to 3.0d, where d is the hole diameter, increases the average effectiveness considerably over the blade surface. However, when P/d = 7.5, increasing the coolant mass flow increases the effectiveness on the pressure surface but reduces a oil the suction surface owing to coolant jet lift-off For P/d = 4.5 or 3.0 such an anomaly does not occur within the range of coolant-to-mainstream-mass-flow ratios analyzed. In all cases, adiabatic effectiveness and heat transfer coefficient are highly three-dimensional.
C1 NASA,LEWIS RES CTR,INTERNAL FLUID MECH DIV,TURBOMACHINERY FLOW PHYS BRANCH,CLEVELAND,OH 44135.
RP Garg, VK (reprint author), NASA,LEWIS RES CTR,AYT CORP,MAILSTOP 5-11,CLEVELAND,OH 44135, USA.
NR 30
TC 22
Z9 24
PU HEMISPHERE PUBL CORP
PI BRISTOL
PA 1900 FROST ROAD, SUITE 101, BRISTOL, PA 19007-1598
SN 1040-7782
J9 NUMER HEAT TR A-APPL
JI Numer. Heat Tranf. A-Appl.
PD AUG 9
PY 1996
VL 30
IS 2
BP 165
EP &
DI 10.1080/10407789608913834
PG 24
WC Thermodynamics; Mechanics
SC Thermodynamics; Mechanics
GA VE678
UT WOS:A1996VE67800004
ER

PT J
AU Nishikiori, S
   Hattori, H
   Noda, T
   Okabe, M
   Isobe, S
AF Nishikiori, S
   Hattori, H
   Noda, T
   Okabe, M
   Isobe, S
TI Application of heat-resistant titanium-based compressor disk with dual
   structure
SO MATERIALS SCIENCE AND ENGINEERING A-STRUCTURAL MATERIALS PROPERTIES
   MICROSTRUCTURE AND PROCESSING
LA English
DT Article; Proceedings Paper
CT 2nd International Symposium on Metallurgy and Technology of Titanium
   Alloys
CY SEP 25-28, 1995
CL TOKYO, JAPAN
DE near-alpha alloy; heat treatment; forging; mechanical properties
AB Near-alpha alloy, Ti-5.8Al-4.0Sn-3.5Zr-2.8Mo-0.7Nb-0.4Si-0.06C, has been developed as a forging material for high temperature structural use in aircraft turbine engines. This alloy is characterized by the addition of a large amount of Mo which improves the strength without reducing the ductility. This heat-resistant titanium-based alloy has great potential for use in jet engine applications up to 550 degrees C. We have considered the optimization of each manufacturing process on the production scale for compressor disk applications. The present conventional forged titanium-based disks have a single structure to optimize the balance of fatigue and creep properties. In general, it is widely known that a bi-modal structure which consists of primary sc grains in a matrix of transformed beta phase containing acicular alpha phase has the advantage of improving the fatigue strength, whereas a fully transformed beta structure has the advantage of improving the creep strength. So, we investigated the possibility of producing disks with dual structure, that is the bore section and the rim section consist of a bi-modal structure and a transformed beta structure respectively, for application to compressor disks of jet engines. The mechanical properties of the transition regions between the sections in the dual-structure disk were also investigated in this study.
C1 DAIDO STEEL CO LTD,MINAMI KU,NAGOYA,AICHI 457,JAPAN.
RP Nishikiori, S (reprint author), ISHIKAWAJIMA HARIMA HEAVY IND CO LTD,3-5-1 MUKODAI CHO,TANASHI,TOKYO 188,JAPAN.
NR 4
TC 5
Z9 5
PU ELSEVIER SCIENCE SA LAUSANNE
PI LAUSANNE 1
PA PO BOX 564, 1001 LAUSANNE 1, SWITZERLAND
SN 0921-5093
J9 MAT SCI ENG A-STRUCT
JI Mater. Sci. Eng. A-Struct. Mater. Prop. Microstruct. Process.
PD AUG 15
PY 1996
VL 213
IS 1-2
BP 124
EP 127
DI 10.1016/0921-5093(96)10257-4
PG 4
WC Nanoscience & Nanotechnology; Materials Science, Multidisciplinary;
   Metallurgy & Metallurgical Engineering
SC Science & Technology - Other Topics; Materials Science; Metallurgy &
   Metallurgical Engineering
GA VG745
UT WOS:A1996VG74500019
ER

PT J
AU Hockey, RM
   Nouri, JM
AF Hockey, RM
   Nouri, JM
TI Turbulent flow in a baffled vessel stirred by a 60 degrees pitched blade
   impeller
SO CHEMICAL ENGINEERING SCIENCE
LA English
DT Article
DE turbulent mixing; 60 degrees pitched blade impeller; velocity; power
   number
ID LASER-DOPPLER MEASUREMENTS; RUSHTON TURBINE; SUSPENSION; REACTORS
AB The power characteristics of an impeller with six blades, each at 60 degrees to the direction of rotation, in a fully baffled vessel have been quantified as a function of Reynolds number and the mean and turbulent-flow characteristics measured for Reynolds and power numbers of 48,000 and 2.25, respectively. The power number decreased rapidly by 12% at a Reynolds number of 1200 and was constant at 2.25 +/- 0.05 at high Reynolds numbers. The bulk flow velocities, averaged over 360 degrees of impeller rotation, showed an axial jet with a ring vortex encompassing two-thirds of the vessel height, swirl velocity proportional to radius beneath the impeller as in solid body rotation and counter-rotating vortices behind the baffles. The velocity measurements with respect to impeller rotation, averaged over 1.08 degrees of impeller rotation, confirmed shedding of small vortices from the tip of the impeller blades and the turbulence around the impeller and in the discharge stream was generally anisotropic with maximum values just below the impeller in the discharging jet. The turbulence fluctuations were overestimated by upto a factor of two when averaged over 360 degrees. Comparison with a Rushton impeller of the same size shows the pumping efficiency of the pitched blade impeller is some 2.5 times higher and that it dissipates less power within the impeller. Copyright (C) 1996 Elsevier Science Ltd
C1 UNIV LONDON IMPERIAL COLL SCI TECHNOL & MED,DEPT MECH ENGN,THERMOFLUIDS SECT,LONDON SW7 2BX,ENGLAND.
NR 33
TC 42
Z9 45
PU PERGAMON-ELSEVIER SCIENCE LTD
PI OXFORD
PA THE BOULEVARD, LANGFORD LANE, KIDLINGTON, OXFORD, ENGLAND OX5 1GB
SN 0009-2509
J9 CHEM ENG SCI
JI Chem. Eng. Sci.
PD OCT
PY 1996
VL 51
IS 19
BP 4405
EP 4421
DI 10.1016/0009-2509(96)00267-9
PG 17
WC Engineering, Chemical
SC Engineering
GA VH094
UT WOS:A1996VH09400006
ER

PT J
AU Bons, JP
   MacArthur, CD
   Rivir, RB
AF Bons, JP
   MacArthur, CD
   Rivir, RB
TI The effect of high free-stream turbulence on film cooling effectiveness
SO JOURNAL OF TURBOMACHINERY-TRANSACTIONS OF THE ASME
LA English
DT Article; Proceedings Paper
CT 39th International Gas Turbine and Aeroengine Congress and Exposition
CY JUN 13-16, 1994
CL THE HAGUE, NETHERLANDS
ID HEAT-TRANSFER; FLOW; JET
AB This study investigated the adiabatic wall cooling effectiveness of a single row of film cooling holes injecting into a turbulent plate boundary layer below a turbulent, zero pressure gradient free stream. Levels of free-stream turbulence (Tu) up to 17.4 percent were generated using a method that simulates conditions at a gas turbine combustor exit. Film cooling was injected from a single row of five 35 deg slant-hole injectors (length/diameter = 3.5, pitch/diameter = 3.0) at blowing ratios from 0.55 to 1.85 and at a nearly constant density ratio (coolant density/free-stream density) of 0.95. Film cooling effectiveness data are presented for Tu levels ranging from 0.9 to 17 percent at a constant free-stream Reynolds number based on injection hole diameter of 19,000. Results show that elevated levers of free-stream turbulence reduce film cooling effectiveness by up to 70 percent in the region directly downstream of the injection hole due to enhanced mixing. At the same time, high free-stream turbulence also produces a 50-100 percent increase in film cooling effectiveness in the region between injection holes. This is due to accelerated spanwise diffusion of the cooling fluid, which also produces an earlier merger of the coolant jets from adjacent holes.
RP Bons, JP (reprint author), USAF,WRIGHT LAB,AERO PROPULS & POWER DIRECTORATE,WRIGHT PATTERSON AFB,OH 45433, USA.
NR 14
TC 27
Z9 28
PU ASME-AMER SOC MECHANICAL ENG
PI NEW YORK
PA 345 E 47TH ST, NEW YORK, NY 10017
SN 0889-504X
J9 J TURBOMACH
JI J. Turbomach.-Trans. ASME
PD OCT
PY 1996
VL 118
IS 4
BP 814
EP 825
PG 12
WC Engineering, Mechanical
SC Engineering
GA VP982
UT WOS:A1996VP98200023
ER

PT J
AU Kozak, J
   Rajurkar, KP
   Balkrishna, R
AF Kozak, J
   Rajurkar, KP
   Balkrishna, R
TI Study of Electrochemical Jet Machining process
SO JOURNAL OF MANUFACTURING SCIENCE AND ENGINEERING-TRANSACTIONS OF THE
   ASME
LA English
DT Article
AB Jet Electrochemical Machining (ECJM) employs a jet of electrolyte for anodic dissolution of workpiece material. ECJM is extensively used for drilling small cooling holes in aircraft turbine blades and for producing maskless patterns for microelectronics parts. ECJM process drills small diameter holes and complex shape holes without the use of a profile electrode. One of the most significant problems facing ECJM riser industries is the precise control of the process. A theoretical analysis of the process and a corresponding model are required for the development of an appropriate control system. This paper presents a mathematical model for determining the relationship between the machining rate and working conditions (electrolyte jet flow velocity, jet length, electrolyte properties, and voltage) of ECJM. This model describes a distribution of electric field and the effect of change of conductivity of electrolyte (caused by heating) on the process performance. A maximum dissolution rate is determined from the allowable increase of electrolyte temperature. Experimental verification of theoretical results is also presented.
RP Kozak, J (reprint author), UNIV NEBRASKA,NONTRADIT MFG RES CTR,LINCOLN,NE 68588, USA.
NR 11
TC 19
Z9 20
PU ASME-AMER SOC MECHANICAL ENG
PI NEW YORK
PA 345 E 47TH ST, NEW YORK, NY 10017
SN 1087-1357
J9 J MANUF SCI E-T ASME
JI J. Manuf. Sci. Eng.-Trans. ASME
PD NOV
PY 1996
VL 118
IS 4
BP 490
EP 498
DI 10.1115/1.2831058
PG 9
WC Engineering, Manufacturing; Engineering, Mechanical
SC Engineering
GA VV334
UT WOS:A1996VV33400004
ER

PT J
AU Anacleto, P
   Heitor, MV
   Moreira, ALN
AF Anacleto, P
   Heitor, MV
   Moreira, ALN
TI The mean and turbulent flowfields in a model RQL gas-turbine combustor
SO EXPERIMENTS IN FLUIDS
LA English
DT Article
ID VELOCITY CHARACTERISTICS; FLOW
AB This paper presents a study of the flow patterns typical of ''Rich-burn, Quick-quench, Lean burn'', RQL, gas-turbine combustors based on detailed velocity measurements of the flow in a water model of a can-type combustor.
   The flow split along the model combustor has been adequately established in order to simulate the real combusting flows. A laser-Doppler velocimeter has been used to analyse the development of the axial, radial and tangential, mean and turbulent velocity components along the combustor and the results are provided for the rich, quench and lean zones. The analysis includes consideration of four different combustor configurations, which allowed to perform a parametric study in terms of the flow boundary conditions and flow split. The intensity of the primary recirculation zone, the penetration of the dilution jets and the uniformity and swirl level of the flow at the outlet of the model are studied for the various configurations, and the related implications for the design of practical combustors are discussed.
C1 Univ Tecn Lisboa, DEPT MECH ENGN, INST SUPER TECN, P-1096 LISBON, PORTUGAL.
NR 33
TC 5
Z9 5
PU SPRINGER
PI NEW YORK
PA 233 SPRING ST, NEW YORK, NY 10013 USA
SN 0723-4864
J9 EXP FLUIDS
JI Exp. Fluids
PD DEC
PY 1996
VL 22
IS 2
BP 153
EP 164
DI 10.1007/s003480050033
PG 12
WC Engineering, Mechanical; Mechanics
SC Engineering; Mechanics
GA VZ009
UT WOS:A1996VZ00900008
ER

PT J
AU Hashem, AM
   Stover, D
   Buchkremer, HP
   ElMagd, E
AF Hashem, AM
   Stover, D
   Buchkremer, HP
   ElMagd, E
TI Influence of the heat treatments on creep behaviour of nickel aluminide
   with boron
SO ADVANCED PERFORMANCE MATERIALS
LA English
DT Article
DE creep properties; grain size; heat treatment; nicker aluminide with
   boron
AB The nickel aluminide with boron alloy is being considered for elevated-temperature structural application in particular for jet turbine engine components. The alloy is attractive due to its ease of production, the low cost of its components, and its property advantages relative to superalloys. Therefore, if alloys based on Ni-3 Al are successfully developed, substantial increases in engine performance and efficiency may be realized.
   The creep characteristics of an intermetallic Ni3Al alloy containing boron produced by hot isostatic pressing were investigated in the temperature range 800 to 900 degrees C. Various heat treatments were used to produce different initial grain sizes of this alloy.
   Parameters studied were steady state strain rate, time to fracture, ductility and Larson-Miller parameter. The stress exponent, activation energy for creep and grain size exponent were calculated.
   It was found that by increasing the temperature of the heat treatment, the grain size increased. The results showed that the creep behaviour for this alloy improved as grain size increased. Furthermore, a comparison of the resulting creep data with data obtained from references is discussed.
C1 MENIA UNIV,FAC ENGN & TECHNOL,MENIA 61111,EGYPT.
   IAW,FORSCHUNGSZENTRUM,JULICH,GERMANY.
   RHEIN WESTFAL TH AACHEN,LFW,D-5100 AACHEN,GERMANY.
NR 12
TC 4
Z9 4
PU KLUWER ACADEMIC PUBL
PI DORDRECHT
PA SPUIBOULEVARD 50, PO BOX 17, 3300 AA DORDRECHT, NETHERLANDS
SN 0929-1881
J9 ADV PERFORM MATER
JI Adv. Perform. Mater.
PD JAN
PY 1997
VL 4
IS 1
BP 9
EP 23
DI 10.1023/A:1008672831156
PG 15
WC Materials Science, Multidisciplinary
SC Materials Science
GA WJ214
UT WOS:A1997WJ21400002
ER

PT J
AU Wood, A
   Pilidis, P
AF Wood, A
   Pilidis, P
TI A variable cycle jet engine for ASTOVL aircraft
SO AIRCRAFT ENGINEERING AND AEROSPACE TECHNOLOGY
LA English
DT Article
DE aerospace engineering; design; engines
AB Describes a novel concept in aircraft propulsion: investigates a variable cycle jet engine for a supersonic advanced short take-off vertical landing (ASTOVL) aircraft. The engine is the selective bleed turbofan. The selective bleed turbofan is a two shaft, three compressor, variable cycle gas turbine. At subsonic flight speeds it operates as a medium bypass turbofan. It becomes a low bypass turbofan when flying faster and is capable of supersonic cruise in the dry mode. A preliminary design of an ASTOVL aircraft from Cranfield, the S-95, was used as the vehicle. Outlines the performance of the engine and its integration with the aircraft. Explains off-design engine performance characteristics and describes variable geometry requirements. The major advantage of this engine is that all the components are employed all the time, for all operating modes, thus incurring low weight penalties. Predicts that the aircraft/engine combination will perform in a satisfactory way, meeting most performance targets provided some improvements are carried out.
C1 Cranfield Univ, Sch Mech Engn, Cranfield MK43 0AL, Beds, England.
RP Wood, A (reprint author), Cranfield Univ, Sch Mech Engn, Cranfield MK43 0AL, Beds, England.
NR 10
TC 0
Z9 0
PU MCB UNIV PRESS LTD
PI BRADFORD
PA 60/62 TOLLER LANE, BRADFORD BD8 9BY, W YORKSHIRE, ENGLAND
SN 0002-2667
J9 AIRCR ENG AEROSP TEC
JI Aircr. Eng. Aerosp. Technol.
PY 1997
VL 69
IS 6
BP 534
EP +
DI 10.1108/00022669710186002
PG 7
WC Engineering, Aerospace
SC Engineering
GA YQ732
UT WOS:000071417700004
ER

PT J
AU Ford, T
AF Ford, T
TI Single crystal blades
SO AIRCRAFT ENGINEERING AND AEROSPACE TECHNOLOGY
LA English
DT Article
DE aerospace industry; manufacturing technology
AB Describes the evolution in manufacture of jet engine turbine blades from wrought steel to directional solidification and single crystal growth. Reports on SCORPIO, the single crystal orientation rapid processing and interpretation operation, developed by Rolls-Royce for blade inspection to ensure that each is formed from a single crystal grain with the correct orientation. Also reports the improvement in performance that has been achieved in blade performance.
C1 British Aerosp PLC, Weybridge, Surrey, England.
RP Ford, T (reprint author), British Aerosp PLC, Weybridge, Surrey, England.
NR 0
TC 6
Z9 6
PU MCB UNIV PRESS LTD
PI BRADFORD
PA 60/62 TOLLER LANE, BRADFORD BD8 9BY, W YORKSHIRE, ENGLAND
SN 0002-2667
J9 AIRCR ENG AEROSP TEC
JI Aircr. Eng. Aerosp. Technol.
PY 1997
VL 69
IS 6
BP 564
EP +
DI 10.1108/00022669710186589
PG 4
WC Engineering, Aerospace
SC Engineering
GA YQ732
UT WOS:000071417700009
ER

PT J
AU Tsouris, C
   Neal, SH
   Shah, VM
   Spurrier, MA
   Lee, MK
AF Tsouris, C
   Neal, SH
   Shah, VM
   Spurrier, MA
   Lee, MK
TI Comparison of liquid-liquid dispersions formed by a stirred tank and
   electrostatic spraying
SO CHEMICAL ENGINEERING COMMUNICATIONS
LA English
DT Article
DE stirred tank contactor; electrostatic spraying; liquid-liquid
   dispersions
ID CONE-JET MODE; EMULSION-PHASE CONTACTOR; ELECTRIC-FIELDS; MASS-TRANSFER;
   DROPLETS; DROPS; ELECTROSPRAYS; GENERATION; BREAKAGE; VESSELS
AB Two methods of producing liquid-liquid dispersions are compared in terms of the dispersed phase drop-size, energy requirements, and other properties. In the first method, a stirred-tank contactor, used for laboratory bioprocessing studies, was employed. Experiments were conducted using a 10cm-diameter cylindrical tank, stirred by one or two 5cm-diameter 6-blade Rushton-turbine impellers. The transient drop-size distribution of kerosene in water was measured by a video technique. It was found that (i) the drop-size had not reached steady state even after 10 hrs of agitation, and (ii) the drop-size produced by one impeller was smaller than that produced by two impellers. In the second method aqueous droplets were electrohydrodynamically generated at the tip of a metal capillary under the influence of a pulsed, direct-current (de) voltage. The capillary tube was located co-axially at the center of another tube made of a dielectric (teflon) wall. Kerosene was pumped between the capillary and the outer tube. An electric field was formed between the electrically-grounded capillary tube and an electrified electrode mounted on the external surface of the outer dielectric tube. Positive, sinusoidal-type voltage pulses in the range of 10-25 kV at frequency between 3.4 and 3.7 kHz were applied and the electric current was measured. The size of the drops ejected from the capillary was measured by a laser light scattering facility and found to be in the range 1 to 100 mu m. Single and multiple spraying cones were observed depending on the aqueous-phase flow-rate. Smaller drop-size was obtained when multiple-cone spraying occurred. Energy calculations showed that dilute dispersions can be produced more efficiently by electrostatic spraying than by mechanical agitation.
C1 Oak Ridge Natl Lab, Oak Ridge, TN 37831 USA.
   Wright State Univ, Inst Environm Qual, Dayton, OH 45435 USA.
   Exxon Res & Engn Co, Annandale, NJ 08801 USA.
RP Tsouris, C (reprint author), Oak Ridge Natl Lab, POB 2008, Oak Ridge, TN 37831 USA.
NR 41
TC 5
Z9 5
PU GORDON BREACH SCI PUBL LTD
PI READING
PA C/O STBS LTD, PO BOX 90, READING RG1 8JL, BERKS, ENGLAND
SN 0098-6445
J9 CHEM ENG COMMUN
JI Chem. Eng. Commun.
PY 1997
VL 160
BP 175
EP 197
DI 10.1080/00986449708936612
PG 23
WC Engineering, Chemical
SC Engineering
GA YY486
UT WOS:000072151400010
ER

PT J
AU Garg, VK
   Gaugler, RE
AF Garg, VK
   Gaugler, RE
TI Effect of coolant temperature and mass flow on film cooling of turbine
   blades
SO INTERNATIONAL JOURNAL OF HEAT AND MASS TRANSFER
LA English
DT Article
ID JET
AB A three-dimensional Navier-Stokes code has been used to study the effect of coolant temperature, and coolant to mainstream mass flow ratio on the adiabatic effectiveness of a film-cooled turbine blade. The blade chosen is the VKI rotor with six rows of cooling holes including three rows on the shower head. The mainstream is akin to that under real engine conditions with stagnation temperature = 1900K and stagnation pressure = 3 MPa. Generally, the adiabatic effectiveness is lower for a higher coolant temperature due to nonlinear effects via the compressibility of air. However, over the suction side of shower-head holes, the effectiveness is higher for a higher coolant temperature than that for a lower coolant temperature when the coolant to mainstream mass flow ratio is 5% or more. For a fixed coolant temperature, the effectiveness passes through a minima on the suction side of shower-head holes as the coolant to mainstream mass flow ratio increases, while on the pressure side of shower-head holes, the effectiveness decreases with increase in coolant mass flow due to coolant jet lift-off. In all cases, the adiabatic effectiveness is highly three-dimensional. Copyright (C) 1996 Elsevier Science Ltd.
C1 NASA,LEWIS RES CTR,TURBOMACHINERY FLOW PHYS BRANCH,INTERNAL FLUID MECH DIV,CLEVELAND,OH 44135.
NR 22
TC 22
Z9 25
PU PERGAMON-ELSEVIER SCIENCE LTD
PI OXFORD
PA THE BOULEVARD, LANGFORD LANE, KIDLINGTON, OXFORD, ENGLAND OX5 1GB
SN 0017-9310
J9 INT J HEAT MASS TRAN
JI Int. J. Heat Mass Transf.
PD JAN
PY 1997
VL 40
IS 2
BP 435
EP 445
DI 10.1016/0017-9310(96)00040-3
PG 11
WC Thermodynamics; Engineering, Mechanical; Mechanics
SC Thermodynamics; Engineering; Mechanics
GA VM848
UT WOS:A1997VM84800017
ER

PT J
AU Davis, NT
   McDonell, VG
   Samuelsen, GS
AF Davis, NT
   McDonell, VG
   Samuelsen, GS
TI Effects of cycle operating conditions on combustor performance
SO JOURNAL OF ENGINEERING FOR GAS TURBINES AND POWER-TRANSACTIONS OF THE
   ASME
LA English
DT Article; Proceedings Paper
CT 40th International Gas Turbine and Aeroengine Congress and Exhibition
CY JUN 05-08, 1995
CL HOUSTON, TX
ID SWIRL CUP
AB To mitigate the environmental impact of next-generation gas turbine combustors, the emission performance at each condition throughout the load duty cycle must be optimized. Achieving this with a single combustor geometry may not be possible. Rather, the mixing processes and airflow splits must likely be modified as a function of load in order to (1) abate the emission of oxides of nitrogen, (2) maintain combustion efficiency, and (3) preclude lean blow-out over the entire duty cycle. The present study employs a model combustor to evaluate combustor performance as a function of load and explore the application of variable geometry to optimize performance at each condition. A parametric variation of flow splits is conducted at each load condition by independently adjusting the primary jet area and swirler choke area. The resultant impact on combustor performance is measured and quantified in terms of a cost function. The cost function is defined to increase with improving combustor performance (e.g., improving combustion efficiency and/or declining NOx emissions). Cycle operating conditions are found to alter the response mappings of efficiency and NOx. As a result, the optimal configuration of the combustor changes as the load is varied over the duty cycle. The results provide guidance on the application of active control.
RP Davis, NT (reprint author), UNIV CALIF IRVINE,COMBUST LAB,IRVINE,CA 92697, USA.
NR 7
TC 0
Z9 0
PU ASME-AMER SOC MECHANICAL ENG
PI NEW YORK
PA 345 E 47TH ST, NEW YORK, NY 10017
SN 0742-4795
J9 J ENG GAS TURB POWER
JI J. Eng. Gas. Turbines Power-Trans. ASME
PD JAN
PY 1997
VL 119
IS 1
BP 45
EP 49
DI 10.1115/1.2815560
PG 5
WC Engineering, Mechanical
SC Engineering
GA WH336
UT WOS:A1997WH33600007
ER

PT J
AU Pillsbury, PW
   Ryan, WR
   Moore, JR
AF Pillsbury, PW
   Ryan, WR
   Moore, JR
TI Dual-use conversion of a High-Mach-Number jet engine test cell for
   industrial gas turbine low-emission combustor development
SO JOURNAL OF ENGINEERING FOR GAS TURBINES AND POWER-TRANSACTIONS OF THE
   ASME
LA English
DT Article; Proceedings Paper
CT 40th International Gas Turbine and Aeroengine Congress and Exhibition
CY JUN 05-08, 1995
CL HOUSTON, TX
AB With the recent trend of reducing U.S. military expenditures, it has become desirable to develop dual use of certain Department of Defense facilities. These efforts have a commercial purpose, while still retaining a military benefit. The goals of these efforts are to make U.S. business more competitive in world markets, to develop the technology to solve pressing national problems, and to maintain intact the necessary talent pool and equipment for possible military needs. In a recent initiative described in this paper, test cell equipment at the Arnold Engineering Development Center, Arnold AFB, Tennessee, was modified and expanded to allow development by the Westinghouse Electric Corporation of low-emission combustors for heavy-duty gas turbines for commercial power generation.
C1 SVERDRUP TECHNOL INC,AEDC GRP,ARNOLD AFB,TN 37389.
RP Pillsbury, PW (reprint author), WESTINGHOUSE ELECT CORP,COMBUST TURBINE ENGN,ORLANDO,FL 32826, USA.
NR 3
TC 0
Z9 0
PU ASME-AMER SOC MECHANICAL ENG
PI NEW YORK
PA 345 E 47TH ST, NEW YORK, NY 10017
SN 0742-4795
J9 J ENG GAS TURB POWER
JI J. Eng. Gas. Turbines Power-Trans. ASME
PD JAN
PY 1997
VL 119
IS 1
BP 58
EP 65
DI 10.1115/1.2815562
PG 8
WC Engineering, Mechanical
SC Engineering
GA WH336
UT WOS:A1997WH33600009
ER

PT J
AU Amin, EM
   Andrews, GE
   Pourkashnian, M
   Williams, A
   Yetter, RA
AF Amin, EM
   Andrews, GE
   Pourkashnian, M
   Williams, A
   Yetter, RA
TI A computational study of pressure effects on pollutant generation in gas
   turbine combustors
SO JOURNAL OF ENGINEERING FOR GAS TURBINES AND POWER-TRANSACTIONS OF THE
   ASME
LA English
DT Article; Proceedings Paper
CT 40th International Gas Turbine and Aeroengine Congress and Exhibition
CY JUN 05-08, 1995
CL HOUSTON, TX
ID FLAMES; JET
AB A numerical study of the effect of pressure on the formation of NOx and soot in an axisymmetric 30 deg counterrotating axial swirler lean low-NOx gas turbine combustor has been conducted. This has previously been studied experimentally and this CFD investigation was undertaken to explain the higher than expected NOx emissions. The combustion conditions selected for the present study were 300 K inlet air, 0.4 overall equivalence ratio, and pressures of 1 and 10 bar. The numerical model used here involved the solution of time-averaged governing equations wing an elliptic flow-field solver. The turbulence was modeled using algebraic stress modeling (ASM). The thermochemical model was based on the laminar flamelet formulation. The consented scalar/assumed pdf approach was used to model the turbulence chemistry interaction. The study was for two pressure cases at 1 and 10 bar. The turbulence-chemistry interaction is closed by assumption of a clipped Gaussian function form for the fluctuations in the mixture function. The kinetic calculations were done separately from the flowfield solver using an opposed laminar diffusion flame code of SANDIA. The temperature and species profiles were made available to the computations through look-up tables. The pollutants studied in this work were soot and NO for which three more additional transport equations are required, namely: averaged soot mass fraction, averaged soot particle number density, and finally averaged NO mass fraction. Soot oxidation was modeled using molecular oxygen only and a strong influence of pressure was predicted. Pressure was shown to have a major effect on soot formation.
C1 PRINCETON UNIV,DEPT MECH & AEROSP ENGN,PRINCETON,NJ 08544.
RP Amin, EM (reprint author), UNIV LEEDS,DEPT FUEL & ENERGY,LEEDS LS2 9JT,W YORKSHIRE,ENGLAND.
NR 32
TC 7
Z9 7
PU ASME-AMER SOC MECHANICAL ENG
PI NEW YORK
PA 345 E 47TH ST, NEW YORK, NY 10017
SN 0742-4795
J9 J ENG GAS TURB POWER
JI J. Eng. Gas. Turbines Power-Trans. ASME
PD JAN
PY 1997
VL 119
IS 1
BP 76
EP 83
DI 10.1115/1.2815565
PG 8
WC Engineering, Mechanical
SC Engineering
GA WH336
UT WOS:A1997WH33600012
ER

PT J
AU Steele, RC
   Jarrett, AC
   Malte, PC
   Tonouchi, JH
   Nicol, DG
AF Steele, RC
   Jarrett, AC
   Malte, PC
   Tonouchi, JH
   Nicol, DG
TI Variables affecting NOx formation in lean-premixed combustion
SO JOURNAL OF ENGINEERING FOR GAS TURBINES AND POWER-TRANSACTIONS OF THE
   ASME
LA English
DT Article; Proceedings Paper
CT 40th International Gas Turbine and Aeroengine Congress and Exhibition
CY JUN 05-08, 1995
CL HOUSTON, TX
AB The formation of NOx in lean-premixed, high-intensity combustion is examined as a function of several of the relevant variables. The variables are the combustion temperature and pressure, fuel type, combustion zone residence time, mixture inlet temperature, reactor surface-to-volume ratio, and inlet jet size. The effects of these variables are examined by using jet-stirred reactors and chemical reactor modeling. The atmospheric pressure experiments have been completed and are fully reported. The results cover the combustion temperature range (measured) of 1500 to 1850 K, and include the following four fuels: methane, ethylene, propane, and carbon monoxide/hydrogen mixtures. The reactor residence time is varied from 1.7 to 7.4 ms, with most of the work done at 3.5 ms. The mixture inlet temperature is taken as 300 and 600 K, and two inlet jet sizes are used. Elevated pressure experiments are reported for pressures up to 7.1 atm for methane combustion at 4.0 ms with a mixture inlet temperature of 300 K. Experimental results are compared to chemical reactor modeling. This is accomplished by using a detailed chemical kinetic mechanism in a chemical reactor model, consisting of a perfectly stirred reactor (PSR) followed by a plug flow reactor (PFR). The methane results are also compared to several laboratory-scale and industrial-scale burners operated at simulated gas turbine engine conditions.
RP Steele, RC (reprint author), UNIV WASHINGTON,DEPT MECH ENGN,SEATTLE,WA 98195, USA.
NR 15
TC 8
Z9 9
PU ASME-AMER SOC MECHANICAL ENG
PI NEW YORK
PA 345 E 47TH ST, NEW YORK, NY 10017
SN 0742-4795
J9 J ENG GAS TURB POWER
JI J. Eng. Gas. Turbines Power-Trans. ASME
PD JAN
PY 1997
VL 119
IS 1
BP 102
EP 107
DI 10.1115/1.2815532
PG 6
WC Engineering, Mechanical
SC Engineering
GA WH336
UT WOS:A1997WH33600015
ER

PT J
AU Mason, A
   Ronnqvist, M
AF Mason, A
   Ronnqvist, M
TI Solution methods for the balancing of jet turbines
SO COMPUTERS & OPERATIONS RESEARCH
LA English
DT Article
ID QUADRATIC ASSIGNMENT
AB Turbine balancing is an important and regular maintenance operation at airline companies. As a result of manufacturing inaccuracies, variations occur in the weights of the blades that can, in turn, lead to significant out-of-balance forces on the engine. The overall time required for balancing can be decreased significantly if the best placement of turbine blades is first determined mathematically. This problem is formulated as a variation of the quadratic assignment problem and a number of solution schemes are investigated. A neighbourhood search algorithm is found to outperform the other solution approaches significantly when applied to data from a major South Pacific airline. The neighbourhood search algorithm can be combined with various strategies to initialize starting points. The use of starting points obtained from a Lagrangean dual scheme is shown to improve results for large problems. Copyright (C) 1997 Elsevier Science Ltd
RP Mason, A (reprint author), UNIV AUCKLAND,SCH ENGN,DEPT ENGN SCI,PB 92019,AUCKLAND,NEW ZEALAND.
NR 21
TC 7
Z9 8
PU PERGAMON-ELSEVIER SCIENCE LTD
PI OXFORD
PA THE BOULEVARD, LANGFORD LANE, KIDLINGTON, OXFORD, ENGLAND OX5 1GB
SN 0305-0548
J9 COMPUT OPER RES
JI Comput. Oper. Res.
PD FEB
PY 1997
VL 24
IS 2
BP 153
EP 167
DI 10.1016/S0305-0548(96)00047-0
PG 15
WC Computer Science, Interdisciplinary Applications; Engineering,
   Industrial; Operations Research & Management Science
SC Computer Science; Engineering; Operations Research & Management Science
GA WB959
UT WOS:A1997WB95900006
ER

PT J
AU Craft, TJ
   Launder, BE
   Suga, K
AF Craft, TJ
   Launder, BE
   Suga, K
TI Prediction of turbulent transitional phenomena with a nonlinear
   eddy-viscosity model
SO INTERNATIONAL JOURNAL OF HEAT AND FLUID FLOW
LA English
DT Article; Proceedings Paper
CT Engineering-Foundation Turbulent Heat Transfer Conference
CY MAR 10-15, 1996
CL SAN DIEGO, CA
DE turbulence model; non-linear eddy viscosity; transition; turbine blade
ID IMPINGING JET; FLOW; SIMULATION; FIELD
AB This paper describes a new nonlinear eddy-viscosity model of turbulence designed with a view to predicting flow far from equilibrium, including transition. The scheme follows earlier UMIST practice in adopting a cubic relation between the stress and the strain/vorticity tensors but broadens the range of flows to which the model applies by including a third transport equation for an anisotropy parameter of the stress field. Applications are shown for transition on a flat plate at different levels of free-stream turbulence, for the normal impingement of a turbulent jet on a flat plate, and for the flow around a turbine blade. The model is shown to generate much more realistic predictions than what is said to be the best of the linear eddy-viscosity schemes. (C) 1997 by Elsevier Science Inc.
C1 UNIV MANCHESTER,INST SCI & TECHNOL,DEPT MECH ENGN,MANCHESTER M60 1QD,LANCS,ENGLAND.
NR 28
TC 79
Z9 84
PU ELSEVIER SCIENCE INC
PI NEW YORK
PA 655 AVENUE OF THE AMERICAS, NEW YORK, NY 10010
SN 0142-727X
J9 INT J HEAT FLUID FL
JI Int. J. Heat Fluid Flow
PD FEB
PY 1997
VL 18
IS 1
BP 15
EP 28
DI 10.1016/S0142-727X(96)00145-2
PG 14
WC Thermodynamics; Engineering, Mechanical; Mechanics
SC Thermodynamics; Engineering; Mechanics
GA WJ648
UT WOS:A1997WJ64800003
ER

PT J
AU Khor, KA
   Jana, S
AF Khor, KA
   Jana, S
TI Pulsed laser processing of plasma sprayed thermal barrier coatings
SO JOURNAL OF MATERIALS PROCESSING TECHNOLOGY
LA English
DT Article
DE plasma spraying; thermal barrier coating; ceramics; coating; zirconia
   alloys; surface modification
ID MECHANISMS
AB The requirements for thermal barrier coatings on turbine blades in jet engines and gas turbines are stringent due to the extreme temperatures and constant thermal cycling that demand a material with excellent thermal shock resistant and thermal insulation properties. Plasma sprayed zirconia alloys have been found to fit this role with some degrees of success. However, the presence of surface pores and a network of inter-connecting micropores within the coatings accentuates the oxidation of the bond coat, often leading to spallation of the ceramic coat. A pulsed mode Nd:YAG laser was used in the present study to process plasma sprayed zirconia alloy coatings. The results indicated the effective melting of the ceramic layer that yielded a shiny surface finish. Scanning electron microscopy observation of the fractured surfaces revealed distinct zones comprised of columnar grains, granular structures similar to that of sintered ceramics and the typical lamellar structure of plasma sprayed ceramic coatings. The crack area and depressions formed were quantified using an image and analyser. The results show that the average crack area in the treated surface increases with increasing laser energy density. However, the average area of depressions in the treated surface appears to be independent of the laser energy density input. (C) 1997 Elsevier Science S.A.
RP Khor, KA (reprint author), NANYANG TECHNOL UNIV,SCH MECH & PROD ENGN,SINGAPORE 639798,SINGAPORE.
RI Khor, Khiam Aik (Michael)/B-6929-2009
NR 14
TC 23
Z9 24
PU ELSEVIER SCIENCE SA LAUSANNE
PI LAUSANNE
PA PO BOX 564, 1001 LAUSANNE, SWITZERLAND
SN 0924-0136
J9 J MATER PROCESS TECH
JI J. Mater. Process. Technol.
PD APR
PY 1997
VL 66
IS 1-3
BP 4
EP 8
DI 10.1016/S0924-0136(96)02418-1
PG 5
WC Engineering, Industrial; Engineering, Manufacturing; Materials Science,
   Multidisciplinary
SC Engineering; Materials Science
GA XH578
UT WOS:A1997XH57800002
ER

PT J
AU Cho, HH
   Goldstein, RJ
AF Cho, HH
   Goldstein, RJ
TI Total-coverage discrete hole wall cooling
SO JOURNAL OF TURBOMACHINERY-TRANSACTIONS OF THE ASME
LA English
DT Article; Proceedings Paper
CT 40th International Gas Turbine and Aeroengine Congress and Exhibition
CY JUN 05-08, 1995
CL HOUSTON, TX
AB The present study investigates heat/mass transfer for flow through perforated plates for application to combustor wall and turbine blade film cooling. The experiments are conducted for hole length-to-diameter ratios of 0.68 to 1.5, for hole pitch-to-diameter ratios of 1.5 and 3.0, for gap distance between two parallel perforated plates of 0 to 3 hole diameters, and for Reynolds numbers of 60 to 13,700. Local heat/mass transfer coefficients near and inside the cooling holes are obtained using a naphthalene sublimation technique. Detailed knowledge of the local transfer coefficients is essential to analyze thermal stress in turbine components. The results indicate that the heat/mass transfer coefficients inside the hole surface vary significantly due to flow separation and reattachment. The transfer coefficient near the reattachment point is about four and half times that for a fully developed circular tube flow. The heat/mass transfer coefficient on the leeward surface has the same order as that on the windward surface because of a strong recirculation flow between neighboring jets from the array of holes. For flow through two in-line layers, the transfer coefficient affected by the gap spacing is approximately 100 percent higher on the windward surface of the second wall and is about 20 percent lower on the inside hole surface than that with a single layer. The transfer coefficient on the leeward surface is not affected by upstream flow conditions due probably to strong recirculation in the wake flow.
C1 UNIV MINNESOTA,DEPT MECH ENGN,MINNEAPOLIS,MN 55455.
RP Cho, HH (reprint author), YONSEI UNIV,DEPT ENGN MECH,SEOUL 120749,SOUTH KOREA.
NR 14
TC 10
Z9 10
PU ASME-AMER SOC MECHANICAL ENG
PI NEW YORK
PA 345 E 47TH ST, NEW YORK, NY 10017
SN 0889-504X
J9 J TURBOMACH
JI J. Turbomach.-Trans. ASME
PD APR
PY 1997
VL 119
IS 2
BP 320
EP 329
PG 10
WC Engineering, Mechanical
SC Engineering
GA WW742
UT WOS:A1997WW74200018
ER

PT J
AU Du, H
   Ekkad, S
   Han, JC
AF Du, H
   Ekkad, S
   Han, JC
TI Effect of unsteady wake with trailing edge coolant ejection on detailed
   heat transfer coefficient distributions for a gas turbine blade
SO JOURNAL OF HEAT TRANSFER-TRANSACTIONS OF THE ASME
LA English
DT Article
ID FLUX MEASUREMENTS; ROTOR BLADE; TURBULENCE; CASCADE; STAGE
AB Detailed heat transfer coefficient diistributions on a turbine blade under the combined effects of trailing edge jets and unsteady wakes at various free-stream conditions are presented using a transient liquid crystal image method. The exit Reynolds number based on the blade axial chord is varied from 5.3 x 10(5) to 7.6 x 10(5) for a five blade linear cascade in a low speed wind tnnnel. Unsteady wakes are produced using a spoked wheel-type wake generator upstream of the linear cascade. Upstream trailing edge jets are simulated by air ejection from holes located on the hollow spokes of the wake generator. The mass flux ratio of the jets to free-stream is varied from 0.0 to 1.0. Results show that the surface heat transfer coefficient increases with an increase in Reynolds number and also increases with the addition of unsteady wakes. Adding grid generated turbulence to the unsteady wake further enhances the blade surface heat transfer coefficients. The trailing edge jets compensate the defect in the velocity profile caused by the unsteady passing wakes and give an increase in free-stream velocity and produce a more uniformly disturbed turbulence intensity profile. The net effect is to increase both the front parts of blade suction and pressure surface heat transfer. However, the jet effect diminishes in and after the transition regions on suction surface, or far away from the leading edge on pressure surface.
C1 TEXAS A&M UNIV,DEPT MECH ENGN,TURBINE HEAT TRANSFER LAB,COLLEGE STN,TX 77843.
RI Ekkad, Srinath/E-9112-2014
NR 21
TC 16
Z9 16
PU ASME-AMER SOC MECHANICAL ENG
PI NEW YORK
PA 345 E 47TH ST, NEW YORK, NY 10017
SN 0022-1481
J9 J HEAT TRANS-T ASME
JI J. Heat Transf.-Trans. ASME
PD MAY
PY 1997
VL 119
IS 2
BP 242
EP 248
DI 10.1115/1.2824216
PG 7
WC Thermodynamics; Engineering, Mechanical
SC Thermodynamics; Engineering
GA XB119
UT WOS:A1997XB11900016
ER

PT J
AU Sampson, ER
   Zwetsloot, MP
AF Sampson, ER
   Zwetsloot, MP
TI Arc spray process for the aircraft and stationary gas turbine industry
SO JOURNAL OF THERMAL SPRAY TECHNOLOGY
LA English
DT Article
DE aircraft overhaul; arc spray; process benefits
AB Technological advances in are spray have produced a system that competes favorably with other thermal spray processes. In the past, are spray was thought of as a process for very large parts that need thick buildups, However, an attachment device known as the are jet system has been developed that focuses the pattern and accelerates the particles. This attachment device, coupled with the introduction of metal-cored wires that provide the same chemistries as plasma-sprayed powders, provides application engineers with a viable economic alternative to existing spray methods, A comparative evaluation of a standard production plasma spray system was conducted with the are spray process using the attachment device, This evaluation was conducted by an airline company on four major parts coated with nickel-aluminum. Results show that, for these applications, the are spray process offers several benefits.
C1 TAFA INC,CONCORD,NY.
   TAFA INC,AMSTERDAM,NETHERLANDS.
NR 3
TC 5
Z9 5
PU ASM INTERNATIONAL
PI MATERIALS PARK
PA SUBSCRIPTIONS SPECIALIST CUSTOMER SERVICE, MATERIALS PARK, OH 44073-0002
SN 1059-9630
J9 J THERM SPRAY TECHN
JI J. Therm. Spray Technol.
PD JUN
PY 1997
VL 6
IS 2
BP 150
EP 152
DI 10.1007/s11666-997-0006-8
PG 3
WC Materials Science, Coatings & Films
SC Materials Science
GA XD633
UT WOS:A1997XD63300011
ER

PT J
AU Holste, F
AF Holste, F
TI An equivalent source method for calculation of the sound radiated from
   aircraft engines
SO JOURNAL OF SOUND AND VIBRATION
LA English
DT Article
ID FIELDS; BODIES
AB A theoretical/numerical method is described to predict the radiated sound field of a propfan model by using the pressure fluctuations measured in the exit plane (near held). The prediction scheme is based on the equivalent source method, which is extended to include the effects of the mean flow conditions of an aircraft engine. In a first model, a uniform flow is assumed in the jet exit flow as well as in the external flow. The comparison between the calculated and measured sound fields shows good agreement for the maximum sound pressure levels, but differences were observed, in the directivity characteristics, which are mainly caused by the different velocities in the jet and the external how (wind tunnel flow). To account approximately for the non-uniform flow conditions, the total sound field was divided into two regions with different velocities. Different sets of equivalent sources were employed to describe the sound propagation in the first two flow regions. With this model, very good agreement was achieved between predicted and measured maximum sound levels as well as directivity characteristics. The prediction method can in principle be applied to arbitrary geometries and, therefore, also to other aeroengines, such as compressors, fans and turbines. (C) 1997 Academic Press Limited.
C1 DEUTSCH FORSCH ANSTALT LUFT & RAUMFAHRT EV,ABT TURBULENZFORSCH,D-10623 BERLIN,GERMANY.
NR 23
TC 9
Z9 9
PU ACADEMIC PRESS LTD
PI LONDON
PA 24-28 OVAL RD, LONDON, ENGLAND NW1 7DX
SN 0022-460X
J9 J SOUND VIB
JI J. Sound Vibr.
PD JUN 19
PY 1997
VL 203
IS 4
BP 667
EP 695
DI 10.1006/jsvi.1996.0891
PG 29
WC Acoustics; Engineering, Mechanical; Mechanics
SC Acoustics; Engineering; Mechanics
GA XF788
UT WOS:A1997XF78800008
ER

PT J
AU Nakabe, K
   Inaoka, K
   Ai, T
   Suzuki, K
AF Nakabe, K
   Inaoka, K
   Ai, T
   Suzuki, K
TI Flow visualization of longitudinal vortices induced by an inclined
   impinging jet in a crossflow - Effective cooling of high temperature gas
   turbine blades
SO ENERGY CONVERSION AND MANAGEMENT
LA English
DT Article; Proceedings Paper
CT RAN 95 / International Symposium on Advanced Energy Conversion Systems
   and Related Technologies
CY DEC 04-06, 1995
CL NAGOYA, JAPAN
SP Nagoya Univ, Res Ctr Adv Energy Convers, Soc Chem Engn Japan, Heat Transfer Soc Japan, Combust Soc Japan
DE impinging jet; vortex generator; longitudinal vortex; flow
   visualization; heat transfer enhancement; PTV
ID TURBULENT BOUNDARY-LAYER; HEAT-TRANSFER; CIRCULAR JET; AIR-JET;
   IMPINGEMENT
AB One of the most fundamental principles to improve the energy conversion efficiency is to raise the working temperature of a gas turbine. In order to realize high temperature gas turbines, development of effective cooling system of turbine blades is indispensable. The attention was paid to the utilization of longitudinal vortices to enhance the heat transfer from the inner surfaces of turbine blades. Effectiveness of longitudinal vortices in enhancing wall heat transfer were already confirmed for the case of a disturbed hat plate boundary layer with the insertion of a wing-type vortex generator (WVG) attached to a large-eddy-break-up (LEBU) plate. Pressure loss due to a form drag of the WVG, however, was not small. Then, longitudinal vortices generated by an inclined jet (VG jet) into crossflow have been examined to apply for effective cooling of gas turbine blades. Flow visualization and heat transfer experiments were conducted for a duct flow including longitudinal vortices without the insertion of any body in addition to a conventional impinging jet with crossflow. It was experimentally demonstrated that jet impingement is effective for heat transfer augmentation even in the case with crossflow, and that the longitudinal vortices have been confirmed to be generated by the insertion of the VG jet. The generated vortices are expected to effectively enhance the heat transfer from the inner surface of the blades of a gas turbine. (C) 1997 Elsevier Science Ltd.
RP Nakabe, K (reprint author), KYOTO UNIV,DEPT ENGN MECH,SAKYO KU,YOSHIDA HONMACHI,KYOTO 60601,JAPAN.
NR 24
TC 5
Z9 7
PU PERGAMON-ELSEVIER SCIENCE LTD
PI OXFORD
PA THE BOULEVARD, LANGFORD LANE, KIDLINGTON, OXFORD, ENGLAND OX5 1GB
SN 0196-8904
J9 ENERG CONVERS MANAGE
JI Energy Conv. Manag.
PD JUL-SEP
PY 1997
VL 38
IS 10-13
BP 1145
EP 1153
DI 10.1016/S0196-8904(96)00144-6
PG 9
WC Thermodynamics; Energy & Fuels; Mechanics; Physics, Nuclear
SC Thermodynamics; Energy & Fuels; Mechanics; Physics
GA XA792
UT WOS:A1997XA79200022
ER

PT J
AU Tolpadi, AK
   Hu, IZ
   Correa, SM
   Burrus, DL
AF Tolpadi, AK
   Hu, IZ
   Correa, SM
   Burrus, DL
TI Coupled Lagrangian Monte Carlo PDF-CFD computation of gas turbine
   combustor flowfields with finite rate chemistry
SO JOURNAL OF ENGINEERING FOR GAS TURBINES AND POWER-TRANSACTIONS OF THE
   ASME
LA English
DT Article; Proceedings Paper
CT 41st International Gas Turbine and Aeroengine Congress and Exhibition
CY JUN 10-13, 1996
CL BIRMINGHAM, ENGLAND
ID TURBULENT COMBUSTION; FLOW
AB A coupled Lagrangian Monte Carlo Probability Density Function (PDF) - Eulerian Computational Fluid Dynamics (CFD) technique is presented for calculating steady three-dimensional turbulent reacting flow in a gas turbine combustor. PDF transport methods model turbulence-combustion interactions more accurately than conventional turbulence models with an assumed shape PDF. The PDF transport equation was solved using a Lagrangian particle tracking Monte Carlo (MC) method. The PDF modeled was over composition only. This MC module has been coupled with CONCERT, which is a fully elliptic three-dimensional body-fitted CFD code based on pressure correction techniques. In an earlier paper (Tolpadi et al., 1995), this computational approach was described, but only fast chemistry calculations were presented in a typical aircraft engine combustor. In the present paper, reduced chemistry schemes were incorporated into the MC module that enabled the modeling of finite rate effects in gas turbine flames and therefore the prediction of CO and NOx emissions. With the inclusion of these finite rate effects, the gas temperatures obtained were also more realistic. Initially, a two scalar scheme was implemented that allowed validation against Raman data taken in a recirculating bluff body stabilized CO/H-2/N-2-air flame. Good agreement of the temperature and major species were obtained. Next, finite rate computations were performed in a single annular aircraft engine combustor by incorporating a simple three scalar reduced chemistry scheme for Jet A fuel. This three scalar scheme was an extension of the two scalar scheme for CO/H-2/N-2 fuel. The solutions obtained using the present approach were compared with those obtained using the fast chemistry PDF transport approach (Tolpadi et al., 1995) as well as the presumed shape PDF method. The calculated exhaust gas temperature using the finite rate model showed the best agreement with measurements made by a thermocouple rake. In addition, the CO and NOx emission indices were also computed and compared with corresponding data.
C1 GEN ELECT AIRCRAFT ENGINES,CINCINNATI,OH 45215.
RP Tolpadi, AK (reprint author), GE CO,ELECT RES & DEV CTR,POB 8,SCHENECTADY,NY 12301, USA.
NR 18
TC 11
Z9 11
PU ASME-AMER SOC MECHANICAL ENG
PI NEW YORK
PA 345 E 47TH ST, NEW YORK, NY 10017
SN 0742-4795
J9 J ENG GAS TURB POWER
JI J. Eng. Gas. Turbines Power-Trans. ASME
PD JUL
PY 1997
VL 119
IS 3
BP 519
EP 526
DI 10.1115/1.2817015
PG 8
WC Engineering, Mechanical
SC Engineering
GA XQ142
UT WOS:A1997XQ14200005
ER

PT J
AU Vermeulen, PJ
   Ramesh, V
AF Vermeulen, PJ
   Ramesh, V
TI NOx measurements for combustor with acoustically controlled primary zone
SO JOURNAL OF ENGINEERING FOR GAS TURBINES AND POWER-TRANSACTIONS OF THE
   ASME
LA English
DT Article; Proceedings Paper
CT 41st International Gas Turbine and Aeroengine Congress and Exhibition
CY JUN 10-13, 1996
CL BIRMINGHAM, ENGLAND
ID CROSS-FLOW; AIR-JETS; ENTRAINMENT
AB Successful NOx measurements at the end of the primary zone of a small tubular combustor of conventional gas turbine design, employing acoustically controlled primary zone air-jet mixing processes, have been made at scaled 1/4 and 1/8 load operating conditions. Testing at 1/8 load significantly increased the effective strength of the acoustic drive, which strongly improved the mixing by the acoustically driven primary zone air-jets. The acoustic drive caused partial blockage of the combustor primary zone airflow. This increased the equivalence ratio and the gas temperature, and made the gas temperature distribution more uniform, except for lean conditions at 1/8 load, in the plane of the NOx measurements. This explained the measured greater NOx ''with-drive,'' and the distinctly more uniform NOx distribution, which confirmed that mixing was acoustically augmented. The acoustically produced changes were greater at 1/8 load. The acoustic drive significantly changed the combustor operating characteristic so far as mean NOx was concerned, and under lean conditions at 1/8 load mean NOx was reduced, indicating that a value of 10 ppm is possible (a 50 percent reduction).
RP Vermeulen, PJ (reprint author), UNIV CALGARY,DEPT MECH ENGN,2500 UNIV DR NW,CALGARY,AB T2N 1N4,CANADA.
NR 28
TC 1
Z9 1
PU ASME-AMER SOC MECHANICAL ENG
PI NEW YORK
PA 345 E 47TH ST, NEW YORK, NY 10017
SN 0742-4795
J9 J ENG GAS TURB POWER
JI J. Eng. Gas. Turbines Power-Trans. ASME
PD JUL
PY 1997
VL 119
IS 3
BP 559
EP 565
DI 10.1115/1.2817021
PG 7
WC Engineering, Mechanical
SC Engineering
GA XQ142
UT WOS:A1997XQ14200010
ER

PT J
AU Anagnostopoulos, J
   Bergeles, G
AF Anagnostopoulos, J
   Bergeles, G
TI Numerical investigation of the grinding process in a beater wheel mill
   with classifier
SO JOURNAL OF ENGINEERING FOR GAS TURBINES AND POWER-TRANSACTIONS OF THE
   ASME
LA English
DT Article
ID LADEN GAS-FLOWS; ROUND JET; PARTICLE; EROSION; TURBULENT; TURBINES;
   MODEL
AB A numerical investigation is presented for a two-dimensional simulation of the gas flow field and of the dynamic behavior of lignite particles inside Beater Wheel mills with classifier, installed in large coal-fired plants. A large number of representative particles are tracked using Lagrangian equations of motion, in combination with a stochastic model for particle turbulent dispersion. All the important mechanisms associated with the particle motion through the mill (particle-surface collisions and rebounding phenomena, fuel moisture evaporation and erosion wear of internal surfaces) are modeled. A special model is constructed to simulate the fragmentation of impacting particles and to calculate the size distribution of the final mill product. The models are regulated on the basis of available data from grinding mills of the Greek lignite power stations. The numerical code is capable of predicting the locations of significant erosion and to estimate the amount of particle mass that circulates through the mill via the classifying chamber. Mean impact velocity and impingement angle distributions along all the internal surfaces are also provided. The results indicate remarkable differences in the extent of the erosion caused at different locations of the mill. Also, the significant role of the leading blades arrangement inside the classifier on its classification performance and efficiency is elucidated.
RP Anagnostopoulos, J (reprint author), NATL TECH UNIV ATHENS,DEPT MECH ENGN,LAB AERODYNAM,ZOGRAFOS 15700,ATHENS,GREECE.
NR 29
TC 2
Z9 2
PU ASME-AMER SOC MECHANICAL ENG
PI NEW YORK
PA 345 E 47TH ST, NEW YORK, NY 10017
SN 0742-4795
J9 J ENG GAS TURB POWER
JI J. Eng. Gas. Turbines Power-Trans. ASME
PD JUL
PY 1997
VL 119
IS 3
BP 723
EP 733
DI 10.1115/1.2817049
PG 11
WC Engineering, Mechanical
SC Engineering
GA XQ142
UT WOS:A1997XQ14200032
ER

PT J
AU Harefors, M
AF Harefors, M
TI Application of H-infinity robust control to the RM12 jet engine
SO CONTROL ENGINEERING PRACTICE
LA English
DT Article
DE gas turbines; aerospace control; propulsion control; multivariable
   control; H-infinity control; robust control
AB Turbojet engines are becoming increasingly complex, with more control variables, to meet future demands on performance, fuel consumption and functionality. To utilise the potential of the engines, it is also necessary to use more advanced control concepts than are conventionally used today. The trend is towards control concepts often referred to as 'Smart Engines'. Multivariable controllers are most often the core of these systems.
   A multivariable control concept for a jet engine is proposed and investigated in this paper. The feedback control law is based on H-infinity-design. The control concept is applied to the RM12 jet engine for the Swedish fighter aircraft JAS39 Gripen in a research program for future advanced control. The controller has so far been developed for the core engine operating range, at sea-level static conditions, and evaluated via simulation with a detailed non-linear model. This evaluation clearly shows the potential of using more advanced control methods in the area of jet engine control. Finally, suggestions on how to continue the research program towards a future advanced control concept are given. Copyright (C) 1997 Elsevier Science Ltd.
C1 CHALMERS UNIV TECHNOL,CONTROL ENGN LAB,GOTHENBURG,SWEDEN.
RP Harefors, M (reprint author), VOLVO AERO CORP,MIL ENGINES DIV,ADV PROGRAMS & BUSINESS DEV,S-46181 TROLLHATTAN,SWEDEN.
NR 21
TC 9
Z9 9
PU PERGAMON-ELSEVIER SCIENCE LTD
PI OXFORD
PA THE BOULEVARD, LANGFORD LANE, KIDLINGTON, OXFORD, ENGLAND OX5 1GB
SN 0967-0661
J9 CONTROL ENG PRACT
JI Control Eng. Practice
PD SEP
PY 1997
VL 5
IS 9
BP 1189
EP 1201
DI 10.1016/S0967-0661(97)84358-4
PG 13
WC Automation & Control Systems; Engineering, Electrical & Electronic
SC Automation & Control Systems; Engineering
GA XW579
UT WOS:A1997XW57900001
ER

PT J
AU Thole, KA
   Gritsch, M
   Schulz, A
   Wittig, S
AF Thole, KA
   Gritsch, M
   Schulz, A
   Wittig, S
TI Effect of a crossflow at the entrance to a film-cooling hole
SO JOURNAL OF FLUIDS ENGINEERING-TRANSACTIONS OF THE ASME
LA English
DT Article
AB Understanding the complex flow of jets issuing into a crossflow from an inclined hole that has a short length-to-diameter ratio is relevant for film-cooling applications on gas turbine blades. In particular this experimental study focused on the effect of different velocities in a coflowing channel at the cooling hole entrance. Flows on both sides of the cooling hole (entrance and exit) were parallel and in the same direction. With the blowing ratio and the mainstream velocity at the hole exit remaining fixed, only the flow velocity in the channel at the hole entrance was varied. The Mach number at the hole entrance was varied between 0 < Ma(c) < 0.5, while the Mach number at the hole exit remained constant at Ma(infinity) = 0.25. The velocity ratio and density ratio of the jet were unify giving a blowing ratio and momentum flux ratio also of unity. The single, scaled-lip film-cooling hole was inclined at 30 deg with respect to the mainstream and had a hole length-to-diameter ratio of L/D = 6. Flowfield measurements were made inside the hole, at the hole inlet and exit, and in the near-hole region where the jet interacted with the crossflow at the hole exit. The results show that for entrance crossflow Mach numbers of Ma(c) = 0 and 0.5, a separation region occurs on the leeward and windward side of the cooling hole entrances, respectively. As a result of this separation region, the cooling jet exits in a skewed manner with very high turbulence levels.
C1 UNIV KARLSRUHE, INST THERM STROMUNGSMASCHINEN, KARLSRUHE, GERMANY.
NR 14
TC 23
Z9 24
PU ASME-AMER SOC MECHANICAL ENG
PI NEW YORK
PA THREE PARK AVE, NEW YORK, NY 10016-5990 USA
SN 0098-2202
J9 J FLUID ENG-T ASME
JI J. Fluids Eng.-Trans. ASME
PD SEP
PY 1997
VL 119
IS 3
BP 533
EP 540
DI 10.1115/1.2819277
PG 8
WC Engineering, Mechanical
SC Engineering
GA YA270
UT WOS:A1997YA27000008
ER

PT J
AU Sieros, G
   Stamatis, A
   Mathioudakis, K
AF Sieros, G
   Stamatis, A
   Mathioudakis, K
TI Jet engine component maps for performance modeling and diagnosis
SO JOURNAL OF PROPULSION AND POWER
LA English
DT Article
AB This paper describes an effort to model the performance maps of compressors and turbines (i.e., the relation between mass flow, pressure ratio, and efficiency), using analytical functions. Analytical functions are fitted to the available experimental data using a least-squares-type approach for determining the parameters of the fitting function, The success of using a particular function for an application is assessed through a suitably defined mean error of the model, Apart from presenting the method for setting up these analytical representations, applications to performance modeling and fault diagnosis are discussed. The change in model parameters is used to characterize changes of the engine condition and possibly diagnose occurring faults. The impact of introducing analytical component models into overall engine computer models, replacing a tabulated form of the component maps, is also discussed.
RP Sieros, G (reprint author), NATL TECH UNIV ATHENS,DEPT ENGN MECH,LAB THERMAL TURBOMACHINES,FLUIDS SECT,GR-15710 ATHENS,GREECE.
NR 13
TC 11
Z9 13
PU AMER INST AERONAUT ASTRONAUT
PI RESTON
PA 1801 ALEXANDER BELL DRIVE, STE 500, RESTON, VA 22091
SN 0748-4658
J9 J PROPUL POWER
JI J. Propul. Power
PD SEP-OCT
PY 1997
VL 13
IS 5
BP 665
EP 674
DI 10.2514/2.5218
PG 10
WC Engineering, Aerospace
SC Engineering
GA XW136
UT WOS:A1997XW13600012
ER

PT J
AU deBussac, A
   Gandin, CA
AF deBussac, A
   Gandin, CA
TI Prediction of a process window for the investment casting of dendritic
   single crystals
SO MATERIALS SCIENCE AND ENGINEERING A-STRUCTURAL MATERIALS PROPERTIES
   MICROSTRUCTURE AND PROCESSING
LA English
DT Article
DE modeling; solidification; investment casting; process window
ID GRAIN STRUCTURES; SOLIDIFICATION; GROWTH
AB Large dendritic single crystal blades operating in jet engines or land-based turbines are commonly produced in industrial plants. However, the production cost of some of these parts remains high due to the several types of defect which may appear during the different stages of the investment casting process. The prevention of stray crystal formation during solidification is the main problem which has to be faced by engineers. Analytical developments are first presented in order to define conditions under which single crystal growth is favored. This process window is described in a space where the thermal gradient and the withdrawal speed of a Bridgman furnace apparatus are the controlling parameters. The limits of this process window are then refined in order to determine the influence of other parameters such as the crystallographic orientation of the single dendritic grain, the size of the platform in which the single grain has to extend, the growth kinetics of the dendrite tips, or the existence of a lateral thermal gradient. (C) 1997 Elsevier Science S.A.
C1 ECOLE POLYTECH FED LAUSANNE,MET PHYS LAB,MXG ECUBLENS,CH-1015 LAUSANNE,SWITZERLAND.
   SOC NATL ETUD & CONSTRUCT MOTEURS AVIAT,DEPT MAT PROC,F-92230 GENNEVILLIERS,FRANCE.
NR 15
TC 21
Z9 21
PU ELSEVIER SCIENCE SA LAUSANNE
PI LAUSANNE
PA PO BOX 564, 1001 LAUSANNE, SWITZERLAND
SN 0921-5093
J9 MAT SCI ENG A-STRUCT
JI Mater. Sci. Eng. A-Struct. Mater. Prop. Microstruct. Process.
PD SEP 15
PY 1997
VL 237
IS 1
BP 35
EP 42
DI 10.1016/S0921-5093(97)00081-6
PG 8
WC Nanoscience & Nanotechnology; Materials Science, Multidisciplinary;
   Metallurgy & Metallurgical Engineering
SC Science & Technology - Other Topics; Materials Science; Metallurgy &
   Metallurgical Engineering
GA YA887
UT WOS:A1997YA88700005
ER

PT J
AU Bharani, S
   Singh, SN
   Agrawal, DP
AF Bharani, S
   Singh, SN
   Agrawal, DP
TI Sector model: An approach for experimental studies of gas turbine
   combustors
SO INDIAN JOURNAL OF ENGINEERING AND MATERIALS SCIENCES
LA English
DT Article
ID VELOCITY; FLOW; SWIRL; JETS
AB An attempt has been made to analyze flow in the outer annulus of an annular reverse-flow combustor using a realistic using 120 degrees sector model with realistic design. Velocity distribution has been measured in the outer annulus for two inlet conditions and the flow split through dilution, primary and cooling holes have been evaluated. It is observed that the flow split through the turn-section rows of cooling holes as well as swirlers and the inner annulus does not get affected significantly by the change in the inlet conditions.
RP Bharani, S (reprint author), INDIAN INST TECHNOL,DEPT APPL MECH,NEW DELHI 110016,INDIA.
NR 25
TC 2
Z9 2
PU COUNCIL SCIENTIFIC INDUSTRIAL RESEARCH
PI NEW DELHI
PA PUBL & INFO DIRECTORATE, NEW DELHI 110012, INDIA
SN 0971-4588
J9 INDIAN J ENG MATER S
JI Indian J. Eng. Mat. Sci.
PD OCT
PY 1997
VL 4
IS 5
BP 167
EP 177
PG 11
WC Engineering, Multidisciplinary; Materials Science, Multidisciplinary
SC Engineering; Materials Science
GA YK320
UT WOS:A1997YK32000001
ER

PT J
AU MeherHomji, CB
AF MeherHomji, CB
TI The development of the Junkers Jumo 004B - The world's first production
   turbojet
SO JOURNAL OF ENGINEERING FOR GAS TURBINES AND POWER-TRANSACTIONS OF THE
   ASME
LA English
DT Article; Proceedings Paper
CT 41st International Gas Turbine and Aeroengine Congress and Exhibition
CY JUN 10-13, 1996
CL BIRMINGHAM, ENGLAND
AB This paper describes the pioneering work of Anselm Franz who, while working for the Junkers Engine company in Germany, designed and made operational the world's first production jet engine, the Junkers Jumo 004, which was the powerplant for the formidable Messerschmitt ME 262 fighter. The paper covers the historical background of jet engine development in Germany during the Second World War and discusses design details of this remarkable axial flow 1980 lb (900 kg) thrust engine. The development represented a historic achievement for Anselm Franz and his design team at Junkers. Approximately 6000 engines were built at the end of the Second World War in the face of acute shortages and damage to German industry. The Jumo was brought from conceptual design to production in a span of four years. Franz joined Avco Lycoming in 1952 and worked for 16 years. He retired as Vice President in 1968 after making prolific contributions to the development of several Lycoming engines including the T53, the T55, and the AGT-1500. Anselm Franz passed away at the age of 94 in Stratford, Connecticut. This paper is a modest tribute to a jet engine pioneer who, in spite of his extensive contributions to gas turbine technology, will always be remembered as the man who designed the world's first production turbojet.
RP MeherHomji, CB (reprint author), BECHTEL CORP,HOUSTON,TX 77252, USA.
NR 17
TC 1
Z9 1
PU ASME-AMER SOC MECHANICAL ENG
PI NEW YORK
PA 345 E 47TH ST, NEW YORK, NY 10017
SN 0742-4795
J9 J ENG GAS TURB POWER
JI J. Eng. Gas. Turbines Power-Trans. ASME
PD OCT
PY 1997
VL 119
IS 4
BP 783
EP 789
DI 10.1115/1.2817055
PG 7
WC Engineering, Mechanical
SC Engineering
GA YD474
UT WOS:A1997YD47400003
ER

PT J
AU Holdeman, JD
   Liscinsky, DS
   Oechsle, VL
   Samuelsen, GS
   Smith, CE
AF Holdeman, JD
   Liscinsky, DS
   Oechsle, VL
   Samuelsen, GS
   Smith, CE
TI Mixing of multiple jets with a confined subsonic crossflow .1.
   Cylindrical duct
SO JOURNAL OF ENGINEERING FOR GAS TURBINES AND POWER-TRANSACTIONS OF THE
   ASME
LA English
DT Article; Proceedings Paper
CT 41st International Gas Turbine and Aeroengine Congress and Exhibition
CY JUN 10-13, 1996
CL BIRMINGHAM, ENGLAND
ID FLOW; COMBUSTOR
AB This paper summarizes NASA-supported experimental and computational results on the mixing of a role of jets with a confined subsonic crossflow in a cylindrical duct. The studies from which these results were excerpted investigated flow and geometric variations typical of the complex three-dimension flowfield in the combustion chambers in gas turbine engines. The principal observations were that the momentum-flux ratio and the number of orifices were significant variables. Jet penetration was critical, and jet penetration decreased as either the number of orifices increased or the momentum-flux ratio decreased. It also appeared that jet penetration remained similar with variations in orifice size, shape, spacing, and momentum-flux ratio when the number of orifices was proportional to the square root of the momentum-flux ratio. In the cylindrical geometry, planar variances are very sensitive to events in the near-wall region, so planar-averages must be considered in context with the distributions. The mass-flow ratios and orifices investigated were often very large (mass-flow ratio > 1 and ratio of orifice area-to-mainstream cross-sectional area up to 0.5), and the axial planes of interest were sometimes near the orifice trailing edge. Three-dimensional flow as a key part of efficient mixing and was observed for all configurations. The results shown also seem to indicate that nonreacting dimensionless scalar profiles can emulate the reacting flow equivalence ratio distribution reasonably well. The results cited suggest that further study may not necessarily lead to a universal ''rule of thumb'' for mixer design for low esr emissions, because optimization will likely require an assessment for a specific application.
C1 UNITED TECHNOL RES CTR,E HARTFORD,CT 06108.
   ALLISON ENGINE CO,INDIANAPOLIS,IN 46206.
   UNIV CALIF IRVINE,IRVINE,CA 92717.
   CFD RES CORP,HUNTSVILLE,AL 35805.
RP Holdeman, JD (reprint author), NASA,LEWIS RES CTR,CLEVELAND,OH 44135, USA.
NR 47
TC 31
Z9 33
PU ASME-AMER SOC MECHANICAL ENG
PI NEW YORK
PA 345 E 47TH ST, NEW YORK, NY 10017
SN 0742-4795
J9 J ENG GAS TURB POWER
JI J. Eng. Gas. Turbines Power-Trans. ASME
PD OCT
PY 1997
VL 119
IS 4
BP 852
EP 862
DI 10.1115/1.2817065
PG 11
WC Engineering, Mechanical
SC Engineering
GA YD474
UT WOS:A1997YD47400012
ER

PT J
AU Walters, DK
   Leylek, JH
AF Walters, DK
   Leylek, JH
TI A systematic computational methodology applied to a three-dimensional
   film-cooling flowfield
SO JOURNAL OF TURBOMACHINERY-TRANSACTIONS OF THE ASME
LA English
DT Article
AB Numerical results are presented for a three-dimensional discrete-jet in crossflow problem typical of a realistic film-cooling application in gas turbines. Key aspects of the study include: (1) application of a systematic computational methodology that stresses accurate computational model of the physical problem, including simultaneous, fully elliptic solution of the crossflow, film-hole, and plenum regions; high-quality three-dimensional unstructured grid generation techniques, which have yet to be documented for this class of problems; the use of a high-order discretization scheme to reduce numerical errors significantly; and effective turbulence modeling, (2) a three-way comparison of results to both code validation quality experimental data and a previously documented structured grid simulation; and (3) identification of sources of discrepancy between predicted and measured results, as well as recommendations to alleviate these discrepancies. Solutions were obtained with a multiblock, unstructured/adaptive grid, fully explicit, time-marching, Reynolds-averaged Navier-Stokes code with multigrid, local rime stepping, and residual smoothing type acceleration techniques. The computational methodology was applied to the validation test case of a row of discrete jets opt a flat plate with a streamwise injection angle of 35 deg, and two film-hole length-to-diameter ratios of 3.5 and 1.75. The density ratio for all cases was 2.0, blowing ratio was varied from 0.5 to 2.0, and free-stream turbulence intensity was 2 percent. The results demonstrate that the prescribed computational methodology yields consistently more accurate solutions for this class of problems than previous attempts published in the open literature. Sources of disagreement between measured and computed results have been identified and recommendations made for future prediction of film-cooling problems.
RP Walters, DK (reprint author), CLEMSON UNIV,DEPT MECH ENGN,CLEMSON,SC 29632, USA.
NR 22
TC 58
Z9 62
PU ASME-AMER SOC MECHANICAL ENG
PI NEW YORK
PA 345 E 47TH ST, NEW YORK, NY 10017
SN 0889-504X
J9 J TURBOMACH
JI J. Turbomach.-Trans. ASME
PD OCT
PY 1997
VL 119
IS 4
BP 777
EP 785
PG 9
WC Engineering, Mechanical
SC Engineering
GA YD813
UT WOS:A1997YD81300013
ER

PT J
AU Friedrichs, S
   Hodson, HP
   Dawes, WN
AF Friedrichs, S
   Hodson, HP
   Dawes, WN
TI Aerodynamic aspects of endwall film-cooling
SO JOURNAL OF TURBOMACHINERY-TRANSACTIONS OF THE ASME
LA English
DT Article; Proceedings Paper
CT 41st International Gas Turbine and Aeroengine Congress and Exhibition
CY JUN 10-13, 1996
CL BIRMINGHAM, ENGLAND
ID TURBINE CASCADE; SECONDARY FLOW; JETS
AB This paper describes an investigation of the aerodynamic aspects of endwall film-cooling in which the flow field downstream of a large-scale low-speed linear turbine cascade has been measured The integrated losses and locations of secondary flow features with and without endwall film-cooling have been determined for variations of both the coolant supply pressure and injection location. Together with previous measurements of adiabatic film-cooling effectiveness and surface-flow visualization, these results reveal the nature of the interactions between the ejected coolant and the flow in the blade passage. Measured hole mass flows and a constant static pressure mixing analysis, together with the measured losses, allow the decomposition of the losses into three distinct entropy generation mechanisms: loss generation within the hole, loss generation due to the mixing of the coolant with the mainstream and change in secondary loss generation in the blade passage. Results show that the loss generation within the coolant holes is substantial and that ejection into regions of low static pressure increases the loss per unit coolant mass flow. Ejection upstream of the three-dimensional separation lines on the endwall changes secondary flow and reduces its associated losses. The results show that it is necessary to take the three-dimensional nature of the endwall flow into account in the design of endwall film-cooling configurations.
RP Friedrichs, S (reprint author), UNIV CAMBRIDGE,WHITTLE LAB,CAMBRIDGE CB2 1TN,ENGLAND.
NR 19
TC 72
Z9 72
PU ASME-AMER SOC MECHANICAL ENG
PI NEW YORK
PA 345 E 47TH ST, NEW YORK, NY 10017
SN 0889-504X
J9 J TURBOMACH
JI J. Turbomach.-Trans. ASME
PD OCT
PY 1997
VL 119
IS 4
BP 786
EP 793
PG 8
WC Engineering, Mechanical
SC Engineering
GA YD813
UT WOS:A1997YD81300014
ER

PT J
AU Mavros, P
   Naude, I
   Xuereb, C
   Bertrand, J
AF Mavros, P
   Naude, I
   Xuereb, C
   Bertrand, J
TI Laser doppler velocimetry in agitated vessels: Effect of continuous
   liquid stream on flow patterns
SO CHEMICAL ENGINEERING RESEARCH & DESIGN
LA English
DT Article
DE mixing; agitation; laser Doppler velocimetry; Rushton turbine; Mixel TT;
   continuous flow
ID RUSHTON TURBINE; TURBULENT-FLOW; STIRRED TANK; IMPELLER; LDA
AB Liquid velocities were measured by laser Doppler velocimetry for a standard Rushton turbine and an axial-flow Mixel TT agitator, with a stream of liquid, having a volumetric flowrate such that the residence time was approximately 1/10 of the mixing time, being fed continuously in the agitated vessel. Measurements taken in the feeding-tube plane showed a major disruption of the flow pattern, especially of axial velocities, due to the continuous liquid stream. The incoming liquid jet combined with the stream discharged by the impeller in a complex 3-D way; however, the disruption of the flow gradually attenuated, and measurements taken in the plane rotated 90 degrees clockwise indicated a flow pattern, with characteristics like velocity magnitudes, turbulence intensity and energy dissipation, similar to the batch case (with no through flow).
C1 Aristotelian Univ Salonika, Dept Chem, GR-54006 Salonika, Greece.
   Lab Genie Chim, Toulouse, France.
RP Mavros, P (reprint author), Aristotelian Univ Salonika, Dept Chem, GR-54006 Salonika, Greece.
RI Mavros, Paul/C-1217-2010
NR 12
TC 20
Z9 20
PU INST CHEMICAL ENGINEERS
PI RUGBY
PA 165-171 RAILWAY TERRACE GEORGE E DAVIS BLDG, RUGBY CV21 3HQ, ENGLAND
SN 0263-8762
J9 CHEM ENG RES DES
JI Chem. Eng. Res. Des.
PD NOV
PY 1997
VL 75
IS A8
BP 763
EP 776
DI 10.1205/026387697524434
PG 14
WC Engineering, Chemical
SC Engineering
GA YN623
UT WOS:000071188500006
ER

PT J
AU Chandrasekaran, M
   Marcroft, H
   Bakalis, S
   Karwe, MV
AF Chandrasekaran, M
   Marcroft, H
   Bakalis, S
   Karwe, MV
TI Applications of laser Doppler anemometry in understanding food
   processing operations
SO TRENDS IN FOOD SCIENCE & TECHNOLOGY
LA English
DT Article
ID TWIN-SCREW EXTRUDER; PARTICLE IMAGE VELOCIMETRY; FLOW; TURBINE; VESSEL;
   REGION; LDA
AB The measurement of local fluid velocities in food processing equipment is needed for the validation of mathematical models that are used to simulate transport phenomena, and for the estimation of process parameters such as local shear rates and residence time distributions. Laser Doppler anemometry (LDA), a non-invasive technique for measuring fluid velocities, can be used to measure two- or three-dimensional flow fields in food processing equipment. In this article, the application of LDA to facilitate the understanding of fluid flow in extruders, mixers, fermenters and jet impingement ovens with the view to improving equipment performance is described.
C1 RUTGERS STATE UNIV, COOK COLL, DEPT FOOD SCI, NEW BRUNSWICK, NJ 08901 USA.
NR 36
TC 6
Z9 6
PU ELSEVIER SCI LTD
PI OXFORD
PA THE BOULEVARD, LANGFORD LANE, KIDLINGTON, OXFORD, OXON, ENGLAND OX5 1GB
SN 0924-2244
J9 TRENDS FOOD SCI TECH
JI Trends Food Sci. Technol.
PD NOV
PY 1997
VL 8
IS 11
BP 369
EP 375
DI 10.1016/S0924-2244(97)01084-4
PG 7
WC Food Science & Technology
SC Food Science & Technology
GA YJ744
UT WOS:A1997YJ74400004
ER

PT J
AU Grant, I
   Parkin, P
   Wang, X
AF Grant, I
   Parkin, P
   Wang, X
TI Optical vortex tracking studies of a horizontal axis wind turbine in yaw
   using laser-sheet, flow visualisation
SO EXPERIMENTS IN FLUIDS
LA English
DT Article
ID FLUID-MECHANICS; TURBULENCE
AB Experimental studies have been conducted on a 0.9 m diameter, horizontal axis wind turbine (HAWT) placed in the open jet of a closed return wind tunnel. The turbine was tested in a three blade and a two blade configuration. The power coefficient of the turbine was measured and wake how studies conducted for a range of yawed flows by tilting the rotor plane at various angles up to 30 degrees to the incident wind direction. The motion of the shed vorticity was followed using laser-sheet flow visualisation with the overall wake deflection being measured. The results were compared with theoretical predictions and with studies conducted elsewhere.
C1 Heriot Watt Univ, Fluid Loading & Instrumentat Ctr, Edinburgh EH14 4AS, Midlothian, Scotland.
RP Grant, I (reprint author), Heriot Watt Univ, Fluid Loading & Instrumentat Ctr, Edinburgh EH14 4AS, Midlothian, Scotland.
NR 21
TC 16
Z9 18
PU SPRINGER VERLAG
PI NEW YORK
PA 175 FIFTH AVE, NEW YORK, NY 10010 USA
SN 0723-4864
J9 EXP FLUIDS
JI Exp. Fluids
PD DEC
PY 1997
VL 23
IS 6
BP 513
EP 519
DI 10.1007/s003480050142
PG 7
WC Engineering, Mechanical; Mechanics
SC Engineering; Mechanics
GA YP498
UT WOS:000071283600008
ER

PT J
AU Han, YF
   Xing, ZP
   Chaturvedi, MC
   Xu, Q
AF Han, YF
   Xing, ZP
   Chaturvedi, MC
   Xu, Q
TI Oxidation resistance and microstructure of Ni-Cr-Al-Y-Si coating on
   Ni3Al based alloy
SO MATERIALS SCIENCE AND ENGINEERING A-STRUCTURAL MATERIALS PROPERTIES
   MICROSTRUCTURE AND PROCESSING
LA English
DT Article; Proceedings Paper
CT 4th Conference on High Temperature Intermetallics
CY APR 27-MAY 01, 1997
CL SAN DIEGO, CALIFORNIA
DE Ni3Al; Ni-Cr-Al-Y-Si coating; oxidation resistance; microstructure
ID HIGH-TEMPERATURE; BEHAVIOR
AB Oxidation resistance and microstructure of Ni-Cr-Al-Y-Si coating deposited by vacuum are deposition technique on the unidirectionally solidified Ni3Al Alloy IC6, whose typical application is in the manufacture of turbine blades and vanes of jet engines, were studied. The results of the tests show that the room temperature tensile strength and stress rupture properties at 1100 degrees C of the alloy were not influenced by the coating, and the oxidation resistance of the alloy significantly improved. In the annealed state, limited interdiffusion of various elements was observed. After cyclic oxidation at 1100 degrees C for 500 cycles or stress rupture at 1100 degrees C/90 MPa for 252 h, local composition of both the coating and the base material was observed to vary continuously from the surface to the substrate due to the interdiffusion of elements between the coating and the substrate and due to the surface oxidation. The results also suggest that the Ni-Cr-Al-Y-Si coating is beneficial in improving the oxidation resistance of turbine blades and vanes made of Alloy IC6 for application in advanced jet aero-engines. (C) 1997 Elsevier Science S.A.
C1 Beijing Inst Aeronaut Mat, Beijing 100095, Peoples R China.
   Univ Manitoba, Dept Mech & Ind Engn, Winnipeg, MB R3T 5V6, Canada.
RP Han, YF (reprint author), Beijing Inst Aeronaut Mat, Beijing 100095, Peoples R China.
NR 11
TC 0
Z9 0
PU ELSEVIER SCIENCE SA
PI LAUSANNE
PA PO BOX 564, 1001 LAUSANNE, SWITZERLAND
SN 0921-5093
J9 MAT SCI ENG A-STRUCT
JI Mater. Sci. Eng. A-Struct. Mater. Prop. Microstruct. Process.
PD DEC
PY 1997
VL 240
BP 871
EP 876
PG 6
WC Nanoscience & Nanotechnology; Materials Science, Multidisciplinary;
   Metallurgy & Metallurgical Engineering
SC Science & Technology - Other Topics; Materials Science; Metallurgy &
   Metallurgical Engineering
GA YV834
UT WOS:000071868000120
ER

PT J
AU Garg, VK
AF Garg, VK
TI Adiabatic effectiveness and heat transfer coefficient on a film-cooled
   rotating blade
SO NUMERICAL HEAT TRANSFER PART A-APPLICATIONS
LA English
DT Article
ID TURBULENCE MODEL; TURBINE; PREDICTIONS; SIMULATION; TRANSITION; FLOW;
   JET
AB A three dimensional Navier-Stokes code has been used to compute the adiabatic effectiveness and heat transfer coefficient on a rotatingfilm-cooled turbine blade. The blade chosen is the United Technologies Research Center (UTRC) rotor with five film-cooling rows containing 83 holes, including three rows on the shower head with 49 holes, covering about 86% of the blade span. The mainstream is akin to that under real engine conditions with stagnation temperature 1900 K and stagnation pressure 3 MPa. The blade speed is taken to be 5200 rpm. The adiabatic effectiveness is higher for a rotating blade as compared to that for a stationary blade. Also, the direction of coolant injection from the shower-head holes considerably affects the effectiveness and heat transfer coefficient values on both the pressure and suction surfaces. In all cases the heat transfer coefficient and adiabatic effectiveness me highly three-dimensional in the vicinity of holes but tend to become two-dimensional far downstream.
C1 AYT Corp, NASA, Lewis Res Ctr, Cleveland, OH 44135 USA.
RP Garg, VK (reprint author), AYT Corp, NASA, Lewis Res Ctr, Mail Stop 5-11, Cleveland, OH 44135 USA.
NR 34
TC 12
Z9 19
PU HEMISPHERE PUBL CORP
PI BRISTOL
PA 1900 FROST ROAD, SUITE 101, BRISTOL, PA 19007-1598 USA
SN 1040-7782
J9 NUMER HEAT TR A-APPL
JI Numer. Heat Tranf. A-Appl.
PD DEC
PY 1997
VL 32
IS 8
BP 811
EP 830
DI 10.1080/10407789708913919
PG 20
WC Thermodynamics; Mechanics
SC Thermodynamics; Mechanics
GA YP261
UT WOS:000071259200003
ER

PT J
AU Shaffar, SW
   Samuelsen, GS
AF Shaffar, SW
   Samuelsen, GS
TI A liquid fueled, lean burn, gas turbine combustor injector
SO COMBUSTION SCIENCE AND TECHNOLOGY
LA English
DT Article
DE gas turbines; NOx
ID DROP SIZE; ATOMIZER
AB A need exists to develop and demonstrate a low pollutant emission gas turbine combustor design that uses liquid fuel for propulsion applications. The present work addresses this need by developing and demonstrating design guidelines for a liquid fueled, lean burn, gas turbine combustor injector. This injector is designed to accommodate all the combustion air, and includes a fuel and air mixing section with an internal venturi contour that contains an aerodynamic swirler, and an atomizer. The atomizer is a plain jet, airblast type with eight ports that spray radially into a high-velocity cross-stream of combustion air. Reacting test results show that the fuel and air are sufficiently well mixed to create a uniform distributed reaction which is (1) of finite length, and (2) free from pulsation or other combustion-induced instabilities. Emissions data at elevated pressure and temperature establish that this injector has low pollution emissions, and high combustion efficiency.
C1 Univ Calif Irvine, Combust Lab, Irvine, CA 92697 USA.
RP Samuelsen, GS (reprint author), Univ Calif Irvine, Combust Lab, Irvine, CA 92697 USA.
NR 20
TC 10
Z9 10
PU GORDON BREACH SCI PUBL LTD
PI READING
PA C/O STBS LTD, PO BOX 90, READING RG1 8JL, BERKS, ENGLAND
SN 0010-2202
J9 COMBUST SCI TECHNOL
JI Combust. Sci. Technol.
PY 1998
VL 139
IS 1-6
BP 41
EP 57
DI 10.1080/00102209808952080
PG 17
WC Thermodynamics; Energy & Fuels; Engineering, Multidisciplinary;
   Engineering, Chemical
SC Thermodynamics; Energy & Fuels; Engineering
GA 176NE
UT WOS:000079157100003
ER

PT J
AU Serbin, SI
AF Serbin, SI
TI Modeling and experimental study of operation process in a gas turbine
   combustor with a plasma-chemical element
SO COMBUSTION SCIENCE AND TECHNOLOGY
LA English
DT Article
DE plasma-chemical reactor; gas turbine combustor; intensification;
   modeling
ID FLOW
AB The plasma-chemical technique for intensification of combustion is based on the interaction of a jet of low-temperature air plasma and the fuel. In order to determine the principal characteristics of a combustor operation process having a plasma-chemical element, an appropriate mathematical model has been used. Interphase interaction is taken into account by considering the drops of liquid as the sources of mass, impulse and heat for the gaseous phase. Simulation of plasma-chemical intensification processes is carried out through solving the equation of fuel concentration conservation in which the rate of its variation is expressed through the value of the resulting reaction of activation energy. Plasma-chemical action raises the efficiency of fuel combustion under idle running and partial loads conditions up to 3 - 9% as shown by experimental data obtained during the tests of a marine gas turbine combustor operating on distillate liquid fuel. The emission of carbon oxide during plasma-chemical reactor operation drops by a factor of 1.2 - 1.6 depending on the amount of plasma-chemical products added.
C1 Ukrainian State Maritime Tech Univ, Dept Marine Power Plant Equipment & Turbine Units, UA-327025 Nikolayev, Ukraine.
RP Serbin, SI (reprint author), Ukrainian State Maritime Tech Univ, Dept Marine Power Plant Equipment & Turbine Units, Prospect Geroev Stalingrada Ave 9, UA-327025 Nikolayev, Ukraine.
NR 23
TC 6
Z9 6
PU GORDON BREACH SCI PUBL LTD
PI READING
PA C/O STBS LTD, PO BOX 90, READING RG1 8JL, BERKS, ENGLAND
SN 0010-2202
J9 COMBUST SCI TECHNOL
JI Combust. Sci. Technol.
PY 1998
VL 139
IS 1-6
BP 137
EP 158
DI 10.1080/00102209808952084
PG 22
WC Thermodynamics; Energy & Fuels; Engineering, Multidisciplinary;
   Engineering, Chemical
SC Thermodynamics; Energy & Fuels; Engineering
GA 176NE
UT WOS:000079157100007
ER

PT J
AU Gorelov, YG
   Kopylov, IS
   Matveev, AS
   Yakushkov, DA
AF Gorelov, YG
   Kopylov, IS
   Matveev, AS
   Yakushkov, DA
TI Research results of the efficiency of jet cooling of high-temperature
   turbine rotor blades
SO IZVESTIYA VYSSHIKH UCHEBNYKH ZAVEDENII AVIATSIONAYA TEKHNIKA
LA Russian
DT Article
C1 ND Kuznetsov Joint Stock Co, Samara, Russia.
RP Gorelov, YG (reprint author), ND Kuznetsov Joint Stock Co, Samara, Russia.
NR 2
TC 0
Z9 0
PU IZVESTIA VUZ AVIAT MV SSO
PI KAZAN
PA KARL MARX 10, KAZAN, RUSSIA
SN 0579-2975
J9 IZV VUZ AVIATS TEKH+
JI Izv. Vyss. Uchebnykh Zaved. Aviats. Tek.
PY 1998
IS 2
BP 99
EP 102
PG 4
WC Engineering, Aerospace
SC Engineering
GA 234YV
UT WOS:000082512700018
ER

PT J
AU Litchford, RJ
   Sun, F
   Few, JD
   Lewis, JWL
AF Litchford, RJ
   Sun, F
   Few, JD
   Lewis, JWL
TI Optical measurement of gas turbine engine soot particle effluents
SO JOURNAL OF ENGINEERING FOR GAS TURBINES AND POWER-TRANSACTIONS OF THE
   ASME
LA English
DT Article
ID INVERSION; SIZE
AB This paper addresses optical-based techniques for measuring soot particulate loading in the exhaust stream of gas turbine engines. The multi-angle scattering and multiwavelength extinction of light beams by ensembles of submicrometer soot particles was investigated as a diagnostic means of inferring particle field characteristics. That is, the particle size distribution function and particle number density were deduced using nit innovative downhill simplex inversion algorithm for fitting the deconvolved Mie-based scattering/extinction integral to the measured scattering/ extinction signals. In this work, the particle size distribution was characterized by the widely accepted two-parameter log-normal distribution function, which is fully defined with the specification of the mean particle diameter and the standard deviation of the distribution. The accuracy and precision of the algorithm were evaluated for soot particle applications by applying the technique to noise-perturbed synthetic data in which the signal noise component is obtained by Monte Carlo sampling of Gaussian distributed experimental errors of 4, 6, and 10 percent. The algorithm was shown to yield results having an inaccuracy of less than 10 percent for the highest noise levels and an imprecision equal to or less than the experimental error. Multi-wavelength extinction experiments with a laboratory bench-top burner yielded a mean particle diameter of 0.039 mu m and indicated that molecular absorption by organic vapor-phase molecules in the ultraviolet region should not significantly influence the measurements. A field demonstration test was conducted on one of the JT-12D engines of a Sabre Liner jet aircraft. This experiment yielded mean diameters of 0.040 mu m and 0.036 mu m and standard deviations of 0.032 mu m and 0.001 mu m for scattering and extinction methods, respectively. The total particulate mass flow rate at idle was estimated to be 0.54 kg/h.
C1 ERC Inc, Tullahoma, TN 37388 USA.
   Univ Tennessee, Inst Space, Ctr Laser Applicat, Tullahoma, TN 37388 USA.
RP Litchford, RJ (reprint author), ERC Inc, 1940 Elk River Dam Rd, Tullahoma, TN 37388 USA.
NR 17
TC 0
Z9 1
PU ASME-AMER SOC MECHANICAL ENG
PI NEW YORK
PA 345 E 47TH ST, NEW YORK, NY 10017 USA
SN 0742-4795
J9 J ENG GAS TURB POWER
JI J. Eng. Gas. Turbines Power-Trans. ASME
PD JAN
PY 1998
VL 120
IS 1
BP 69
EP 76
DI 10.1115/1.2818089
PG 8
WC Engineering, Mechanical
SC Engineering
GA YV243
UT WOS:000071803700009
ER

PT J
AU Kukreja, RT
   Lau, SC
AF Kukreja, RT
   Lau, SC
TI Distributions of local heat transfer coefficient on surfaces with solid
   and perforated ribs
SO JOURNAL OF ENHANCED HEAT TRANSFER
LA English
DT Article
DE roughness; internal flow; turbine
ID SQUARE CHANNEL; FRICTION
AB In this experimental investigation, the variations of the local heat transfer coefficient in rib-roughened turbine blade internal cooling passages are examined. Using liquid crystal thermometry, the detailed local heat transfer distributions are determined for turbulent flows through a long, straight, square test channel model with ribs of various configurations, including perforated ribs, on two opposite walls.
   Angled and V-shaped solid ribs enhance more heat transfer than transverse solid ribs. Angled solid ribs cause very large spanwise variations of the local heat transfer distribution. With the highest overall heat transfer and relatively small spanwise heat transfer variation, V-shaped ribs are recommended for internal cooling of gas turbine blades. Perforated ribs enhance less heat transfer than solid ribs, because the jet streams leaving the holes interrupt and weaken flow reattachment on the wall downstream of a rib. Increasing the size or the number of holes, or the total hole area, lowers the overall heat transfer. The lower pressure drop caused by perforated ribs reduces the required pumping power, but does not improve the thermal performance.
C1 Lynntech Inc, College Stn, TX 77840 USA.
   Texas A&M Univ, Dept Mech Engn, College Stn, TX 77843 USA.
RP Kukreja, RT (reprint author), Lynntech Inc, 7610 Eastmark Dr, College Stn, TX 77840 USA.
NR 12
TC 10
Z9 10
PU GORDON BREACH SCI PUBL LTD
PI READING
PA C/O STBS LTD, PO BOX 90, READING RG1 8JL, BERKS, ENGLAND
SN 1065-5131
J9 J ENHANC HEAT TRANSF
JI J. Enhanc. Heat Transf.
PY 1998
VL 5
IS 1
BP 9
EP +
PG 15
WC Thermodynamics; Engineering, Mechanical
SC Thermodynamics; Engineering
GA YZ833
UT WOS:000072297000002
ER

PT J
AU Gillespie, DRH
   Wang, Z
   Ireland, PT
   Kohler, ST
AF Gillespie, DRH
   Wang, Z
   Ireland, PT
   Kohler, ST
TI Full surface local heat transfer coefficient measurements in a model of
   an integrally cast impingement cooling geometry
SO JOURNAL OF TURBOMACHINERY-TRANSACTIONS OF THE ASME
LA English
DT Article; Proceedings Paper
CT 41st International Gas Turbine and Aeroengine Congress and Exhibition
CY JUN 10-13, 1996
CL BIRMINGHAM, ENGLAND
ID FILM COOLANT EXTRACTION; LEADING-EDGE REGIONS
AB Cast impingement cooling geometries offer the gas turbine designer higher structural integrity and improved convective cooling when compared to traditional impingement cooling systems, which rely on plate inserts. In this paper, it is shown that the surface that forms the jets contributes significantly to the total cooling. Local heat transfer coefficient distributions have been measured in a model of an engine wall cooling geometry using the transient heat transfer technique. The method employs temperature-sensitive liquid crystals to measure the surface temperature of large-scale perspex models during transient experiments. Full distributions of local Nusselt number on both surfaces of the impingement plate, and on the impingement target plate, are presented at engine representative Reynolds numbers. The relative effects of the impingement plate thermal boundary condition and the coolant supply temperature on the target plate heat transfer have been determined by maintaining an isothermal boundary condition at the impingement plate during the transient tests. The results are discussed in terms of the interpreted flow field.
C1 Univ Oxford, Dept Engn Sci, Oxford OX1 3PJ, England.
   Rolls Royce PLC, Bristol, Avon, England.
RP Gillespie, DRH (reprint author), Univ Oxford, Dept Engn Sci, Parks Rd, Oxford OX1 3PJ, England.
NR 14
TC 15
Z9 17
PU ASME-AMER SOC MECHANICAL ENG
PI NEW YORK
PA 345 E 47TH ST, NEW YORK, NY 10017 USA
SN 0889-504X
J9 J TURBOMACH
JI J. Turbomach.-Trans. ASME
PD JAN
PY 1998
VL 120
IS 1
BP 92
EP 99
PG 8
WC Engineering, Mechanical
SC Engineering
GA YV220
UT WOS:000071801400013
ER

PT S
AU Menon, PG
   Zwinkels, MFM
   Jaras, SG
AF Menon, PG
   Zwinkels, MFM
   Jaras, SG
BE Rao, TSR
   Dhar, GM
TI Catalytic combustion for pollution abatement and cleaner thermal power
   generation
SO RECENT ADVANCES IN BASIC AND APPLIED ASPECTS OF INDUSTRIAL CATALYSIS
SE STUDIES IN SURFACE SCIENCE AND CATALYSIS
LA English
DT Article; Proceedings Paper
CT 13th National Symposium and Silver Jubilee Symposium of Catalysis of
   India
CY APR 02-04, 1997
CL DEHRA DUN, INDIA
AB The introduction of solid catalysts into a traditionally non-catalytic free-radical process like combustion occurred in recent years under the influence of two pressures, the energy crisis and the increased awareness of atmospheric emissions. The major applications of catalytic combustion are twofold: at low temperatures to eliminate VOC's and at high temperatures (>1000 degrees C) to reduce NOx emission from gas turbines, jet motors, etc. Both these applications are briefly reviewed here. Some recent developments in high-temperature catalytic combustion are trend-setters in catalysis and hence of particular interest. For instance, novel materials are being developed for catalytic applications above 1000 degrees C for sustained operation for over one year. Where material/catalyst developments are still inadequate, systems engineering is coming to the rescue by developing multiple-monolith catalyst systems and the so-called hybrid reactors.
C1 Royal Inst Technol, Dept Chem Engn & Technol, S-10044 Stockholm, Sweden.
RP Menon, PG (reprint author), Royal Inst Technol, Dept Chem Engn & Technol, S-10044 Stockholm, Sweden.
NR 10
TC 1
Z9 1
PU ELSEVIER SCIENCE PUBL B V
PI AMSTERDAM
PA SARA BURGERHARTSTRAAT 25, PO BOX 211, 1000 AE AMSTERDAM, NETHERLANDS
SN 0167-2991
BN 0-444-82920-2
J9 STUD SURF SCI CATAL
PY 1998
VL 113
BP 97
EP 109
PG 13
WC Chemistry, Applied; Chemistry, Physical; Engineering, Chemical
SC Chemistry; Engineering
GA BK88P
UT WOS:000073803300007
ER

PT J
AU Greitzer, EM
AF Greitzer, EM
TI Smart jet engines - Case history of a multidisciplinary research program
SO JSME INTERNATIONAL JOURNAL SERIES B-FLUIDS AND THERMAL ENGINEERING
LA English
DT Article; Proceedings Paper
CT International Conference on Fluid Engineering at the JSME Centennial
   Grand Congress
CY JUL 13-16, 1997
CL TOKYO, JAPAN
SP JSME, Fluid Engn Div, ASME, Fluids Engn Div, KSME, Thermal Fluids Engn Div
HO TOKYO INT FORUM
ID AXIAL-COMPRESSION SYSTEMS; POST-STALL TRANSIENTS; ROTATING STALL; ACTIVE
   STABILIZATION
AB Problems of high technological interest increasingly, cut across traditional disciplinary boundaries, An integrated multidisciplinary approach not only enables greater reach ill attacking such problems, but call also offer opportunities for achieving goals beyond those defined br conventional design constraints, In this lecture we illustrate such a process, The example used, which arises in the contest of the development of "smart jet engines", is the dynamic control of aerodynamic instabilities in gas turbine compression systems, The lecture shows: 1) the progression of technology and basic understanding of phenomena from the initial "back of the envelope calculation" stage through increasingly complex models, experiments, and physical situations, and 2) the interaction between disciplines which was necessary for program success.
C1 United Technol Res Ctr, E Hartford, CT 06108 USA.
RP Greitzer, EM (reprint author), United Technol Res Ctr, Silver Lane, E Hartford, CT 06108 USA.
NR 28
TC 3
Z9 4
PU JAPAN SOC MECHANICAL ENGINEERS
PI TOKYO
PA SHINANOMACHI-RENGAKAN BLDG, SHINANOMACHI 35, SHINJUKU-KU, TOKYO, 160,
   JAPAN
SN 1340-8054
J9 JSME INT J B-FLUID T
JI JSME Int. J. Ser. B-Fluids Therm. Eng.
PD FEB
PY 1998
VL 41
IS 1
BP 90
EP 102
PG 13
WC Thermodynamics; Engineering, Mechanical
SC Thermodynamics; Engineering
GA ZF982
UT WOS:000072952700013
ER

PT J
AU Pourghadiri, M
   Langhurst, P
   Watson, TF
AF Pourghadiri, M
   Langhurst, P
   Watson, TF
TI A new technique for the controlled removal of mottled enamel:
   measurement of enamel loss
SO BRITISH DENTAL JOURNAL
LA English
DT Article
ID MICROABRASION
AB Aim To describe and investigate a simple, effective new method for controlled removal of unsightly, malformed surface enamel.
   Subjects and methods 22 mottled incisor teeth were chosen from a group of 12 patients, aged 9-15 years. One half of the labial surface of the tooth was covered with a layer of unfilled bis-GMA resin so that it remained unaffected by the procedure. The other half was treated by etching the enamel with 35% phosphoric acid for 30 seconds, washing and drying. The frosted, etched enamel was removed with a composite finishing bur (Jet 7901) running dry in an air turbine, until a shiny enamel surface reappeared. The enamel was then smoothed with a pumice and water slurry in a slow-rotating rubber prophylaxis cup. The bis-GMA resin was peeled off, and an elastomeric impression of the tooth (now with one half of its labial surface treated, and the other untreated) was taken. The treatment of the remainder of the labial aspect was then completed. The thickness of the mid-labial enamel removed was measured directly from the impression by surface imaging, using a confocal microscope.
   Results The mean thickness of enamel removed was 164 mu m (SD +/- 85 mu m).
   Conclusions This technique results in equivalent amounts of enamel removal to that claimed for other more complex and time-consuming methods.
C1 United Med & Dent Sch Guys & St Thomas Hosp, Dept Orthodont & Paediat Dent, London SE1 9RT, England.
   United Med & Dent Sch Guys & St Thomas Hosp, Dept Conservat Dent, London SE1 9RT, England.
RP Pourghadiri, M (reprint author), United Med & Dent Sch Guys & St Thomas Hosp, Dept Orthodont & Paediat Dent, London Bridge, London SE1 9RT, England.
NR 11
TC 6
Z9 6
PU PROF SCI PUBL
PI LONDON
PA TAVISTOCK HOUSE EAST, TAVISTOCK SQUARE, LONDON, ENGLAND WC1H 9JR
SN 0007-0610
J9 BRIT DENT J
JI Br. Dent. J.
PD MAR 14
PY 1998
VL 184
IS 5
BP 239
EP 241
DI 10.1038/sj.bdj.4809588
PG 3
WC Dentistry, Oral Surgery & Medicine
SC Dentistry, Oral Surgery & Medicine
GA ZF795
UT WOS:000072934000016
ER

PT J
AU Meher-Homji, CB
AF Meher-Homji, CB
TI The development of the Whittle turbojet
SO JOURNAL OF ENGINEERING FOR GAS TURBINES AND POWER-TRANSACTIONS OF THE
   ASME
LA English
DT Article; Proceedings Paper
CT 42nd International Gas Turbine and Aeroengine Congress and Exhibition
CY JUN 02-05, 1997
CL ORLANDO, FLORIDA
SP Int Gas Turbine Inst
AB Sir Frank Whittle passed away on August 8, 1996, at the age of 89, in Maryland His work in developing the turbojet can truly be said to represent one of the greatest mechanical engineering achievements in the last 70 years, The development of the turbojet demanded that Whittle face almost insurmountable technical and institutional challenges. The technical challenges included developing centrifugal compressor pressure ratios of 4:I from the prevailing technology level of 2.5:1, increasing compressor efficiencies from 65 to 80 percent while designing for combustion intensities that were IO times the prevailing state of the art in boiler technology. He was also responsible for utilizing a vortex turbine design approach. The institutional challenges that he faced included changing a paradigm on aircraft propulsion technology and nurturing Power Jets Ltd. to produce excellent engine designs with minimal resources in terms of money, technical manpower, and governmental support. It is the object of this paper to document the epic long-drawn-our struggle fought by Sir Frank against entrenched technical opinion, which ultimately resulted in the turbojet revolution. The technical aspects of his pioneering work with emphasis on the problems he encountered will also be discussed.
C1 Bechtel Corp, Houston, TX 77056 USA.
RP Meher-Homji, CB (reprint author), Bechtel Corp, Houston, TX 77056 USA.
NR 21
TC 4
Z9 4
PU ASME-AMER SOC MECHANICAL ENG
PI NEW YORK
PA 345 E 47TH ST, NEW YORK, NY 10017 USA
SN 0742-4795
J9 J ENG GAS TURB POWER
JI J. Eng. Gas. Turbines Power-Trans. ASME
PD APR
PY 1998
VL 120
IS 2
BP 249
EP 256
DI 10.1115/1.2818112
PG 8
WC Engineering, Mechanical
SC Engineering
GA ZM040
UT WOS:000073498700001
ER

PT J
AU Van Treuren, KW
   Barlow, DN
   Heiser, WH
   Wagner, MJ
   Forster, NH
AF Van Treuren, KW
   Barlow, DN
   Heiser, WH
   Wagner, MJ
   Forster, NH
TI Investigation of Vapor-Phase Lubrication in a gas turbine engine
SO JOURNAL OF ENGINEERING FOR GAS TURBINES AND POWER-TRANSACTIONS OF THE
   ASME
LA English
DT Article; Proceedings Paper
CT 42nd International Gas Turbine and Aeroengine Congress and Exhibition
CY JUN 02-05, 1997
CL ORLANDO, FLORIDA
SP Int Gas Turbine Inst
AB The liquid oil lubrication system of current aircraft jet engines accounts for approximately 10-15 percent of the total weight of the engine. It has long been a goal of the aircraft gas turbine industry to reduce this weight. Vapor-Phase Lubrication (VPL) is a promising technology to eliminate liquid oil lubrication. The current investigation resulted in the first gas turbine to operate in the absence of conventional liquid lubrication A phosphate ester, commercially known as DURAD 620B, was chosen for the test. Extensive research at Wright Laboratory demonstrated that this lubricant could reliably lubricate rolling element bearings in the gas turbine engine environment. The Allison T63 engine was selected as the test vehicle because of its small size and bearing configuration. Specifically, VPL was evaluated in the number eight bearing because it is located in a relatively hot environment, in line with the combustor discharge, and it can be isolated from the other bearings and the liquid lubrication system. The bearing was fully instrumented and its performance with standard oil lubrication was documented, Results of this baseline study were used to develop a thermodynamic model to predict the bearing temperature with VPL. The engine was then operated at a ground idle condition with VPL with the lubricant misted into the #8 bearing at 13 ml/h. The bearing temperature stabilized at 283 degrees C within 10 minutes. Engine operation was continued successfully for a total of one hour. No abnormal wear of the rolling contact surfaces was found when the bearing was later examined. Bearing temperatures after engine shutdown indicated the bearing had reached thermodynamic equilibrium with its surroundings during the test. After shutdown bearing temperatures steadily decreased without the soakback effect seen after shutdown in standard lubricated bearings. In contrast, the oil-lubricated bearing ran at a considerably lower operating temperature (83 degrees C) and was significantly heated by its surroundings after engine shutdown. In the baseline tests, the final bearing temperatures never reached that of the operating VPL system.
C1 USAF Acad, Dept Aeronaut, Colorado Springs, CO 80840 USA.
   USAF, Fuels & Lubricat Div, Aero Propuls & Power Directorate, Wright Patterson AFB, OH 45433 USA.
RP Van Treuren, KW (reprint author), USAF Acad, Dept Aeronaut, Colorado Springs, CO 80840 USA.
NR 23
TC 15
Z9 15
PU ASME-AMER SOC MECHANICAL ENG
PI NEW YORK
PA 345 E 47TH ST, NEW YORK, NY 10017 USA
SN 0742-4795
J9 J ENG GAS TURB POWER
JI J. Eng. Gas. Turbines Power-Trans. ASME
PD APR
PY 1998
VL 120
IS 2
BP 257
EP 262
DI 10.1115/1.2818113
PG 6
WC Engineering, Mechanical
SC Engineering
GA ZM040
UT WOS:000073498700002
ER

PT J
AU Balster, WJ
   Jones, EG
AF Balster, WJ
   Jones, EG
TI Effects of temperature on formation of insolubles in aviation fuels
SO JOURNAL OF ENGINEERING FOR GAS TURBINES AND POWER-TRANSACTIONS OF THE
   ASME
LA English
DT Article; Proceedings Paper
CT 42nd International Gas Turbine and Aeroengine Congress and Exhibition
CY JUN 02-05, 1997
CL ORLANDO, FLORIDA
SP Int Gas Turbine Inst
ID JET-A FUEL; DEOXYGENATED HYDROCARBONS; DEPOSIT FORMATION;
   THERMAL-STABILITY; AUTOXIDATION; OXIDATION; ADDITIVES; OXYGEN
AB Ten aviation turbine fuels (Jive Jet-A fuels, three JP-5, one JP-8, and one JPTS) were stressed at 185 and 225 degrees C in a single-pass heat exchanger. On the basis of several criteria applied at 185 degrees C, these fuels cover a broad thermal-stability range from lesser-quality fuels to the most stable JPTS fuel. Three of these fuels contain significant concentrations of dissolved metal (copper, >30 ppb). The surface and bulk insolubles formed from each fuel have been quantified using surface-carbon burnoff of tubing sections and of in-line filters. The total insolubles measured at 185 and 225 degrees C fall in the range 0.3-7.5 mu g/mL and 0.1-2 mu g/mL, respectively. In general, the greater the quantity of insolubles formed at 185 degrees C, the greater its reduction at 225 degrees C. Possible explanations for this effect are offered, and implications relative to understanding surface fouling are discussed.
C1 Innovat Sci Solut Inc, Dayton, OH 45440 USA.
RP Balster, WJ (reprint author), Innovat Sci Solut Inc, 2786 Indian Ripple Rd, Dayton, OH 45440 USA.
NR 21
TC 3
Z9 3
PU ASME-AMER SOC MECHANICAL ENG
PI NEW YORK
PA 345 E 47TH ST, NEW YORK, NY 10017 USA
SN 0742-4795
J9 J ENG GAS TURB POWER
JI J. Eng. Gas. Turbines Power-Trans. ASME
PD APR
PY 1998
VL 120
IS 2
BP 289
EP 293
DI 10.1115/1.2818119
PG 5
WC Engineering, Mechanical
SC Engineering
GA ZM040
UT WOS:000073498700007
ER

PT J
AU Hodson, HP
   Dawes, WN
AF Hodson, HP
   Dawes, WN
TI On the interpretation of measured profile losses in unsteady wake -
   Turbine blade interaction studies
SO JOURNAL OF TURBOMACHINERY-TRANSACTIONS OF THE ASME
LA English
DT Article; Proceedings Paper
CT 41st International Gas Turbine and Aeroengine Congress and Exhibition
CY JUN 10-13, 1996
CL BIRMINGHAM, ENGLAND
AB The interaction of wakes shed by a moving blade row with a downstream blade row causes unsteady flow. The meaning of the free-stream stagnation pressure and stagnation enthalpy in these circumstances has been examined using simple analyses, measurements, and CFD. The unsteady flow in question arises from the behavior of the wakes as so-called negative jets. The interactions of the negative jets with the downstream blades lead to fluctuations in static pressure, which in turn generate fluctuations in the stagnation pressure and stagnation enthalpy. It is shown that the fluctuations of the stagnation quantities created by unsteady effects within the blade row are far greater than those within the incoming wake. The time-mean exit profiles of the stagnation pressure and stagnation enthalpy are affected by these large fluctuations. This phenomenon of energy separation is much more significant than the distortion of the time-mean exit profiles that is caused directly by the cross-passage transport associated with the negative jet, as described by Kerrebrock and Mikolajczak. Finally, it is shown that if only time-averaged values of loss are required across a blade row, it is nevertheless sufficient to determine the time-mean exit stagnation pressure.
C1 Univ Cambridge, Whittle Lab, Dept Engn, Cambridge CB3 0DY, England.
RP Hodson, HP (reprint author), Univ Cambridge, Whittle Lab, Dept Engn, Madingley Rd, Cambridge CB3 0DY, England.
NR 22
TC 32
Z9 34
PU ASME-AMER SOC MECHANICAL ENG
PI NEW YORK
PA THREE PARK AVE, NEW YORK, NY 10016-5990 USA
SN 0889-504X
J9 J TURBOMACH
JI J. Turbomach.-Trans. ASME
PD APR
PY 1998
VL 120
IS 2
BP 276
EP 284
PG 9
WC Engineering, Mechanical
SC Engineering
GA ZJ899
UT WOS:000073264900009
ER

PT J
AU Thole, K
   Gritsch, M
   Schulz, A
   Wittig, S
AF Thole, K
   Gritsch, M
   Schulz, A
   Wittig, S
TI Flowfield measurements for film-cooling holes with expanded exits
SO JOURNAL OF TURBOMACHINERY-TRANSACTIONS OF THE ASME
LA English
DT Article; Proceedings Paper
CT 41st International Gas Turbine and Aeroengine Congress and Exhibition
CY JUN 10-13, 1996
CL BIRMINGHAM, ENGLAND
ID CROSS-FLOW; JETS; STREAMWISE
AB One viable option to improve cooling methods used for gas turbine blades is to optimize the geometry of the film-cooling hole. To optimize that geometry, effects of the hole geometry on the complex jet-in-crossflow interaction need to be understood. This paper presents a comparison of detailed flowfield measurements for three different single, scaled-up hole geometries, all at a blowing ratio and density ratio of unity. The hole geometries include a round hole, a hole with a laterally expanded exit, and a hole with a forward-laterally expanded exit. In addition to the flowfield measurements for expanded cooling hole geometries being unique to the literature, the testing facility used for these measurements was also unique in that both the external mainstream Mach number (Ma(infinity) = 0.25) and internal coolant supply Mach number (Ma(c) = 0.3) were nearly matched. Results show that by expanding the exit of the cooling holes, both the penetration of the cooling jet and the intense shear regions are significantly reduced relative to a round hole. Although the peak turbulence level for all three hole geometries was nominally the same, the source of that turbulence was different. The peak turbulence level for both expanded holes was located at the exit of the cooling hole resulting from the expansion angle being too large. The peak turbulence level for the round hole was located downstream of the hole exit where the velocity gradients were very large.
C1 Univ Karlsruhe, Inst Therm Stromungsmaschinen, Karlsruhe, Germany.
RP Thole, K (reprint author), Univ Wisconsin, Dept Mech Engn, Madison, WI 53706 USA.
NR 16
TC 52
Z9 57
PU ASME-AMER SOC MECHANICAL ENG
PI NEW YORK
PA THREE PARK AVE, NEW YORK, NY 10016-5990 USA
SN 0889-504X
J9 J TURBOMACH
JI J. Turbomach.-Trans. ASME
PD APR
PY 1998
VL 120
IS 2
BP 327
EP 336
PG 10
WC Engineering, Mechanical
SC Engineering
GA ZJ899
UT WOS:000073264900015
ER

PT J
AU Sanger, JL
   Dellenback, PA
AF Sanger, JL
   Dellenback, PA
TI Heat transfer in counterswirled coaxial jet mixing
SO JOURNAL OF PROPULSION AND POWER
LA English
DT Article
ID SWIRLING FLOW; COMBUSTOR
AB Convective heat transfer data are presented for the mixing of two counterswirled coaxial jets confined by a constant-diameter tube. The inner jet Reynolds number was 3 x 10(4), its swirl number was 1, and its diameter was approximately twice the annular gap dimension. Annular jet swirl numbers varied from 0 to 1.2. Annular now rates were characterized by a ratio of annular-to-inner jet axial momentum (denoted by MFR), which was varied from 0 to 8.2. Plots of local Nusselt numbers show minimums and maximums corresponding to the separation and reattachment points associated with wall-bounded recirculation cells. Local heat transfer coefficients were found to be a strong function of streamwise position and annular swirl number at low values of MFR, yet at high values of MFR, there is minimal streamwise variation in heat transfer coefficient as the mean flow largely dictates heat transfer rates. The product of MFR and annular swirl number is shown to be a key parameter in describing heat transfer enhancement downstream of wall-bounded recirculation cells. Several quantitative results should be useful to gas turbine combustor design efforts.
C1 Woodworkers Supply, Res & Dev, Casper, WY 82061 USA.
   Univ Wyoming, Dept Mech Engn, Laramie, WY 82071 USA.
RP Sanger, JL (reprint author), Woodworkers Supply, Res & Dev, Casper, WY 82061 USA.
NR 19
TC 2
Z9 2
PU AMER INST AERONAUT ASTRONAUT
PI RESTON
PA 1801 ALEXANDER BELL DRIVE, STE 500, RESTON, VA 22091 USA
SN 0748-4658
J9 J PROPUL POWER
JI J. Propul. Power
PD MAY-JUN
PY 1998
VL 14
IS 3
BP 384
EP 391
DI 10.2514/2.5291
PG 8
WC Engineering, Aerospace
SC Engineering
GA ZN922
UT WOS:000073697000014
ER

PT J
AU Oplatka, A
AF Oplatka, A
TI Are rotors at the heart of all biological motors?
SO BIOCHEMICAL AND BIOPHYSICAL RESEARCH COMMUNICATIONS
LA English
DT Article
ID INVITRO MOTILE SYSTEM; ACTIN-FILAMENTS; MUSCLE; FORCE; MICROTUBULES;
   ROTATION; MOLECULE; MODEL
AB Biological motors are generally divided into two classes: 1) rotary motors. These include ATP synthase (F-0-F-1) and the bacterial flagellar motor which are driven by proton and Na+ gradients., 2) linear motors. Myosin, kinesin and dynein are considered to be such motors, F-actin and microtubules serving as passive "tracks". However, data is presented which suggests that the actin filaments rotate in shortening muscle. Microtubules also have been reported to rotate upon interacting with kinesin and dynein. Axial protein rotation thus appears to be a common fundamental characteristic of actin-and of microtubule-based motility systems, in addition to F-0-F-1 and the bacterial motor. An analysis is carried out of the way ATP hydrolysis and randomly moving protons can induce rotation. It is concluded that all four engines are driven by water jets, thus operating like water turbines. (C) 1998 Academic Press.
C1 Weizmann Inst Sci, Dept Struct Chem, IL-76100 Rehovot, Israel.
RP Oplatka, A (reprint author), Weizmann Inst Sci, Dept Struct Chem, IL-76100 Rehovot, Israel.
NR 28
TC 12
Z9 12
PU ACADEMIC PRESS INC
PI SAN DIEGO
PA 525 B ST, STE 1900, SAN DIEGO, CA 92101-4495 USA
SN 0006-291X
J9 BIOCHEM BIOPH RES CO
JI Biochem. Biophys. Res. Commun.
PD MAY 19
PY 1998
VL 246
IS 2
BP 301
EP 306
DI 10.1006/bbrc.1998.8424
PG 6
WC Biochemistry & Molecular Biology; Biophysics
SC Biochemistry & Molecular Biology; Biophysics
GA ZP870
UT WOS:000073796900001
ER

PT J
AU Tremmel, HG
   Schlager, H
   Konopka, P
   Schulte, P
   Arnold, F
   Klemm, M
   Droste-Franke, B
AF Tremmel, HG
   Schlager, H
   Konopka, P
   Schulte, P
   Arnold, F
   Klemm, M
   Droste-Franke, B
TI Observations and model calculations of jet aircraft exhaust products at
   cruise altitude and inferred initial OH emissions
SO JOURNAL OF GEOPHYSICAL RESEARCH-ATMOSPHERES
LA English
DT Article
ID HIGH-FLYING AIRCRAFT; TROPOSPHERIC CHEMISTRY; CHEMICAL-COMPOSITION;
   LOWER STRATOSPHERE; SULFUR EMISSIONS; TURBINE-ENGINES; PLUMES; AEROSOLS
AB Exhaust emissions of NO, HNO2, and HNO3 in the near-field plume of two B747 jet airliners cruising in the upper troposphere were measured in situ using the research aircraft Falcon of the Deutsches Zentrum fur Luft- und Raumfahrt. In addition, CO2 was measured providing exhaust plume dilution rates for the species. The observations were used to estimate the initial OH mixing ratio OH0 and the initial NO2/NOx ratio (NO2/NOx)(0) at the engine exit and the combustor exit by comparison with calculations using a plume chemistry box model. From the two different plume events, and using two different model simulation modes in each case, we inferred OH emission indices EI(OH) = 0.32-0.39 g (kg fuel)(-1) (OH0 = 9.0-14.4 ppmv) and (NO2/NOx)(0) = 0.12-0.17. Furthermore, our results indicate that the chemistry of the exhaust species during the short period between the combustion chamber exit and the engine exit must be considered with respect to the amount of OH at the engine exit plane because OH is already consumed to a great extent in this engine section because of conversion to HNO2 and HNO3. For the engines discussed here the modeled OH concentration decreases by a factor of similar to 350 between combustor exit and engine exit, leading to OH concentrations of 1-2 x 10(12) molecules cm(-3) (= 0.3-0.7 ppmv) at the engine exit.
C1 Deutsch Zentrum Luft & Raumfahrt DLR, Inst Phys Atmosphare, D-82234 Wessling, Germany.
   Max Planck Inst Kernphys, Atmospher Phys Div, D-69029 Heidelberg, Germany.
RP Tremmel, HG (reprint author), Deutsch Zentrum Luft & Raumfahrt DLR, Inst Phys Atmosphare, D-82234 Wessling, Germany.
EM Tremmel@dlr.de; Hans.Schlager@dlr.de; P.Konopka@kfa-juelich.de;
   Peter.Schulte@dlr.de; Klemm@kosmo.mpi-hd.mpg.de
RI Konopka, Paul/A-7329-2013
NR 45
TC 36
Z9 36
PU AMER GEOPHYSICAL UNION
PI WASHINGTON
PA 2000 FLORIDA AVE NW, WASHINGTON, DC 20009 USA
SN 2169-897X
J9 J GEOPHYS RES-ATMOS
JI J. Geophys. Res.-Atmos.
PD MAY 20
PY 1998
VL 103
IS D9
BP 10803
EP 10816
DI 10.1029/97JD03451
PG 14
WC Meteorology & Atmospheric Sciences
SC Meteorology & Atmospheric Sciences
GA ZN676
UT WOS:000073670500016
ER

PT J
AU McDonald, CF
AF McDonald, CF
TI Mobile hybrid (nuclear/oil fired) gas turbine cogeneration power plant
   concept
SO APPLIED THERMAL ENGINEERING
LA English
DT Article
DE nuclear reactor; gas turbine; heat exchangers; mobile power plant;
   cogeneration; fuel logistics; hybrid operation
ID MHR
AB A small mobile hybrid nuclear/oil-fired cogeneration power plant is proposed, its prime function being to provide power and heat to users in isolated areas (e.g., polar regions, islands, deserts) and for emergency use, for example in natural disaster areas where fuel supply logistic concerns are a major problem. The power plant would consist of five basic modules which would be skid-mounted for air or truck transportation to the site. A duplicity of heat sources is inherent in the design concept, i.e. a small helium-cooled nuclear reactor and an industrial gas turbine with an external combustor. Initial operation would be with the combustion gas turbine which could burn a variety of liquid fuels, including diesel oil, jet fuel, kerosene, gasoline, etc. Two factors would be dominant in the plant design, i.e. safety and reliability considerations. Multiple metallic barriers and independent loops between the reactor and the prime-mover facilitate the use of a conventional open cycle industrial gas turbine generator. The reactor embodies passive cooling capability and is of a second generation inherently safe type. Should it be necessary, the ease of module removal and replacement would assure high availability. The proposed power plant is based on proven and available technology. The plant can be operated in regions where cooling water is not available; however, if a source is available, the cogeneration module would provide process heat (e.g. hot water, steam, hot air) or be used for desalination. The proposed power plant concept, by its hybrid nature, is component intensive, and in the conventional sense could not be justified on an economic basis and, of course, is not intended for commercial power generation service, but is rather aimed at meeting the needs of users who have no indigenous fuel supply and where fuel supply logistics are extremely difficult. (C) 1998 Elsevier Science Ltd.
C1 McDonald Thermal Engn, La Jolla, CA 92037 USA.
RP McDonald, CF (reprint author), McDonald Thermal Engn, 1730 Castellana Rd, La Jolla, CA 92037 USA.
NR 27
TC 0
Z9 0
PU PERGAMON-ELSEVIER SCIENCE LTD
PI OXFORD
PA THE BOULEVARD, LANGFORD LANE, KIDLINGTON, OXFORD OX5 1GB, ENGLAND
SN 1359-4311
J9 APPL THERM ENG
JI Appl. Therm. Eng.
PD JUN
PY 1998
VL 18
IS 6
BP 353
EP 368
DI 10.1016/S1359-4311(97)00066-5
PG 16
WC Thermodynamics; Energy & Fuels; Engineering, Mechanical; Mechanics
SC Thermodynamics; Energy & Fuels; Engineering; Mechanics
GA ZJ196
UT WOS:000073189100001
ER

PT J
AU Kemoun, A
   Lusseyran, F
   Mallet, J
   Mahouast, M
AF Kemoun, A
   Lusseyran, F
   Mallet, J
   Mahouast, M
TI Experimental scanning for simplifying the model of a stirred-tank flow
SO EXPERIMENTS IN FLUIDS
LA English
DT Article
ID RUSHTON TURBINE; STRANGE ATTRACTORS
AB Velocity measurements by two-component laser Doppler velocimetry (LDV) and laser sheet visualizations were used to analyze the 3D turbulent flow field in a stirred tank, for the purpose of reducing the intricacy of the hydrodynamics to more simple models. We first deal with the mean flow field measured, and the instantaneous visualized patterns, to appreciate the deviation from steadiness and predict the dispersion of particles from the mean motion alone. The study then focuses on the discharge flow from the agitator (Rushton turbine). The jet at the exit from the turbine is modeled in mean values. The flow instability as shown experimentally indicates that the Reynolds number plays no part in this phenomenon. A study based on dynamical system theory, considering a frequency modulation of the flow, shows the possibility of describing rather simply the deterministic component in the velocity fluctuation due to the blades.
C1 INPL, CNRS, Lab Energet & Mecan Theor & Appl, F-54504 Vandoeuvre Les Nancy, France.
RP Mahouast, M (reprint author), INPL, CNRS, Lab Energet & Mecan Theor & Appl, 2 Ave Foret de Haye, F-54504 Vandoeuvre Les Nancy, France.
NR 34
TC 12
Z9 12
[truncated: 3,173,259 more chars]
