# Supplementary material for: Invisible Brain: Knowledge in Research Works and Neuron Activity
Source: PLoS One. 2016 Jul 20;11(7):e0158590. doi: 10.1371/journal.pone.0158590 (PMC4954711; doi:10.1371/journal.pone.0158590)
Supplement: S2 File — (ZIP) [file pone.0158590.s002.zip › Poliomyelitis_pubmed.txt]

1: Ljubin-Sternak S, Kaić B, Vilibić-Čavlek T, Mlinarić-Galinović G.
[POLIOMYELITIS ERADICATION--ONE STEP TO ACHIEVE THE GOAL]. Acta Med Croatica.
2014 Dec;68(4-5):327-35. Croatian. PubMed PMID: 26285465.


2: Roy P. Japanese encephalitis, rotavirus, rubella and injectable polio vaccine:
Four new tools in the immunization programme of India. Natl Med J India. 2014
Sep-Oct;27(5):297-8. PubMed PMID: 26037449.


3: Dehghani SM, Shakiba MA, Ziaeyan M, Imanieh MH, Haghighat M, Sedaghat M,
Alborzi A, Malek-Hosseini SA. Evaluation of immunity status to routine
vaccination in pediatric liver transplant candidates. Turk J Gastroenterol. 2014 
Dec;25 Suppl 1:26-31. doi: 10.5152/tjg.2014.5139. PubMed PMID: 25910330.


4: Romanenkova NI, Bichurina MA, Rozaeva NP, Kanaeva OI. [Risk of introduction
and spread of polioviruses in closed-type child-care facilities]. Zh Mikrobiol
Epidemiol Immunobiol. 2014 Nov-Dec;(6):90-5. Russian. PubMed PMID: 25816521.


5: Zorgati A, Maaref K, Naouar N, Zaoui A, Ghannouchi S. [Socio-medical profile
of post-polio syndrome patients in center east of Tunisia]. Tunis Med. 2014
Aug-Sep;92(8-9):556-9. French. PubMed PMID: 25815542.


6: Bourée P. [Poliomyelitis persistence]. Med Sante Trop. 2014 Oct-Dec;24(4):364.
French. PubMed PMID: 25763421.


7: Iannazzo S, Rizzuto E, Pompa MG. [Polio vaccination failure in Italy, years
2006-2010]. Epidemiol Prev. 2014 Nov-Dec;38(6 Suppl 2):98-102. Italian. PubMed
PMID: 25759353.


8: Williams JH, van Niekerk S, Human S, van Wilpe E, Venter M. Pathology of fatal
lineage 1 and 2 West Nile virus infections in horses in South Africa. J S Afr Vet
Assoc. 2014 Sep 1;85(1):1105. doi: 10.4102/jsava.v85i1.1105. PubMed PMID:
25686260.


9: Liao P, Hussain M, Mohan A, Nischal PM, Pai SA. News from here and there. Natl
Med J India. 2014 May-Jun;27(3):186-7. PubMed PMID: 25668099.


10: Fiore L, De Dominicis A, Daas A, Costanzo A. Calibration of Ph. Eur. BRP
batch 4 for oral poliomyelitis vaccine (OPV). Pharmeur Bio Sci Notes.
2014;2014:18-38. PubMed PMID: 25655241.


11: Bickerstaffe A, Beelen A, Nollet F. Change in physical mobility over 10 years
in post-polio syndrome. Neuromuscul Disord. 2015 Mar;25(3):225-30. doi:
10.1016/j.nmd.2014.11.015. Epub 2014 Nov 27. PubMed PMID: 25613808.


12: Minor P. The polio endgame. Hum Vaccin Immunother. 2014;10(7):2106-8. doi:
10.4161/21645515.2014.981115. Review. PubMed PMID: 25608050; PubMed Central
PMCID: PMC4370356.


13: H V W. Before the vaccines: medical treatments of acute paralysis in the 1916
new york epidemic of poliomyelitis. Open Microbiol J. 2014 Dec 12;8:144-7. doi:
10.2174/1874285801408010144. eCollection 2014. PubMed PMID: 25598852; PubMed
Central PMCID: PMC4293735.


14: Delpeyroux F, Colbère-Garapin F. Editorial commentary: emerging problems
impeding the elimination of the last polioviruses: silent circulation of wild
strains in a well-immunized population. Clin Infect Dis. 2015 Apr 1;60(7):1065-7.
doi: 10.1093/cid/ciu1139. Epub 2014 Dec 30. PubMed PMID: 25550347.


15: Endegue-Zanga MC, Sadeuh-Mba SA, Iber J, Burns C, Nimpa-Mengouo M, Demanou M,
Vernet G, Etoa FX, Njouom R. Circulating vaccine-derived polioviruses in the
Extreme North region of Cameroon. J Clin Virol. 2015 Jan;62:80-3. doi:
10.1016/j.jcv.2014.11.027. Epub 2014 Nov 29. PubMed PMID: 25542478.


16: Embree J, Law B, Voloshen T, Tomovici A. Immunogenicity, safety, and antibody
persistence at 3, 5, and 10 years postvaccination in adolescents randomized to
booster immunization with a combined tetanus, diphtheria, 5-component acellular
pertussis, and inactivated poliomyelitis vaccine administered with a hepatitis B 
virus vaccine concurrently or 1 month apart. Clin Vaccine Immunol. 2015
Mar;22(3):282-90. doi: 10.1128/CVI.00682-14. Epub 2014 Dec 24. PubMed PMID:
25540274; PubMed Central PMCID: PMC4340898.


17: Griffiths PD. Virology welcomes the new year with good news. Rev Med Virol.
2015 Jan;25(1):1-2. doi: 10.1002/rmv.1821. Epub 2014 Dec 23. PubMed PMID:
25537493.


18: Soltani J Md, Esmailnasab N Md, Roshani D PhD, Karimi M Mhs, Amjadi MJ Mhs.
Acute flaccid paralysis and its differential diagnosis in in kurdistan province, 
Western iran; an 11-year surveillance. Iran J Pediatr. 2014 Apr;24(2):131-9.
PubMed PMID: 25535530; PubMed Central PMCID: PMC4268831.


19: Băicuş A. Status of immunity against poliomyelitis in the acute flaccid
paralysis (AFP) cases in Romania between 2009-2012. Roum Arch Microbiol Immunol. 
2014 Jan-Jun;73(1-2):56-60. PubMed PMID: 25518572.


20: Meeting of the Strategic Advisory Group of Experts on immunization, October
2014 – conclusions and recommendations. Wkly Epidemiol Rec. 2014 Dec
12;89(50):561-76. English, French. PubMed PMID: 25513671.


21: Performance of acute flaccid paralysis (AFP) surveillance and incidence of
poliomyelitis, 2014. Wkly Epidemiol Rec. 2014 Nov 28;89(48):541-4. English,
French. PubMed PMID: 25513294.


22: Kalkowska DA, Duintjer Tebbens RJ, Grotto I, Shulman LM, Anis E, Wassilak SG,
Pallansch MA, Thompson KM. Modeling options to manage type 1 wild poliovirus
imported into Israel in 2013. J Infect Dis. 2015 Jun 1;211(11):1800-12. doi:
10.1093/infdis/jiu674. Epub 2014 Dec 10. PubMed PMID: 25505296.


23: Wang HB, Fang G, Yu WZ, Du F, Fan CX, Liu QL, Hao LX, Liu Y, Zheng JS, Qin
ZY, Xia W, Zhang SY, Yin ZD, Jing Q, Zhang YX, Huang RN, Yang RP, Tong WB, Qi Q, 
Guan XJ, Jing YL, Ma QL, Wang J, Ma XZ, Chen N, Zheng HR, Li YQ, Ma C, Su QR,
Reilly KH, Luo HM, Wu XP, Wen N, Yang WZ. An outbreak of type π vaccine-derived
poliovirus in Sichuan province, China: emergence and circulation in an
under-immunized population. PLoS One. 2014 Dec 11;9(12):e113880. doi:
10.1371/journal.pone.0113880. eCollection 2014. PubMed PMID: 25503964; PubMed
Central PMCID: PMC4263476.


24: Habib MA, Soofi S, Sheraz A, Bhatti ZS, Okayasu H, Zaidi SZ, Molodecky NA,
Pallansch MA, Sutter RW, Bhutta ZA. Zinc supplementation fails to increase the
immunogenicity of oral poliovirus vaccine: a randomized controlled trial.
Vaccine. 2015 Feb 4;33(6):819-25. doi: 10.1016/j.vaccine.2014.12.001. Epub 2014
Dec 11. PubMed PMID: 25500307.


25: Zhang ZJ, Zhang H, Li R, Zeng Y, Li X, Pan J, Sun H, Wang Z, Guo F, Zhang Y, 
Wang F, Wu T, Peng X, Lu L, Pang X. [Analysis of antibodies of poliviruses in
persistent populations in Beijing, 2012]. Zhonghua Yu Fang Yi Xue Za Zhi. 2014
Sep;48(9):762-5. Chinese. PubMed PMID: 25492285.


26: Weigel M, Bruns R, Weitmann K, Hoffmann W. Immunization rates at the school
entry in 2012. Dtsch Arztebl Int. 2014 Nov 14;111(46):788-94. doi:
10.3238/arztebl.2014.0788. PubMed PMID: 25491557; PubMed Central PMCID:
PMC4263910.


27: Falleiros-Arlant LH, Avila-Agüero ML, Brea del Castillo J, Mariño C. The
challenge of changing the inactivated poliomyelitis vaccine in Latin America:
declaration of the Latin American Society of Pediatric Infectious Diseases
(SLIPE). Rev Chilena Infectol. 2014 Oct;31(5):590-603. doi:
10.4067/S0716-10182014000500012. English, Spanish. PubMed PMID: 25491459.


28: Domnich A, Panatto D, Arbuzova EK, Signori A, Avio U, Gasparini R, Amicizia
D. Immunogenicity against Far Eastern and Siberian subtypes of tick-borne
encephalitis (TBE) virus elicited by the currently available vaccines based on
the European subtype: systematic review and meta-analysis. Hum Vaccin Immunother.
2014;10(10):2819-33. doi: 10.4161/hv.29984. Review. PubMed PMID: 25483679.


29: Silfverdal SA, Assudani D, Kuriyakose S, Van Der Meeren O. Immunological
persistence in 5 y olds previously vaccinated with hexavalent DTPa-HBV-IPV/Hib at
3, 5, and 11 months of age. Hum Vaccin Immunother. 2014;10(10):2795-8. doi:
10.4161/21645515.2014.970494. PubMed PMID: 25483640.


30: Pellegrinelli L, Primache V, Fiore L, Amato C, Fiore S, Bubba L, Pariani E,
Amendola A, Barbi M, Binda S. Surveillance of acute flaccid paralysis (AFP) in
Lombardy, Northern Italy, from 1997 to 2011 in the context of the national AFP
surveillance system. Hum Vaccin Immunother. 2015;11(1):277-81. doi:
10.4161/hv.36164. Epub 2014 Nov 1. Erratum in: Hum Vaccin Immunother.
2015;11(7):1880. PubMed PMID: 25483546; PubMed Central PMCID: PMC4514231.


31: Sticchi L, Bruzzone B, Caligiuri P, Rappazzo E, Lo Casto M, De Hoffer L,
Gustinetti G, Viscoli C, Di Biagio A. Seroprevalence and vaccination coverage of 
vaccine-preventable diseases in perinatally HIV-1-infected patients. Hum Vaccin
Immunother. 2015;11(1):263-9. doi: 10.4161/hv.36162. Epub 2014 Nov 1. PubMed
PMID: 25483544; PubMed Central PMCID: PMC4514310.


32: Doig GS, Roberts I, Bellomo R. The tens of thousands of lives saved by
randomized clinical trials in critical care. Intensive Care Med. 2015
Apr;41(4):701-4. doi: 10.1007/s00134-014-3573-4. Epub 2014 Dec 5. Review. PubMed 
PMID: 25476983.


33: Vaidya M, Chakradhar S. 2014 in review. Nat Med. 2014 Dec;20(12):1366-7. doi:
10.1038/nm1214-1366. PubMed PMID: 25473911.


34: Performance of acute flaccid paralysis (AFP) surveillance and incidence of
poliomyelitis, 2014. Wkly Epidemiol Rec. 2014 Nov 28;89(48):541-4. English,
French. PubMed PMID: 25469383.


35: Progress towards poliomyelitis eradication – Nigeria, January 2013– September
2014. Wkly Epidemiol Rec. 2014 Nov 21;89(47):522-8. English, French. PubMed PMID:
25469378.


36: Doumtsop JG, Khalef I, Diakite ML, Boubker N. [Epidemiology of AFP and the
performance of the surveillance system in Mauritania from 2008 to 2012]. Pan Afr 
Med J. 2014 Aug 15;18:305. doi: 10.11604/pamj.2014.18.305.3362. eCollection 2014.
French. PubMed PMID: 25469198; PubMed Central PMCID: PMC4247899.


37: Bugmyrin SV, Belova OA, Ieshko EP, Bespyatova LA, Karganova GG. Morphological
differentiation of Ixodes persulcatus and I. ricinus hybrid larvae in experiment 
and under natural conditions. Ticks Tick Borne Dis. 2015 Mar;6(2):129-33. doi:
10.1016/j.ttbdis.2014.11.001. Epub 2014 Nov 20. PubMed PMID: 25468762.


38: Chang KH, Tseng SH, Lin YC, Lai CH, Hsiao WT, Chen SC. The relationship
between body composition and femoral neck osteoporosis or osteopenia in adults
with previous poliomyelitis. Disabil Health J. 2015 Apr;8(2):284-9. doi:
10.1016/j.dhjo.2014.09.011. Epub 2014 Oct 13. PubMed PMID: 25458977.


39: Grossman Z, Grotto I, Tasher D, Stein M, Kaliner E, Somekh E. Learning across
borders: Advocacy of pediatricians in public health response during a recent wild
poliovirus transmission in Israel. J Pediatr. 2014 Dec;165(6):1278-9. doi:
10.1016/j.jpeds.2014.09.016. Epub 2014 Nov 20. PubMed PMID: 25458951.


40: Jung HJ, Sim GB, Jeon IH, Kekatpure AL, Sun JH, Chun JM. Reconstruction of
rotator cuff tears in wheelchair-bound paraplegic patients. J Shoulder Elbow
Surg. 2015 Apr;24(4):601-5. doi: 10.1016/j.jse.2014.09.028. Epub 2014 Nov 1.
PubMed PMID: 25457783.


41: Hadi YB, Sohail AM. Pakistan: the nidus for global polio re-emergence? J
Infect Public Health. 2015 Mar-Apr;8(2):214-5. doi: 10.1016/j.jiph.2014.09.003.
Epub 2014 Nov 6. PubMed PMID: 25453296.


42: Matsuda PN, Verrall AM, Finlayson ML, Molton IR, Jensen MP. Falls among
adults aging with disability. Arch Phys Med Rehabil. 2015 Mar;96(3):464-71. doi: 
10.1016/j.apmr.2014.09.034. Epub 2014 Oct 19. PubMed PMID: 25449191.


43: Resik S, Tejeda A, Mach O, Fonseca M, Diaz M, Alemany N, Garcia G, Hung LH,
Martinez Y, Sutter R. Immune responses after fractional doses of inactivated
poliovirus vaccine using newly developed intradermal jet injectors: a randomized 
controlled trial in Cuba. Vaccine. 2015 Jan 3;33(2):307-13. doi:
10.1016/j.vaccine.2014.11.025. Epub 2014 Nov 22. PubMed PMID: 25448109.


44: Shimizu H. Development and introduction of inactivated poliovirus vaccines
derived from Sabin strains in Japan. Vaccine. 2014 Nov 21. pii:
S0264-410X(14)01540-0. doi: 10.1016/j.vaccine.2014.11.015. [Epub ahead of print] 
Review. PubMed PMID: 25448090.


45: Hawken S, Potter BK, Benchimol EI, Little J, Ducharme R, Wilson K. Seasonal
variation in rates of emergency room visits and acute admissions following
recommended infant vaccinations in Ontario, Canada: a self-controlled case series
analysis. Vaccine. 2014 Dec 12;32(52):7148-53. doi:
10.1016/j.vaccine.2014.09.059. Epub 2014 Nov 1. PubMed PMID: 25446834.


46: Hasman A, Raaijmakers HC, Noble DJ. Inactivated polio vaccine launch in
Nepal: a public health milestone. Lancet Glob Health. 2014 Nov;2(11):e627-8. doi:
10.1016/S2214-109X(14)70324-9. Epub 2014 Oct 22. PubMed PMID: 25442682.


47: Mullan Z. Polio: is the end in sight? Lancet Glob Health. 2014
Nov;2(11):e616. doi: 10.1016/S2214-109X(14)70335-3. Epub 2014 Oct 22. PubMed
PMID: 25442676.


48: Wagner BG, Behrend MR, Klein DJ, Upfill-Brown AM, Eckhoff PA, Hu H.
Quantifying the impact of expanded age group campaigns for polio eradication.
PLoS One. 2014 Dec 1;9(12):e113538. doi: 10.1371/journal.pone.0113538.
eCollection 2014. PubMed PMID: 25437014; PubMed Central PMCID: PMC4249973.


49: Tkachenko EA, Witkowski PT, Radosa L, Dzagurova TK, Okulova NM, Yunicheva YV,
Vasilenko L, Morozov VG, Malkin GA, Krüger DH, Klempa B. Adler hantavirus, a new 
genetic variant of Tula virus identified in Major's pine voles (Microtus majori) 
sampled in southern European Russia. Infect Genet Evol. 2015 Jan;29:156-63. doi: 
10.1016/j.meegid.2014.11.018. Epub 2014 Nov 26. PubMed PMID: 25433134.


50: Angez M, Shaukat S, Zahra R, Khurshid A, Sharif S, Alam MM, Zaidi SS.
Molecular epidemiology of enterovirus B77 isolated from non polio acute flaccid
paralytic patients in Pakistan during 2013. Infect Genet Evol. 2015
Jan;29:189-95. doi: 10.1016/j.meegid.2014.11.021. Epub 2014 Nov 26. PubMed PMID: 
25433133.


51: Drescher KM, von Herrath M, Tracy S. Enteroviruses, hygiene and type 1
diabetes: toward a preventive vaccine. Rev Med Virol. 2015 Jan;25(1):19-32. doi: 
10.1002/rmv.1815. Epub 2014 Nov 27. Review. PubMed PMID: 25430610.


52: Honig A, Karussis D. Delayed-onset flaccid paralysis related to west Nile
virus reactivation following treatment with rituximab: a case report. BMC Res
Notes. 2014 Nov 26;7:852. doi: 10.1186/1756-0500-7-852. PubMed PMID: 25427863;
PubMed Central PMCID: PMC4289184.


53: Tettey P, Badoe E, Adiku T, Obodai E, Odoom JK. Human enteroviruses are not
the cause of neurological impairments in children at the Korle-Bu Teaching
Hospital. Pan Afr Med J. 2014 Jul 21;18:232. doi: 10.11604/pamj.2014.18.232.3253.
eCollection 2014. PubMed PMID: 25426190; PubMed Central PMCID: PMC4242046.


54: Mosquera Gordillo MA, Barón Cano N, Ballester Añón R. [The road to polio
eradication via the Pan American Health Organization]. Rev Panam Salud Publica.
2014 Sep;36(3):185-92. Spanish. PubMed PMID: 25418769.


55: Maloney JA, Mirsky DM, Messacar K, Dominguez SR, Schreiner T, Stence NV. MRI 
findings in children with acute flaccid paralysis and cranial nerve dysfunction
occurring during the 2014 enterovirus D68 outbreak. AJNR Am J Neuroradiol. 2015
Feb;36(2):245-50. doi: 10.3174/ajnr.A4188. Epub 2014 Nov 20. PubMed PMID:
25414005.


56: Etsano A, Gunnala R, Shuaib F, Damisa E, Mkanda P, Banda R, Korir C, Enemaku 
O, Corkum M, Usman S, Davis LB, Nganda Gw, Burns CC, Mahoney F, Vertefeuille JF; 
Centers for Disease Control and Prevention (CDC). Progress toward poliomyelitis
eradication--Nigeria, January 2013-September 2014. MMWR Morb Mortal Wkly Rep.
2014 Nov 21;63(46):1059-63. PubMed PMID: 25412063.


57: Li J, Zheng W, Zhao J, Liu D, Xu W. Large diameter metal on metal total hip
replacement for femoral neck fractures with neurological conditions: A
retrospective assessment. Indian J Orthop. 2014 Nov;48(6):605-11. doi:
10.4103/0019-5413.144236. PubMed PMID: 25404774; PubMed Central PMCID:
PMC4232831.


58: McCarthy M. Eradication of wild poliovirus type 3 may be within reach, say
CDC and WHO. BMJ. 2014 Nov 14;349:g6817. doi: 10.1136/bmj.g6817. PubMed PMID:
25398435.


59: Roberts L. Infectious diseases. Just one poliovirus left to go? Science. 2014
Nov 14;346(6211):795. doi: 10.1126/science.346.6211.795. PubMed PMID: 25395510.


60: Romigi A, Pierantozzi M, Placidi F, Evangelista E, Albanese M, Liguori C,
Nazzaro M, Risina BU, Simonelli V, Izzi F, Mercuri NB, Desiato MT. Restless legs 
syndrome and post polio syndrome: a case-control study. Eur J Neurol. 2015
Mar;22(3):472-8. doi: 10.1111/ene.12593. Epub 2014 Nov 13. PubMed PMID: 25393503.


61: Kew OM, Cochi SL, Jafari HS, Wassilak SG, Mast EE, Diop OM, Tangermann RH,
Armstrong GL; Centers for Disease Control and Prevention (CDC). Possible
eradication of wild poliovirus type 3--worldwide, 2012. MMWR Morb Mortal Wkly
Rep. 2014 Nov 14;63(45):1031-3. PubMed PMID: 25393222.


62: Gharehdaghi M, Rahimi H, Mousavian A. Anterior ankle arthrodesis with molded 
plate: technique and outcomes. Arch Bone Jt Surg. 2014 Sep;2(3):203-9. Epub 2014 
Sep 15. PubMed PMID: 25386583; PubMed Central PMCID: PMC4225027.


63: Kraay MJ, Bigach SD. The neuromuscularly challenged patient: total hip
replacement is now an option. Bone Joint J. 2014 Nov;96-B(11 Supple A):27-31.
doi: 10.1302/0301-620X.96B11.34346. Review. PubMed PMID: 25381404.


64: Bang H, Suh JH, Lee SY, Kim K, Yang EJ, Jung SH, Jang SN, Han SJ, Kim WH, Oh 
MG, Kim JH, Lee SG, Lim JY. Post-polio syndrome and risk factors in korean polio 
survivors: a baseline survey by telephone interview. Ann Rehabil Med. 2014
Oct;38(5):637-47. doi: 10.5535/arm.2014.38.5.637. Epub 2014 Oct 30. PubMed PMID: 
25379493; PubMed Central PMCID: PMC4221392.


65: Taniuchi M, Begum S, Uddin MJ, Platts-Mills JA, Liu J, Kirkpatrick BD,
Chowdhury AH, Jamil KM, Haque R, Petri WA Jr, Houpt ER. Kinetics of poliovirus
shedding following oral vaccination as measured by quantitative reverse
transcription-PCR versus culture. J Clin Microbiol. 2015 Jan;53(1):206-11. doi:
10.1128/JCM.02406-14. Epub 2014 Nov 5. PubMed PMID: 25378579; PubMed Central
PMCID: PMC4290924.


66: Hill T. Eradication of polio in India. Perspect Public Health. 2014
Jul;134(4):181. PubMed PMID: 25375014.


67: Mao B, Chheng K, Wannemuehler K, Vynnycky E, Buth S, Soeung SC, Reef S,
Weldon W, Quick L, Gregory CJ. Immunity to polio, measles and rubella in women of
child-bearing age and estimated congenital rubella syndrome incidence, Cambodia, 
2012. Epidemiol Infect. 2015 Jul;143(9):1858-67. doi: 10.1017/S0950268814002817. 
Epub 2014 Nov 6. PubMed PMID: 25373419.


68: Polio-free certification of the WHO South-East Asia Region, March 2014. Wkly 
Epidemiol Rec. 2014 Oct 31;89(44):500-4. English, French. PubMed PMID: 25368878.


69: Progress towards poliomyelitis eradication: Afghanistan and Pakistan, January
2013–August 2014. Wkly Epidemiol Rec. 2014 Oct 31;89(44):493-9. English, French. 
PubMed PMID: 25368877.


70: Tanner EJ, Liu HM, Oberste MS, Pallansch M, Collett MS, Kirkegaard K.
Dominant drug targets suppress the emergence of antiviral resistance. Elife. 2014
Nov 3;3. doi: 10.7554/eLife.03830. PubMed PMID: 25365453; PubMed Central PMCID:
PMC4270081.


71: Mehndiratta MM, Mehndiratta P, Pande R. Poliomyelitis: historical facts,
epidemiology, and current challenges in eradication. Neurohospitalist. 2014
Oct;4(4):223-9. doi: 10.1177/1941874414533352. PubMed PMID: 25360208; PubMed
Central PMCID: PMC4212416.


72: Farag NH, Alexander J, Hadler S, Quddus A, Durry E, Wadood MZ, Tangermann RH,
Ehrhardt D; Centers for Disease Control and Prevention (CDC). Progress toward
poliomyelitis eradication--Afghanistan and Pakistan, January 2013-August 2014.
MMWR Morb Mortal Wkly Rep. 2014 Oct 31;63(43):973-7. PubMed PMID: 25356605.


73: Tardy N, Chambat P, Murphy CG, Fayard JM. Bilateral custom-fit total knee
arthroplasty in a patient with poliomyelitis. Orthopedics. 2014
Sep;37(9):e839-43. doi: 10.3928/01477447-20140825-91. PubMed PMID: 25350629.


74: Suh IS, Jung MS, Lee BH, Kim JH, Tak KS, Ahn DK. Classification and surgical 
correction of asymmetric calves in Asians. Plast Reconstr Surg. 2014
Nov;134(5):707e-716e. doi: 10.1097/PRS.0000000000000699. PubMed PMID: 25347645.


75: Mancini S, Coldiron ME, Nicholas S, Llosa AE, Mouniaman-Nara I, Ngala J,
Grais RF, Porten K. Physiotherapy for poliomyelitis: a descriptive study in the
Republic of Congo. BMC Res Notes. 2014 Oct 23;7:755. doi:
10.1186/1756-0500-7-755. PubMed PMID: 25342647; PubMed Central PMCID: PMC4216340.


76: Rahman J, Hanna SA, Kayani B, Miles J, Pollock RC, Skinner JA, Briggs TW,
Carrington RW. Custom rotating hinge total knee arthroplasty in patients with
poliomyelitis affected limbs. Int Orthop. 2015 May;39(5):833-8. doi:
10.1007/s00264-014-2572-y. Epub 2014 Oct 24. PubMed PMID: 25341952.


77: Bahl S, Kumar R, Menabde N, Thapa A, McFarland J, Swezy V, Tangermann RH,
Jafari HS, Elsner L, Wassilak SG, Kew OM, Cochi SL. Polio-free certification and 
lessons learned--South-East Asia region, March 2014. MMWR Morb Mortal Wkly Rep.
2014 Oct 24;63(42):941-6. PubMed PMID: 25340910.


78: Arita M, Kilpatrick DR, Nakamura T, Burns CC, Bukbuk D, Oderinde SB, Oberste 
MS, Kew OM, Pallansch MA, Shimizu H. Development of an efficient
entire-capsid-coding-region amplification method for direct detection of
poliovirus from stool extracts. J Clin Microbiol. 2015 Jan;53(1):73-8. doi:
10.1128/JCM.02384-14. Epub 2014 Oct 22. PubMed PMID: 25339406; PubMed Central
PMCID: PMC4290957.


79: Liu Y, Ma T, Liu J, Zhao X, Cheng Z, Guo H, Xu R, Wang S. Circulating type 1 
vaccine-derived poliovirus may evolve under the pressure of adenosine deaminases 
acting on RNA. J Matern Fetal Neonatal Med. 2015;28(17):2096-9. doi:
10.3109/14767058.2014.979147. Epub 2014 Nov 14. PubMed PMID: 25330844.


80: Mohammed A, Sabitu K, Nguku P, Abanida E, Sheidu S, Dalhat M, Dankoli R,
Gidado S, Suleiman I. Characteristics of persons refusing oral polio vaccine
during the immunization plus days - Sokoto, Nigeria 2011. Pan Afr Med J. 2014 Jul
21;18 Suppl 1:10. doi: 10.11694/pamj.supp.2014.18.1.4187. eCollection 2014.
PubMed PMID: 25328629; PubMed Central PMCID: PMC4199787.


81: Küçükkaya M, Karakoyun Ö, Sökücü S, Soydan R. Femoral lengthening and
deformity correction using the Fitbone motorized lengthening nail. J Orthop Sci. 
2015 Jan;20(1):149-54. doi: 10.1007/s00776-014-0659-3. Epub 2014 Oct 19. PubMed
PMID: 25326815; PubMed Central PMCID: PMC4302230.


82: Sobti D, Cueto M, He Y. A public health achievement under adversity: the
eradication of poliomyelitis from Peru, 1991. Am J Public Health. 2014
Dec;104(12):2298-305. doi: 10.2105/AJPH.2014.301995. Epub 2014 Oct 16. PubMed
PMID: 25322297.


83: Modlin J, Wenger J. Achieving and maintaining polio eradication--new
strategies. N Engl J Med. 2014 Oct 16;371(16):1476-9. doi: 10.1056/NEJMp1407783. 
PubMed PMID: 25317869.


84: Gammino VM, Nuhu A, Chenoweth P, Manneh F, Young RR, Sugerman DE, Gerber S,
Abanida E, Gasasira A. Using geographic information systems to track polio
vaccination team performance: pilot project report. J Infect Dis. 2014 Nov 1;210 
Suppl 1:S98-101. doi: 10.1093/infdis/jit285. PubMed PMID: 25316882.


85: Gammino VM, Nuhu A, Gerber S, Gasasira A, Sugerman DE, Manneh F, Chenoweth P,
Kurnit MR, Abanida EA. An evaluation of polio supplemental immunization
activities in Kano, Katsina, and Zamfara States, Nigeria: lessons in progress. J 
Infect Dis. 2014 Nov 1;210 Suppl 1:S91-7. doi: 10.1093/infdis/jiu228. PubMed
PMID: 25316881.


86: Walker AT, Sodha S, Warren WC, Sergon K, Kiptoon S, Ogange J, Ahmeda AH,
Eshetu M, Corkum M, Pillai S, Scobie H, Mdodo R, Tack DM, Halldin C, Appelgren K,
Kretsinger K, Bensyl DM, Njeru I, Kolongei T, Muigai J, Ismail A, Okiror SO.
Forewarning of poliovirus outbreaks in the Horn of Africa: an assessment of acute
flaccid paralysis surveillance and routine immunization systems in Kenya. J
Infect Dis. 2014 Nov 1;210 Suppl 1:S85-90. doi: 10.1093/infdis/jiu149. PubMed
PMID: 25316880; PubMed Central PMCID: PMC4638114.


87: Alleman MM, Wannemuehler KA, Weldon WC, Kabuayi JP, Ekofo F, Edidi S, Mulumba
A, Mbule A, Ntumbannji RN, Coulibaly T, Abiola N, Mpingulu M, Sidibe K, Oberste
MS. Factors contributing to outbreaks of wild poliovirus type 1 infection
involving persons aged ≥15 years in the Democratic Republic of the Congo,
2010-2011, informed by a pre-outbreak poliovirus immunity assessment. J Infect
Dis. 2014 Nov 1;210 Suppl 1:S62-73. doi: 10.1093/infdis/jiu282. PubMed PMID:
25316879.


88: Cochi SL, Freeman A, Guirguis S, Jafari H, Aylward B. Global polio
eradication initiative: lessons learned and legacy. J Infect Dis. 2014 Nov 1;210 
Suppl 1:S540-6. doi: 10.1093/infdis/jiu345. Review. PubMed PMID: 25316878.


89: Helleringer S, Abdelwahab J, Vandenent M. Polio supplementary immunization
activities and equity in access to vaccination: evidence from the demographic and
health surveys. J Infect Dis. 2014 Nov 1;210 Suppl 1:S531-9. doi:
10.1093/infdis/jiu278. PubMed PMID: 25316877.


90: Dunkle SE, Wallace AS, MacNeil A, Mustafa M, Gasasira A, Ali D, Elmousaad H, 
Mahoney F, Sandhu HS. Limitations of using administratively reported immunization
data for monitoring routine immunization system performance in Nigeria. J Infect 
Dis. 2014 Nov 1;210 Suppl 1:S523-30. doi: 10.1093/infdis/jiu373. PubMed PMID:
25316876.


91: Alleman MM, Meyer SA, Mulumba A, Nyembwe M, Riziki Y, Mbule A, Mayenga M,
Coulibaly T. Improved acute flaccid paralysis surveillance performance in the
Democratic Republic of the Congo, 2010-2012. J Infect Dis. 2014 Nov 1;210 Suppl
1:S50-61. doi: 10.1093/infdis/jit670. PubMed PMID: 25316874.


92: Wassilak SG, Oberste MS, Tangermann RH, Diop OM, Jafari HS, Armstrong GL.
Progress toward global interruption of wild poliovirus transmission, 2010-2013,
and tackling the challenges to complete eradication. J Infect Dis. 2014 Nov 1;210
Suppl 1:S5-15. doi: 10.1093/infdis/jiu456. Review. PubMed PMID: 25316873; PubMed 
Central PMCID: PMC4615678.


93: Abdelwahab J, Dietz V, Eggers R, Maher C, Olaniran M, Sandhu H, Vandelaer J. 
Strengthening the partnership between routine immunization and the global polio
eradication initiative to achieve eradication and assure sustainability. J Infect
Dis. 2014 Nov 1;210 Suppl 1:S498-503. doi: 10.1093/infdis/jiu041. Review. PubMed 
PMID: 25316872.


94: Duintjer Tebbens RJ, Thompson KM. Modeling the potential role of inactivated 
poliovirus vaccine to manage the risks of oral poliovirus vaccine cessation. J
Infect Dis. 2014 Nov 1;210 Suppl 1:S485-97. doi: 10.1093/infdis/jit838. PubMed
PMID: 25316871.


95: Thompson KM, Duintjer Tebbens RJ. Modeling the dynamics of oral poliovirus
vaccine cessation. J Infect Dis. 2014 Nov 1;210 Suppl 1:S475-84. doi:
10.1093/infdis/jit845. PubMed PMID: 25316870.


96: Anand A, Pallansch MA, Estivariz CF, Gary H, Wassilak SG. Estimating the
likely coverage of inactivated poliovirus vaccine in routine immunization:
evidence from demographic and health surveys. J Infect Dis. 2014 Nov 1;210 Suppl 
1:S465-74. doi: 10.1093/infdis/jiu343. PubMed PMID: 25316869.


97: Okayasu H, Sutter RW, Jafari HS, Takane M, Aylward RB. Affordable inactivated
poliovirus vaccine: strategies and progress. J Infect Dis. 2014 Nov 1;210 Suppl
1:S459-64. doi: 10.1093/infdis/jiu128. Review. PubMed PMID: 25316868.


98: Wolff C, Roesel S, Lipskaya G, Landaverde M, Humayun A, Withana N, Ramamurty 
N, Tomori O, Okiror SO, Salla M, Dowdle W. Progress toward laboratory containment
of poliovirus after polio eradication. J Infect Dis. 2014 Nov 1;210 Suppl
1:S454-8. doi: 10.1093/infdis/jit821. PubMed PMID: 25316867.


99: McKinlay MA, Collett MS, Hincks JR, Oberste MS, Pallansch MA, Okayasu H,
Sutter RW, Modlin JF, Dowdle WR. Progress in the development of poliovirus
antiviral agents and their essential role in reducing risks that threaten
eradication. J Infect Dis. 2014 Nov 1;210 Suppl 1:S447-53. doi:
10.1093/infdis/jiu043. Review. PubMed PMID: 25316866.


100: Sutter RW, Platt L, Mach O, Jafari H, Aylward RB. The new polio eradication 
end game: rationale and supporting evidence. J Infect Dis. 2014 Nov 1;210 Suppl
1:S434-8. doi: 10.1093/infdis/jiu222. Review. PubMed PMID: 25316865.


101: Kisjes KH, Duintjer Tebbens RJ, Wallace GS, Pallansch MA, Cochi SL, Wassilak
SG, Thompson KM. Individual-based modeling of potential poliovirus transmission
in connected religious communities in North America with low uptake of
vaccination. J Infect Dis. 2014 Nov 1;210 Suppl 1:S424-33. doi:
10.1093/infdis/jit843. PubMed PMID: 25316864.


102: Kalkowska DA, Duintjer Tebbens RJ, Thompson KM. Modeling strategies to
increase population immunity and prevent poliovirus transmission in the high-risk
area of northwest Nigeria. J Infect Dis. 2014 Nov 1;210 Suppl 1:S412-23. doi:
10.1093/infdis/jit834. PubMed PMID: 25316863.


103: Ado JM, Etsano A, Shuaib F, Damisa E, Mkanda P, Gasasira A, Banda R, Korir
C, Johnson T, Dieng B, Corkum M, Enemaku O, Mataruse N, Ohuabunwo C, Baig S,
Galway M, Seaman V, Wiesen E, Vertefeuille J, Ogbuanu IU, Armstrong G, Mahoney
FJ. Progress toward poliomyelitis eradication in Nigeria. J Infect Dis. 2014 Nov 
1;210 Suppl 1:S40-9. doi: 10.1093/infdis/jiu318. PubMed PMID: 25316862.


104: Kalkowska DA, Duintjer Tebbens RJ, Thompson KM. Modeling strategies to
increase population immunity and prevent poliovirus transmission in 2 high-risk
areas in northern India. J Infect Dis. 2014 Nov 1;210 Suppl 1:S398-411. doi:
10.1093/infdis/jit844. PubMed PMID: 25316861.


105: Chandir S, Ahamed KU, Baqui AH, Sutter RW, Okayasu H, Pallansch MA, Oberste 
MS, Moulton LH, Halsey NA. Effect of buffer on the immune response to trivalent
oral poliovirus vaccine in Bangladesh: a community based randomized controlled
trial. J Infect Dis. 2014 Nov 1;210 Suppl 1:S390-7. doi: 10.1093/infdis/jiu378.
PubMed PMID: 25316860.


106: Platt LR, Estívariz CF, Sutter RW. Vaccine-associated paralytic
poliomyelitis: a review of the epidemiology and estimation of the global burden. 
J Infect Dis. 2014 Nov 1;210 Suppl 1:S380-9. doi: 10.1093/infdis/jiu184. Review. 
PubMed PMID: 25316859.


107: Li L, Ivanova O, Driss N, Tiongco-Recto M, da Silva R, Shahmahmoodi S,
Sazzad HM, Mach O, Kahn AL, Sutter RW. Poliovirus excretion among persons with
primary immune deficiency disorders: summary of a seven-country study series. J
Infect Dis. 2014 Nov 1;210 Suppl 1:S368-72. doi: 10.1093/infdis/jiu065. PubMed
PMID: 25316857.


108: Gumede N, Jorba J, Deshpande J, Pallansch M, Yogolelo R, Muyembe-Tamfum JJ, 
Kew O, Venter M, Burns CC. Phylogeny of imported and reestablished wild
polioviruses in theDemocratic Republic of the Congo from 2006 to 2011. J Infect
Dis. 2014 Nov 1;210 Suppl 1:S361-7. doi: 10.1093/infdis/jiu375. PubMed PMID:
25316856; PubMed Central PMCID: PMC4303083.


109: Yusuf N, de Wee R, Foster N, Watkins MA, Tiruneh D, Chauvin C, Bossarte R,
Mandlhate C, Jack A, Gumede N, Mawela A, Burns CC, Pallansch MA, Allies T, Rainey
J, Mataruse N, Nshimirimana D. Outbreak of type 1 wild poliovirus infection in
adults, Namibia, 2006. J Infect Dis. 2014 Nov 1;210 Suppl 1:S353-60. doi:
10.1093/infdis/jiu069. PubMed PMID: 25316855.


110: Wahjuhono G, Revolusiana, Widhiastuti D, Sundoro J, Mardani T, Ratih WU,
Sutomo R, Safitri I, Sampurno OD, Rana B, Roivainen M, Kahn AL, Mach O, Pallansch
MA, Sutter RW. Switch from oral to inactivated poliovirus vaccine in Yogyakarta
Province, Indonesia: summary of coverage, immunity, and environmental
surveillance. J Infect Dis. 2014 Nov 1;210 Suppl 1:S347-52. doi:
10.1093/infdis/jiu060. Erratum in: J Infect Dis. 2015 Jun 1;211(11):1855. PubMed 
PMID: 25316854.


111: Okayasu H, Brown AE, Nzioki MM, Gasasira AN, Takane M, Mkanda P, Wassilak
SG, Sutter RW. Cluster lot quality assurance sampling: effect of increasing the
number of clusters on classification precision and operational feasibility. J
Infect Dis. 2014 Nov 1;210 Suppl 1:S341-6. doi: 10.1093/infdis/jiu162. PubMed
PMID: 25316853.


112: Brown AE, Okayasu H, Nzioki MM, Wadood MZ, Chabot-Couture G, Quddus A,
Walker G, Sutter RW. Lot quality assurance sampling to monitor supplemental
immunization activity quality: an essential tool for improving performance in
polio endemic countries. J Infect Dis. 2014 Nov 1;210 Suppl 1:S333-40. doi:
10.1093/infdis/jit816. Review. PubMed PMID: 25316852.


113: Alam MM, Shaukat S, Sharif S, Angez M, Khurshid A, Malik F, Rehman L, Zaidi 
SS. Detection of multiple cocirculating wild poliovirus type 1 lineages through
environmental surveillance: impact and progress during 2011-2013 in Pakistan. J
Infect Dis. 2014 Nov 1;210 Suppl 1:S324-32. doi: 10.1093/infdis/jiu160. PubMed
PMID: 25316851.


114: Shulman LM, Mendelson E, Anis E, Bassal R, Gdalevich M, Hindiyeh M, Kaliner 
E, Kopel E, Manor Y, Moran-Gilad J, Ram D, Sofer D, Somekh E, Tasher D, Weil M,
Gamzu R, Grotto I. Laboratory challenges in response to silent introduction and
sustained transmission of wild poliovirus type 1 in Israel during 2013. J Infect 
Dis. 2014 Nov 1;210 Suppl 1:S304-14. doi: 10.1093/infdis/jiu294. Review. PubMed
PMID: 25316849.


115: Asghar H, Diop OM, Weldegebriel G, Malik F, Shetty S, El Bassioni L, Akande 
AO, Al Maamoun E, Zaidi S, Adeniji AJ, Burns CC, Deshpande J, Oberste MS, Lowther
SA. Environmental surveillance for polioviruses in the Global Polio Eradication
Initiative. J Infect Dis. 2014 Nov 1;210 Suppl 1:S294-303. doi:
10.1093/infdis/jiu384. Review. PubMed PMID: 25316848.


116: Burns CC, Diop OM, Sutter RW, Kew OM. Vaccine-derived polioviruses. J Infect
Dis. 2014 Nov 1;210 Suppl 1:S283-93. doi: 10.1093/infdis/jiu295. Review. PubMed
PMID: 25316847.


117: Mach O, Tangermann RH, Wassilak SG, Singh S, Sutter RW. Outbreaks of
paralytic poliomyelitis during 1996-2012: the changing epidemiology of a disease 
in the final stages of eradication. J Infect Dis. 2014 Nov 1;210 Suppl 1:S275-82.
doi: 10.1093/infdis/jit454. PubMed PMID: 25316846.


118: Yu WZ, Wen N, Zhang Y, Wang HB, Fan CX, Zhu SL, Xu WB, Liang XF, Luo HM, Li 
L. Poliomyelitis eradication in China: 1953-2012. J Infect Dis. 2014 Nov 1;210
Suppl 1:S268-74. doi: 10.1093/infdis/jit332. PubMed PMID: 25316845.


119: Adams A, Boualam L, Diorditsa S, Gregory C, Jee Y, Mendoza-Aldana J, Roesel 
S. Maintaining polio-free certification in the World Health Organization Western 
Pacific Region for over a decade. J Infect Dis. 2014 Nov 1;210 Suppl 1:S259-67.
doi: 10.1093/infdis/jiu164. Review. PubMed PMID: 25316844.


120: Mach O, Verma H, Khandait DW, Sutter RW, O'Connor PM, Pallansch MA, Cochi
SL, Linkins RW, Chu SY, Wolff C, Jafari HS. Prevalence of asymptomatic poliovirus
infection in older children and adults in northern India: analysis of contact and
enhanced community surveillance, 2009. J Infect Dis. 2014 Nov 1;210 Suppl
1:S252-8. doi: 10.1093/infdis/jit234. PubMed PMID: 25316843; PubMed Central
PMCID: PMC4663665.


121: Bahl S, Estívariz CF, Sutter RW, Sarkar BK, Verma H, Jain V, Agrawal A,
Rathee M, Shukla H, Pathyarch SK, Sethi R, Wannemuehler KA, Jafari H, Deshpande
JM. Cross-sectional serologic assessment of immunity to poliovirus infection in
high-risk areas of northern India. J Infect Dis. 2014 Nov 1;210 Suppl 1:S243-51. 
doi: 10.1093/infdis/jit492. PubMed PMID: 25316842.


122: Kretsinger K, Gasasira A, Poy A, Porter KA, Everts J, Salla M, Brown KH,
Wassilak SG, Nshimirimana D. Polio eradication in the World Health Organization
African Region, 2008-2012. J Infect Dis. 2014 Nov 1;210 Suppl 1:S23-39. doi:
10.1093/infdis/jiu408. Review. PubMed PMID: 25316840.


123: Deshpande JM, Bahl S, Sarkar BK, Estívariz CF, Sharma S, Wolff C, Sethi R,
Pathyarch SK, Jain V, Gary HE Jr, Pallansch MA, Jafari H. Assessing population
immunity in a persistently high-risk area for wild poliovirus transmission in
India: a serological study in Moradabad, Western Uttar Pradesh. J Infect Dis.
2014 Nov 1;210 Suppl 1:S225-33. doi: 10.1093/infdis/jiu204. PubMed PMID:
25316839.


124: O'Connor PM, Allison R, Thapa A, Bahl S, Chunsuittiwat S, Hasan M, Khan Z,
Sedai T. Update on polio eradication in the World Health Organization South-East 
Asia Region, 2013. J Infect Dis. 2014 Nov 1;210 Suppl 1:S216-24. doi:
10.1093/infdis/jit585. Review. PubMed PMID: 25316838.


125: Moulsdale HJ, Khetsuriani N, Deshevoi S, Butler R, Simpson J, Salisbury D.
Simulation exercises to strengthen polio outbreak preparedness: experience of the
World Health Organization European Region. J Infect Dis. 2014 Nov 1;210 Suppl
1:S208-15. doi: 10.1093/infdis/jiu120. PubMed PMID: 25316837.


126: Khetsuriani N, Pfeifer D, Deshevoi S, Gavrilin E, Shefer A, Butler R,
Jankovic D, Spataru R, Emiroglu N, Martin R. Challenges of maintaining polio-free
status of the European Region. J Infect Dis. 2014 Nov 1;210 Suppl 1:S194-207.
doi: 10.1093/infdis/jiu096. PubMed PMID: 25316836.


127: Mahamud A, Kamadjeu R, Webeck J, Mbaeyi C, Baranyikwa MT, Birungi J, Nurbile
Y, Ehrhardt D, Shukla H, Chatterjee A, Mulugeta A. Effectiveness of oral polio
vaccination against paralytic poliomyelitis: a matched case-control study in
Somalia. J Infect Dis. 2014 Nov 1;210 Suppl 1:S187-93. doi:
10.1093/infdis/jiu261. PubMed PMID: 25316835.


128: Kamadjeu R, Mahamud A, Webeck J, Baranyikwa MT, Chatterjee A, Bile YN,
Birungi J, Mbaeyi C, Mulugeta A. Polio outbreak investigation and response in
Somalia, 2013. J Infect Dis. 2014 Nov 1;210 Suppl 1:S181-6. doi:
10.1093/infdis/jiu453. PubMed PMID: 25316834.


129: Mbaeyi C, Kamadjeu R, Mahamud A, Webeck J, Ehrhardt D, Mulugeta A. Progress 
toward polio eradication--Somalia, 1998-2013. J Infect Dis. 2014 Nov 1;210 Suppl 
1:S173-80. doi: 10.1093/infdis/jit808. PubMed PMID: 25316833; PubMed Central
PMCID: PMC4703039.


130: Simpson DM, Sadr-Azodi N, Mashal T, Sabawoon W, Pardis A, Quddus A, Garrigos
C, Guirguis S, Zahoor Zaidi SS, Shaukat S, Sharif S, Asghar H, Hadler SC. Polio
eradication initiative in Afghanistan, 1997-2013. J Infect Dis. 2014 Nov 1;210
Suppl 1:S162-72. doi: 10.1093/infdis/jiu022. PubMed PMID: 25316832.


131: Rutter PD, Donaldson LJ. Oversight role of the Independent Monitoring Board 
of the Global Polio Eradication Initiative. J Infect Dis. 2014 Nov 1;210 Suppl
1:S16-22. doi: 10.1093/infdis/jiu181. Review. PubMed PMID: 25316831.


132: Alexander JP Jr, Zubair M, Khan M, Abid N, Durry E. Progress and peril:
poliomyelitis eradication efforts in Pakistan, 1994-2013. J Infect Dis. 2014 Nov 
1;210 Suppl 1:S152-61. doi: 10.1093/infdis/jiu450. PubMed PMID: 25316830.


133: Domingues CM, de Fátima Pereira S, Cunha Marreiros AC, Menezes N, Flannery
B. Introduction of sequential inactivated polio vaccine-oral polio vaccine
schedule for routine infant immunization in Brazil's National Immunization
Program. J Infect Dis. 2014 Nov 1;210 Suppl 1:S143-51. doi:
10.1093/infdis/jit588. PubMed PMID: 25316829.


134: Cardemil CV, Jonas A, Gerber S, Weldon WC 3rd, Oberste MS, Beukes A,
Sawadogo S, Patel SV, Zeko S, Muroua C, Gaeb E, Wannemuehler K, Goodson JL.
Poliovirus immunity among pregnant females aged 15-44 years, Namibia, 2010. J
Infect Dis. 2014 Nov 1;210 Suppl 1:S136-42. doi: 10.1093/infdis/jiu086. PubMed
PMID: 25316828.


135: Michael CA, Ashenafi S, Ogbuanu IU, Ohuabunwo C, Sule A, Corkum M, Mackay S,
Storms AD, Achari P, Biya O, Nguku P, Newberry D, Bwaka A, Mahoney F; OPV
Campaign Missed Children Study Team. An evaluation of community perspectives and 
contributing factors to missed children during an oral polio vaccination
campaign--Katsina State, Nigeria. J Infect Dis. 2014 Nov 1;210 Suppl 1:S131-5.
doi: 10.1093/infdis/jiu288. PubMed PMID: 25316827.


136: Gidado SO, Ohuabunwo C, Nguku PM, Ogbuanu IU, Waziri NE, Biya O, Wiesen ES, 
Mba-Jonas A, Vertefeuille J, Oyemakinde A, Nwanyanwu O, Lawal N, Mahmud M, Nasidi
A, Mahoney FJ; N-STOP Outreach Team. Outreach to underserved communities in
northern Nigeria, 2012-2013. J Infect Dis. 2014 Nov 1;210 Suppl 1:S118-24. doi:
10.1093/infdis/jiu197. PubMed PMID: 25316825.


137: Waziri NE, Ohuabunwo CJ, Nguku PM, Ogbuanu IU, Gidado S, Biya O, Wiesen ES, 
Vertefeuille J, Townes D, Oyemakinde A, Nwanyanwu O, Gassasira A, Mkanda P,
Muhammad AJ, Elmousaad HA, Nasidi A, Mahoney FJ. Polio eradication in Nigeria and
the role of the National Stop Transmission of Polio program, 2012-2013. J Infect 
Dis. 2014 Nov 1;210 Suppl 1:S111-7. doi: 10.1093/infdis/jiu199. Review. PubMed
PMID: 25316824.


138: Barau I, Zubairu M, Mwanza MN, Seaman VY. Improving polio vaccination
coverage in Nigeria through the use of geographic information system technology. 
J Infect Dis. 2014 Nov 1;210 Suppl 1:S102-10. doi: 10.1093/infdis/jiu010. PubMed 
PMID: 25316823.


139: Cochi SL, Jafari HS, Armstrong GL, Sutter RW, Linkins RW, Pallansch MA, Kew 
O, Aylward RB. A world without polio. J Infect Dis. 2014 Nov 1;210 Suppl 1:S1-4. 
doi: 10.1093/infdis/jiu383. PubMed PMID: 25316822.


140: Tao Z, Yuan Q, Lin X, Wang S, Liu Y, Ji F, Xiong P, Cui N, Song L, Wang M,
Xu A. Molecular characterization of enteroviruses including a new type EV-C99
isolated from Xinjiang students in Shandong, China in 2011. Sci Rep. 2014 Oct
9;4:6564. doi: 10.1038/srep06564. PubMed PMID: 25298041; PubMed Central PMCID:
PMC4190507.


141: Gaüzère BA, Aubry P. [The disease called "Barbiers" in the 19th century].
Med Sante Trop. 2014 Jul-Sep;24(3):241-6. doi: 10.1684/mst.2014.0377. French.
PubMed PMID: 25295833.


142: Zhukova LI, Rafeenko GK, Larin FI, Shcherbina LI, Shut' IN, Davydova MA,
Vaniukov AA. [Enterovirus non-poliomyelitis infections in Krasnodar region]. Zh
Mikrobiol Epidemiol Immunobiol. 2014 Jul-Aug;(4):13-7. Russian. PubMed PMID:
25286522.


143: Keller-Stanislawski B, Englund JA, Kang G, Mangtani P, Neuzil K, Nohynek H, 
Pless R, Lambach P, Zuber P. Safety of immunization during pregnancy: a review of
the evidence of selected inactivated and live attenuated vaccines. Vaccine. 2014 
Dec 12;32(52):7057-64. doi: 10.1016/j.vaccine.2014.09.052. Epub 2014 Oct 5.
Review. PubMed PMID: 25285883.


144: Desai S, Diener T, Tan BK, Lowry Nj, Talukdar C, Chrusch W, Wiebe S. An
unusual case of vaccine-associated paralytic poliomyelitis. Can J Infect Dis Med 
Microbiol. 2014 Jul;25(4):227-8. PubMed PMID: 25285130; PubMed Central PMCID:
PMC4173946.


145: Noya F, McCormack D, Reynolds DL, Neame D, Oster P. Safety and
immunogenicity of two doses of quadrivalent meningococcal conjugate vaccine or
one dose of meningococcal group C conjugate vaccine, both administered
concomitantly with routine immunization to 12- to 18-month-old children. Can J
Infect Dis Med Microbiol. 2014 Jul;25(4):211-6. PubMed PMID: 25285126; PubMed
Central PMCID: PMC4173942.


146: Benhaberou-Brun D. [Post-polio syndrome]. Perspect Infirm. 2014
Sep-Oct;11(4):38-40. French. PubMed PMID: 25269239.


147: Kim JH, Rho SH. Transmission dynamics of oral polio vaccine viruses and
vaccine-derived polioviruses on networks. J Theor Biol. 2015 Jan 7;364:266-74.
doi: 10.1016/j.jtbi.2014.09.026. Epub 2014 Sep 28. PubMed PMID: 25264265.


148: Liu Y, Ma T, Liu J, Zhao X, Cheng Z, Guo H, Wang S, Xu R. Bioinformatics
analysis and genetic diversity of the poliovirus. J Med Microbiol. 2014 Dec;63(Pt
12):1724-31. doi: 10.1099/jmm.0.081992-0. Epub 2014 Sep 26. PubMed PMID:
25261065.


149: Shaikh MA, Kamal A, Naqvi I. University students perspective on polio
vaccination--ruse or realistic need for Pakistani children? J Pak Med Assoc. 2014
Jun;64(6):694-6. PubMed PMID: 25252493.


150: Collado-Vázquez S, Carrillo JM, Águila-Maturana AM. [Poliomyelitis in
literature, cinema and television]. Rev Neurol. 2014 Oct 1;59(7):317-26. Spanish.
PubMed PMID: 25245876.


151: Shaukat S, Angez M, Alam MM, Sharif S, Khurshid A, Malik F, Rehman L, Zaidi 
SS. Molecular characterization and phylogenetic relationship of wild type 1
poliovirus strains circulating across Pakistan and Afghanistan bordering areas
during 2010-2012. PLoS One. 2014 Sep 17;9(9):e107697. doi:
10.1371/journal.pone.0107697. eCollection 2014. PubMed PMID: 25229826; PubMed
Central PMCID: PMC4168008.


152: Tagbo BN, Ughasoro MD, Esangbedo DO. Parental acceptance of inactivated
polio vaccine in Southeast Nigeria: a qualitative cross-sectional interventional 
study. Vaccine. 2014 Oct 21;32(46):6157-62. doi: 10.1016/j.vaccine.2014.08.053.
Epub 2014 Sep 16. PubMed PMID: 25223271.


153: Martin N, Paterson BJ, Durrheim DN. Australia's polio risk. Commun Dis
Intell Q Rep. 2014 Jun 30;38(2):E107-13. PubMed PMID: 25222205.


154: Pellegrinelli L, Primache V, Fiore L, Amato C, Fiore S, Bubba L, Pariani E, 
Amendola A, Barbi M, Binda S. Surveillance of acute flaccid paralysis (AFP) in
Lombardy, Northern Italy, from 1997 to 2011 in the context of the national AFP
surveillance system. Hum Vaccin Immunother. 2014 Aug 28;11(1). [Epub ahead of
print] PubMed PMID: 25221838.


155: Performance of acute flaccid paralysis (AFP) surveillance and incidence of
poliomyelitis,2014. Wkly Epidemiol Rec. 2014 Sep 12;89(37):405-8. PubMed PMID:
25221800.


156: Durrheim DN, Adams A. Polio anywhere is a risk everywhere. Commun Dis Intell
Q Rep. 2014 Jun 30;38(2):E105-6. PubMed PMID: 25219383.


157: Winberg C, Flansbjer UB, Rimmer JH, Lexell J. Relationship between physical 
activity, knee muscle strength, and gait performance in persons with late effects
of polio. PM R. 2015 Mar;7(3):236-44. doi: 10.1016/j.pmrj.2014.09.005. Epub 2014 
Sep 10. PubMed PMID: 25217824.


158: Halloran ME, Longini IM Jr. Emerging, evolving, and established infectious
diseases and interventions. Science. 2014 Sep 12;345(6202):1292-4. doi:
10.1126/science.1254166. PubMed PMID: 25214617; PubMed Central PMCID: PMC4408765.


159: Aylward B, Roberts L. Interview. Ebola: 'Wow, that is really tough'.
Science. 2014 Sep 12;345(6202):1229-30. doi: 10.1126/science.345.6202.1229.
PubMed PMID: 25214583.


160: Korboukh VK, Lee CA, Acevedo A, Vignuzzi M, Xiao Y, Arnold JJ, Hemperly S,
Graci JD, August A, Andino R, Cameron CE. RNA virus population diversity, an
optimum for maximal fitness and virulence. J Biol Chem. 2014 Oct
24;289(43):29531-44. doi: 10.1074/jbc.M114.592303. Epub 2014 Sep 11. PubMed PMID:
25213864; PubMed Central PMCID: PMC4207971.


161: Kopel E, Kaliner E, Grotto I. Lessons from a public health
emergency--importation of wild poliovirus to Israel. N Engl J Med. 2014 Sep
11;371(11):981-3. doi: 10.1056/NEJMp1406250. PubMed PMID: 25207764.


162: Gostin LO. Global polio eradication: espionage, disinformation, and the
politics of vaccination. Milbank Q. 2014 Sep;92(3):413-7. doi:
10.1111/1468-0009.12065. PubMed PMID: 25199887; PubMed Central PMCID: PMC4221744.


163: Trevino MA, Herda TJ, Cooper MA. The effects of poliomyelitis on motor unit 
behavior during repetitive muscle actions: a case report. BMC Res Notes. 2014 Sep
6;7:611. doi: 10.1186/1756-0500-7-611. PubMed PMID: 25194883; PubMed Central
PMCID: PMC4163171.


164: Assessing and mitigating the risks of outbreaks due to wild poliovirus in
polio-free African countries, 2013– 2014. Wkly Epidemiol Rec. 2014 Aug
29;89(35):377-87. English, French. PubMed PMID: 25184186.


165: Andre M, Wolff CG, Tangermann RH, Chenoweth P, Tallis G, Kamgang JB,
Wassilak SG; Centers for Disease Control and Prevention (CDC). Assessing and
mitigating the risks for polio outbreaks in polio-free countries - Africa,
2013-2014. MMWR Morb Mortal Wkly Rep. 2014 Aug 29;63(34):756-61. PubMed PMID:
25166927.


166: Riaz F, Waheed Y. Islam and polio. Lancet Infect Dis. 2014 Sep;14(9):791-2. 
doi: 10.1016/S1473-3099(14)70856-4. PubMed PMID: 25164189.


167: Piccolo V, Russo T, Bove D, Baroni A. Segmental immune disorders resulting
from neurologic injuries. Clin Dermatol. 2014 Sep-Oct;32(5):628-32. doi:
10.1016/j.clindermatol.2014.04.010. PubMed PMID: 25160104.


168: Ruocco V, Ruocco E, Piccolo V, Brunetti G, Guerrera LP, Wolf R. The
immunocompromised district in dermatology: A unifying pathogenic view of the
regional immune dysregulation. Clin Dermatol. 2014 Sep-Oct;32(5):569-76. doi:
10.1016/j.clindermatol.2014.04.004. PubMed PMID: 25160098.


169: New polio vaccination guidance for travelers. Med Lett Drugs Ther. 2014 Sep 
1;56(1450):84. PubMed PMID: 25157684.


170: Devi S. Health services overwhelmed in northern Iraq. Lancet. 2014 Aug
23;384(9944):650. PubMed PMID: 25157387.


171: Bird SW, Maynard ND, Covert MW, Kirkegaard K. Nonlytic viral spread enhanced
by autophagy components. Proc Natl Acad Sci U S A. 2014 Sep 9;111(36):13081-6.
doi: 10.1073/pnas.1401437111. Epub 2014 Aug 25. PubMed PMID: 25157142; PubMed
Central PMCID: PMC4246951.


172: Lukashev AN, Skulachev MV, Ostapenko V, Savchenko AY, Pavshintsev VV,
Skulachev VP. Advances in development of rechargeable mitochondrial antioxidants.
Prog Mol Biol Transl Sci. 2014;127:251-65. doi:
10.1016/B978-0-12-394625-6.00010-6. Review. PubMed PMID: 25149221.


173: de Costa F, Yendo AC, Cibulski SP, Fleck JD, Roehe PM, Spilki FR, Gosmann G,
Fett-Neto AG. Alternative inactivated poliovirus vaccines adjuvanted with
Quillaja brasiliensis or Quil-a saponins are equally effective in inducing
specific immune responses. PLoS One. 2014 Aug 22;9(8):e105374. doi:
10.1371/journal.pone.0105374. eCollection 2014. PubMed PMID: 25148077; PubMed
Central PMCID: PMC4141792.


174: Jafari H, Deshpande JM, Sutter RW, Bahl S, Verma H, Ahmad M, Kunwar A,
Vishwakarma R, Agarwal A, Jain S, Estivariz C, Sethi R, Molodecky NA, Grassly NC,
Pallansch MA, Chatterjee A, Aylward RB. Polio eradication. Efficacy of
inactivated poliovirus vaccine in India. Science. 2014 Aug 22;345(6199):922-5.
doi: 10.1126/science.1255006. PubMed PMID: 25146288.


175: Roberts L. Public health. A one-two punch against polio. Science. 2014 Aug
22;345(6199):861-2. doi: 10.1126/science.345.6199.861. PubMed PMID: 25146262.


176: Rushton S, Kett M. Polio, conflict and distrust: a global public health
emergency. Med Confl Surviv. 2014 Jul-Sep;30(3):143-5. PubMed PMID: 25144949.


177: Trimble R, Atkins J, Quigg TC, Burns CC, Wallace GS, Thomas M, Mangla AT,
Infante AJ; Centers for Disease Control and Prevention (CDC). Vaccine-associated 
paralytic poliomyelitis and BCG-osis in an immigrant child with severe combined
immunodeficiency syndrome - Texas, 2013. MMWR Morb Mortal Wkly Rep. 2014 Aug
22;63(33):721-4. PubMed PMID: 25144542.


178: Tanabe K, Takahashi H, Iida H. Safe use of rocuronium for a post-polio
syndrome patient. J Anesth. 2015 Apr;29(2):316. doi: 10.1007/s00540-014-1906-7.
Epub 2014 Aug 21. PubMed PMID: 25142904.


179: Jasem JA, Marof K, Nawar A, Khalaf Y, Al-Hamdani F, Ali S, Kalil AC, Islam
KM. An epidemiological analysis of acute flaccid paralysis and its surveillance
system in Iraq, 1997-2011. BMC Infect Dis. 2014 Aug 20;14:448. doi:
10.1186/1471-2334-14-448. PubMed PMID: 25141887; PubMed Central PMCID:
PMC4159501.


180: Smith JC, Mailman T, MacDonald NE. West Nile virus: should pediatricians
care? J Infect. 2014 Nov;69 Suppl 1:S70-6. doi: 10.1016/j.jinf.2014.07.019. Epub 
2014 Aug 17. Review. PubMed PMID: 25138381.


181: Ziller MG, Stommel EW. Spinal magnetic resonance imaging in chronic
poliomyelitis. J Clin Neuromuscul Dis. 2014 Sep;16(1):24. doi:
10.1097/CND.0000000000000041. PubMed PMID: 25137513.


182: Global Polio Eradication Initiative: 10th meeting of the Independent
Monitoring Board. Wkly Epidemiol Rec. 2014 Aug 8;89(32/33):361-7. English,
French. PubMed PMID: 25136721.


183: Health conditions for travellers to Saudi Arabia for the pilgrimage to Mecca
(Hajj), 2014. Wkly Epidemiol Rec. 2014 Aug 8;89(32/33):357-60. English, French.
PubMed PMID: 25136712.


184: Drexler JF, Grard G, Lukashev AN, Kozlovskaya LI, Böttcher S, Uslu G,
Reimerink J, Gmyl AP, Taty-Taty R, Lekana-Douki SE, Nkoghe D, Eis-Hübinger AM,
Diedrich S, Koopmans M, Leroy EM, Drosten C. Robustness against serum
neutralization of a poliovirus type 1 from a lethal epidemic of poliomyelitis in 
the Republic of Congo in 2010. Proc Natl Acad Sci U S A. 2014 Sep
2;111(35):12889-94. doi: 10.1073/pnas.1323502111. Epub 2014 Aug 18. PubMed PMID: 
25136105; PubMed Central PMCID: PMC4156724.


185: Caplan AL, Curry DR. Refugees, humanitarian aid and the right to decline
vaccinations. J Med Ethics. 2015 Mar;41(3):276-7. doi:
10.1136/medethics-2014-102383. Epub 2014 Aug 18. PubMed PMID: 25135799.


186: Zieliński A, Czarkowski MP, Sadkowska-Todys M. Infectious diseases in Poland
in 2012. Przegl Epidemiol. 2014;68(2):177-85, 307-12. English, Polish. PubMed
PMID: 25135495.


187: Lien G, Heymann DL. The problems with polio: toward eradication. Infect Dis 
Ther. 2013 Dec;2(2):167-74. doi: 10.1007/s40121-013-0014-6. Epub 2013 Sep 17.
PubMed PMID: 25134479; PubMed Central PMCID: PMC4108111.


188: Resik S, Tejeda A, Fonseca M, Alemañi N, Diaz M, Martinez Y, Garcia G,
Okayasu H, Burton A, Bakker WA, Verdijk P, Sutter RW. Reactogenicity and
immunogenicity of inactivated poliovirus vaccine produced from Sabin strains: a
phase I Trial in healthy adults in Cuba. Vaccine. 2014 Sep 22;32(42):5399-404.
doi: 10.1016/j.vaccine.2014.07.109. Epub 2014 Aug 12. PubMed PMID: 25131734.


189: Mangal TD, Aylward RB, Mwanza M, Gasasira A, Abanida E, Pate MA, Grassly NC.
Key issues in the persistence of poliomyelitis in Nigeria: a case-control study. 
Lancet Glob Health. 2014 Feb;2(2):e90-7. doi: 10.1016/S2214-109X(13)70168-2. Epub
2014 Jan 23. PubMed PMID: 25104665.


190: Adu FD, Itam IH. Persistence of poliomyelitis in Nigeria. Lancet Glob
Health. 2014 Feb;2(2):e61-2. doi: 10.1016/S2214-109X(14)70003-8. Epub 2014 Jan
23. PubMed PMID: 25104654.


191: Mullan Z. Expanding and contracting. Lancet Glob Health. 2014 Feb;2(2):e58. 
doi: 10.1016/S2214-109X(14)70012-9. Epub 2014 Jan 23. PubMed PMID: 25104652.


192: Khan M. Pakistan must reboot its public health programme. Lancet Glob
Health. 2013 Jul;1(1):e15. doi: 10.1016/S2214-109X(13)70041-X. Epub 2013 Jun 25. 
PubMed PMID: 25103580.


193: Obaro S, Olaosebikan R, Ayede AI. Poliomyelitis in Nigeria. Lancet Glob
Health. 2014 Jun;2(6):e319. doi: 10.1016/S2214-109X(14)70209-8. Epub 2014 May 21.
PubMed PMID: 25103297.


194: Abdulwahab A, Anyene B, McArthur-Lloyd A. Overlooking routine immunisation
in northern Nigeria. Lancet Glob Health. 2014 Jun;2(6):e318. doi:
10.1016/S2214-109X(14)70208-6. Epub 2014 May 21. PubMed PMID: 25103296.


195: Smith J. Exploring alternative narratives: the prioritisation of polio in
northern Nigeria. Lancet Glob Health. 2014 Jun;2(6):e317. doi:
10.1016/S2214-109X(13)70164-5. Epub 2014 May 21. PubMed PMID: 25103295.


196: Mangal TD, Aylward RB, Grassly NC. Integration, community engagement, and
polio eradication in Nigeria - authors' reply. Lancet Glob Health. 2014
Jun;2(6):e316. doi: 10.1016/S2214-109X(14)70035-X. Epub 2014 May 21. PubMed PMID:
25103294.


197: Abimbola S. Integration, community engagement, and polio eradication in
Nigeria. Lancet Glob Health. 2014 Jun;2(6):e315. doi:
10.1016/S2214-109X(14)70034-8. Epub 2014 May 21. PubMed PMID: 25103293.


198: Warsame A. Opportunity for health systems strengthening in Somalia. Lancet
Glob Health. 2014 Apr;2(4):e197-8. doi: 10.1016/S2214-109X(14)70010-5. Epub 2014 
Mar 27. PubMed PMID: 25103053.


199: Institute of Medicine (US) Vaccine Safety Forum; Howe CJ, Johnston RB,
editors. Options for Poliomyelitis Vaccination in the United States: Workshop
Summary. Washington (DC): National Academies Press (US); 1996. No abstract
available.
PubMed PMID: 25101471.


200: Kelly FE, Fong K, Hirsch N, Nolan JP. Intensive care medicine is 60 years
old: the history and future of the intensive care unit. Clin Med (Lond). 2014
Aug;14(4):376-9. doi: 10.7861/clinmedicine.14-4-376. PubMed PMID: 25099838.


201: Holmblat B, Jégouic S, Muslin C, Blondel B, Joffret ML, Delpeyroux F.
Nonhomologous recombination between defective poliovirus and coxsackievirus
genomes suggests a new model of genetic plasticity for picornaviruses. MBio. 2014
Aug 5;5(4):e01119-14. doi: 10.1128/mBio.01119-14. PubMed PMID: 25096874; PubMed
Central PMCID: PMC4128350.


202: Schwartz I, Gartsman I, Adler B, Friedlander Y, Manor O, Levine H, Meiner Z.
The association between post-polio symptoms as measured by the Index of
Post-Polio Sequelae and self-reported functional status. J Neurol Sci. 2014 Oct
15;345(1-2):87-91. doi: 10.1016/j.jns.2014.07.012. Epub 2014 Jul 17. PubMed PMID:
25096475.


203: Nasir SG, Aliyu G, Ya'u I, Gadanya M, Mohammad M, Zubair M, El-Kamary SS.
From intense rejection to advocacy: how Muslim clerics were engaged in a polio
eradication initiative in Northern Nigeria. PLoS Med. 2014 Aug 5;11(8):e1001687. 
doi: 10.1371/journal.pmed.1001687. eCollection 2014 Aug. PubMed PMID: 25093661;
PubMed Central PMCID: PMC4122353.


204: Shirato H, Someya Y, Ochiai M, Horiuchi Y, Takahashi M, Takeda N,
Wakabayashi K, Ouchi Y, Ota Y, Tano Y, Abe S, Yamazaki S, Wakita T; sIPV
Evaluation Group of NIID-Virology II. A national reference for inactivated polio 
vaccine derived from Sabin strains in Japan. Vaccine. 2014 Sep 8;32(40):5163-9.
doi: 10.1016/j.vaccine.2014.07.065. Epub 2014 Jul 30. PubMed PMID: 25090648.


205: Polio eradication: placing health before conflict. Lancet. 2014 Aug
2;384(9941):378. doi: 10.1016/S0140-6736(14)61268-X. PubMed PMID: 25088848.


206: Herda TJ, Cooper MA. Examination of motor unit control properties of the
vastus lateralis in an individual that had acute paralytic poliomyelitis. J Clin 
Neurophysiol. 2014 Aug;31(4):e11-5. doi: 10.1097/WNP.0000000000000100. PubMed
PMID: 25083857.


207: Curry DW, Perry HB, Tirmizi SN, Goldstein AL, Lynch MC. Assessing the
effectiveness of house-to-house visits on routine oral polio immunization
completion and tracking of defaulters. J Health Popul Nutr. 2014
Jun;32(2):356-66. PubMed PMID: 25076672; PubMed Central PMCID: PMC4216971.


208: Browne CJ, Smith RJ, Bourouiba L. From regional pulse vaccination to global 
disease eradication: insights from a mathematical model of poliomyelitis. J Math 
Biol. 2015 Jul;71(1):215-53. doi: 10.1007/s00285-014-0810-y. Epub 2014 Jul 30.
PubMed PMID: 25074277.


209: Desai S, Smith T, Thorley BR, Grenier D, Dickson N, Altpeter E; SPSU
Committee, Sabbe M, Elliott E, Zurynski Y. Performance of acute flaccid paralysis
surveillance compared with World Health Organization standards. J Paediatr Child 
Health. 2015 Feb;51(2):209-14. doi: 10.1111/jpc.12691. Epub 2014 Jul 30. PubMed
PMID: 25074234.


210: Dedkov VG, Markelov ML, Gridneva KA, Bekova MV, Gmyl AP, Kozlovskaya LI,
Karganova GG, Romanova LIu, Pogodina VV, Yakimenko VV, Shipulin GA. Prevalence of
Kemerovo virus in ixodid ticks from the Russian Federation. Ticks Tick Borne Dis.
2014 Oct;5(6):651-5. doi: 10.1016/j.ttbdis.2014.04.017. Epub 2014 Jul 26. PubMed 
PMID: 25073856.


211: Mawdsley SE. Polio provocation: solving a mystery with the help of history. 
Lancet. 2014 Jul 26;384(9940):300-1. PubMed PMID: 25072064.


212: Mudur G. India to introduce rubella and rotavirus vaccines and inactivated
polio vaccine. BMJ. 2014 Jul 25;349:g4844. doi: 10.1136/bmj.g4844. PubMed PMID:
25062782.


213: Ogram SA, Boone CD, McKenna R, Flanegan JB. Amiloride inhibits the
initiation of Coxsackievirus and poliovirus RNA replication by inhibiting VPg
uridylylation. Virology. 2014 Sep;464-465:87-97. doi:
10.1016/j.virol.2014.06.025. Epub 2014 Jul 22. PubMed PMID: 25058507; PubMed
Central PMCID: PMC4542153.


214: Lusi EA, Guarascio P. Vaccine-derived poliomyelitis and postpolio syndrome: 
an Italian Cutter Incident. JRSM Open. 2014 Jan 7;5(1):2042533313511241. doi:
10.1177/2042533313511241. eCollection 2014 Jan. PubMed PMID: 25057364; PubMed
Central PMCID: PMC4012681.


215: Kmietowicz Z. She's got a ticket to ride. BMJ. 2014 Jul 23;349:g4789. doi:
10.1136/bmj.g4789. PubMed PMID: 25056299.


216: de Lira CA, Andrade Mdos S, Vancini RL. Poliomyelitis: a new old disease.
What is the value of continuing education programs for health professionals? Arq 
Neuropsiquiatr. 2014 Jul;72(7):574-5. PubMed PMID: 25054998.


217: Shaw LB, Shaw RA. The Pre-Anschluss Vienna School of Medicine - The medical 
scientists: Karl Landsteiner (1868-1943) and Otto Loewi (1873-1961). J Med Biogr.
2014 Jul 22. pii: 0967772014533062. [Epub ahead of print] PubMed PMID: 25052151.


218: Bichurina MA, Romanenkova NI, Novikova NA, Golitsyna LN, Rozaeva NR, Kanaeva
OI, Ermakova MV, Kamynina LS, Madoian AG, Valdaĭtseva NV, Leonova NP, Ivanova TG.
[Group enterovirus infection due to coxsackievirus A16 in Northwestern Russia].
Zh Mikrobiol Epidemiol Immunobiol. 2014 Mar-Apr;(2):51-8. Russian. PubMed PMID:
25051697.


219: Watts G. Ciro de Quadros. Lancet. 2014 Jul 19;384(9939):228. PubMed PMID:
25050441.


220: Tijsma A, Thibaut HJ, Spieser SA, De Palma A, Koukni M, Rhoden E, Oberste S,
Pürstinger G, Volny-Luraghi A, Martin J, Marchand A, Chaltin P, Neyts J, Leyssen 
P. H1PVAT is a novel and potent early-stage inhibitor of poliovirus replication
that targets VP1. Antiviral Res. 2014 Oct;110:1-9. doi:
10.1016/j.antiviral.2014.07.003. Epub 2014 Jul 17. PubMed PMID: 25043639.


221: Verdijk P, Rots NY, van Oijen MG, Weldon WC, Oberste MS, Okayasu H, Sutter
RW, Bakker WA. Safety and immunogenicity of a primary series of Sabin-IPV with
and without aluminum hydroxide in infants. Vaccine. 2014 Sep 3;32(39):4938-44.
doi: 10.1016/j.vaccine.2014.07.029. Epub 2014 Jul 18. PubMed PMID: 25043278.


222: Kumru H, Portell E, Barrio M, Santamaria J. Restless legs syndrome in
patients with sequelae of poliomyelitis. Parkinsonism Relat Disord. 2014
Oct;20(10):1056-8. doi: 10.1016/j.parkreldis.2014.06.014. Epub 2014 Jun 26.
PubMed PMID: 25042342.


223: Thollot F, Scheifele D, Pankow-Culot H, Cheuvart B, Leyssen M, Ulianov L,
Miller JM. A randomized study to evaluate the immunogenicity and safety of a
heptavalent diphtheria, tetanus, pertussis, hepatitis B, poliomyelitis,
haemophilus influenzae b, and meningococcal serogroup C combination vaccine
administered to infants at 2, 4 and 12 months of age. Pediatr Infect Dis J. 2014 
Dec;33(12):1246-54. doi: 10.1097/INF.0000000000000468. PubMed PMID: 25037033.


224: Driss N, Mellouli F, Ben Yahia A, Touzi H, Barbouche MR, Triki H, Bejaoui M.
Sequential asymptomatic enterovirus infections in a patient with major
histocompatibility complex class II primary immunodeficiency. J Clin Microbiol.
2014 Sep;52(9):3486-9. doi: 10.1128/JCM.01122-14. Epub 2014 Jul 16. PubMed PMID: 
25031436; PubMed Central PMCID: PMC4313190.


225: Bhutta ZA. Infectious disease: Polio eradication hinges on child health in
Pakistan. Nature. 2014 Jul 17;511(7509):285-7. doi: 10.1038/511285a. Erratum in: 
Nature. 2014 Jul 24;511(7510):407. PubMed PMID: 25030151.


226: Within reach. Nature. 2014 Jul 17;511(7509):263-4. doi: 10.1038/511263b.
PubMed PMID: 25030129.


227: Thompson KM. Polio endgame management: focusing on performance with or
without inactivated poliovirus vaccine. Lancet. 2014 Oct 25;384(9953):1480-2.
doi: 10.1016/S0140-6736(14)60983-1. Epub 2014 Jul 10. PubMed PMID: 25018123.


228: John J, Giri S, Karthikeyan AS, Iturriza-Gomara M, Muliyil J, Abraham A,
Grassly NC, Kang G. Effect of a single inactivated poliovirus vaccine dose on
intestinal immunity against poliovirus in children previously given oral vaccine:
an open-label, randomised controlled trial. Lancet. 2014 Oct
25;384(9953):1505-12. doi: 10.1016/S0140-6736(14)60934-X. Epub 2014 Jul 10.
PubMed PMID: 25018120.


229: Notton T, Sardanyés J, Weinberger AD, Weinberger LS. The case for
transmissible antivirals to control population-wide infectious disease. Trends
Biotechnol. 2014 Aug;32(8):400-5. doi: 10.1016/j.tibtech.2014.06.006. Epub 2014
Jul 10. Review. PubMed PMID: 25017994.


230: Oyer RJ, David Beckham J, Tyler KL. West Nile and St. Louis encephalitis
viruses. Handb Clin Neurol. 2014;123:433-47. doi:
10.1016/B978-0-444-53488-0.00020-1. PubMed PMID: 25015498.


231: Ford Siltz LA, Viktorova EG, Zhang B, Kouiavskaia D, Dragunsky E, Chumakov
K, Isaacs L, Belov GA. New small-molecule inhibitors effectively blocking
picornavirus replication. J Virol. 2014 Oct;88(19):11091-107. doi:
10.1128/JVI.01877-14. Epub 2014 Jul 9. PubMed PMID: 25008939; PubMed Central
PMCID: PMC4178779.


232: Wallace GS, Seward JF, Pallansch MA; Centers for Disease Control and
Prevention. Interim CDC guidance for polio vaccination for travel to and from
countries affected by wild poliovirus. MMWR Morb Mortal Wkly Rep. 2014 Jul
11;63(27):591-4. PubMed PMID: 25006826.


233: Blake IM, Martin R, Goel A, Khetsuriani N, Everts J, Wolff C, Wassilak S,
Aylward RB, Grassly NC. The role of older children and adults in wild poliovirus 
transmission. Proc Natl Acad Sci U S A. 2014 Jul 22;111(29):10604-9. doi:
10.1073/pnas.1323688111. Epub 2014 Jul 7. PubMed PMID: 25002465; PubMed Central
PMCID: PMC4115498.


234: Odoom JK, Ntim NA, Sarkodie B, Addo J, Minta-Asare K, Obodai E, Eshun M,
Ahove VV, Diamenu S, Adjabeng M, Arthur-Quarm J, Barnor JS. Evaluation of AFP
surveillance indicators in polio-free Ghana, 2009-2013. BMC Public Health. 2014
Jul 5;14:687. doi: 10.1186/1471-2458-14-687. PubMed PMID: 24996415; PubMed
Central PMCID: PMC4094438.


235: Ferrara P, Fabrizio GC, Romani L, Ianniello F, Valentini P, Alvaro F, Gatto 
A. Immunization status of children in foster care: the first italian data.
Minerva Pediatr. 2014 Jul 3. [Epub ahead of print] PubMed PMID: 24992472.


236: Wang HB, Zhu SL, Zheng JS, Gou AL, Cui H, Zhang Y, Ning GJ, Fan CX, Chen YS,
Li KL, Yuan P, Ma C, Ma J, Zheng H, Fan XC, Li XL, Tang HS, Li XL, Zhang F, Yan
DM, Wang DY, Cui ZQ, Ren LP, Zhu H, Wang HL, Jiang XH, An HQ, Liu Y, Li J, Xu WB,
Wen N, Xu AQ, Luo HM. Sero-survey of polio antibodies during wild poliovirus
outbreak in southern Xinjiang Uygur Autonomous Region, China. PLoS One. 2014 Jul 
3;9(7):e80069. doi: 10.1371/journal.pone.0080069. eCollection 2014. PubMed PMID: 
24991811; PubMed Central PMCID: PMC4081020.


237: Tsygankova SV, Chinarev AA, Tuzikov AB, Severin N, Kalachev AA, Rabe JP,
Gambaryan AS, Bovin NV. Biantennary oligoglycines and glyco-oligoglycines
self-associating in aqueous medium. Beilstein J Org Chem. 2014 Jun 17;10:1372-82.
doi: 10.3762/bjoc.10.140. eCollection 2014. PubMed PMID: 24991291; PubMed Central
PMCID: PMC4077438.


238: Gärtner BC, Meyer T. Vaccination in elite athletes. Sports Med. 2014
Oct;44(10):1361-76. doi: 10.1007/s40279-014-0217-3. Review. PubMed PMID:
24986118; PubMed Central PMCID: PMC4171584.


239: Reynolds DL, Vidor E. Fully liquid DTaP-IPV-Hib pediatric combination
vaccine (Pediacel): a review of 18 years of clinical experience. Expert Rev
Vaccines. 2014 Aug;13(8):943-68. doi: 10.1586/14760584.2014.933674. Epub 2014 Jul
2. Review. PubMed PMID: 24985159.


240: Miller E. The most ambitious vaccine introduction in history. Vaccine. 2014 
Aug 6;32(36):4599-601. doi: 10.1016/j.vaccine.2014.05.057. Epub 2014 Jun 28.
PubMed PMID: 24984120.


241: Performance of acute flaccid paralysis (AFP) surveillance and incidence of
poliomyelitis, 2014. Wkly Epidemiol Rec. 2014 Jun 27;89(26):289-96. English,
French. PubMed PMID: 24983111.


242: Ayukekbong JA, Bergström T. Polio will go, acute flaccid paralysis will
stay. Lancet. 2014 Jun 28;383(9936):2209-10. doi: 10.1016/S0140-6736(14)61080-1. 
PubMed PMID: 24976324.


243: Jeene H, Hassan AH. Polio vaccination coverage in Somalia. Lancet. 2014 Jun 
28;383(9936):2209. doi: 10.1016/S0140-6736(14)61079-5. PubMed PMID: 24976323.


244: Cash RA. Public health or political health? Lancet. 2014 Jun
28;383(9936):2208. doi: 10.1016/S0140-6736(14)61078-3. PubMed PMID: 24976322.


245: Vargha D. Between East and West: polio vaccination across the Iron Curtain
in Cold War Hungary. Bull Hist Med. 2014 Summer;88(2):319-43. doi:
10.1353/bhm.2014.0040. PubMed PMID: 24976164.


246: Ahmad B, Bhattacharya S. Polio eradication in Syria. Lancet Infect Dis. 2014
Jul;14(7):547-8. doi: 10.1016/S1473-3099(14)70803-5. PubMed PMID: 24964936.


247: Del Casino VJ Jr, Butterworth M, Davis G. The slippery geographies of polio.
Lancet Infect Dis. 2014 Jul;14(7):546-7. doi: 10.1016/S1473-3099(14)70802-3.
PubMed PMID: 24964935.


248: Viana CF. Reply: To PMID 23857622. Arq Neuropsiquiatr. 2014 Jun;72(6):476.
PubMed PMID: 24964121.


249: Romigi A, Placidi F, Evangelista E, Desiato MT. Circadian variation of
fatigue in paralytic poliomyelitis and postpolio syndrome: just fatigue or masked
restless legs syndrome? Arq Neuropsiquiatr. 2014 Jun;72(6):475-6. PubMed PMID:
24964120.


250: Avdicova M, Crasta PD, Hardt K, Kovac M. Lasting immune memory against
hepatitis B following challenge 10-11 years after primary vaccination with either
three doses of hexavalent DTPa-HBV-IPV/Hib or monovalent hepatitis B vaccine at
3, 5 and 11-12 months of age. Vaccine. 2015 May 28;33(23):2727-33. doi:
10.1016/j.vaccine.2014.06.070. Epub 2014 Jun 22. PubMed PMID: 24962750.


251: Rezig D, Touzi H, Meddeb Z, Triki H. Cytopathic effect of Human cosavirus
(HCoSV) on primary cell cultures of human embryonic lung MRC5. J Virol Methods.
2014 Oct;207:12-5. doi: 10.1016/j.jviromet.2014.06.011. Epub 2014 Jun 21. PubMed 
PMID: 24960630.


252: Balzien B, Hofner B, Harlander-Weikert E, Frommelt P, Bork H, Forst R, Fujak
A. [Musculoskeletal symptoms in patients with post-polio syndrome]. Z Orthop
Unfall. 2014 Jun;152(3):241-6. doi: 10.1055/s-0034-1368531. Epub 2014 Jun 24.
German. PubMed PMID: 24960092.


253: Progress towards polio eradication worldwide, 2013–2014. Wkly Epidemiol Rec.
2014 May 30;89(22):237-44. English, French. PubMed PMID: 24955458.


254: Yewale VN. "Out of the dangerous wild, but not yet out of woods"--the polio 
end game strategy. Indian Pediatr. 2014 May;51(5):347-8. PubMed PMID: 24953571.


255: Izadi S, Shahmahmoodi S, Zahraei SM, Dorostkar F, Majdzadeh R. Risk of polio
reintroduction to border regions of Islamic Republic of Iran: seroprevalence
study of children with at least 5 doses of oral polio vaccine. East Mediterr
Health J. 2014 Jun 9;20(5):287-94. PubMed PMID: 24952285.


256: Tanday S. MMR lowers infection-related hospital admissions in children.
Lancet Respir Med. 2014 Apr;2(4):263. PubMed PMID: 24949501.


257: Hennessey K, Schluter WW, Wang X, Boualam L, Jee Y, Mendoza-Aldana J, Roesel
S, Diorditsa S, Ehrenberg J. Are we there yet? Assessing achievement of
vaccine-preventable disease goals in WHO's Western Pacific Region. Vaccine. 2014 
Jul 23;32(34):4259-66. doi: 10.1016/j.vaccine.2014.02.093. Epub 2014 Jun 16.
Review. PubMed PMID: 24947995.


258: Winberg C, Flansbjer UB, Carlsson G, Rimmer J, Lexell J. Physical activity
in persons with late effects of polio: a descriptive study. Disabil Health J.
2014 Jul;7(3):302-8. doi: 10.1016/j.dhjo.2014.02.003. Epub 2014 Feb 19. PubMed
PMID: 24947571.


259: Ploeger HE, Bus SA, Brehm MA, Nollet F. Ankle-foot orthoses that restrict
dorsiflexion improve walking in polio survivors with calf muscle weakness. Gait
Posture. 2014 Jul;40(3):391-8. doi: 10.1016/j.gaitpost.2014.05.016. Epub 2014 Jun
4. PubMed PMID: 24947072.


260: Jansson S, Fohlman J. [Yet another polio type gone]. Lakartidningen. 2014
May 27-Jun 10;111(22-23):981. Swedish. PubMed PMID: 24946480.


261: Goodrick S. Preventing polio. Lancet Neurol. 2014 Jul;13(7):653. doi:
10.1016/S1474-4422(14)70133-4. Review. PubMed PMID: 24943342.


262: Mohammadi D. Polio-like disease in the news: much ado about nothing? Lancet 
Neurol. 2014 Jul;13(7):650-1. doi: 10.1016/S1474-4422(14)70132-2. Review. PubMed 
PMID: 24943341.


263: Koopman FS, Brehm MA, Heerkens YF, Nollet F, Beelen A. Measuring fatigue in 
polio survivors: content comparison and reliability of the Fatigue Severity Scale
and the Checklist Individual Strength. J Rehabil Med. 2014 Sep;46(8):761-7. doi: 
10.2340/16501977-1838. PubMed PMID: 24941350.


264: Okonko IO, Adebiyi AA, Ogah OS, Adu FD. Enteroviruses as a possible cause of
hypertension, dilated cardiomyopathy (DCM) and hypertensive heart failure (HHF)
in South western Nigeria. Afr Health Sci. 2013 Dec;13(4):1098-106. doi:
10.4314/ahs.v13i4.34. PubMed PMID: 24940338; PubMed Central PMCID: PMC4056497.


265: Brown MC, Dobrikova EY, Dobrikov MI, Walton RW, Gemberling SL, Nair SK,
Desjardins A, Sampson JH, Friedman HS, Friedman AH, Tyler DS, Bigner DD, Gromeier
M. Oncolytic polio virotherapy of cancer. Cancer. 2014 Nov 1;120(21):3277-86.
doi: 10.1002/cncr.28862. Epub 2014 Jun 17. Review. PubMed PMID: 24939611; PubMed 
Central PMCID: PMC4205207.


266: Lahariya C. A brief history of vaccines & vaccination in India. Indian J Med
Res. 2014 Apr;139(4):491-511. Review. PubMed PMID: 24927336; PubMed Central
PMCID: PMC4078488.


267: Roberts L. Infectious diseases. Polio eradicators struggle to prevent the
next outbreak. Science. 2014 Jun 13;344(6189):1212-3. doi:
10.1126/science.344.6189.1212. PubMed PMID: 24925994.


268: Pagliusi S, Rustan R, Huang W, Nguyen T; DCVMN Executive Committee. Better
vaccines for healthier life. Part I. Conference report of the DCVMN International
14th Annual General Meeting Hanoi, Vietnam. Vaccine. 2014 Nov 12;32(48):6325-9.
doi: 10.1016/j.vaccine.2014.05.075. Epub 2014 Jun 9. PubMed PMID: 24923636.


269: Wang HY, Jiang P, Chen P, Tao ZX, Zhang WQ, Xu AQ. [Research progress in
human enterovirus recombination]. Bing Du Xue Bao. 2014 Mar;30(2):180-7. Review. 
Chinese. PubMed PMID: 24923173.


270: Galev A, Nacheva A. [Pregnancy and vaccinoprevention]. Akush Ginekol
(Sofiia). 2014;53(1):51-6. Bulgarian. PubMed PMID: 24919344.


271: Strehl E. [New infections of the gastrointestinal tract]. Med Monatsschr
Pharm. 2014 May;37(5):194-5. German. PubMed PMID: 24908941.


272: Osolodkin DI, Kozlovskaya LI, Dueva EV, Dotsenko VV, Rogova YV, Frolov KA,
Krivokolysko SG, Romanova EG, Morozov AS, Karganova GG, Palyulin VA, Pentkovski
VM, Zefirov NS. Inhibitors of tick-borne flavivirus reproduction from
structure-based virtual screening. ACS Med Chem Lett. 2013 Jul 30;4(9):869-74.
doi: 10.1021/ml400226s. eCollection 2013 Sep 12. PubMed PMID: 24900762; PubMed
Central PMCID: PMC4027560.


273: Upfill-Brown AM, Lyons HM, Pate MA, Shuaib F, Baig S, Hu H, Eckhoff PA,
Chabot-Couture G. Predictive spatial risk model of poliovirus to aid
prioritization and hasten eradication in Nigeria. BMC Med. 2014 Jun 4;12:92. doi:
10.1186/1741-7015-12-92. PubMed PMID: 24894345; PubMed Central PMCID: PMC4066838.


274: Mootha AK, Majety P, Kumar V. Undiagnosed Hoffa fracture of medial femoral
condyle presenting as chronic pain in a post-polio limb. Chin J Traumatol.
2014;17(3):180-2. PubMed PMID: 24889985.


275: Polio eradication: the CIA and their unintended victims. Lancet. 2014 May
31;383(9932):1862. doi: 10.1016/S0140-6736(14)60900-4. PubMed PMID: 24881975.


276: Moturi EK, Porter KA, Wassilak SG, Tangermann RH, Diop OM, Burns CC, Jafari 
H; EIS officer, CDC. Progress toward polio eradication--Worldwide, 2013-2014.
MMWR Morb Mortal Wkly Rep. 2014 May 30;63(21):468-72. PubMed PMID: 24871252.


277: Cesaro S, Giacchino M, Fioredda F, Barone A, Battisti L, Bezzio S, Frenos S,
De Santis R, Livadiotti S, Marinello S, Zanazzo AG, Caselli D. Guidelines on
vaccinations in paediatric haematology and oncology patients. Biomed Res Int.
2014;2014:707691. doi: 10.1155/2014/707691. Epub 2014 Apr 29. Review. PubMed
PMID: 24868544; PubMed Central PMCID: PMC4020520.


278: Krinke GJ, Herrmann A, Körner A, Landes C, Sauner F. Experience with
examination of the spinal cord and peripheral nervous system (PNS) in mice: A
brief overview. Exp Toxicol Pathol. 2014 Sep;66(7):277-80. doi:
10.1016/j.etp.2014.04.005. Epub 2014 May 24. Review. PubMed PMID: 24867273.


279: Meeting of the Strategic Advisory Group of Experts on immunization, April
2014 –- conclusions and recommendations. Wkly Epidemiol Rec. 2014 May
23;89(21):221-36. English, French. PubMed PMID: 24864348.


280: Brown C. Canada not immune to spread of polio. CMAJ. 2014 Jul 8;186(10):738.
doi: 10.1503/cmaj.109-4812. Epub 2014 May 26. PubMed PMID: 24863924; PubMed
Central PMCID: PMC4081194.


281: Anselem O, Parat S, Théau A, Floret D, Tsatsaris V, Goffinet F, Launay O.
[Vaccination and pregnancy]. Presse Med. 2014 Jun;43(6 Pt 1):715-21. doi:
10.1016/j.lpm.2014.04.003. Epub 2014 May 24. Review. French. PubMed PMID:
24863661.


282: Hart CW. Franklin Delano Roosevelt: a famous patient. J Relig Health. 2014
Aug;53(4):1102-11. doi: 10.1007/s10943-014-9886-3. PubMed PMID: 24859891.


283: Hu Y, Shen L, Guo J, Xie S. Public health workers and vaccination coverage
in Eastern China: a health economic analysis. Int J Environ Res Public Health.
2014 May 22;11(5):5555-66. doi: 10.3390/ijerph110505555. PubMed PMID: 24859680;
PubMed Central PMCID: PMC4053906.


284: Akkermans R. Philip Drinker. Lancet Respir Med. 2014 Jul;2(7):525-6. doi:
10.1016/S2213-2600(14)70130-4. Epub 2014 May 23. PubMed PMID: 24857748.


285: Dominicus R, Galtier F, Richard P, Baudin M. Immunogenicity and safety of
one dose of diphtheria, tetanus, acellular pertussis and poliomyelitis vaccine
(Repevax®) followed by two doses of diphtheria, tetanus and poliomyelitis vaccine
(Revaxis®) in adults aged ≥ 40 years not receiving a diphtheria- and
tetanus-containing vaccination in the last 20 years. Vaccine. 2014 Jun
30;32(31):3942-9. doi: 10.1016/j.vaccine.2014.05.034. Epub 2014 May 19. PubMed
PMID: 24852717.


286: Yan D, Zhang Y, Zhu S, Chen N, Li X, Wang D, Ma X, Zhu H, Tong W, Xu W.
Limited and localized outbreak of newly emergent type 2 vaccine-derived
poliovirus in Sichuan, China. Clin Vaccine Immunol. 2014 Jul;21(7):1012-8. doi:
10.1128/CVI.00196-14. Epub 2014 May 21. PubMed PMID: 24850620; PubMed Central
PMCID: PMC4097442.


287: Oberste MS, Lipton HL. Global polio perspective. Neurology. 2014 May
20;82(20):1831-2. doi: 10.1212/WNL.0000000000000426. PubMed PMID: 24843034;
PubMed Central PMCID: PMC4035712.


288: Reid M, Fleck F. The immunization programme that saved millions of lives.
Bull World Health Organ. 2014 May 1;92(5):314-5. doi: 10.2471/BLT.14.020514.
PubMed PMID: 24839319; PubMed Central PMCID: PMC4007133.


289: Imperato PJ, Imperato GH. New York City's innovative epidemiologist: the
life and career of Morris Greenberg. J Community Health. 2014 Aug;39(4):682-7.
doi: 10.1007/s10900-014-9882-2. PubMed PMID: 24838855.


290: Eurosurveillance editorial team. Note from the editors: WHO declares
international spread of wild poliovirus a public health emergency of
international concern. Euro Surveill. 2014 May 8;19(18). pii: 20798. PubMed PMID:
24832120.


291: Bonanni P, Sacco C, Donato R, Capei R. Lifelong vaccination as a key
disease-prevention strategy. Clin Microbiol Infect. 2014 May;20 Suppl 5:32-6.
Epub 2014 Jan 19. Review. PubMed PMID: 24829938.


292: Godzik J, Lenke LG, Holekamp T, Sides B, Kelly MP. Complications and
outcomes of complex spine reconstructions in poliomyelitis-associated spinal
deformities: a single-institution experience. Spine (Phila Pa 1976). 2014 Jul
1;39(15):1211-6. doi: 10.1097/BRS.0000000000000375. PubMed PMID: 24825153; PubMed
Central PMCID: PMC4149855.


293: Puligedda RD, Kouiavskaia D, Adekar SP, Sharma R, Devi Kattala C, Rezapkin
G, Bidzhieva B, Dessain SK, Chumakov K. Human monoclonal antibodies that
neutralize vaccine and wild-type poliovirus strains. Antiviral Res. 2014
Aug;108:36-43. doi: 10.1016/j.antiviral.2014.05.005. Epub 2014 May 10. PubMed
PMID: 24824031.


294: Akhmadishina LV, Eremeeva TP, Trotsenko OE, Ivanova OE, Mikhailov MI,
Lukashev AN. Seroepidemiology and molecular epidemiology of enterovirus 71 in
Russia. PLoS One. 2014 May 12;9(5):e97404. doi: 10.1371/journal.pone.0097404.
eCollection 2014. PubMed PMID: 24819617; PubMed Central PMCID: PMC4018281.


295: Battistone A, Buttinelli G, Fiore S, Amato C, Bonomo P, Patti AM, Vulcano A,
Barbi M, Binda S, Pellegrinelli L, Tanzi ML, Affanni P, Castiglia P, Germinario
C, Mercurio P, Cicala A, Triassi M, Pennino F, Fiore L. Sporadic isolation of
sabin-like polioviruses and high-level detection of non-polio enteroviruses
during sewage surveillance in seven Italian cities, after several years of
inactivated poliovirus vaccination. Appl Environ Microbiol. 2014
Aug;80(15):4491-501. PubMed PMID: 24814793; PubMed Central PMCID: PMC4148784.


296: Clouston S, Kidman R, Palermo T. Social inequalities in vaccination uptake
among children aged 0-59 months living in Madagascar: an analysis of Demographic 
and Health Survey data from 2008 to 2009. Vaccine. 2014 Jun 12;32(28):3533-9.
doi: 10.1016/j.vaccine.2014.04.030. Epub 2014 May 6. PubMed PMID: 24814558.


297: Rutter PD, Donaldson LJ. Mandatory polio vaccination for travellers:
protecting global public health. Lancet. 2014 May 17;383(9930):1695-7. doi:
10.1016/S0140-6736(14)60756-X. Epub 2014 May 8. PubMed PMID: 24814089.


298: Gulland A. WHO declares polio a public health emergency. BMJ. 2014 May
6;348:g3124. doi: 10.1136/bmj.g3124. PubMed PMID: 24803428.


299: Burki T. India after polio. Lancet Infect Dis. 2014 Apr;14(4):274-5. PubMed 
PMID: 24800300.


300: Vince JD, Datta SS, Toikilik S, Lagani W. Integrated package approach in
delivering interventions during immunisation campaigns in a complex environment
in Papua New Guinea: a case study. Vaccine. 2014 Aug 6;32(36):4614-9. doi:
10.1016/j.vaccine.2014.04.056. Epub 2014 Apr 30. Review. PubMed PMID: 24795224.


301: Quam M, Massad E, Wilder-Smith A. Effects of India's new polio policy on
travellers. Lancet. 2014 May 10;383(9929):1632. doi:
10.1016/S0140-6736(14)60537-7. Epub 2014 May 2. PubMed PMID: 24793057.


302: Khan S, Toyoda H, Linehan M, Iwasaki A, Nomoto A, Bernhardt G, Cello J,
Wimmer E. Poliomyelitis in transgenic mice expressing CD155 under the control of 
the Tage4 promoter after oral and parenteral poliovirus inoculation. J Gen Virol.
2014 Aug;95(Pt 8):1668-76. doi: 10.1099/vir.0.064535-0. Epub 2014 Apr 30. PubMed 
PMID: 24784416; PubMed Central PMCID: PMC4103066.


303: Goodman OO, Aderibigbe SA, Sekoni OO, Osagbemi GK, Akande TM. Health workers
sensitization: effects on perceived quality of immunization services among
mothers of under five children in Ilorin, North Central Nigeria. J Prev Med Hyg. 
2013 Sep;54(3):146-52. PubMed PMID: 24783892; PubMed Central PMCID: PMC4718375.


304: Allison DW, Gertsch JH, Mahan MA, Sheean GL, Brown JM. Anesthesia
considerations for monitoring TCMEPs in adults diagnosed with poliomyelitis as
children: a case report. Neurodiagn J. 2014 Mar;54(1):28-35. PubMed PMID:
24783748.


305: Brogårdh C, Lexell J. Falls, fear of falling, self-reported impairments, and
walking limitations in persons with late effects of polio. PM R. 2014
Oct;6(10):900-7. doi: 10.1016/j.pmrj.2014.04.010. Epub 2014 Apr 26. PubMed PMID: 
24780852.


306: Performance of acute flaccid paralysis (AFP) surveillance and incidence of
poliomyelitis, 2014. Wkly Epidemiol Rec. 2014 Apr 25;89(17):173-6. English,
French. PubMed PMID: 24772462.


307: Surveillance systems to track progress towards global polio
eradication,2012–2013. Wkly Epidemiol Rec. 2014 Apr 25;89(17):165-73. English,
French. PubMed PMID: 24772461.


308: Levitt A, Diop OM, Tangermann RH, Paladin F, Kamgang JB, Burns CC, Chenoweth
PJ, Goel A, Wassilak SG; Centers for Disease Control and Prevention (CDC).
Surveillance systems to track progress toward global polio eradication -
worldwide, 2012-2013. MMWR Morb Mortal Wkly Rep. 2014 Apr 25;63(16):356-61.
PubMed PMID: 24759658.


309: Yusufzai A. Health workers murdered as Pakistan vaccinates 8.4 million
children. CMAJ. 2014 Jun 10;186(9):E302. doi: 10.1503/cmaj.109-4776. Epub 2014
Apr 22. PubMed PMID: 24756620; PubMed Central PMCID: PMC4050009.


310: Maramattom BV, Philips G, Sudheesh N, Arunkumar G. Acute flaccid paralysis
due to West nile virus infection in adults: A paradigm shift entity. Ann Indian
Acad Neurol. 2014 Jan;17(1):85-8. doi: 10.4103/0972-2327.128561. PubMed PMID:
24753667; PubMed Central PMCID: PMC3992778.


311: Liang C, Ng K. Comparing axonal excitability in past polio to amyotrophic
lateral sclerosis. Muscle Nerve. 2014 Oct;50(4):602-4. doi: 10.1002/mus.24265.
Epub 2014 Aug 30. PubMed PMID: 24752543.


312: Pomerai KW, Mudyiradima RF, Tshimanga M, Muchekeza M. Evaluation of the
acute flacid paralysis (AFP) surveillance system in Bikita district Masvingo
province 2010. BMC Res Notes. 2014 Apr 18;7:252. doi: 10.1186/1756-0500-7-252.
PubMed PMID: 24742014; PubMed Central PMCID: PMC4016670.


313: Onishchenko GG, Ezhlova EB, Mel'nikova AA. [Actual problems of vaccine
prophylaxis in the Russian Federation]. Zh Mikrobiol Epidemiol Immunobiol. 2014
Jan-Feb;(1):9-19. Russian. PubMed PMID: 24738288.


314: Manthiram K, Blood EA, Kuppuswamy V, Martins Y, Narayan A, Burmeister K,
Parvathy K, Hassan A. Predictors of optional immunization uptake in an urban
south Indian population. Vaccine. 2014 Jun 5;32(27):3417-23. doi:
10.1016/j.vaccine.2014.04.012. Epub 2014 Apr 13. PubMed PMID: 24736005.


315: Berthelsen PG. Manual positive pressure ventilation and the Copenhagen
poliomyelitis epidemic 1952: An attempt at setting the record straight. Acta
Anaesthesiol Scand. 2014 May;58(5):503-7. doi: 10.1111/aas.12311. PubMed PMID:
24724931.


316: Smura T, Blomqvist S, Vuorinen T, Ivanova O, Samoilovich E, Al-Hello H,
Savolainen-Kopra C, Hovi T, Roivainen M. Recombination in the evolution of
enterovirus C species sub-group that contains types CVA-21, CVA-24, EV-C95,
EV-C96 and EV-C99. PLoS One. 2014 Apr 10;9(4):e94579. doi:
10.1371/journal.pone.0094579. eCollection 2014. PubMed PMID: 24722726; PubMed
Central PMCID: PMC3983234.


317: Newland J. Polio survivor urges parents to choose vaccination. Nurse Pract. 
2014 May 12;39(5):6. doi: 10.1097/01.NPR.0000446596.66860.ce. PubMed PMID:
24722277.


318: Negi SS, Nagarkar NM. One step away from conquering polio eradication in
India. Indian J Med Microbiol. 2014 Apr-Jun;32(2):199. doi:
10.4103/0255-0857.129838. PubMed PMID: 24713917.


319: Murele B, Vaz R, Gasasira A, Mkanda P, Erbeto T, Okeibunor J. Vaccine
perception among acceptors and non-acceptors in Sokoto State, Nigeria. Vaccine.
2014 May 30;32(26):3323-7. doi: 10.1016/j.vaccine.2014.03.050. Epub 2014 Apr 5.
PubMed PMID: 24713368.


320: Glasmacher S. [Recommendation for vaccination against polio].
Gesundheitswesen. 2014 Feb;76(2):71. German. PubMed PMID: 24707546.


321: Jensen D. [Outbreaks as a threat for Europe]. Gesundheitswesen. 2014
Feb;76(2):70. German. PubMed PMID: 24707545.


322: Combined use of inactivated and oral poliovirus vaccines in a large-scale
campaign in refugee camps and host communities – Kenya, December 2013. Wkly
Epidemiol Rec. 2014 Mar 21;89(12):127-32. English, French. PubMed PMID: 24707518.


323: Vaccine-derived polioviruses detected worldwide, July 2012–December 2013.
Wkly Epidemiol Rec. 2014 Mar 21;89(12):117-27. English, French. PubMed PMID:
24707517.


324: Polio vaccines: WHO position paper, January 2014. Wkly Epidemiol Rec. 2014
Feb 28;89(9):73-92. English, French. PubMed PMID: 24707513.


325: Kazi AM, Murtaza A, Khoja S, Zaidi AK, Ali SA. Monitoring polio
supplementary immunization activities using an automated short text messaging
system in Karachi, Pakistan. Bull World Health Organ. 2014 Mar 1;92(3):220-5.
doi: 10.2471/BLT.13.122564. Epub 2013 Nov 27. PubMed PMID: 24700982; PubMed
Central PMCID: PMC3949591.


326: Durrheim DN. Remaining alert for polio importations. J Paediatr Child
Health. 2014 Apr;50(4):329-30. doi: 10.1111/jpc.12534. PubMed PMID: 24698069.


327: Tasker RC. Update on pediatric neurocritical care. Paediatr Anaesth. 2014
Jul;24(7):717-23. doi: 10.1111/pan.12398. Epub 2014 Apr 2. Review. PubMed PMID:
24698020.


328: Arie S. Polio virus spreads from Syria to Iraq. BMJ. 2014 Apr 2;348:g2481.
doi: 10.1136/bmj.g2481. PubMed PMID: 24696176.


329: Smura T, Blomqvist S, Vuorinen T, Ivanova O, Samoilovich E, Al-Hello H,
Savolainen-Kopra C, Hovi T, Roivainen M. The evolution of Vp1 gene in enterovirus
C species sub-group that contains types CVA-21, CVA-24, EV-C95, EV-C96 and
EV-C99. PLoS One. 2014 Apr 2;9(4):e93737. doi: 10.1371/journal.pone.0093737.
eCollection 2014. PubMed PMID: 24695547; PubMed Central PMCID: PMC3973639.


330: Al-Mulla HM, Turrell L, Smith NM, Payne L, Baliji S, Züst R, Thiel V, Baker 
SC, Siddell SG, Neuman BW. Competitive fitness in coronaviruses is not correlated
with size or number of double-membrane vesicles under reduced-temperature growth 
conditions. MBio. 2014 Apr 1;5(2):e01107-13. doi: 10.1128/mBio.01107-13. PubMed
PMID: 24692638; PubMed Central PMCID: PMC3977362.


331: Closser S, Cox K, Parris TM, Landis RM, Justice J, Gopinath R, Maes K,
Banteyerga Amaha H, Mohammed IZ, Dukku AM, Omidian PA, Varley E, Tedoff P, Koon
AD, Nyirazinyoye L, Luck MA, Pont WF, Neergheen V, Rosenthal A, Nsubuga P,
Thacker N, Jooma R, Nuttall E. The impact of polio eradication on routine
immunization and primary health care: a mixed-methods study. J Infect Dis. 2014
Nov 1;210 Suppl 1:S504-13. doi: 10.1093/infdis/jit232. Epub 2014 Apr 1. PubMed
PMID: 24690667; PubMed Central PMCID: PMC4197907.


332: Popovic N, Milosevic B, Urosevic A, Poluga J, Popovic N, Stevanovic G,
Milosevic I, Korac M, Mitrovic N, Lavadinovic L, Nikolic J, Dulovic O. Clinical
characteristics and functional outcome of patients with West Nile neuroinvasive
disease in Serbia. J Neurol. 2014 Jun;261(6):1104-11. doi:
10.1007/s00415-014-7318-7. Epub 2014 Apr 1. PubMed PMID: 24687895.


333: Bhandari N. After eradication: India's post-polio problem. BMJ. 2014 Mar
31;348:g2275. doi: 10.1136/bmj.g2275. PubMed PMID: 24687315.


334: Aylward B. An ancient scourge triggers a modern emergency. East Mediterr
Health J. 2013 Nov;19(11):903-4. PubMed PMID: 24673078.


335: Enquselassie F. Is polio becoming a global challenge? Ethiop Med J. 2013
Jul;51(3):2p preceding 169. PubMed PMID: 24669672.


336: World Health Organization. WHO Expert Committee on Biological
Standardization. Sixty-third report. World Health Organ Tech Rep Ser.
2014;(980):1-489, back cover. PubMed PMID: 24669583.


337: Bancroft EA, Carrillo-Santisvere P, Celentano LP, Danielsson N, Giesecke J. 
Should we use oral polio vaccine in Europe? - Authors' reply. Lancet. 2014 Mar
22;383(9922):1038-9. doi: 10.1016/S0140-6736(14)60515-8. PubMed PMID: 24656197.


338: Lycke E, Magnius LO, Norder H. Should we use oral polio vaccine in Europe?
Lancet. 2014 Mar 22;383(9922):1037-8. doi: 10.1016/S0140-6736(14)60514-6. PubMed 
PMID: 24656196.


339: Roberts L. A war within a war. Science. 2014 Mar 21;343(6177):1302-5. doi:
10.1126/science.343.6177.1302. PubMed PMID: 24653016.


340: Mohanty MC, Deshpande JM. Investigation of the prevalence of antibody
immunodeficiency in a polio endemic area in India. Trans R Soc Trop Med Hyg. 2014
May;108(5):258-63. doi: 10.1093/trstmh/tru041. Epub 2014 Mar 20. PubMed PMID:
24652773.


341: Shah SR. Largest reservoir of Polio virus in the world--the elusive way
forward! Pathog Glob Health. 2014 Mar;108(2):61-2. doi:
10.1179/2047772414Z.000000000192. PubMed PMID: 24649864; PubMed Central PMCID:
PMC4005583.


342: Diop OM, Burns CC, Wassilak SG, Kew OM; Centers for Disease Control and
Prevention (CDC). Update on vaccine-derived polioviruses - worldwide, July
2012-December 2013. MMWR Morb Mortal Wkly Rep. 2014 Mar 21;63(11):242-8. PubMed
PMID: 24647401.


343: Sheikh MA, Makokha F, Hussein AM, Mohamed G, Mach O, Humayun K, Okiror S,
Abrar L, Nasibov O, Burton J, Unshur A, Wannemuehler K, Estivariz CF; Centers for
Disease Control and Prevention (CDC). Combined use of inactivated and oral
poliovirus vaccines in refugee camps and surrounding communities - Kenya,
December 2013. MMWR Morb Mortal Wkly Rep. 2014 Mar 21;63(11):237-41. PubMed PMID:
24647400.


344: Ilic MD, Obradovic SD. Vaccine-associated paralytic poliomyelitis: a case
report. Jpn J Infect Dis. 2014;67(2):135-6. PubMed PMID: 24647260.


345: Wang XW, Sheng W, Zeng Y. [Formation and identification of virus-like
particles of poliovirus type I]. Zhonghua Shi Yan He Lin Chuang Bing Du Xue Za
Zhi. 2013 Oct;27(5):373-5. Chinese. PubMed PMID: 24645327.


346: Maurice J. Polio eradication effort sees progress, but problems remain.
Lancet. 2014 Mar 15;383(9921):939-40. PubMed PMID: 24639990.


347: Grassly NC. Immunogenicity and effectiveness of routine immunization with 1 
or 2 doses of inactivated poliovirus vaccine: systematic review and
meta-analysis. J Infect Dis. 2014 Nov 1;210 Suppl 1:S439-46. doi:
10.1093/infdis/jit601. Epub 2014 Mar 14. Review. PubMed PMID: 24634499; PubMed
Central PMCID: PMC4197908.


348: Morozova OV, Bakhvalova VN, Potapova OF, Grishechkin AE, Isaeva EI, Aldarov 
KV, Klinov DV, Vorovich MF. Evaluation of immune response and protective effect
of four vaccines against the tick-borne encephalitis virus. Vaccine. 2014 May
23;32(25):3101-6. doi: 10.1016/j.vaccine.2014.02.046. Epub 2014 Mar 11. PubMed
PMID: 24631082.


349: Larson H, Fleck F. Underlying issues are key to dispelling vaccine doubts.
Bull World Health Organ. 2014 Feb 1;92(2):84-5. doi: 10.2471/BLT.14.030214.
PubMed PMID: 24623900; PubMed Central PMCID: PMC3949542.


350: Wilson DJ. Basil O'Connor, the National Foundation for Infantile Paralysis
and the Reorganization of Polio Research in the United States, 1935-41. J Hist
Med Allied Sci. 2015 Jul;70(3):394-424. doi: 10.1093/jhmas/jru003. Epub 2014 Mar 
12. PubMed PMID: 24623834.


351: Appelin K, Lexell J, Månsson Lexell E. Occupations that people with late
effects of polio perceive difficult to perform. Occup Ther Int. 2014
Sep;21(3):98-107. doi: 10.1002/oti.1368. Epub 2014 Mar 11. PubMed PMID: 24619836.


352: Artenstein AW, Poland GA. Perspective: Elimination round. Nature. 2014 Mar
6;507(7490):S16. PubMed PMID: 24611173.


353: Willyard C. Polio: The eradication endgame. Nature. 2014 Mar
6;507(7490):S14-5. PubMed PMID: 24611172.


354: Brody H. Vaccines. Nature. 2014 Mar 6;507(7490):S1. PubMed PMID: 24611166.


355: Groce NE, Banks LM, Stein MA. Surviving polio in a post-polio world. Soc Sci
Med. 2014 Apr;107:171-8. doi: 10.1016/j.socscimed.2014.02.024. Epub 2014 Feb 14. 
PubMed PMID: 24607679.


356: Onishchenko GG, Simkalova LM. [Improvement of federal epidemiologic
surveillance, provision of biologic security of population of Russian
Federation]. Zh Mikrobiol Epidemiol Immunobiol. 2013 Sep-Oct;(5):27-35. Russian. 
PubMed PMID: 24605651.


357: Gulland A. World has been slow to act on polio outbreak in Syria, charity
warns. BMJ. 2014 Mar 6;348:g1947. doi: 10.1136/bmj.g1947. PubMed PMID: 24603582.


358: Attena F, Valdes Abuadili A, Marino S. The informed consent in Southern
Italy does not adequately inform parents about infant vaccination. BMC Public
Health. 2014 Feb 28;14:211. doi: 10.1186/1471-2458-14-211. PubMed PMID: 24580773;
PubMed Central PMCID: PMC3948334.


359: Kaliner E, Moran-Gilad J, Grotto I, Somekh E, Kopel E, Gdalevich M, Shimron 
E, Amikam Y, Leventhal A, Lev B, Gamzu R. Silent reintroduction of wild-type
poliovirus to Israel, 2013 - risk communication challenges in an argumentative
atmosphere. Euro Surveill. 2014 Feb 20;19(7):20703. PubMed PMID: 24576475.


360: Yakovenko ML, Gmyl AP, Ivanova OE, Eremeeva TP, Ivanov AP, Prostova MA,
Baykova OY, Isaeva OV, Lipskaya GY, Shakaryan AK, Kew OM, Deshpande JM, Agol VI. 
The 2010 outbreak of poliomyelitis in Tajikistan: epidemiology and lessons
learnt. Euro Surveill. 2014 Feb 20;19(7):20706. PubMed PMID: 24576474.


361: Manor Y, Shulman LM, Kaliner E, Hindiyeh M, Ram D, Sofer D, Moran-Gilad J,
Lev B, Grotto I, Gamzu R, Mendelson E. Intensified environmental surveillance
supporting the response to wild poliovirus type 1 silent circulation in Israel,
2013. Euro Surveill. 2014 Feb 20;19(7):20708. PubMed PMID: 24576473.


362: van der Maas NA, Mollema L, Berbers GA, van Rooijen DM, van der Avoort HG,
Conyn-Van Spaendonck MA, de Melker HE, van der Klis FR. Immunity against
poliomyelitis in the Netherlands, assessed in 2006 to 2007: the importance of
completing a vaccination series. Euro Surveill. 2014 Feb 20;19(7):20705. PubMed
PMID: 24576472.


363: Shulman LM, Gavrilin E, Jorba J, Martin J, Burns CC, Manor Y, Moran-Gilad J,
Sofer D, Hindiyeh MY, Gamzu R, Mendelson E, Grotto I; Genotype - Phenotype
Identification (GPI) group. Molecular epidemiology of silent introduction and
sustained transmission of wild poliovirus type 1, Israel, 2013. Euro Surveill.
2014 Feb 20;19(7):20709. PubMed PMID: 24576471.


364: Hindiyeh MY, Moran-Gilad J, Manor Y, Ram D, Shulman LM, Sofer D, Mendelson
E. Development and validation of a real time quantitative reverse
transcription-polymerase chain reaction (qRT-PCR) assay for investigation of wild
poliovirus type 1-South Asian (SOAS) strain reintroduced into Israel, 2013 to
2014. Euro Surveill. 2014 Feb 20;19(7):20710. Erratum in: Euro Surveill.
2014;19(8):20717. PubMed PMID: 24576470.


365: Eurosurveillance editorial team. Note from the editors: polio - good news
and bad news. Euro Surveill. 2014 Feb 20;19(7):20704. PubMed PMID: 24576469.


366: Heymann D, Ahmed Q. The polio eradication end game: what it means for
Europe. Euro Surveill. 2014 Feb 20;19(7):20702. PubMed PMID: 24576468.


367: Wen N, Fan CX, Fu JP, Ning J, Ji YX, Luo HM, Wang HQ, Zhu SL, Yu WZ, Wang
HB, Zhu H, Cui FQ, Li DX, Wang SW, Xu WB, Hao LX, Cao LS, Luo L, Han L, Cao L,
Xia W, Wang XQ, Reilly KH, Wushouer F, Mi SS, Yang WZ, Li L. Enhanced
surveillance of acute flaccid paralysis following importation of wild poliovirus 
in Xinjiang Uygur Autonomous Region, China. BMC Infect Dis. 2014 Feb 27;14:113.
doi: 10.1186/1471-2334-14-113. PubMed PMID: 24576083; PubMed Central PMCID:
PMC3941572.


368: McCarthy M. Outbreak of polio-like illness is reported in California. BMJ.
2014 Feb 26;348:g1780. doi: 10.1136/bmj.g1780. PubMed PMID: 24574489.


369: Sharif S, Abbasi BH, Khurshid A, Alam MM, Shaukat S, Angez M, Rana MS, Zaidi
SS. Evolution and circulation of type-2 vaccine-derived polioviruses in Nad Ali
district of Southern Afghanistan during June 2009-February 2011. PLoS One. 2014
Feb 18;9(2):e88442. doi: 10.1371/journal.pone.0088442. eCollection 2014. PubMed
PMID: 24558390; PubMed Central PMCID: PMC3928168.


370: Jung TD, Broman L, Stibrant-Sunnerhagen K, Gonzalez H, Borg K. Quality of
life in Swedish patients with post-polio syndrome with a focus on age and sex.
Int J Rehabil Res. 2014 Jun;37(2):173-9. doi: 10.1097/MRR.0000000000000052.
PubMed PMID: 24535632.


371: Caplan A. It is hard to get there without a guide: How I came to a career in
bioethics. Camb Q Healthc Ethics. 2014 Apr;23(2):118-23. doi:
10.1017/S0963180113000649. PubMed PMID: 24534738.


372: National Committee for the Certification of Wild Poliovirus Eradication in
Hong Kong. Fifteen years of acute flaccid paralysis surveillance in Hong Kong:
findings from 1997 to 2011. J Paediatr Child Health. 2014 Jul;50(7):545-52. doi: 
10.1111/jpc.12492. Epub 2014 Feb 17. PubMed PMID: 24528511.


373: González M, Sandoval C, Valenzuela P, Montecinos L, Martínez C, Godoy P,
Abarca K. [Oral polio vaccine in infants does not interfere in detection of
enterovirus in blood]. Rev Chilena Infectol. 2013 Dec;30(6):626-9. doi:
10.4067/S0716-10182013000600009. Spanish. PubMed PMID: 24522306.


374: Landaverde JM, Trumbo SP, Danovaro-Holliday MC, Cochi SE, Gandhi R,
Ruiz-Matus C. Vaccine-associated paralytic poliomyelitis in the postelimination
era in Latin America and the Caribbean, 1992-2011. J Infect Dis. 2014 May
1;209(9):1393-402. doi: 10.1093/infdis/jit602. Epub 2014 Feb 11. PubMed PMID:
24520126.


375: Berens-Riha N, Alberer M, Löscher T. [Vaccinations for international
travelers]. Internist (Berl). 2014 Mar;55(3):246, 248-50, 252-4, 256-8. doi:
10.1007/s00108-013-3365-x. German. PubMed PMID: 24519704.


376: Schotte L, Strauss M, Thys B, Halewyck H, Filman DJ, Bostina M, Hogle JM,
Rombaut B. Mechanism of action and capsid-stabilizing properties of VHHs with an 
in vitro antipolioviral activity. J Virol. 2014 Apr;88(8):4403-13. doi:
10.1128/JVI.03402-13. Epub 2014 Feb 5. PubMed PMID: 24501405; PubMed Central
PMCID: PMC3993733.


377: Mars LT, Mas M, Beaudoin L, Bauer J, Leite-de-Moraes M, Lehuen A, Bureau JF,
Liblau RS. Invariant NKT cells regulate the CD8 T cell response during Theiler's 
virus infection. PLoS One. 2014 Jan 30;9(1):e87717. doi:
10.1371/journal.pone.0087717. eCollection 2014. PubMed PMID: 24498175; PubMed
Central PMCID: PMC3907484.


378: Lycke E. The Swedish polio vaccine in memoriam. Acta Paediatr. 2014
May;103(5):483-7. doi: 10.1111/apa.12584. Epub 2014 Mar 10. PubMed PMID:
24494813.


379: Murakami H, Kobayashi M, Hachiya M, Khan ZS, Hassan SQ, Sakurada S. Refusal 
of oral polio vaccine in northwestern Pakistan: a qualitative and quantitative
study. Vaccine. 2014 Mar 10;32(12):1382-7. doi: 10.1016/j.vaccine.2014.01.018.
Epub 2014 Feb 1. PubMed PMID: 24492016.


380: Aylward RB, Alwan A. Polio in syria. Lancet. 2014 Feb 8;383(9916):489-91.
doi: 10.1016/S0140-6736(14)60132-X. Epub 2014 Jan 31. PubMed PMID: 24491482.


381: Voorn EL, Gerrits KH, Koopman FS, Nollet F, Beelen A. Determining the
anaerobic threshold in postpolio syndrome: comparison with current guidelines for
training intensity prescription. Arch Phys Med Rehabil. 2014 May;95(5):935-40.
doi: 10.1016/j.apmr.2014.01.015. Epub 2014 Jan 31. PubMed PMID: 24491465.


382: Hofer U. Viral Infection: Sugar-coated poliovirus. Nat Rev Microbiol. 2014
Mar;12(3):151. doi: 10.1038/nrmicro3219. Epub 2014 Feb 3. PubMed PMID: 24487817.


383: Lecomte MJ, Bertolus C, Santamaria J, Bauchet AL, Herbin M, Saurini F,
Misawa H, Maisonobe T, Pradat PF, Nosten-Bertrand M, Mallet J, Berrard S.
Selective disruption of acetylcholine synthesis in subsets of motor neurons: a
new model of late-onset motor neuron disease. Neurobiol Dis. 2014 May;65:102-11. 
doi: 10.1016/j.nbd.2014.01.014. Epub 2014 Jan 28. PubMed PMID: 24486622.


384: Kaneyama T, Tomiki H, Tsugane S, Inaba Y, Ichikawa M, Akiba H, Yagita H, Kim
BS, Koh CS. The TIM-3 pathway ameliorates Theiler's murine encephalomyelitis
virus-induced demyelinating disease. Int Immunol. 2014 Jul;26(7):369-81. doi:
10.1093/intimm/dxt056. Epub 2014 Jan 31. PubMed PMID: 24486565.


385: Baron E, Magone C. The polio eradication campaign: time to shift the goal.
Int Health. 2014 Mar;6(1):3-4. doi: 10.1093/inthealth/ihu004. Epub 2014 Jan 31.
PubMed PMID: 24486461.


386: Satbhai NG, Doi K, Hattori Y, Sakamoto S. Restoration of prehensile function
for motor paralysis in Hopkins syndrome: case report. J Hand Surg Am. 2014
Feb;39(2):312-6. doi: 10.1016/j.jhsa.2013.11.012. PubMed PMID: 24480689.


387: Testa DE. [Curing by doing: poliomyelitis and the rise of occupational
therapy in Argentina, 1956-1959]. Hist Cienc Saude Manguinhos. 2013
Oct;20(4):1571-84. doi: 10.1590/S0104-59702013000500008. Spanish. PubMed PMID:
24473652.


388: Duintjer Tebbens RJ, Kalkowska DA, Wassilak SG, Pallansch MA, Cochi SL,
Thompson KM. The potential impact of expanding target age groups for polio
immunization campaigns. BMC Infect Dis. 2014 Jan 29;14:45. doi:
10.1186/1471-2334-14-45. PubMed PMID: 24472313; PubMed Central PMCID: PMC3918103.


389: Wang TS, Tsai TF. Psoriasis sparing the lower limb with postpoliomyelitis
residual paralysis. Br J Dermatol. 2014 Aug;171(2):429-31. doi:
10.1111/bjd.12854. Epub 2014 Jul 6. PubMed PMID: 24471582.


390: van der Maaden K, Trietsch SJ, Kraan H, Varypataki EM, Romeijn S, Zwier R,
van der Linden HJ, Kersten G, Hankemeier T, Jiskoot W, Bouwstra J. Novel hollow
microneedle technology for depth-controlled microinjection-mediated dermal
vaccination: a study with polio vaccine in rats. Pharm Res. 2014
Jul;31(7):1846-54. doi: 10.1007/s11095-013-1288-9. Epub 2014 Jan 28. PubMed PMID:
24469907.


391: Esposito S, Tagliabue C, Bosis S, Ierardi V, Gambino M, Principi N.
Hexavalent vaccines for immunization in paediatric age. Clin Microbiol Infect.
2014 May;20 Suppl 5:76-85. doi: 10.1111/1469-0691.12444. Epub 2014 Jan 24.
Review. PubMed PMID: 24460910.


392: Wright PF, Wieland-Alter W, Ilyushina NA, Hoen AG, Arita M, Boesch AW,
Ackerman ME, van der Avoort H, Oberste MS, Pallansch MA, Burton AH, Jaffar MA,
Sutter RW. Intestinal immunity is a determinant of clearance of poliovirus after 
oral vaccination. J Infect Dis. 2014 May 15;209(10):1628-34. doi:
10.1093/infdis/jit671. Epub 2014 Jan 23. PubMed PMID: 24459191.


393: Veronesi L, Affanni P, Verrotti di Pianella C, Colucci ME, Tanzi ML.
Immunity status against poliomyelitis in childbearing women in a province of
northern Italy -- reply. Ann Ig. 2014 Jan-Feb;26(1):120. doi:
10.7416/ai.2014.1965. PubMed PMID: 24452191.


394: Arya SC, Agarwal N. Immunity status against poliomyelitis in childbearing
women in a province of northern Italy. Ann Ig. 2014 Jan-Feb;26(1):119. doi:
10.7416/ai.2014.1964. PubMed PMID: 24452190.


395: Robinson CM, Jesudhasan PR, Pfeiffer JK. Bacterial lipopolysaccharide
binding enhances virion stability and promotes environmental fitness of an
enteric virus. Cell Host Microbe. 2014 Jan 15;15(1):36-46. doi:
10.1016/j.chom.2013.12.004. PubMed PMID: 24439896; PubMed Central PMCID:
PMC3920179.


396: Atwal A, Spiliotopoulou G, Coleman C, Harding K, Quirke C, Smith N, Osseiran
Z, Plastow N, Wilson L. Polio survivors' perceptions of the meaning of quality of
life and strategies used to promote participation in everyday activities. Health 
Expect. 2015 Oct;18(5):715-26. doi: 10.1111/hex.12152. Epub 2014 Jan 20. PubMed
PMID: 24438097.


397: Progress towards poliomyelitis eradication in Nigeria, January
2012-September 2013. Wkly Epidemiol Rec. 2013 Dec 20;88(51/52):545-51. English,
French. PubMed PMID: 24436996.


398: Okeibunor J, Gasasira A, Mihigo R, Salla M, Poy A, Orkeh G, Shaba K,
Nshimirimana D. Trend in proportions of missed children during polio
supplementary immunization activities in the African Region: evidence from
independent monitoring data 2010-2012. Vaccine. 2014 Feb 19;32(9):1067-71. doi:
10.1016/j.vaccine.2013.12.041. Epub 2014 Jan 14. PubMed PMID: 24434046.


399: Kołodziej Ł, Dobiecki K, Sadlik B. Surgical treatment of advanced, stiff
neurologic cavovarus foot in adults. Ortop Traumatol Rehabil. 2013
Jul-Aug;15(4):325-33. doi: 10.5604/15093492.1073831. PubMed PMID: 24431270.


400: Lukashev AN, Shumilina EY, Belalov IS, Ivanova OE, Eremeeva TP, Reznik VI,
Trotsenko OE, Drexler JF, Drosten C. Recombination strategies and evolutionary
dynamics of the Human enterovirus A global gene pool. J Gen Virol. 2014 Apr;95(Pt
4):868-73. doi: 10.1099/vir.0.060004-0. Epub 2014 Jan 14. PubMed PMID: 24425417.


401: Polio has not gone away. Arch Dis Child. 2014 Feb;99(2):170. doi:
10.1136/archdischild-2013-305790. PubMed PMID: 24420611.


402: Martinez NE, Karlsson F, Sato F, Kawai E, Omura S, Minagar A, Grisham MB,
Tsunoda I. Protective and detrimental roles for regulatory T cells in a viral
model for multiple sclerosis. Brain Pathol. 2014 Sep;24(5):436-51. doi:
10.1111/bpa.12119. Epub 2014 Feb 25. PubMed PMID: 24417588; PubMed Central PMCID:
PMC4097993.


403: Sun M, Ma Y, Xu Y, Yang H, Shi L, Che Y, Liao G, Jiang S, Zhang S, Li Q.
Dynamic profiles of neutralizing antibody responses elicited in rhesus monkeys
immunized with a combined tetravalent DTaP-Sabin IPV candidate vaccine. Vaccine. 
2014 Feb 19;32(9):1100-6. doi: 10.1016/j.vaccine.2013.12.025. Epub 2014 Jan 7.
PubMed PMID: 24412578.


404: Hernigou P. Crutch art painting in the middle age as orthopaedic heritage
(part I: the lepers, the poliomyelitis, the cripples). Int Orthop. 2014
Jun;38(6):1329-35. doi: 10.1007/s00264-013-2266-x. Epub 2014 Jan 10. PubMed PMID:
24407822; PubMed Central PMCID: PMC4037520.


405: Kumari BG, Samantaray A, Kumar A, Durga P, Jagadesh G. Response to Comments:
Spinal anaesthesia in poliomyelitis patients with scoliotic spine: A case control
study. Indian J Anaesth. 2013 Nov;57(6):638-9. doi: 10.4103/0019-5049.123359.
PubMed PMID: 24403643; PubMed Central PMCID: PMC3883418.


406: Jadon A. Comment on "Spinal anaesthesia in poliomyelitis patients with
scoliotic spine: A case control study". Indian J Anaesth. 2013 Nov;57(6):637-8.
doi: 10.4103/0019-5049.123358. PubMed PMID: 24403642; PubMed Central PMCID:
PMC3883417.


407: Nzolo D, Ntetani Aloni M, Mpiempie Ngamasata T, Mvete Luemba B, Bazundama
Marfeza S, Bothale Ekila M, Ndosimao Nsibu C, Lutete Tona N. Adverse events
following immunization with oral poliovirus in Kinshasa, Democratic Republic of
Congo: preliminary results. Pathog Glob Health. 2013 Oct;107(7):381-4. PubMed
PMID: 24392682; PubMed Central PMCID: PMC4083159.


408: Chaple EB. Poliomyelitis and its elimination in Cuba: An historical
overview. Author reply. MEDICC Rev. 2013 Oct;15(4):5. PubMed PMID: 24392511.


409: Bermejo PM. Poliomyelitis and its elimination in Cuba: An historical
overview. MEDICC Rev. 2013 Oct;15(4):5. PubMed PMID: 24392510.


410: Feng Q, Langereis MA, Lork M, Nguyen M, Hato SV, Lanke K, Emdad L, Bhoopathi
P, Fisher PB, Lloyd RE, van Kuppeveld FJ. Enterovirus 2Apro targets MDA5 and MAVS
in infected cells. J Virol. 2014 Mar;88(6):3369-78. doi: 10.1128/JVI.02712-13.
Epub 2014 Jan 3. PubMed PMID: 24390337; PubMed Central PMCID: PMC3957915.


411: Molton IR, Terrill AL, Smith AE, Yorkston KM, Alschuler KN, Ehde DM, Jensen 
MP. Modeling secondary health conditions in adults aging with physical
disability. J Aging Health. 2014 Apr;26(3):335-59. doi: 10.1177/0898264313516166.
Epub 2014 Jan 3. PubMed PMID: 24388897.


412: Asres M, Fantahun M. Health facility preparedness for routine immunization
services in Gambella region, Ethiopia. Ethiop Med J. 2013 Jul;51 Suppl 1:67-9.
PubMed PMID: 24383142.


413: Dougherty JD, Reineke LC, Lloyd RE. mRNA decapping enzyme 1a (Dcp1a)-induced
translational arrest through protein kinase R (PKR) activation requires the
N-terminal enabled vasodilator-stimulated protein homology 1 (EVH1) domain. J
Biol Chem. 2014 Feb 14;289(7):3936-49. doi: 10.1074/jbc.M113.518191. Epub 2013
Dec 31. PubMed PMID: 24382890; PubMed Central PMCID: PMC3924262.


414: Olives C, Valadez JJ, Pagano M. Estimation after classification using lot
quality assurance sampling: corrections for curtailed sampling with application
to evaluating polio vaccination campaigns. Trop Med Int Health. 2014
Mar;19(3):321-30. doi: 10.1111/tmi.12247. Epub 2014 Jan 2. PubMed PMID: 24382319.


415: Dinku B, Kumie A, Bisrat F. Linking community volunteer surveillance focal
persons with health extension workers on polio surveillance. Ethiop Med J. 2013
Jul;51 Suppl 1:71-6. PubMed PMID: 24380209.


416: Dinku B, Bisrat F, Kebede Y, Asegidew B, Fantahun M. Knowledge of mothers on
poliomyelitis and other vaccine preventable diseases and vaccination status of
children in pastoralist and semi-pastoralist areas of Ethiopia. Ethiop Med J.
2013 Jul;51 Suppl 1:59-66. PubMed PMID: 24380208.


417: Asres M, Bisrat F, Kebede Y, Asegedew B, Getachew B, Fantahun M. Knowledge
and practice of frontline health workers (Health Extension Workers and Community 
Volunteer Surveillance Focal Persons) towards acute flaccid paralysis (AFP) case 
detection and reporting in pastoralist and semi-pastoralist areas of Ethiopia.
Ethiop Med J. 2013 Jul;51 Suppl 1:51-7. PubMed PMID: 24380207.


418: Beyene EZ, Worku A, Bisrat F, Fantahun M. Factors associated with
immunization coverage among children age 12-23 months: the case of Zone 3, Afar
Regional State, Ethiopia. Ethiop Med J. 2013 Jul;51 Suppl 1:41-50. PubMed PMID:
24380206.


419: Bisrat F, Kidanel L, Abraha K, Asres M, Dinku B, Conlon F, Fantahun M.
Cross-border wild polio virus transmission in CORE Group Polio Project areas in
Ethiopia. Ethiop Med J. 2013 Jul;51 Suppl 1:31-9. PubMed PMID: 24380205.


420: Abraham K, Bisrat F, Fantahun M, Asres M, Kidane L, Rogie B. Acute flaccid
paralysis surveillance status and community awareness in pastoralist and
semi-pastoralist communities of Ethiopia. Ethiop Med J. 2013 Jul;51 Suppl
1:13-20. PubMed PMID: 24380203.


421: Kidanne L, Bisrat F, Dinku B, Lynch M, Fantahun M. Newborn tracking for
polio birth dose vaccination in pastoralist and semi-pastoralist CORE Group Polio
Project implementation districts (woredas) in Ethiopia. Ethiop Med J. 2013 Jul;51
Suppl 1:1-12. PubMed PMID: 24380202.


422: Bisrat F, Fantahun M. Contributing towards polio eradication in Ethiopia.
Ethiop Med J. 2013 Jul;51 Suppl 1:2p preceding 1. PubMed PMID: 24380201.


423: Li XM, Zhang ZJ, Wang HH, Liu F, Zhang LW, Chu P, Xu Y, Zhang HR, Li J, Liu 
DL, Lu L. [Immunogenicity and safety of a booster dose of inactivated polio
vaccine]. Zhonghua Yu Fang Yi Xue Za Zhi. 2013 Oct;47(10):905-9. Chinese. PubMed 
PMID: 24378129.


424: Kim JK, Kim JW. Molecular epidemiologic trends of diarrhea-causing virus
infection from clinical specimens in Cheonan, Korea, in 2010-2012. J Clin Lab
Anal. 2014 Jan;28(1):47-51. doi: 10.1002/jcla.21642. Epub 2013 Dec 27. PubMed
PMID: 24375926.


425: Ivanov AP, Kozlov VG, Klebleeva TD, Ivanova OE, Kiktenko AV. [An ELISA
system based on the specific class Y (IgY) antibodies from egg yolks for the
quantitative determination of D-antigen in inactivated poliovirus vaccines]. Vopr
Virusol. 2014;59(6):39-42. Russian. PubMed PMID: 25929036.


426: Ndiaye AK, Diop PA, Diop OM. Environmental surveillance of poliovirus and
non-polio enterovirus in urban sewage in Dakar, Senegal (2007-2013). Pan Afr Med 
J. 2014 Nov 4;19:243. doi: 10.11604/pamj.2014.19.243.3538. eCollection 2014.
PubMed PMID: 25848458; PubMed Central PMCID: PMC4377292.


427: Challenges on the way to polio eradication. Hum Vaccin Immunother.
2014;10(11):3105. PubMed PMID: 25789367.


428: Ochoa Martínez PY, Hall Lopez JA, Mateos Valenzuela AG. Hydrokinesitherapy
program using the Halliwick method on strength endurance and flexibility in a
person with poliomyelitis sequelae. Nutr Hosp. 2014 Sep 12;31(3):1452-4. doi:
10.3305/nh.2015.31.3.8041. PubMed PMID: 25726248.


429: Chase AJ, Daijogo S, Semler BL. Inhibition of poliovirus-induced cleavage of
cellular protein PCBP2 reduces the levels of viral RNA replication. J Virol. 2014
Mar;88(6):3192-201. doi: 10.1128/JVI.02503-13. Epub 2013 Dec 26. PubMed PMID:
24371074; PubMed Central PMCID: PMC3957957.


430: Performance of acute flaccid paralysis (AFP) surveillance and incidence of
poliomyelitis, 2013. Wkly Epidemiol Rec. 2013 Dec 6;88(49):528-31. English,
French. PubMed PMID: 24367838.


431: Troy SB, Ferreyra-Reyes L, Huang C, Sarnquist C, Canizales-Quintero S,
Nelson C, Báez-Saldaña R, Holubar M, Ferreira-Guerrero E, García-García L,
Maldonado YA. Community circulation patterns of oral polio vaccine serotypes 1,
2, and 3 after Mexican national immunization weeks. J Infect Dis. 2014 Jun
1;209(11):1693-9. doi: 10.1093/infdis/jit831. Epub 2013 Dec 23. PubMed PMID:
24367038; PubMed Central PMCID: PMC4017366.


432: Valentine CJ, Schlaudecker EP. 50 years ago in the Journal of Pediatrics:
poliomyelitis antibodies in human colostrum and milk. J Pediatr. 2014
Jan;164(1):82. doi: 10.1016/j.jpeds.2013.08.001. PubMed PMID: 24359903; PubMed
Central PMCID: PMC4158733.


433: Kuznetsova T, Tallo T, Brjalin V, Reshetnjak I, Salupere R, Priimagi L,
Katargina O, Smirnova M, Jansons J, Tefanova V. Amino Acid Polymorphisms Within
the Entire HCV NS5A Region in Estonian Chronic HCV 1b Patients With Different
Treatment Response. Hepat Mon. 2013 Dec 14;13(12):e14481. doi:
10.5812/hepatmon.14481. eCollection 2013. PubMed PMID: 24358043; PubMed Central
PMCID: PMC3867023.


434: A wake-up call for polio eradication. Lancet Infect Dis. 2014 Jan;14(1):1.
doi: 10.1016/S1473-3099(13)70368-2. PubMed PMID: 24355024.


435: Van Noorden R, Tollefson J, Hayden EC, Morello L, Shen H, Butler D, Ledford 
H, Witze A, Reich ES, Schiermeier Q, Cyranoski D. 365 days: 2013 in review.
Nature. 2013 Dec 19;504(7480):344-9. doi: 10.1038/504344a. PubMed PMID: 24352274.


436: Thomassen YE, van 't Oever AG, van Oijen MG, Wijffels RH, van der Pol LA,
Bakker WA. Next generation inactivated polio vaccine manufacturing to support
post polio-eradication biosafety goals. PLoS One. 2013 Dec 12;8(12):e83374. doi: 
10.1371/journal.pone.0083374. eCollection 2013. PubMed PMID: 24349497; PubMed
Central PMCID: PMC3861478.


437: Wagner KS, van Wijgerden JC, Andrews N, Goulden K, White JM. Childhood
vaccination coverage by ethnicity within London between 2006/2007 and 2010/2011. 
Arch Dis Child. 2014 Apr;99(4):348-53. doi: 10.1136/archdischild-2013-304388.
Epub 2013 Dec 17. PubMed PMID: 24347574.


438: Lycke E. [The Swedish polio vaccine - a success story]. Lakartidningen. 2013
Oct 23-29;110(43-44):1937-9. Swedish. PubMed PMID: 24340439.


439: Centers for Disease Control and Prevention (CDC). Progress toward
poliomyelitis eradication - Nigeria, January 2012-September 2013. MMWR Morb
Mortal Wkly Rep. 2013 Dec 13;62(49):1009-13. PubMed PMID: 24336134.


440: Steil BP, Jorquera P, Westdijk J, Bakker WA, Johnston RE, Barro M. A mucosal
adjuvant for the inactivated poliovirus vaccine. Vaccine. 2014 Jan
23;32(5):558-63. doi: 10.1016/j.vaccine.2013.11.101. Epub 2013 Dec 13. PubMed
PMID: 24333345; PubMed Central PMCID: PMC3967568.


441: Razum O, Müller O. Polio eradication: where are we now? Lancet. 2013 Dec
14;382(9909):1979. doi: 10.1016/S0140-6736(13)62652-5. PubMed PMID: 24332075.


442: Sinclair S. Economics should incorporate ethical considerations. Lancet.
2013 Dec 14;382(9909):1978-9. doi: 10.1016/S0140-6736(13)62651-3. PubMed PMID:
24332074.


443: Murray D, Hardiman O, Meldrum D. Assessment of subjective and motor fatigue 
in Polio survivors, attending a Postpolio clinic, comparison with healthy
controls and an exploration of clinical correlates. Physiother Theory Pract. 2014
May;30(4):229-35. doi: 10.3109/09593985.2013.862890. Epub 2013 Dec 16. PubMed
PMID: 24328931.


444: Stone-Brown K. Syria: a healthcare system on the brink of collapse. BMJ.
2013 Dec 10;347:f7375. doi: 10.1136/bmj.f7375. PubMed PMID: 24327182.


445: Jasem J, Marof K, Nawar A, Khalaf Y, Aswad S, Hamdani F, Islam M, Kalil A.
Guillain-Barré syndrome as a cause of acute flaccid paralysis in Iraqi children: 
a result of 15 years of nation-wide study. BMC Neurol. 2013 Dec 10;13:195. doi:
10.1186/1471-2377-13-195. PubMed PMID: 24325332; PubMed Central PMCID:
PMC3878889.


446: Hawken S, Kwong JC, Deeks SL, Crowcroft NS, Ducharme R, Manuel DG, Wilson K.
Association between birth order and emergency room visits and acute hospital
admissions following pediatric vaccination: a self-controlled study. PLoS One.
2013 Dec 4;8(12):e81070. doi: 10.1371/journal.pone.0081070. eCollection 2013.
PubMed PMID: 24324662; PubMed Central PMCID: PMC3852020.


447: Pérez Gallardo F, Valenciano Clavel L, Gabriel y Galán J. [Results of the
Spanish National Campaign of oral vaccination polio 1963-1964: virological and
epidemiological study]. Rev Esp Salud Publica. 2013 Sep-Oct;87(5):523-40. doi:
10.4321/S1135-57272013000500011. Spanish. PubMed PMID: 24322289.


448: Esteban J. [Polio paralytic. New problems: postpolio syndrome]. Rev Esp
Salud Publica. 2013 Sep-Oct;87(5):517-22. doi: 10.4321/S1135-57272013000500010.
Spanish. PubMed PMID: 24322288.


449: Limia Sánchez A. [The eradication of the poliomyelitis in the European
Region of the World Health Organization]. Rev Esp Salud Publica. 2013
Sep-Oct;87(5):507-16. doi: 10.4321/S1135-57272013000500009. Spanish. PubMed PMID:
24322287.


450: Salmerón García F, Portela Moreira A, Soler Soneira M, López Hernández S,
Chamorro Somoza Díaz-Sarmiento M, Pérez González I, Rubio Gómez MI, Pérez
González A, Sagredo Rodríguez A, Ruiz Antúnez S, Timón Jiménez M, Frutos
Cabanillas G. [Polio vaccines, eradication and posterradication]. Rev Esp Salud
Publica. 2013 Sep-Oct;87(5):497-505. doi: 10.4321/S1135-57272013000500008.
Spanish. PubMed PMID: 24322286.


451: Tello Anchuela O. [Current phase of control of epidemiological surveillance 
of poliomyelitis in Spain]. Rev Esp Salud Publica. 2013 Sep-Oct;87(5):481-96.
doi: 10.4321/S1135-57272013000500007. Spanish. PubMed PMID: 24322285.


452: Trallero G, Cabrerizo M, Avellón A; Red de Laboratorios de Vigilancia de
Parálisis Flácida Aguda. [Role of the National Poliovirus Laboratory for the
Program of eradication and poliomyelitis surveillance]. Rev Esp Salud Publica.
2013 Sep-Oct;87(5):471-9. doi: 10.4321/S1135-57272013000500006. Spanish. PubMed
PMID: 24322284.


453: Nájera Morrondo R. [Last phase: eradication]. Rev Esp Salud Publica. 2013
Sep-Oct;87(5):461-9. doi: 10.4321/S1135-57272013000500005. Spanish. PubMed PMID: 
24322283.


454: Valenciano Clavel L. [Gestation and conduct of the First National Campaign
of oral polio vaccination in Spain]. Rev Esp Salud Publica. 2013
Sep-Oct;87(5):455-60. doi: 10.4321/S1135-57272013000500004. Spanish. PubMed PMID:
24322282.


455: Fernández-Cruz Pérez E, Rodríguez-Sainz C. [Poliovirus immunology: vaccines,
problems for the prevention/eradication and future interventions]. Rev Esp Salud 
Publica. 2013 Sep-Oct;87(5):443-54. doi: 10.4321/S1135-57272013000500003.
Spanish. PubMed PMID: 24322281.


456: Martínez Navarro JF. [Epidemiological studies on the poliomyelitis in Spain 
before the vaccination]. Rev Esp Salud Publica. 2013 Sep-Oct;87(5):429-41. doi:
10.4321/S1135-57272013000500002. Spanish. PubMed PMID: 24322280.


457: Farjas P. [50th anniversary of the establishment of poliomyelitis
vaccination campaigns in Spain]. Rev Esp Salud Publica. 2013 Sep-Oct;87(5):427-8.
doi: 10.4321/S1135-57272013000500001. Spanish. PubMed PMID: 24322279.


458: Kilpatrick DR, Ching K, Iber J, Chen Q, Yang SJ, De L, Williams AJ,
Mandelbaum M, Sun H, Oberste MS, Kew OM. Identification of vaccine-derived
polioviruses using dual-stage real-time RT-PCR. J Virol Methods. 2014
Mar;197:25-8. doi: 10.1016/j.jviromet.2013.11.017. Epub 2013 Dec 7. PubMed PMID: 
24321704.


459: Progress towards poliomyelitis eradication in Pakistan, January 2012–
September 2013. Wkly Epidemiol Rec. 2013 Nov 22;88(47):501-8. English, French.
PubMed PMID: 24319789.


460: Dimitriou TG, Pliaka V, Kyriakopoulou Z, Ruether IG, Tsakogiannis D,
Fountoucidou P, Gartzonika C, Levidiotou-Stefanou S, Markoulatos P. PCR assays
for the identification of rare recombination types from VP1 to 3D genomic region 
of vaccine derived poliovirus strains. Mol Cell Probes. 2014 Aug;28(4):107-12.
doi: 10.1016/j.mcp.2013.10.004. Epub 2013 Dec 4. PubMed PMID: 24315968.


461: Suárez-Castaneda E, Pezzoli L, Elas M, Baltrons R, Crespin-Elías EO, Pleitez
OA, de Campos MI, Danovaro-Holliday MC. Routine childhood vaccination programme
coverage, El Salvador, 2011-In search of timeliness. Vaccine. 2014 Jan
16;32(4):437-44. doi: 10.1016/j.vaccine.2013.11.072. Epub 2013 Dec 4. PubMed
PMID: 24315884.


462: McFee RB. Polio. Dis Mon. 2013 Dec;59(12):445-7. doi:
10.1016/j.disamonth.2013.10.010. PubMed PMID: 24314810.


463: Thompson KM, Duintjer Tebbens RJ. National choices related to inactivated
poliovirus vaccine, innovation and the endgame of global polio eradication.
Expert Rev Vaccines. 2014 Feb;13(2):221-34. doi: 10.1586/14760584.2014.864563.
Epub 2013 Dec 4. Review. PubMed PMID: 24308581.


464: Nau JY. [Poliomyelitis: eradication questioned]. Rev Med Suisse. 2013 Nov
6;9(405):2066-7. French. PubMed PMID: 24308145.


465: Longuet R, Willot S, Giniès JL, Pélatan C, Breton E, Segura JF, Bridoux L,
Le Henaff G, Cagnard B, Jobert A, Cardonna J, Grimal I, Balençon M, Darviot E,
Delaperrière N, Caldari D, Piloquet H, Dabadie A. Immunization status in children
with inflammatory bowel disease. Eur J Pediatr. 2014 May;173(5):603-8. doi:
10.1007/s00431-013-2207-0. Epub 2013 Dec 5. PubMed PMID: 24305728.


466: Riaz H, Hussain SA, Riaz T. Polio eradication in Pakistan: the real reason
for our failure. J Coll Physicians Surg Pak. 2013 Dec;23(12):907. doi:
12.2013/JCPSP.907907. PubMed PMID: 24305001.


467: Haque R, Snider C, Liu Y, Ma JZ, Liu L, Nayak U, Mychaleckyj JC, Korpe P,
Mondal D, Kabir M, Alam M, Pallansch M, Oberste MS, Weldon W, Kirkpatrick BD,
Petri WA Jr. Oral polio vaccine response in breast fed infants with malnutrition 
and diarrhea. Vaccine. 2014 Jan 16;32(4):478-82. doi:
10.1016/j.vaccine.2013.11.056. Epub 2013 Dec 2. PubMed PMID: 24300591.


468: Ghinai I, Willott C, Dadari I, Larson HJ. Listening to the rumours: what the
northern Nigeria polio vaccine boycott can tell us ten years on. Glob Public
Health. 2013;8(10):1138-50. doi: 10.1080/17441692.2013.859720. Epub 2013 Dec 3.
Review. PubMed PMID: 24294986; PubMed Central PMCID: PMC4098042.


469: Shaghaghi M, Parvaneh N, Ostad-Rahimi P, Fathi SM, Shahmahmoodi S,
Abolhassani H, Aghamohammadi A. Combined immunodeficiency presenting with
vaccine-associated paralytic poliomyelitis: a case report and narrative review of
literature. Immunol Invest. 2014;43(3):292-8. doi: 10.3109/08820139.2013.859156. 
Epub 2013 Dec 2. Review. PubMed PMID: 24294834.


470: Bickerstaffe A, van Dijk JP, Beelen A, Zwarts MJ, Nollet F. Loss of motor
unit size and quadriceps strength over 10 years in post-polio syndrome. Clin
Neurophysiol. 2014 Jun;125(6):1255-60. doi: 10.1016/j.clinph.2013.11.003. Epub
2013 Nov 12. PubMed PMID: 24290849.


471: Zubkova NV, Anastasiev VV, Kyuregyan KK, Mikhailov MI, Lobastova AK,
Krasil'nikov IV. Estimation of efficiency of solvent-detergent method for virus
inactivation in the technology of immunoglobulin production on the model of duck 
hepatitis B virus. Bull Exp Biol Med. 2013 Oct;155(6):821-4. PubMed PMID:
24288775.


472: Qi W, Zeng Y, Orgel S, Francon A, Kim JH, Randolph TW, Carpenter JF,
Middaugh CR. Preformulation study of highly purified inactivated polio vaccine,
serotype 3. J Pharm Sci. 2014 Jan;103(1):140-51. doi: 10.1002/jps.23801. Epub
2013 Nov 26. PubMed PMID: 24282078.


473: Delpeyroux F, Colbère-Garapin F, Razafindratsimandresy R, Sadeuh-Mba S,
Joffret ML, Rousset D, Blondel B. [Eradication of poliomyelitis and emergence of 
pathogenic vaccine-derived polioviruses: from Madagascar to Cameroon]. Med Sci
(Paris). 2013 Nov;29(11):1034-41. doi: 10.1051/medsci/20132911021. Epub 2013 Nov 
20. Review. French. PubMed PMID: 24280508.


474: Rajhi M, Mejri S, Djebbi A, Chouaieb S, Cheikh I, Ben Yahia A, Sadraoui A,
Hammami W, Azouz M, Ben Mami N, Triki H. Subtyping genotype 2 hepatitis C viruses
from Tunisia: identification of two putative new subtypes. Virus Genes. 2014
Apr;48(2):209-17. doi: 10.1007/s11262-013-1010-3. Epub 2013 Nov 23. PubMed PMID: 
24272697.


475: Butan C, Filman DJ, Hogle JM. Cryo-electron microscopy reconstruction shows 
poliovirus 135S particles poised for membrane interaction and RNA release. J
Virol. 2014 Feb;88(3):1758-70. doi: 10.1128/JVI.01949-13. Epub 2013 Nov 20.
PubMed PMID: 24257617; PubMed Central PMCID: PMC3911577.


476: Centers for Disease Control and Prevention (CDC). Progress toward
poliomyelitis eradication - Pakistan, January 2012-September 2013. MMWR Morb
Mortal Wkly Rep. 2013 Nov 22;62(46):934-8. PubMed PMID: 24257203.


477: Centers for Disease Control and Prevention (CDC). Progress toward
poliomyelitis eradication - Afghanistan, January 2012-September 2013. MMWR Morb
Mortal Wkly Rep. 2013 Nov 22;62(46):928-33. PubMed PMID: 24257202.


478: Mundel T, Orenstein WA. No country is safe without global eradication of
poliomyelitis. N Engl J Med. 2013 Nov 21;369(21):2045-6. doi:
10.1056/NEJMe1311591. PubMed PMID: 24256383.


479: Luo HM, Zhang Y, Wang XQ, Yu WZ, Wen N, Yan DM, Wang HQ, Wushouer F, Wang
HB, Xu AQ, Zheng JS, Li DX, Cui H, Wang JP, Zhu SL, Feng ZJ, Cui FQ, Ning J, Hao 
LX, Fan CX, Ning GJ, Yu HJ, Wang SW, Liu DW, Wang DY, Fu JP, Gou AL, Zhang GM,
Huang GH, Chen YS, Mi SS, Liu YM, Yin DP, Zhu H, Fan XC, Li XL, Ji YX, Li KL,
Tang HS, Xu WB, Wang Y, Yang WZ. Identification and control of a poliomyelitis
outbreak in Xinjiang, China. N Engl J Med. 2013 Nov 21;369(21):1981-90. doi:
10.1056/NEJMoa1303368. PubMed PMID: 24256377.


480: Berry F. The development of pediatric fluid resuscitation: an interview with
Dr. Frederic A. 'Fritz' Berry. Paediatr Anaesth. 2014 Feb;24(2):217-23. doi:
10.1111/pan.12309. Epub 2013 Nov 20. PubMed PMID: 24251450.


481: Mohammadi D. Middle Eastern countries scramble to stop spread of polio.
Lancet. 2013 Nov 16;382(9905):1621-2. Erratum in: Lancet. 2013 Nov
30;382(9907):1780. PubMed PMID: 24251324.


482: Cuckler JM. CORR Insights®: Total hip arthroplasty performed in patients
with residual poliomyelitis: does it work? Clin Orthop Relat Res. 2014
Mar;472(3):941-2. doi: 10.1007/s11999-013-3353-4. Epub 2013 Nov 19. PubMed PMID: 
24249532; PubMed Central PMCID: PMC3916613.


483: Behrend MR, Hu H, Nigmatulina KR, Eckhoff P. A quantitative survey of the
literature on poliovirus infection and immunity. Int J Infect Dis. 2014
Jan;18:4-13. doi: 10.1016/j.ijid.2013.09.005. Epub 2013 Oct 22. Review. PubMed
PMID: 24246740.


484: Fatima K, Qadri I. Battle against poliovirus in Pakistan. J Infect Dev
Ctries. 2013 Nov 15;7(11):897-9. doi: 10.3855/jidc.3647. PubMed PMID: 24240051.


485: Celentano LP, Lopalco PL, Huitric E, Coulombier D, Giesecke J. Polio and the
risk for the European Union. Lancet. 2014 Jan 18;383(9913):216-7. doi:
10.1016/S0140-6736(13)62223-0. Epub 2013 Nov 14. PubMed PMID: 24239251.


486: Tulchinsky TH, Ramlawi A, Abdeen Z, Grotto I, Flahault A. Polio lessons
2013: Israel, the West Bank, and Gaza. Lancet. 2013 Nov 16;382(9905):1611-2. doi:
10.1016/S0140-6736(13)62331-4. PubMed PMID: 24238546.


487: Progress towards poliomyelitis eradication: Afghanistan, January 2012–August
2013. Wkly Epidemiol Rec. 2013 Oct 25;88(43):465-71. English, French. PubMed
PMID: 24236326.


488: Polio eradication: where are we now? Lancet. 2013 Oct 26;382(9902):1381.
PubMed PMID: 24224188.


489: Nolan TM, Nissen MD, Naz A, Shepard J, Bedell L, Hohenboken M, Odrljin T,
Dull PM. Immunogenicity and safety of a CRM-conjugated meningococcal ACWY vaccine
administered concomitantly with routine vaccines starting at 2 months of age. Hum
Vaccin Immunother. 2014;10(2):280-9. doi: 10.4161/hv.27051. Epub 2013 Nov 12.
PubMed PMID: 24220326; PubMed Central PMCID: PMC4185919.


490: Hives-Wood S. Syrian refugees could bring polio to Europe, experts warn.
BMJ. 2013 Nov 11;347:f6778. doi: 10.1136/bmj.f6778. PubMed PMID: 24217440.


491: Sevencan F, Ertem M, Öner H, Aras Kılınç E, Köse OÖ, Demircioğlu S, Dilmen
F, Eldemir R, Öncül M. Acute flaccid paralysis surveillance in southeastern
Turkey, 1999-2010. Turk J Pediatr. 2013 May-Jun;55(3):283-91. PubMed PMID:
24217074.


492: Kruger C, Olsen OE, Mighay E, Ali M. Immunisation coverage and its
associations in rural Tanzanian infants. Rural Remote Health. 2013
Oct-Dec;13(4):2457. Epub 2013 Nov 12. PubMed PMID: 24215438.


493: Eichner M, Brockmann SO. Polio emergence in Syria and Israel endangers
Europe. Lancet. 2013 Nov 30;382(9907):1777. doi: 10.1016/S0140-6736(13)62220-5.
Epub 2013 Nov 8. PubMed PMID: 24211043.


494: Yoon BH, Lee YK, Yoo JJ, Kim HJ, Koo KH. Total hip arthroplasty performed in
patients with residual poliomyelitis: does it work? Clin Orthop Relat Res. 2014
Mar;472(3):933-40. doi: 10.1007/s11999-013-3338-3. Epub 2013 Nov 8. PubMed PMID: 
24203163; PubMed Central PMCID: PMC3916595.


495: Roberts L. Infectious disease. Israel's silent polio epidemic breaks all the
rules. Science. 2013 Nov 8;342(6159):679-80. doi: 10.1126/science.342.6159.679.
PubMed PMID: 24202150.


496: Gilden D. Hilary Koprpwski, MD (1916-2013). Neurology. 2013 Aug
13;81(7):612-3. PubMed PMID: 24199225.


497: Arie S. Polio outbreak leads to calls for a "vaccination ceasefire" in
Syria. BMJ. 2013 Nov 5;347:f6682. doi: 10.1136/bmj.f6682. PubMed PMID: 24193146.


498: Walker JL, Harrison TC. Measuring gender satisfaction among women aging with
paralytic polio. Health Care Women Int. 2014;35(11-12):1352-64. doi:
10.1080/07399332.2013.838248. Epub 2013 Nov 1. PubMed PMID: 24180563; PubMed
Central PMCID: PMC3946157.


499: Tavares FN, da Costa EV, Kew OM, da Silva EE. Complete genome sequence of
the last representative genotype of wild indigenous poliovirus type 1, which
circulated in Brazil. Genome Announc. 2013 Oct 31;1(6). pii: e00811-13. doi:
10.1128/genomeA.00811-13. PubMed PMID: 24179117; PubMed Central PMCID:
PMC3814633.


500: Butler D. Polio risk looms over Europe. Nature. 2013 Oct 31;502(7473):601-2.
doi: 10.1038/502601a. PubMed PMID: 24172954.


501: Roberts J, Hobday L, Ibrahim A, Aitken T, Thorley B. Annual report of the
Australian National Enterovirus Reference Laboratory 2012. Commun Dis Intell Q
Rep. 2013 Jun 30;37(2):E97-E104. PubMed PMID: 24168093.


502: Paterson BJ, Durrheim DN. Review of Australia's polio surveillance. Commun
Dis Intell Q Rep. 2013 Jun 30;37(2):E149-55. PubMed PMID: 24168089.


503: Roberts J, Hobday L, Ibrahim A, Aitken T, Thorley B. Annual report of the
Australian National Enterovirus Reference Laboratory 2010-2011. Commun Dis Intell
Q Rep. 2013 Jun 30;37(2):E105-14. PubMed PMID: 24168083.


504: Melin E, Lindroos E, Lundberg IE, Borg K, Korotkova M. Elevated expression
of prostaglandin E2 synthetic pathway in skeletal muscle of prior polio patients.
J Rehabil Med. 2014 Jan;46(1):67-72. doi: 10.2340/16501977-1230. PubMed PMID:
24162727.


505: Outbreak news. Wild poliovirus in the Horn of Africa. Wkly Epidemiol Rec.
2013 Oct 4;88(40):429-30. English, French. PubMed PMID: 24159664.


506: Park YJ, Kim JW, Kwon YH, Bae GR, Lee DH. Revision of the national action
plan in response to poliovirus importation in Korea. Osong Public Health Res
Perspect. 2013 Apr;4(2):117-21. doi: 10.1016/j.phrp.2013.03.008. PubMed PMID:
24159541; PubMed Central PMCID: PMC3767094.


507: Koroleva GA, Karmysheva VY, Lukashev AN. Enterovirus 71 pathogenicity in
monkeys and cotton rats. Arch Virol. 2014 May;159(5):1133-8. doi:
10.1007/s00705-013-1895-0. Epub 2013 Oct 25. PubMed PMID: 24158347.


508: Finsterer J, Stöllberger C. Unclassified cardiomyopathies in neuromuscular
disorders. Wien Med Wochenschr. 2013 Nov;163(21-22):505-13. doi:
10.1007/s10354-013-0243-z. Epub 2013 Oct 24. Review. PubMed PMID: 24154801.


509: Ndiaye SM, Ahmed MA, Denson M, Craig AS, Kretsinger K, Cherif B, Kandolo P, 
Moto DD, Richelot A, Tuma J. Polio outbreak among nomads in Chad: outbreak
response and lessons learned. J Infect Dis. 2014 Nov 1;210 Suppl 1:S74-84. doi:
10.1093/infdis/jit564. Epub 2013 Oct 23. PubMed PMID: 24154734.


510: Lanska DJ. The Dercum-Muybridge collaboration for sequential photography of 
neurologic disorders. Neurology. 2013 Oct 22;81(17):1550-4. doi:
10.1212/WNL.0b013e3182a95894. PubMed PMID: 24145881.


511: Laurenti R, Nubila HB, Quadros AA, Conde MT, Oliveira AS. [The International
Classification of Diseases, the Family of International Classifications, the
ICD-11, and post-polio syndrome]. Arq Neuropsiquiatr. 2013 Sep;71(9A):3-10. doi: 
10.1590/0004-282X20130111. Portuguese. PubMed PMID: 24141431.


512: Wagenheim C, Di Patrizio P, Rabaud C. [Assessment of liberal physician's
occupational risks management on the exposure to biological fluids]. Presse Med. 
2013 Nov;42(11):e385-92. doi: 10.1016/j.lpm.2013.06.017. Epub 2013 Oct 14.
French. PubMed PMID: 24134813.


513: de la Fuente S, Hernández-Martín Á, de Lucas R, González-Enseñat MA, Vicente
A, Colmenero I, González-Beato M, Suñol M, Torrelo A. Postvaccination bullous
pemphigoid in infancy: report of three new cases and literature review. Pediatr
Dermatol. 2013 Nov-Dec;30(6):741-4. doi: 10.1111/pde.12231. Epub 2013 Oct 11.
Review. PubMed PMID: 24125034.


514: Yelnik AP, Andriantsifanetra C, Bradai N, Sportouch P, Beaudreuil J, Dizien 
O. Poliomyelitis sequels in France and the clinical and social needs of
survivors: a retrospective study of 200 patients. Ann Phys Rehabil Med. 2013
Oct;56(7-8):542-50. doi: 10.1016/j.rehab.2013.08.001. Epub 2013 Sep 27. PubMed
PMID: 24120581.


515: Abzug MJ. The enteroviruses: problems in need of treatments. J Infect. 2014 
Jan;68 Suppl 1:S108-14. doi: 10.1016/j.jinf.2013.09.020. Epub 2013 Oct 8. Review.
PubMed PMID: 24119825.


516: Amtmann D, Bamer AM, Verrall A, Salem R, Borson S. Symptom profiles in
individuals aging with post-polio syndrome. J Am Geriatr Soc. 2013
Oct;61(10):1813-5. doi: 10.1111/jgs.12465. PubMed PMID: 24117294.


517: Abimbola S, Malik AU, Mansoor GF. The final push for polio eradication:
addressing the challenge of violence in Afghanistan, Pakistan, and Nigeria. PLoS 
Med. 2013 Oct;10(10):e1001529. doi: 10.1371/journal.pmed.1001529. Epub 2013 Oct
8. PubMed PMID: 24115915; PubMed Central PMCID: PMC3792994.


518: Hill T. Why we still need to be vigilant about polio here and abroad. Nurs
Child Young People. 2013 Oct;25(8):15. doi: 10.7748/ncyp2013.10.25.8.15.s24.
PubMed PMID: 24112018.


519: Mangal TD, Aylward RB, Grassly NC. The potential impact of routine
immunization with inactivated poliovirus vaccine on wild-type or vaccine-derived 
poliovirus outbreaks in a posteradication setting. Am J Epidemiol. 2013 Nov
15;178(10):1579-87. doi: 10.1093/aje/kwt203. Epub 2013 Oct 7. PubMed PMID:
24100955.


520: Moszynski P. Polio is re-emerging in areas previously considered polio free.
BMJ. 2013 Oct 7;347:f6061. doi: 10.1136/bmj.f6061. PubMed PMID: 24100853.


521: Roberts L. The art of eradicating polio. Science. 2013 Oct
4;342(6154):28-35. doi: 10.1126/science.342.6154.28. PubMed PMID: 24092712.


522: Anis E, Kopel E, Singer SR, Kaliner E, Moerman L, Moran-Gilad J, Sofer D,
Manor Y, Shulman LM, Mendelson E, Gdalevich M, Lev B, Gamzu R, Grotto I.
Insidious reintroduction of wild poliovirus into Israel, 2013. Euro Surveill.
2013 Sep 19;18(38). pii: 20586. Erratum in: Euro Surveill. 2013;18(49):pii/20651.
PubMed PMID: 24084337.


523: Mir MU, Bhamani M. Poliomyelitis: threats to eradication. Lancet. 2013 Sep
28;382(9898):1096. doi: 10.1016/S0140-6736(13)62021-8. PubMed PMID: 24075048.


524: Assessing and mitigating the risks of wild poliovirus outbreaks in
polio-free African countries, January 2012– July 2013. Wkly Epidemiol Rec. 2013
Sep 20;88(38):405-12. English, French. PubMed PMID: 24073464.


525: Lira CA, Minozzo FC, Sousa BS, Vancini RL, Andrade Mdos S, Quadros AA,
Oliveira AS, da Silva AC. Lung function in post-poliomyelitis syndrome: a
cross-sectional study. J Bras Pneumol. 2013 Jun-Aug;39(4):455-60. doi:
10.1590/S1806-37132013000400009. English, Portuguese. PubMed PMID: 24068267;
PubMed Central PMCID: PMC4075872.


526: Verdijk P, Rots NY, van Oijen MG, Oberste MS, Boog CJ, Okayasu H, Sutter RW,
Bakker WA. Safety and immunogenicity of inactivated poliovirus vaccine based on
Sabin strains with and without aluminum hydroxide: a phase I trial in healthy
adults. Vaccine. 2013 Nov 12;31(47):5531-6. doi: 10.1016/j.vaccine.2013.09.021.
Epub 2013 Sep 21. PubMed PMID: 24063976.


527: Nsambu MN, Bazira L, Coulibaly T, Mbule A, Wilmet MD, Likwela JL.
[Investigation and response to an outbreak of wild poliovirus in Kinshasa]. Pan
Afr Med J. 2013 May 31;15:37. doi: 10.11604/pamj.2013.15.37.2665. eCollection
2013. French. PubMed PMID: 24062866; PubMed Central PMCID: PMC3779459.


528: Trojan DA, Narayanan S, Francis SJ, Caramanos Z, Robinson A, Cardoso M,
Arnold DL. Brain volume and fatigue in patients with postpoliomyelitis syndrome. 
PM R. 2014 Mar;6(3):215-20. doi: 10.1016/j.pmrj.2013.09.009. Epub 2013 Sep 20.
PubMed PMID: 24060387.


529: Mohanty MC, Deshpande JM. Differential induction of Toll-like receptors &
type 1 interferons by Sabin attenuated & wild type 1 polioviruses in human
neuronal cells. Indian J Med Res. 2013;138:209-18. PubMed PMID: 24056597; PubMed 
Central PMCID: PMC3788206.


530: Performance of acute flaccid paralysis (AFP) surveillance and incidence of
poliomyelitis,2013. Wkly Epidemiol Rec. 2013 Sep 6;88(36):385-8. English, French.
PubMed PMID: 24052955.


531: Al-Hello H, Jorba J, Blomqvist S, Raud R, Kew O, Roivainen M. Highly
divergent type 2 and 3 vaccine-derived polioviruses isolated from sewage in
Tallinn, Estonia. J Virol. 2013 Dec;87(23):13076-80. doi: 10.1128/JVI.01174-13.
Epub 2013 Sep 18. PubMed PMID: 24049178; PubMed Central PMCID: PMC3838114.


532: Veronesi L, Affanni P, Verrotti di Pianella C, Colucci ME, Tanzi ML.
Immunity status against poliomyelitis in childbearing women in a province of
northern Italy. A cross-sectional analysis. Ann Ig. 2013 Sep-Oct;25(5):427-33.
doi: doi:10.7416/ai.2013.1944. PubMed PMID: 24048181.


533: Centers for Disease Control and Prevention (CDC). Assessing the risks for
poliovirus outbreaks in polio-free countries--Africa, 2012-2013. MMWR Morb Mortal
Wkly Rep. 2013 Sep 20;62(37):768-72. PubMed PMID: 24048153.


534: Gumede N, Lentsoane O, Burns CC, Pallansch M, de Gourville E, Yogolelo R,
Muyembe-Tamfum JJ, Puren A, Schoub BD, Venter M. Emergence of vaccine-derived
polioviruses, Democratic Republic of Congo, 2004-2011. Emerg Infect Dis. 2013
Oct;19(10):1583-9. doi: 10.3201/eid1910.130028. PubMed PMID: 24047933; PubMed
Central PMCID: PMC3810735.


535: Hewko J. If you want to do something really big. Harv Bus Rev. 2013
Jun;91(6):38. PubMed PMID: 24044240.


536: Iliyasu Z, Nwaze E, Verma H, Mustapha AO, Weldegebriel G, Gasasira A,
Wannemuehler KA, Pallansch MA, Gajida AU, Pate M, Sutter RW. Survey of poliovirus
antibodies in Kano, Northern Nigeria. Vaccine. 2014 Mar 10;32(12):1414-20. doi:
10.1016/j.vaccine.2013.08.060. Epub 2013 Sep 14. PubMed PMID: 24041545.


537: Budrys V. Frida Kahlo's neurological deficits and her art. Prog Brain Res.
2013;203:241-54. doi: 10.1016/B978-0-444-62730-8.00010-4. PubMed PMID: 24041284.


538: Poliomyelitis outbreak in Somalia and Kenya, 2013. Wkly Epidemiol Rec. 2013 
Aug 16;88(33):349-55. PubMed PMID: 24040675.


539: Health conditions for travellers to Saudi Arabia for the pilgrimage to Mecca
(Hajj). Wkly Epidemiol Rec. 2013 Aug 9;88(32):343-7. English, French. PubMed
PMID: 24040674.


540: Rosenberg AS, Roivainen M, Hovi T, Liu Q, Murphy PM. CCR5 deficiency and
severe polio infection in the 1984 outbreak in Finland. J Med Virol. 2013
Dec;85(12):2139-40. doi: 10.1002/jmv.23739. Epub 2013 Sep 13. PubMed PMID:
24037958.


541: Kozlov MV, Kleymenova AA, Romanova LI, Konduktorov KA, Smirnova OA, Prasolov
VS, Kochetkov SN. Benzohydroxamic acids as potent and selective anti-HCV agents. 
Bioorg Med Chem Lett. 2013 Nov 1;23(21):5936-40. doi: 10.1016/j.bmcl.2013.08.081.
Epub 2013 Aug 27. PubMed PMID: 24035094.


542: Mateen FJ, Black RE. Expansion of acute flaccid paralysis surveillance:
beyond poliomyelitis. Trop Med Int Health. 2013 Nov;18(11):1421-2. doi:
10.1111/tmi.12181. Epub 2013 Aug 29. PubMed PMID: 24033476.


543: Ikram MS, Powell CL, Bano RA, Quddus AD, Shah SK, Ogden EL, Butt WR, Moideen
MA. Communicable disease control in Afghanistan. Glob Public Health. 2014;9 Suppl
1:S43-57. doi: 10.1080/17441692.2013.826708. Epub 2013 Sep 13. PubMed PMID:
24028403.


544: Bhutta ZA. The push and pull for global polio eradication. Trans R Soc Trop 
Med Hyg. 2013 Oct;107(10):601-2. doi: 10.1093/trstmh/trt075. PubMed PMID:
24026461.


545: Kiwou MK, Lanetti R, Sladeckova V, Kalavska A, Benca GJ, Sokolova J, Kulkova
N, Dobrodenkova S, Mikolasova G, Mzwan JM, Muli JM, Bukovinova P, Kralova J,
Mamova A. Tropical neuroinfections in south sudanese rural hospitals - analysis
of 8,709 patients. Neuro Endocrinol Lett. 2013 Sep;34(Suppl 1):24-7. PubMed PMID:
24013602.


546: Maalej M, Mkaouar-Rebai E, Mnif M, Mezghani N, Ben Ayed I, Chamkha I, Abid
M, Fakhfakh F. A mitochondrial implication in a Tunisian patient with
Friedreich's ataxia-like. Pathol Biol (Paris). 2014 Feb;62(1):41-8. doi:
10.1016/j.patbio.2013.07.013. Epub 2013 Sep 4. PubMed PMID: 24011957.


547: Kropp R. [The iron lung]. Pneumologie. 2013 Sep;67(9):522-4. doi:
10.1055/s-0033-1344493. Epub 2013 Sep 4. German. PubMed PMID: 24006200.


548: Bhutta ZA. Conflict and polio: winning the polio wars. JAMA. 2013 Sep
4;310(9):905-6. doi: 10.1001/jama.2013.276583. PubMed PMID: 24002271.


549: Sevostianova AV, Gavrilova TA, Borisova TI, Andaev EI, Nursaianova LP,
Bibaeva MD, Khakimova MI, Kazanova VB, Verkhozina MM, Kirillova TA. [Monitoring
of enterovirus circulation in Irkutsk region]. Zh Mikrobiol Epidemiol Immunobiol.
2013 May-Jun;(3):45-51. Russian. PubMed PMID: 24000593.


550: Vreede KS, Henriksson J, Borg K, Henriksson M. Gait characteristics and
influence of fatigue during the 6-minute walk test in patients with post-polio
syndrome. J Rehabil Med. 2013 Sep;45(9):924-8. doi: 10.2340/16501977-1209. PubMed
PMID: 23999579.


551: Sonobe S, Imashuku Y, Inamori M, Yabuta K, Hashimura T, Kura M, Otada H.
[General anesthesia for a patient with post-polio syndrome]. Masui. 2013
Aug;62(8):962-4. Japanese. PubMed PMID: 23984575.


552: Tuppeny M. Viral meningitis and encephalitis. Crit Care Nurs Clin North Am. 
2013 Sep;25(3):363-80. doi: 10.1016/j.ccell.2013.04.003. Epub 2013 Jun 20.
Review. PubMed PMID: 23981453.


553: Pomeroy IM, Tennant A, Young CA. Rasch analysis of the WHOQOL-BREF in post
polio syndrome. J Rehabil Med. 2013 Sep;45(9):873-80. doi: 10.2340/16501977-1186.
PubMed PMID: 23979562.


554: Centers for Disease Control and Prevention (CDC). Polio field census and
vaccination of underserved populations--northern Nigeria, 2012-2013. MMWR Morb
Mortal Wkly Rep. 2013 Aug 23;62(33):663-5. PubMed PMID: 23965829.


555: Mateen FJ, Bahl S, Khera A, Sutter RW. Detection of diphtheritic
polyneuropathy by acute flaccid paralysis surveillance, India. Emerg Infect Dis. 
2013;19(9):1368-73. doi: 10.3201/eid1909.130117. PubMed PMID: 23965520; PubMed
Central PMCID: PMC3810918.


556: Hobday LK, Thorley BR, Alexander J, Aitken T, Massey PD, Cretikos M, Slater 
A, Durrheim DN. Potential for the Australian and New Zealand paediatric intensive
care registry to enhance acute flaccid paralysis surveillance in Australia: a
data-linkage study. BMC Infect Dis. 2013 Aug 21;13:384. doi:
10.1186/1471-2334-13-384. PubMed PMID: 23964831; PubMed Central PMCID:
PMC3765192.


557: Flansbjer UB, Brogårdh C, Lexell J. Muscle strength is only a weak to
moderate predictor of gait performance in persons with late effects of polio.
NeuroRehabilitation. 2013;33(3):457-64. doi: 10.3233/NRE-130978. PubMed PMID:
23949084.


558: Brogårdh C, Flansbjer UB, Espelund C, Lexell J. Relationship between
self-reported walking ability and objectively assessed gait performance in
persons with late effects of polio. NeuroRehabilitation. 2013;33(1):127-32. doi: 
10.3233/NRE-130936. PubMed PMID: 23949039.


559: Téoulé F, Brisac C, Pelletier I, Vidalain PO, Jégouic S, Mirabelli C,
Bessaud M, Combelas N, Autret A, Tangy F, Delpeyroux F, Blondel B. The Golgi
protein ACBD3, an interactor for poliovirus protein 3A, modulates poliovirus
replication. J Virol. 2013 Oct;87(20):11031-46. doi: 10.1128/JVI.00304-13. Epub
2013 Aug 7. PubMed PMID: 23926333; PubMed Central PMCID: PMC3807280.


560: McCarthy CL, Tuohy O, Compston DA, Kumararatne DS, Coles AJ, Jones JL.
Immune competence after alemtuzumab treatment of multiple sclerosis. Neurology.
2013 Sep 3;81(10):872-6. doi: 10.1212/WNL.0b013e3182a35215. Epub 2013 Aug 7.
PubMed PMID: 23925762; PubMed Central PMCID: PMC3885219.


561: Branswell H. Hidden and dangerous. Polio could soon be wiped out--but only
if scientists can track down the last carriers. Sci Am. 2013 Aug;309(2):14-5.
PubMed PMID: 23923196.


562: Pellegrinelli L, Binda S, Chiaramonte I, Primache V, Fiore L, Battistone A, 
Fiore S, Gambino M, Bubba L, Barbi M. Detection and distribution of culturable
Human Enteroviruses through environmental surveillance in Milan, Italy. J Appl
Microbiol. 2013 Nov;115(5):1231-9. doi: 10.1111/jam.12321. Epub 2013 Aug 27.
PubMed PMID: 23910458.


563: Global Polio Eradication Initiative: 8th meeting of the Independent
Monitoring Board. Wkly Epidemiol Rec. 2013 Jul 12;88(28):297-300. English,
French. PubMed PMID: 23909010.


564: Oncu J, Atamaz F, Durmaz B, On A. Psychometric properties of fatigue
severity and fatigue impact scales in postpolio patients. Int J Rehabil Res. 2013
Dec;36(4):339-45. doi: 10.1097/MRR.0b013e3283646b56. PubMed PMID: 23903028.


565: Vilibić-Cavlek T, Barbić L, Ljubin-Sternak S, Pem-Novosel I, Stevanović V,
Gjenero-Margan I, Mlinarić-Galinović G. [West nile virus infection: re-emergent
disease in Croatia]. Lijec Vjesn. 2013 May-Jun;135(5-6):156-61. Review. Croatian.
PubMed PMID: 23898697.


566: Aggarwal R, Dwivedi S. Bilateral lower limb polio, chronic obstructive
pulmonary disease, and recurrent acute coronary syndrome in a poly tobacco user: 
a preventable triple tragedy. Indian J Med Sci. 2012 Nov-Dec;66(11-12):286-8.
doi: 10.4103/0019-5359.115756. PubMed PMID: 23897524.


567: Gaona VA. [Hypotonic syndrome in the newborn infant]. Rev Neurol. 2013 Sep
6;57 Suppl 1:S23-35. Review. Spanish. PubMed PMID: 23897153.


568: Khetsuriani N, Pallansch MA, Jabirov S, Saparova N, Oberste MS, Wannemuehler
K, Ursu P, Wassilak S, Martin R. Population immunity to polioviruses in the
context of a large-scale wild poliovirus type 1 outbreak in Tajikistan, 2010.
Vaccine. 2013 Oct 1;31(42):4911-6. doi: 10.1016/j.vaccine.2013.06.106. Epub 2013 
Jul 24. PubMed PMID: 23891502.


569: Portnoy S, Schwartz I. Gait characteristics of post-poliomyelitis patients: 
standardization of quantitative data reporting. Ann Phys Rehabil Med. 2013
Oct;56(7-8):527-41. doi: 10.1016/j.rehab.2013.06.005. Epub 2013 Jul 17. PubMed
PMID: 23891005.


570: Nomura I, Watanabe K, Matsubara H, Nishida H, Shirai T, Tsuchiya H.
Correction of a severe poliomyelitic equinocavovarus foot using an adjustable
external fixation frame. J Foot Ankle Surg. 2014 Mar-Apr;53(2):235-8. doi:
10.1053/j.jfas.2013.06.007. Epub 2013 Jul 25. PubMed PMID: 23890796.


571: Liu H, Gu W, Sun J. [Medium-term effectiveness of total hip arthroplasty
with straight tapered rectangular femoral prosthesis]. Zhongguo Xiu Fu Chong Jian
Wai Ke Za Zhi. 2013 May;27(5):594-8. Chinese. PubMed PMID: 23879099.


572: Rodríguez-Álvarez M, Jiménez-Corona ME, Cervantes-Rosales R, Ponce de
León-Rosales S. Polio eradication: how long and how much to the end? Arch Med
Res. 2013 Jul;44(5):401-4. doi: 10.1016/j.arcmed.2013.05.003. Epub 2013 Jul 16.
PubMed PMID: 23867788.


573: Hassan M, Khaliq MF, Noorani MM. The polio bomb: what must Pakistan do? J
Pak Med Assoc. 2012 Dec;62(12):1365. PubMed PMID: 23866499.


574: Acler M, Bocci T, Valenti D, Turri M, Priori A, Bertolasi L. Transcranial
direct current stimulation (tDCS) for sleep disturbances and fatigue in patients 
with post-polio syndrome. Restor Neurol Neurosci. 2013;31(5):661-8. doi:
10.3233/RNN-130321. PubMed PMID: 23863351.


575: Emara KM, Diab RA, El Ghazali S, Farouk A, El Kersh MA. Foot and ankle
function after tibial overlengthening. J Foot Ankle Surg. 2014
Jan-Feb;53(1):12-5. doi: 10.1053/j.jfas.2013.05.008. Epub 2013 Jul 13. PubMed
PMID: 23860130.


576: Khetsuriani N, Zakikhany K, Jabirov S, Saparova N, Ursu P, Wannemuehler K,
Wassilak S, Efstratiou A, Martin R. Seroepidemiology of diphtheria and tetanus
among children and young adults in Tajikistan: nationwide population-based
survey, 2010. Vaccine. 2013 Oct 1;31(42):4917-22. doi:
10.1016/j.vaccine.2013.07.015. Epub 2013 Jul 13. PubMed PMID: 23859842.


577: Westermann EJ, Jans M, Gaytant MA, Bach JR, Kampelmacher MJ. Pneumothorax as
a complication of lung volume recruitment. J Bras Pneumol. 2013
May-Jun;39(3):382-6. doi: 10.1590/S1806-37132013000300017. English, Portuguese.
PubMed PMID: 23857693; PubMed Central PMCID: PMC4075836.


578: Viana CF, Pradella-Hallinan M, Quadros AA, Marin LF, Oliveira AS. Circadian 
variation of fatigue in both patients with paralytic poliomyelitis and post-polio
syndrome. Arq Neuropsiquiatr. 2013 Jul;71(7):442-5. doi:
10.1590/0004-282X20130059. PubMed PMID: 23857622.


579: Johnson HL, Jin F, Pirko I, Johnson AJ. Theiler's murine encephalomyelitis
virus as an experimental model system to study the mechanism of blood-brain
barrier disruption. J Neurovirol. 2014 Apr;20(2):107-12. doi:
10.1007/s13365-013-0187-5. Epub 2013 Jul 16. Review. PubMed PMID: 23857332;
PubMed Central PMCID: PMC3894260.


580: Memish ZA, Al-Rabeeah AA. Health conditions of travellers to Saudi Arabia
for the pilgrimage to Mecca (Hajj and Umra) for 1434 (2013). J Epidemiol Glob
Health. 2013 Jun;3(2):59-61. doi: 10.1016/j.jegh.2013.03.001. Epub 2013 Apr 15.
PubMed PMID: 23856565.


581: Jodati A, Kazemi B, Safaei N, Shokoohi B. Idiopathic great saphenous
phlebosclerosis. Acta Med Iran. 2013 Jul 13;51(6):425-6. PubMed PMID: 23852850.


582: Voorn EL, Beelen A, Gerrits KH, Nollet F, de Haan A. Fatigue resistance of
the knee extensor muscles is not reduced in post-polio syndrome. Neuromuscul
Disord. 2013 Nov;23(11):892-8. doi: 10.1016/j.nmd.2013.06.372. Epub 2013 Jul 11. 
PubMed PMID: 23850238.


583: Szenborn L, Czajka H, Brzostek J, Konior R, Caubet M, Ulianov L, Leyssen M. 
A randomized, controlled trial to assess the immunogenicity and safety of a
heptavalent diphtheria, tetanus, pertussis, hepatitis B, poliomyelitis, hib and
meningococcal serogroup C combination vaccine administered at 2, 3, 4 and 12-18
months of age. Pediatr Infect Dis J. 2013 Jul;32(7):777-85. doi:
10.1097/INF.0b013e31828d6b20. PubMed PMID: 23838777.


584: Martinot A, Cohen R, Denis F, Gaudelus J, Lery T, Le Danvic M, Stahl JP.
[Annual trends (2008-2011) in early childhood vaccination coverage for the French
population: the Vaccinoscopie(®) study]. Arch Pediatr. 2013 Aug;20(8):837-44.
doi: 10.1016/j.arcped.2013.05.016. Epub 2013 Jul 6. French. PubMed PMID:
23838068.


585: Christian KA, Ijaz K, Dowell SF, Chow CC, Chitale RA, Bresee JS, Mintz E,
Pallansch MA, Wassilak S, McCray E, Arthur RR. What we are watching--five top
global infectious disease threats, 2012: a perspective from CDC's Global Disease 
Detection Operations Center. Emerg Health Threats J. 2013 Jul 3;6:20632. doi:
10.3402/ehtj.v6i0.20632. PubMed PMID: 23827387; PubMed Central PMCID: PMC3701798.


586: Kumari BG, Samantaray A, Kumar VA, Durga P, Jagadesh G. Spinal anaesthesia
in poliomyelitis patients with scoliotic spine: A case control study. Indian J
Anaesth. 2013 Mar;57(2):145-9. doi: 10.4103/0019-5049.111839. PubMed PMID:
23825813; PubMed Central PMCID: PMC3696261.


587: Pederson T. Turning on a dime: the 75th anniversary of America's march
against polio. FASEB J. 2013 Jul;27(7):2533-5. doi: 10.1096/fj.13-0702ufm. PubMed
PMID: 23824205.


588: Holt E. Ukraine at risk of polio outbreak. Lancet. 2013 Jun
29;381(9885):2244. PubMed PMID: 23819156.


589: Gilbee ES. Lightning can strike twice: an unlucky patient of neurological
interest. BMJ Case Rep. 2013 Jun 24;2013. pii: bcr2013009475. doi:
10.1136/bcr-2013-009475. PubMed PMID: 23814000; PubMed Central PMCID: PMC3703035.


590: Smallman-Raynor MR, Cliff AD. Abrupt transition to heightened poliomyelitis 
epidemicity in England and Wales, 1947-1957, associated with a pronounced
increase in the geographical rate of disease propagation. Epidemiol Infect. 2014 
Mar;142(3):577-91. doi: 10.1017/S0950268813001441. Epub 2013 Jul 1. PubMed PMID: 
23809856; PubMed Central PMCID: PMC3915756.


591: Xiu JH, Zhu H, Xu YF, Liu JN, Xia XZ, Zhang LF. Necrotizing myositis causes 
restrictive hypoventilation in a mouse model for human enterovirus 71 infection. 
Virol J. 2013 Jun 28;10:215. doi: 10.1186/1743-422X-10-215. PubMed PMID:
23809248; PubMed Central PMCID: PMC3710232.


592: Performance of acute flaccid paralysis (AFP) surveillance and incidence of
poliomyelitis,2013. Wkly Epidemiol Rec. 2013 Jun 28;88(26):263-7. English,
French. PubMed PMID: 23807970.


593: The “Stop Transmission of Polio (STOP)” programme of the Global Polio
Eradication Initiative, 1999–2013. Wkly Epidemiol Rec. 2013 Jun 21;88(25):257-60.
English, French. PubMed PMID: 23807969.


594: Outbreak news. Poliomyelitis, Somalia and Kenya. Wkly Epidemiol Rec. 2013
Jun 14;88(24):241-2. English, French. PubMed PMID: 23807966.


595: Morisaki K, Kuma S, Okazaki J. Recurrent brachial artery embolism caused by 
a crutch-induced axillary artery aneurysm: report of a case. Surg Today. 2014
Jul;44(7):1355-8. doi: 10.1007/s00595-013-0642-1. Epub 2013 Jun 27. PubMed PMID: 
23807637.


596: Seĭbil' VB, Malyshkina LP, Khishtova SN, Lesnikova MV, Baryshnikova AS,
Konopleva TN, Mnozhina EG, Agafonova TV, Vladimirova LA. [State of collective
immunity against poliomyelitis in some regions of Russia]. Zh Mikrobiol Epidemiol
Immunobiol. 2013 Mar-Apr;(2):56-64. Russian. PubMed PMID: 23805674.


597: Okeibunor JC, Akanmori BD, Balcha GM, Mihigo R, Vaz RM, Nshimirimana D.
Enhancing access to immunization services and exploiting the benefits of recent
innovations in the African region. Vaccine. 2013 Aug 20;31(37):3772-6. doi:
10.1016/j.vaccine.2013.06.038. Epub 2013 Jun 22. PubMed PMID: 23800541.


598: Henderson DA, Klepac P. Lessons from the eradication of smallpox: an
interview with D. A. Henderson. Philos Trans R Soc Lond B Biol Sci. 2013 Jun
24;368(1623):20130113. doi: 10.1098/rstb.2013.0113. Print 2013 Aug 5. PubMed
PMID: 23798700; PubMed Central PMCID: PMC3720050.


599: Barrett S. Economic considerations for the eradication endgame. Philos Trans
R Soc Lond B Biol Sci. 2013 Jun 24;368(1623):20120149. doi:
10.1098/rstb.2012.0149. Print 2013 Aug 5. PubMed PMID: 23798697; PubMed Central
PMCID: PMC3720047.


600: Saint-Victor DS, Omer SB. Vaccine refusal and the endgame: walking the last 
mile first. Philos Trans R Soc Lond B Biol Sci. 2013 Jun 24;368(1623):20120148.
doi: 10.1098/rstb.2012.0148. Print 2013 Aug 5. PubMed PMID: 23798696; PubMed
Central PMCID: PMC3720046.


601: Grassly NC. The final stages of the global eradication of poliomyelitis.
Philos Trans R Soc Lond B Biol Sci. 2013 Jun 24;368(1623):20120140. doi:
10.1098/rstb.2012.0140. Print 2013 Aug 5. Review. PubMed PMID: 23798688; PubMed
Central PMCID: PMC3720038.


602: Grover M, Bhatnagar N, Sinha S, Kaur R. India's poliomyelitis eradication: a
milestone in public health. J Trop Pediatr. 2013 Dec;59(6):512-3. doi:
10.1093/tropej/fmt046. Epub 2013 Jun 22. PubMed PMID: 23792550.


603: Mahmood K, Pelkowski S, Atherly D, Sitrin RD, Donnelly JJ. Hexavalent
IPV-based combination vaccines for public-sector markets of low-resource
countries. Hum Vaccin Immunother. 2013 Sep;9(9):1894-902. doi: 10.4161/hv.25407. 
Epub 2013 Jun 20. Review. PubMed PMID: 23787559; PubMed Central PMCID:
PMC3906353.


604: Lashkevich VA. [History of development of the live poliomyelitis vaccine
from Sabin attenuated strains in 1959 and idea of poliomyelitis eradication].
Vopr Virusol. 2013 Jan-Feb;58(1):4-10. Review. Russian. PubMed PMID: 23785754.


605: Centers for Disease Control and Prevention (CDC). The global polio
eradication initiative Stop Transmission of Polio (STOP) program - 1999-2013.
MMWR Morb Mortal Wkly Rep. 2013 Jun 21;62(24):501-3. PubMed PMID: 23784015.


606: Lungarde K, Blaizeau F, Auger-Aubin I, Floret D, Gilberg S, Jestin C,
Hanslik T, Le Goaster C, Lévy-Bruhl D, Blanchon T, Rossignol L. How French
physicians manage with a future change in the primary vaccination of infants
against diphtheria, tetanus, pertussis and poliomyelitis? A qualitative study
with focus groups. BMC Fam Pract. 2013 Jun 19;14:85. doi:
10.1186/1471-2296-14-85. PubMed PMID: 23782853; PubMed Central PMCID: PMC3691920.


607: Soonawala D, Verdijk P, Wijmenga-Monsuur AJ, Boog CJ, Koedam P, Visser LG,
Rots NY. Intradermal fractional booster dose of inactivated poliomyelitis vaccine
with a jet injector in healthy adults. Vaccine. 2013 Aug 12;31(36):3688-94. doi: 
10.1016/j.vaccine.2013.05.104. Epub 2013 Jun 13. PubMed PMID: 23770332.


608: Harris KG, Coyne CB. Enter at your own risk: how enteroviruses navigate the 
dangerous world of pattern recognition receptor signaling. Cytokine. 2013
Sep;63(3):230-6. doi: 10.1016/j.cyto.2013.05.007. Epub 2013 Jun 10. Review.
PubMed PMID: 23764548; PubMed Central PMCID: PMC3987772.


609: Nchoutmboube JA, Viktorova EG, Scott AJ, Ford LA, Pei Z, Watkins PA, Ernst
RK, Belov GA. Increased long chain acyl-Coa synthetase activity and fatty acid
import is linked to membrane synthesis for development of picornavirus
replication organelles. PLoS Pathog. 2013;9(6):e1003401. doi:
10.1371/journal.ppat.1003401. Epub 2013 Jun 6. PubMed PMID: 23762027; PubMed
Central PMCID: PMC3675155.


610: John TJ, Vashishtha VM. Eradicating poliomyelitis: India's journey from
hyperendemic to polio-free status. Indian J Med Res. 2013 May;137(5):881-94.
Review. PubMed PMID: 23760372; PubMed Central PMCID: PMC3734678.


611: Centers for Disease Control and Prevention (CDC). Notes from the field:
outbreak of poliomyelitis--Somalia and Kenya, May 2013. MMWR Morb Mortal Wkly
Rep. 2013 Jun 14;62(23):484. Erratum in: MMWR Morb Mortal Wkly Rep. 2013 Jun
21;62(24):508. PubMed PMID: 23760191.


612: Estívariz CF, Pallansch MA, Anand A, Wassilak SG, Sutter RW, Wenger JD,
Orenstein WA. Poliovirus vaccination options for achieving eradication and
securing the endgame. Curr Opin Virol. 2013 Jun;3(3):309-15. doi:
10.1016/j.coviro.2013.05.007. Epub 2013 Jun 10. Review. PubMed PMID: 23759252.


613: Canessa C, Romano F, Lippi F, Bianchi L, Kashef S, Rezaei N, Moriondo M,
Nieddu F, Martini M, Azzari C. Bcgitis and vaccine-derived poliovirus infection
in a patient with a novel deletion in RAG1 binding site. Int J Immunopathol
Pharmacol. 2013 Apr-Jun;26(2):511-5. PubMed PMID: 23755767.


614: Chatterjee P. Added benefits of polio eradication. BMJ. 2013 Jun
7;346:f3378. doi: 10.1136/bmj.f3378. PubMed PMID: 23747750.


615: Rubio N, Almanza A, Mercado F, Arévalo MÁ, Garcia-Segura LM, Vega R, Soto E.
Upregulation of voltage-gated Ca2+ channels in mouse astrocytes infected with
Theiler's murine encephalomyelitis virus (TMEV). Neuroscience. 2013 Sep
5;247:309-18. doi: 10.1016/j.neuroscience.2013.05.049. Epub 2013 Jun 3. PubMed
PMID: 23742846.


616: Gouandjika-Vasilache I, Mazitchi A, Gumede N, Manirakiza A, Manenegu C,
Koyazegbe TD, Burns C. Wild poliovirus importation, Central African Republic.
Emerg Infect Dis. 2013 Jun;19(6):1012-3. doi: 10.3201/eid1906.121821. PubMed
PMID: 23735864; PubMed Central PMCID: PMC3713836.


617: Razafindratsimandresy R, Joffret ML, Rabemanantsoa S, Andriamamonjy S,
Heraud JM, Delpeyroux F. Reemergence of recombinant vaccine-derived polioviruses 
in healthy children, Madagascar. Emerg Infect Dis. 2013 Jun;19(6):1008-10. doi:
10.3201/eid1906.130080. PubMed PMID: 23735779; PubMed Central PMCID: PMC3713839.


618: Gilden D. Hilary Koprowski, MD. December 5, 1916-April 11, 2013. J
Neurovirol. 2013 Jun;19(3):195-7. doi: 10.1007/s13365-013-0174-x. Epub 2013 Jun
4. PubMed PMID: 23733309.


619: Andrysek J, Klejman S, Kooy J. Forces and moments in knee-ankle-foot
orthoses while walking on irregular surfaces: a case series study. Prosthet
Orthot Int. 2014 Apr;38(2):104-13. doi: 10.1177/0309364613489145. Epub 2013 May
30. PubMed PMID: 23722598.


620: Beyazova U, Yüksel N, Aksakal FN, Camurdan AD. Comparison of the
reactogenicity of three different immunization schedules including diphtheria,
tetanus, pertussis, Haemophilus influenza b and polio vaccine in Turkey. Trans R 
Soc Trop Med Hyg. 2013 Jul;107(7):438-43. doi: 10.1093/trstmh/trt039. Epub 2013
May 29. PubMed PMID: 23720155.


621: Rodewald LE. Notes from the field: my experience in China with WHO. Pediatr 
Ann. 2013 Jun 1;42(6):253-5. doi: 10.3928/00904481-20130522-13. PubMed PMID:
23718248.


622: Davis R, Biellik R. Inactivated polio vaccine: its proposed role in the
final stages of polio eradication. Pan Afr Med J. 2013 Mar 13;14:102. doi:
10.11604/pamj.2013.14.102.2580. Print 2013. PubMed PMID: 23717717; PubMed Central
PMCID: PMC3664886.


623: Batalla A, Rosón E, De la Torre C. Porokeratoma: a different entity or a
variant of verrucous (hyperkeratotic) porokeratosis? Indian J Dermatol. 2013
Mar;58(2):158. doi: 10.4103/0019-5154.108073. PubMed PMID: 23716820; PubMed
Central PMCID: PMC3657230.


624: Lopes N, Faccin-Galhardi LC, Espada SF, Pacheco AC, Ricardo NM, Linhares RE,
Nozawa C. Sulfated polysaccharide of Caesalpinia ferrea inhibits herpes simplex
virus and poliovirus. Int J Biol Macromol. 2013 Sep;60:93-9. doi:
10.1016/j.ijbiomac.2013.05.015. Epub 2013 May 23. PubMed PMID: 23707733.


625: Owais A, Khowaja AR, Ali SA, Zaidi AK. Pakistan's expanded programme on
immunization: an overview in the context of polio eradication and strategies for 
improving coverage. Vaccine. 2013 Jul 18;31(33):3313-9. doi:
10.1016/j.vaccine.2013.05.015. Epub 2013 May 22. Review. PubMed PMID: 23707167.


626: Larson HJ, Bhutta ZA. Security, insecurity, and health workers: the case of 
polio. JAMA Intern Med. 2013 Aug 12;173(15):1393-4. doi:
10.1001/jamainternmed.2013.7191. PubMed PMID: 23699816.


627: Progress towards global interruption of wild poliovirus transmission,
January 2012 – March 2013. Wkly Epidemiol Rec. 2013 May 3;88(18):181-7. English, 
French. PubMed PMID: 23696980.


628: Kay L, Bertelsen M. Bladder symptoms among polio survivors. J Rehabil Med.
2013 Jun;45(6):560-4. doi: 10.2340/16501977-1153. PubMed PMID: 23695747.


629: Beldarraín E. Poliomyelitis and its elimination in Cuba: an historical
overview. MEDICC Rev. 2013 Apr;15(2):30-6. PubMed PMID: 23686253.


630: Khan T, Qazi J. Hurdles to the global antipolio campaign in Pakistan: an
outline of the current status and future prospects to achieve a polio free world.
J Epidemiol Community Health. 2013 Aug;67(8):696-702. doi:
10.1136/jech-2012-202162. Epub 2013 May 17. Review. PubMed PMID: 23685730.


631: Bertolasi L, Frasson E, Turri M, Gajofatto A, Bordignon M, Zanolin E,
Martini M, Pimazzoni F, Ferlisi M, Zanusso G, Rossi M, Monaco S. A randomized
controlled trial of IV immunoglobulin in patients with postpolio syndrome. J
Neurol Sci. 2013 Jul 15;330(1-2):94-9. doi: 10.1016/j.jns.2013.04.016. Epub 2013 
May 15. PubMed PMID: 23683859.


632: Testa DE. [The fight against polio: a social-medical alliance, Buenos Aires,
1943]. Salud Colect. 2012 Dec;8(3):299-314. doi: 10.1590/S1851-82652012000400007.
Spanish. PubMed PMID: 23681462.


633: Weiss WM, Choudhary M, Solomon R. Performance and determinants of routine
immunization coverage within the context of intensive polio eradication
activities in Uttar Pradesh, India: Social Mobilization Network (SM Net) and Core
Group Polio Project (CGPP). BMC Int Health Hum Rights. 2013 May 16;13:25. doi:
10.1186/1472-698X-13-25. PubMed PMID: 23680228; PubMed Central PMCID: PMC3658862.


634: Memish ZA, Al Rabeeah AA. Health conditions for travellers to Saudi Arabia
for the pilgrimage to Mecca (Hajj & Umra) for 1434 (2013). J Infect Public
Health. 2013 Jun;6(3):151-3. doi: 10.1016/j.jiph.2013.03.001. Epub 2013 Apr 15.
PubMed PMID: 23668456.


635: Troy SB, Ferreyra-Reyes L, Canizales-Quintero S, Huang C, Lee YJ,
Báez-Saldaña R, Ferreira-Guerrero E, García-García L, Maldonado Y. Real-time
Polymerase Chain Reaction Analysis of Sewage Samples to Determine Oral Polio
Vaccine Circulation Duration and Mutation After Mexican National Immunization
Weeks. J Pediatric Infect Dis Soc. 2012 Sep;1(3):223-9. doi:
10.1093/jpids/pis062. Epub 2012 Jun 29. PubMed PMID: 23667738; PubMed Central
PMCID: PMC3529100.


636: Troy SB, Musingwini G, Halpern MS, Huang C, Stranix-Chibanda L, Kouiavskaia 
D, Shetty AK, Chumakov K, Nathoo K, Maldonado YA. Vaccine poliovirus shedding and
immune response to oral polio vaccine in HIV-infected and -uninfected Zimbabwean 
infants. J Infect Dis. 2013 Aug 15;208(4):672-8. doi: 10.1093/infdis/jit208. Epub
2013 May 9. PubMed PMID: 23661792; PubMed Central PMCID: PMC3719901.


637: Wang WJ, Shi HF, Chen DY, Chen YX, Wang JF, Wang SF, Qiu Y, Xiong J. Distal 
femoral fractures in post-poliomyelitis patients treated with locking compression
plates. Orthop Surg. 2013 May;5(2):118-23. doi: 10.1111/os.12035. PubMed PMID:
23658047.


638: Khuzwayo LS, Kuonza LR, Ngcobo NJ. Evaluating the acute flaccid paralysis
surveillance system in South Africa, 2005-2009--an analysis of secondary data.
Pan Afr Med J. 2013 Mar 5;14:86. doi: 10.11604/pamj.2013.14.86.2032. Print 2013. 
PubMed PMID: 23646222; PubMed Central PMCID: PMC3641932.


639: Gates B, Gates M. Newsmaker interview. Bill and Melinda Gates talk science. 
Interview by Leslie Roberts. Science. 2013 May 3;340(6132):536-7. doi:
10.1126/science.340.6132.536. PubMed PMID: 23641085.


640: Skough K, Broman L, Borg K. Test-retest reliability of the 6-min walk test
in patients with postpolio syndrome. Int J Rehabil Res. 2013 Jun;36(2):140-5.
doi: 10.1097/MRR.0b013e32835b669b. PubMed PMID: 23640326.


641: Cifuente JO, Lee H, Yoder JD, Shingler KL, Carnegie MS, Yoder JL, Ashley RE,
Makhov AM, Conway JF, Hafenstein S. Structures of the procapsid and mature virion
of enterovirus 71 strain 1095. J Virol. 2013 Jul;87(13):7637-45. doi:
10.1128/JVI.03519-12. Epub 2013 May 1. PubMed PMID: 23637404; PubMed Central
PMCID: PMC3700288.


642: Centers for Disease Control and Prevention (CDC). Progress toward
eradication of polio--worldwide, January 2011-March 2013. MMWR Morb Mortal Wkly
Rep. 2013 May 3;62(17):335-8. PubMed PMID: 23636027.


643: Gulland A. Three quarters of money to eradicate polio have been raised. BMJ.
2013 Apr 26;346:f2720. doi: 10.1136/bmj.f2720. PubMed PMID: 23624548.


644: Chalouhi N, Osterholm J, Jabbour P, Dumont AS, Gonzalez LF, Harrop J, Sharan
A, Rosenwasser R, Tjoumakaris S. History of the Department of Neurosurgery at
Thomas Jefferson University Hospital. Neurosurgery. 2013 Oct;73(4):709-17;
discussion 717-8. doi: 10.1227/01.neu.0000430299.02714.46. PubMed PMID: 23624410.


645: Loulergue P, Fonteneau L, Armengaud JB, Momcilovic S, Levy-Brühl D, Launay
O, Guthmann JP; Studyvax survey group. Vaccine coverage of healthcare students in
hospitals of the Paris region in 2009: the Studyvax survey. Vaccine. 2013 Jun
10;31(26):2835-8. doi: 10.1016/j.vaccine.2013.04.004. Epub 2013 Apr 24. PubMed
PMID: 23623864.


646: Ahmed QA, Nishtar S, Memish ZA. Poliomyelitis in Pakistan: time for the
Muslim world to step in. Lancet. 2013 May 4;381(9877):1521-3. doi:
10.1016/S0140-6736(13)60764-3. Epub 2013 Apr 24. PubMed PMID: 23623055.


647: Verhey LH, Banwell BL. Inflammatory, vascular, and infectious myelopathies
in children. Handb Clin Neurol. 2013;112:999-1017. doi:
10.1016/B978-0-444-52910-7.00020-9. Review. PubMed PMID: 23622308.


648: Performance of acute flaccid paralysis (AFP) surveillance and incidence of
poliomyelitis. 2012. Wkly Epidemiol Rec. 2013 Apr 19;88(16):167-72. English,
French. PubMed PMID: 23620909.


649: Tracking progress towards global polio eradication, 2011 – 2012. Wkly
Epidemiol Rec. 2013 Apr 12;88(15):153-60. English, French. PubMed PMID: 23620907.


650: Sung KH, Chung CY, Lee KM, Lee SY, Park MS. Anterior ankle impingement after
tendo-Achilles lengthening for long-standing equinus deformity in residual
poliomyelitis. Foot Ankle Int. 2013 Sep;34(9):1233-7. doi:
10.1177/1071100713488092. Epub 2013 Apr 25. PubMed PMID: 23620500.


651: Thacker N, Vashishtha VM, Awunyo-Akaba J, Mistry RF. Civil society
organizations, the implementing partners of the Global Vaccine Action Plan.
Vaccine. 2013 Apr 18;31 Suppl 2:B97-102. doi: 10.1016/j.vaccine.2012.12.040.
Review. PubMed PMID: 23598497.


652: Ghirga G. An intriguing hypothesis on why poliovirus does exist. Minerva
Pediatr. 2013 Apr;65(2):252. PubMed PMID: 23612273.


653: Malik AU, Hill PS, Ulikpan A, Hamid S. Polio eradication: getting the basics
right. Lancet. 2013 Apr 20;381(9875):1359-60. doi: 10.1016/S0140-6736(13)60884-3.
PubMed PMID: 23601948.


654: Maher D. The human qualities needed to complete the global eradication of
polio. Bull World Health Organ. 2013 Apr 1;91(4):283-9. doi:
10.2471/BLT.12.111831. Epub 2013 Jan 24. PubMed PMID: 23599552; PubMed Central
PMCID: PMC3629453.


655: Callaway E. Public health: Polio's moving target. Nature. 2013 Apr
18;496(7445):290-2. doi: 10.1038/496290a. PubMed PMID: 23598322.


656: Cho J, Kim BB, Bae CW, Cha SH. Current status of registry of vaccine
clinical trials conducted by Korean investigators in ClinicalTrials.gov, database
of US National Institutes of Health. Clin Exp Vaccine Res. 2013 Jan;2(1):46-52.
doi: 10.7774/cevr.2013.2.1.46. Epub 2013 Jan 15. PubMed PMID: 23596590; PubMed
Central PMCID: PMC3623501.


657: Cha SH. The history of vaccination and current vaccination policies in
Korea. Clin Exp Vaccine Res. 2012 Jul;1(1):3-8. doi: 10.7774/cevr.2012.1.1.3.
Epub 2012 Jul 31. PubMed PMID: 23596573; PubMed Central PMCID: PMC3623509.


658: Cardemil CV, Rathee M, Gary H, Wannemuehler K, Anand A, Mach O, Bahl S,
Wassilak S, Chu SY, Khera A, Jafari HS, Pallansch MA. Surveillance during an era 
of rapidly changing poliovirus epidemiology in India: the role of one vs. two
stool specimens in poliovirus detection, 2000-2010. Epidemiol Infect. 2014
Jan;142(1):163-71. doi: 10.1017/S0950268813000800. Epub 2013 Apr 18. PubMed PMID:
23594458.


659: Awofeso N, Rammohan A, Iqbal K. Age-appropriate vaccination against measles 
and DPT-3 in India - closing the gaps. BMC Public Health. 2013 Apr 17;13:358.
doi: 10.1186/1471-2458-13-358. PubMed PMID: 23594400; PubMed Central PMCID:
PMC3637565.


660: Mayer BT, Eisenberg JN, Henry CJ, Gomes MG, Ionides EL, Koopman JS.
Successes and shortcomings of polio eradication: a transmission modeling
analysis. Am J Epidemiol. 2013 Jun 1;177(11):1236-45. doi: 10.1093/aje/kws378.
Epub 2013 Apr 16. PubMed PMID: 23592542; PubMed Central PMCID: PMC3664334.


661: Maurice J. Ending polio--if at first you don't succeed... Lancet. 2013 Apr
13;381(9874):1261-2. PubMed PMID: 23589910.


662: Bhutta ZA, Orenstein WA; Scientific Experts Against Polio. Scientific
declaration on polio eradication. Vaccine. 2013 Jun 12;31(27):2850-1. doi:
10.1016/j.vaccine.2013.04.024. Epub 2013 Apr 12. PubMed PMID: 23588090.


663: Pripuzova NS, Gmyl LV, Romanova LIu, Tereshkina NV, Rogova YV, Terekhina LL,
Kozlovskaya LI, Vorovitch MF, Grishina KG, Timofeev AV, Karganova GG. Exploring
of primate models of tick-borne flaviviruses infection for evaluation of vaccines
and drugs efficacy. PLoS One. 2013 Apr 9;8(4):e61094. doi:
10.1371/journal.pone.0061094. Print 2013. PubMed PMID: 23585873; PubMed Central
PMCID: PMC3621963.


664: Gulland A. World could be declared free of polio by 2018. BMJ. 2013 Apr
12;346:f2373. doi: 10.1136/bmj.f2373. PubMed PMID: 23585234.


665: Aiga H, Pariyo GW. Violence against health workers during armed conflict.
Lancet. 2013 Apr 13;381(9874):1276. doi: 10.1016/S0140-6736(13)60839-9. PubMed
PMID: 23582395.


666: Centers for Disease Control and Prevention (CDC). Evaluating surveillance
indicators supporting the Global Polio Eradication Initiative, 2011-2012. MMWR
Morb Mortal Wkly Rep. 2013 Apr 12;62(14):270-4. PubMed PMID: 23575241.


667: Ushie BA, Fayehun OA, Ugal DB. Trends and patterns of under-5 vaccination in
Nigeria, 1990-2008: what manner of progress? Child Care Health Dev. 2014
Mar;40(2):267-74. doi: 10.1111/cch.12055. Epub 2013 Apr 9. PubMed PMID: 23573874.


668: Prina LL. Foundation activities to improve health around the world. Health
Aff (Millwood). 2013 Apr;32(4):817-9. doi: 10.1377/hlthaff.2013.0209. PubMed
PMID: 23569062.


669: Okada K, Miyazaki C, Kino Y, Ozaki T, Hirose M, Ueda K. Phase II and III
Clinical Studies of Diphtheria-Tetanus-Acellular Pertussis Vaccine Containing
Inactivated Polio Vaccine Derived from Sabin Strains (DTaP-sIPV). J Infect Dis.
2013 Jul 15;208(2):275-83. doi: 10.1093/infdis/jit155. Epub 2013 Apr 8. PubMed
PMID: 23568174.


670: Leis AA, Szatmary G, Ross MA, Stokic DS. West nile virus infection and
myasthenia gravis. Muscle Nerve. 2014 Jan;49(1):26-9. doi: 10.1002/mus.23869.
Epub 2013 Sep 11. PubMed PMID: 23559196.


671: Jafari HS. Commentary: polio-can it be eradicated from pakistan? Pediatr
Infect Dis J. 2013 Mar;32(3):304-5. doi: 10.1097/INF.0b013e318281d0d4. PubMed
PMID: 23558328.


672: Ahmed G, ul Fawwad SH. Polio-can it be eradicated from Pakistan? Pediatr
Infect Dis J. 2013 Mar;32(3):303. doi: 10.1097/INF.0b013e31827db870. PubMed PMID:
23558327.


673: Duintjer Tebbens RJ, Pallansch MA, Chumakov KM, Halsey NA, Hovi T, Minor PD,
Modlin JF, Patriarca PA, Sutter RW, Wright PF, Wassilak SG, Cochi SL, Kim JH,
Thompson KM. Review and assessment of poliovirus immunity and transmission:
synthesis of knowledge gaps and identification of research needs. Risk Anal. 2013
Apr;33(4):606-46. doi: 10.1111/risa.12031. Epub 2013 Mar 28. Review. PubMed PMID:
23550968.


674: Thompson KM. Modeling poliovirus risks and the legacy of polio eradication. 
Risk Anal. 2013 Apr;33(4):505-15. doi: 10.1111/risa.12030. Epub 2013 Mar 28.
PubMed PMID: 23550939.


675: Blazes DL. Global health. N Engl J Med. 2013 Apr 4;368(14):1363-4. doi:
10.1056/NEJMc1301373#SA2. PubMed PMID: 23550683.


676: Fineberg HV, Hunter DJ. Global health. N Engl J Med. 2013 Apr
4;368(14):1364. doi: 10.1056/NEJMc1301373. PubMed PMID: 23550681.


677: Cheng A, Fung CP, Liu CC, Lin YT, Tsai HY, Chang SC, Chou AH, Chang JY,
Jiang RH, Hsieh YC, Su IJ, Chong PC, Hsieh SM. A Phase I, randomized, open-label 
study to evaluate the safety and immunogenicity of an enterovirus 71 vaccine.
Vaccine. 2013 May 7;31(20):2471-6. doi: 10.1016/j.vaccine.2013.03.015. Epub 2013 
Mar 27. PubMed PMID: 23541623.


678: Outbreak news. Poliovirus isolation, Egypt. Wkly Epidemiol Rec. 2013 Feb
15;88(7):74-5. English, French. PubMed PMID: 23540048.


679: Outbreak news. Poliomyelitis, Niger. Wkly Epidemiol Rec. 2013 Feb
15;88(7):73-4. English, French. PubMed PMID: 23540047.


680: Lui YL, Lin Z, Lee JJ, Chow VT, Poh CL, Tan EL. Beta-actin variant is
necessary for Enterovirus 71 replication. Biochem Biophys Res Commun. 2013 Apr
19;433(4):607-10. doi: 10.1016/j.bbrc.2013.03.044. Epub 2013 Mar 25. PubMed PMID:
23535377.


681: Duintjer Tebbens RJ, Pallansch MA, Kalkowska DA, Wassilak SG, Cochi SL,
Thompson KM. Characterizing poliovirus transmission and evolution: insights from 
modeling experiences with wild and vaccine-related polioviruses. Risk Anal. 2013 
Apr;33(4):703-49. doi: 10.1111/risa.12044. Epub 2013 Mar 22. PubMed PMID:
23521018.


682: Lowther SA, Roesel S, O'Connor P, Landaverde M, Oblapenko G, Deshevoi S,
Ajay G, Buff A, Safwat H, Salla M, Tangermann R, Khetsuriani N, Martin R,
Wassilak S. World Health Organization regional assessments of the risks of
poliovirus outbreaks. Risk Anal. 2013 Apr;33(4):664-79. doi: 10.1111/risa.12032. 
Epub 2013 Mar 23. PubMed PMID: 23520991.


683: Buskiewicz IA, Koenig A, Huber SA, Budd RC. Caspase-8 and FLIP regulate
RIG-I/MDA5-induced innate immune host responses to picornaviruses. Future Virol. 
2012 Dec;7(12):1221-1236. PubMed PMID: 23503762; PubMed Central PMCID:
PMC3595017.


684: Rhoden E, Liu HM, Wang-Chern SW, Oberste MS. Anti-poliovirus activity of
protease inhibitor AG-7404, and assessment of in vitro activity in combination
with antiviral capsid inhibitor compounds. Antiviral Res. 2013 May;98(2):186-91. 
doi: 10.1016/j.antiviral.2013.03.003. Epub 2013 Mar 13. Erratum in: Antiviral
Res. 2013 Sep;99(3):436. PubMed PMID: 23499651.


685: Sebastian J, Fohlman J. [Last year with polio?]. Lakartidningen. 2013 Feb
20-26;110(8):393. Swedish. PubMed PMID: 23488433.


686: Sanz-Ramos M, Manno D, Kapambwe M, Ndumba I, Musonda KG, Bates M, Chibumbya 
J, Siame J, Monze M, Filteau S, Gompels UA; CIGNIS study team. Reduced Poliovirus
vaccine neutralising-antibody titres in infants with maternal HIV-exposure.
Vaccine. 2013 Apr 12;31(16):2042-9. doi: 10.1016/j.vaccine.2013.02.044. Epub 2013
Mar 6. PubMed PMID: 23474309.


687: Riaz H, Rehman A. Polio vaccination workers gunned down in Pakistan. Lancet 
Infect Dis. 2013 Feb;13(2):120. PubMed PMID: 23472249.


688: Duintjer Tebbens RJ, Pallansch MA, Kim JH, Burns CC, Kew OM, Oberste MS,
Diop OM, Wassilak SG, Cochi SL, Thompson KM. Oral poliovirus vaccine evolution
and insights relevant to modeling the risks of circulating vaccine-derived
polioviruses (cVDPVs). Risk Anal. 2013 Apr;33(4):680-702. doi:
10.1111/risa.12022. Epub 2013 Mar 7. PubMed PMID: 23470192.


689: Nasir H. Polio and politics in Pakistan. Arch Dis Child. 2013
May;98(5):392-3. doi: 10.1136/archdischild-2012-303406. Epub 2013 Mar 5. PubMed
PMID: 23463706.


690: Thompson KM, Pallansch MA, Duintjer Tebbens RJ, Wassilak SG, Kim JH, Cochi
SL. Preeradication vaccine policy options for poliovirus infection and disease
control. Risk Anal. 2013 Apr;33(4):516-43. doi: 10.1111/risa.12019. Epub 2013 Mar
5. PubMed PMID: 23461599.


691: Nagarajappa R, Tak M, Sharda AJ, Asawa K, Ramesh G, Sandesh N. Comparative
assessment of dentition status among poliomyelitis children in Udaipur, India.
Spec Care Dentist. 2013 Mar-Apr;33(2):85-90. doi:
10.1111/j.1754-4505.2012.00298.x. Epub 2012 Dec 5. PubMed PMID: 23451929.


692: Belalov IS, Lukashev AN. Causes and implications of codon usage bias in RNA 
viruses. PLoS One. 2013;8(2):e56642. doi: 10.1371/journal.pone.0056642. Epub 2013
Feb 25. PubMed PMID: 23451064; PubMed Central PMCID: PMC3581513.


693: Roberts LF, VanRooyen MJ. Ensuring public health neutrality. N Engl J Med.
2013 Mar 21;368(12):1073-5. doi: 10.1056/NEJMp1300197. Epub 2013 Feb 27. PubMed
PMID: 23444981.


694: Schuchat A. The state of immunization 2013: we are the world. S D Med.
2013;Spec no:27-32. Review. PubMed PMID: 23444588.


695: Kratz AL, Hirsh AT, Ehde DM, Jensen MP. Acceptance of pain in neurological
disorders: associations with functioning and psychosocial well-being. Rehabil
Psychol. 2013 Feb;58(1):1-9. doi: 10.1037/a0031727. PubMed PMID: 23437995; PubMed
Central PMCID: PMC3670089.


696: Thacker N, Choudhury P, Gargano LM, Weiss PS, Pazol K, Vashishtha VM, Bahl
S, Jafari HS, Kumar A, Arora M, Venczel L, Orenstein WA, Omer SB, Hughes JM.
Attitudes and practices of auxiliary nurse midwives and accredited social health 
activists in Uttar Pradesh and Bihar regarding polio immunization in India. J
Trop Pediatr. 2013 Aug;59(4):266-73. doi: 10.1093/tropej/fmt008. Epub 2013 Feb
22. PubMed PMID: 23436233.


697: Nijst OE, Mouthaan JJ, Mekkes DR, Jusic E, van der Avoort HG, Metz B. Rapid 
and accurate identification of poliovirus strains used for vaccine production. J 
Virol Methods. 2013 Apr;189(1):189-95. doi: 10.1016/j.jviromet.2013.01.026. Epub 
2013 Feb 19. PubMed PMID: 23434540.


698: Pavli A, Spilioti A, Lymperi I, Katerelos P, Maltezou HC. Vaccinations for
international travellers travelling from Greece. Travel Med Infect Dis. 2013
Jul-Aug;11(4):225-30. doi: 10.1016/j.tmaid.2012.11.007. Epub 2013 Feb 20. PubMed 
PMID: 23433917.


699: Habib M, Soofi S, Ali N, Sutter RW, Palansch M, Qureshi H, Akhtar T,
Molodecky NA, Okayasu H, Bhutta ZA. A study evaluating poliovirus antibodies and 
risk factors associated with polio seropositivity in low socioeconomic areas of
Pakistan. Vaccine. 2013 Apr 8;31(15):1987-93. doi: 10.1016/j.vaccine.2013.02.003.
Epub 2013 Feb 18. PubMed PMID: 23429005.


700: The Lancet Infectious Diseases. 2018 must be the final target for polio
eradication. Lancet Infect Dis. 2013 Mar;13(3):183. doi:
10.1016/S1473-3099(13)70050-1. PubMed PMID: 23427880.


701: Siddiqui NT, Owais A, Agha A, Karim MS, Zaidi AK. Ethnic disparities in
routine immunization coverage: a reason for persistent poliovirus circulation in 
Karachi, Pakistan? Asia Pac J Public Health. 2014 Jan;26(1):67-76. doi:
10.1177/1010539513475648. Epub 2013 Feb 17. PubMed PMID: 23420055.


702: Kumru H, Portell E, Marti M, Albu S, Tormos JM, Vidal J, Valls-Sole J.
Mechanical and thermal hyperalgesia in patients with poliomyelitis. Clin
Neurophysiol. 2013 Jul;124(7):1431-8. doi: 10.1016/j.clinph.2013.01.009. Epub
2013 Feb 13. PubMed PMID: 23415862.


703: Runckel C, Westesson O, Andino R, DeRisi JL. Identification and manipulation
of the molecular determinants influencing poliovirus recombination. PLoS Pathog. 
2013 Feb;9(2):e1003164. doi: 10.1371/journal.ppat.1003164. Epub 2013 Feb 7.
PubMed PMID: 23408891; PubMed Central PMCID: PMC3567174.


704: Burns CC, Shaw J, Jorba J, Bukbuk D, Adu F, Gumede N, Pate MA, Abanida EA,
Gasasira A, Iber J, Chen Q, Vincent A, Chenoweth P, Henderson E, Wannemuehler K, 
Naeem A, Umami RN, Nishimura Y, Shimizu H, Baba M, Adeniji A, Williams AJ,
Kilpatrick DR, Oberste MS, Wassilak SG, Tomori O, Pallansch MA, Kew O. Multiple
independent emergences of type 2 vaccine-derived polioviruses during a large
outbreak in northern Nigeria. J Virol. 2013 May;87(9):4907-22. doi:
10.1128/JVI.02954-12. Epub 2013 Feb 13. PubMed PMID: 23408630; PubMed Central
PMCID: PMC3624331.


705: Arie S. Murder of nine polio workers in Nigeria threatens eradication
efforts. BMJ. 2013 Feb 12;346:f954. doi: 10.1136/bmj.f954. PubMed PMID: 23404166.


706: Kluger J. Polio and politics. A great scourge might soon be gone, but war,
mistrust and even the death of Osama bin Laden could get in the way. Time. 2013
Jan 14;181(1):32-7. PubMed PMID: 23390687.


707: Adedeji AO, Okonko IO, Adu FD. Sabin and wild type polioviruses from
children who presented with acute flaccid paralysis in Nigeria. Afr Health Sci.
2012 Sep;12(3):345-54. PubMed PMID: 23382751; PubMed Central PMCID: PMC3557676.


708: Fonteneau L, Urcun JM, Guthmann JP, Collet M, Neulat N, Bristol-Gauzy P,
Guignon N, Lévy-Bruhl D, Herbet JB. [Vaccination coverage in 6-year-old preschool
children, France, 2005-2006]. Arch Pediatr. 2013 Mar;20(3):241-7. doi:
10.1016/j.arcped.2012.12.019. Epub 2013 Jan 30. French. PubMed PMID: 23375080.


709: Martikainen MH, Gardberg M, Kohonen Ia, Lähdesmäki J. Statin-induced
myopathy in a patient with previous poliomyelitis. Am J Phys Med Rehabil. 2013
Nov;92(11):1031-4. doi: 10.1097/PHM.0b013e318282d17e. PubMed PMID: 23370588.


710: Resik S, Tejeda A, Sutter RW, Diaz M, Sarmiento L, Alemañi N, Garcia G,
Fonseca M, Hung LH, Kahn AL, Burton A, Landaverde JM, Aylward RB. Priming after a
fractional dose of inactivated poliovirus vaccine. N Engl J Med. 2013 Jan
31;368(5):416-24. doi: 10.1056/NEJMoa1202541. PubMed PMID: 23363495.


711: Greenwood VJ, Crawford NW, Walstab JE, Reddihough DS. Immunisation coverage 
in children with cerebral palsy compared with the general population. J Paediatr 
Child Health. 2013 Feb;49(2):E137-41. doi: 10.1111/jpc.12097. Epub 2013 Jan 29.
PubMed PMID: 23360148.


712: Guennoc AM, Heuze-Vourc'h N, Gordon PH, Courty Y, Vourc'h P, Andres CR,
Corcia P. Benign lower limb amyotrophy due to TARDBP mutation or post-polio
syndrome? Amyotroph Lateral Scler Frontotemporal Degener. 2013 Sep;14(5-6):476-8.
doi: 10.3109/21678421.2013.764567. Epub 2013 Jan 28. PubMed PMID: 23356346.


713: Adil M, Johnstone P, Furber A, Siddiqi K, Khan D. Violence against public
health workers during armed conflicts. Lancet. 2013 Jan 26;381(9863):293. doi:
10.1016/S0140-6736(13)60127-0. PubMed PMID: 23351804.


714: Hur GY, Rhee BJ, Ko JH, Seo DK, Choi JK, Jang YC, Lee JW. Correction of
postburn equinus deformity. Ann Plast Surg. 2013 Mar;70(3):276-9. doi:
10.1097/SAP.0b013e31827a6c83. PubMed PMID: 23340460.


715: Verville RE, Ditunno JF Jr. Franklin Delano Roosevelt, polio, and the warm
springs experiment: its impact on physical medicine and rehabilitation. PM R.
2013 Jan;5(1):3-8. doi: 10.1016/j.pmrj.2012.11.007. PubMed PMID: 23332907.


716: Roberts L. Disease eradication. Killings force rethinking of Pakistan's
anti-polio drive. Science. 2013 Jan 18;339(6117):259-60. doi:
10.1126/science.339.6117.259. PubMed PMID: 23329023.


717: Arazpour M, Chitsazan A, Bani MA, Rouhi G, Ghomshe FT, Hutchins SW. The
effect of a knee ankle foot orthosis incorporating an active knee mechanism on
gait of a person with poliomyelitis. Prosthet Orthot Int. 2013 Oct;37(5):411-4.
doi: 10.1177/0309364612469140. Epub 2013 Jan 17. PubMed PMID: 23327836.


718: Weiss WM, Rahman MD, Solomon R, Ward D. Determinants of performance of
supplemental immunization activities for polio eradication in Uttar Pradesh,
India: social mobilization activities of the Social mobilization Network (SM Net)
and Core Group Polio Project (CGPP). BMC Infect Dis. 2013 Jan 17;13:17. doi:
10.1186/1471-2334-13-17. PubMed PMID: 23327427; PubMed Central PMCID: PMC3582495.


719: Bhutta ZA. What must be done about the killings of Pakistani healthcare
workers? BMJ. 2013 Jan 16;346:f280. doi: 10.1136/bmj.f280. PubMed PMID: 23325875.


720: Josekutty J, Yeh R, Mathew S, Ene A, Ramessar N, Trinidad J. Atypical
presentation of West Nile virus in a newly diagnosed human immunodeficiency virus
patient in New York City. J Clin Microbiol. 2013 Apr;51(4):1307-9. doi:
10.1128/JCM.02842-12. Epub 2013 Jan 16. PubMed PMID: 23325826; PubMed Central
PMCID: PMC3666777.


721: van den Pol AN. Polio, still lurking in the shadows. J Neurosci. 2013 Jan
16;33(3):855-62. doi: 10.1523/JNEUROSCI.2861-12.2013. PubMed PMID: 23325224;
PubMed Central PMCID: PMC3633445.


722: Callaway E. Vaccine switch urged for polio endgame. Nature. 2013 Jan
17;493(7432):285. doi: 10.1038/493285a. PubMed PMID: 23325189.


723: Zimmermann U, Gavazzi G, Richard P, Eymin C, Soubeyrand B, Baudin M.
Immunogenicity and safety of a booster dose of diphtheria, tetanus, acellular
pertussis and inactivated poliomyelitis vaccine (Tdap-IPV; Repevax) administered 
concomitantly versus non-concomitantly with an influenza vaccine (Vaxigrip) to
adults aged ≥60 years: an open-label, randomised trial. Vaccine. 2013 Mar
1;31(11):1496-502. doi: 10.1016/j.vaccine.2012.12.081. Epub 2013 Jan 10. PubMed
PMID: 23313654.


724: Establishing surveillance for acute meningitis and encephalitis syndromes
through expansion of poliomyelitis and measles surveillance networks in
Bangladesh,China and India, 2006–2008. Wkly Epidemiol Rec. 2012 Dec
14;87(51/52):513-9. English, French. PubMed PMID: 23311008.


725: Global Polio Eradication Initiative: 7th meeting of the Independent
Monitoring Board. Wkly Epidemiol Rec. 2012 Dec 14;87(51/52):509-13. English,
French. PubMed PMID: 23311007.


726: Performance of acute flaccid paralysis (AFP) surveillance and incidence of
poliomyelitis, 2012. Wkly Epidemiol Rec. 2012 Dec 7;87(49/50):503-7. English,
French. PubMed PMID: 23311006.


727: Chatterjee A, Vidyant S, Dhole TN. Polio eradication in India: progress, but
environmental surveillance and vigilance still needed. Vaccine. 2013 Feb
18;31(9):1268-75. doi: 10.1016/j.vaccine.2012.12.060. Epub 2013 Jan 7. Review.
PubMed PMID: 23306357.


728: Laassri M, Dipiazza A, Bidzhieva B, Zagorodnyaya T, Chumakov K. Quantitative
one-step RT-PCR assay for rapid and sensitive identification and titration of
polioviruses in clinical specimens. J Virol Methods. 2013 Apr;189(1):7-14. doi:
10.1016/j.jviromet.2012.12.015. Epub 2013 Jan 7. PubMed PMID: 23305817.


729: Romanenkova NI, Bichurina MA, Rozaeva NR, Pogrebnaia TN. [The role of
epidemiologic surveillance of migrants in the system of poliomyelitis control].
Zh Mikrobiol Epidemiol Immunobiol. 2012 Nov-Dec;(6):27-31. Russian. PubMed PMID: 
23297628.


730: Nelson JC, Yu O, Dominguez-Islas CP, Cook AJ, Peterson D, Greene SK, Yih WK,
Daley MF, Jacobsen SJ, Klein NP, Weintraub ES, Broder KR, Jackson LA. Adapting
group sequential methods to observational postlicensure vaccine safety
surveillance: results of a pentavalent combination DTaP-IPV-Hib vaccine safety
study. Am J Epidemiol. 2013 Jan 15;177(2):131-41. doi: 10.1093/aje/kws317. Epub
2013 Jan 4. PubMed PMID: 23292957.


731: Global polio eradication: not there yet. Lancet. 2013 Jan 5;381(9860):1.
doi: 10.1016/S0140-6736(13)60002-1. PubMed PMID: 23290953.


732: Ma JT, Chen H, Yuan F, Ma XM, Guan GY, Zhan J. [Typing and identification of
non-polio enterovirus from acute flaccid paralysis cases in Ningxia, 1997-2011]. 
Zhonghua Liu Xing Bing Xue Za Zhi. 2012 Nov;33(11):1163-6. Chinese. PubMed PMID: 
23290905.


733: Gulland A. More polio workers are killed in Pakistan. BMJ. 2013 Jan
3;346:f15. doi: 10.1136/bmj.f15. PubMed PMID: 23287898.


734: Arya SC, Agarwal N. Vaccine vial monitors in adverse field environment.
Indian J Med Res. 2012 Nov;136(5):881. PubMed PMID: 23287139; PubMed Central
PMCID: PMC3573613.


735: Hopkins DR. Disease eradication. N Engl J Med. 2013 Jan 3;368(1):54-63. doi:
10.1056/NEJMra1200391. PubMed PMID: 23281976.


736: Hertz MI, Landry DM, Willis AE, Luo G, Thompson SR. Ribosomal protein S25
dependency reveals a common mechanism for diverse internal ribosome entry sites
and ribosome shunting. Mol Cell Biol. 2013 Mar;33(5):1016-26. doi:
10.1128/MCB.00879-12. Epub 2012 Dec 28. PubMed PMID: 23275440; PubMed Central
PMCID: PMC3623076.


737: Arita M. [Exploration for anti-enterovirus compounds and analysis on the
mechanism of its inhibitory effect on virus infection]. Uirusu.
2013;63(1):93-102. Review. Japanese. PubMed PMID: 24769585.


738: Wang IJ, Huang LM, Guo YL, Hsieh WS, Lin TJ, Chen PC. Haemophilus influenzae
type b combination vaccines and atopic disorders: a prospective cohort study. J
Formos Med Assoc. 2012 Dec;111(12):711-8. doi: 10.1016/j.jfma.2011.09.022. Epub
2012 Apr 13. PubMed PMID: 23265751.


739: Nasiru SG, Aliyu GG, Gasasira A, Aliyu MH, Zubair M, Mandawari SU, Waziri H,
Nasidi A, El-Kamary SS. Breaking community barriers to polio vaccination in
Northern Nigeria: the impact of a grass roots mobilization campaign (Majigi).
Pathog Glob Health. 2012 Jul;106(3):166-71. doi: 10.1179/2047773212Y.0000000018. 
PubMed PMID: 23265374; PubMed Central PMCID: PMC4001576.


740: Muraskin W. Polio eradication was an ideological project. BMJ. 2012 Dec
19;345:e8545. doi: 10.1136/bmj.e8545. PubMed PMID: 23255583.


741: Gulland A. Six polio vaccination workers are shot dead in Pakistan. BMJ.
2012 Dec 19;345:e8609. doi: 10.1136/bmj.e8609. PubMed PMID: 23255573.


742: Wilson N, Baker MG. Celebrating 50 years of polio elimination in New
Zealand: but inadequate progress in eliminating other vaccine-preventable
diseases. N Z Med J. 2012 Nov 9;125(1365):67-74. PubMed PMID: 23254502.


743: Kesson AM, Choo CM, Troedson C, Thorley BR, Roberts JA. Echovirus 19
associated with a case of acute flaccid paralysis. J Paediatr Child Health. 2013 
Mar;49(3):E239-42. doi: 10.1111/jpc.12043. Epub 2012 Dec 18. PubMed PMID:
23252472.


744: Rath B, Ali M, Elemuwa C, Maurer W, Bouder F, Mworozi E, Diedrich S,
Khamesipour A, Chitwood I, Kochhar S; Vienna Vaccine Safety Initiative.
Prioritizing polio. Expert Rev Vaccines. 2012 Dec;11(12):1389-92. doi:
10.1586/erv.12.128. PubMed PMID: 23252381.


745: Arya SC, Agarwal N. Apropos risks associated with the use of live-attenuated
vaccine poliovirus strains and the strategies for control and eradication of
paralytic poliomyelitis. Expert Rev Vaccines. 2012 Nov;11(11):1291. doi:
10.1586/erv.12.110. PubMed PMID: 23249227.


746: Ruggeri FM, Fiore L. Vaccine preventable viral diseases and risks associated
with waterborne transmission. Ann Ist Super Sanita. 2012;48(4):460-72. doi: DOI: 
10.4415/ANN_12_04_12. Review. PubMed PMID: 23247141.


747: Nau JY. [Vaccines: intradermal, poliomyelitis, aluminum]. Rev Med Suisse.
2012 Nov 28;8(364):2308-9. French. PubMed PMID: 23240250.


748: Lee HC, Tay J, Kwok CY, Wee MK, Ang LW, Kita Y, Cutter JL, Chan KP, Chew SK,
Goh KT. Certification of poliomyelitis eradication in Singapore and the
challenges ahead. Ann Acad Med Singapore. 2012 Nov;41(11):518-28. Review. PubMed 
PMID: 23235729.


749: Centers for Disease Control and Prevention (CDC). Expanding poliomyelitis
and measles surveillance networks to establish surveillance for acute meningitis 
and encephalitis syndromes--Bangladesh, China, and India, 2006-2008. MMWR Morb
Mortal Wkly Rep. 2012 Dec 14;61(49):1008-11. PubMed PMID: 23235298.


750: Murray D, Meldrum D, Moloney R, Campion A, Horgan F, Hardiman O. The effects
of a home-based arm ergometry exercise programme on physical fitness, fatigue and
activity in polio survivors: protocol for a randomised controlled trial. BMC
Neurol. 2012 Dec 13;12:157. doi: 10.1186/1471-2377-12-157. PubMed PMID: 23234560;
PubMed Central PMCID: PMC3553047.


751: Khowaja AR, Khan SA, Nizam N, Omer SB, Zaidi A. Parental perceptions
surrounding polio and self-reported non-participation in polio supplementary
immunization activities in Karachi, Pakistan: a mixed methods study. Bull World
Health Organ. 2012 Nov 1;90(11):822-30. doi: 10.2471/BLT.12.106260. Epub 2012 Sep
14. PubMed PMID: 23226894; PubMed Central PMCID: PMC3506407.


752: Werhagen L, Borg K. Impact of pain on quality of life in patients with
post-polio syndrome. J Rehabil Med. 2013 Feb;45(2):161-3. doi:
10.2340/16501977-1096. PubMed PMID: 23223903.


753: Cho TA, Vaitkevicius H. Infectious myelopathies. Continuum (Minneap Minn).
2012 Dec;18(6 Infectious Disease):1351-73. doi:
10.1212/01.CON.0000423851.63017.2a. PubMed PMID: 23221845.


754: Desai SK, Brayton A, Chua VB, Luerssen TG, Jea A. The lasting legacy of Paul
Randall Harrington to pediatric spine surgery: historical vignette. J Neurosurg
Spine. 2013 Feb;18(2):170-7. doi: 10.3171/2012.11.SPINE12979. Epub 2012 Dec 7.
PubMed PMID: 23216320.


755: Riedmann EM. India nears polio eradication. Hum Vaccin Immunother. 2012
Mar;8(3):285. PubMed PMID: 23213660.


756: Richards AL, Jackson WT. Intracellular vesicle acidification promotes
maturation of infectious poliovirus particles. PLoS Pathog. 2012;8(11):e1003046. 
doi: 10.1371/journal.ppat.1003046. Epub 2012 Nov 29. PubMed PMID: 23209416;
PubMed Central PMCID: PMC3510256.


757: Abraham A, Drory VE. Fatigue in motor neuron diseases. Neuromuscul Disord.
2012 Dec;22 Suppl 3:S198-202. doi: 10.1016/j.nmd.2012.10.013. Review. PubMed
PMID: 23182639.


758: Amdekar YK, Lalwani SK, Bavdekar A, Balasubramanian S, Chhatwal J, Bhat SR, 
Verghese VP, Tansey SP, Gadgil D, Jiang Q, Pride M, Emini EA, Gruber WC, Scott
DA. Immunogenicity and safety of a 13-valent pneumococcal conjugate vaccine in
healthy infants and toddlers given with routine vaccines in India. Pediatr Infect
Dis J. 2013 May;32(5):509-16. doi: 10.1097/INF.0b013e31827b478d. PubMed PMID:
23190777.


759: Shimizu H. [Poliovirus vaccine]. Uirusu. 2012 Jun;62(1):57-65. Review.
Japanese. PubMed PMID: 23189825.


760: Andrysek J, Klejman S, Kooy J. Examination of knee joint moments on the
function of knee-ankle-foot orthoses during walking. J Appl Biomech. 2013
Aug;29(4):474-80. Epub 2012 Nov 21. PubMed PMID: 23182738.


761: Fernandez-Flores A, Suarez-Peñaranda JM, Alonso S. Study of EWS/FLI-1
rearrangement in 18 cases of CK20+/CM2B4+ Merkel cell carcinoma using FISH and
correlation to the differential diagnosis of Ewing sarcoma/peripheral
neuroectodermal tumor. Appl Immunohistochem Mol Morphol. 2013 Oct;21(5):379-85.
doi: 10.1097/PAI.0b013e318273a9e0. PubMed PMID: 23165331.


762: Rosenberg DE, Bombardier CH, Artherholt S, Jensen MP, Motl RW. Self-reported
depression and physical activity in adults with mobility impairments. Arch Phys
Med Rehabil. 2013 Apr;94(4):731-6. doi: 10.1016/j.apmr.2012.11.014. Epub 2012 Nov
16. PubMed PMID: 23164977.


763: Romanenkova NI, Bichurina MA, Rozaeva NR, Shishko LA. [Immunity to
polioviruses in children population of various territories of the Russian
Federation]. Zh Mikrobiol Epidemiol Immunobiol. 2012 Sep-Oct;(5):49-53. Russian. 
PubMed PMID: 23163036.


764: Turner T. Development of the polio vaccine: a historical perspective of
Tuskegee University's role in mass production and distribution of HeLa cells. J
Health Care Poor Underserved. 2012 Nov;23(4 Suppl):5-10. doi:
10.1353/hpu.2012.0151. PubMed PMID: 23124495; PubMed Central PMCID: PMC4458465.


765: Sivaraman D, Yeh HY, Mulchandani A, Yates MV, Chen W. Use of flow cytometry 
for rapid, quantitative detection of poliovirus-infected cells via TAT
peptide-delivered molecular beacons. Appl Environ Microbiol. 2013
Jan;79(2):696-700. doi: 10.1128/AEM.02429-12. Epub 2012 Nov 16. PubMed PMID:
23160127; PubMed Central PMCID: PMC3553745.


766: Lauring AS, Acevedo A, Cooper SB, Andino R. Codon usage determines the
mutational robustness, evolutionary capacity, and virulence of an RNA virus. Cell
Host Microbe. 2012 Nov 15;12(5):623-32. doi: 10.1016/j.chom.2012.10.008. PubMed
PMID: 23159052; PubMed Central PMCID: PMC3504468.


767: Vinay B, Aravinda HR, Gopala Krishna KN, Gopala Krishna KN, Umamaheswara Rao
GS. An unexpected cause of difficult intubation in a patient with poliomyelitis
undergoing craniotomy. J Neurosurg Anesthesiol. 2013 Jan;25(1):91-2. doi:
10.1097/ANA.0b013e318277a572. PubMed PMID: 23147447.


768: John TJ. Inactivated poliovirus vaccine, the fog of uncertainty is lifting. 
Indian Pediatr. 2012 Oct;49(10):787. PubMed PMID: 23144098.


769: John TJ, Vashishtha VM. Polio vaccination in Pakistan. Lancet. 2012 Nov
10;380(9854):1645; author reply 1645-6. doi: 10.1016/S0140-6736(12)61944-8.
PubMed PMID: 23141611.


770: Progress towards poliomyelitis eradication, Nigeria, January 2011– September
2012. Wkly Epidemiol Rec. 2012 Nov 9;87(45):439-46. English, French. PubMed PMID:
23139955.


771: Namate C, Shabana M, Mumba P, Chimangeni S, Prime M, Cashman J. Aetiology of
acquired 'drop foot' deformity in Malawian children: a case series of 50
patients. Trop Doct. 2012 Oct;42(4):229-31. doi: 10.1258/td.2012.120272. Epub
2012 Nov 8. PubMed PMID: 23138659.


772: Centers for Disease Control and Prevention (CDC). Progress toward
poliomyelitis eradication - Nigeria, January 2011-September 2012. MMWR Morb
Mortal Wkly Rep. 2012 Nov 9;61(44):899-904. PubMed PMID: 23134973.


773: Davis R, Wright PF. Circulating vaccine derived poliovirus and the polio
eradication endgame. Pan Afr Med J. 2012;12:109. Epub 2012 Aug 20. PubMed PMID:
23133709; PubMed Central PMCID: PMC3489392.


774: Sanders BP, Edo-Matas D, Custers JH, Koldijk MH, Klaren V, Turk M, Luitjens 
A, Bakker WA, Uytdehaag F, Goudsmit J, Lewis JA, Schuitemaker H. PER.C6(®) cells 
as a serum-free suspension cell platform for the production of high titer
poliovirus: a potential low cost of goods option for world supply of inactivated 
poliovirus vaccine. Vaccine. 2013 Jan 21;31(5):850-6. doi:
10.1016/j.vaccine.2012.10.070. Epub 2012 Oct 30. PubMed PMID: 23123018.


775: Daskalaki I, Viner KM, Perella D, Newbern EC, Johnson CC, Watson BM.
Knowledge, attitudes, and practices for diagnosing breakthrough varicella in the 
outpatient setting. Public Health Rep. 2012 Nov-Dec;127(6):585-90. PubMed PMID:
23115383; PubMed Central PMCID: PMC3461849.


776: Baratin D, Del Signore C, Thierry J, Caulin E, Vanhems P. Evaluation of
adult dTPaP vaccination coverage in France: experience in Lyon city, 2010-2011.
BMC Public Health. 2012 Nov 1;12:940. doi: 10.1186/1471-2458-12-940. PubMed PMID:
23114050; PubMed Central PMCID: PMC3526515.


777: Progress towards poliomyelitis eradication in Chad, January 2011– August
2012. Wkly Epidemiol Rec. 2012 Oct 26;87(43):414-9. English, French. PubMed PMID:
23113327.


778: Arya SC, Agarwal N. Challenges associated with the recent outbreaks of
wild-type poliovirus in previously polio-free countries. Hum Vaccin Immunother.
2013 Jan;9(1):195-6. doi: 10.4161/hv.22489. Epub 2012 Oct 30. PubMed PMID:
23111122; PubMed Central PMCID: PMC3667937.


779: Grimaldi-Bensouda L, Michel M, Aubrun E, Leighton P, Viallard JF, Adoue D,
Magy-Bertrand N, Tisserand G, Khellaf M, Durand JM, Quittet P, Fain O, Bonnotte
B, Morin AS, Limal N, Costedoat-Chalumeau N, Morel N, Pan-Petesch B, Decaux O,
Mahevas M, Ruel M, Sacre K, Lefrere F, Abenhaim L, Godeau B; PGRx Immune
Thrombocytopenia Study Group. A case-control study to assess the risk of immune
thrombocytopenia associated with vaccines. Blood. 2012 Dec 13;120(25):4938-44.
doi: 10.1182/blood-2012-05-431098. Epub 2012 Oct 24. PubMed PMID: 23100310.


780: Rentmeester CA, Dasgupta R. Good epidemiology, good ethics: empirical and
ethical dimensions of global public health. Indian J Med Ethics. 2012
Oct-Dec;9(4):235-41. PubMed PMID: 23099594.


781: de Silva R, Gunasena S, Ratnayake D, Wickremesinghe GD, Kumarasiri CD,
Pushpakumara BA, Deshpande J, Kahn AL, Sutter RW. Prevalence of prolonged and
chronic poliovirus excretion among persons with primary immune deficiency
disorders in Sri Lanka. Vaccine. 2012 Dec 14;30(52):7561-5. doi:
10.1016/j.vaccine.2012.10.035. Epub 2012 Oct 22. PubMed PMID: 23099333.


782: Centers for Disease Control and Prevention. Progress toward poliomyelitis
eradication--Chad, January 2011-August 2012. MMWR Morb Mortal Wkly Rep. 2012 Oct 
26;61(42):858-62. PubMed PMID: 23095955.


783: Roberts JA, Kuiper MJ, Thorley BR, Smooker PM, Hung A. Investigation of a
predicted N-terminal amphipathic α-helix using atomistic molecular dynamics
simulation of a complete prototype poliovirus virion. J Mol Graph Model. 2012
Sep;38:165-73. doi: 10.1016/j.jmgm.2012.06.009. Epub 2012 Jul 6. PubMed PMID:
23085162.


784: Ogwumike OO, Kaka B, Adeniyi AF. Children with paralytic poliomyelitis: a
cross-sectional study of knowledge, attitudes and beliefs of parents in Zamfara
state, Nigeria. BMC Public Health. 2012 Oct 22;12:888. doi:
10.1186/1471-2458-12-888. PubMed PMID: 23083466; PubMed Central PMCID:
PMC3487889.


785: Adedeji AO, Okonko IO, Adu FD. Comparative study of molecular and antigenic 
characterization for intratypic differentiation (ITD) of poliovirus strains. J
Med Virol. 2012 Dec;84(12):1975-9. doi: 10.1002/jmv.23408. PubMed PMID: 23080505.


786: Al-Tawfiq JA, Memish ZA. The Hajj: updated health hazards and current
recommendations for 2012. Euro Surveill. 2012 Oct 11;17(41):20295. PubMed PMID:
23078811.


787: Progress towards eradicating poliomyelitis: Afghanistan and Pakistan,
January 2011–August 2012. Wkly Epidemiol Rec. 2012 Oct 5;87(40):381-8. English,
French. PubMed PMID: 23074736.


788: Agol VI. Cytopathic effects: virus-modulated manifestations of innate
immunity? Trends Microbiol. 2012 Dec;20(12):570-6. doi:
10.1016/j.tim.2012.09.003. Epub 2012 Oct 13. Review. PubMed PMID: 23072900.


789: Oishi M, Kawai M, Ogasawara J, Koga M, Kanda T. [Vaccine-associated
paralytic poliomyelitis showing biphasic motor paresis]. Rinsho Shinkeigaku.
2012;52(10):744-9. Japanese. PubMed PMID: 23064624.


790: Update on vaccine-derived polioviruses detected worldwide, April 2011–June
2012. Wkly Epidemiol Rec. 2012 Sep 21;87(38):358-68. English, French. PubMed
PMID: 23061102.


791: Hussain RS, McGarvey ST, Shahab T, Fruzzetti LM. Fatigue and fear with
shifting polio eradication strategies in India: a study of social resistance to
vaccination. PLoS One. 2012;7(9):e46274. doi: 10.1371/journal.pone.0046274. Epub 
2012 Sep 26. PubMed PMID: 23050003; PubMed Central PMCID: PMC3458871.


792: Cantarín-Extremera V, González-Gutiérrez-Solana L, Ramírez-Orellana M,
López-Marín L, Duat-Rodríguez A, Ruíz-Falcó-Rojas ML. Immune-mediated mechanisms 
in the pathogenesis of Hopkins syndrome. Pediatr Neurol. 2012 Nov;47(5):373-4.
doi: 10.1016/j.pediatrneurol.2012.08.006. PubMed PMID: 23044022.


793: Goirand L, Charrel M, Dell'accio P, Stahl JP, Da Silva E, Billette de
Villemeur A. [Adult vaccination coverage: surveys in four populations - Isère
(France), 2002-2003]. Sante Publique. 2012 Jul-Aug;24(4):329-42. French. PubMed
PMID: 23043739.


794: Shaukat S, Angez M, Alam MM, Sharif S, Khurshid A, Mahmood T, Zaidi SS.
Characterization of non-polio enterovirus isolates from acute flaccid paralysis
children in Pakistan reflects a new genotype of EV-107. Virus Res. 2012
Dec;170(1-2):164-8. doi: 10.1016/j.virusres.2012.09.010. Epub 2012 Oct 2. PubMed 
PMID: 23041515.


795: Hawken J, Troy SB. Adjuvants and inactivated polio vaccine: a systematic
review. Vaccine. 2012 Nov 19;30(49):6971-9. doi: 10.1016/j.vaccine.2012.09.059.
Epub 2012 Oct 3. Review. PubMed PMID: 23041122; PubMed Central PMCID: PMC3529007.


796: Centers for Disease Control and Prevention (CDC). Progress toward
poliomyelitis eradication - Afghanistan and Pakistan, January 2011-August 2012.
MMWR Morb Mortal Wkly Rep. 2012 Oct 5;61(39):790-5. PubMed PMID: 23034587.


797: Laurichesse H, Zimmermann U, Galtier F, Launay O, Duval X, Richard P,
Sadorge C, Soubeyrand B. Immunogenicity and safety results from a randomized
multicenter trial comparing a Tdap-IPV vaccine (REPEVAX®) and a tetanus
monovalent vaccine in healthy adults: new considerations for the management of
patients with tetanus-prone injuries. Hum Vaccin Immunother. 2012 Dec
1;8(12):1875-81. doi: 10.4161/hv.22083. Epub 2012 Oct 2. PubMed PMID: 23032160;
PubMed Central PMCID: PMC3656080.


798: Gulland A. Lack of money and poor security are barriers to global
eradication of polio. BMJ. 2012 Oct 1;345:e6619. doi: 10.1136/bmj.e6619. PubMed
PMID: 23028099.


799: Matyja E. [Post-polio syndrome. Part II. Therapeutic management]. Neurol
Neurochir Pol. 2012 Jul-Aug;46(4):372-8. Review. Polish. PubMed PMID: 23023436.


800: Matyja E. [Post-polio syndrome. Part I. The "legacy" of forgotten disease,
challenges for professionals and polio survivors]. Neurol Neurochir Pol. 2012
Jul-Aug;46(4):357-71. Review. Polish. PubMed PMID: 23023435.


801: Lexell J, Brogårdh C. Life satisfaction and self-reported impairments in
persons with late effects of polio. Ann Phys Rehabil Med. 2012
Dec;55(9-10):577-89. doi: 10.1016/j.rehab.2012.08.006. Epub 2012 Sep 5. English, 
French. PubMed PMID: 23021942.


802: Lin TY, Lu CY, Chang LY, Chiu CH, Huang YC, Bock HL, Tang H, François N,
Moreira M, Schuerman L, Huang LM. Immunogenicity and safety of 10-valent
pneumococcal non-typeable Haemophilus influenzae protein D-conjugate vaccine
(PHiD-CV) co-administered with routine childhood vaccines in Taiwan. J Formos Med
Assoc. 2012 Sep;111(9):495-503. doi: 10.1016/j.jfma.2011.07.014. Epub 2012 Mar
18. PubMed PMID: 23021506.


803: Young EE, Vichaya EG, Reusser NM, Cook JL, Steelman AJ, Welsh CJ, Meagher
MW. Chronic social stress impairs virus specific adaptive immunity during acute
Theiler's virus infection. J Neuroimmunol. 2013 Jan 15;254(1-2):19-27. doi:
10.1016/j.jneuroim.2012.08.014. Epub 2012 Sep 27. PubMed PMID: 23021485; PubMed
Central PMCID: PMC4464662.


804: Schwartz A, Bosch LM. Anesthetic implications of postpolio syndrome: new
concerns for an old disease. AANA J. 2012 Oct;80(5):356-61. PubMed PMID:
26050276.


805: Esparza J. A tale of two vaccines: lessons from polio that could inform the 
development of an HIV vaccine. AIDS. 2013 Jan 2;27(1):1-5. doi:
10.1097/QAD.0b013e328359f2c1. Review. PubMed PMID: 23018439.


806: Burki T. The final push for polio. Lancet Infect Dis. 2012 Aug;12(8):591-2. 
PubMed PMID: 23012746.


807: Esteve-Jaramillo A, Richardson López-Collada VL. [Towards the eradication of
poliomyelitis: Mexico's achievements and challenges]. Salud Publica Mex. 2012
Oct;54(5):537-43. Review. Spanish. PubMed PMID: 23011506.


808: de la Fuente IG, Wagner N, Siegrist CA, Posfay-Barbe KM. Tetanus immunity as
a surrogate for past diphtheria-tetanus-pertussis immunization in migrant
children. Pediatr Infect Dis J. 2013 Mar;32(3):274-7. doi:
10.1097/INF.0b013e3182748f0b. PubMed PMID: 23001028.


809: Giwa FJ, Olayinka AT, Ogunshola FT. Seroprevalence of poliovirus antibodies 
amongst children in Zaria, Northern Nigeria. Vaccine. 2012 Nov 6;30(48):6759-65. 
doi: 10.1016/j.vaccine.2012.09.023. Epub 2012 Sep 20. PubMed PMID: 23000220.


810: Chapman NM, Coppieters K, von Herrath M, Tracy S. The microbiology of human 
hygiene and its impact on type 1 diabetes. Islets. 2012 Jul-Aug;4(4):253-61. doi:
10.4161/isl.21570. Epub 2012 Jul 1. Review. PubMed PMID: 22996796; PubMed Central
PMCID: PMC3496651.


811: Eurosurveillance editorial team. Health requirements for pilgrims attending 
the Hajj in Mecca, Kingdom of Saudi Arabia, 24-29 October 2012. Euro Surveill.
2012 Sep 13;17(37). pii: 20273. PubMed PMID: 22995435.


812: Centers for Disease Control and Prevention (CDC). Update on vaccine-derived 
polioviruses--worldwide, April 2011-June 2012. MMWR Morb Mortal Wkly Rep. 2012
Sep 21;61:741-6. PubMed PMID: 22992572.


813: Ramos PE, Abe GC, Pradella-Hallinan M, Quadros AA, Schmidt B, Oliveira AS.
Effects of Dăoyĭn Qìgōng in postpolio syndrome patients with cold intolerance.
Arq Neuropsiquiatr. 2012 Sep;70(9):680-5. PubMed PMID: 22990723.


814: Kim BS, Jin YH, Meng L, Hou W, Kang HS, Park HS, Koh CS. IL-1 signal affects
both protection and pathogenesis of virus-induced chronic CNS demyelinating
disease. J Neuroinflammation. 2012 Sep 17;9:217. doi: 10.1186/1742-2094-9-217.
PubMed PMID: 22985464; PubMed Central PMCID: PMC3462702.


815: Thompson KM, Pallansch MA, Tebbens RJ, Wassilak SG, Cochi SL. Modeling
population immunity to support efforts to end the transmission of live
polioviruses. Risk Anal. 2013 Apr;33(4):647-63. doi:
10.1111/j.1539-6924.2012.01891.x. Epub 2012 Sep 17. PubMed PMID: 22985171.


816: Performance of acute flaccid paralysis (AFP) surveillance and incidence of
poliomyelitis, 2012. Wkly Epidemiol Rec. 2012 Sep 7;87(36):340-4. English,
French. PubMed PMID: 22977951.


817: Gong C, Luo M, Chen M, Zhang TG, Zhang HR, Wang YM, Li RQ, Dong M, Chen WX, 
Chen LJ. [Study on the Fast Testing Strategy for identifying the wild poliovirus 
I]. Zhonghua Liu Xing Bing Xue Za Zhi. 2012 Jul;33(7):726-9. Chinese. PubMed
PMID: 22968025.


818: Yaqub O, Nightingale P. Vaccine innovation, translational research and the
management of knowledge accumulation. Soc Sci Med. 2012 Dec;75(12):2143-50. doi: 
10.1016/j.socscimed.2012.07.023. Epub 2012 Aug 25. PubMed PMID: 22963923.


819: Lu L, Li XM, Liu DL, Zhang HR, Zhang ZJ, Wang HH, Liu F, Ning ZQ, Zhang LW, 
Chu P, Xie YT, Xu Y, Li J, Pang XH, Deng Y. [Study of immunogenicity after
primary vaccination by different sequential program of inactivated poliovirus
vaccine and oral poliovirus vaccine]. Zhonghua Yu Fang Yi Xue Za Zhi. 2012
Jun;46(6):510-3. Chinese. PubMed PMID: 22943896.


820: Bessaud M, Delpeyroux F. Development of a simple and rapid protocol for the 
production of customized intertypic recombinant polioviruses. J Virol Methods.
2012 Dec;186(1-2):104-8. doi: 10.1016/j.jviromet.2012.08.001. Epub 2012 Aug 22.
PubMed PMID: 22939977.


821: Brogårdh C, Lexell J, Lundgren-Nilsson A. Construct validity of a new rating
scale for self-reported impairments in persons with late effects of polio. PM R. 
2013 Mar;5(3):176-81; quiz 181. doi: 10.1016/j.pmrj.2012.07.007. Epub 2012 Aug
30. PubMed PMID: 22939237.


822: Visser A, Hoosen A. Haemophilus influenzae type b conjugate vaccines - a
South African perspective. Vaccine. 2012 Sep 7;30 Suppl 3:C52-7. doi:
10.1016/j.vaccine.2012.06.022. Review. PubMed PMID: 22939022.


823: Visser A, Hoosen A. Combination vaccines in the South African setting.
Vaccine. 2012 Sep 7;30 Suppl 3:C38-44. doi: 10.1016/j.vaccine.2012.05.001.
Review. PubMed PMID: 22939020.


824: Schoub BD. Introduction of inactivated polio vaccine (IPV) into the routine 
immunization schedule of South Africa. Vaccine. 2012 Sep 7;30 Suppl 3:C35-7. doi:
10.1016/j.vaccine.2012.02.056. Review. PubMed PMID: 22939019.


825: Lipa BM, Han JJ. Electrodiagnosis in neuromuscular disease. Phys Med Rehabil
Clin N Am. 2012 Aug;23(3):565-87. doi: 10.1016/j.pmr.2012.06.007. Review. PubMed 
PMID: 22938876.


826: Closser S, Rosenthal A, Parris T, Maes K, Justice J, Cox K, Luck MA, Landis 
RM, Grove J, Tedoff P, Venczel L, Nsubuga P, Kuzara J, Neergheen V. Methods for
evaluating the impact of vertical programs on health systems: protocol for a
study on the impact of the global polio eradication initiative on strengthening
routine immunization and primary health care. BMC Public Health. 2012 Sep
1;12:728. doi: 10.1186/1471-2458-12-728. PubMed PMID: 22938708; PubMed Central
PMCID: PMC3499151.


827: Kropman E, Bakker LJ, de Sonnaville JJ, Koopmans MP, Raaphorst J, Carpay JA.
[West Nile virus poliomyelitis after a holiday in Egypt]. Ned Tijdschr Geneeskd. 
2012;155(35):A4333. Dutch. PubMed PMID: 22929748.


828: Mateen FJ, Carone M, Haskew C, Spiegel P. Reportable neurologic diseases in 
refugee camps in 19 countries. Neurology. 2012 Aug 28;79(9):937-40. doi:
10.1212/WNL.0b013e318266fcf1. PubMed PMID: 22927678.


829: Verma R, Lalla R, Sahu R. Hypothyroid myopathy mimicking postpolio syndrome.
BMJ Case Rep. 2012 Aug 24;2012. pii: bcr2012006554. doi: 10.1136/bcr-2012-006554.
PubMed PMID: 22922922; PubMed Central PMCID: PMC4544315.


830: Driss N, Ben-Mustapha I, Mellouli F, Ben Yahia A, Touzi H, Bejaoui M, Ben
Ghorbel M, Triki H, Barbouche MR. High susceptibility for enterovirus infection
and virus excretion features in Tunisian patients with primary
immunodeficiencies. Clin Vaccine Immunol. 2012 Oct;19(10):1684-9. Epub 2012 Aug
22. PubMed PMID: 22914367; PubMed Central PMCID: PMC3485882.


831: Gregory CJ, Ndiaye S, Patel M, Hakizamana E, Wannemuehler K, Ndinga E, Chu
S, Talani P, Kretsinger K. Investigation of elevated case-fatality rate in
poliomyelitis outbreak in Pointe Noire, Republic of Congo, 2010. Clin Infect Dis.
2012 Nov 15;55(10):1299-306. doi: 10.1093/cid/cis715. Epub 2012 Aug 21. PubMed
PMID: 22911644.


832: Patriarca PA. Research and development and the polio eradication initiative:
too much, too soon...too little, too late? Clin Infect Dis. 2012 Nov
15;55(10):1307-11. doi: 10.1093/cid/cis720. Epub 2012 Aug 21. PubMed PMID:
22911643.


833: Patel MK, Konde MK, Didi-Ngossaki BH, Ndinga E, Yogolelo R, Salla M, Shaba
K, Everts J, Armstrong GL, Daniels D, Burns C, Wassilak S, Pallansch M,
Kretsinger K. An outbreak of wild poliovirus in the Republic of Congo, 2010-2011.
Clin Infect Dis. 2012 Nov 15;55(10):1291-8. doi: 10.1093/cid/cis714. Epub 2012
Aug 21. PubMed PMID: 22911642; PubMed Central PMCID: PMC4663667.


834: Belova OA, Burenkova LA, Karganova GG. Different tick-borne encephalitis
virus (TBEV) prevalences in unfed versus partially engorged ixodid
ticks--evidence of virus replication and changes in tick behavior. Ticks Tick
Borne Dis. 2012 Sep;3(4):240-6. doi: 10.1016/j.ttbdis.2012.05.005. Epub 2012 Aug 
19. PubMed PMID: 22910062.


835: Health conditions for travellers to Saudi Arabia for the pilgrimage to Mecca
(Hajj). Wkly Epidemiol Rec. 2012 Jul 27;87(30):277-80. English, French. PubMed
PMID: 22905368.


836: Quadros AA, Conde MT, Marin LF, Silva HC, Silva TM, Paula MB, Pereira RD,
Ramos PE, Abe G, Oliveira AS. Frequency and clinical manifestations of
post-poliomyelitis syndrome in a Brazilian tertiary care center. Arq
Neuropsiquiatr. 2012 Aug;70(8):571-3. PubMed PMID: 22899025.


837: Lukashev AN, Drexler JF, Kotova VO, Amjaga EN, Reznik VI, Gmyl AP, Grard G, 
Taty Taty R, Trotsenko OE, Leroy EM, Drosten C. Novel serotypes 105 and 116 are
members of distinct subgroups of human enterovirus C. J Gen Virol. 2012 Nov;93(Pt
11):2357-62. doi: 10.1099/vir.0.043216-0. Epub 2012 Aug 15. PubMed PMID:
22894922.


838: Schindler C, Fischer WB. Sequence alignment of viral channel proteins with
cellular ion channels. J Comput Biol. 2012 Sep;19(9):1060-72. doi:
10.1089/cmb.2011.0297. Epub 2012 Aug 14. PubMed PMID: 22891808.


839: Closser S. "We Can't Give Up Now": global health optimism and polio
eradication in Pakistan. Med Anthropol. 2012;31(5):385-403. doi:
10.1080/01459740.2011.645927. PubMed PMID: 22881380.


840: Baicus A. History of polio vaccination. World J Virol. 2012 Aug
12;1(4):108-14. doi: 10.5501/wjv.v1.i4.108. PubMed PMID: 24175215; PubMed Central
PMCID: PMC3782271.


841: Lyseng-Williamson KA, Dhillon S. DTPa-HBV-IPV/Hib vaccine (Infanrix hexa™): 
a guide to its use in infants. Paediatr Drugs. 2012 Oct 1;14(5):337-43. doi:
10.2165/11210000-000000000-00000. PubMed PMID: 22873778.


842: Ogwumike OO, Kaka B, Adeniyi AF. Children with paralytic poliomyelitis:
utilization of physiotherapy services in Zamfara State, Nigeria. Physiother
Theory Pract. 2013 Feb;29(2):133-41. doi: 10.3109/09593985.2012.703761. Epub 2012
Aug 7. PubMed PMID: 22871225.


843: Barnabishvili N, Topuria T, Gamtsemlidze P, Topuria M. Different aspects of 
virus persistence (review). Georgian Med News. 2012 May;(206):73-8. Review.
PubMed PMID: 22870843.


844: Mohammadi D. The final push for polio eradication? Lancet. 2012 Aug
4;380(9840):460-2. PubMed PMID: 22870511.


845: Gautret P, Botelho-Nevers E, Brouqui P, Parola P. The spread of
vaccine-preventable diseases by international travellers: a public-health
concern. Clin Microbiol Infect. 2012 Oct;18 Suppl 5:77-84. doi:
10.1111/j.1469-0691.2012.03940.x. Epub 2012 Aug 6. Review. PubMed PMID: 22862565.


846: Roberts L. Polio campaign. Closing a deadly refuge. Science. 2012 Aug
3;337(6094):520-1. doi: 10.1126/science.337.6094.520. PubMed PMID: 22859467.


847: Roberts L. Polio campaign. Fighting polio in Pakistan. Science. 2012 Aug
3;337(6094):517-21. doi: 10.1126/science.337.6094.517. PubMed PMID: 22859466.


848: Roberts L. Polio campaign. The polio emergency. Science. 2012 Aug
3;337(6094):514-6. doi: 10.1126/science.337.6094.514. PubMed PMID: 22859465.


849: Costa EV, Campos Rde M, Tavares FN, Grégio CR, Burlandy FM, Silva EE. A
RT-PCR method for selective amplification and phenotypic characterization of all 
three serotypes of Sabin-related polioviruses from viral mixtures. Mem Inst
Oswaldo Cruz. 2012 Aug;107(5):698-701. PubMed PMID: 22850966.


850: Howe CL, Lafrance-Corey RG, Sundsbak RS, Sauer BM, Lafrance SJ, Buenz EJ,
Schmalstieg WF. Hippocampal protection in mice with an attenuated inflammatory
monocyte response to acute CNS picornavirus infection. Sci Rep. 2012;2:545. doi: 
10.1038/srep00545. Epub 2012 Jul 30. PubMed PMID: 22848791; PubMed Central PMCID:
PMC3408132.


851: Geldenhuys H, Waggie Z, Jacks M, Geldenhuys M, Traut L, Tameris M, Hatherill
M, Hanekom WA, Sutter R, Hussey G, Mahomed H. Vaccine trials in the developing
world: operational lessons learnt from a phase IV poliomyelitis vaccine trial in 
South Africa. Vaccine. 2012 Aug 31;30(40):5839-43. doi:
10.1016/j.vaccine.2012.07.026. Epub 2012 Jul 24. PubMed PMID: 22835741.


852: Seĭbil' VB, Malyshkina LP, Gracheva LA, Kozlov VG. [Use of the cultural
variants of Coxsackie A viruses in virological practice]. Vopr Virusol. 2012
Mar-Apr;57(2):43-6. Russian. PubMed PMID: 22834148.


853: Gulland A. Polio vaccination worker is shot and killed in Pakistan. BMJ.
2012 Jul 24;345:e5061. doi: 10.1136/bmj.e5061. PubMed PMID: 22833615.


854: Seĭbil' VB, Malyshkina LP. [Possible method of eradication of poliomyelitis 
as an infection]. Zh Mikrobiol Epidemiol Immunobiol. 2012 May-Jun;(3):107-13.
Review. Russian. PubMed PMID: 22830285.


855: Odoom JK, Forrest L, Dunn G, Osei-Kwasi M, Obodai E, Arthur-Quarm J, Barnor 
J, Minor PD, Martin J. Interruption of poliovirus transmission in Ghana:
molecular epidemiology of wild-type 1 poliovirus isolated from 1995 to 2008. J
Infect Dis. 2012 Oct 1;206(7):1111-20. doi: 10.1093/infdis/jis474. Epub 2012 Jul 
24. PubMed PMID: 22829642.


856: Pliaka V, Kyriakopoulou Z, Markoulatos P. Risks associated with the use of
live-attenuated vaccine poliovirus strains and the strategies for control and
eradication of paralytic poliomyelitis. Expert Rev Vaccines. 2012
May;11(5):609-28. doi: 10.1586/erv.12.28. Review. PubMed PMID: 22827246.


857: Atwal A, Giles A, Spiliotopoulou G, Plastow N, Wilson L. Living with polio
and postpolio syndrome in the United Kingdom. Scand J Caring Sci. 2013
Jun;27(2):238-45. doi: 10.1111/j.1471-6712.2012.01029.x. Epub 2012 Jul 22. PubMed
PMID: 22816389.


858: Gulland A. WHO workers are shot at during vaccination campaign in Pakistan. 
BMJ. 2012 Jul 19;345:e4951. doi: 10.1136/bmj.e4951. PubMed PMID: 22815435.


859: Adu FD, Idowu AA, Akintokun AK, Adeniji JA, Ajuwon BO. Effect of temperature
and distance on the viral outcome of clinical specimens from acute flaccid
paralysis cases in Nigeria. J Clin Lab Anal. 2012 Jul;26(4):254-61. doi:
10.1002/jcla.21514. PubMed PMID: 22811358.


860: Helleringer S, Frimpong JA, Abdelwahab J, Asuming P, Touré H,
Awoonor-Williams JK, Abachie T, Guidetti F. Supplementary polio immunization
activities and prior use of routine immunization services in non-polio-endemic
sub-Saharan Africa. Bull World Health Organ. 2012 Jul 1;90(7):495-503. doi:
10.2471/BLT.11.092494. Epub 2012 Apr 11. PubMed PMID: 22807595; PubMed Central
PMCID: PMC3397699.


861: Adams P. Ending polio, one type at a time. Bull World Health Organ. 2012 Jul
1;90(7):482-3. doi: 10.2471/BLT.12.020712. PubMed PMID: 22807591; PubMed Central 
PMCID: PMC3397709.


862: Duintjer Tebbens RJ, Pallansch MA, Chumakov KM, Halsey NA, Hovi T, Minor PD,
Modlin JF, Patriarca PA, Sutter RW, Wright PF, Wassilak SG, Cochi SL, Kim JH,
Thompson KM. Expert review on poliovirus immunity and transmission. Risk Anal.
2013 Apr;33(4):544-605. doi: 10.1111/j.1539-6924.2012.01864.x. Epub 2012 Jul 15. 
Review. PubMed PMID: 22804479.


863: Veronesi L, Virdis R, Bizzoco S, Colucci ME, Affanni P, Paganuzzi F, Riccò
M, Capobianco E, Tanzi ML. Vaccination status and prevalence of enteric viruses
in internationally adopted children. The case of Parma, Italy. Acta Biomed. 2011 
Dec;82(3):208-13. PubMed PMID: 22783717.


864: Performance of acute flaccid paralysis (AFP) surveillance and incidence of
poliomyelitis, 2012. Wkly Epidemiol Rec. 2012 Jun 29;87(26):247-51. English,
French. PubMed PMID: 22783562.


865: Sasaki A, Haraguchi Y, Yoshida H. Estimating the risk of re-emergence after 
stopping polio vaccination. Front Microbiol. 2012 May 21;3:178. doi:
10.3389/fmicb.2012.00178. eCollection 2012. PubMed PMID: 22783231; PubMed Central
PMCID: PMC3390584.


866: Gonzalez H, Khademi M, Borg K, Olsson T. Intravenous immunoglobulin
treatment of the post-polio syndrome: sustained effects on quality of life
variables and cytokine expression after one year follow up. J Neuroinflammation. 
2012 Jul 9;9:167. doi: 10.1186/1742-2094-9-167. PubMed PMID: 22776106; PubMed
Central PMCID: PMC3464723.


867: Oliveira MF, Oliveira JR. A comorbid case of familial Idiopathic Basal
Ganglia Calcification ("Fahr´s Disease") associated with post-polio syndrome. J
Neuropsychiatry Clin Neurosci. 2012 Spring;24(2):E14-5. doi:
10.1176/appi.neuropsych.11050115. PubMed PMID: 22772679.


868: Wu CH, Liou TH, Chen HH, Sun TY, Chen KH, Chang KH. Stroke risk in
poliomyelitis survivors: a nationwide population-based study. Arch Phys Med
Rehabil. 2012 Dec;93(12):2184-8. doi: 10.1016/j.apmr.2012.06.020. Epub 2012 Jul
4. PubMed PMID: 22771481.


869: Minor PD. Polio vaccines and the eradication of poliomyelitis. Lancet. 2012 
Aug 4;380(9840):454-5. doi: 10.1016/S0140-6736(12)60921-0. Epub 2012 Jul 4.
PubMed PMID: 22766208.


870: O'Reilly KM, Durry E, ul Islam O, Quddus A, Abid N, Mir TP, Tangermann RH,
Aylward RB, Grassly NC. The effect of mass immunisation campaigns and new oral
poliovirus vaccines on the incidence of poliomyelitis in Pakistan and
Afghanistan, 2001-11: a retrospective analysis. Lancet. 2012 Aug
4;380(9840):491-8. doi: 10.1016/S0140-6736(12)60648-5. Epub 2012 Jul 4. PubMed
PMID: 22766207; PubMed Central PMCID: PMC3418593.


871: Bonnal C, Desaint C, Raynaud-Simon A, Fossey-Diaz V, Gougeon ML, Lucet JC,
Launay O. [The vaccination of older adults: a challenge for the future!]. Presse 
Med. 2013 Mar;42(3):318-26. doi: 10.1016/j.lpm.2012.04.024. Epub 2012 Jun 28.
French. PubMed PMID: 22748858.


872: Greggi T, Lolli F, Di Silvestre M, Martikos K, Vommaro F, Maredi E,
Giacomini S, Baioni A, Cioni A. Surgical treatment of neuromuscular scoliosis:
current techniques. Stud Health Technol Inform. 2012;176:315-8. PubMed PMID:
22744518.


873: Global Polio Eradication Initiative: 6th meeting of the Independent
Monitoring Board. Wkly Epidemiol Rec. 2012 Jun 22;87(25):241-3. English, French. 
PubMed PMID: 22741193.


874: Trahey M, Oh HS, Cameron CE, Hay JC. Poliovirus infection transiently
increases COPII vesicle budding. J Virol. 2012 Sep;86(18):9675-82. doi:
10.1128/JVI.01159-12. Epub 2012 Jun 27. PubMed PMID: 22740409; PubMed Central
PMCID: PMC3446582.


875: Baldo V, Baldovin T, Cocchio S, Lazzari R, Saracino E, Bertoncello C, Buja
A, Trevisan A. Seroepidemiology of polioviruses among university students in
northern Italy. Clin Vaccine Immunol. 2012 Aug;19(8):1292-5. doi:
10.1128/CVI.00054-12. Epub 2012 Jun 27. PubMed PMID: 22739695; PubMed Central
PMCID: PMC3416076.


876: Emad MR, Pakmanesh K, Sedaghat P. Evaluation of sympathetic skin response in
old-polio patients. Iran Red Crescent Med J. 2011 Nov;13(11):829-31. Epub 2011
Nov 1. PubMed PMID: 22737423; PubMed Central PMCID: PMC3371895.


877: Gulland A. Funding gap threatens to stall progress on polio eradication.
BMJ. 2012 Jun 22;344:e4312. doi: 10.1136/bmj.e4312. PubMed PMID: 22730544.


878: Mateen FJ, Shinohara RT, Sutter RW. Oral and inactivated poliovirus vaccines
in the newborn: a review. Vaccine. 2013 May 17;31(21):2517-24. doi:
10.1016/j.vaccine.2012.06.020. Epub 2012 Jun 20. Review. PubMed PMID: 22728224.


879: Shimazawa R, Ikeda M. The vaccine gap between Japan and the UK. Health
Policy. 2012 Oct;107(2-3):312-7. doi: 10.1016/j.healthpol.2012.05.012. Epub 2012 
Jun 22. PubMed PMID: 22727579.


880: Alschuler KN, Gibbons LE, Rosenberg DE, Ehde DM, Verrall AM, Bamer AM,
Jensen MP. Body mass index and waist circumference in persons aging with muscular
dystrophy, multiple sclerosis, post-polio syndrome, and spinal cord injury.
Disabil Health J. 2012 Jul;5(3):177-84. doi: 10.1016/j.dhjo.2012.03.007. Epub
2012 May 2. PubMed PMID: 22726858.


881: Collins JD. Male patient post polio with ruptured left common carotid
artery. J Natl Med Assoc. 2012 Jan-Feb;104(1-2):110-5. PubMed PMID: 22708256.


882: Uscher-Pines L, Harris KM, Burns RM, Mehrotra A. The growth of retail
clinics in vaccination delivery in the U.S. Am J Prev Med. 2012 Jul;43(1):63-6.
doi: 10.1016/j.amepre.2012.02.024. PubMed PMID: 22704748; PubMed Central PMCID:
PMC3710694.


883: Verma R, Khanna P, Chawla S. Inactivated polio vaccine: time to introduce it
in India's national immunization schedule. Hum Vaccin Immunother. 2012
Jul;8(7):956-8. doi: 10.4161/hv.20089. Epub 2012 Jun 15. Review. PubMed PMID:
22699444.


884: Külshammer M, Winke U, Frank M, Skali-Lami U, Steudel H, Schilling G,
Drexler JF, Eis-Hübinger AM, Matz B. Poor immunity status against poliomyelitis
in medical students: a semi-anonymous study. Med Microbiol Immunol. 2013
Feb;202(1):63-5. doi: 10.1007/s00430-012-0237-2. Epub 2012 Jun 13. PubMed PMID:
22692773; PubMed Central PMCID: PMC3562434.


885: Berner R, Boisnard F, Thomas S, Mwawasi G, Reynolds D. Safety and
immunogenicity of fully liquid DTaP₅-IPV-Hib pediatric combination vaccine
(Pediacel®) compared to DTaP₃-HBV-IPV/Hib (Infanrix® Hexa) when coadministered
with heptavalent pneumococcal conjugate vaccine (PCV7) as a booster at 11-18
months of age: a phase III, modified double-blind, randomized, controlled,
multicenter study. Vaccine. 2012 Jul 27;30(35):5270-7. doi:
10.1016/j.vaccine.2012.05.064. Epub 2012 Jun 9. PubMed PMID: 22691430.


886: Pai SA. India on road to being polio-free. Natl Med J India. 2012
Mar-Apr;25(2):126. PubMed PMID: 22686731.


887: Kosaka T, Kuroha Y, Tada M, Hasegawa A, Tani T, Matsubara N, Koike R,
Toyoshima Y, Takahashi H. A fatal neuromuscular disease in an adult patient after
poliomyelitis in early childhood: consideration of the pathology of post-polio
syndrome. Neuropathology. 2013 Feb;33(1):93-101. doi:
10.1111/j.1440-1789.2012.01327.x. Epub 2012 Jun 4. PubMed PMID: 22672529.


888: Shrivastava A, Gupta N, Upadhyay P, Puliyel J. Caution needed in using oral 
polio vaccine beyond the cold chain: vaccine vial monitors may be unreliable at
high temperatures. Indian J Med Res. 2012 Apr;135(4):520-2. PubMed PMID:
22664500; PubMed Central PMCID: PMC3385236.


889: Callaway E. Polio's last stand. Nature. 2012 May 28;485(7400):563. doi:
10.1038/485563a. PubMed PMID: 22660297.


890: A war not yet won. Nature. 2012 May 30;485(7400):547-8. doi:
10.1038/485547b. PubMed PMID: 22660278.


891: Hachiya M, Sakurada S, Mizuno T, Sugiura Y. Poliovirus eradication. Lancet
Infect Dis. 2012 Jun;12(6):433. doi: 10.1016/S1473-3099(12)70103-2. PubMed PMID: 
22632185.


892: Franco-Paredes C. Poliovirus eradication. Lancet Infect Dis. 2012
Jun;12(6):432-3. doi: 10.1016/S1473-3099(12)70102-0. PubMed PMID: 22632184.


893: Gumede N, Muthambi V, Schoub BD. Immunodeficiency-associated vaccine-derived
poliovirus type 3 in infant, South Africa, 2011. Emerg Infect Dis. 2012
Jun;18(6):992-4. doi: 10.3201/eid1806.120037. PubMed PMID: 22607733; PubMed
Central PMCID: PMC3358167.


894: Ostlund G, Broman L, Werhagen L, Borg K. IVIG treatment in post-polio
patients: evaluation of responders. J Neurol. 2012 Dec;259(12):2571-8. doi:
10.1007/s00415-012-6538-y. Epub 2012 May 17. PubMed PMID: 22592288.


895: Centers for Disease Control and Prevention (CDC). Progress toward
interruption of wild poliovirus transmission--worldwide, January 2011-March 2012.
MMWR Morb Mortal Wkly Rep. 2012 May 18;61(19):353-7. PubMed PMID: 22592275.


896: Vashisht N, Puliyel J. Polio programme: let us declare victory and move on. 
Indian J Med Ethics. 2012 Apr-Jun;9(2):114-7. PubMed PMID: 22591873.


897: Progress towards global interruption of wild poliovirus transmission,
January 2011-March 2012. Wkly Epidemiol Rec. 2012 May 18;87(20):195-200. English,
French. PubMed PMID: 24340401.


898: Blomqvist S, El Bassioni L, El Maamoon Nasr EM, Paananen A, Kaijalainen S,
Asghar H, de Gourville E, Roivainen M. Detection of imported wild polioviruses
and of vaccine-derived polioviruses by environmental surveillance in Egypt. Appl 
Environ Microbiol. 2012 Aug;78(15):5406-9. doi: 10.1128/AEM.00491-12. Epub 2012
May 11. PubMed PMID: 22582070; PubMed Central PMCID: PMC3416427.


899: Eurosurveillance editorial team. Ten years polio-free: anniversary in the
World Health Organization European Region. Euro Surveill. 2012 Apr 26;17(17).
pii: 20157. PubMed PMID: 22551500.


900: Thompson KM, Tebbens RJ. Current polio global eradication and control policy
options: perspectives from modeling and prerequisites for oral poliovirus vaccine
cessation. Expert Rev Vaccines. 2012 Apr;11(4):449-59. doi: 10.1586/erv.11.195.
Review. PubMed PMID: 22551030.


901: Tak M, Nagarajappa R, Sharda A, Asawa K, Tak A, Jalihal S. Comparative
assessment of oral hygiene and periodontal status among children who have
Poliomyelitis at Udaipur city, Rajasthan, India. Med Oral Patol Oral Cir Bucal.
2012 Nov 1;17(6):e969-76. PubMed PMID: 22549671; PubMed Central PMCID:
PMC3505718.


902: Patel M, Steele AD, Parashar UD. Influence of oral polio vaccines on
performance of the monovalent and pentavalent rotavirus vaccines. Vaccine. 2012
Apr 27;30 Suppl 1:A30-5. doi: 10.1016/j.vaccine.2011.11.093. Review. PubMed PMID:
22520134.


903: Tracking progress towards global polio eradication, 2010–2011. Wkly
Epidemiol Rec. 2012 Apr 20;87(16):153-60. English, French. PubMed PMID: 22536628.


904: Hird TR, Grassly NC. Systematic review of mucosal immunity induced by oral
and inactivated poliovirus vaccines against virus shedding following oral
poliovirus challenge. PLoS Pathog. 2012;8(4):e1002599. doi:
10.1371/journal.ppat.1002599. Epub 2012 Apr 19. Review. PubMed PMID: 22532797;
PubMed Central PMCID: PMC3330118.


905: Ohka S, Nihei C, Yamazaki M, Nomoto A. Poliovirus trafficking toward central
nervous system via human poliovirus receptor-dependent and -independent pathway. 
Front Microbiol. 2012 Apr 18;3:147. doi: 10.3389/fmicb.2012.00147. eCollection
2012. PubMed PMID: 22529845; PubMed Central PMCID: PMC3328850.


906: Yadav AK, Kotwal A, Gupta H, Kulkarni A, Verma AK. India without
Poliomyelitis: Time to Make it a Reality. Indian J Community Med. 2012
Jan;37(1):1-4. doi: 10.4103/0970-0218.94005. PubMed PMID: 22529531; PubMed
Central PMCID: PMC3326799.


907: Jiang HF, Yan DM, Zhu SL, Wang DY, Zhang Y, Zhu H, An HQ, Xu WB, Kong XH.
[Analysis of genetic characteristics of type II non-wild poliovirus in mainland
China, 2010]. Bing Du Xue Bao. 2012 Mar;28(2):130-5. Chinese. PubMed PMID:
22519174.


908: Centers for Disease Control and Prevention (CDC). Tracking progress toward
global polio eradication, 2010-2011. MMWR Morb Mortal Wkly Rep. 2012 Apr
20;61:265-9. PubMed PMID: 22513529.


909: Aylward B, Tangermann R. The global polio eradication initiative: lessons
learned and prospects for success. Vaccine. 2011 Dec 30;29 Suppl 4:D80-5. doi:
10.1016/j.vaccine.2011.10.005. Review. PubMed PMID: 22486981.


910: Okwo-Bele JM, Cherian T. The expanded programme on immunization: a lasting
legacy of smallpox eradication. Vaccine. 2011 Dec 30;29 Suppl 4:D74-9. doi:
10.1016/j.vaccine.2012.01.080. Review. PubMed PMID: 22486980.


911: Swanson W. Birth of a cold war vaccine. Sci Am. 2012 Apr;306(4):66-9. PubMed
PMID: 22486119.


912: Branswell H. Polio's last act. Sci Am. 2012 Apr;306(4):60-5. PubMed PMID:
22486118.


913: Morozov IA, Sachivkina NP, Kravtsov EG, Vasilyeva EA, Anokhina IV, Yashina
NV, Dalin MV. Damaging effects of lyticase on Candida albicans and changes in the
response of rat alveolar macrophages to the contact with yeast-like fungi. Bull
Exp Biol Med. 2011 Oct;151(6):705-8. PubMed PMID: 22485213.


914: Kew O. Reaching the last one per cent: progress and challenges in global
polio eradication. Curr Opin Virol. 2012 Apr;2(2):188-98. doi:
10.1016/j.coviro.2012.02.006. Epub 2012 Mar 7. Review. PubMed PMID: 22482715.


915: Lai FY, Thoon KC, Ang LW, Tey SH, Heng D, Cutter JL, Phoon MC, Chow VT.
Comparative seroepidemiology of pertussis, diphtheria and poliovirus antibodies
in Singapore: waning pertussis immunity in a highly immunized population and the 
need for adolescent booster doses. Vaccine. 2012 May 21;30(24):3566-71. doi:
10.1016/j.vaccine.2012.03.059. Epub 2012 Apr 1. PubMed PMID: 22475863.


916: Tchirkov V, Ambassa S, Siddiqui MA. Causes and consequences of the
deficiencies of the lower limbs in the Republic of Guinea. Disabil Rehabil.
2012;34(21):1809-13. doi: 10.3109/09638288.2012.664240. Epub 2012 Apr 5. PubMed
PMID: 22475189.


917: Progress towards global polio eradication – status of wild poliovirus
circulation in Africa, 2011. Wkly Epidemiol Rec. 2012 Mar 23;87(12):109-15.
English, French. PubMed PMID: 22474714.


918: Abraham T. Polio eradication: a complex end game. BMJ. 2012 Apr 2;344:e2398.
doi: 10.1136/bmj.e2398. PubMed PMID: 22474304.


919: Rosen BA. Guillain-Barré syndrome. Pediatr Rev. 2012 Apr;33(4):164-70; quiz 
170-1. doi: 10.1542/pir.33-4-164. Review. PubMed PMID: 22474113.


920: Perng W, Cnattingius S, Iliadou A, Villamor E. Perinatal characteristics and
risk of polio among Swedish twins. Paediatr Perinat Epidemiol. 2012
May;26(3):218-25. doi: 10.1111/j.1365-3016.2012.01268.x. PubMed PMID: 22471681.


921: Thacker N, Choudhury P, Gargano LM, Weiss PS, Pazol K, Bahl S, Jafari HS,
Arora M, Dubey AP, Vashishtha VM, Agarwal R, Kumar A, Orenstein WA, Omer SB,
Hughes JM. Comparison of attitudes about polio, polio immunization, and barriers 
to polio eradication between primary health center physicians and private
pediatricians in India. Int J Infect Dis. 2012 Jun;16(6):e417-23. doi:
10.1016/j.ijid.2012.02.002. Epub 2012 Mar 30. PubMed PMID: 22464934.


922: Global Polio Eradication Initiative: fifth meeting of the Independent
Monitoring Board. Wkly Epidemiol Rec. 2012 Mar 9;87(10):81-3. English, French.
PubMed PMID: 22462200.


923: Leis AA, Stokic DS. Neuromuscular manifestations of west nile virus
infection. Front Neurol. 2012 Mar 21;3:37. doi: 10.3389/fneur.2012.00037.
eCollection 2012. PubMed PMID: 22461779; PubMed Central PMCID: PMC3309965.


924: Kalkowska DA, Duintjer Tebbens RJ, Thompson KM. The probability of
undetected wild poliovirus circulation after apparent global interruption of
transmission. Am J Epidemiol. 2012 May 1;175(9):936-49. doi: 10.1093/aje/kwr399. 
Epub 2012 Mar 29. PubMed PMID: 22459121.


925: Joffret ML, Jégouic S, Bessaud M, Balanant J, Tran C, Caro V, Holmblat B,
Razafindratsimandresy R, Reynes JM, Rakoto-Andrianarivelo M, Delpeyroux F. Common
and diverse features of cocirculating type 2 and 3 recombinant vaccine-derived
polioviruses isolated from patients with poliomyelitis and healthy children. J
Infect Dis. 2012 May 1;205(9):1363-73. doi: 10.1093/infdis/jis204. Epub 2012 Mar 
29. PubMed PMID: 22457288.


926: Performance of acute flaccid paralysis (AFP) surveillance and incidence of
poliomyelitis, 2011. Wkly Epidemiol Rec. 2012 Mar 30;87(13):123-8. English,
French. PubMed PMID: 24340398.


927: Perera P, Mettananda S. A Sri Lankan infant with vaccine associated acute
flaccid paralysis. Ceylon Med J. 2012 Mar;57(1):42-3. doi:
10.4038/cmj.v57i1.4201. PubMed PMID: 22453711.


928: Grassly NC, Jafari H, Bahl S, Sethi R, Deshpande JM, Wolff C, Sutter RW,
Aylward RB. Waning intestinal immunity after vaccination with oral poliovirus
vaccines in India. J Infect Dis. 2012 May 15;205(10):1554-61. doi:
10.1093/infdis/jis241. Epub 2012 Mar 23. PubMed PMID: 22448007.


929: Lodder WJ, Buisman AM, Rutjes SA, Heijne JC, Teunis PF, de Roda Husman AM.
Feasibility of quantitative environmental surveillance in poliovirus eradication 
strategies. Appl Environ Microbiol. 2012 Jun;78(11):3800-5. doi:
10.1128/AEM.07972-11. Epub 2012 Mar 23. PubMed PMID: 22447593; PubMed Central
PMCID: PMC3346415.


930: [Monitoring of implementation of international programs of poliomyelitis
eradication and measles and rubella elimination in the Republic of Belarus]. Zh
Mikrobiol Epidemiol Immunobiol. 2012 Jan-Feb;(1):21-30. Russian. PubMed PMID:
22442967.


931: McEnery R. Polio eradication: one step forward, one step back. IAVI Rep.
2012 Jan-Feb;16(1):18. PubMed PMID: 22442885.


932: Yotsu RR, Abba K, Smith H, Das A. Support for children identified with acute
flaccid paralysis under the global polio eradication programme in Uttar Pradesh, 
India: a qualitative study. BMC Public Health. 2012 Mar 22;12:229. doi:
10.1186/1471-2458-12-229. PubMed PMID: 22439606; PubMed Central PMCID:
PMC3331818.


933: Mikitas OV, Ivin YY, Golyshev SA, Povarova NV, Galkina SI, Pletjushkina OY, 
Nadezhdina ES, Gmyl AP, Agol VI. Suppression of injuries caused by a lytic RNA
virus (mengovirus) and their uncoupling from viral reproduction by mutual
cell/virus disarmament. J Virol. 2012 May;86(10):5574-83. doi:
10.1128/JVI.07214-11. Epub 2012 Mar 21. PubMed PMID: 22438537; PubMed Central
PMCID: PMC3347296.


934: Centers for Disease Control and Prevention (CDC). Progress toward Global
Polio Eradication - Africa, 2011. MMWR Morb Mortal Wkly Rep. 2012 Mar
23;61(11):190-4. PubMed PMID: 22437913.


935: Merchant N, Waldrop J. The safety advantages of pentavalent vaccines. Nurse 
Pract. 2012 Apr 15;37(4):48-53. doi: 10.1097/01.NPR.0000412895.12310.9d. Review. 
PubMed PMID: 22430930.


936: Arazińska A, Kręcki R, Kasprzak JD. [A 59 year-old patient with acute
anterolateral myocardial infarction, complicated by cardiogenic shock, with chest
wall deformity caused by Heine-Medin disease]. Kardiol Pol. 2012;70(3):303-5;
discussion 306. Polish. PubMed PMID: 22430421.


937: Plans-Rubió P. Evaluation of the establishment of herd immunity in the
population by means of serological surveys and vaccination coverage. Hum Vaccin
Immunother. 2012 Feb;8(2):184-8. doi: 10.4161/hv.18444. Epub 2012 Feb 1. PubMed
PMID: 22426372.


938: Public health round-up. Bull World Health Organ. 2012 Feb 1;90(2):80-1. doi:
10.2471/BLT.12.010212. PubMed PMID: 22423155; PubMed Central PMCID: PMC3302560.


939: John TJ, Vashishtha VM. Path to polio eradication in India: a major
milestone. Indian Pediatr. 2012 Feb;49(2):95-8. PubMed PMID: 22410509.


940: Mir O, Adam J, Gaillard R, Gregory T, Veyrie N, Yordanov Y, Berveiller P,
Chousterman B, Loulergue P. Vaccination coverage among medical residents in
Paris, France. Clin Microbiol Infect. 2012 May;18(5):E137-9. doi:
10.1111/j.1469-0691.2012.03788.x. Epub 2012 Mar 9. PubMed PMID: 22404767.


941: Lin J, Lee LY, Roivainen M, Filman DJ, Hogle JM, Belnap DM. Structure of the
Fab-labeled "breathing" state of native poliovirus. J Virol. 2012
May;86(10):5959-62. doi: 10.1128/JVI.05990-11. Epub 2012 Mar 7. PubMed PMID:
22398295; PubMed Central PMCID: PMC3347258.


942: The persistence of polio. Nat Med. 2012 Mar 6;18(3):323. doi:
10.1038/nm.2708. PubMed PMID: 22395675.


943: Lehrer S. Cytomegalovirus infection in early childhood may be protective
against glioblastoma multiforme, while later infection is a risk factor. Med
Hypotheses. 2012 May;78(5):657-8. doi: 10.1016/j.mehy.2012.02.003. Epub 2012 Mar 
3. PubMed PMID: 22385772.


944: Frampton JE. DTaP(5)-IPV-Hib Vaccine (Pediacel): profile report. BioDrugs.
2012 Apr 1;26(2):121-3. doi: 10.2165/11608730-000000000-00000. PubMed PMID:
22385407.


945: Rashid RH, Sarwar MU, Akhtar J, Noordin S. Glenohumeral tuberculous
arthritis complicated with beta haemolytic streptococcus: An extraordinary rare
association: A case report. Int J Surg Case Rep. 2012;3(5):164-6. doi:
10.1016/j.ijscr.2011.09.008. Epub 2012 Jan 23. PubMed PMID: 22382034; PubMed
Central PMCID: PMC3312055.


946: Arita M, Wakita T, Shimizu H. Valosin-containing protein (VCP/p97) is
required for poliovirus replication and is involved in cellular protein secretion
pathway in poliovirus infection. J Virol. 2012 May;86(10):5541-53. doi:
10.1128/JVI.00114-12. Epub 2012 Feb 29. PubMed PMID: 22379090; PubMed Central
PMCID: PMC3347272.


947: Steultjens MP, Stolwijk-Swüste J, Roorda LD, Dallmeijer AJ, van Dijk GM,
Post B, Dekker J; CARPA Study Group. WOMAC-pf as a measure of physical function
in patients with Parkinson's disease and late-onset sequels of poliomyelitis:
unidimensionality and item behaviour. Disabil Rehabil. 2012;34(17):1423-30. doi: 
10.3109/09638288.2011.645110. Epub 2012 Feb 29. PubMed PMID: 22376135.


948: Kaura G, Biswas T. India reaches milestone of no cases of wild poliovirus
for 12 months. BMJ. 2012 Feb 23;344:e1328. doi: 10.1136/bmj.e1328. PubMed PMID:
22362595.


949: Gendon IuZ, Markushin SG, Akopova II, Krivtsov GG, Akhmatova NK, Koptiaeva
IB, Vasil'ev IuM. [Enhancing the immunogenicity of inactivated polio vaccines
with chitosan used as an adjuvant]. Vopr Virusol. 2011 Nov-Dec;56(6):28-32.
Russian. PubMed PMID: 22359946.


950: Sun Y, Christensen J, Hviid A, Li J, Vedsted P, Olsen J, Vestergaard M. Risk
of febrile seizures and epilepsy after vaccination with diphtheria, tetanus,
acellular pertussis, inactivated poliovirus, and Haemophilus influenzae type B.
JAMA. 2012 Feb 22;307(8):823-31. doi: 10.1001/jama.2012.165. PubMed PMID:
22357833.


951: Angez M, Shaukat S, Alam MM, Sharif S, Khurshid A, Zaidi SS. Genetic
relationships and epidemiological links between wild type 1 poliovirus isolates
in Pakistan and Afghanistan. Virol J. 2012 Feb 22;9:51. doi:
10.1186/1743-422X-9-51. PubMed PMID: 22353446; PubMed Central PMCID: PMC3307474.


952: Santos-Tavares I, Thorén-Jönsson AL. Confidence in the future and
hopelessness: experiences in daily occupations of immigrants with late effects of
polio. Scand J Occup Ther. 2013 Jan;20(1):9-20. doi:
10.3109/11038128.2012.660193. Epub 2012 Feb 22. PubMed PMID: 22353041.


953: Van Der Meeren O, Kuriyakose S, Kolhe D, Hardt K. Immunogenicity of
Infanrix™ hexa administered at 3, 5 and 11 months of age. Vaccine. 2012 Apr
5;30(17):2710-4. doi: 10.1016/j.vaccine.2012.02.024. Epub 2012 Feb 18. PubMed
PMID: 22349525.


954: Gambaryan AS, Matrosovich TY, Philipp J, Munster VJ, Fouchier RA, Cattoli G,
Capua I, Krauss SL, Webster RG, Banks J, Bovin NV, Klenk HD, Matrosovich MN.
Receptor-binding profiles of H7 subtype influenza viruses in different host
species. J Virol. 2012 Apr;86(8):4370-9. doi: 10.1128/JVI.06959-11. Epub 2012 Feb
15. PubMed PMID: 22345462; PubMed Central PMCID: PMC3318648.


955: Bessaud M, Pillet S, Ibrahim W, Joffret ML, Pozzetto B, Delpeyroux F,
Gouandjika-Vasilache I. Molecular characterization of human enteroviruses in the 
Central African Republic: uncovering wide diversity and identification of a new
human enterovirus A71 genogroup. J Clin Microbiol. 2012 May;50(5):1650-8. doi:
10.1128/JCM.06657-11. Epub 2012 Feb 15. PubMed PMID: 22337981; PubMed Central
PMCID: PMC3347117.


956: Baba MM, Haruna BA, Ogunmola O, Ambe JP, Shidali NN, Oderinde B, Marcello A,
Talle M. A survey for neutralizing antibodies to the three types of poliovirus
among children in Maiduguri, Nigeria. J Med Virol. 2012 Apr;84(4):691-6. doi:
10.1002/jmv.23228. PubMed PMID: 22337311.


957: Apostol LN, Suzuki A, Bautista A, Galang H, Paladin FJ, Fuji N, Lupisan S,
Olveda R, Oshitani H. Detection of non-polio enteroviruses from 17 years of
virological surveillance of acute flaccid paralysis in the Philippines. J Med
Virol. 2012 Apr;84(4):624-31. doi: 10.1002/jmv.23242. PubMed PMID: 22337302;
PubMed Central PMCID: PMC3500505.


958: Galindo BM, Concepción D, Galindo MA, Pérez A, Saiz J. Vaccine-related
adverse events in Cuban children, 1999-2008. MEDICC Rev. 2012 Jan;14(1):38-43.
PubMed PMID: 22334111.


959: Jorgensen F. [Roosevelt and Hopkins: a paretic president with a chronically 
ill adviser leading the United States during World War II]. Dan Medicinhist
Arbog. 2011;39:81-94. Danish. PubMed PMID: 22332478.


960: Carlson Scholz JA, Garg R, Compton SR, Allore HG, Zeiss CJ, Uchio EM.
Poliomyelitis in MuLV-infected ICR-SCID mice after injection of basement membrane
matrix contaminated with lactate dehydrogenase-elevating virus. Comp Med. 2011
Oct;61(5):404-11. PubMed PMID: 22330347; PubMed Central PMCID: PMC3193062.


961: Zeilig G, Weingarden H, Shemesh Y, Herman A, Heim M, Zeweker M, Dudkiewicz
I. Functional and environmental factors affecting work status in individuals with
longstanding poliomyelitis. J Spinal Cord Med. 2012 Jan;35(1):22-7. doi:
10.1179/2045772311Y.0000000048. PubMed PMID: 22330187; PubMed Central PMCID:
PMC3240912.


962: Morgan SS, Brook B, Harris NJ. Is there a role for total ankle replacement
in polio patients?: A case report and review of the literature. Foot Ankle Surg. 
2012 Mar;18(1):74-6. doi: 10.1016/j.fas.2009.11.001. Epub 2009 Dec 8. PubMed
PMID: 22326009.


963: Hosoda M, Inoue H, Miyazawa Y, Kusumi E, Shibuya K. Vaccine-associated
paralytic poliomyelitis in Japan. Lancet. 2012 Feb 11;379(9815):520. doi:
10.1016/S0140-6736(12)60232-3. PubMed PMID: 22325660.


964: Romanenkova NI, Bichurina MA, Rosaeva NR. [Control of poliomyelitis and
enterovirus infection in several areas of Russian Federation]. Zh Mikrobiol
Epidemiol Immunobiol. 2011 Nov-Dec;(6):32-6. Russian. PubMed PMID: 22308724.


965: Martinón-Torres F, Gimenez-Sanchez F, Gurtman A, Bernaola E, Diez-Domingo J,
Carmona A, Sidhu M, Sarkozy DA, Gruber WC, Emini EA, Scott DA; 3007 Study Group. 
13-valent pneumococcal conjugate vaccine given with meningococcal C-tetanus
toxoid conjugate and other routine pediatric vaccinations: immunogenicity and
safety. Pediatr Infect Dis J. 2012 Apr;31(4):392-9. doi:
10.1097/INF.0b013e31824b972b. PubMed PMID: 22301472.


966: Thompson KM, Wallace GS, Tebbens RJ, Smith PJ, Barskey AE, Pallansch MA,
Gallagher KM, Alexander JP, Armstrong GL, Cochi SL, Wassilak SG. Trends in the
risk of U.S. polio outbreaks and poliovirus vaccine availability for response.
Public Health Rep. 2012 Jan-Feb;127(1):23-37. PubMed PMID: 22298920; PubMed
Central PMCID: PMC3234395.


967: Narayan A, Ganesan S, Shenoy UV, Narayanan E. Provocative poliomyelitis
causing postpolio residual paralysis among select communities of two remote
villages of North Karnataka in India: a community survey. Indian J Public Health.
2011 Oct-Dec;55(4):309-12. doi: 10.4103/0019-557X.92412. PubMed PMID: 22298141.


968: Moussavi T, Sadrizadeh B, Zahraei M, Nategh R, Nadim A. Polio eradication in
Iran. Arch Iran Med. 2012 Feb;15(2):107-9. doi: 012152/AIM.0013. PubMed PMID:
22292583.


969: Reinheimer C, Friedrichs I, Rabenau HF, Doerr HW. Deficiency of immunity to 
poliovirus type 3: a lurking danger? BMC Infect Dis. 2012 Jan 26;12:24. doi:
10.1186/1471-2334-12-24. PubMed PMID: 22280025; PubMed Central PMCID: PMC3298481.


970: Quon DL, Dudek NL, Marks M, Boutet M, Varpio L. A qualitative study of
factors influencing the decision to have an elective amputation. J Bone Joint
Surg Am. 2011 Nov 16;93(22):2087-92. doi: 10.2106/JBJS.J.01998. PubMed PMID:
22262380.


971: Martínez-Lage JF, Pérez-Espejo MA, Galarza M. Portraying disease: Sorolla's 
Sad Legacy. Childs Nerv Syst. 2012 Jul;28(7):959-61. doi:
10.1007/s00381-012-1687-y. PubMed PMID: 22252716.


972: Jafari HS. Commentary: Immunologic response to oral polio vaccine in human
immunodeficiency virus-infected and uninfected Zimbabwean children. Pediatr
Infect Dis J. 2012 Feb;31(2):181-3. doi: 10.1097/INF.0b013e31824835a8. PubMed
PMID: 22252205.


973: Bertolasi L, Acler M, dall'Ora E, Gajofatto A, Frasson E, Tocco P, Turri M, 
Ferlisi M, Fiorini M, Pimazzoni F, Squintani G, Martini M, Danzi B, Monaco S.
Risk factors for post-polio syndrome among an Italian population: a case-control 
study. Neurol Sci. 2012 Dec;33(6):1271-5. doi: 10.1007/s10072-012-0931-2. Epub
2012 Jan 14. PubMed PMID: 22246456.


974: Esenyel CZ, Oztürk K, Imren Y, Ayanoğlu S. Shoulder arthrodesis with plate
fixation. Acta Orthop Traumatol Turc. 2011;45(6):412-20. doi:
10.3944/AOTT.2011.2487. PubMed PMID: 22245817.


975: Ladhani SN. Two decades of experience with the Haemophilus influenzae
serotype b conjugate vaccine in the United Kingdom. Clin Ther. 2012
Feb;34(2):385-99. doi: 10.1016/j.clinthera.2011.11.027. Epub 2012 Jan 12. Review.
PubMed PMID: 22244051.


976: Gutiérrez W. [Paralitic poliomyelitis caused by the oral Sabin vaccine: time
for a vaccine change?]. Rev Peru Med Exp Salud Publica. 2011 Dec;28(4):695-7.
Spanish. PubMed PMID: 22241275.


977: Arazpour M, Chitsazan A, Hutchins SW, Ghomshe FT, Mousavi ME, Takamjani EE, 
Aminian G, Rahgozar M, Bani MA. Design and simulation of a new powered gait
orthosis for paraplegic patients. Prosthet Orthot Int. 2012 Mar;36(1):125-30.
doi: 10.1177/0309364611431481. Epub 2012 Jan 10. PubMed PMID: 22235109.


978: Bouhamam N, Laporte R, Boutin A, Uters M, Bremond V, Noel G, Rodier P,
Minodier P. [Relationship between precariousness, social coverage, and vaccine
coverage: survey among children consulting in pediatric emergency departments in 
France]. Arch Pediatr. 2012 Mar;19(3):242-7. doi: 10.1016/j.arcped.2011.12.001.
Epub 2012 Jan 4. French. PubMed PMID: 22226013.


979: Tafuri S, Chironna M, Martinelli D, Sallustio A, Prato R, Germinario C.
Surveillance of poliovirus circulation among refugees in Italy, 2008-2011. J
Travel Med. 2012 Jan-Feb;19(1):61-3. doi: 10.1111/j.1708-8305.2011.00571.x. Epub 
2011 Dec 8. PubMed PMID: 22221814.


980: van Gijn J, Gijselhart JP. [Virginia Apgar and her scale]. Ned Tijdschr
Geneeskd. 2012;156(1):A4031. Dutch. PubMed PMID: 22217311.


981: Lin YL, Yu CI, Hu YC, Tsai TJ, Kuo YC, Chi WK, Lin AN, Chiang BL.
Enterovirus type 71 neutralizing antibodies in the serum of macaque monkeys
immunized with EV71 virus-like particles. Vaccine. 2012 Feb 8;30(7):1305-12. doi:
10.1016/j.vaccine.2011.12.081. Epub 2011 Dec 31. PubMed PMID: 22214888.


982: Miyamura T. Ten years after polio eradication from the WPRO region: current 
status and future problems. Vaccine. 2012 Feb 8;30(7):1406-8. doi:
10.1016/j.vaccine.2011.12.050. Epub 2011 Dec 28. PubMed PMID: 22210398.


983: Bégin P, Anne DR. Nicolau syndrome may be caused by intravascular vaccine
injection. Vaccine. 2012 Mar 2;30(11):2035-6. doi: 10.1016/j.vaccine.2011.10.107.
Epub 2011 Dec 22. PubMed PMID: 22198515.


984: Dowdle WR, Cochi SL. The principles and feasibility of disease eradication. 
Vaccine. 2011 Dec 30;29 Suppl 4:D70-3. doi: 10.1016/j.vaccine.2011.04.006. Epub
2011 Dec 19. Review. PubMed PMID: 22188936.


985: Muyembe-Tamfum JJ, Mulembakani P, Lekie RB, Szczeniowski M, Ježek Z, Doshi
R, Hoff N, Rimoin AW. Smallpox and its eradication in the Democratic Republic of 
Congo: lessons learned. Vaccine. 2011 Dec 30;29 Suppl 4:D13-8. doi:
10.1016/j.vaccine.2011.10.049. Epub 2011 Dec 19. Review. PubMed PMID: 22188930.


986: Henderson DA. The eradication of smallpox--an overview of the past, present,
and future. Vaccine. 2011 Dec 30;29 Suppl 4:D7-9. doi:
10.1016/j.vaccine.2011.06.080. Epub 2011 Dec 19. PubMed PMID: 22188929.


987: Oliveira AR, Correa FI, Correa JC, Oliveira LV. [Analysis of fatigue
associated to periodic limb movement during sleep in former poliomyelitis
patients]. Rev Neurol. 2012 Jan 1;54(1):24-30. Spanish. PubMed PMID: 22187209.


988: Garbe E, Andersohn F, Bronder E, Salama A, Klimpel A, Thomae M,
Schrezenmeier H, Hildebrandt M, Späth-Schwalbe E, Grüneisen A, Meyer O, Kurtal H.
Drug-induced immune thrombocytopaenia: results from the Berlin Case-Control
Surveillance Study. Eur J Clin Pharmacol. 2012 May;68(5):821-32. doi:
10.1007/s00228-011-1184-3. Epub 2011 Dec 21. PubMed PMID: 22187020.


989: Hu Y, Chen E, Li Q, Chen Y, Qi X. Immunization coverage and its determinants
among children born in 2008-2009 by questionnaire survey in Zhejiang, China. Asia
Pac J Public Health. 2015 Mar;27(2):NP1132-43. doi: 10.1177/1010539511430995.
Epub 2011 Dec 20. PubMed PMID: 22186397.


990: Breman JG, Arita I. The certification of smallpox eradication and
implications for guinea worm, poliomyelitis, and other diseases: confirming and
maintaining a negative. Vaccine. 2011 Dec 30;29 Suppl 4:D41-8. doi:
10.1016/j.vaccine.2011.06.018. Epub 2011 Dec 18. Review. PubMed PMID: 22185832.


991: Nagy PD, Pogany J. The dependence of viral RNA replication on co-opted host 
factors. Nat Rev Microbiol. 2011 Dec 19;10(2):137-49. doi: 10.1038/nrmicro2692.
Review. PubMed PMID: 22183253.


992: Performance of acute flaccid paralysis (AFP) surveillance and incidence of
poliomyelitis, 2011. Wkly Epidemiol Rec. 2011 Dec 9;86(50):575-79. English,
French. PubMed PMID: 22180898.


993: Fourth meeting of the Global Polio Eradication Initiative’s Independent
Monitoring Board. Wkly Epidemiol Rec. 2011 Dec 2;86(49):557-8. English, French.
PubMed PMID: 22180895.


994: Langley JM, Halperin SA, Rubin E, White C, McNeil S, Mutch J,
Mackinnon-Cameron D, Smith B. Safety and immunogenicity of 2 mixed primary infant
immunization schedules of pentavalent diphtheria, tetanus, acellular pertussis,
inactivated poliomyelitis, and Haemophilus influenzae Type B vaccines at 2, 4,
and 6 months of age: a randomized controlled trial. Pediatr Infect Dis J. 2012
Feb;31(2):189-92. doi: 10.1097/INF.0b013e318242462a. PubMed PMID: 22173143.


995: Dobrikova EY, Goetz C, Walters RW, Lawson SK, Peggins JO, Muszynski K,
Ruppel S, Poole K, Giardina SL, Vela EM, Estep JE, Gromeier M. Attenuation of
neurovirulence, biodistribution, and shedding of a poliovirus:rhinovirus chimera 
after intrathalamic inoculation in Macaca fascicularis. J Virol. 2012
Mar;86(5):2750-9. doi: 10.1128/JVI.06427-11. Epub 2011 Dec 14. PubMed PMID:
22171271; PubMed Central PMCID: PMC3302279.


996: Baba MM, Oderinde BS, Patrick PZ, Jarmai MM. Sabin and wild polioviruses
from apparently healthy primary school children in northeastern Nigeria. J Med
Virol. 2012 Feb;84(2):358-64. doi: 10.1002/jmv.23184. PubMed PMID: 22170559.


997: Wiese-Posselt M, Tertilt C, Zepp F. Vaccination recommendations for Germany.
Dtsch Arztebl Int. 2011 Nov;108(45):771-9; quiz 780. doi:
10.3238/arztebl.2011.0771. Epub 2011 Nov 4. Review. PubMed PMID: 22163258; PubMed
Central PMCID: PMC3230171.


998: Liao G, Li R, Li C, Sun M, Li Y, Chu J, Jiang S, Li Q. Safety and
immunogenicity of inactivated poliovirus vaccine made from Sabin strains: a phase
II, randomized, positive-controlled trial. J Infect Dis. 2012 Jan
15;205(2):237-43. doi: 10.1093/infdis/jir723. Epub 2011 Dec 8. PubMed PMID:
22158682.


999: Cochi SL, Linkins RW. The final phase of polio eradication: new vaccines and
complex choices. J Infect Dis. 2012 Jan 15;205(2):169-71. doi:
10.1093/infdis/jir727. Epub 2011 Dec 8. PubMed PMID: 22158681.


1000: Waggie Z, Geldenhuys H, Sutter RW, Jacks M, Mulenga H, Mahomed H, De Kock
M, Hanekom W, Pallansch MA, Kahn AL, Burton AH, Sreevatsava M, Hussey G.
Randomized trial of type 1 and type 3 oral monovalent poliovirus vaccines in
newborns in Africa. J Infect Dis. 2012 Jan 15;205(2):228-36. doi:
10.1093/infdis/jir721. Epub 2011 Dec 8. PubMed PMID: 22158680.


1001: Cruz JR. Re: "From emergence to eradication: the epidemiology of
poliomyelitis deconstructed". Am J Epidemiol. 2012 Jan 1;175(1):86; author reply 
86-7. doi: 10.1093/aje/kwr426. Epub 2011 Dec 7. PubMed PMID: 22156020.


1002: Cadorna-Carlos J, Vidor E, Bonnet MC. Randomized controlled study of
fractional doses of inactivated poliovirus vaccine administered intradermally
with a needle in the Philippines. Int J Infect Dis. 2012 Feb;16(2):e110-6. doi:
10.1016/j.ijid.2011.10.002. Epub 2011 Dec 5. PubMed PMID: 22153001.


1003: Shiri S, Wexler ID, Feintuch U, Meiner Z, Schwartz I. Post-polio syndrome: 
impact of hope on quality of life. Disabil Rehabil. 2012;34(10):824-30. doi:
10.3109/09638288.2011.623755. Epub 2011 Dec 10. PubMed PMID: 22149715.


1004: Thompson KM. The role of risk analysis in polio eradication: modeling
possibilities, probabilities and outcomes to inform choices. Expert Rev Vaccines.
2012 Jan;11(1):5-7. doi: 10.1586/erv.11.163. PubMed PMID: 22149700.


1005: Gnanashanmugam D, Troy SB, Musingwini G, Huang C, Halpern MS,
Stranix-Chibanda L, Shetty AK, Kouiavskaia D, Nathoo K, Chumakov K, Maldonado YA.
Immunologic response to oral polio vaccine in human immunodeficiency
virus-infected and uninfected Zimbabwean children. Pediatr Infect Dis J. 2012
Feb;31(2):176-80. doi: 10.1097/INF.0b013e31823faa5f. PubMed PMID: 22146742.


1006: Onishchenko GG, Ezhlova EB, Mel'nikova AA. [Actual problems of
vaccinoprophylaxis management in Russian federation]. Zh Mikrobiol Epidemiol
Immunobiol. 2011 Sep-Oct;(5):110-4. Review. Russian. PubMed PMID: 22145363.


1007: Bassey BE, Gasasira A, Mitula P, Frankson UU, Adeniji JA. Surveillance of
acute flaccid paralysis in Akwa Ibom State, Nigeria 2004-2009. Pan Afr Med J.
2011;9:32. Epub 2011 Jul 22. PubMed PMID: 22145065; PubMed Central PMCID:
PMC3215554.


1008: Fatiregun AA, Okoro AO. Maternal determinants of complete child
immunization among children aged 12-23 months in a southern district of Nigeria. 
Vaccine. 2012 Jan 17;30(4):730-6. doi: 10.1016/j.vaccine.2011.11.082. Epub 2011
Nov 29. PubMed PMID: 22137878.


1009: Chan RC, Liu HL, Chan YW. Free-flap harvesting from paralytic limbs of
poliomyelitis patients--a safe and feasible option. J Plast Reconstr Aesthet
Surg. 2012 Jun;65(6):821-3. doi: 10.1016/j.bjps.2011.11.011. Epub 2011 Nov 30.
PubMed PMID: 22133382.


1010: Progress towards eradicating poliomyelitis: Afghanistan and Pakistan,
January 2010–September 2011. Wkly Epidemiol Rec. 2011 Nov 11;86(46):514-20.
English, French. PubMed PMID: 22128383.


1011: Progress towards eradicating poliomyelitis: India, January 2010–September
2011. Wkly Epidemiol Rec. 2011 Nov 4;86(45):501-7. English, French. PubMed PMID: 
22128381.


1012: Minor PD. The polio-eradication programme and issues of the end game. J Gen
Virol. 2012 Mar;93(Pt 3):457-74. doi: 10.1099/vir.0.036988-0. Epub 2011 Nov 29.
Review. PubMed PMID: 22128250.


1013: Poorolajal J, Ghasemi S, Farahani LN, Hosseini AS, Bathaei SJ, Zahiri A.
Evaluation of acute flaccid paralysis in hamadan, iran from 2002 to 2009.
Epidemiol Health. 2011;33:e2011011. doi: 10.4178/epih/e2011011. Epub 2011 Nov 16.
PubMed PMID: 22111031; PubMed Central PMCID: PMC3221035.


1014: Nelson KS, Janssen JM, Troy SB, Maldonado Y. Intradermal fractional dose
inactivated polio vaccine: a review of the literature. Vaccine. 2012 Jan
5;30(2):121-5. doi: 10.1016/j.vaccine.2011.11.018. Epub 2011 Nov 17. Review.
PubMed PMID: 22100886.


1015: Moulis G, Sommet A, Sailler L, Lapeyre-Mestre M, Montastruc JL; French
Association Of Regional Pharmacovigilance Centers. Drug-induced immune
thrombocytopenia: a descriptive survey in the French PharmacoVigilance database. 
Platelets. 2012;23(6):490-4. doi: 10.3109/09537104.2011.633179. Epub 2011 Nov 18.
PubMed PMID: 22098130.


1016: Li YP, Li FX, Hou QM, Li CG, Li YN, Chen FS, Hu XZ, Su WB, Zhang SM, Fang
HH, Ye Q, Zeng TD, Liu TX, Li XB, Huang YN, Deng ML, Li RC, Zhang YP, Esteban O. 
[Immunogenicity and safety of DTaP-IPV//PRP-T combined vaccine in infants in
China]. Zhonghua Liu Xing Bing Xue Za Zhi. 2011 Aug;32(8):808-15. Chinese. PubMed
PMID: 22093474.


1017: Larson HJ, Paterson P. Eradicating polio: persisting challenges beyond
endemic countries. Expert Rev Vaccines. 2011 Dec;10(12):1635-6. doi:
10.1586/erv.11.156. PubMed PMID: 22085164.


1018: Vogel L. WHO mulls phase out of vaccine linked to polio outbreaks. CMAJ.
2011 Dec 13;183(18):E1303-4. doi: 10.1503/cmaj.109-4027. Epub 2011 Nov 14. PubMed
PMID: 22083675; PubMed Central PMCID: PMC3255127.


1019: Finsterer J, Stöllberger C. Poliomyelitis and left ventricular
hypertrabeculation (noncompaction). Int J Cardiol. 2012 Jun 28;158(1):e15-6. doi:
10.1016/j.ijcard.2011.10.044. Epub 2011 Nov 10. PubMed PMID: 22078391.


1020: Abe Y, Fujii K, Nagata N, Takeuchi O, Akira S, Oshiumi H, Matsumoto M, Seya
T, Koike S. The toll-like receptor 3-mediated antiviral response is important for
protection against poliovirus infection in poliovirus receptor transgenic mice. J
Virol. 2012 Jan;86(1):185-94. doi: 10.1128/JVI.05245-11. Epub 2011 Nov 9. PubMed 
PMID: 22072781; PubMed Central PMCID: PMC3255933.


1021: Belov GA, Nair V, Hansen BT, Hoyt FH, Fischer ER, Ehrenfeld E. Complex
dynamic development of poliovirus membranous replication complexes. J Virol. 2012
Jan;86(1):302-12. doi: 10.1128/JVI.05937-11. Epub 2011 Nov 9. PubMed PMID:
22072780; PubMed Central PMCID: PMC3255921.


1022: Centers for Disease Control and Prevention (CDC). Progress toward
poliomyelitis eradication--Afghanistan and Pakistan, January 2010-September 2011.
MMWR Morb Mortal Wkly Rep. 2011 Nov 11;60(44):1523-7. PubMed PMID: 22071591.


1023: Centers for Disease Control and Prevention (CDC). Global routine
vaccination coverage, 2010. MMWR Morb Mortal Wkly Rep. 2011 Nov 11;60(44):1520-2.
PubMed PMID: 22071590.


1024: Modlin JF. Inactivated polio vaccine and global polio eradication. Lancet
Infect Dis. 2012 Feb;12(2):93-4. doi: 10.1016/S1473-3099(11)70312-7. Epub 2011
Nov 7. PubMed PMID: 22071250.


1025: Estívariz CF, Jafari H, Sutter RW, John TJ, Jain V, Agarwal A, Verma H,
Pallansch MA, Singh AP, Guirguis S, Awale J, Burton A, Bahl S, Chatterjee A,
Aylward RB. Immunogenicity of supplemental doses of poliovirus vaccine for
children aged 6-9 months in Moradabad, India: a community-based, randomised
controlled trial. Lancet Infect Dis. 2012 Feb;12(2):128-35. doi:
10.1016/S1473-3099(11)70190-6. Epub 2011 Nov 7. PubMed PMID: 22071249.


1026: Tracy S, Drescher KM, Chapman NM. Enteroviruses and type 1 diabetes.
Diabetes Metab Res Rev. 2011 Nov;27(8):820-3. doi: 10.1002/dmrr.1255. PubMed
PMID: 22069266.


1027: Zambito Marsala S, Francavilla E, Gioulis M, Candeago RM, Mondardini V,
Gentile M, Ferracci F, Guzzo F, Granata C, Marchini C. Isolated polio-like
syndrome after tick-borne encephalitis presenting with acute hyperckemia. Neurol 
Sci. 2012 Jun;33(3):669-72. doi: 10.1007/s10072-011-0834-7. Epub 2011 Nov 6.
PubMed PMID: 22057312.


1028: Ivanova OE, Yurashko OV, Eremeeva TP, Baikova OY, Morozova NS, Lukashev AN.
Adenovirus isolation rates in acute flaccid paralysis patients. J Med Virol. 2012
Jan;84(1):75-80. doi: 10.1002/jmv.22265. Epub 2011 Nov 3. PubMed PMID: 22052705.


1029: Centers for Disease Control and Prevention (CDC). Progress toward
poliomyelitis eradication---India, January 2010--September 2011. MMWR Morb Mortal
Wkly Rep. 2011 Nov 4;60(43):1482-6. PubMed PMID: 22048729.


1030: Dzagurova TK, Witkowski PT, Tkachenko EA, Klempa B, Morozov VG, Auste B,
Zavora DL, Iunicheva IV, Mutnih ES, Kruger DH. Isolation of sochi virus from a
fatal case of hantavirus disease with fulminant clinical course. Clin Infect Dis.
2012 Jan 1;54(1):e1-4. doi: 10.1093/cid/cir746. Epub 2011 Oct 31. PubMed PMID:
22042875.


1031: Li R, Zou Q, Chen L, Zhang H, Wang Y. Molecular analysis of virulent
determinants of enterovirus 71. PLoS One. 2011;6(10):e26237. doi:
10.1371/journal.pone.0026237. Epub 2011 Oct 19. PubMed PMID: 22039449; PubMed
Central PMCID: PMC3198388.


1032: Jensen MP, Alschuler KN, Smith AE, Verrall AM, Goetz MC, Molton IR. Pain
and fatigue in persons with postpolio syndrome: independent effects on
functioning. Arch Phys Med Rehabil. 2011 Nov;92(11):1796-801. doi:
10.1016/j.apmr.2011.06.019. PubMed PMID: 22032213.


1033: Werhagen L, Borg K. Effect of intravenous immunoglobulin on pain in
patients with post-polio syndrome. J Rehabil Med. 2011 Nov;43(11):1038-40. doi:
10.2340/16501977-0884. PubMed PMID: 22031351.


1034: O'Reilly KM, Chauvin C, Aylward RB, Maher C, Okiror S, Wolff C, Nshmirimana
D, Donnelly CA, Grassly NC. A statistical model of the international spread of
wild poliovirus in Africa used to predict and prevent outbreaks. PLoS Med. 2011
Oct;8(10):e1001109. doi: 10.1371/journal.pmed.1001109. Epub 2011 Oct 18. PubMed
PMID: 22028632; PubMed Central PMCID: PMC3196484.


1035: Kouiavskaia DV, Dragunsky EM, Liu HM, Oberste MS, Collett MS, Chumakov KM. 
Immunological and pathogenic properties of poliovirus variants selected for
resistance to antiviral drug V-073. Antivir Ther. 2011;16(7):999-1004. doi:
10.3851/IMP1838. PubMed PMID: 22024515.


1036: Kannan MA, Ch RK, Jabeen SA, Mridula KR, Rao P, Borgohain R. Clinical,
electrophysiological subtypes and antiganglioside antibodies in childhood
Guillain-Barré syndrome. Neurol India. 2011 Sep-Oct;59(5):727-32. doi:
10.4103/0028-3886.86549. PubMed PMID: 22019659.


1037: Arya SC, Agarwal N. Bivalent live poliovirus vaccine: a blessing or a
curse. Hum Vaccin. 2011 Jul;7(7):800. doi: 10.4161/hv.7.7.15646. PubMed PMID:
22002158.


1038: Frampton JE. DTaP(5)-IPV-Hib vaccine (Pediacel®). Paediatr Drugs. 2011 Dec 
1;13(6):401-15. doi: 10.2165/11207740-000000000-00000. PubMed PMID: 21999652.


1039: Oshiumi H, Okamoto M, Fujii K, Kawanishi T, Matsumoto M, Koike S, Seya T.
The TLR3/TICAM-1 pathway is mandatory for innate immune responses to poliovirus
infection. J Immunol. 2011 Nov 15;187(10):5320-7. doi: 10.4049/jimmunol.1101503. 
Epub 2011 Oct 12. PubMed PMID: 21998457.


1040: Kuss SK, Best GT, Etheredge CA, Pruijssers AJ, Frierson JM, Hooper LV,
Dermody TS, Pfeiffer JK. Intestinal microbiota promote enteric virus replication 
and systemic pathogenesis. Science. 2011 Oct 14;334(6053):249-52. doi:
10.1126/science.1211057. PubMed PMID: 21998395; PubMed Central PMCID: PMC3222156.


1041: Pennisi E. Microbiology. Gut bacteria lend a molecular hand to viruses.
Science. 2011 Oct 14;334(6053):168. doi: 10.1126/science.334.6053.168. PubMed
PMID: 21998362.


1042: Demir CF, Berilgen MS, Mungen B, Bulut S. Do polio survivors have a higher 
risk of epilepsy? Epilepsy Res. 2012 Jan;98(1):72-5. doi:
10.1016/j.eplepsyres.2011.08.019. Epub 2011 Oct 12. PubMed PMID: 21996150.


1043: Nakano T. Japanese vaccinations and practices, with particular attention to
polio and pertussis. Travel Med Infect Dis. 2011 Jul;9(4):169-75. doi:
10.1016/j.tmaid.2010.05.004. Epub 2010 Jun 3. Review. PubMed PMID: 21995861.


1044: Murashige N. Japan's immunisation policy in routine, pandemic and
post-tsunami situations. Int J Clin Pract. 2011 Nov;65(11):1126-31. doi:
10.1111/j.1742-1241.2011.02766.x. PubMed PMID: 21995691.


1045: Combelas N, Holmblat B, Joffret ML, Colbère-Garapin F, Delpeyroux F.
Recombination between poliovirus and coxsackie A viruses of species C: a model of
viral genetic plasticity and emergence. Viruses. 2011 Aug;3(8):1460-84. doi:
10.3390/v3081460. Epub 2011 Aug 17. Review. PubMed PMID: 21994791; PubMed Central
PMCID: PMC3185806.


1046: MacLennan CA, Huissoon AP, Kumararatne DS. Vaccine-derived poliomyelitis 12
years after infection. N Engl J Med. 2011 Oct 6;365(14):1355; author reply 1355. 
doi: 10.1056/NEJMc1108814#SA1. PubMed PMID: 21991972.


1047: Schuh A, Hönle W. [Late sequelae of polio. Why is this knee so crooked?].
MMW Fortschr Med. 2011 Sep 29;153(39):7. German. PubMed PMID: 21991828.


1048: Ogra PL, Okayasu H, Czerkinsky C, Sutter RW. Mucosal immunity to
poliovirus. Expert Rev Vaccines. 2011 Oct;10(10):1389-92. doi:
10.1586/erv.11.106. PubMed PMID: 21988303.


1049: Outbreak news. Confirmed international spread of wild poliovirus from
Pakistan. Wkly Epidemiol Rec. 2011 Sep 30;86(40):437-8. English, French. PubMed
PMID: 21984983.


1050: Spiliotopoulou G, Fowkes C, Atwal A. Assistive technology and prediction of
happiness in people withpost-polio syndrome. Disabil Rehabil Assist Technol. 2012
May;7(3):199-204. doi: 10.3109/17483107.2011.616921. Epub 2011 Oct 6. PubMed
PMID: 21978177.


1051: Dowdle WR, Mayer LW, Steinberg KK, Ghiya ND, Popovic T; Centers for Disease
Control and Prevention (CDC). Laboratory contributions to public health. MMWR
Surveill Summ. 2011 Oct 7;60 Suppl 4:27-34. PubMed PMID: 21976158.


1052: Health conditions for travellers to Saudi Arabia for the pilgrimage to
Mecca (Hajj). Wkly Epidemiol Rec. 2011 Sep 23;86(39):425-8. English, French.
PubMed PMID: 21969941.


1053: Performance of acute flaccid paralysis (AFP) surveillance and incidence of 
poliomyelitis, 2011. Wkly Epidemiol Rec. 2011 Sep 9;86(37):412. English, French. 
PubMed PMID: 21969939.


1054: Maltezou HC, Wicker S, Borg M, Heininger U, Puro V, Theodoridou M, Poland
GA. Vaccination policies for health-care workers in acute health-care facilities 
in Europe. Vaccine. 2011 Nov 28;29(51):9557-62. doi:
10.1016/j.vaccine.2011.09.076. Epub 2011 Sep 29. PubMed PMID: 21964058.


1055: Shah M, Khan MK, Shakeel S, Mahmood F, Sher Z, Sarwar MB, Sumrin A.
Resistance of polio to its eradication in Pakistan. Virol J. 2011 Oct 2;8:457.
doi: 10.1186/1743-422X-8-457. PubMed PMID: 21962145; PubMed Central PMCID:
PMC3192783.


1056: Vanderkooi OG, Scheifele DW, Girgenti D, Halperin SA, Patterson SD, Gruber 
WC, Emini EA, Scott DA, Kellner JD; Canadian PCV13 Study Group. Safety and
immunogenicity of a 13-valent pneumococcal conjugate vaccine in healthy infants
and toddlers given with routine pediatric vaccinations in Canada. Pediatr Infect 
Dis J. 2012 Jan;31(1):72-7. doi: 10.1097/INF.0b013e318233049d. PubMed PMID:
21960186.


1057: Arita I, Francis DP. Safe landing for global polio eradication: a
perspective. Vaccine. 2011 Nov 8;29(48):8827-34. doi:
10.1016/j.vaccine.2011.09.059. Epub 2011 Sep 28. PubMed PMID: 21959326.


1058: Innovation for polio eradication. Lancet Infect Dis. 2011 Oct;11(10):721.
doi: 10.1016/S1473-3099(11)70258-4. PubMed PMID: 21958571.


1059: White JP, Lloyd RE. Poliovirus unlinks TIA1 aggregation and mRNA stress
granule formation. J Virol. 2011 Dec;85(23):12442-54. doi: 10.1128/JVI.05888-11. 
Epub 2011 Sep 28. PubMed PMID: 21957303; PubMed Central PMCID: PMC3209409.


1060: Naeem M, Adil M, Abbas SH, Khan MZ, Naz SM, Khan A, Khan MU. Coverage and
causes of missed oral polio vaccine in urban and rural areas of Peshawar. J Ayub 
Med Coll Abbottabad. 2011 Oct-Dec;23(4):98-102. PubMed PMID: 23472426.


1061: Wheeler D. Anesthetic considerations for patients with postpolio syndrome: 
a case report. AANA J. 2011 Oct;79(5):408-10. PubMed PMID: 23256270.


1062: Zarocostas J. Imports of polio to China and western Africa threaten global 
eradication. BMJ. 2011 Sep 27;343:d6186. doi: 10.1136/bmj.d6186. PubMed PMID:
21952462.


1063: Gambaryan AS, Lomakina NF, Boravleva EY, Kropotkina EA, Mashin VV,
Krasilnikov IV, Klimov AI, Rudenko LG. Comparative safety, immunogenicity, and
efficacy of several anti-H5N1 influenza experimental vaccines in a mouse and
chicken models (Testing of killed and live H5 vaccine). Influenza Other Respir
Viruses. 2012 May;6(3):188-95. doi: 10.1111/j.1750-2659.2011.00291.x. Epub 2011
Sep 23. PubMed PMID: 21951678.


1064: American Academy of Pediatrics Committee on Infectious Diseases.
Poliovirus. Pediatrics. 2011 Oct;128(4):805-8. doi: 10.1542/peds.2011-1751. Epub 
2011 Sep 26. PubMed PMID: 21949143.


1065: Chambers ST, Dickson N. Global polio eradication: progress, but
determination and vigilance still needed. N Z Med J. 2011 Jun 24;124(1337):100-4.
PubMed PMID: 21946882.


1066: Álvarez E, Castelló A, Carrasco L, Izquierdo JM. Alternative splicing, a
new target to block cellular gene expression by poliovirus 2A protease. Biochem
Biophys Res Commun. 2011 Oct 14;414(1):142-7. doi: 10.1016/j.bbrc.2011.09.040.
Epub 2011 Sep 16. PubMed PMID: 21945619.


1067: Shimizu H. [Inactivated poliovirus vaccine]. Nihon Rinsho. 2011
Sep;69(9):1604-8. Review. Japanese. PubMed PMID: 21922761.


1068: Onishchenko G G. [Topical problems of the modern epidemiology (data for
presentation at the all-Russian scientific conference "The problems of modern
epidemiology. Perspective means and methods for the laboratory diagnosis and
prevention of urgent infections")]. Gig Sanit. 2011 Jul-Aug;(4):4-13. Russian.
PubMed PMID: 21901882.


1069: Ivanova VT, Kurochkina IaE, Ivanov VF, Il'ina MV, Trushakova SV, Shevchenko
ES, Burtseva EI, Simakova AA, Manykin AA, Nosik NN, Shneider MM, Timofeeva AV,
Sapurina IIu. [Viral sorption on polyaniline, carbon nanotubes and their based
nanocomposites]. Vopr Virusol. 2011 Jul-Aug;56(4):19-23. Russian. PubMed PMID:
21899064.


1070: de Wazières B. [Practical aspects of vaccination in elderly subjects].
Geriatr Psychol Neuropsychiatr Vieil. 2011 Sep;9(3):255-8. doi:
10.1684/pnv.2011.0293. Review. French. PubMed PMID: 21896428.


1071: Okayasu H, Sutter RW, Czerkinsky C, Ogra PL. Mucosal immunity and
poliovirus vaccines: impact on wild poliovirus infection and transmission.
Vaccine. 2011 Oct 26;29(46):8205-14. doi: 10.1016/j.vaccine.2011.08.059. Epub
2011 Sep 5. Review. PubMed PMID: 21896299.


1072: Choudhury P, Thacker N, Gargano LM, Weiss PS, Vashishtha VM, Amladi T,
Pazol K, Orenstein WA, Omer SB, Hughes JM. Attitudes and perceptions of private
pediatricians regarding polio immunization in India. Vaccine. 2011 Oct
26;29(46):8317-22. doi: 10.1016/j.vaccine.2011.08.099. Epub 2011 Sep 3. PubMed
PMID: 21893150.


1073: Zhang Y, Ji SX, Zhang XL, Li Y, Zhang Y, Tao ZX, Wang HY, Zhu SL, Song LZ, 
Feng Y, Liu Y, Ji F, Lin XJ, Feng L, Hiromu Y, Xu AQ. [Genetic characterization
of poliovirus isolates from environmental sewage surveillance in Shandong, 2010].
Bing Du Xue Bao. 2011 Jul;27(4):337-41. Chinese. PubMed PMID: 21874902.


1074: Arie S. Japan loans cash to help curb rising incidence of polio in
Pakistan. BMJ. 2011 Aug 26;343:d5465. doi: 10.1136/bmj.d5465. PubMed PMID:
21873401.


1075: Nagaoka T, Mizuno J, Ino K, Yoshimura T, Sakamoto H, Morita S. [Femoral and
sciatic nerve blocks for open reduction and internal fixation of a femoral
condylar fracture in a patient with post-polio syndrome]. Masui. 2011
Aug;60(8):964-7. Japanese. PubMed PMID: 21861427.


1076: Khan AO, Shinwari J, Al Sharif L, Khalil D, Al-Gehedan S, Tassan NA.
Infantile esotropia could be oligogenic and allelic with Duane retraction
syndrome. Mol Vis. 2011;17:1997-2002. Epub 2011 Jul 20. PubMed PMID: 21850174;
PubMed Central PMCID: PMC3154136.


1077: Hovi T, Shulman LM, van der Avoort H, Deshpande J, Roivainen M, DE
Gourville EM. Role of environmental poliovirus surveillance in global polio
eradication and beyond. Epidemiol Infect. 2012 Jan;140(1):1-13. doi:
10.1017/S095026881000316X. Epub 2011 Aug 18. Review. PubMed PMID: 21849095.


1078: Chua KB, Kasri AR. Hand foot and mouth disease due to enterovirus 71 in
Malaysia. Virol Sin. 2011 Aug;26(4):221-8. doi: 10.1007/s12250-011-3195-8. Epub
2011 Aug 17. PubMed PMID: 21847753.


1079: Miller JD, Pinero JR, Goldstein R, Yen YM, Eves W, Otsuka NY. Shoulder
arthrodesis for treatment of flail shoulder in children with polio. J Pediatr
Orthop. 2011 Sep;31(6):679-82. doi: 10.1097/BPO.0b013e318229d462. PubMed PMID:
21841445.


1080: Progress towards eradicating poliomyelitis – Nigeria, January 2010–June
2011. Wkly Epidemiol Rec. 2011 Aug 12;86(33):356-63. English, French. PubMed
PMID: 21837845.


1081: Third meeting of the Global Polio Eradication Initiative’s Independent
Monitoring Board. Wkly Epidemiol Rec. 2011 Aug 12;86(33):353-5. English, French. 
PubMed PMID: 21837844.


1082: Centers for Disease Control and Prevention (CDC). Progress toward
poliomyelitis eradication --- Nigeria, January 2010-June 2011. MMWR Morb Mortal
Wkly Rep. 2011 Aug 12;60(31):1053-7. PubMed PMID: 21832977.


1083: Smith PJ, Wood D, Darden PM. Highlights of historical events leading to
national surveillance of vaccination coverage in the United States. Public Health
Rep. 2011 Jul-Aug;126 Suppl 2:3-12. PubMed PMID: 21815302; PubMed Central PMCID: 
PMC3113425.


1084: Lang P, Zimmermann H, Piller U, Steffen R, Hatz C. The Swiss National
Vaccination Coverage Survey, 2005-2007. Public Health Rep. 2011 Jul-Aug;126 Suppl
2:97-108. PubMed PMID: 21812174; PubMed Central PMCID: PMC3113435.


1085: Osazuwa-Peters N. Determinants of health disparities: the perennial
struggle against polio in Nigeria. Int J Prev Med. 2011 Jul;2(3):117-21. PubMed
PMID: 21811651; PubMed Central PMCID: PMC3143522.


1086: Ivanova OE. [Poliomyelitis and vaccination strategy in Russian Federation
in post-certification period]. Zh Mikrobiol Epidemiol Immunobiol. 2011
May-Jun;(3):110-4. Review. Russian. PubMed PMID: 21809654.


1087: Kirienko A, Peccati A, Abdellatif I, Elbatrawy Y, Mostaf ZM, Necci V.
Correction of poliomyelitis foot deformities with Ilizarov method. Strategies
Trauma Limb Reconstr. 2011 Nov;6(3):107-20. doi: 10.1007/s11751-011-0111-6. Epub 
2011 Aug 2. PubMed PMID: 21809083; PubMed Central PMCID: PMC3225570.


1088: Le Menach A, Llosa AE, Mouniaman-Nara I, Kouassi F, Ngala J, Boxall N,
Porten K, Grais RF. Poliomyelitis outbreak, Pointe-Noire, Republic of the Congo, 
September 2010-February 2011. Emerg Infect Dis. 2011 Aug;17(8):1506-9. doi:
10.3201/eid1708.110195. PubMed PMID: 21801636; PubMed Central PMCID: PMC3381570.


1089: Lancaster KZ, Pfeiffer JK. Mechanisms controlling virulence thresholds of
mixed viral populations. J Virol. 2011 Oct;85(19):9778-88. doi:
10.1128/JVI.00355-11. Epub 2011 Jul 27. PubMed PMID: 21795346; PubMed Central
PMCID: PMC3196390.


1090: Baranov AA, Tatochenko VK, Namazova-Baranova LS. [Advances and challenges
in immunoprophylaxis]. Vestn Ross Akad Med Nauk. 2011;(6):21-7. Russian. PubMed
PMID: 21789797.


1091: Kuss JJ. [The World Initiative for the Eradication of Poliomyelitis: a long
road full of pitfalls]. Sante Publique. 2011 Jan-Feb;23(1):55-60. French. PubMed 
PMID: 21786739.


1092: Fitzgerald KD, Semler BL. Re-localization of cellular protein SRp20 during 
poliovirus infection: bridging a viral IRES to the host cell translation
apparatus. PLoS Pathog. 2011 Jul;7(7):e1002127. doi:
10.1371/journal.ppat.1002127. Epub 2011 Jul 14. PubMed PMID: 21779168; PubMed
Central PMCID: PMC3136463.


1093: Wise J. Final push is needed to tackle last 1% of polio. BMJ. 2011 Jul
21;343:d4685. doi: 10.1136/bmj.d4685. PubMed PMID: 21778199.


1094: Tang JJ, Tian BJ, Luo M, Zhang J, Kang WY, Yu W, Ding ZR. [Investigation on
one vaccine-derived poliovirus (VDPV) case in Yunnan Province]. Bing Du Xue Bao. 
2011 May;27(3):283-7. Chinese. PubMed PMID: 21774255.


1095: Lenzer J. Fake vaccine campaign in Pakistan could threaten plans to
eradicate polio. BMJ. 2011 Jul 19;343:d4580. doi: 10.1136/bmj.d4580. PubMed PMID:
21771828.


1096: Vaccine-derived polioviruses detected worldwide, July 2009 − March 2011.
Wkly Epidemiol Rec. 2011 Jul 1;86(27):277-88. English, French. PubMed PMID:
21766539.


1097: Ghadge GD, Wollmann R, Baida G, Traka M, Roos RP. The L-coding region of
the DA strain of Theiler's murine encephalomyelitis virus causes dysfunction and 
death of myelin-synthesizing cells. J Virol. 2011 Sep;85(18):9377-84. doi:
10.1128/JVI.00178-11. Epub 2011 Jul 13. PubMed PMID: 21752920; PubMed Central
PMCID: PMC3165738.


1098: Lerch S, Berndt T, Lipka W, Rühmann O. [Screw arthrodesis of the shoulder].
Oper Orthop Traumatol. 2011 Jul;23(3):215-26. doi: 10.1007/s00064-011-0035-9.
German. PubMed PMID: 21751092.


1099: Omeñaca F, Arístegui J, Tejedor JC, Moreno-Perez D, Ruiz-Contreras J,
Merino JM, Muro Brussi M, Sánchez-Tamayo T, Castro Fernandez J, Cabanillas L,
Peddiraju K, Mesaros N, Miller JM. Combined Haemophilus Influenzae type
B-Neisseria meningitidis serogroup C vaccine is immunogenic and well tolerated in
preterm infants when coadministered with other routinely recommended vaccines.
Pediatr Infect Dis J. 2011 Nov;30(11):e216-24. doi: 10.1097/INF.0b013e3182293a82.
PubMed PMID: 21747321.


1100: Elizabeth KE, Guruprasad CS, Sindhu TG. Hopkins syndrome and phantom
hernia: a rare association. Indian Pediatr. 2011 Jun;48(6):483-5. PubMed PMID:
21743115.


1101: Martin J, Milne C, Minor P, Chumakov K, Baca-Estrada M, Caruana JF, Zhou T;
WHO Working Group. WHO Working Group discussion on revision of the WHO
recommendations for the production and control of poliomyelitis vaccines (oral): 
TRS Nos. 904 and 910. Report of Meeting held on 20-22 July 2010, Geneva,
Switzerland. Vaccine. 2011 Sep 2;29(38):6432-6. doi:
10.1016/j.vaccine.2011.06.079. Epub 2011 Jul 3. PubMed PMID: 21729731.


1102: Campagnola G, Gong P, Peersen OB. High-throughput screening identification 
of poliovirus RNA-dependent RNA polymerase inhibitors. Antiviral Res. 2011
Sep;91(3):241-51. doi: 10.1016/j.antiviral.2011.06.006. Epub 2011 Jun 21. PubMed 
PMID: 21722674; PubMed Central PMCID: PMC3159743.


1103: Shampo MA, Kyle RA, Steensma DP. Albert Sabin--conqueror of poliomyelitis. 
Mayo Clin Proc. 2011 Jul;86(7):e44. doi: 10.4065/mcp.2011.0345. PubMed PMID:
21719614; PubMed Central PMCID: PMC3127575.


1104: Centers for Disease Control and Prevention (CDC). Update on vaccine-derived
polioviruses--worldwide, July 2009-March 2011. MMWR Morb Mortal Wkly Rep. 2011
Jul 1;60(25):846-50. PubMed PMID: 21716199.


1105: Senan P, Loe Y, Gurpreet K, Hayati A, Haliza A, Novia K, Odhayakumar N,
Fadzilah K, Chong C, Nirmal S, Balachandran S, Devan K. Poliomyelitis vaccination
status among children in the Federal Territory of Kuala Lumpur 2007. Western Pac 
Surveill Response J. 2011 Jul 4;2(3):19-24. doi: 10.5365/WPSAR.2010.1.1.014.
Print 2011 Jul. PubMed PMID: 23908890; PubMed Central PMCID: PMC3729060.


1106: Alvarez FP, Mojica JA, Espinal C, Debbag R. [On the viability of
introducing the inactivated polio vaccine in Colombia]. Rev Panam Salud Publica. 
2011 May;29(5):383-4; author reply 384-6. Spanish. PubMed PMID: 21709946.


1107: Performance of acute flaccid paralysis (AFP) surveillance and incidence of 
poliomyelitis, 2011. Wkly Epidemiol Rec. 2011 Jun 24;86(26):271-5. English,
French. PubMed PMID: 21706911.


1108: Martinez V, Pares F, Fletcher D. [Two cases of chronic pain after regional 
anaesthesia]. Ann Fr Anesth Reanim. 2011 Oct;30(10):749-51. doi:
10.1016/j.annfar.2011.05.009. Epub 2011 Jun 25. French. PubMed PMID: 21705179.


1109: Cook KF, Molton IR, Jensen MP. Fatigue and aging with a disability. Arch
Phys Med Rehabil. 2011 Jul;92(7):1126-33. doi: 10.1016/j.apmr.2011.02.017. PubMed
PMID: 21704793.


1110: Chang KH, Lai CH, Chen SC, Hsiao WT, Liou TH, Lee CM. Body composition
assessment in Taiwanese individuals with poliomyelitis. Arch Phys Med Rehabil.
2011 Jul;92(7):1092-7. doi: 10.1016/j.apmr.2011.01.019. PubMed PMID: 21704790.


1111: Zipursky S, Boualam L, Cheikh DO, Fournier-Caruana J, Hamid D, Janssen M,
Kartoglu U, Waeterloos G, Ronveaux O. Assessing the potency of oral polio vaccine
kept outside of the cold chain during a national immunization campaign in Chad.
Vaccine. 2011 Aug 5;29(34):5652-6. doi: 10.1016/j.vaccine.2011.06.011. Epub 2011 
Jun 23. PubMed PMID: 21699946.


1112: Carleton HA. Putting together the pieces of polio: how Dorothy Horstmann
helped solve the puzzle. Yale J Biol Med. 2011 Jun;84(2):83-9. PubMed PMID:
21698038; PubMed Central PMCID: PMC3117421.


1113: Crawford CL. The natural history of an infectious disease: MacFarlane
Burnet's contribution to the epidemiology of poliomyelitis. Med J Aust. 2011 Jun 
20;194(12):671-2. PubMed PMID: 21692737.


1114: Donia D, Kota M, Leno L, Ylli A, Cenko F, Divizia M. First outbreak of
norovirus in Albania. Lett Appl Microbiol. 2011 Sep;53(3):283-7. doi:
10.1111/j.1472-765X.2011.03104.x. Epub 2011 Jul 4. PubMed PMID: 21689124.


1115: Werhagen L, Borg K. Post-polio syndrome, spinal cord injury and statin
myopathy: double trouble or incorrect diagnosis? Two case reports. J Rehabil Med.
2011 Jul;43(8):734-5. doi: 10.2340/16501977-0839. PubMed PMID: 21687926.


1116: Estívariz CF, Molnár Z, Venczel L, Kapusinszky B, Zingeser JA, Lipskaya GY,
Kew OM, Berencsi G, Csohán A. Paralytic poliomyelitis associated with Sabin
monovalent and bivalent oral polio vaccines in Hungary. Am J Epidemiol. 2011 Aug 
1;174(3):316-25. doi: 10.1093/aje/kwr070. Epub 2011 Jun 17. PubMed PMID:
21685412.


1117: Klein A, Werner A, Landthaler M, Straub RH, Hafner C. Aggregation of
melanocytic nevi on the paralyzed leg of a patient with poliomyelitis. Eur J
Dermatol. 2011 Jul-Aug;21(4):627-8. doi: 10.1684/ejd.2011.1382. PubMed PMID:
21680289.


1118: DeVries AS, Harper J, Murray A, Lexau C, Bahta L, Christensen J, Cebelinski
E, Fuller S, Kline S, Wallace GS, Shaw JH, Burns CC, Lynfield R. Vaccine-derived 
poliomyelitis 12 years after infection in Minnesota. N Engl J Med. 2011 Jun
16;364(24):2316-23. doi: 10.1056/NEJMoa1008677. PubMed PMID: 21675890.


1119: Aylward B, Yamada T. The polio endgame. N Engl J Med. 2011 Jun
16;364(24):2273-5. doi: 10.1056/NEJMp1104329. PubMed PMID: 21675884.


1120: Olufowote JO. Local resistance to the global eradication of polio:
newspaper coverage of the 2003-2004 vaccination stoppage in northern Nigeria.
Health Commun. 2011 Dec;26(8):743-53. doi: 10.1080/10410236.2011.566830. Epub
2011 Jun 11. PubMed PMID: 21667367.


1121: Bhutta ZA. The last mile in global poliomyelitis eradication. Lancet. 2011 
Aug 13;378(9791):549-52. doi: 10.1016/S0140-6736(11)60744-7. Epub 2011 Jun 12.
PubMed PMID: 21664681.


1122: Halstead LS. A brief history of postpolio syndrome in the United States.
Arch Phys Med Rehabil. 2011 Aug;92(8):1344-9. doi: 10.1016/j.apmr.2011.03.002.
Epub 2011 Jun 12. PubMed PMID: 21658679.


1123: Doshi SJ, Sandhu HS, Venczel LV, Hymbaugh KJ, Deshpande JM, Pallansch MA,
Bahl S, Wenger JD, Cochi SL. Poliomyelitis-related case-fatality ratio in India, 
2002-2006. Clin Infect Dis. 2011 Jul 1;53(1):13-9. doi: 10.1093/cid/cir332.
PubMed PMID: 21653297.


1124: Nathanson N, Kew OM. Poliovirus vaccines: past, present, and future. Arch
Pediatr Adolesc Med. 2011 Jun;165(6):489-91. doi: 10.1001/archpediatrics.2011.77.
PubMed PMID: 21646582.


1125: John TJ, Jain H, Ravishankar K, Amaresh A, Verma H, Deshpande J, Pallansch 
MA, Singh AP, Sreevatsava M, Burton A, Malankar P, Chatterjee A, Sutter RW.
Monovalent type 1 oral poliovirus vaccine among infants in India: report of two
randomized double-blind controlled clinical trials. Vaccine. 2011 Aug
5;29(34):5793-801. doi: 10.1016/j.vaccine.2011.04.133. PubMed PMID: 21641951.


1126: Marin LF, Carvalho LB, Prado LB, Quadros AA, Oliveira AS, Prado GF.
Restless legs syndrome in post-polio syndrome: a series of 10 patients with
demographic, clinical and laboratorial findings. Parkinsonism Relat Disord. 2011 
Aug;17(7):563-4. doi: 10.1016/j.parkreldis.2011.02.011. Epub 2011 Jun 2. PubMed
PMID: 21640631.


1127: Song KM, Choe YJ, Cho H, Bae GR, Lee JK. National action plan for response 
to poliovirus importation. Osong Public Health Res Perspect. 2011 Jun;2(1):65-71.
doi: 10.1016/j.phrp.2011.04.003. Epub 2011 Apr 12. PubMed PMID: 24159453; PubMed 
Central PMCID: PMC3766906.


1128: Joseph N, Subba SH, Shashidhar KM. Knowledge attitude practice study on
pulse polio immunization in Mangalore, Dakshina Kannada district, Karnataka. J
Commun Dis. 2011 Jun;43(2):143-9. PubMed PMID: 23785873.


1129: Tersteeg IM, Koopman FS, Stolwijk-Swüste JM, Beelen A, Nollet F; CARPA
Study Group. A 5-year longitudinal study of fatigue in patients with late-onset
sequelae of poliomyelitis. Arch Phys Med Rehabil. 2011 Jun;92(6):899-904. doi:
10.1016/j.apmr.2011.01.005. PubMed PMID: 21621666.


1130: Eurosurveillance editorial team. WHO urges polio-endemic countries to
completely halt the transmission of the wild polio virus by 2012. Euro Surveill. 
2011 May 19;16(20):19872. PubMed PMID: 21616046.


1131: Larson HJ, Ghinai I. Lessons from polio eradication. Nature. 2011 May
26;473(7348):446-7. doi: 10.1038/473446a. PubMed PMID: 21614056.


1132: Callaway E. Public health: Polio clings on in Pakistan. Nature. 2011 May
26;473(7348):427-8. doi: 10.1038/473427a. PubMed PMID: 21614046.


1133: Modern heroes. Nature. 2011 May 26;473(7348):420. doi: 10.1038/473420a.
PubMed PMID: 21614033.


1134: Adalja AA. Polio: a tale of two vaccines. Biosecur Bioterror. 2011
Jun;9(2):87-8. doi: 10.1089/bsp.2011.0418. PubMed PMID: 21612362.


1135: Reisner-Sénélar L. The birth of intensive care medicine: Björn Ibsen's
records. Intensive Care Med. 2011 Jul;37(7):1084-6. doi:
10.1007/s00134-011-2235-z. Epub 2011 May 25. PubMed PMID: 21611906.


1136: Progress towards interrupting wild poliovirus transmission worldwide:
January 2010–March 2011. Wkly Epidemiol Rec. 2011 May 13;86(20):199-204. English,
French. PubMed PMID: 21608203.


1137: Second meeting of the GPEI Independent Monitoring Board. Wkly Epidemiol
Rec. 2011 May 6;86(19):177-9. English, French. PubMed PMID: 21608200.


1138: Arya SC, Agarwal N. Regarding "type 2 vaccine-derived poliovirus from
patients with acute flaccid paralysis in China: current immunization strategy
effectively prevented its sustained transmission". J Infect Dis. 2011 Jun
15;203(12):1875; author reply 1875-6. doi: 10.1093/infdis/jir183. PubMed PMID:
21606545.


1139: Verdijk P, Rots NY, Bakker WA. Clinical development of a novel inactivated 
poliomyelitis vaccine based on attenuated Sabin poliovirus strains. Expert Rev
Vaccines. 2011 May;10(5):635-44. doi: 10.1586/erv.11.51. Review. PubMed PMID:
21604984.


1140: Barnes E, Pollard AJ. Vaccines in clinical trials: infectious disease.
Expert Rev Vaccines. 2011 May;10(5):555-7. doi: 10.1586/erv.11.58. PubMed PMID:
21604974.


1141: Onishchenko GG, Ezhlova EB, Mel'nikova AA, Lazikova GF, Demina IuV, Frolova
NV. [Poliomyelitis in Tajikistan. Protection of Russia from emergence and spread 
of wild poliomyelitis virus]. Zh Mikrobiol Epidemiol Immunobiol. 2011
Mar-Apr;(2):12-22. Russian. PubMed PMID: 21598610.


1142: Mahran MA, Elgebeily MA, Ghaly NA, Thakeb MF, Hefny HM. Pelvic support
osteotomy by Ilizarov's concept: Is it a valuable option in managing neglected
hip problems in adolescents and young adults? Strategies Trauma Limb Reconstr.
2011 Apr;6(1):13-20. doi: 10.1007/s11751-011-0104-5. Epub 2011 Mar 1. PubMed
PMID: 21589677; PubMed Central PMCID: PMC3058188.


1143: Nath RK, Somasundaram C, Mahmooduddin F. Triangle tilt and steel osteotomy:
similar approaches to common problems. Open Orthop J. 2011 Mar 24;5:124-33. doi: 
10.2174/1874325001105010124. PubMed PMID: 21584207; PubMed Central PMCID:
PMC3093813.


1144: Weiss WM, Rahman MH, Solomon R, Singh V, Ward D. Outcomes of polio
eradication activities in Uttar Pradesh, India: the Social Mobilization Network
(SM Net) and Core Group Polio Project (CGPP). BMC Infect Dis. 2011 May 10;11:117.
doi: 10.1186/1471-2334-11-117. PubMed PMID: 21569256; PubMed Central PMCID:
PMC3111363.


1145: Rezig D, Fares W, Seghier M, Yahia AB, Touzi H, Triki H. Update on
molecular characterization of coxsackievirus B5 strains. J Med Virol. 2011
Jul;83(7):1247-54. doi: 10.1002/jmv.22084. PubMed PMID: 21567427.


1146: Centers for Disease Control and Prevention (CDC). Progress toward
interruption of wild poliovirus transmission--worldwide, January 2010-March 2011.
MMWR Morb Mortal Wkly Rep. 2011 May 13;60(18):582-6. PubMed PMID: 21566559.


1147: Kamioka H, Tsutani K, Mutoh Y, Okuizum H, Ohta M, Handa S, Okada S,
Kitayuguchi J, Kamada M, Shiozawa N, Park SJ, Honda T, Moriyama S. A systematic
review of nonrandomized controlled trials on the curative effects of aquatic
exercise. Int J Gen Med. 2011 Mar 25;4:239-60. doi: 10.2147/IJGM.S17384. PubMed
PMID: 21556311; PubMed Central PMCID: PMC3085234.


1148: Casula M, Steentjes K, Aronica E, van Geel BM, Troost D. Concomitant CNS
pathology in a patient with amyotropic lateral sclerosis following poliomyelitis 
in childhood. Clin Neuropathol. 2011 May-Jun;30(3):111-7. PubMed PMID: 21545774.


1149: Debiasi RL. West nile virus neuroinvasive disease. Curr Infect Dis Rep.
2011 Aug;13(4):350-9. doi: 10.1007/s11908-011-0193-9. PubMed PMID: 21544522.


1150: Bostíková V, Smetana J, Bostík P, Chlíbek R, Splino M. [Polio news].
Epidemiol Mikrobiol Imunol. 2011 Feb;60(1):38-40. Czech. PubMed PMID: 21542234.


1151: Pernot HF, Lannem AM, Geers RP, Ruijters EF, Bloemendal M, Seelen HA.
Validity of the test-table-test for Nordic skiing for classification of
paralympic sit-ski sports participants. Spinal Cord. 2011 Aug;49(8):935-41. doi: 
10.1038/sc.2011.30. Epub 2011 May 3. PubMed PMID: 21537336.


1152: Monitoring progress towards global polio eradication: poliovirus
surveillance, 2009–2010. Wkly Epidemiol Rec. 2011 Apr 15;86(16):153-60. English, 
French. PubMed PMID: 21516632.


1153: Liu CC, Chou AH, Lien SP, Lin HY, Liu SJ, Chang JY, Guo MS, Chow YH, Yang
WS, Chang KH, Sia C, Chong P. Identification and characterization of a
cross-neutralization epitope of Enterovirus 71. Vaccine. 2011 Jun
10;29(26):4362-72. doi: 10.1016/j.vaccine.2011.04.010. Epub 2011 Apr 16. PubMed
PMID: 21501643.


1154: Dao TT, Marin F, Pouletaut P, Charleux F, Aufaure P, Ho Ba Tho MC.
Estimation of accuracy of patient-specific musculoskeletal modelling: case study 
on a post polio residual paralysis subject. Comput Methods Biomech Biomed Engin. 
2012;15(7):745-51. doi: 10.1080/10255842.2011.558086. Epub 2011 May 24. PubMed
PMID: 21491263.


1155: Centers for Disease Control and Prevention (CDC). Tracking progress toward 
global polio eradication--worldwide, 2009-2010. MMWR Morb Mortal Wkly Rep. 2011
Apr 15;60(14):441-5. PubMed PMID: 21490562.


1156: Tulchinsky T. Professor Natan Goldblum and the combined vaccination program
in Gaza. Am J Public Health. 2011 May;101(5):774-5; author reply 775. doi:
10.2105/AJPH.2010.300116. PubMed PMID: 21490330; PubMed Central PMCID:
PMC3076401.


1157: Mootha AK, Sen RK, Aggarwal S, Bali K, Saini R. Management of a neglected
femoral neck fracture in a limb affected by poliomyelitis - a case report. Hip
Int. 2011 Mar-Apr;21(2):267-9. doi: 10.5301/HIP.2011.6510. Epub 2011 Apr 4.
PubMed PMID: 21484748.


1158: Marks HM. The 1954 Salk poliomyelitis vaccine field trial. Clin Trials.
2011 Apr;8(2):224-34. doi: 10.1177/1740774511399110. PubMed PMID: 21478330.


1159: Outbreak news.Outbreak of poliomyelitis, Republic of the Congo, September
2010–February 2011. Wkly Epidemiol Rec. 2011 Apr 8;86(15):141-2. English, French.
PubMed PMID: 21476332.


1160: Performance of acute flaccid paralysis (AFP) surveillance and incidence of 
poliomyelitis,2010. Wkly Epidemiol Rec. 2011 Apr 1;86(14):136-40. English,
French. PubMed PMID: 21476331.


1161: Sakou II, Tsitsika AK, Papaevangelou V, Tzavela EC, Greydanus DE, Tsolia
MN. Vaccination coverage among adolescents and risk factors associated with
incomplete immunization. Eur J Pediatr. 2011 Nov;170(11):1419-26. doi:
10.1007/s00431-011-1456-z. Epub 2011 Apr 5. PubMed PMID: 21465121.


1162: Ashton R, Young SH. Immunization from a photographic perspective: the 1961 
polio trial in Nova Scotia. CMAJ. 2011 Apr 19;183(7):E356-60. doi:
10.1503/cmaj.110286. Epub 2011 Apr 4. PubMed PMID: 21464168; PubMed Central
PMCID: PMC3080542.


1163: Zhang J, Wang M, Liu WQ, Zhou JH, Chen HT, Ma LN, Ding YZ, Gu YX, Liu YS.
Analysis of codon usage and nucleotide composition bias in polioviruses. Virol J.
2011 Mar 30;8:146. doi: 10.1186/1743-422X-8-146. PubMed PMID: 21450075; PubMed
Central PMCID: PMC3079669.


1164: McEnery R. New commitments from public and private sectors to try to
eradicate polio. IAVI Rep. 2011 Jan-Feb;15(1):21-2. PubMed PMID: 21449507.


1165: Gajdos V, Soubeyrand B, Vidor E, Richard P, Boyer J, Sadorge C, Fiquet A.
Immunogenicity and safety of combined adsorbed low-dose diphtheria, tetanus and
inactivated poliovirus vaccine (REVAXIS (®)) versus combined diphtheria, tetanus 
and inactivated poliovirus vaccine (DT Polio (®)) given as a booster dose at 6
years of age. Hum Vaccin. 2011 May;7(5):549-56. Epub 2011 May 1. PubMed PMID:
21441781; PubMed Central PMCID: PMC3166496.


1166: Kapoor S. Rapidly emerging role of whole body vibration therapy in the
management of neurologic diseases besides polio. Arch Phys Med Rehabil. 2011
Apr;92(4):677; author reply 677-8. doi: 10.1016/j.apmr.2010.11.020. PubMed PMID: 
21440715.


1167: Kidd S, Goodson JL, Aramburu J, Morais A, Gaye A, Wannemuehler K,
Buffington J, Gerber S, Wassilak S, Uzicanin A. Poliomyelitis outbreaks in Angola
genetically linked to India: risk factors and implications for prevention of
outbreaks due to wild poliovirus importations. Vaccine. 2011 May
12;29(21):3760-6. doi: 10.1016/j.vaccine.2011.03.034. Epub 2011 Apr 6. PubMed
PMID: 21440639.


1168: Progress in interrupting wild poliovirus circulation in countries with
re-established transmission:Africa, 2009–2010. Wkly Epidemiol Rec. 2011 Mar
18;86(12):104-10. English, French. PubMed PMID: 21438439.


1169: First meeting of the GPEI Independent Monitoring Board. Wkly Epidemiol Rec.
2011 Mar 18;86(12):102-4. English, French. PubMed PMID: 21438438.


1170: Fares W, Rezig D, Seghier M, Ben Yahia A, Touzi H, Triki H. Phylogenetic
analysis of complete VP1 sequences of echoviruses 11 and 6: high genetic
diversity and circulation of genotypes with a wide geographical and temporal
range. J Med Microbiol. 2011 Jul;60(Pt 7):1017-25. doi: 10.1099/jmm.0.028795-0.
Epub 2011 Mar 24. PubMed PMID: 21436366.


1171: Emini EA, Fan HY. Immunological and Pharmacological Approaches to the
Control of Retroviral Infections. In: Coffin JM, Hughes SH, Varmus HE, editors.
Retroviruses. Cold Spring Harbor (NY): Cold Spring Harbor Laboratory Press; 1997.
PubMed PMID: 21433345.


1172: Seĭbil' VB, Malyshkina LP. [Poliomyelitis eradication is a visible unsolved
problem in the coming years]. Vopr Virusol. 2011 Jan-Feb;56(1):41-4. Russian.
PubMed PMID: 21427955.


1173: Patti AM. [From the goal of the global eradication of polio to the recent
epidemics: reflections on the present epidemiological situation and future
perspectives]. Ann Ig. 2010 Nov-Dec;22(6):521-37. Italian. PubMed PMID: 21425649.


1174: Pezzoli L, Tchio R, Dzossa AD, Ndjomo S, Takeu A, Anya B, Ticha J, Ronveaux
O, Lewis RF. Clustered lot quality assurance sampling: a tool to monitor
immunization coverage rapidly during a national yellow fever and polio
vaccination campaign in Cameroon, May 2009. Epidemiol Infect. 2012
Jan;140(1):14-26. doi: 10.1017/S0950268811000331. Epub 2011 Mar 22. PubMed PMID: 
21418714.


1175: Ghendon Y, Markushin S, Akopova I, Koptiaeva I, Krivtsov G. Chitosan as an 
adjuvant for poliovaccine. J Med Virol. 2011 May;83(5):847-52. doi:
10.1002/jmv.22030. PubMed PMID: 21412793.


1176: Centers for Disease Control and Prevention (CDC). Poliomyelitis
outbreak--Republic of the Congo, September 2010-February 2011. MMWR Morb Mortal
Wkly Rep. 2011 Mar 18;60(10):312-3. PubMed PMID: 21412213.


1177: Centers for Disease Control and Prevention (CDC). Progress toward
interrupting wild poliovirus circulation in countries with reestablished
transmission--Africa, 2009-2010. MMWR Morb Mortal Wkly Rep. 2011 Mar
18;60(10):306-11. PubMed PMID: 21412212.


1178: Troy SB, Ferreyra-Reyes L, Huang C, Mahmud N, Lee YJ, Canizales-Quintero S,
Flaster H, Báez-Saldaña R, García-García L, Maldonado Y. Use of a novel real-time
PCR assay to detect oral polio vaccine shedding and reversion in stool and sewage
samples after a mexican national immunization day. J Clin Microbiol. 2011
May;49(5):1777-83. doi: 10.1128/JCM.02524-10. Epub 2011 Mar 16. PubMed PMID:
21411577; PubMed Central PMCID: PMC3122635.


1179: Wassilak S, Pate MA, Wannemuehler K, Jenks J, Burns C, Chenoweth P, Abanida
EA, Adu F, Baba M, Gasasira A, Iber J, Mkanda P, Williams AJ, Shaw J, Pallansch
M, Kew O. Outbreak of type 2 vaccine-derived poliovirus in Nigeria: emergence and
widespread circulation in an underimmunized population. J Infect Dis. 2011 Apr
1;203(7):898-909. doi: 10.1093/infdis/jiq140. PubMed PMID: 21402542; PubMed
Central PMCID: PMC3068031.


1180: Nathanson N. Eradication of poliovirus: fighting fire with fire. J Infect
Dis. 2011 Apr 1;203(7):889-90. doi: 10.1093/infdis/jiq148. PubMed PMID: 21402539.


1181: Nau JY. [Poliomyelitis: why is it not eradicated?]. Rev Med Suisse. 2011
Jan 19;7(278):170-1. French. PubMed PMID: 21400953.


1182: Koroleva GA, Lukashev AN, Khudiakova LV, Mustafina AN, Lashkevich VA.
[Encephalomyelitis caused by enterovirus type 71 in children]. Vopr Virusol. 2010
Nov-Dec;55(6):4-10. Review. Russian. PubMed PMID: 21381332.


1183: Pliaka V, Filliponi ME, Kyriakopoulou Z, Ruether IG, Tsakogiannis D,
Gartzonika C, Levidiotou-Stefanou S, Markoulatos P. Retrospective molecular and
phenotypic analysis of poliovirus vaccine strains isolated in Greece. Clin
Microbiol Infect. 2011 Oct;17(10):1554-62. doi: 10.1111/j.1469-0691.2011.03470.x.
Epub 2011 Mar 7. PubMed PMID: 21375661.


1184: Racaniello V. An update on the African polio outbreak. Interview by Kathryn
Claiborn. J Clin Invest. 2011 Feb;121(2):460. PubMed PMID: 21370522; PubMed
Central PMCID: PMC3026756.


1185: Yagi K, Kano G, Shibata M, Sakamoto I, Matsui H, Imashuku S. Chlamydia
pneumoniae infection-related hemophagocytic lymphohistiocytosis and acute
encephalitis and poliomyelitis-like flaccid paralysis. Pediatr Blood Cancer. 2011
May;56(5):853-5. doi: 10.1002/pbc.22889. Epub 2010 Nov 5. PubMed PMID: 21370423.


1186: Global polio eradication initiative launches 2010-2012 Strategic Plan for
interrupting polio worldwide. Cent Eur J Public Health. 2010 Dec;18(4):185, 191. 
PubMed PMID: 21361099.


1187: Morris K. Babatunde Osotimehin: New Executive Director of UNFPA. Lancet.
2011 Feb 26;377(9767):711. doi: 10.1016/S0140-6736(11)60258-4. PubMed PMID:
21353892.


1188: Chen Z, Chumakov K, Dragunsky E, Kouiavskaia D, Makiya M, Neverov A,
Rezapkin G, Sebrell A, Purcell R. Chimpanzee-human monoclonal antibodies for
treatment of chronic poliovirus excretors and emergency postexposure prophylaxis.
J Virol. 2011 May;85(9):4354-62. doi: 10.1128/JVI.02553-10. Epub 2011 Feb 23.
PubMed PMID: 21345966; PubMed Central PMCID: PMC3126281.


1189: Hilgendorf I, Freund M, Jilg W, Einsele H, Gea-Banacloche J, Greinix H,
Halter J, Lawitschka A, Wolff D, Meisel R. Vaccination of allogeneic
haematopoietic stem cell transplant recipients: report from the international
consensus conference on clinical practice in chronic GVHD. Vaccine. 2011 Apr
5;29(16):2825-33. doi: 10.1016/j.vaccine.2011.02.018. Epub 2011 Feb 20. PubMed
PMID: 21345379.


1190: Panteleeva LG. [New guidelines for investigating and evaluating the
virucidal activity of disinfectants]. Gig Sanit. 2010 Sep-Oct;(5):36-9. Review.
Russian. PubMed PMID: 21344697.


1191: Haroche A. [Vaccination against poliomyelitis in France in question]. Rev
Infirm. 2011 Feb;(168):9. French. PubMed PMID: 21341438.


1192: do Nascimento DR. [Vaccination campaigns against poliomyelitis in Brazil
(1960-1990)]. Cien Saude Colet. 2011 Feb;16(2):501-11. Portuguese. PubMed PMID:
21340325.


1193: Bhattacharya S, Dasgupta R. Smallpox and polio eradication in India:
comparative histories and lessons for contemporary policy. Cien Saude Colet. 2011
Feb;16(2):433-44. PubMed PMID: 21340319.


1194: Chai T, Aseff JN, Halstead LS. Diaphragm dysfunction due to remote
poliomyelitis in a patient with unexplained dyspnea. PM R. 2011 Feb;3(2):179-82. 
doi: 10.1016/j.pmrj.2010.07.004. PubMed PMID: 21333958.


1195: Koopman FS, Uegaki K, Gilhus NE, Beelen A, de Visser M, Nollet F. Treatment
for postpolio syndrome. Cochrane Database Syst Rev. 2011 Feb 16;(2):CD007818.
doi: 10.1002/14651858.CD007818.pub2. Review. Update in: Cochrane Database Syst
Rev. 2015;5:CD007818. PubMed PMID: 21328301.


1196: Breman JG, de Quadros CA, Dowdle WR, Foege WH, Henderson DA, John TJ,
Levine MM. The role of research in viral disease eradication and elimination
programs: lessons for malaria eradication. PLoS Med. 2011 Jan 25;8(1):e1000405.
doi: 10.1371/journal.pmed.1000405. Review. PubMed PMID: 21311582; PubMed Central 
PMCID: PMC3026693.


1197: Crawford CL. No mystery about the polio outbreak. Science. 2011 Feb
11;331(6018):674. doi: 10.1126/science.331.6018.674-b. PubMed PMID: 21310985.


1198: Fincham JE. Poliomyelitis: the ghastly continuation of a global public
health menace. Am J Pharm Educ. 2010 Nov 10;74(9):175. PubMed PMID: 21301609;
PubMed Central PMCID: PMC2996765.


1199: Pendleton C, Dorsi MJ, Belzberg AJ, Cohen-Gadol AA, Quiñones-Hinojosa A.
"Can't walk nor raise arms to head": Harvey Cushing's surgical treatment of
poliomyelitis. Spine (Phila Pa 1976). 2012 Feb 15;37(4):330-3. doi:
10.1097/BRS.0b013e318212b56a. PubMed PMID: 21301395; PubMed Central PMCID:
PMC4696062.


1200: Valentini V, Terenzi V, Cassoni A, Battisti A, Della Monaca M, Malavasi R. 
Anterolateral thigh flap harvested from paralytic lower extremity in a patient
with late polio sequel. J Craniomaxillofac Surg. 2012 Jan;40(1):e5-7. doi:
10.1016/j.jcms.2011.01.005. Epub 2011 Feb 5. PubMed PMID: 21296588.


1201: Miller MA, Sentz JT. Vaccine-Preventable Diseases. In: Jamison DT, Feachem 
RG, Makgoba MW, Bos ER, Baingana FK, Hofman KJ, Rogo KO, editors. Disease and
Mortality in Sub-Saharan Africa. 2nd edition. Washington (DC): World Bank; 2006. 
Chapter 12.
PubMed PMID: 21290645.


1202: Zarocostas J. Gates and Cameron pledge new money to eradicate polio. BMJ.
2011 Feb 1;342:d706. doi: 10.1136/bmj.d706. PubMed PMID: 21285225.


1203: He AH, Wang H, Yang XH, Xu JY, Zhang HR, Huang LF. [Analysis of neutralized
antibody level of the poliomyelitis in healthy population in Fujian province].
Zhonghua Shi Yan He Lin Chuang Bing Du Xue Za Zhi. 2010 Oct;24(5):352-4. Chinese.
PubMed PMID: 21280322.


1204: Kang JH, Lin HC. Comorbidity profile of poliomyelitis survivors in a
Chinese population: a population-based study. J Neurol. 2011 Jun;258(6):1026-33. 
doi: 10.1007/s00415-010-5875-y. Epub 2011 Jan 30. PubMed PMID: 21279517.


1205: Cabello C F. [The roles that the environment, the sanitary conditions, the 
epidemiology and vaccines play in the challenge of infectious diseases]. Rev
Chilena Infectol. 2010 Dec;27(6):565-8; discussion 569. doi:
/S0716-10182010000700014. Epub 2011 Jan 7. Spanish. PubMed PMID: 21279298.


1206: Al-Rahamneh HQ, Eston RG. Prediction of peak oxygen consumption from the
ratings of perceived exertion during a graded exercise test and ramp exercise
test in able-bodied participants and paraplegic persons. Arch Phys Med Rehabil.
2011 Feb;92(2):277-83. doi: 10.1016/j.apmr.2010.10.017. PubMed PMID: 21272725.


1207: Sandberg A, Nandedkar SD, Stålberg E. Macro electromyography and motor unit
number index in the tibialis anterior muscle: differences and similarities in
characterizing motor unit properties in prior polio. Muscle Nerve. 2011
Mar;43(3):335-41. doi: 10.1002/mus.21878. Epub 2011 Jan 25. PubMed PMID:
21268028.


1208: Marchand-Janssen C, Loulergue P, Mouthon L, Mahr A, Blanche P, Deforges L, 
Lebon P, Cohen P, Pagnoux C, Le Guern V, Bienvenu B, Aouba A, Guillevin L, Launay
O. Patients with systemic inflammatory and autoimmune diseases are at risk of
vaccine-preventable illnesses. Rheumatology (Oxford). 2011 Jun;50(6):1099-105.
doi: 10.1093/rheumatology/keq422. Epub 2011 Jan 21. PubMed PMID: 21258052.


1209: Lehrnbecher T, Schubert R, Allwinn R, Dogan K, Koehl U, Grüttner HP.
Revaccination of children after completion of standard chemotherapy for acute
lymphoblastic leukaemia: a pilot study comparing different schedules. Br J
Haematol. 2011 Mar;152(6):754-7. doi: 10.1111/j.1365-2141.2010.08522.x. Epub 2011
Jan 20. PubMed PMID: 21250973.


1210: Medlin CA, Chowdhury M, Jamison DT, Measham A. Improving the Health of
Populations: Lessons of Experience. In: Jamison DT, Breman JG, Measham AR,
Alleyne G, Claeson M, Evans DB, Jha P, Mills A, Musgrove P, editors. Disease
Control Priorities in Developing Countries. 2nd edition. Washington (DC): World
Bank; 2006. Chapter 8.
PubMed PMID: 21250316.


1211: Harrison T, Stuifbergen A, Walker J, Scott T, Choban R. The meaning of
gender while aging with paralytic polio. J Gerontol Soc Work. 2011
Feb;54(2):138-58. doi: 10.1080/01634372.2010.529864. PubMed PMID: 21240713;
PubMed Central PMCID: PMC3076060.


1212: Warraich H. Pakistan: the final frontier for a polio-free world. Lancet.
2011 Jan 15;377(9761):207-8. doi: 10.1016/S0140-6736(11)60046-9. PubMed PMID:
21237398.


1213: Paul VK, Sachdev HS, Mavalankar D, Ramachandran P, Sankar MJ, Bhandari N,
Sreenivas V, Sundararaman T, Govil D, Osrin D, Kirkwood B. Reproductive health,
and child health and nutrition in India: meeting the challenge. Lancet. 2011 Jan 
22;377(9762):332-49. doi: 10.1016/S0140-6736(10)61492-4. Epub 2011 Jan 10. PubMed
PMID: 21227494; PubMed Central PMCID: PMC3341742.


1214: LaRocco SA. Post-polio syndrome: unraveling the mystery. Nursing. 2011
Feb;41(2):26-9; quiz 29-30. doi: 10.1097/01.NURSE.0000392917.84035.be. Review.
PubMed PMID: 21217533.


1215: Belalov IS, Isaeva OV, Lukashev AN. Recombination in hepatitis A virus:
evidence for reproductive isolation of genotypes. J Gen Virol. 2011 Apr;92(Pt
4):860-72. doi: 10.1099/vir.0.024786-0. Epub 2011 Jan 7. PubMed PMID: 21216988.


1216: Lee SY, Hwang HS, Kim JH, Kim HH, Lee HS, Chung EH, Park SE, Ma SH, Chang
JK, Guitton F, Ortiz E, Kang JH. Immunogenicity and safety of a combined
diphtheria, tetanus, acellular pertussis, and inactivated poliovirus vaccine
(DTaP-IPV) compared to separate administration of standalone DTaP and IPV
vaccines: a randomized, controlled study in infants in the Republic of Korea.
Vaccine. 2011 Feb 11;29(8):1551-7. doi: 10.1016/j.vaccine.2010.12.094. Epub 2011 
Jan 6. PubMed PMID: 21215828.


1217: Enserink M. Global public health. What's next for disease eradication?
Science. 2010 Dec 24;330(6012):1736-9. doi: 10.1126/science.330.6012.1736. PubMed
PMID: 21205646.


1218: Roberts L. Infectious disease. Polio outbreak breaks the rules. Science.
2010 Dec 24;330(6012):1730-1. doi: 10.1126/science.330.6012.1730. PubMed PMID:
21205642.


1219: Pomfret TC, Gagnon JM Jr, Gilchrist AT. Quadrivalent human papillomavirus
(HPV) vaccine: a review of safety, efficacy, and pharmacoeconomics. J Clin Pharm 
Ther. 2011 Feb;36(1):1-9. doi: 10.1111/j.1365-2710.2009.01150.x. Review. PubMed
PMID: 21198715.


1220: Massele AY, Mashalla YJ, Kayombo EJ, Mwaiselage JD, Mwamba NE, Kaniki I.
Reducing therapeutic injection overuse through patients-prescribers interaction
group discussions in Kinondoni District, Dar es Salaam, Tanzania. Tanzan J Health
Res. 2011 Jan;13(1):69-73. PubMed PMID: 24409650.


1221: Tejeda Fuentes A, de Armas López J, Silva Sosa M, Alemañy Bueno N,
Carmenate García A, García González G, Díaz González M, Resik Aguirre S.
[Reactogenicity associated to the intradermally administered inactivated
poliovirus vaccine with a needle-free injector]. Rev Cubana Med Trop. 2011
Jan-Apr;63(1):38-43. Spanish. PubMed PMID: 23437535.


1222: Joseph N, Subba Sh, Nelliyanil M, Kotian S, Haridath A, N K, Attavar S, P
P, Rane D, H C, J H. A study of the knowledge and attitude towards pulse polio
immunization in semi urban areas of South India. Australas Med J. 2011;4(2):81-6.
doi: 10.4066/AMJ.2011.532. Epub 2011 Feb 28. PubMed PMID: 23386884; PubMed
Central PMCID: PMC3562928.


1223: Shishov AS, Saĭfullin MA, Shakarian AK, Ivanova OE, Sachkova IIu. [A case
of poliovirus infection caused by a wild strain in the adult patient]. Zh Nevrol 
Psikhiatr Im S S Korsakova. 2011;111(10 Pt 1):77-80. Russian. PubMed PMID:
22500321.


1224: Billiau A. [Piet de Somer, the University of Leuven and the Belgium
poliovaccine in 1956-57]. Verh K Acad Geneeskd Belg. 2011;73(3-4):189-250. Dutch.
PubMed PMID: 22482197.


1225: Cho HK, Lee NY, Lee H, Kim HS, Seo JW, Hong YM, Lee SJ, Lee SW, Cheon DS,
Hong JY, Kang BH, Kim JH, Kim KH. Enterovirus 71-associated hand, foot and mouth 
diseases with neurologic symptoms, a university hospital experience in Korea,
2009. Korean J Pediatr. 2010 May;53(5):639-43. doi: 10.3345/kjp.2010.53.5.639.
Epub 2010 May 31. PubMed PMID: 21189930; PubMed Central PMCID: PMC2994124.


1226: Kim KH. Enterovirus 71 infection: An experience in Korea, 2009. Korean J
Pediatr. 2010 May;53(5):616-22. doi: 10.3345/kjp.2010.53.5.616. Epub 2010 May 31.
PubMed PMID: 21189926; PubMed Central PMCID: PMC2994121.


1227: Murray KO, Mertens E, Despres P. West Nile virus and its emergence in the
United States of America. Vet Res. 2010 Nov-Dec;41(6):67. Review. PubMed PMID:
21188801; PubMed Central PMCID: PMC2913730.


1228: Levenbook I. The role of non-human primates in the neurological safety of
live viral vaccines (review). Biologicals. 2011 Jan;39(1):1-8. doi:
10.1016/j.biologicals.2010.11.003. Epub 2010 Dec 22. Review. PubMed PMID:
21183358.


1229: Arita M, Kojima H, Nagano T, Okabe T, Wakita T, Shimizu H.
Phosphatidylinositol 4-kinase III beta is a target of enviroxime-like compounds
for antipoliovirus activity. J Virol. 2011 Mar;85(5):2364-72. doi:
10.1128/JVI.02249-10. Epub 2010 Dec 22. PubMed PMID: 21177810; PubMed Central
PMCID: PMC3067798.


1230: Östlund G, Wahlin Å, Sunnerhagen KS, Borg K. Post polio syndrome: fatigued 
patients a specific subgroup? J Rehabil Med. 2011 Jan;43(1):39-45. doi:
10.2340/16501977-0634. PubMed PMID: 21174052.


1231: Halawa EF, Ahmed D, Nada MA. Guillain-Barré syndrome as a prominent cause
of childhood acute flaccid paralysis in post polio eradication era in Egypt. Eur 
J Paediatr Neurol. 2011 May;15(3):241-6. doi: 10.1016/j.ejpn.2010.11.008. Epub
2010 Dec 18. PubMed PMID: 21169042.


1232: Sierra RJ, Schoeniger SR, Millis M, Ganz R. Periacetabular osteotomy for
containment of the nonarthritic dysplastic hip secondary to poliomyelitis. J Bone
Joint Surg Am. 2010 Dec 15;92(18):2917-23. doi: 10.2106/JBJS.I.00753. PubMed
PMID: 21159992.


1233: Rajput M, Sharma L. The threat of vaccine associated poliomyelitis in
India: medicolegal issues involved. Hum Vaccin. 2010 Dec;6(12):1071-5. Epub 2010 
Dec 1. PubMed PMID: 21157179.


1234: Centers for Disease Control and Prevention (CDC). Progress toward
poliomyelitis eradication --- India, January 2009-October 2010. MMWR Morb Mortal 
Wkly Rep. 2010 Dec 10;59(48):1581-5. PubMed PMID: 21150866.


1235: Alvarez A, Kremer R, Weiss DR, Benedetti A, Haziza M, Trojan DA. Response
of postpoliomyelitis patients to bisphosphonate treatment. PM R. 2010
Dec;2(12):1094-103. doi: 10.1016/j.pmrj.2010.08.009. PubMed PMID: 21145521.


1236: Grard G, Drexler JF, Lekana-Douki S, Caron M, Lukashev A, Nkoghe D,
Gonzalez JP, Drosten C, Leroy E. Type 1 wild poliovirus and putative enterovirus 
109 in an outbreak of acute flaccid paralysis in Congo, October-November 2010.
Euro Surveill. 2010 Nov 25;15(47). pii: 19723. PubMed PMID: 21144443.


1237: Eggers M, Terletskaia-Ladwig E, Rabenau HF, Doerr HW, Diedrich S, Enders G,
Enders M. Immunity status of adults and children against poliomyelitis virus type
1 strains CHAT and Sabin (LSc-2ab) in Germany. BMC Infect Dis. 2010 Dec 9;10:347.
doi: 10.1186/1471-2334-10-347. PubMed PMID: 21143885; PubMed Central PMCID:
PMC3022830.


1238: Performance of acute flaccid paralysis (AFP) surveillance and incidence of 
poliomyelitis, 2010. Wkly Epidemiol Rec. 2010 Dec 10;85(50):503-7. English,
French. PubMed PMID: 21141639.


1239: Progress towards eradicating poliomyelitis in India, January 2009 – October
2010. Wkly Epidemiol Rec. 2010 Dec 10;85(50):497-503. English, French. PubMed
PMID: 21141638.


1240: Nossal GJ. Recent trends in global immunisation. Adv Exp Med Biol.
2011;697:9-16. doi: 10.1007/978-1-4419-7185-2_2. PubMed PMID: 21120716.


1241: Quoc Cuong H, Schlumberger M, Garba Tchang S, Ould Cheikh D, Savès M,
Mallah B, Demtilo Attilo J, Ngangro Mosurel N, Gamatié Y. [Evaluation of the
lifetime of nail markings during polio vaccinations in Chad]. Sante. 2010
Jul-Sep;20(3):143-8. doi: 10.1684/san.2010.0201. Epub 2010 Dec 1. French. PubMed 
PMID: 21118787.


1242: Martin J. Detection and characterization of polioviruses. Methods Mol Biol.
2011;665:233-56. doi: 10.1007/978-1-60761-817-1_14. PubMed PMID: 21116805.


1243: Lapin BA, Chikobava MG. Epidemiology of SV-40 simian virus in different
regions of the Russian federation. Bull Exp Biol Med. 2009 Dec;148(6):924-6.
PubMed PMID: 21116508.


1244: Heymann DL, Fine PE, Griffiths UK, Hall AJ, Mounier-Jack S. Measles
eradication: past is prologue. Lancet. 2010 Nov 20;376(9754):1719-20. doi:
10.1016/S0140-6736(10)61934-4. PubMed PMID: 21093636.


1245: Arya SC, Agarwal N. Apropos 'Monitoring of poliovirus neutralizing
antibodies in São Paulo State, Brazil'. Trans R Soc Trop Med Hyg. 2011
Feb;105(2):118; author reply 118-20. doi: 10.1016/j.trstmh.2010.10.005. Epub 2010
Nov 18. PubMed PMID: 21093002.


1246: Roberts JA, Hobday L, Polychronopoulos S, Ibrahim A, Thorley BR. Annual
report of the Australian National Poliovirus Reference Laboratory, 2009. Commun
Dis Intell Q Rep. 2010 Sep;34(3):277-84. PubMed PMID: 21090182.


1247: Hoppitt T, Pall H, Calvert M, Gill P, Yao G, Ramsay J, James G, Conduit J, 
Sackley C. A systematic review of the incidence and prevalence of long-term
neurological conditions in the UK. Neuroepidemiology. 2011;36(1):19-28. doi:
10.1159/000321712. Epub 2010 Nov 17. Review. PubMed PMID: 21088431; PubMed
Central PMCID: PMC2997442.


1248: Lukashev AN, Ivanova OE, Khudiakova LV. [Social and economic significance
of enterovirus infection and its role in etiologic structure of infectious
diseases in the world]. Zh Mikrobiol Epidemiol Immunobiol. 2010
Sep-Oct;(5):113-20. Review. Russian. PubMed PMID: 21061587.


1249: Agol VI, Gmyl AP. Viral security proteins: counteracting host defences. Nat
Rev Microbiol. 2010 Dec;8(12):867-78. doi: 10.1038/nrmicro2452. Epub 2010 Nov 9. 
PubMed PMID: 21060318.


1250: Arya SC, Agarwal N. Polio immunity in Ontario. CMAJ. 2010 Nov
9;182(16):1762-3. doi: 10.1503/cmaj.110-2122. PubMed PMID: 21059787; PubMed
Central PMCID: PMC2972333.


1251: Hafiji J, Bhogal B, Rytina E, Burrows NP. Bullous pemphigoid in infancy
developing after the first vaccination. Clin Exp Dermatol. 2010 Dec;35(8):940-1. 
doi: 10.1111/j.1365-2230.2010.03839.x. PubMed PMID: 21054491.


1252: Zhang Y, Yan D, Zhu S, Wen N, Li L, Wang H, Liu J, Ye X, Ding Z, Wang D,
Zhu H, Chen L, Hou X, An H, Liang X, Luo H, Kew O, Xu W. Type 2 vaccine-derived
poliovirus from patients with acute flaccid paralysis in china: current
immunization strategy effectively prevented its sustained transmission. J Infect 
Dis. 2010 Dec 15;202(12):1780-8. doi: 10.1086/657410. Epub 2010 Nov 4. PubMed
PMID: 21050127.


1253: Centers for Disease Control and Prevention (CDC). Outbreaks following wild 
poliovirus importations --- Europe, Africa, and Asia, January 2009-September
2010. MMWR Morb Mortal Wkly Rep. 2010 Nov 5;59(43):1393-9. PubMed PMID: 21048560.


1254: Vashishtha VM, Kalra A, John TJ, Thacker N, Agarwal A, Ugra D; Polio
Eradication Committee. Recommendations of National Consultative Meeting on Polio 
Eradication, 2010; Polio Eradication Committee, Indian Academy of Pediatrics
(IAP). Indian Pediatr. 2010 Sep;47(9):749-51. PubMed PMID: 21048255.


1255: Zarocostas J. Mass immunisation campaign against polio in Africa reports
"high coverage". BMJ. 2010 Nov 3;341:c6222. doi: 10.1136/bmj.c6222. PubMed PMID: 
21047894.


1256: Davies P. Attitudes to healthcare--then and now. BMJ. 2010 Nov 3;341:c6205.
doi: 10.1136/bmj.c6205. PubMed PMID: 21047892.


1257: Plotkin SA. Poliovirus vaccine and vaccine-derived polioviruses. N Engl J
Med. 2010 Nov 4;363(19):1870; author reply 1870-1. doi: 10.1056/NEJMc1009551#SA1.
PubMed PMID: 21047242.


1258: Shulman LM, Manor Y, Sofer D. Poliovirus vaccine and vaccine-derived
polioviruses. N Engl J Med. 2010 Nov 4;363(19):1870; author reply 1870-1. doi:
10.1056/NEJMc1009551#SA2. PubMed PMID: 21047241.


1259: Yüksek M, Ikincioğullari A, Doğu F, Elhan A, Yüksek N, Reisli I, Babacan E.
Primary immune deficiency disease awareness among a group of Turkish physicians. 
Turk J Pediatr. 2010 Jul-Aug;52(4):372-7. PubMed PMID: 21043382.


1260: Greene BR, McGrath D, O'Neill R, O'Donovan KJ, Burns A, Caulfield B. An
adaptive gyroscope-based algorithm for temporal gait analysis. Med Biol Eng
Comput. 2010 Dec;48(12):1251-60. doi: 10.1007/s11517-010-0692-0. Epub 2010 Nov 2.
PubMed PMID: 21042951.


1261: Health conditions for travellers to Saudi Arabia for the pilgrimage to
Mecca (Hajj). Wkly Epidemiol Rec. 2010 Oct 22;85(43):425-8. English, French.
PubMed PMID: 21038714.


1262: Wolkon A, Vanden Eng JL, Morgah K, Eliades MJ, Thwing J, Terlouw DJ, Takpa 
V, Dare A, Sodahlon YK, Doumanou Y, Hightower AW, Lama M, Thawani N, Slutsker L, 
Hawley WA. Rapid scale-up of long-lasting insecticide-treated bed nets through
integration into the national immunization program during child health week in
Togo, 2004. Am J Trop Med Hyg. 2010 Nov;83(5):1014-9. doi:
10.4269/ajtmh.2010.09-0599. PubMed PMID: 21036829; PubMed Central PMCID:
PMC2963961.


1263: Bickerstaffe A, Beelen A, Nollet F. Circumstances and consequences of falls
in polio survivors. J Rehabil Med. 2010 Nov;42(10):908-15. doi:
10.2340/16501977-0620. PubMed PMID: 21031286.


1264: Duintjer Tebbens RJ, Pallansch MA, Cochi SL, Wassilak SG, Linkins J, Sutter
RW, Aylward RB, Thompson KM. Economic analysis of the global polio eradication
initiative. Vaccine. 2010 Dec 16;29(2):334-43. doi:
10.1016/j.vaccine.2010.10.026. Epub 2010 Oct 26. PubMed PMID: 21029809.


1265: Sutter RW, John TJ, Jain H, Agarkhedkar S, Ramanan PV, Verma H, Deshpande
J, Singh AP, Sreevatsava M, Malankar P, Burton A, Chatterjee A, Jafari H, Aylward
RB. Immunogenicity of bivalent types 1 and 3 oral poliovirus vaccine: a
randomised, double-blind, controlled trial. Lancet. 2010 Nov 13;376(9753):1682-8.
doi: 10.1016/S0140-6736(10)61230-5. Epub 2010 Oct 25. PubMed PMID: 20980048.


1266: Crawford NW, Buttery JP. Poliomyelitis eradication: another step forward.
Lancet. 2010 Nov 13;376(9753):1624-5. doi: 10.1016/S0140-6736(10)61427-4. Epub
2010 Oct 25. PubMed PMID: 20980047.


1267: Nathanson N, Kew OM. From emergence to eradication: the epidemiology of
poliomyelitis deconstructed. Am J Epidemiol. 2010 Dec 1;172(11):1213-29. doi:
10.1093/aje/kwq320. Epub 2010 Oct 26. Review. PubMed PMID: 20978089; PubMed
Central PMCID: PMC2991634.


1268: Moniuszko A, Pancewicz SA, Czupryna P, Grygorczuk S, Kondrusik M, Zajkowska
J. [Diagnostics of selected viral infections of central nervous system]. Przegl
Epidemiol. 2010;64(3):355-60. Review. Polish. PubMed PMID: 20976946.


1269: Mazurowska-Magdzik W, Bucholc B, Janaszek-Seydlitz W, Szkoda T, Magdzik W. 
[Problems of prevention and control of poliomyelitis in Poland]. Przegl
Epidemiol. 2010;64(3):341-7. Polish. PubMed PMID: 20976944.


1270: Chen D, Chen J, Liu F, Jiang Y. Tibial lengthening using a humeral
intramedullary nail combined with a single-plane external fixator for leg
discrepancy in sequelae of poliomyelitis. J Pediatr Orthop B. 2011
Mar;20(2):84-8. doi: 10.1097/BPB.0b013e328340a7ea. PubMed PMID: 20975588.


1271: Pliaka V, Achilleos C, Kyriakopoulou Z, Tsakogiannis D, Ruether IG,
Gartzonica C, Levidiotou-Stefanou S, Markoulatos P. Determination of antigenic
properties of vaccine derived poliovirus strains. Vaccine. 2010 Dec
10;29(1):26-33. doi: 10.1016/j.vaccine.2010.10.028. Epub 2010 Oct 23. PubMed
PMID: 20974307.


1272: Ooi MH, Wong SC, Lewthwaite P, Cardosa MJ, Solomon T. Clinical features,
diagnosis, and management of enterovirus 71. Lancet Neurol. 2010
Nov;9(11):1097-105. doi: 10.1016/S1474-4422(10)70209-X. Review. PubMed PMID:
20965438.


1273: Garozzo A, Stivala A, Tempera G, Castro A. Antipoliovirus activity and
mechanism of action of 3-methylthio-5-phenyl-4-isothiazolecarbonitrile. Antiviral
Res. 2010 Dec;88(3):325-8. doi: 10.1016/j.antiviral.2010.10.003. Epub 2010 Oct
16. PubMed PMID: 20955736.


1274: Abdel-Mannan OA, Harris MJ, Parker JA, Aly GS, El-Sayed NM. Testing
clinical surveillance of acute flaccid paralysis in Egypt post-eradication of
poliomyelitis. Trop Med Int Health. 2010 Nov;15(11):1395-400. doi:
10.1111/j.1365-3156.2010.02636.x. Epub 2010 Oct 8. PubMed PMID: 20955500.


1275: Bordes J, Gaillard PE, Lacroix G, Palmier B. Spinal anaesthesia guided by
computed tomography scan in a patient with severe post-polio sequelae. Br J
Anaesth. 2010 Nov;105(5):702-3. doi: 10.1093/bja/aeq280. PubMed PMID: 20952435.


1276: Pfeiffer JK. Innate host barriers to viral trafficking and population
diversity: lessons learned from poliovirus. Adv Virus Res. 2010;77:85-118. doi:
10.1016/B978-0-12-385034-8.00004-1. Review. PubMed PMID: 20951871; PubMed Central
PMCID: PMC3234684.


1277: Leming MK, Breyer MJ. Renal failure in a patient with postpolio syndrome
and a normal creatinine level. Am J Emerg Med. 2012 Jan;30(1):247.e1-3. doi:
10.1016/j.ajem.2010.07.026. Epub 2010 Oct 14. PubMed PMID: 20950983.


1278: Movitz C, Bergström T, Borg K, Hellstrand K, Lycke E, Lycke J. Leukocyte
myeloperoxidase and pathogenesis of the post-polio syndrome. Scand J Infect Dis. 
2010 Dec;42(11-12):958-60. doi: 10.3109/00365548.2010.524663. Epub 2010 Oct 18.
PubMed PMID: 20950216.


1279: Shimizu H. [Laboratory diagnosis of poliovirus]. Nihon Rinsho. 2010 Jun;68 
Suppl 6:422-6. Japanese. PubMed PMID: 20942094.


1280: Al-Rahamneh HQ, Eston RG. The validity of predicting peak oxygen uptake
from a perceptually guided graded exercise test during arm exercise in paraplegic
individuals. Spinal Cord. 2011 Mar;49(3):430-4. doi: 10.1038/sc.2010.139. Epub
2010 Oct 12. PubMed PMID: 20938452.


1281: Paciaroni M, Cittadini E, Bogousslavsky J. Great careers: Cornil, Bouchard,
Bourneville and Proust. Front Neurol Neurosci. 2011;29:61-70. doi:
10.1159/000321777. Epub 2010 Oct 7. PubMed PMID: 20938147.


1282: Staat MA, Stadler LP, Donauer S, Trehan I, Rice M, Salisbury S. Serologic
testing to verify the immune status of internationally adopted children against
vaccine preventable diseases. Vaccine. 2010 Nov 23;28(50):7947-55. doi:
10.1016/j.vaccine.2010.09.069. Epub 2010 Oct 29. PubMed PMID: 20937322; PubMed
Central PMCID: PMC2991403.


1283: Adhikari NK, Fowler RA, Bhagwanjee S, Rubenfeld GD. Critical care and the
global burden of critical illness in adults. Lancet. 2010 Oct
16;376(9749):1339-46. doi: 10.1016/S0140-6736(10)60446-1. Epub 2010 Oct 11.
Review. PubMed PMID: 20934212.


1284: Tafuri S, Prato R. Re: Immunity against poliomyelitis in refugees in Italy.
J Travel Med. 2010 Sep-Oct;17(5):360-1. doi: 10.1111/j.1708-8305.2010.00447_2.x. 
PubMed PMID: 20920062.


1285: Zanetti AR, Romanò L, Giambi C, Pavan A, Carnelli V, Baitelli G, Malchiodi 
G, Valerio E, Barale A, Marchisio MA, Montù D, Tozzi AE, D'Ancona F; study group.
Hepatitis B immune memory in children primed with hexavalent vaccines and given
monovalent booster vaccines: an open-label, randomised, controlled, multicentre
study. Lancet Infect Dis. 2010 Nov;10(11):755-61. doi:
10.1016/S1473-3099(10)70195-X. Epub 2010 Sep 29. PubMed PMID: 20884297.


1286: Franco-Paredes C. Reconstructing the past of poliovirus eradication
efforts. Lancet Infect Dis. 2010 Oct;10(10):660-1. doi:
10.1016/S1473-3099(10)70193-6. PubMed PMID: 20883962.


1287: Asahina N, Matsunami Y, Sueda K, Shiraishi H, Saitoh S. Vaccine-associated 
paralytic poliomyelitis in a non-immunocompromised infant. Pediatr Int. 2010
Oct;52(5):838-41. doi: 10.1111/j.1442-200X.2010.03132.x. PubMed PMID: 20880307.


1288: Memish ZA. Health conditions for travelers to Saudi Arabia for (Hajj) for
the year 1431H/2010. J Infect Public Health. 2010;3(3):92-4. doi:
10.1016/j.jiph.2010.09.002. PubMed PMID: 20869667.


1289: Larnaudie S, Guiso N, Baptiste C, Desaint C, Desforges L, Lebon P,
Soubeyrand B, Launay O. Humoral immunity of dTap-IPV vaccine (REPEVAX®)
administered one month after dT-IPV vaccine (REVAXIS®) in adults with unknown
vaccination history. Hum Vaccin. 2010 Oct;6(10):829-34. doi:
10.4161/hv.6.10.12582. Epub 2010 Oct 1. PubMed PMID: 20864810.


1290: Blum N, Katz E, Fee E. Professor Natan Goldblum: the pioneer producer of
the inactivated poliomyelitis vaccine in Israel. Am J Public Health. 2010
Nov;100(11):2074-5. doi: 10.2105/AJPH.2010.192922. Epub 2010 Sep 23. PubMed PMID:
20864699; PubMed Central PMCID: PMC2951960.


1291: Brisac C, Téoulé F, Autret A, Pelletier I, Colbère-Garapin F, Brenner C,
Lemaire C, Blondel B. Calcium flux between the endoplasmic reticulum and
mitochondrion contributes to poliovirus-induced apoptosis. J Virol. 2010
Dec;84(23):12226-35. doi: 10.1128/JVI.00994-10. Epub 2010 Sep 22. PubMed PMID:
20861253; PubMed Central PMCID: PMC2976416.


1292: Shimizu H. [The lost decade of global polio eradication and moving
forward]. Uirusu. 2010 Jun;60(1):49-58. Review. Japanese. PubMed PMID: 20848864.


1293: Shephard RJ. Development of the discipline of exercise immunology. Exerc
Immunol Rev. 2010;16:194-222. PubMed PMID: 20839500.


1294: Afghanistan first in world to use new vaccine against polio. Critical step 
as global eradication effort faces entrenched challenges. Neurosciences (Riyadh).
2010 Jul;15(3):223-4. PubMed PMID: 20831038.


1295: Performance of acute flaccid paralysis (AFP) surveillance and incidence of 
poliomyelitis,2010. Wkly Epidemiol Rec. 2010 Sep 10;85(37):362-4. English,
French. PubMed PMID: 20830855.


1296: Burger H, Franchignoni F, Puzic N, Giordano A. Psychometric properties of
the Fatigue Severity Scale in polio survivors. Int J Rehabil Res. 2010
Dec;33(4):290-7. doi: 10.1097/MRR.0b013e32833d6efb. PubMed PMID: 20827214.


1297: Voelker R. Have polio-free countries lost sight of need to keep vaccination
rates high? JAMA. 2010 Sep 8;304(10):1056. doi: 10.1001/jama.2010.1288. PubMed
PMID: 20823428.


1298: King A. Ontario immunization rate for polio. CMAJ. 2010 Sep
7;182(12):1331-2. doi: 10.1503/cmaj.110-2094. PubMed PMID: 20823185; PubMed
Central PMCID: PMC2934808.


1299: Pliaka V, Kyriakopoulou Z, Tsakogiannis D, Ruether IG, Gartzonika C,
Levidiotou-Stefanou S, Krikelis A, Markoulatos P. Correlation of mutations and
recombination with growth kinetics of poliovirus vaccine strains. Eur J Clin
Microbiol Infect Dis. 2010 Dec;29(12):1513-23. doi: 10.1007/s10096-010-1033-9.
Epub 2010 Sep 5. PubMed PMID: 20820837.


1300: Cavalli A, Bamba SI, Traore MN, Boelaert M, Coulibaly Y, Polman K, Pirard
M, Van Dormael M. Interactions between Global Health Initiatives and country
health systems: the case of a neglected tropical diseases control program in
Mali. PLoS Negl Trop Dis. 2010 Aug 17;4(8):e798. doi:
10.1371/journal.pntd.0000798. PubMed PMID: 20808908; PubMed Central PMCID:
PMC2923152.


1301: Brogårdh C, Flansbjer UB, Lexell J. No effects of whole-body vibration
training on muscle strength and gait performance in persons with late effects of 
polio: a pilot study. Arch Phys Med Rehabil. 2010 Sep;91(9):1474-7. doi:
10.1016/j.apmr.2010.06.024. PubMed PMID: 20801271.


1302: Andrews N, Stowe J, Wise L, Miller E. Post-licensure comparison of the
safety profile of diphtheria/tetanus/whole cell pertussis/haemophilus influenza
type b vaccine and a 5-in-1 diphtheria/tetanus/acellular pertussis/haemophilus
influenza type b/polio vaccine in the United Kingdom. Vaccine. 2010 Oct
18;28(44):7215-20. doi: 10.1016/j.vaccine.2010.08.062. Epub 2010 Aug 26. PubMed
PMID: 20800702.


1303: Dhillon S. Spotlight on DTPa-HBV-IPV/Hib Vaccine (Infanrix hexa). BioDrugs.
2010 Oct 1;24(5):299-302. doi: 10.2165/11206690-000000000-00000. Review. PubMed
PMID: 20795752.


1304: Zieliński A, Czarkowski MP. [Infectious diseases in Poland in 2008]. Przegl
Epidemiol. 2010;64(2):151-8. Polish. PubMed PMID: 20731212.


1305: Silva TM, Moreira GA, Quadros AA, Pradella-Hallinan M, Tufik S, Oliveira
AS. Analysis of sleep characteristics in post-polio syndrome patients. Arq
Neuropsiquiatr. 2010 Aug;68(4):535-40. PubMed PMID: 20730305.


1306: Haddad-Boubaker S, Rezq M, Smeo MN, Ben Yahia A, Abudher A, Slim A, Ben
Ghorbel M, Ahmed H, Rota P, Triki H. Genetic characterization of clade B measles 
viruses isolated in Tunisia and Libya 2002-2009 and a proposed new subtype within
the B3 genotype. Virus Res. 2010 Nov;153(2):258-64. doi:
10.1016/j.virusres.2010.08.011. Epub 2010 Aug 20. PubMed PMID: 20728482.


1307: Bridgens R, Sturman S, Davidson C; British Polio Fellowship's Expert Panel.
Post-polio syndrome--polio's legacy. Clin Med (Lond). 2010 Jun;10(3):213-4.
PubMed PMID: 20726444.


1308: Xia W, Li L. [Review of the studies on primary immunodeficiency disorder
and vaccine-derived poliovirus]. Zhongguo Yi Miao He Mian Yi. 2010
Jun;16(3):279-82, 292. Review. Chinese. PubMed PMID: 20726276.


1309: Guo SH, Tao H, Ying ZF. [Study on safety and immunogenicity of oral
poliomyelitis attenuated live vaccine (human diploid cell)]. Zhongguo Yi Miao He 
Mian Yi. 2010 Jun;16(3):193-6. Chinese. PubMed PMID: 20726255.


1310: Completion of national laboratory inventories for wild poliovirus
containment: WHO Region of the Americas, March 2010. Wkly Epidemiol Rec. 2010 Aug
20;85(34):329-33. English, French. PubMed PMID: 20726171.


1311: Juskewitch JE, Tapia CJ, Windebank AJ. Lessons from the Salk polio vaccine:
methods for and risks of rapid translation. Clin Transl Sci. 2010 Aug;3(4):182-5.
doi: 10.1111/j.1752-8062.2010.00205.x. PubMed PMID: 20718820; PubMed Central
PMCID: PMC2928990.


1312: Chopra S, Adhikari K, Agarwal N, Suri V, Sikka P. Kyphoscoliosis
complicating pregnancy: maternal and neonatal outcome. Arch Gynecol Obstet. 2011 
Aug;284(2):295-7. doi: 10.1007/s00404-010-1638-3. Epub 2010 Aug 14. PubMed PMID: 
20711597.


1313: WHO Publication. Polio vaccines and polio immunization in the
pre-eradication era: WHO position paper--recommendations. Vaccine. 2010 Oct
8;28(43):6943-4. doi: 10.1016/j.vaccine.2010.08.023. Epub 2010 Aug 13. PubMed
PMID: 20709003.


1314: Luchs A, Cilli A, Russo DH, Costa FF, Carmona Rde C, Timenetsky Mdo C.
Monitoring of poliovirus neutralizing antibodies in São Paulo State, Brazil.
Trans R Soc Trop Med Hyg. 2010 Sep;104(9):625-7. doi:
10.1016/j.trstmh.2010.05.004. Epub 2010 Jun 17. PubMed PMID: 20708125.


1315: Murphy JF. Trends in cancer immunotherapy. Clin Med Insights Oncol. 2010
Jul 14;4:67-80. PubMed PMID: 20703326; PubMed Central PMCID: PMC2918361.


1316: Centers for Disease Control and Prevention (CDC). Completion of national
laboratory inventories for wild poliovirus containment --- region of the
Americas, March 2010. MMWR Morb Mortal Wkly Rep. 2010 Aug 13;59(31):985-8. PubMed
PMID: 20703206.


1317: Steele AD, Reynders J, Scholtz F, Bos P, de Beer MC, Tumbo J, Van der Merwe
CF, Delem A, De Vos B. Comparison of 2 different regimens for reactogenicity,
safety, and immunogenicity of the live attenuated oral rotavirus vaccine RIX4414 
coadministered with oral polio vaccine in South African infants. J Infect Dis.
2010 Sep 1;202 Suppl:S93-100. doi: 10.1086/653550. PubMed PMID: 20684724.


1318: Liew F, Ang LW, Cutter J, James L, Goh KT. Evaluation on the effectiveness 
of the national childhood immunisation programme in Singapore, 1982-2007. Ann
Acad Med Singapore. 2010 Jul;39(7):532-10. PubMed PMID: 20697671.


1319: Porras MI, Báguena MJ, Ballester R. Spain and the international scientific 
conferences on polio, 1940s-1960s. Dynamis. 2010;30:91-118. PubMed PMID:
20695166.


1320: Pavone P, Longo MR, Scalia F, Polosa R, Kira J, Falsaperla R. Recurrent
Hopkin's syndrome: a case report and review of the literature. J Neurol Sci. 2010
Oct 15;297(1-2):89-91. doi: 10.1016/j.jns.2010.07.005. Epub 2010 Aug 7. Review.
Erratum in: J Neurol Sci. 2011 Apr 15;303(1-2):150. Piero, Pavone [corrected to
Pavone, Piero]. PubMed PMID: 20692673.


1321: Skern T. 100 years poliovirus: from discovery to eradication. A meeting
report. Arch Virol. 2010 Sep;155(9):1371-81. doi: 10.1007/s00705-010-0778-x. Epub
2010 Aug 4. PubMed PMID: 20683737.


1322: Pierini D, Stuifbergen AK. Psychological resilience and depressive symptoms
in older adults diagnosed with post-polio syndrome. Rehabil Nurs. 2010
Jul-Aug;35(4):167-75. PubMed PMID: 20681392; PubMed Central PMCID: PMC3432643.


1323: Boone AC, Susta L, Rech RR, Steffens RC, Howerth EW. Pathology in practice.
Diagnosis: Poliomyelitis with intraneuronal Negri bodies. J Am Vet Med Assoc.
2010 Aug 1;237(3):277-9. doi: 10.2460/javma.237.3.277. PubMed PMID: 20673107.


1324: Mawdsley SE. "Dancing on eggs": Charles H. Bynum, racial politics, and the 
National Foundation for Infantile Paralysis, 1938-1954. Bull Hist Med. 2010
Summer;84(2):217-47. doi: 10.1353/bhm.0.0346. PubMed PMID: 20657055.


1325: Progress towards eradicating poliomyelitis in Nigeria, January 2009- June
2010. Wkly Epidemiol Rec. 2010 Jul 9;85(28):273-80. English, French. PubMed PMID:
20635519.


1326: Lukashev AN. Recombination among picornaviruses. Rev Med Virol. 2010
Sep;20(5):327-37. doi: 10.1002/rmv.660. Review. PubMed PMID: 20632373.


1327: Yan D, Li L, Zhu S, Zhang Y, An J, Wang D, Wen N, Jorba J, Liu W, Zhong G, 
Huang L, Kew O, Liang X, Xu W. Emergence and localized circulation of a
vaccine-derived poliovirus in an isolated mountain community in Guangxi, China. J
Clin Microbiol. 2010 Sep;48(9):3274-80. doi: 10.1128/JCM.00712-10. Epub 2010 Jul 
14. PubMed PMID: 20631095; PubMed Central PMCID: PMC2937699.


1328: Bhattacharya SK, Saraswathy R, Sivakumar E. Genotoxic assessment in
peripheral blood lymphocytes of post-polio individuals using sister chromatid
exchange analysis and micronucleus assay. Hum Exp Toxicol. 2011 Jul;30(7):636-48.
doi: 10.1177/0960327110376983. Epub 2010 Jul 14. PubMed PMID: 20630917.


1329: Sunnerhagen KS, Lundgren-Nilsson A, Willén C. Functioning of the upper
extremity in persons with late polio. Eur J Neurol. 2011 Feb;18(2):354-8. doi:
10.1111/j.1468-1331.2010.03156.x. PubMed PMID: 20629721.


1330: Ten Katen K, Beelen A, Nollet F, Frings-Dresen MH, Sluiter JK. Overcoming
barriers to work participation for patients with postpoliomyelitis syndrome.
Disabil Rehabil. 2011;33(6):522-9. doi: 10.3109/09638288.2010.503257. Epub 2010
Jul 12. PubMed PMID: 20624037.


1331: Park N, Skern T, Gustin KE. Specific cleavage of the nuclear pore complex
protein Nup62 by a viral protease. J Biol Chem. 2010 Sep 10;285(37):28796-805.
doi: 10.1074/jbc.M110.143404. Epub 2010 Jul 9. PubMed PMID: 20622012; PubMed
Central PMCID: PMC2937907.


1332: Rahmandad H, Hu K, Duintjer Tebbens RJ, Thompson KM. Development of an
individual-based model for polioviruses: implications of the selection of network
type and outcome metrics. Epidemiol Infect. 2011 Jun;139(6):836-48. doi:
10.1017/S0950268810001676. Epub 2010 Jul 12. PubMed PMID: 20619075.


1333: Windebank A. Mayo Clinic office visit. Post-polio syndrome. An interview
with Anthony Windebank, M.D. Mayo Clin Womens Healthsource. 2010 Aug;14(8):6.
PubMed PMID: 20616779.


1334: Centers for Disease Control and Prevention (CDC). Progress toward
poliomyelitis eradication - Nigeria, January 2009-June 2010. MMWR Morb Mortal
Wkly Rep. 2010 Jul 9;59(26):802-7. PubMed PMID: 20613703.


1335: Weinraub GM, Schuberth JM, Lee M, Rush S, Ford L, Neufeld J, Yu J. Isolated
medial incisional approach to subtalar and talonavicular arthrodesis. J Foot
Ankle Surg. 2010 Jul-Aug;49(4):326-30. doi: 10.1053/j.jfas.2010.04.015. PubMed
PMID: 20610201.


1336: Bernstein HH, Noriega F; M5A07 Pentacel Study Group. Immunogenicity and
safety of a combined diphtheria, tetanus, 5-component acellular pertussis,
inactivated poliomyelitis, Haemophilus type b conjugate vaccine when administered
concurrently with a pneumococcal conjugate vaccine: a randomized, open-label,
phase 3 study. Vaccine. 2011 Mar 3;29(11):2212-21. doi:
10.1016/j.vaccine.2010.06.037. Epub 2010 Jul 6. PubMed PMID: 20609398.


1337: Alvis N, De la Hoz F, Narváez J. [Economic impact of introducing the
injectable inactivated polio vaccine in Colombia]. Rev Panam Salud Publica. 2010 
May;27(5):352-9. Review. Spanish. PubMed PMID: 20602069.


1338: Zou LP, Yang G, Ding YX, Wang HY. Two decades of battle against polio:
opening a window to examine public health in China. Int J Infect Dis. 2010 Sep;14
Suppl 3:e9-e13. doi: 10.1016/j.ijid.2010.02.2252. Epub 2010 Jun 29. PubMed PMID: 
20591714.


1339: Shahmahmoodi S, Mamishi S, Aghamohammadi A, Aghazadeh N, Tabatabaie H,
Gooya MM, Zahraei SM, Mousavi T, Yousefi M, Farrokhi K, Mohammadpour M, Ashrafi
MR, Nategh R, Parvaneh N. Vaccine-associated paralytic poliomyelitis in
immunodeficient children, Iran, 1995-2008. Emerg Infect Dis. 2010
Jul;16(7):1133-6. doi: 10.3201/eid1607.091606. PubMed PMID: 20587188; PubMed
Central PMCID: PMC3321898.


1340: Nates SV, Frias M, Belfiore S, Isa MB, Martinez LC, Chuit R, Armoni J,
Luxemburger C. Effect on seroprevalence of anti-poliovirus antibodies and on
vaccination coverage of the implementation of a DTwP-IPV-Hib vaccination
programme in a South American city. Epidemiol Infect. 2011 Jun;139(6):826-35.
doi: 10.1017/S0950268810001512. Epub 2010 Jun 29. PubMed PMID: 20587121.


1341: Performance of acute flaccid paralysis (AFP) surveillance and incidence of 
poliomyelitis, 2010 (data received in WHO headquarters as of June 1 2010). Wkly
Epidemiol Rec. 2010 Jun 18;85(25):244-7. English, French. PubMed PMID: 20583385.


1342: Yan D, Zhu S, Zhang Y, Zhang J, Zhou Y, Xu W. Outbreak of acute hemorrhagic
conjunctivitis in Yunnan, People's Republic of China, 2007. Virol J. 2010 Jun
25;7:138. doi: 10.1186/1743-422X-7-138. PubMed PMID: 20579343; PubMed Central
PMCID: PMC2901270.


1343: Geng XD. [Analysis on children timely vaccination coverage and influencing 
factors of 5 kinds of expanded program for immunization (EPI) vaccine in Dinghai 
District of Zhoushan Municipal]. Zhongguo Yi Miao He Mian Yi. 2010
Apr;16(2):169-72. Chinese. PubMed PMID: 20575274.


1344: Yan DM, Zhang Y, Wang DY. [Analysis of 4 clustered high risk acute flaccid 
paralysis cases in Shanxi Province in 2006]. Zhongguo Yi Miao He Mian Yi. 2010
Apr;16(2):127-31. Chinese. PubMed PMID: 20575263.


1345: Cao GQ, Liu GF, Zhang QL. [Analysis on vaccine-derived poliovirus found
from acute flaccid paralysis cases and effectiveness for emergency response in
Binzhou in 2007]. Zhongguo Yi Miao He Mian Yi. 2010 Apr;16(2):122-6. Chinese.
PubMed PMID: 20575262.


1346: Zhu SL, Yan DM, Zhu H. [Evaluation on running status of Chinese Polio
Laboratories Network in 2008]. Zhongguo Yi Miao He Mian Yi. 2010 Apr;16(2):110-4.
Chinese. PubMed PMID: 20575260.


1347: Yan DM, Zhu H, An JJ. [Evaluation of real time fluorescent quantitative
reverse transcription polymerase chain reaction for detection of poliovirus].
Zhongguo Yi Miao He Mian Yi. 2010 Apr;16(2):105-9. Chinese. PubMed PMID:
20575259.


1348: Jenkins HE, Aylward RB, Gasasira A, Donnelly CA, Mwanza M, Corander J,
Garnier S, Chauvin C, Abanida E, Pate MA, Adu F, Baba M, Grassly NC. Implications
of a circulating vaccine-derived poliovirus in Nigeria. N Engl J Med. 2010 Jun
24;362(25):2360-9. doi: 10.1056/NEJMoa0910074. Erratum in: N Engl J Med. 2010 Sep
23;363(13):1290. PubMed PMID: 20573924.


1349: Mohammed AJ, AlAwaidy S, Bawikar S, Kurup PJ, Elamir E, Shaban MM, Sharif
SM, van der Avoort HG, Pallansch MA, Malankar P, Burton A, Sreevatsava M, Sutter 
RW. Fractional doses of inactivated poliovirus vaccine in Oman. N Engl J Med.
2010 Jun 24;362(25):2351-9. doi: 10.1056/NEJMoa0909383. PubMed PMID: 20573923.


1350: Modlin JF. The bumpy road to polio eradication. N Engl J Med. 2010 Jun
24;362(25):2346-9. doi: 10.1056/NEJMp1005405. PubMed PMID: 20573922.


1351: Macdonald N, Hébert PC. Polio outbreak in Tajikistan is cause for alarm.
CMAJ. 2010 Jul 13;182(10):1013. doi: 10.1503/cmaj.100831. Epub 2010 Jun 23.
PubMed PMID: 20573710; PubMed Central PMCID: PMC2900321.


1352: Wiwanitkit V. MR finding in vaccine-associated paralytic poliomyelitis.
Pediatr Radiol. 2010 Sep;40(9):1583; author reply 1584. doi:
10.1007/s00247-010-1752-1. Epub 2010 Jun 22. PubMed PMID: 20567967.


1353: Collier R. Polio returns to Tajikistan. CMAJ. 2010 Aug 10;182(11):E489-90. 
doi: 10.1503/cmaj.109-3289. Epub 2010 Jun 21. PubMed PMID: 20566732; PubMed
Central PMCID: PMC2917946.


1354: Yildirim NU, Comert E, Ozengin N. Shoulder pain: a comparison of wheelchair
basketball players with trunk control and without trunk control. J Back
Musculoskelet Rehabil. 2010;23(2):55-61. doi: 10.3233/BMR-2010-0250. PubMed PMID:
20555117.


1355: Hage CN, Sayegh J, Rizk GA. [Health habits and vaccination status of
Lebanese residents: are future doctors applying the rules of prevention?]. J Med 
Liban. 2010 Apr-Jun;58(2):91-6. French. PubMed PMID: 20549895.


1356: Flansbjer UB, Lexell J. Reliability of knee extensor and flexor muscle
strength measurements in persons with late effects of polio. J Rehabil Med. 2010 
Jun;42(6):588-92. doi: 10.2340/16501977-0561. PubMed PMID: 20549165.


1357: Larsson Lund M, Lexell J. A positive turning point in life--how persons
with late effects of polio experience the influence of an interdisciplinary
rehabilitation programme. J Rehabil Med. 2010 Jun;42(6):559-65. doi:
10.2340/16501977-0559. PubMed PMID: 20549161.


1358: Polio vaccines and polio immunization in the pre-eradication era: WHO
position paper. Wkly Epidemiol Rec. 2010 Jun 4;85(23):213-28. English, French.
PubMed PMID: 20545051.


1359: Ghahari S, Leigh Packer T, Passmore AE. Effectiveness of an online fatigue 
self-management programme for people with chronic neurological conditions: a
randomized controlled trial. Clin Rehabil. 2010 Aug;24(8):727-44. doi:
10.1177/0269215509360648. Epub 2010 Jun 11. PubMed PMID: 20543022.


1360: Gautret P, Wilder-Smith A. Vaccination against tetanus, diphtheria,
pertussis and poliomyelitis in adult travellers. Travel Med Infect Dis. 2010
May;8(3):155-60. doi: 10.1016/j.tmaid.2010.02.007. Epub 2010 Mar 19. Review.
PubMed PMID: 20541135.


1361: Tafuri S, Martinelli D, Melpignano L, Balducci MT, Calvario A, Bozzi A,
Prato R, Germinario C. High level immunity against poliomyelitis in African and
Asian refugees in southern Italy. J Travel Med. 2010 May-Jun;17(3):203-5. doi:
10.1111/j.1708-8305.2009.00392.x. PubMed PMID: 20536893.


1362: El-Sayed Khalil A. Locked plating for femoral fractures in polio patients. 
Arch Orthop Trauma Surg. 2010 Oct;130(10):1299-304. doi:
10.1007/s00402-010-1126-z. Epub 2010 Jun 9. PubMed PMID: 20532900.


1363: Baxter D. Vaccine responsiveness in premature infants. Hum Vaccin. 2010
Jun;6(6):506-11. Epub 2010 Jun 1. Review. PubMed PMID: 20519938.


1364: Arita M, Masujima S, Wakita T, Shimizu H. Development of a particle
agglutination method with soluble virus receptor for identification of
poliovirus. J Clin Microbiol. 2010 Aug;48(8):2698-702. doi: 10.1128/JCM.00207-10.
Epub 2010 Jun 2. PubMed PMID: 20519462; PubMed Central PMCID: PMC2916603.


1365: Al-Rahamneh HQ, Faulkner JA, Byrne C, Eston RG. Prediction of peak oxygen
uptake from ratings of perceived exertion during arm exercise in able-bodied and 
persons with poliomyelitis. Spinal Cord. 2011 Jan;49(1):131-5. doi:
10.1038/sc.2010.59. Epub 2010 Jun 1. PubMed PMID: 20514056.


1366: Barr M. The iron lung - a polio patient's story. J R Soc Med. 2010
Jun;103(6):256-9. doi: 10.1258/jrsm.2010.100003. PubMed PMID: 20513905; PubMed
Central PMCID: PMC2878826.


1367: Laban MM. The post polio patient does not necessarily have the post polio
syndrome. Arch Phys Med Rehabil. 2010 Jun;91(6):966. doi:
10.1016/j.apmr.2010.03.019. PubMed PMID: 20510995.


1368: Polio-a pathogen on a precipice. Lancet Infect Dis. 2010 Jun;10(6):367.
doi: 10.1016/S1473-3099(10)70108-0. PubMed PMID: 20510273.


1369: Gilgenkrantz S. [Requiem for Henrietta]. Med Sci (Paris). 2010
May;26(5):529-33. doi: 10.1051/medsci/2010265529. French. PubMed PMID: 20510154.


1370: Chastel C. [Sixty years ago, cell cultures finally permitted the
poliomyelitis virus to multiply easily]. Hist Sci Med. 2009 Oct-Dec;43(4):345-54;
discussion 354-5. French. PubMed PMID: 20503638.


1371: Miyoshi M, Yoshizumi S, Jinushi M, Ishida S, Okui T, Okano M, Shouji M,
Tanaka S, Saigusa J, Mori A, Tanabe H, Yamaguchi R, Nishimura Y, Shimizu H. A
case of paralytic poliomyelitis associated with poliovirus vaccine strains in
Hokkaido, Japan. Jpn J Infect Dis. 2010 May;63(3):216-7. PubMed PMID: 20495280.


1372: Gonzalez H, Olsson T, Borg K. Management of postpolio syndrome. Lancet
Neurol. 2010 Jun;9(6):634-42. doi: 10.1016/S1474-4422(10)70095-8. Review. PubMed 
PMID: 20494327.


1373: Nollet F. Postpolio syndrome: unanswered questions regarding cause, course,
risk factors, and therapies. Lancet Neurol. 2010 Jun;9(6):561-3. doi:
10.1016/S1474-4422(10)70110-1. PubMed PMID: 20494317.


1374: Johnson KL, Brown PA, Knaster ES. Aging with disability in the workplace.
Phys Med Rehabil Clin N Am. 2010 May;21(2):267-79. doi:
10.1016/j.pmr.2009.12.004. Review. PubMed PMID: 20494276.


1375: Pirio GA, Kaufmann J. Polio eradication is just over the horizon: the
challenges of global resource mobilization. J Health Commun. 2010;15 Suppl
1:66-83. doi: 10.1080/10810731003695383. PubMed PMID: 20455167.


1376: Taylor S, Shimp L. Using data to guide action in polio health
communications: experience from the Polio Eradication Initiative (PEI). J Health 
Commun. 2010;15 Suppl 1:48-65. doi: 10.1080/10810731003698585. PubMed PMID:
20455166.


1377: Obregón R, Waisbord S. The complexity of social mobilization in health
communication: top-down and bottom-up experiences in polio eradication. J Health 
Commun. 2010;15 Suppl 1:25-47. doi: 10.1080/10810731003695367. PubMed PMID:
20455165.


1378: Waisbord S, Shimp L, Ogden EW, Morry C. Communication for polio
eradication: improving the quality of communication programming through real-time
monitoring and evaluation. J Health Commun. 2010;15 Suppl 1:9-24. doi:
10.1080/10810731003695375. PubMed PMID: 20455164.


1379: Feek W. A drop of tension. J Health Commun. 2010;15 Suppl 1:3-8. doi:
10.1080/10810731003695391. PubMed PMID: 20455163.


1380: Ratzan SC. Immunizations: Building on success in the 21st century. J Health
Commun. 2010;15 Suppl 1:1-2. doi: 10.1080/10810730.2010.485970. PubMed PMID:
20455162.


1381: Chiba Y. Japanese bilateral cooperation for the promotion of poliomyelitis 
eradication in China. Vaccine. 2010 Aug 31;28(38):6398-402. doi:
10.1016/j.vaccine.2010.05.009. Epub 2010 May 16. PubMed PMID: 20483195.


1382: Roivainen M, Blomqvist S, Al-Hello H, Paananen A, Delpeyroux F, Kuusi M,
Hovi T. Highly divergent neurovirulent vaccine-derived polioviruses of all three 
serotypes are recurrently detected in Finnish sewage. Euro Surveill. 2010 May
13;15(19):pii/19566. Erratum in: Euro Surveill. 2010;15(25). pii: 19594.
Delpeyreux, F [corrected to Delpeyroux, F]. PubMed PMID: 20483108.


1383: Dhillon S. DTPa-HBV-IPV/Hib Vaccine (Infanrix hexa): A Review of its Use as
Primary and Booster Vaccination. Drugs. 2010 May 28;70(8):1021-58. doi:
10.2165/11204830-000000000-00000. Review. PubMed PMID: 20481658.


1384: Progress towards interruption of wild poliovirus transmission worldwide,
2009. Wkly Epidemiol Rec. 2010 May 14;85(20):178-84. English, French. PubMed
PMID: 20480980.


1385: Aguila-Maturana AM, Alegre-De Miquel C. [Treatment on fatigue of patients
with postpolio syndrome. A systematic review]. Rev Neurol. 2010 May
16;50(10):595-602. Review. Spanish. PubMed PMID: 20473835.


1386: Davis PC, Bach TM, Pereira DM. The effect of stance control orthoses on
gait characteristics and energy expenditure in knee-ankle-foot orthosis users.
Prosthet Orthot Int. 2010 Jun;34(2):206-15. doi: 10.3109/03093641003773189.
PubMed PMID: 20470059.


1387: Centers for Disease Control and Prevention (CDC). Progress toward
interruption of wild poliovirus transmission - worldwide, 2009. MMWR Morb Mortal 
Wkly Rep. 2010 May 14;59(18):545-50. PubMed PMID: 20467412.


1388: Jacob T, Shapira A. Quality of life and health conditions reported from two
post-polio clinics in Israel. J Rehabil Med. 2010 Apr;42(4):377-9. doi:
10.2340/16501977-0515. PubMed PMID: 20461342.


1389: World Health Organization Country Office Tajikistan; WHO Regional Office
for Europe; European Centre for Disease Prevention and Control. Outbreak of
poliomyelitis in Tajikistan in 2010: risk for importation and impact on polio
surveillance in Europe? Euro Surveill. 2010 Apr 29;15(17). pii: 19558. PubMed
PMID: 20460088.


1390: Nokleby H, De Carvalho Gomes H, Johansen K, Kreidl P. Protection against
poliomyelitis in Europe. Euro Surveill. 2010 Apr 29;15(17). pii: 19556. PubMed
PMID: 20460087.


1391: Shah NK, Talyan A, Jain V, Khaparde SD, Bahl S, Hutin Y, Wenger J.
Improving polio vaccination during supplementary campaigns at areas of mass
transit in India. BMC Public Health. 2010 May 11;10:243. doi:
10.1186/1471-2458-10-243. PubMed PMID: 20459824; PubMed Central PMCID:
PMC2882910.


1392: Pastoret PP. Human and animal vaccine contaminations. Biologicals. 2010
May;38(3):332-4. doi: 10.1016/j.biologicals.2010.02.015. Epub 2010 Apr 24. PubMed
PMID: 20456974.


1393: David S, Vermeer-de Bondt P, van der Maas N. [Increase in localised
symptoms in 4-year-olds following revaccination with DaPT-IPV]. Ned Tijdschr
Geneeskd. 2010;154:A980. Dutch. PubMed PMID: 20456777.


1394: Romanenkova NI, Bichurina MA, Rozaeva NR. [Characterization of vaccine
polioviruses isolated in the closed pediatric collective bodies (children's
homes)]. Vopr Virusol. 2010 Mar-Apr;55(2):42-5. Russian. PubMed PMID: 20455472.


1395: Chen D, Chen J, Jiang Y, Liu F. Tibial lengthening over humeral and tibial 
intramedullary nails in patients with sequelae of poliomyelitis: a comparative
study. Int Orthop. 2011 Jun;35(6):935-40. doi: 10.1007/s00264-010-1032-6. Epub
2010 May 9. PubMed PMID: 20455061; PubMed Central PMCID: PMC3103970.


1396: Rainey JJ, Bhatnagar P, Estivariz CF, Durrani S, Galway M, Sandhu H, Bahl
S, Jafari H, Wenger J. Providing monovalent oral polio vaccine type 1 to
newborns: findings from a pilot birth-dose project in Moradabad district, India. 
Bull World Health Organ. 2009 Dec;87(12):955-9. doi: 10.2471/BLT.08.061556. Epub 
2009 Oct 1. PubMed PMID: 20454487; PubMed Central PMCID: PMC2789365.


1397: Salas-Peraza D, Avila-Agüero ML, Morice-Trejos A. Switching from OPV to
IPV: are we behind the schedule in Latin America? Expert Rev Vaccines. 2010
May;9(5):475-83. doi: 10.1586/erv.10.39. Review. PubMed PMID: 20450322.


1398: Wassilak S, Orenstein W. Challenges faced by the global polio eradication
initiative. Expert Rev Vaccines. 2010 May;9(5):447-9. doi: 10.1586/erv.10.45.
PubMed PMID: 20450316.


1399: Che YC, Jiang L, Shao CW. [Feasibility study of using Sabin-IPV
immunization in post-eradication era in China]. Zhongguo Yi Miao He Mian Yi. 2010
Feb;16(1):72-5. Chinese. PubMed PMID: 20450079.


1400: Poliomyelitis in Tajikistan-update. Wkly Epidemiol Rec. 2010 May
7;85(19):165-6. English, French. PubMed PMID: 20449942.


1401: Poliomyelitis in Tajikistan: first importation since Europe certified
polio-free. Wkly Epidemiol Rec. 2010 Apr 30;85(18):157-8. English, French. PubMed
PMID: 20449940.


1402: Higashigawa M, Maegawa K, Honma H, Yoshino A, Onozato K, Nashida Y,
Fujiwara T, Inoue M. Vaccine-associated paralytic poliomyelitis in an infant with
perianal abscesses. J Infect Chemother. 2010 Oct;16(5):356-9. doi:
10.1007/s10156-010-0065-5. Epub 2010 May 7. PubMed PMID: 20449625.


1403: Knuf M, Vetter V, Celzo F, Ramakrishnan G, Van Der Meeren O, Jacquet JM.
Repeated administration of a reduced-antigen-content diphtheria-tetanus-acellular
pertussis and poliomyelitis vaccine (dTpa-IPV; Boostrix™ IPV). Hum Vaccin. 2010
Jul;6(7):554-61. PubMed PMID: 20448468.


1404: Terré-Boliart R, Portell-Soldevila E. [Oropharyngeal dysphagia secondary to
post-polio syndrome]. Rev Neurol. 2010 May 1;50(9):570-1. Spanish. PubMed PMID:
20443177.


1405: Ferraz-Filho JR, dos Santos Torres U, de Oliveira EP, Souza AS. MRI
findings in an infant with vaccine-associated paralytic poliomyelitis. Pediatr
Radiol. 2010 Dec;40 Suppl 1:S138-40. doi: 10.1007/s00247-010-1650-6. Epub 2010
May 4. PubMed PMID: 20440488.


1406: Tebbens RJ, Pallansch MA, Alexander JP, Thompson KM. Optimal vaccine
stockpile design for an eradicated disease: application to polio. Vaccine. 2010
Jun 11;28(26):4312-27. doi: 10.1016/j.vaccine.2010.04.001. Epub 2010 Apr 27.
PubMed PMID: 20430122.


1407: Jeannot E, Wyler CA, Duperrex O, Chastonay P. [Evolution of the
immunization coverage of 13 to 14 year-old adolescents in Geneva between four
years]. Sante Publique. 2009 Nov-Dec;21(6):605-11. French. PubMed PMID: 20429230.


1408: Arora NK, Chaturvedi S, Dasgupta R. Global lessons from India's
poliomyelitis elimination campaign. Bull World Health Organ. 2010
Mar;88(3):232-4. doi: 10.2471/BLT.09.072058. PubMed PMID: 20428393; PubMed
Central PMCID: PMC2828790.


1409: Nishtar S. Pakistan, politics and polio. Bull World Health Organ. 2010
Feb;88(2):159-60. doi: 10.2471/BLT.09.066480. Epub 2009 Dec 8. PubMed PMID:
20428374; PubMed Central PMCID: PMC2814480.


1410: Goebel A. Immunoglobulin responsive chronic pain. J Clin Immunol. 2010
May;30 Suppl 1:S103-8. doi: 10.1007/s10875-010-9403-8. Review. PubMed PMID:
20424897.


1411: Emerson CI, Singer PA. Is there an ethical obligation to complete polio
eradication? Lancet. 2010 Apr 17;375(9723):1340-1. PubMed PMID: 20405537.


1412: Zhang D, Lu J, Lu J. Enterovirus 71 vaccine: close but still far. Int J
Infect Dis. 2010 Sep;14(9):e739-43. doi: 10.1016/j.ijid.2009.12.002. Epub 2010
Apr 18. Review. PubMed PMID: 20400350.


1413: Kassianos G. Vaccination for tomorrow: the need to improve immunisation
rates. J Fam Health Care. 2010;20(1):13-6. PubMed PMID: 20397551.


1414: Igarashi H, Yoshino Y, Miyazawa M, Horie H, Ohka S, Nomoto A. 2A protease
is not a prerequisite for poliovirus replication. J Virol. 2010
Jun;84(12):5947-57. doi: 10.1128/JVI.02575-09. Epub 2010 Apr 14. PubMed PMID:
20392856; PubMed Central PMCID: PMC2876632.


1415: Performance of acute flaccid paralysis (AFP) surveillance and incidence of 
poliomyelitis, 2009. Wkly Epidemiol Rec. 2010 Apr 2;85(14/15):136-40. English,
French. PubMed PMID: 20391644.


1416: Stolwijk-Swüste JM, Tersteeg I, Beelen A, Lankhorst GJ, Nollet F; CARPA
Study Group. The impact of age and comorbidity on the progression of disability
in late-onset sequelae of poliomyelitis. Arch Phys Med Rehabil. 2010
Apr;91(4):523-8. doi: 10.1016/j.apmr.2009.10.034. PubMed PMID: 20382282.


1417: Mayer CA, Neilson AA. Poliomyelitis--prevention in travellers. Aust Fam
Physician. 2010 Mar;39(3):122-5. PubMed PMID: 20369113.


1418: Cavalcante P, Barberis M, Cannone M, Baggi F, Antozzi C, Maggi L, Cornelio 
F, Barbi M, Didò P, Berrih-Aknin S, Mantegazza R, Bernasconi P. Detection of
poliovirus-infected macrophages in thymus of patients with myasthenia gravis.
Neurology. 2010 Apr 6;74(14):1118-26. doi: 10.1212/WNL.0b013e3181d7d884. PubMed
PMID: 20368632.


1419: Grassly NC, Jafari H, Bahl S, Durrani S, Wenger J, Sutter RW, Bruce Aylward
R. Asymptomatic wild-type poliovirus infection in India among children with
previous oral poliovirus vaccination. J Infect Dis. 2010 May 15;201(10):1535-43. 
doi: 10.1086/651952. PubMed PMID: 20367459.


1420: Heinsbroek E, Ruitenberg EJ. The global introduction of inactivated polio
vaccine can circumvent the oral polio vaccine paradox. Vaccine. 2010 May
14;28(22):3778-83. doi: 10.1016/j.vaccine.2010.02.095. Epub 2010 Apr 1. Review.
PubMed PMID: 20362626.


1421: Băicuş A, Persu A, Popescu M, Penciu A, Stavri S, Soare A, Grecu N, Szmal
C, Oprişan G. Correlation between vaccine coverage against polio and circulation 
and genetic evolution of the poliovirus strains isolated in Romania in the
framework of the global polio eradication strategy. Roum Arch Microbiol Immunol. 
2009 Jul-Sep;68(3):145-50. PubMed PMID: 20361534.


1422: Johnson EW. Re: post-polio syndrome. PM R. 2010 Mar;2(3):222. doi:
10.1016/j.pmrj.2010.01.008. PubMed PMID: 20359689.


1423: Werhagen L, Borg K. Analysis of long-standing nociceptive and neuropathic
pain in patients with post-polio syndrome. J Neurol. 2010 Jun;257(6):1027-31.
doi: 10.1007/s00415-010-5456-0. Epub 2010 Mar 30. PubMed PMID: 20352256.


1424: Resik S, Tejeda A, Lago PM, Diaz M, Carmenates A, Sarmiento L, Alemañi N,
Galindo B, Burton A, Friede M, Landaverde M, Sutter RW. Randomized controlled
clinical trial of fractional doses of inactivated poliovirus vaccine administered
intradermally by needle-free device in Cuba. J Infect Dis. 2010 May
1;201(9):1344-52. doi: 10.1086/651611. PubMed PMID: 20350164.


1425: Araujo MA, Silva TM, Moreira GA, Pradella-Hallinan M, Tufik S, Oliveira AS.
Sleep disorders frequency in post-polio syndrome patients caused by periodic limb
movements. Arq Neuropsiquiatr. 2010 Feb;68(1):35-8. PubMed PMID: 20339649.


1426: Villegas Duque A, Ortiz de la Tabla González R, Martínez Navas A,
Echevarría Moreno M. [Continuous femoral block for postoperative analgesia in a
patient with poliomyelitis]. Rev Esp Anestesiol Reanim. 2010 Feb;57(2):123-4.
Spanish. PubMed PMID: 20337008.


1427: Chang KH, Lai CH, Chen SC, Tang IN, Hsiao WT, Liou TH, Lee CM. Femoral neck
bone mineral density in ambulatory men with poliomyelitis. Osteoporos Int. 2011
Jan;22(1):195-200. doi: 10.1007/s00198-010-1198-1. Epub 2010 Mar 23. PubMed PMID:
20309527.


1428: Provelengios S, Papavasiliou KA, Kyrkos MJ, Sayegh FE, Kirkos JM, Kapetanos
GA. The role of pantalar arthrodesis in the treatment of paralytic foot
deformities. Surgical technique. J Bone Joint Surg Am. 2010 Mar;92 Suppl 1 Pt
1:44-54. doi: 10.2106/JBJS.I.01235. PubMed PMID: 20194343.


1429: Progress towards eradicating poliomyelitis in Afghanistan and Pakistan,
2009. Wkly Epidemiol Rec. 2010 Mar 12;85(11):93-100. English, French. PubMed
PMID: 20229646.


1430: Yorkston KM, McMullan KA, Molton I, Jensen MP. Pathways of change
experienced by people aging with disability: a focus group study. Disabil
Rehabil. 2010;32(20):1697-704. doi: 10.3109/09638281003678317. PubMed PMID:
20225933.


1431: Belmin J, Bourée P, Camus D, Guiso N, Jeandel C, Trivalle C, Veyssier P.
Vaccination in older adults: development of an educational tool, Vaxisenior, in
France. Expert Rev Vaccines. 2010 Mar;9(3 Suppl):15-20. doi: 10.1586/erv.10.29.
Review. PubMed PMID: 20192713.


1432: Centers for Disease Control and Prevention (CDC). Progress toward
poliomyelitis eradication - Afghanistan and Pakistan, 2009. MMWR Morb Mortal Wkly
Rep. 2010 Mar 12;59(9):268-72. PubMed PMID: 20224544.


1433: Levin K. 'Praemonitus, praemunitus': engaging with late effects. Dev
Neurorehabil. 2010;13(2):69-71. doi: 10.3109/17518421003680420. PubMed PMID:
20222766.


1434: Lancaster KZ, Pfeiffer JK. Limited trafficking of a neurotropic virus
through inefficient retrograde axonal transport and the type I interferon
response. PLoS Pathog. 2010 Mar 5;6(3):e1000791. doi:
10.1371/journal.ppat.1000791. PubMed PMID: 20221252; PubMed Central PMCID:
PMC2832671.


1435: Dao S, Oumar AA, Traore B, Ndoutabe M, Maiga I, Bougoudogo F. [The movement
of wild poliovirus in West Africa: the Malian case]. Sante Publique. 2009
Sep-Oct;21(5):507-12. French. PubMed PMID: 20218411.


1436: Sabanin IuV, Rikhter VV, Kuzin SN. [Assessment of effectiveness and
immunogenicity of hepatitis A vaccination in servicemen of Internal Forces of
Ministry of Internal Affairs of Russia]. Zh Mikrobiol Epidemiol Immunobiol. 2010 
Jan-Feb;(1):35-9. Russian. PubMed PMID: 20218343.


1437: Miyamura T. [Global polio eradication program: fundamental lessons for the 
control of infectious diseases]. Uirusu. 2009 Dec;59(2):277-86. Review. Japanese.
PubMed PMID: 20218336.


1438: Pringproa K, Rohn K, Kummerfeld M, Wewetzer K, Baumgärtner W. Theiler's
murine encephalomyelitis virus preferentially infects immature stages of the
murine oligodendrocyte precursor cell line BO-1 and blocks oligodendrocytic
differentiation in vitro. Brain Res. 2010 Apr 23;1327:24-37. doi:
10.1016/j.brainres.2010.02.068. Epub 2010 Mar 2. PubMed PMID: 20206147.


1439: Magariños M, Curti P, Marcos A, Troisi E, Saia M, Arnedo S, Califano G.
[Antipoliomyelitic vaccination in children living in Buenos Aires City]. Arch
Argent Pediatr. 2010 Feb;108(1):71-4. doi: 10.1590/S0325-00752010000100013.
Spanish. PubMed PMID: 20204243.


1440: Halm A, Yalcouyé I, Kamissoko M, Keïta T, Modjirom N, Zipursky S, Kartoglu 
U, Ronveaux O. Using oral polio vaccine beyond the cold chain: a feasibility
study conducted during the national immunization campaign in Mali. Vaccine. 2010 
Apr 26;28(19):3467-72. doi: 10.1016/j.vaccine.2010.02.066. Epub 2010 Mar 1.
PubMed PMID: 20197147.


1441: Flansbjer UB, Lexell J. Reliability of gait performance tests in
individuals with late effects of polio. PM R. 2010 Feb;2(2):125-31; quiz 1 p
following 167. doi: 10.1016/j.pmrj.2009.12.006. PubMed PMID: 20193939.


1442: Zhang LF, Ding ZR, Luo M, Pang YK, Zhang J. [Characteristics of 57 acute
flaccid paralysis cases with polio-virus isolated from stool specimens, in Yunnan
province, from 2003 to 2007]. Zhonghua Liu Xing Bing Xue Za Zhi. 2009
Aug;30(8):807-9. Chinese. PubMed PMID: 20193203.


1443: Spiegel DA, Shrestha OP, Rajbhandary T, Bijukachhe B, Sitoula P, Banskota
B, Banskota A. Epidemiology of surgical admissions to a children's disability
hospital in Nepal. World J Surg. 2010 May;34(5):954-62. doi:
10.1007/s00268-010-0487-3. PubMed PMID: 20177682.


1444: Jia CS, Liu JN, Li WB, Ma CM, Lin SZ, Hao Y, Gao XZ, Liu XL, Xu YF, Zhang
LF, Qin C. The cross-reactivity of the enterovirus 71 to human brain tissue and
identification of the cross-reactivity related fragments. Virol J. 2010 Feb
22;7:47. doi: 10.1186/1743-422X-7-47. PubMed PMID: 20170551; PubMed Central
PMCID: PMC2839975.


1445: Sejvar JJ, Davis LE, Szabados E, Jackson AC. Delayed-onset and recurrent
limb weakness associated with West Nile virus infection. J Neurovirol. 2010
Feb;16(1):93-100. doi: 10.3109/13550280903586378. PubMed PMID: 20166837.


1446: Shneyer E, Strulov A, Rosenfeld Y. Reduced rate of side effects associated 
with separate administration of MMR and DTaP-Hib-IPV vaccinations. Isr Med Assoc 
J. 2009 Dec;11(12):735-8. PubMed PMID: 20166340.


1447: Adams T. Global eradication of poliomyelitis: is the end of the campaign in
sight? J Paediatr Child Health. 2010 Nov;46(11):619-22. doi:
10.1111/j.1440-1754.2009.01691.x. PubMed PMID: 20163526.


1448: Zangwill KM, Yeh SH, Wong EJ, Marcy SM, Eriksen E, Huff KR, Lee M, Lewis
EM, Black SB, Ward JI. Paralytic syndromes in children: epidemiology and
relationship to vaccination. Pediatr Neurol. 2010 Mar;42(3):206-12. doi:
10.1016/j.pediatrneurol.2009.10.012. PubMed PMID: 20159431.


1449: Al-Rahamneh HQ, Faulkner JA, Byrne C, Eston RG. Relationship between
perceived exertion and physiologic markers during arm exercise with able-bodied
participants and participants with poliomyelitis. Arch Phys Med Rehabil. 2010
Feb;91(2):273-7. doi: 10.1016/j.apmr.2009.10.019. PubMed PMID: 20159133.


1450: Kwon C, Kalpakjian CZ, Roller S. Factor structure of the PANAS and the
relationship between positive and negative affect in polio survivors. Disabil
Rehabil. 2010;32(15):1300-10. doi: 10.3109/09638280903464489. PubMed PMID:
20156054.


1451: Bonnin B. [Expectations of patients with a history of poliomyelitis]. Ann
Phys Rehabil Med. 2010 Feb;53(1):1-2. doi: 10.1016/j.rehab.2010.01.003. French.
PubMed PMID: 20152789.


1452: Pliaka V, Ruether IG, Kyriakopoulou Z, Kioussi P, Plakokefalos E, Megalou
M, Pratti A, Levidiotou-Stefanou S, Markoulatos P. A seroprevalence study of
poliovirus antibody against a collection of recombinant and non-recombinant
poliovirus vaccine strains in the population of southern Greece. Clin Microbiol
Infect. 2010 Nov;16(11):1672-5. doi: 10.1111/j.1469-0691.2010.03188.x. PubMed
PMID: 20148919.


1453: Pasupathy S, Yuvaraj V. Poliomyelitis causing TMJ ankylosis?--report of two
intriguing cases. Oral Maxillofac Surg. 2010 Dec;14(4):243-6. doi:
10.1007/s10006-010-0203-3. PubMed PMID: 20145964.


1454: Mushtaq MU, Majrooh MA, Ullah MZ, Akram J, Siddiqui AM, Shad MA, Waqas M,
Abdullah HM, Ahmad W, Shahid U, Khurshid U. Are we doing enough? Evaluation of
the Polio Eradication Initiative in a district of Pakistan's Punjab province: a
LQAS study. BMC Public Health. 2010 Feb 9;10:60. doi: 10.1186/1471-2458-10-60.
PubMed PMID: 20144212; PubMed Central PMCID: PMC2845105.


1455: Li Q, Lingyan Z, Yan L, Yulan P. The role of ultrasonography in the
diagnosis of gluteal muscle contracture. Skeletal Radiol. 2011 Feb;40(2):215-21. 
doi: 10.1007/s00256-009-0869-5. Epub 2010 Feb 6. PubMed PMID: 20140430.


1456: Choudhary A, Sharma S, Sankhyan N, Gulati S, Kalra V, Banerjee B, Kumar A. 
Midbrain and spinal cord magnetic resonance imaging (MRI) changes in
poliomyelitis. J Child Neurol. 2010 Apr;25(4):497-9. doi:
10.1177/0883073809340918. Epub 2010 Feb 5. PubMed PMID: 20139405.


1457: Yeung SC, Antonio G, Ip KS. Flaccid paralysis of the limbs after an
asthmatic attack. Pediatr Neurol. 2010 Feb;42(2):133-6. doi:
10.1016/j.pediatrneurol.2009.09.013. PubMed PMID: 20117751.


1458: Mugisha L, Pauli G, Opuda-Asibo J, Joseph OO, Leendertz FH, Diedrich S.
Evaluation of poliovirus antibody titers in orally vaccinated semi-captive
chimpanzees in Uganda. J Med Primatol. 2010 Apr;39(2):123-8. doi:
10.1111/j.1600-0684.2010.00400.x. Epub 2010 Jan 25. PubMed PMID: 20102460.


1459: Bois C, Guillemot G. [Health checkups for children of 3-4 years of age in
the Hauts-de-Seine department (France): results and prospects]. Arch Pediatr.
2010 Mar;17(3):233-42. doi: 10.1016/j.arcped.2009.11.024. Epub 2010 Jan 25.
French. PubMed PMID: 20097551.


1460: Boyer FC, Tiffreau V, Rapin A, Laffont I, Percebois-Macadré L, Supper C,
Novella JL, Yelnik AP. Post-polio syndrome: Pathophysiological hypotheses,
diagnosis criteria, drug therapy. Ann Phys Rehabil Med. 2010 Feb;53(1):34-41.
doi: 10.1016/j.rehab.2009.12.003. Epub 2009 Dec 31. Review. PubMed PMID:
20093102.


1461: WHO. Meeting of the Strategic Advisory Group of Experts on immunization,
October 2009--Conclusions and recommendations. Biologicals. 2010 Jan;38(1):170-7.
doi: 10.1016/j.biologicals.2009.12.007. Epub 2010 Jan 21. PubMed PMID: 20093043.


1462: Pliaka V, Dedepsidis E, Kyriakopoulou Z, Papadi G, Tsakogiannis D, Pratti
A, Levidiotou-Stefanou S, Markoulatos P. Growth kinetic analysis of
bi-recombinant poliovirus vaccine strains. Virus Genes. 2010 Apr;40(2):200-11.
doi: 10.1007/s11262-010-0448-9. Epub 2010 Jan 21. PubMed PMID: 20091423.


1463: John TJ, Vashishtha VM. Eradication of vaccine polioviruses: why, when &
how? Indian J Med Res. 2009 Nov;130(5):491-4. PubMed PMID: 20090092.


1464: Krupina KA, Sheval EV, Lidsky PV. Variability in inhibition of host RNA
synthesis by entero- and cardioviruses. J Gen Virol. 2010 May;91(Pt 5):1239-44.
doi: 10.1099/vir.0.017723-0. Epub 2010 Jan 20. PubMed PMID: 20089798.


1465: Zhang L, Luan RS. [Bibliometric analysis of literatures on the oral
poliomyelitis attenuated live vaccine mass immunization campaign in China].
Zhongguo Yi Miao He Mian Yi. 2009 Jun;15(3):251-4. Chinese. PubMed PMID:
20084895.


1466: Liu GY, Wang LX, Chang X. [Surveillance on poliomyelitis neutralization
antibody level in the border areas in Jilin province]. Zhongguo Yi Miao He Mian
Yi. 2009 Jun;15(3):249-50. Chinese. PubMed PMID: 20084894.


1467: Li XM, Zhang HR, Wang YM. [Analysis of polio antibody levels in healthy
population in Beijing in 2007]. Zhongguo Yi Miao He Mian Yi. 2009
Jun;15(3):245-8. Chinese. PubMed PMID: 20084893.


1468: Yang RC, Huang L, Zhong G. [Analysis on poliomyelitis neutralizing antibody
in healthy population on border areas of Guangxi Zhuang Autonomous Region].
Zhongguo Yi Miao He Mian Yi. 2009 Jun;15(3):242-4. Chinese. PubMed PMID:
20084892.


1469: Koopman FS, Beelen A, Gerrits KH, Bleijenberg G, Abma TA, de Visser M,
Nollet F. Exercise therapy and cognitive behavioural therapy to improve fatigue, 
daily activity performance and quality of life in postpoliomyelitis syndrome: the
protocol of the FACTS-2-PPS trial. BMC Neurol. 2010 Jan 18;10:8. doi:
10.1186/1471-2377-10-8. PubMed PMID: 20082714; PubMed Central PMCID: PMC2821386.


1470: Yan DM, Zhu SL, Zhang Y. [Analysis on identification and genetic character 
of type I vaccine-derived poliovirus in Shanxi province in 2007]. Zhongguo Yi
Miao He Mian Yi. 2009 Apr;15(2):131-4. Chinese. PubMed PMID: 20077658.


1471: Kelly H, Riddell M, Heywood A, Lambert S. WHO criteria for measles
elimination: a critique with reference to criteria for polio elimination. Euro
Surveill. 2009 Dec 17;14(50). pii: 19445. Review. PubMed PMID: 20070932.


1472: Silva TM, Moreira GA, Quadros AA, Pradella-Hallinan M, Tufik S, Oliveira
AS. Effects of the use of MIG3 bioceramics fabrics use--long infrared emitter--in
pain, intolerance to cold and periodic limb movements in post-polio syndrome. Arq
Neuropsiquiatr. 2009 Dec;67(4):1049-53. PubMed PMID: 20069217.


1473: Hirsh AT, Kupper AE, Carter GT, Jensen MP. Psychosocial factors and
adjustment to pain in individuals with postpolio syndrome. Am J Phys Med Rehabil.
2010 Mar;89(3):213-24. doi: 10.1097/PHM.0b013e3181c9f9a1. PubMed PMID: 20068433; 
PubMed Central PMCID: PMC3157697.


1474: Golden J, Rogers N. Nurse Irene Shea studies the "Kenny method" of
treatment of infantile paralysis, 1942-1943. Nurs Hist Rev. 2010;18:189-203.
PubMed PMID: 20067099.


1475: Wilson DJ, Mitchell JM, Kemp BJ, Adkins RH, Mann W. Effects of assistive
technology on functional decline in people aging with a disability. Assist
Technol. 2009 Winter;21(4):208-17. doi: 10.1080/10400430903246068. PubMed PMID:
20066887.


1476: Kozlovskaya LI, Osolodkin DI, Shevtsova AS, Romanova LIu, Rogova YV,
Dzhivanian TI, Lyapustin VN, Pivanova GP, Gmyl AP, Palyulin VA, Karganova GG.
GAG-binding variants of tick-borne encephalitis virus. Virology. 2010 Mar
15;398(2):262-72. doi: 10.1016/j.virol.2009.12.012. Epub 2010 Jan 12. PubMed
PMID: 20064650.


1477: Tarasova AA, Kniagina ON, Kalashnikova NA, Kostinov MP, Erukhimov VL.
[Immunity to poliovirus after vaccination of children with type 1 diabetes
mellitus and rheumatic diseases]. Zh Mikrobiol Epidemiol Immunobiol. 2009
Sep-Oct;(5):52-6. Russian. PubMed PMID: 20063794.


1478: Rifai Sarraj A, Massarelli R, Rigal F, Moussa E, Jacob C, Fazah A, Kabbara 
M. Evaluation of a wheelchair prototype with non-conventional, manual propulsion.
Ann Phys Rehabil Med. 2010 Mar;53(2):105-17. doi: 10.1016/j.rehab.2009.12.001.
Epub 2009 Dec 30. English, French. PubMed PMID: 20060796.


1479: Frenzen K, Schäfer C, Keyßer G. Asymmetrical hemochromatosis arthropathy in
a patient with a history of poliomyelitis. Rheumatol Int. 2012 Apr;32(4):1045-7. 
doi: 10.1007/s00296-009-1351-3. Epub 2010 Jan 8. PubMed PMID: 20058011.


1480: Söderholm S, Lehtinen A, Valtonen K, Ylinen A. Dysphagia and dysphonia
among persons with post-polio syndrome - a challenge in neurorehabilitation. Acta
Neurol Scand. 2010 Nov;122(5):343-9. doi: 10.1111/j.1600-0404.2009.01315.x.
PubMed PMID: 20055768.


1481: Nelson JW. A storied recipe for success, infused with basil. Mol Interv.
2009 Dec;9(6):324-5. doi: 10.1124/mi.9.6.8. PubMed PMID: 20048138.


1482: Tiffreau V, Rapin A, Serafi R, Percebois-Macadré L, Supper C, Jolly D,
Boyer FC. Post-polio syndrome and rehabilitation. Ann Phys Rehabil Med. 2010
Feb;53(1):42-50. doi: 10.1016/j.rehab.2009.11.007. Epub 2009 Dec 30. Review.
PubMed PMID: 20044320.


1483: Roberts JA, Grant KA, Yoon YK, Polychronopoulos S, Ibrahim A, Thorley BR.
Annual report of the Australian National Poliovirus Reference Laboratory, 2008.
Commun Dis Intell Q Rep. 2009 Sep;33(3):291-7. PubMed PMID: 20043599.


1484: Bredmose E. [The polio epidemic in Greenland]. Dan Medicinhist Arbog.
2010;38:135-46. Danish. PubMed PMID: 21560775.


1485: Hasan Q, Bosan AH, Bile KM. A review of EPI progress in Pakistan towards
achieving coverage targets: present situation and the way forward. East Mediterr 
Health J. 2010;16 Suppl:S31-8. Review. PubMed PMID: 21495586.


1486: Abid N, Islam OU, Bosan A, Iqbal T, Darwish A, Bile KM. Pakistan's fight
against poliomyelitis: introducing innovative strategies to address challenges
and attain the goal of eradication. East Mediterr Health J. 2010;16 Suppl:S5-14. 
PubMed PMID: 21495583.


1487: Lashkevich VA. [Live oral poliomyelitis vaccine is 50 years old]. Vopr
Virusol. 2009 Nov-Dec;54(6):44-8. Russian. PubMed PMID: 20030284.


1488: Seĭbil' VB, Malyshkina LP, Tamazian GV, Konopleva TN, Uspenskaia ES. [Herd 
immunity against poliomyelitis in children in the Moscow Region]. Vopr Virusol.
2009 Nov-Dec;54(6):13-8. Russian. PubMed PMID: 20030276.


1489: Werner GH. [Historical aspects of some infectious diseases: is their
gradual eradication utopian?]. Rev Hist Pharm (Paris). 2009 Jul;57(362):173-92.
French. PubMed PMID: 20027794.


1490: Genêt F, Schnitzler A, Mathieu S, Autret K, Théfenne L, Dizien O, Maldjian 
A. Orthotic devices and gait in polio patients. Ann Phys Rehabil Med. 2010
Feb;53(1):51-9. doi: 10.1016/j.rehab.2009.11.005. Epub 2009 Dec 9. PubMed PMID:
20022835.


1491: Yelnik A, Laffont I. The psychological aspects of polio survivors through
their life experience. Ann Phys Rehabil Med. 2010 Feb;53(1):60-7. doi:
10.1016/j.rehab.2009.11.006. Epub 2009 Dec 6. PubMed PMID: 20022578.


1492: Arita M, Ling H, Yan D, Nishimura Y, Yoshida H, Wakita T, Shimizu H.
Development of a reverse transcription-loop-mediated isothermal amplification
(RT-LAMP) system for a highly sensitive detection of enterovirus in the stool
samples of acute flaccid paralysis cases. BMC Infect Dis. 2009 Dec 16;9:208. doi:
10.1186/1471-2334-9-208. PubMed PMID: 20015403; PubMed Central PMCID: PMC2803793.


1493: Zinke M, Disselhoff J; DTP a-HBV-IPV-110 and -111 study groups, Gartner B, 
Jacquet JM. Immunological persistence in 4-6 and 7-9 year olds previously
vaccinated in infancy with hexavalent DTPa-HBV-IPV/Hib. Hum Vaccin. 2010
Feb;6(2):189-93. Epub . PubMed PMID: 20009522.


1494: Stoddard J, Dougherty N. Universal immunization of infants against
Neisseria meningitidis: addressing the remaining unmet medical need in the
prevention of meningitis and septicemia. Hum Vaccin. 2010 Feb;6(2):219-33. Epub .
PubMed PMID: 20009513.


1495: Paul Y. Polio eradication in India: have we reached the dead end? Vaccine. 
2010 Feb 17;28(7):1661-2. doi: 10.1016/j.vaccine.2009.11.084. Epub 2009 Dec 23.
PubMed PMID: 20006569.


1496: Miles DJ, Gadama L, Gumbi A, Nyalo F, Makanani B, Heyderman RS. Human
immunodeficiency virus (HIV) infection during pregnancy induces CD4 T-cell
differentiation and modulates responses to Bacille Calmette-Guérin (BCG) vaccine 
in HIV-uninfected infants. Immunology. 2010 Mar;129(3):446-54. doi:
10.1111/j.1365-2567.2009.03186.x. Epub 2009 Dec 2. PubMed PMID: 20002789; PubMed 
Central PMCID: PMC2826689.


1497: Meeting of the Strategic Advisory Group of Experts on immunization, October
2009 - conclusions and recommendations. Wkly Epidemiol Rec. 2009 Dec
11;84(50):517-32. English, French. PubMed PMID: 19999831.


1498: Lund ML, Lexell J. Associations between perceptions of environmental
barriers and participation in persons with late effects of polio. Scand J Occup
Ther. 2009;16(4):194-204. doi: 10.3109/11038120802676691. PubMed PMID: 19995232.


1499: Adegbehingbe OO, Fatusi AO, Adegbenro CA, Adeitan OO, Abass GO, Akintunde
AO. Musculoskeletal disorders: epidemiology and treatment seeking behavior of
secondary school students in a nigerian community. Indian J Community Med. 2009
Apr;34(2):140-4. doi: 10.4103/0970-0218.51231. PubMed PMID: 19966961; PubMed
Central PMCID: PMC2781122.


1500: Performance of acute flaccid paralysis (AFP) surveillance and incidence of 
poliomyelitis, 2009. Wkly Epidemiol Rec. 2009 Nov 27;84(48):501-4. English,
French. PubMed PMID: 19960622.


1501: Gautret P, Yong W, Soula G, Parola P, Brouqui P, DelVecchio Good MJ.
Determinants of tetanus, diphtheria and poliomyelitis vaccinations among Hajj
pilgrims, Marseille, France. Eur J Public Health. 2010 Aug;20(4):438-42. doi:
10.1093/eurpub/ckp196. Epub 2009 Dec 3. PubMed PMID: 19959614.


1502: Vesikari T, Van Damme P, Lindblad N, Pfletschinger U, Radley D, Ryan D,
Vuocolo S, Haupt RM, Guris D. An open-label, randomized, multicenter study of the
safety, tolerability, and immunogenicity of quadrivalent human papillomavirus
(types 6/11/16/18) vaccine given concomitantly with diphtheria, tetanus,
pertussis, and poliomyelitis vaccine in healthy adolescents 11 to 17 years of
age. Pediatr Infect Dis J. 2010 Apr;29(4):314-8. doi:
10.1097/INF.0b013e3181c177fb. PubMed PMID: 19952980.


1503: Li CG, Ying ZF, Wang JF, Fang HH, Li YP, Li RC, Bonnet MC, Zhang YP.
[Effectiveness of inactivated poliomyelitis vaccine for primary vaccination].
Zhonghua Yu Fang Yi Xue Za Zhi. 2009 Jun;43(6):501-3. Chinese. PubMed PMID:
19950717.


1504: Pliaka V, Dedepsidis E, Kyriakopoulou Z, Mpirli K, Tsakogiannis D, Pratti
A, Levidiotou-Stefanou S, Markoulatos P. A new RT-PCR assay for the
identification of the predominant recombination types in 2C and 3D genomic
regions of vaccine-derived poliovirus strains. Mol Cell Probes. 2010
Jun;24(3):115-23. doi: 10.1016/j.mcp.2009.11.003. Epub 2009 Dec 3. PubMed PMID:
19948215.


1505: Zhang Y, Zhang F, Zhu S, Chen L, Yan D, Wang D, Tang R, Zhu H, Hou X, An H,
Zhang H, Xu W. A Sabin 2-related poliovirus recombinant contains a homologous
sequence of human enterovirus species C in the viral polymerase coding region.
Arch Virol. 2010 Feb;155(2):197-205. doi: 10.1007/s00705-009-0564-9. Epub 2009
Nov 28. PubMed PMID: 19946714.


1506: Laffont I, Julia M, Tiffreau V, Yelnik A, Herisson C, Pelissier J. Aging
and sequelae of poliomyelitis. Ann Phys Rehabil Med. 2010 Feb;53(1):24-33. doi:
10.1016/j.rehab.2009.10.002. Epub 2009 Nov 10. Review. PubMed PMID: 19944665.


1507: Grimby G, Li J, Vandenakker C, Sandel ME. Post-polio syndrome: a
perspective from three countries. PM R. 2009 Nov;1(11):1035-40. doi:
10.1016/j.pmrj.2009.09.005. PubMed PMID: 19942191.


1508: Sun M, Ma R, Zeng Y, Luo F, Zhang J, Hou W. Immunization status and risk
factors of migrant children in densely populated areas of Beijing, China.
Vaccine. 2010 Feb 3;28(5):1264-74. doi: 10.1016/j.vaccine.2009.11.015. Epub 2009 
Nov 24. PubMed PMID: 19941996.


1509: Health conditions for travellers to Saudi Arabia for the pilgrimage to
Mecca (Hajj). Wkly Epidemiol Rec. 2009 Nov 13;84(46):477-80. English, French.
PubMed PMID: 19928297.


1510: Ohka S. [Analysis of dissemination pathways for poliovirus]. Uirusu. 2009
Jun;59(1):107-14. Review. Japanese. PubMed PMID: 19927995.


1511: Shimizu H. [Roles and functions of WHO Enterovirus Collaborating Center].
Uirusu. 2009 Jun;59(1):43-52. Review. Japanese. PubMed PMID: 19927988.


1512: Díez-Domingo J, Cantarino MV, Torrentí JM, Sansano MI, Rosich AJ, Merino
AH, de Miguel AG, González JB, Marcos MD; MenC Study Group. A randomized,
multicenter, open-label clinical trial to assess the immunogenicity of a
meningococcal C vaccine booster dose administered to children aged 14 to 18
months. Pediatr Infect Dis J. 2010 Feb;29(2):148-52. doi:
10.1097/INF.0b013e3181b9a831. PubMed PMID: 19927040.


1513: Lin JY, Chen TC, Weng KF, Chang SC, Chen LL, Shih SR. Viral and host
proteins involved in picornavirus life cycle. J Biomed Sci. 2009 Nov 20;16:103.
doi: 10.1186/1423-0127-16-103. Review. PubMed PMID: 19925687; PubMed Central
PMCID: PMC2785775.


1514: Gyure KA. West Nile virus infections. J Neuropathol Exp Neurol. 2009
Oct;68(10):1053-60. doi: 10.1097/NEN.0b013e3181b88114. Review. PubMed PMID:
19918117.


1515: Hedley-Whyte J, Milamed DR. Aspects of vitamin A. Ulster Med J. 2009
Sep;78(3):171-8. PubMed PMID: 19907684; PubMed Central PMCID: PMC2773603.


1516: Genêt F, Théfenne L, Boyer F. [Post-polio syndrome]. Rev Prat. 2009 Oct
20;59(8):1085-6. French. PubMed PMID: 19894447.


1517: Carnie JA, Lester R, Moran R, Brown L, Meagher J, Roberts JA, Thorley BR.
Public health response to imported case of poliomyelitis, Australia, 2007. Emerg 
Infect Dis. 2009 Nov;15(11):1733-7. doi: 10.3201/eid1511.090027. PubMed PMID:
19891859; PubMed Central PMCID: PMC2857217.


1518: Chang JJ, Fan JC, Lam HY, Cheung KY, Chu VW, Fung KY. Treatment of an
osteoporotic Hoffa fracture. Knee Surg Sports Traumatol Arthrosc. 2010
Jun;18(6):784-6. doi: 10.1007/s00167-009-0960-4. Epub 2009 Nov 5. PubMed PMID:
19890627.


1519: Arya SC, Agarwal N. Weakest links in polio vaccination. Health Aff
(Millwood). 2009 Nov-Dec;28(6):1863-4. doi: 10.1377/hlthaff.28.6.1863-a. PubMed
PMID: 19887437.


1520: Frishman A. Major reason for Nigerian boycott of polio vaccine. Health Aff 
(Millwood). 2009 Nov-Dec;28(6):1860-1; author reply 1861. doi:
10.1377/hlthaff.28.6.1860-a. PubMed PMID: 19887431.


1521: Simonen ML, Roivainen M, Iber J, Burns C, Hovi T. Outbreak of poliomyelitis
in Finland in 1984-85 - Re-analysis of viral sequences using the current standard
approach. Virus Res. 2010 Jan;147(1):91-7. doi: 10.1016/j.virusres.2009.10.012.
Epub 2009 Oct 31. PubMed PMID: 19883702.


1522: Yu SM, Ye XB, Xing YQ. [A retrospective sero-epidemiology study of
poliomyelitis antibody level in the population of recruits]. Zhonghua Liu Xing
Bing Xue Za Zhi. 2009 Nov;30(11):1130. Chinese. PubMed PMID: 22993831.


1523: O AO, O FA, A AC, O LA, O AG, Akintomiwa A. Musculoskeletal disorders:
epidemiology and treatment seeking behavior of secondary school students in a
nigerian community. Indian J Community Med. 2009 Jan;34(1):52-6. doi:
10.4103/0970-0218.44520. PubMed PMID: 19876456; PubMed Central PMCID: PMC2763647.


1524: Kapusinszky B, Molnár Z, Szomor KN, Berencsi G. Molecular characterization 
of poliovirus isolates from children who contracted vaccine-associated paralytic 
poliomyelitis (VAPP) following administration of monovalent type 3 oral
poliovirus vaccine in the 1960s in Hungary. FEMS Immunol Med Microbiol. 2010
Mar;58(2):211-7. doi: 10.1111/j.1574-695X.2009.00621.x. Epub 2009 Oct 5. PubMed
PMID: 19863665.


1525: Progress towards eradicating poliomyelitis in Nigeria, January 2008- July
2009. Wkly Epidemiol Rec. 2009 Oct 23;84(43):445-51. English, French. PubMed
PMID: 19860018.


1526: Centers for Disease Control and Prevention (CDC). Progress toward
poliomyelitis eradication--Nigeria, January 2008-July 2009. MMWR Morb Mortal Wkly
Rep. 2009 Oct 23;58(41):1150-4. PubMed PMID: 19847150.


1527: Zhang Y, Wang H, Zhu S, Li Y, Song L, Liu Y, Liu G, Nishimura Y, Chen L,
Yan D, Wang D, An H, Shimizu H, Xu A, Xu W. Characterization of a rare natural
intertypic type 2/type 3 penta-recombinant vaccine-derived poliovirus isolated
from a child with acute flaccid paralysis. J Gen Virol. 2010 Feb;91(Pt 2):421-9. 
doi: 10.1099/vir.0.014258-0. Epub 2009 Oct 21. PubMed PMID: 19846676.


1528: Jorquera JI. Flebogamma 5% DIF development: rationale for a new option in
intravenous immunoglobulin therapy. Clin Exp Immunol. 2009 Sep;157 Suppl 1:17-21.
doi: 10.1111/j.1365-2249.2009.03953.x. Erratum in: Clin Exp Immunol. 2009
Sep;157(3):446. PubMed PMID: 19630865; PubMed Central PMCID: PMC2715432.


1529: Azam MQ, Iraqi A, Sherwani M, Abbas M, Alam A, Sabir AB, Asif N. Delayed
fixation of displaced type II and III pediatric femoral neck fractures. Indian J 
Orthop. 2009 Jul;43(3):253-8. doi: 10.4103/0019-5413.53455. PubMed PMID:
19838347; PubMed Central PMCID: PMC2762167.


1530: Dzagurova TK, Klempa B, Tkachenko EA, Slyusareva GP, Morozov VG, Auste B,
Kruger DH. Molecular diagnostics of hemorrhagic fever with renal syndrome during 
a Dobrava virus infection outbreak in the European part of Russia. J Clin
Microbiol. 2009 Dec;47(12):4029-36. doi: 10.1128/JCM.01225-09. Epub 2009 Oct 14. 
PubMed PMID: 19828747; PubMed Central PMCID: PMC2786626.


1531: Duclos P, Okwo-Bele JM, Gacic-Dobo M, Cherian T. Global immunization:
status, progress, challenges and future. BMC Int Health Hum Rights. 2009 Oct 14;9
Suppl 1:S2. doi: 10.1186/1472-698X-9-S1-S2. PubMed PMID: 19828060; PubMed Central
PMCID: PMC2762311.


1532: Koumaré AK, Traore D, Haidara F, Sissoko F, Traoré I, Dramé S, Sangaré K,
Diakité K, Coulibaly B, Togola B, Maïga A. Evaluation of immunization coverage
within the Expanded Program on Immunization in Kita Circle, Mali: a
cross-sectional survey. BMC Int Health Hum Rights. 2009 Oct 14;9 Suppl 1:S13.
doi: 10.1186/1472-698X-9-S1-S13. PubMed PMID: 19828057; PubMed Central PMCID:
PMC3226232.


1533: Global Polio Laboratory Network:Fifteenth Annual Informal Consultation.
Wkly Epidemiol Rec. 2009 Oct 1;84(40):420. English, French. PubMed PMID:
19817018.


1534: Lambert SB. Disease eradication is possible and ethical. Lancet. 2009 Oct
3;374(9696):1144; author reply 1144. doi: 10.1016/S0140-6736(09)61734-7. PubMed
PMID: 19801087.


1535: Mohammad AF, Khan KA, Galvin L, Hardiman O, O'Connell PG. High incidence of
osteoporosis and fractures in an aging post-polio population. Eur Neurol.
2009;62(6):369-74. doi: 10.1159/000242444. Epub 2009 Oct 1. PubMed PMID:
19797901.


1536: Queally JM, Abdulkarim A, Mulhall KJ. Total hip replacement in patients
with neurological conditions. J Bone Joint Surg Br. 2009 Oct;91(10):1267-73. doi:
10.1302/0301-620X.91B10.22934. Review. PubMed PMID: 19794158.


1537: Watkins RE, Martin PA, Kelly H, Madin B, Watson C. An evaluation of the
sensitivity of acute flaccid paralysis surveillance for poliovirus infection in
Australia. BMC Infect Dis. 2009 Sep 30;9:162. doi: 10.1186/1471-2334-9-162.
PubMed PMID: 19788763; PubMed Central PMCID: PMC2761398.


1538: Esteve Comas M, Loras Alastruey C, Fernandez-Bañares F. How do we manage
vaccinations in patients with inflammatory bowel disease? Dig Dis.
2009;27(3):370-4. doi: 10.1159/000228576. Epub 2009 Sep 24. Review. PubMed PMID: 
19786767.


1539: Konishi T, Ohki S, Saito T, Misawa Y. Crutch-induced bilateral brachial
artery aneurysms. Interact Cardiovasc Thorac Surg. 2009 Dec;9(6):1038-9. doi:
10.1510/icvts.2009.219832. Epub 2009 Sep 25. PubMed PMID: 19783546.


1540: Dias AP, Tavares FN, Costa EV, da Silva EE. Evaluation of a protocol for
rapid diagnosis of enterovirus associated with acute flaccid paralysis cases. J
Clin Virol. 2009 Dec;46(4):337-40. doi: 10.1016/j.jcv.2009.09.008. Epub 2009 Sep 
25. PubMed PMID: 19782637.


1541: Shahzad A. Time for a worldwide shift from oral polio vaccine to
inactivated polio vaccine. Clin Infect Dis. 2009 Oct 15;49(8):1287-8. doi:
10.1086/605691. PubMed PMID: 19780666.


1542: Brahic M, Roussarie JP. Axon-myelin interactions during a viral infection
of the central nervous system. PLoS Pathog. 2009 Sep;5(9):e1000519. doi:
10.1371/journal.ppat.1000519. Epub 2009 Sep 25. PubMed PMID: 19779566; PubMed
Central PMCID: PMC2743189.


1543: Hattrup SJ, Cofield RH. Shoulder arthroplasty in the paraplegic patient. J 
Shoulder Elbow Surg. 2010 Apr;19(3):434-8. doi: 10.1016/j.jse.2009.07.003. Epub
2009 Sep 18. PubMed PMID: 19766019.


1544: Vaccine-derived polioviruses detected worldwide, January 2008-June 2009.
Wkly Epidemiol Rec. 2009 Sep 18;84(38):390-6. English, French. PubMed PMID:
19764130.


1545: Completion of national laboratory inventories for wild poliovirus
containment - WHO Western Pacific Region, December 2008. Wkly Epidemiol Rec. 2009
Sep 11;84(37):373-81. English, French. PubMed PMID: 19764127.


1546: Global detection of wild and vaccine derived polioviruses, January
2008-June 2009. Wkly Epidemiol Rec. 2009 Sep 4;84(36):366-70. English, French.
PubMed PMID: 19764124.


1547: Centers for Disease Control and Prevention (CDC). Update on vaccine-derived
polioviruses--worldwide, January 2008-June 2009. MMWR Morb Mortal Wkly Rep. 2009 
Sep 18;58(36):1002-6. PubMed PMID: 19763076.


1548: Yadav K, Rai SK, Vidushi A, Pandav CS. Intensified pulse polio
immunization: time spent and cost incurred at a primary healthcare centre. Natl
Med J India. 2009 Jan-Feb;22(1):13-7. PubMed PMID: 19761152.


1549: John TJ. Lessons from the challenges of polio eradication in India. Natl
Med J India. 2009 Jan-Feb;22(1):4-8. PubMed PMID: 19761150.


1550: Ellis H. Elizabeth Kenny: an early and controversial physiotherapist. J
Perioper Pract. 2009 Aug;19(8):264-5. PubMed PMID: 19753892.


1551: Wilson DJ. And they shall walk: ideal versus reality in polio
rehabilitation in the United States. Asclepio. 2009;61(1):175-92. PubMed PMID:
19753691.


1552: Rogers N. Polio chronicles: warm springs and disability politics in the
1930s. Asclepio. 2009;61(1):143-74. PubMed PMID: 19753689.


1553: Martínez-Pérez J. [Consolidating the medical model of disability: on
poliomyelitis and constitution of orthopedic surgery and orthopaedics as a
speciality in Spain (1930-1950)]. Asclepio. 2009;61(1):117-42. Spanish. PubMed
PMID: 19753686.


1554: Rodríquez Sánchez JA, Seco Calvo J. [Vaccination campaigns against
poliomyelitis in Spain in 1963]. Asclepio. 2009;61(1):81-116. Spanish. PubMed
PMID: 19753683.


1555: Asher MA. Thirty-fourth Harrington Guest Lecture, SRS, 2008. Harrington's
contributions in perspective. Spine (Phila Pa 1976). 2009 Sep 15;34(20):2113-23. 
doi: 10.1097/BRS.0b013e31819fcf12. PubMed PMID: 19752697.


1556: Ballester R, Porras MI. [The historical meaning of serological surveys as a
laboratory technology applied to the immunization campaigns. The case of
poliomyelitis in Spain]. Asclepio. 2009;61(1):55-80. Spanish. PubMed PMID:
19750612.


1557: Báguena Cervellera MJ. [Epidemiological and virological studies into the
poliomyelitis in Valencia (1959-1969)]. Asclepio. 2009;61(1):39-54. Spanish.
PubMed PMID: 19750610.


1558: Axelsson P. "Do not eat those apples; they've been on the ground!": polio
epidemics and preventive measures, Sweden 1880s-1940s. Asclepio.
2009;61(1):23-38. PubMed PMID: 19750602.


1559: Centers for Disease Control and Prevention (CDC). National laboratory
inventories for wild poliovirus containment--Western Pacific region, 2008. MMWR
Morb Mortal Wkly Rep. 2009 Sep 11;58(35):975-8. PubMed PMID: 19745805.


1560: Ndirangu J, Bärnighausen T, Tanser F, Tint K, Newell ML. Levels of
childhood vaccination coverage and the impact of maternal HIV status on child
vaccination status in rural KwaZulu-Natal, South Africa*. Trop Med Int Health.
2009 Nov;14(11):1383-93. doi: 10.1111/j.1365-3156.2009.02382.x. Epub 2009 Sep 7. 
PubMed PMID: 19737375; PubMed Central PMCID: PMC2788050.


1561: Chaturvedi S, Dasgupta R, Adhish V, Ganguly KK, Rai S, Sushant L, Srabasti 
S, Arora NK. Deconstructing social resistance to pulse polio campaign in two
North Indian districts. Indian Pediatr. 2009 Nov;46(11):963-74. Epub 2009 Sep 3. 
PubMed PMID: 19736365.


1562: Wagner BG, Earn DJ. Population dynamics of live-attenuated virus vaccines. 
Theor Popul Biol. 2010 Mar;77(2):79-94. doi: 10.1016/j.tpb.2009.08.003. Epub 2009
Sep 6. PubMed PMID: 19735670.


1563: Centers for Disease Control and Prevention (CDC). Laboratory surveillance
for wild and vaccine-derived polioviruses - worldwide, January 2008-June 2009.
MMWR Morb Mortal Wkly Rep. 2009 Sep 4;58(34):950-4. PubMed PMID: 19730408.


1564: Yang C, Shi H, Zhou J, Liang Y, Xu H. CpG oligodeoxynucleotides are a
potent adjuvant for an inactivated polio vaccine produced from Sabin strains of
poliovirus. Vaccine. 2009 Nov 5;27(47):6558-63. doi:
10.1016/j.vaccine.2009.08.047. Epub 2009 Sep 1. PubMed PMID: 19729087.


1565: Dasgupta R. Serious messages behind VDPV cases in India. Indian Pediatr.
2009 Aug;46(8):701-2. PubMed PMID: 19717861.


1566: Dhole TN, Ayyagari A, Chowdhary R, Shakya AK, Shrivastav N, Datta T,
Prakash V. Non-polio enteroviruses in acute flaccid paralysis children of India: 
vital assessment before polio eradication. J Paediatr Child Health. 2009
Jul-Aug;45(7-8):409-13. doi: 10.1111/j.1440-1754.2009.01529.x. Epub 2009 Jul 20. 
PubMed PMID: 19712176.


1567: Pavlopoulou ID, Daikos GL, Tzivaras A, Bozas E, Kosmidis C, Tsoumakas C,
Theodoridou M. Medical and nursing students with suboptimal protective immunity
against vaccine-preventable diseases. Infect Control Hosp Epidemiol. 2009
Oct;30(10):1006-11. doi: 10.1086/605923. PubMed PMID: 19708792.


1568: Foley PB. Encephalitis lethargica and the influenza virus. III. The
influenza pandemic of 1918/19 and encephalitis lethargica: neuropathology and
discussion. J Neural Transm (Vienna). 2009 Oct;116(10):1309-21. doi:
10.1007/s00702-009-0296-8. Epub 2009 Aug 26. PubMed PMID: 19707847; PubMed
Central PMCID: PMC2758908.


1569: Trubuhovich RV. Was there a Danish precursor to the Fisher & Paykel
Humidifer? Anaesth Intensive Care. 2009 Jul;37 Suppl 1:52-4. PubMed PMID:
19705635.


1570: Trubuhovich RV. Some prehistory of New Zealand intensive care medicine.
Anaesth Intensive Care. 2009 Jul;37 Suppl 1:16-29. PubMed PMID: 19705630.


1571: Obregón R, Chitnis K, Morry C, Feek W, Bates J, Galway M, Ogden E.
[truncated: 1,587,804 more chars]
