# Supplementary material for: Invisible Brain: Knowledge in Research Works and Neuron Activity
Source: PLoS One. 2016 Jul 20;11(7):e0158590. doi: 10.1371/journal.pone.0158590 (PMC4954711; doi:10.1371/journal.pone.0158590)
Supplement: S3 File — (ZIP) [file pone.0158590.s003.zip]

Archive with 13 entries (13 files):
- PhotoelectricEffect.txt
- Poliomyelitis.txt
- poliomyelitis_pubmed.txt
- QuantumElectroDynamics_1970-2013.txt
- Typhus.txt
- Typhus_pubmed.txt
- UncertaintyPrinciple.txt
- YellowFever.txt
- YellowFever_pubmed.txt
- Obesity_pubmed.txt
- Orthopedic_pubmed.txt
- Obstetrics_pubmed.txt
- Ophthalmology_pubmed.txt
