# Supplementary material for: Invisible Brain: Knowledge in Research Works and Neuron Activity
Source: PLoS One. 2016 Jul 20;11(7):e0158590. doi: 10.1371/journal.pone.0158590 (PMC4954711; doi:10.1371/journal.pone.0158590)
Supplement: S3 File — (ZIP) [file pone.0158590.s003.zip › PhotoelectricEffect.txt]

FN Thomson Reuters Web of Science™
VR 1.0
PT J
AU Wang, YM
   Zhang, ZH
   Jiang, CX
   Xu, TW
AF Wang, Yaoming
   Zhang, Zenghui
   Jiang, Chenxiao
   Xu, Tongwen
TI Electrodialysis Process for the Recycling and Concentrating of
   Tetramethylammonium Hydroxide (TMAH) from Photoresist Developer
   Wastewater
SO INDUSTRIAL & ENGINEERING CHEMISTRY RESEARCH
LA English
DT Article
ID METHYL AMMONIUM HYDROXIDE; BIOLOGICAL TREATMENT; ACTIVATED CARBON;
   DERMAL EXPOSURE
AB A large amount of developer wastewater containing tetramethylammonium hydroxide (TMAH) is discharged from semiconductors and photoelectric industries. The electrodialysis technique was employed for the recovering and concentrating of TMAH from developer wastewater. The effect of current density on the recovery process was investigated by considering the stability of membranes and process cost. Results indicated that the optimal current density was chosen at 30 mA center dot cm(-2). TMAH can be concentrated in the range of 7.45%-8.33%. The used membranes in the experiments were stable and suitable for this wastewater treatment. The total process cost was estimated to be 36.4 $/t without considering the profit of the recovered TMAH. Naturally, electrodialysis is a cost-effective and environmentally friendly technology for treating developer wastewater.
C1 [Wang, Yaoming; Zhang, Zenghui; Jiang, Chenxiao; Xu, Tongwen] Univ Sci & Technol China, Sch Chem & Mat Sci, CAS Key Lab Soft Matter Chem, Lab Funct Membranes, Hefei 230026, Anhui, Peoples R China.
RP Xu, TW (reprint author), Univ Sci & Technol China, Sch Chem & Mat Sci, CAS Key Lab Soft Matter Chem, Lab Funct Membranes, Hefei 230026, Anhui, Peoples R China.
EM twxu@ustc.edu.cn
FU National Natural Science Foundation of China [21206154, 21206155,
   21025626]; 6th China Postdoctoral Science Special Foundation
   [2013T60624]; Fundamental Research Funds for the Central Universities
   [2013M501058]; National High Technology Research and Development Program
   863 [2012AA03A608]
FX This research is supported in part by the National Natural Science
   Foundation of China (Nos. 21206154, 21206155, 21025626), the 6th China
   Postdoctoral Science Special Foundation (2013T60624), the Fundamental
   Research Funds for the Central Universities (2013M501058), and the
   National High Technology Research and Development Program 863 (No.
   2012AA03A608).
NR 20
TC 0
Z9 0
PU AMER CHEMICAL SOC
PI WASHINGTON
PA 1155 16TH ST, NW, WASHINGTON, DC 20036 USA
SN 0888-5885
J9 IND ENG CHEM RES
JI Ind. Eng. Chem. Res.
PD DEC 25
PY 2013
VL 52
IS 51
BP 18356
EP 18361
DI 10.1021/ie4023995
PG 6
WC Engineering, Chemical
SC Engineering
GA 281YS
UT WOS:000329137500024
ER

PT J
AU Feng, YM
   Wu, F
   Jiang, J
   Zhu, JH
   Fodjouong, GJ
   Meng, GX
   Xing, YM
   Wang, WW
   Huang, XT
AF Feng, Yamin
   Wu, Fei
   Jiang, Jian
   Zhu, Jianhui
   Fodjouong, Ghislain Joel
   Meng, Gaoxiang
   Xing, Yanmin
   Wang, Wenwu
   Huang, Xintang
TI A novel hierarchical ZnO disordered/ordered bilayer nanostructured film
   for dye sensitized solar cells
SO JOURNAL OF ALLOYS AND COMPOUNDS
LA English
DT Article
DE Dye sensitized solar cells; Hierarchical ZnO nanostructured film;
   Photoanode; Photoelectric conversion efficiency
ID NANOWIRE ARRAYS; COMPOSITE PHOTOANODE; ZINC ACETATE; EFFICIENCY;
   PERFORMANCE; SHELL; NANOPARTICLES
AB A novel hierarchical ZnO nanostructured film is synthesized via a chemical bath deposition (CBD) method followed by a treatment of thermal decomposition onto a fluorine-doped tin oxide (FTO) substrate. This hierarchical film is composed of disordered ZnO nanorods (NRs) (top layer) and ordered ZnO nanowires (NWs) (bottom layer). The products possess the following features such as high specific surface area, fast electron transport, and pronounced light-scattering effect, which are quite suitable for dye sensitized solar cells (DSSCs) applications. A light-to-electricity conversion efficiency of 5.16% is achieved when the hierarchical ZnO nanostructured film is used as the photoanode under 100 mW cm(-2) illumination. This efficiency is found to be much higher than that of the DSSCs with pure ordered ZnO NWs (1.45%) and disordered ZnO NRs (3.31%) photoanodes. (C) 2013 Elsevier B.V. All rights reserved.
C1 [Feng, Yamin; Wu, Fei; Jiang, Jian; Zhu, Jianhui; Fodjouong, Ghislain Joel; Meng, Gaoxiang; Xing, Yanmin; Wang, Wenwu; Huang, Xintang] Cent China Normal Univ, Dept Phys, Inst Nanosci & Nanotechnol, Wuhan 430079, Peoples R China.
RP Huang, XT (reprint author), Cent China Normal Univ, Dept Phys, Inst Nanosci & Nanotechnol, Wuhan 430079, Peoples R China.
EM yaminfengccnuphy@outlook.com; xthuang@phy.ccnu.edu.cn
FU National Natural Science Foundation of China [51172085]
FX We gratefully acknowledge financial support from the National Natural
   Science Foundation of China (No. 51172085).
NR 31
TC 5
Z9 5
PU ELSEVIER SCIENCE SA
PI LAUSANNE
PA PO BOX 564, 1001 LAUSANNE, SWITZERLAND
SN 0925-8388
J9 J ALLOY COMPD
JI J. Alloy. Compd.
PD DEC 25
PY 2013
VL 581
BP 610
EP 615
DI 10.1016/j.jallcom.2013.07.171
PG 6
WC Chemistry, Physical; Materials Science, Multidisciplinary; Metallurgy &
   Metallurgical Engineering
SC Chemistry; Materials Science; Metallurgy & Metallurgical Engineering
GA 223QS
UT WOS:000324823000102
ER

PT J
AU Wang, JF
   Jiang, YC
   Chen, MG
   Gao, J
AF Wang, J. F.
   Jiang, Y. C.
   Chen, M. G.
   Gao, J.
TI Effects of Nb doping level on the electronic transport, photoelectric
   effect and magnetoresistance across La0.5Ca0.5MnO3/Nb:SrTiO3 junctions
SO APPLIED PHYSICS LETTERS
LA English
DT Article
ID HETEROJUNCTIONS; MANGANITES; PHASE
AB Heterojunctions composed of La0.5Ca0.5MnO3 and Nb doped SrTiO3 were fabricated, and the effects of the Nb doping level on their electronic transport, photoelectric effect, and magnetoresistance were investigated. A lower doping concentration of Nb led to better rectifying properties and higher open circuit voltages. The I-V curves for La0.5Ca0.5MnO3/0.7 wt.% Nb-SrTiO3 showed a negligible response to magnetic fields for all temperatures, whereas La0.5Ca0.5MnO3/0.05 wt.% Nb-SrTiO3 exhibited distinct magnetoresistance, which depended on both the bias voltage and temperature. These results are discussed with the assistance of conventional semiconductor theories. (C) 2013 AIP Publishing LLC.
C1 [Wang, J. F.; Jiang, Y. C.; Gao, J.] Univ Hong Kong, Dept Phys, Hong Kong, Hong Kong, Peoples R China.
   [Wang, J. F.; Chen, M. G.] China Jiliang Univ, Coll Sci, Hangzhou 310018, Zhejiang, Peoples R China.
RP Gao, J (reprint author), Univ Hong Kong, Dept Phys, Pokfulam Rd, Hong Kong, Hong Kong, Peoples R China.
EM jifewang@gmail.com; jugao@hku.hk
RI Wang, Jianfeng/I-4702-2012
FU Research Grant Council of Hong Kong [HKU 701813P]; Natural Science
   Foundation of China [11374225, 11304298]; Zhejiang Provincial Natural
   Science Foundation [LQ13A040002]
FX This work has been supported by Grants of the Research Grant Council of
   Hong Kong (Project No. HKU 701813P), the Natural Science Foundation of
   China (Project Nos. 11374225 and 11304298) and Zhejiang Provincial
   Natural Science Foundation (Grant No. LQ13A040002).
NR 21
TC 0
Z9 0
PU AMER INST PHYSICS
PI MELVILLE
PA CIRCULATION & FULFILLMENT DIV, 2 HUNTINGTON QUADRANGLE, STE 1 N O 1,
   MELVILLE, NY 11747-4501 USA
SN 0003-6951
EI 1077-3118
J9 APPL PHYS LETT
JI Appl. Phys. Lett.
PD DEC 16
PY 2013
VL 103
IS 25
AR 252103
DI 10.1063/1.4851076
PG 3
WC Physics, Applied
SC Physics
GA 293LU
UT WOS:000329973800039
ER

PT J
AU Zhou, WJ
   Jin, KJ
   Guo, HZ
   Ge, C
   He, M
   Lu, HB
AF Zhou, Wen-jia
   Jin, Kui-juan
   Guo, Hai-zhong
   Ge, Chen
   He, Meng
   Lu, Hui-bin
TI Electrode effect on high-detectivity ultraviolet photodetectors based on
   perovskite oxides
SO JOURNAL OF APPLIED PHYSICS
LA English
DT Article
ID VISIBLE-BLIND; SINGLE-CRYSTAL; PHOTODIODES
AB High-detectivity metal-semiconductor-metal ultraviolet photodetectors have been fabricated based on SrTiO3 with different types of metal electrodes (Ag, Ni, and Pt), and the effects of the different types of the electrodes on the photoelectric properties were investigated. Comparing with three types of the metal electrodes, the largest responsivity of 0.517A/W and the smallest dark current of 2.215 x 10(-11) A were obtained by using Ag electrode due to the largest Schottky barrier between Ag electrode and SrTiO3. The detectivities of all the photodetectors are achieved about 10(12) cm.HZ(1/2)/W, which can be comparable to Si-based photodetectors. Furthermore, a transient photovoltaic signal with a rise time of similar to 360 ps and a full width at half-maximum of similar to 576 ps are obtained in the Ag/SrTiO3/Ag photodetectors under the illumination of a 355 nm laser with 15 ps duration. These results provide a useful guide for designing high-performance photodetectors based on perovskite oxides and the appropriate metal electrode selected. (C) 2013 AIP Publishing LLC.
C1 [Zhou, Wen-jia; Jin, Kui-juan; Guo, Hai-zhong; Ge, Chen; He, Meng; Lu, Hui-bin] Chinese Acad Sci, Beijing Natl Lab Condensed Matter Phys, Inst Phys, Beijing 100190, Peoples R China.
RP Jin, KJ (reprint author), Chinese Acad Sci, Beijing Natl Lab Condensed Matter Phys, Inst Phys, Beijing 100190, Peoples R China.
EM kjjin@iphy.ac.cn
FU National Basic Research Program of China [2012CB921403, 2013CB328706];
   National Natural Science Foundation of China [10825418, 11134012]
FX This work was supported by the National Basic Research Program of China
   (Nos. 2012CB921403 and 2013CB328706) and the National Natural Science
   Foundation of China (Nos. 10825418 and 11134012).
NR 29
TC 1
Z9 1
PU AMER INST PHYSICS
PI MELVILLE
PA CIRCULATION & FULFILLMENT DIV, 2 HUNTINGTON QUADRANGLE, STE 1 N O 1,
   MELVILLE, NY 11747-4501 USA
SN 0021-8979
EI 1089-7550
J9 J APPL PHYS
JI J. Appl. Phys.
PD DEC 14
PY 2013
VL 114
IS 22
AR 224503
DI 10.1063/1.4845775
PG 5
WC Physics, Applied
SC Physics
GA 281HI
UT WOS:000329090400087
ER

PT J
AU Henthorn, JD
   Mishra, N
   Haun, CD
   Castro, AL
   Douglas, HG
   Pegram, M
   Stadelmaier, B
   Huebner, JS
   Lampropoulos, C
AF Henthorn, Joseph D.
   Mishra, Netra
   Haun, Christopher D.
   Castro, Ana L.
   Douglas, Hunter G.
   Pegram, Matthew
   Stadelmaier, Brian
   Huebner, Jay S.
   Lampropoulos, Christos
TI Using single-molecule magnets as analyte-recognition compounds in
   photo-electric chemical sensors: Recent results from
   [Mn12O12(O2CCH3)(16)(H2O)(4)]center dot 2CH(3)COOH center dot 4H(2)O,
   and [Mn12O12(O2CPh)(16)(H2O)(4)] (Reprinted from Polyhedron vol 53, pg
   62-66, 2013)
SO POLYHEDRON
LA English
DT Reprint
DE Chemical sensors; Contact sensors; Photoelectric effect; Single-molecule
   magnets; Transition metal clusters
ID QUANTUM PHASE INTERFERENCE; MN-55 NMR; MANGANESE; MAGNETIZATION;
   CLUSTERS; RELAXATION; BEHAVIOR; SPIN; ANISOTROPY; COMPLEXES
AB Single-molecule magnets (SMMs) were tested for their chemical sensing properties on photo-electric chemical sensors. Photo-electric chemical sensors or PECS are contact sensors for the detection of various chemical analytes, with a wide range of possible applications, using different analyte-recognition compounds (ARCs). The ARC-analyte interaction on the surface of the sensor generates photovoltages (PVs), due to the Becquerel effect, as in photovoltaics. Detection of analyte is documented as modified PVs upon excitation of both the analyte and the ARC using an optical source providing fast light flashes (<10 mu s). Single crystals of the SMMs were grown, and were applied mechanically on the PECS electrodes. The background-corrected data revealed significant ARC activity for the two SMMs considered, namely [Mn12O12(O2CCH3)(16)(H2O)(4)]center dot 2CH(3)COOH center dot 4H(2)O, and [Mn12O12(O2CPh)(16)(H2O)(4)], for vapor and liquid analytes, respectively. (C) 2013 Published by Elsevier Ltd.
C1 [Henthorn, Joseph D.; Mishra, Netra; Haun, Christopher D.; Castro, Ana L.; Douglas, Hunter G.; Pegram, Matthew; Lampropoulos, Christos] Univ N Florida, Dept Chem, Jacksonville, FL 32224 USA.
   [Stadelmaier, Brian; Huebner, Jay S.] Univ N Florida, Dept Phys, Jacksonville, FL 32224 USA.
RP Lampropoulos, C (reprint author), Univ N Florida, Dept Chem, 1 UNF Dr, Jacksonville, FL 32224 USA.
EM c.lampropoulos@unf.edu
NR 69
TC 0
Z9 0
PU PERGAMON-ELSEVIER SCIENCE LTD
PI OXFORD
PA THE BOULEVARD, LANGFORD LANE, KIDLINGTON, OXFORD OX5 1GB, ENGLAND
SN 0277-5387
J9 POLYHEDRON
JI Polyhedron
PD DEC 13
PY 2013
VL 66
SI SI
BP 294
EP 298
DI 10.1016/j.poly.2013.08.004
PG 5
WC Chemistry, Inorganic & Nuclear; Crystallography
SC Chemistry; Crystallography
GA 261SO
UT WOS:000327685100047
ER

PT J
AU Akiyama, T
   Yamamoto, T
   Oku, T
   Yahiro, M
   Kurihara, T
   Adachi, C
   Yamada, S
AF Akiyama, Tsuyoshi
   Yamamoto, Tomoki
   Oku, Takeo
   Yahiro, Masayuki
   Kurihara, Takashi
   Adachi, Chihaya
   Yamada, Sunao
TI Mixing Effect of Gold and Silver Nanoparticles on Enhancement in
   Performance of Organic Thin-Film Solar Cells
SO JAPANESE JOURNAL OF APPLIED PHYSICS
LA English
DT Article
ID SURFACE-PLASMON EXCITATION; NONRESONANCE RAMAN-SCATTERING; PHOTOCURRENT
   GENERATION; FLUORESCENCE ENHANCEMENT; TITANIUM-OXIDE; ABSORPTION;
   ELECTRODE; MONOLAYERS; RESONANCE; ARRAYS
AB Bulk-heterojunction organic thin-film solar cells incorporating gold and silver nanoparticles were fabricated and evaluated. These nanoparticles were embedded in the hole-transport layer of the solar cells. Plasmonic absorption peaks of isolated gold and silver nanoparticles were confirmed from extinction spectra even in the hole-transport material. The incorporation of gold and silver nanoparticles increased the photoelectric conversion efficiency of organic thin-film solar cells, whose enhancement ratio was further increased by mixing gold and silver nanoparticles. (C) 2013 The Japan Society of Applied Physics
C1 [Akiyama, Tsuyoshi; Yamamoto, Tomoki; Oku, Takeo] Univ Shiga Prefecture, Sch Engn, Dept Mat Sci, Hikone, Shiga 5228533, Japan.
   [Yahiro, Masayuki; Kurihara, Takashi] Inst Syst Informat Technol & Nanotechnol, Fukuoka 8140001, Japan.
   [Adachi, Chihaya; Yamada, Sunao] Kyushu Univ, Fac Engn, Dept Appl Chem, Fukuoka 8190395, Japan.
   [Adachi, Chihaya] Kyushu Univ, Ctr Organ Photon & Elect Res OPERA, Fukuoka 8190395, Japan.
   [Adachi, Chihaya] Kyushu Univ, Int Inst Carbon Neutral Energy Res WPI I2CNER, Fukuoka 8190395, Japan.
RP Akiyama, T (reprint author), Univ Shiga Prefecture, Sch Engn, Dept Mat Sci, Hikone, Shiga 5228533, Japan.
EM akiyama.t@mat.usp.ac.jp
FU Japan Science and Technology Agency [AS2112020C]; Ministry of Education,
   Culture, Sports, Science and Technology, Japan (MEXT) [19049012]
FX The authors wish to thank Ms. Akiko Hamada for her technical support in
   the fabrication of an organic thin-film solar cell. T.A. wishes to thank
   the "Adaptable and Seamless Technology Transfer Program through
   Target-driven R&D (AS2112020C)" of the Japan Science and Technology
   Agency for its support in this study. This study was also supported by a
   Grant-in-Aid for Scientific Research on a Priority Areas (470: Strong
   Photon-Molecule Coupling Fields: No. 19049012 to S.Y.) from the Ministry
   of Education, Culture, Sports, Science and Technology, Japan (MEXT).
NR 47
TC 0
Z9 0
PU IOP PUBLISHING LTD
PI BRISTOL
PA TEMPLE CIRCUS, TEMPLE WAY, BRISTOL BS1 6BE, ENGLAND
SN 0021-4922
EI 1347-4065
J9 JPN J APPL PHYS
JI Jpn. J. Appl. Phys.
PD DEC
PY 2013
VL 52
IS 12
AR 122301
DI 10.7567/JJAP.52.122301
PG 4
WC Physics, Applied
SC Physics
GA AA9QI
UT WOS:000331427600009
ER

PT J
AU Che, QD
   Yang, HX
   Lu, L
   Wang, YH
AF Che, Quande
   Yang, Hongxing
   Lu, Lin
   Wang, Yuanhao
TI Preparation of lead-free nanoglass frit powder for crystalline silicon
   solar cells
SO APPLIED ENERGY
LA English
DT Article; Proceedings Paper
CT 4th International Conference on Applied Energy (ICAE)
CY JUL 01-04, 2012
CL Suzhou, PEOPLES R CHINA
DE Silicon solar cell; Glass frit; Sol-gel; Silver paste
ID SILVER-PASTE FORMULATION; THICK-FILM CONTACTS; GLASS FRIT; CONDUCTIVITY;
   NANOPARTICLES
AB Nanosized Bi-based glass frit powders for silver front contact in crystalline silicon solar cells were prepared from a multicomponent gel in the Bi2O3-SiO2-B2O3-Al2O3-ZnO system. The phase structure of the glass frit was characterized by X-ray diffraction (XRD), which indicated that the xerogel was completely converted into amorphous glass after heat treatment at 500 degrees C. The glass frit showed excellent wetting behavior and etching effect on SiNx coating and silicon. The fabricated silicon solar cells containing the as-prepared nanosized glass fit as an inorganic binder showed higher fill factor (FF) and photoelectric conversion efficiency (E-ff) when compared with those of the solar cells based on micron glass frit prepared by melt cooling route. (C) 2012 Elsevier Ltd. All rights reserved.
C1 [Che, Quande; Yang, Hongxing; Lu, Lin; Wang, Yuanhao] Hong Kong Polytech Univ, Dept Bldg Serv Engn, RERG, Hong Kong, Hong Kong, Peoples R China.
RP Che, QD (reprint author), Hong Kong Polytech Univ, Dept Bldg Serv Engn, RERG, Hong Kong, Hong Kong, Peoples R China.
EM quande.che@connect.polyu.hk
RI Yang, Hongxing/E-5737-2014
OI Yang, Hongxing/0000-0001-5117-5394
NR 18
TC 3
Z9 3
PU ELSEVIER SCI LTD
PI OXFORD
PA THE BOULEVARD, LANGFORD LANE, KIDLINGTON, OXFORD OX5 1GB, OXON, ENGLAND
SN 0306-2619
EI 1872-9118
J9 APPL ENERG
JI Appl. Energy
PD DEC
PY 2013
VL 112
SI SI
BP 657
EP 662
DI 10.1016/j.apenergy.2012.12.005
PG 6
WC Energy & Fuels; Engineering, Chemical
SC Energy & Fuels; Engineering
GA 285FA
UT WOS:000329377800069
ER

PT J
AU Chow, SKH
   Li, DHW
   Lee, EWM
   Lam, JC
AF Chow, Stanley K. H.
   Li, Danny H. W.
   Lee, Eric W. M.
   Lam, Joseph C.
TI Analysis and prediction of daylighting and energy performance in atrium
   spaces using daylight-linked lighting controls
SO APPLIED ENERGY
LA English
DT Article; Proceedings Paper
CT 4th International Conference on Applied Energy (ICAE)
CY JUL 01-04, 2012
CL Suzhou, PEOPLES R CHINA
DE Atrium; Daylight; Greenhouse gases; Daylight-linked lighting controls;
   Energy savings
ID NEW-DELHI; ILLUMINANCE; BUILDINGS; SAVINGS; CORRIDOR; MODEL
AB In subtropical Hong Kong, a certain amount of electricity is used to create visually comfortable interior spaces through electric lighting, which is the second major electricity-consuming item in commercial buildings, accounting for 20-30% of total electricity use. The burning of fossil fuels for electricity generation has many adverse effects on the environment. Daylighting is an important and useful strategy for enhancing visual comfort and reducing the need for the electricity consumed by light fittings. The rational use of daylight through tools such as photoelectric lighting controls can effectively reduce buildings' electricity consumption and the related pollutants and greenhouse gas emissions. Daylighting design techniques are often best demonstrated via field measurements that provide reliable operational and energy performance data for establishing design guidelines. An atrium provides an environmentally controlled indoor public space that introduces daylight into the hearts of large buildings. In circulation areas such as corridors, people expect the way ahead to be sufficiently lit and daylight-linked lighting controls can deliver excellent energy savings. This paper presents the daylighting and energy performance of an atrium space using daylight-linked lighting controls. The cost, energy and environmental issues related to various daylight illuminances are estimated and design implications are discussed. (C) 2012 Elsevier Ltd. All rights reserved.
C1 [Chow, Stanley K. H.; Li, Danny H. W.; Lee, Eric W. M.; Lam, Joseph C.] City Univ Hong Kong, Dept Civil & Architectural Engn, Bldg Energy Res Grp, Kowloon, Hong Kong, Peoples R China.
RP Chow, SKH (reprint author), City Univ Hong Kong, Dept Civil & Architectural Engn, Bldg Energy Res Grp, Tat Chee Ave, Kowloon, Hong Kong, Peoples R China.
EM stanleychow.cityu.hk@gmail.com
NR 34
TC 3
Z9 3
PU ELSEVIER SCI LTD
PI OXFORD
PA THE BOULEVARD, LANGFORD LANE, KIDLINGTON, OXFORD OX5 1GB, OXON, ENGLAND
SN 0306-2619
EI 1872-9118
J9 APPL ENERG
JI Appl. Energy
PD DEC
PY 2013
VL 112
SI SI
BP 1016
EP 1024
DI 10.1016/j.apenergy.2012.12.033
PG 9
WC Energy & Fuels; Engineering, Chemical
SC Energy & Fuels; Engineering
GA 285FA
UT WOS:000329377800108
ER

PT J
AU Franklin, A
AF Franklin, Allan
TI Millikan's measurement of Planck's constant
SO EUROPEAN PHYSICAL JOURNAL H
LA English
DT Article
ID LONG-WAVE LIMITS; PHOTO-ELECTRONS; INCIDENT LIGHT; POTASSIUM; SODIUM
AB Robert Millikan is famous for measuring the charge of the electron. His result was better than any previous measurement and his method established that there was a fundamental unit of charge, or charge quantization. He is less well-known for his measurement of Planck's constant, although, as discussed below, he is often mistakenly given credit for providing significant evidence in support of Einstein's photon theory of light.1 His Nobel Prize citation was "for his work on the elementary electric charge of electricity and the photoelectric effect," an indication of the significance of his work on the photoelectric effect.
C1 Univ Colorado, Dept Phys, Boulder, CO 80309 USA.
RP Franklin, A (reprint author), Univ Colorado, Dept Phys, Boulder, CO 80309 USA.
EM allan.franklin@Colorado.EDU
NR 30
TC 0
Z9 0
PU SPRINGER HEIDELBERG
PI HEIDELBERG
PA TIERGARTENSTRASSE 17, D-69121 HEIDELBERG, GERMANY
SN 2102-6459
EI 2102-6467
J9 EUR PHYS J H
JI Eur. Phys. J. H
PD DEC
PY 2013
VL 38
IS 5
BP 573
EP 594
DI 10.1140/epjh/e2013-40021-3
PG 22
WC History & Philosophy Of Science; Physics, Multidisciplinary
SC History & Philosophy of Science; Physics
GA 274VG
UT WOS:000328633700001
ER

PT J
AU Craig, GW
AF Craig, G. Wayne
TI Niels Bohr (1885-1962): On the Wing of a Butterfly, Johann J. Balmer
   (1825-1898)
SO HELVETICA CHIMICA ACTA
LA English
DT Article
DE History of chemistry; Bohr atom; Balmer formula; Cycloids
ID CHEMISTRY
AB By the year 1913, a number of revolutionary events had begun to transform the landscape of physics. In 1900, Max Planck (1858-1947) had proposed that energy radiated in quanta or packets. The announcement of the photoelectric effect in 1905 by an unassuming Swiss patent worker by the name of Albert Einstein (1879-1955) clearly implicated that light energy, or the photon, later coined by GilbertN. Lewis (1875-1946) in 1926, was also quantized and showed unprecedented particle-like properties. More startling was the discovery by Ernest Rutherford (1871-1937) who demonstrated that the atom consisted of a hard positive center surrounded by electrons. Niels Bohr (1885-1962), then a young postgraduate, was deeply involved in understanding the structure of the atom. He needed physical or experimental evidence to substantiate his intuitive ideas. Ironically, that evidence had already been published in the year of his birth by JohannJ. Balmer (1825-1898), a Swiss mathematics teacher at a secondary school for girls.
C1 Lead Finding Res, CH-4144 Arlesheim, Switzerland.
RP Craig, GW (reprint author), Lead Finding Res, Neumattstr 5, CH-4144 Arlesheim, Switzerland.
EM cralion@sunrise.ch
NR 32
TC 0
Z9 0
PU WILEY-V C H VERLAG GMBH
PI WEINHEIM
PA BOSCHSTRASSE 12, D-69469 WEINHEIM, GERMANY
SN 0018-019X
EI 1522-2675
J9 HELV CHIM ACTA
JI Helv. Chim. Acta
PD DEC
PY 2013
VL 96
IS 12
BP 2304
EP 2317
DI 10.1002/hlca.201300271
PG 14
WC Chemistry, Multidisciplinary
SC Chemistry
GA 271LW
UT WOS:000328394400020
ER

PT J
AU Dan, JK
   Chen, S
   Li, JF
   Huang, XB
   Xie, WP
AF Dan, Jia Kun
   Chen, Shi
   Li, Jian Feng
   Huang, Xian Bin
   Xie, Wei Ping
TI Electromagnetic Pulse Emission From Surface Obliquely Irradiated by Z
   Pinch-Generated X-Rays
SO IEEE TRANSACTIONS ON PLASMA SCIENCE
LA English
DT Article
DE Compton current; electromagnetic pulse (EMP); X-ray; Z pinch
ID MICROWAVE-DISCHARGE; LASER; PLASMA; ACCELERATOR; RADIATION; RESONANCE
AB Current pulses flowing along a metallic target obliquely irradiated by Z pinch-generated X-rays are measured. The leading interaction mechanism shows a strong dependence on incident X-ray intensity in addition to photon energy. Photoelectric effect expected to explain the observed current is not vital in the case of intense irradiation used in our experiments. The measured results are attributed to Compton current and thermocurrent on the same level. Simple analytical modeling of radiation demonstrates that obliquely incident X-ray-metal interaction is an effective method for generating directional electromagnetic pulse with its energy and intensity being of interest for practical purposes.
C1 [Dan, Jia Kun; Chen, Shi; Li, Jian Feng; Huang, Xian Bin; Xie, Wei Ping] China Acad Engn Phys, Inst Fluid Phys, Mianyang 621900, Peoples R China.
RP Dan, JK (reprint author), China Acad Engn Phys, Inst Fluid Phys, Mianyang 621900, Peoples R China.
EM eprbell@163.com; agog992000@163.com; jianfengifp@163.com;
   caephxb2003@163.com; xieweip@21cn.com
FU National Nature Science Foundation of China [11135007]; Development Fund
   of CAEP [2011B0102001]; Development Fund of Institute of Fluid Physics
   [SFZ20110402]
FX Manuscript received December 25, 2012; accepted June 28, 2013. Date of
   publication November 14, 2013; date of current version December 9, 2013.
   This work was supported in part by the National Nature Science
   Foundation of China under Grant 11135007, the Development Fund of CAEP
   under Grant 2011B0102001, and Development Fund of Institute of Fluid
   Physics under Grant SFZ20110402.
NR 23
TC 0
Z9 0
PU IEEE-INST ELECTRICAL ELECTRONICS ENGINEERS INC
PI PISCATAWAY
PA 445 HOES LANE, PISCATAWAY, NJ 08855-4141 USA
SN 0093-3813
EI 1939-9375
J9 IEEE T PLASMA SCI
JI IEEE Trans. Plasma Sci.
PD DEC
PY 2013
VL 41
IS 12
BP 3594
EP 3598
DI 10.1109/TPS.2013.2272703
PN 3
PG 5
WC Physics, Fluids & Plasmas
SC Physics
GA 275UQ
UT WOS:000328703700002
ER

PT J
AU Shang, J
   Qi, HF
   Feng, HF
   Wang, L
   Zhang, JY
   Wang, YG
   Hao, WC
   Wang, TM
AF Shang, Jun
   Qi, Hongfei
   Feng, Haifeng
   Wang, Liang
   Zhang, Junying
   Wang, Yigang
   Hao, Weichang
   Wang, Tianmin
TI Silver microgrid transparent conductive electrode based on bulk plasmon
   effect for ultraviolet wavelength application
SO PHYSICA STATUS SOLIDI-RAPID RESEARCH LETTERS
LA English
DT Article
DE photodetectors; silver; TiO2; ITO; plasmons; transparent electrodes
ID PHOTODETECTORS
AB Silver microgrid/TiO2/ITO (indium tin oxide glass) sandwich-structure photodetectors with various pore sizes are fabricated by a microsphere lithography strategy. This ultraviolet (UV) detector possesses ohmic contact characteristics. The high UV transmittance results from an enhanced bulk plasmon effect of the silver microgrid electrode. Photoelectric properties of the sandwich structure with various pore sizes are discussed. The short transport distance of carriers and the low blocking of incoming UV light are the main reasons of the high activity for silver microgrid/TiO2/ITO sandwich-structure photodetectors. ((c) 2013 WILEY-VCH Verlag GmbH & Co. KGaA, Weinheim)
C1 [Shang, Jun; Qi, Hongfei; Feng, Haifeng; Wang, Liang; Zhang, Junying; Hao, Weichang; Wang, Tianmin] Beihang Univ, Ctr Mat Phys & Chem, Beijing 100191, Peoples R China.
   [Wang, Yigang] Shaanxi Univ Sci & Technol, Sch Mat Sci & Engn, Xian 710021, Shaanxi, Peoples R China.
RP Hao, WC (reprint author), Beihang Univ, Ctr Mat Phys & Chem, Beijing 100191, Peoples R China.
EM whao@buaa.edu.cn
RI Zhang, Junying/C-2036-2013; Hao, Weichang/C-8579-2011
FU National Natural Science Foundation of China [51072012, 51272015];
   Fundamental Research Funds for the Central Universities [YWF-13-D2-JC18]
FX This research was supported by the National Natural Science Foundation
   of China under Grant Nos. 51072012 and 51272015, and the Fundamental
   Research Funds for the Central Universities (Grant No. YWF-13-D2-JC18).
NR 13
TC 0
Z9 0
PU WILEY-V C H VERLAG GMBH
PI WEINHEIM
PA BOSCHSTRASSE 12, D-69469 WEINHEIM, GERMANY
SN 1862-6254
EI 1862-6270
J9 PHYS STATUS SOLIDI-R
JI Phys. Status Solidi-Rapid Res. Lett.
PD DEC
PY 2013
VL 7
IS 12
BP 1071
EP 1075
DI 10.1002/pssr.201308094
PG 5
WC Materials Science, Multidisciplinary; Physics, Applied; Physics,
   Condensed Matter
SC Materials Science; Physics
GA 277TM
UT WOS:000328842200008
ER

PT J
AU He, B
   Xu, J
   Xing, HZ
   Wang, CR
   Zhang, XD
AF He, Bo
   Xu, Jing
   Xing, HuaiZhong
   Wang, ChunRui
   Zhang, XiaoDong
TI The effect of substrate temperature on high quality c-axis oriented AZO
   thin films prepared by DC reactive magnetron sputtering for
   photoelectric device applications
SO SUPERLATTICES AND MICROSTRUCTURES
LA English
DT Article
DE Al doped ZnO (AZO); DC reactive magnetron sputtering; Structure;
   Electrical properties; Optical properties
ID PULSED-LASER DEPOSITION; DOPED ZNO FILMS; SOL-GEL METHOD;
   OPTICAL-PROPERTIES; CELL APPLICATIONS
AB In this paper, in order to find the optimal condition for fabricating photoelectric devices, we investigated Al doped ZnO (AZO) thin films on glass substrates were deposited by DC reactive magnetron sputtering using Zn/Al alloy target. The structural, electrical and optical properties of the AZO films prepared at various substrate temperatures were investigated. The results indicate each of the films has a preferential c-axis orientation and the grain size increases with substrate temperature increasing. As the substrate temperature was higher, the resistivity of AZO films was greatly decreased due to an increase in carrier concentration and mobility. The high c-axis oriented AZO film possesses high quality in terms of electrode functions at the substrate temperature of 480 degrees C. The resistivity is as low as 4.973 x 10(-4)Omega cm, the carrier concentration and mobility are as high as 1.103 x 10(21) atom/cm(3) and 11.4 cm(2)/Vs, respectively. We find that both substitutional Al and oxygen vacancies contribute to the donor generation from XPS spectra. The average transmittance of the film is about 90% in the visible region. We can see that under reverse bias conditions the photocurrent of novel AZO/p-Si heterojunction, which prepared by DC reactive magnetron sputtering at 480 degrees C substrate temperature, is much higher than the photocurrent of the AZO/p-Si heterojunction prepared by DC magnetron sputtering. Because the high quality crystallite and the good conductivity of AZO film prepared by DC reactive magnetron sputtering leads to a great decrease of the lateral resistance. The photon induced current can easily flow through top film entering the Cu front contact. Thus, high photocurrent is obtained under a reverse bias. (C) 2013 Published by Elsevier Ltd.
C1 [He, Bo; Xing, HuaiZhong; Wang, ChunRui; Zhang, XiaoDong] Donghua Univ, Dept Appl Phys, Shanghai 201620, Peoples R China.
   [He, Bo; Xing, HuaiZhong; Wang, ChunRui; Zhang, XiaoDong] Donghua Univ, State Key Lab Modificat Chem Fibers & Polymer Mat, Shanghai 201620, Peoples R China.
   [Xu, Jing] Shanghai Univ, Instrumental Anal & Res Ctr, Shanghai 200444, Peoples R China.
RP He, B (reprint author), Donghua Univ, Dept Appl Phys, 2999 Renmin Rd North, Shanghai 201620, Peoples R China.
EM laserhebo@163.com
FU Fundamental Research Funds for the Central Universities, China, Dong Hua
   University [13D110913]; Opening Project of State Key Laboratory for
   Modification of Chemical Fibers and Polymer Materials, Dong Hua
   University [13M1060102]; Innovation Fund of Shanghai University
   [K.10-0110-13-005]; National Natural Science Foundation of China
   [11174048]
FX The project was supported by the Fundamental Research Funds for the
   Central Universities, China, Dong Hua University (Grant No. 13D110913),
   Opening Project of State Key Laboratory for Modification of Chemical
   Fibers and Polymer Materials, Dong Hua University (Grant No.
   13M1060102), Innovation Fund of Shanghai University (Grant No.
   K.10-0110-13-005), National Natural Science Foundation of China (Grant
   No. 11174048).
NR 21
TC 0
Z9 0
PU ACADEMIC PRESS LTD- ELSEVIER SCIENCE LTD
PI LONDON
PA 24-28 OVAL RD, LONDON NW1 7DX, ENGLAND
SN 0749-6036
J9 SUPERLATTICE MICROST
JI Superlattices Microstruct.
PD DEC
PY 2013
VL 64
BP 319
EP 330
DI 10.1016/j.spmi.2013.10.003
PG 12
WC Physics, Condensed Matter
SC Physics
GA 270CZ
UT WOS:000328297800036
ER

PT J
AU Pavlova, ED
   Gorshkov, AP
   Bobrov, AI
   Malekhonova, NV
   Zvonkov, BN
AF Pavlova, E. D.
   Gorshkov, A. P.
   Bobrov, A. I.
   Malekhonova, N. V.
   Zvonkov, B. N.
TI Study of Heterostructures with a Combined In(Ga)As/GaAs Quantum
   Dot/Quantum Well Layer and a Mn delta Layer
SO SEMICONDUCTORS
LA English
DT Article
ID GAAS
AB Using high-resolution transmission electron microscopy and photoelectric spectroscopy methods, the effect of Mn delta layer embedding and GaAs coating layer growth techniques in structures with In(Ga)As/GaAs quantum dots and wells on their structural and optoelectronic characteristics is studied. It is shown that the low-temperature GaAs coating layer in a structure with a Mn d layer is structurally inhomogeneous and can cause a decrease in the quantum-dot photosensitivity.
C1 [Pavlova, E. D.; Gorshkov, A. P.; Bobrov, A. I.; Malekhonova, N. V.; Zvonkov, B. N.] Lobachevsky State Univ Nizhni Novgorod, Nizhnii Novgorod 603600, Russia.
RP Pavlova, ED (reprint author), Lobachevsky State Univ Nizhni Novgorod, Pr Gagarina 23, Nizhnii Novgorod 603600, Russia.
EM KatrinaOnli@rambler.ru
FU Russian Foundation for Basic Research [11-02-00645a]; Federal Targeted
   Program "Scientific and Pedagogical Personnel of Innovative Russia";
   Ministry of Education and Science [14.V37.21.1945]
FX This study was supported by the Russian Foundation for Basic Research
   (project no. 11-02-00645a), the Federal Targeted Program "Scientific and
   Pedagogical Personnel of Innovative Russia" for 2009-2013 (agreement
   with the Ministry of Education and Science no. 14.V37.21.1945).
NR 10
TC 0
Z9 0
PU MAIK NAUKA/INTERPERIODICA/SPRINGER
PI NEW YORK
PA 233 SPRING ST, NEW YORK, NY 10013-1578 USA
SN 1063-7826
EI 1090-6479
J9 SEMICONDUCTORS+
JI Semiconductors
PD DEC
PY 2013
VL 47
IS 12
BP 1591
EP 1594
DI 10.1134/S1063782613120166
PG 4
WC Physics, Condensed Matter
SC Physics
GA 269RR
UT WOS:000328260100011
ER

PT J
AU Sakakibara, M
   Hayano, J
   Oikawa, LO
   Katsamanis, M
   Lehrer, P
AF Sakakibara, Masahito
   Hayano, Junichiro
   Oikawa, Leo O.
   Katsamanis, Maria
   Lehrer, Paul
TI Heart Rate Variability Biofeedback Improves Cardiorespiratory Resting
   Function During Sleep
SO APPLIED PSYCHOPHYSIOLOGY AND BIOFEEDBACK
LA English
DT Article
DE Heart rate variability; Biofeedback; Pulse rate variability; Respiratory
   sinus arrhythmia; Sleep
ID RESPIRATORY SINUS ARRHYTHMIA; CORONARY-ARTERY-DISEASE; PULMONARY
   GAS-EXCHANGE; FOLLOW-UP; STRESS; EFFICIENCY; IMPACT; MORTALITY;
   PRESSURE; SYSTEM
AB The present study was designed to examine the effect of heart rate variability (HRV) biofeedback on the cardiorespiratory resting function during sleep in daily life. Forty-five healthy young adults were randomly assigned to one of three groups: HRV biofeedback, Autogenic Training (AT), and no-treatment control. Participants in the HRV biofeedback were instructed to use a handheld HRV biofeedback device before their habitual bedtime, those in the AT were asked to listen to an audiotaped instruction before bedtime, and those in the control were asked to engage in their habitual activity before bedtime. Pulse wave signal during sleep at their own residences was measured continuously with a wristwatch-type transdermal photoelectric sensor for three time points. Baseline data were collected on the first night of measurements, followed by two successive nights for HRV biofeedback, AT, or control. Cardiorespiratory resting function was assessed quantitatively as the amplitude of high-frequency (HF) component of pulse rate variability, a surrogate measure of respiratory sinus arrhythmia. HF component increased during sleep in the HRV biofeedback group, although it remained unchanged in the AT and control groups. These results suggest that HRV biofeedback before sleep may improve cardiorespiratory resting function during sleep.
C1 [Sakakibara, Masahito] Aichi Gakuin Univ, Dept Psychol, Nisshin, Aichi 4700195, Japan.
   [Hayano, Junichiro] Nagoya City Univ, Grad Sch Med Sci, Dept Med Educ, Nagoya, Aichi, Japan.
   [Oikawa, Leo O.] Asahikawa Med Univ, Dept Emergency Med, Asahikawa, Hokkaido, Japan.
   [Katsamanis, Maria; Lehrer, Paul] Rutgers State Univ, Robert Wood Johnson Med Sch, Dept Psychiat, Piscataway, NJ 08854 USA.
RP Sakakibara, M (reprint author), Aichi Gakuin Univ, Dept Psychol, 12 Araike Iwasaki Cho, Nisshin, Aichi 4700195, Japan.
EM msakaki@md.ccnw.ne.jp
NR 37
TC 0
Z9 0
PU SPRINGER/PLENUM PUBLISHERS
PI NEW YORK
PA 233 SPRING ST, NEW YORK, NY 10013 USA
SN 1090-0586
EI 1573-3270
J9 APPL PSYCHOPHYS BIOF
JI Appl. Psychophysiol. Biofeedback
PD DEC
PY 2013
VL 38
IS 4
BP 265
EP 271
DI 10.1007/s10484-013-9232-7
PG 7
WC Psychology, Clinical
SC Psychology
GA 247PD
UT WOS:000326629900003
ER

PT J
AU Pant, M
   Ang, LK
AF Pant, M.
   Ang, L. K.
TI Time-dependent quantum tunneling and nonequilibrium heating model for
   the generalized Einstein photoelectric effect
SO PHYSICAL REVIEW B
LA English
DT Article
ID MULTIPHOTON DETACHMENT; ELECTRON; TIP
AB By combining the time-dependent Schrodinger equation with microscopic kinetic equations, a model for femtosecond-laser-induced electron emission from a metallic surface is developed to capture the physics of nonequilibrium heating and also the multiple-energy time-dependent tunneling. Using this model, we observe an enhanced electron emission due to the tranmission resonance at a particular energy level with a barrier height that produces a resonant frequency near to the laser frequency. Contrary to both pure optical tunneling and pure multiphoton emission models, the model provides better agreement with experiments. The generalized Einstein photoelectric effect is found to be inaccurate in this regime because of the nonequilibrium electron energy distribution, the resonant enhancement, and the ultrashort laser pulse width. The role of photons in the multiphoton electron emission regime is studied in detail. A smooth transition from the multiphoton regime to the optical tunneling regime is demonstrated.
C1 [Pant, M.; Ang, L. K.] Singapore Univ Technol & Design, Singapore 138682, Singapore.
RP Pant, M (reprint author), Singapore Univ Technol & Design, Singapore 138682, Singapore.
EM ricky_ang@sutd.edu.sg
FU Singapore MOE [2008-T2-01-033]; SUTD [SRG EPD 2011 014]; SUTD-MIT IDC
   [IDG21200106, IDD21200103]; USA AOARD [11-4069]
FX This work was supported by Singapore MOE (Grant No. 2008-T2-01-033),
   SUTD (Grant No. SRG EPD 2011 014), and SUTD-MIT IDC (Grants No.
   IDG21200106 and No. IDD21200103). L.K.A. would like to acknowledge the
   support of USA AOARD (Grant No. 11-4069).
NR 25
TC 1
Z9 1
PU AMER PHYSICAL SOC
PI COLLEGE PK
PA ONE PHYSICS ELLIPSE, COLLEGE PK, MD 20740-3844 USA
SN 1098-0121
EI 1550-235X
J9 PHYS REV B
JI Phys. Rev. B
PD NOV 27
PY 2013
VL 88
IS 19
AR 195434
DI 10.1103/PhysRevB.88.195434
PG 8
WC Physics, Condensed Matter
SC Physics
GA 265EZ
UT WOS:000327933800005
ER

PT J
AU Fan, CM
   Peng, Y
   Zhu, Q
   Lin, L
   Wang, RX
   Xu, AW
AF Fan, Cong-Min
   Peng, Yin
   Zhu, Qing
   Lin, Ling
   Wang, Rui-Xia
   Xu, An-Wu
TI Synproportionation Reaction for the Fabrication of Sn2+ Self-Doped
   SnO2-x Nanocrystals with Tunable Band Structure and Highly Efficient
   Visible Light Photocatalytic Activity
SO JOURNAL OF PHYSICAL CHEMISTRY C
LA English
DT Article
ID HYDROTHERMAL SYNTHESIS; TIO2 NANOPARTICLES; TITANIUM-OXIDE; OXYGEN
   VACANCY; SEMICONDUCTOR; IRRADIATION; DEGRADATION; FILMS; PERFORMANCE;
   ARRAYS
AB Tailored fabrication of nonstoichiometric semiconductor nanocrystals with tunable electronic structures has attracted considerable attention owing to their scientific and technological importance. In this work, we have developed a novel and facile approach to prepare stable Sn2+ self-doped SnO2-x nanocrystals with a large surface area via a synproportionation reaction of Sn4+ with metal tin under mild conditions. The effects of Sn2+ doping concentration in SnO2-x lattice on the nanoparticle size, band structure, and photodegradation of methyl orange (MO) were investigated in detail. It is found that the obtained deep-yellow colored Sn2+ self-doped SnO2-x sample shows exceptionally higher visible-light photocatalytic performance than stoichiometric SnO2, which is only sensitive to UV light due to its intrinsic large band gap. To the best of our knowledge, this is the first experimental example that self-doped metal oxide nanocrystals have been utilized as an effective photocatalyst for the degradation of pollutants within 15 min under visible-light irradiation (lambda >= 400 nm). The superior photodegradation activity of the Sn2+ self-doped SnO2. can be ascribed to the incorporation of Sn2+ into the lattice matrix and accompanying oxygen vacancies, which can result in significant narrowing of the band gap and enhancement in the visible-light absorption capability, notably, the efficient separation of the photogenerated electron hole pairs in SnO2-x., which has been further confirmed by remarkable enhancement of the photocurrent response. Moreover, strong photo-oxidation capability for high content center dot H radical formation over SnO2-x (ca. 25 times higher than SnO2 sample) also contributes to the improvement of photocatalytic performance. Our synthetic approach could be extended to design other nonstoichiometric semiconductor nanostructures with tunable band structure, highly efficient visible-light photocatalytic activity, and enhanced photoelectric conversion properties in the future.
C1 [Fan, Cong-Min; Peng, Yin; Zhu, Qing; Lin, Ling; Wang, Rui-Xia; Xu, An-Wu] Univ Sci & Technol China, Div Nanomat & Chem, Hefei Natl Lab Phys Sci Microscale, Dept Chem, Hefei 230026, Peoples R China.
RP Xu, AW (reprint author), Univ Sci & Technol China, Div Nanomat & Chem, Hefei Natl Lab Phys Sci Microscale, Dept Chem, Hefei 230026, Peoples R China.
EM anwuxu@ustc.edu.cn
FU National Basic Research Program of China [2011CB933700, 2010CB934700];
   National Natural Science Foundation of China [21271165]
FX Support from the National Basic Research Program of China (2011CB933700
   and 2010CB934700), the National Natural Science Foundation of China
   (21271165) is gratefully acknowledged.
NR 42
TC 2
Z9 2
PU AMER CHEMICAL SOC
PI WASHINGTON
PA 1155 16TH ST, NW, WASHINGTON, DC 20036 USA
SN 1932-7447
J9 J PHYS CHEM C
JI J. Phys. Chem. C
PD NOV 21
PY 2013
VL 117
IS 46
BP 24157
EP 24166
DI 10.1021/jp407296f
PG 10
WC Chemistry, Physical; Nanoscience & Nanotechnology; Materials Science,
   Multidisciplinary
SC Chemistry; Science & Technology - Other Topics; Materials Science
GA 259WP
UT WOS:000327557300008
ER

PT J
AU Zhang, AD
   Dong, CQ
   Liu, H
   Ren, JC
AF Zhang, Aidi
   Dong, Chaoqing
   Liu, Heng
   Ren, Jicun
TI Blinking Behavior of CdSe/CdS Quantum Dots Controlled by Alkylthiols as
   Surface Trap Modifiers
SO JOURNAL OF PHYSICAL CHEMISTRY C
LA English
DT Article
ID SEMICONDUCTOR NANOCRYSTALS; FLUORESCENCE INTERMITTENCY; SUPPRESSED
   BLINKING; SINGLE; PHOTOLUMINESCENCE; NANOPARTICLES; LUMINESCENCE;
   PRECURSOR; NANORODS; CDTE
AB The blinking behavior of single quantum dots (QDs) is an intrinsic drawback for some biological and photoelectric applications that rely on single-dot emission. Some studies demonstrate that the blinking behavior of QDs is mainly attributed to nonradiative recombination processes associated with traps at the nanocrystal surface. In this study, we systematically investigated the effects of surface ligand alkylthiols on the blinking of CdSe/CdS QDs prepared in the organic phase and observed that the blinking of CdSe/CdS QDs was significantly dependent on the annealing time and structure and concentration of alkylthiol ligands. In the optimal conditions, we prepared thiol-modified CdSe/CdS QDs with a "nonblinking" fraction up to 83%. The mechanism of the blinking suppression was mainly attributed to modifying surface traps of QDs with alkylthiols. In this modification, the decomposition of alkylthiols can slowly release activated "S" under high temperature. Then the activated S can bind to surface traps of QDs, which induces a secondary growth of the core/shell QDs coupled with surface reconstruction and the efficient suppression of the blinking. The method described here can be used to suppress the blinking of other QDs.
C1 [Zhang, Aidi; Dong, Chaoqing; Liu, Heng; Ren, Jicun] Shanghai Jiao Tong Univ, Coll Chem & Chem Engn, State Key Lab Met Matrix Composites, Shanghai 200240, Peoples R China.
RP Ren, JC (reprint author), Shanghai Jiao Tong Univ, Coll Chem & Chem Engn, State Key Lab Met Matrix Composites, Shanghai 200240, Peoples R China.
EM jicunren@sjtu.edu.cn
FU NSFC [20975067, 21075081, 21135004, 21327004]; Innovation Program of
   Shanghai Municipal Education Commission [14ZZ024]
FX This work was financially supported by NSFC (20975067, 21075081,
   21135004, and 21327004) and Innovation Program of Shanghai Municipal
   Education Commission (14ZZ024).
NR 61
TC 0
Z9 0
PU AMER CHEMICAL SOC
PI WASHINGTON
PA 1155 16TH ST, NW, WASHINGTON, DC 20036 USA
SN 1932-7447
J9 J PHYS CHEM C
JI J. Phys. Chem. C
PD NOV 21
PY 2013
VL 117
IS 46
BP 24592
EP 24600
DI 10.1021/jp408544x
PG 9
WC Chemistry, Physical; Nanoscience & Nanotechnology; Materials Science,
   Multidisciplinary
SC Chemistry; Science & Technology - Other Topics; Materials Science
GA 259WP
UT WOS:000327557300060
ER

PT J
AU Park, SK
   Yun, TK
   Bae, JY
   Won, YS
AF Park, Su Kyung
   Yun, Tae Kwan
   Bae, Jae Young
   Won, Yong Sun
TI Combined embedding of N-doping and CaCO3 surface modification in the
   TiO2 photoelectrodes for dye-sensitized solar cells
SO APPLIED SURFACE SCIENCE
LA English
DT Article
DE Dye sensitized solar cells; TiO2; Nitrogen doped; CaCO3; Surface
   modification; Charge recombination
ID VISIBLE-LIGHT PHOTOCATALYSIS; CHARGE RECOMBINATION; PERFORMANCE;
   ELECTRODE; EFFICIENCY; LAYER; IMPROVEMENT; FILMS; OXIDE; NANOCRYSTALS
AB A successive embedding of N-doping and CaCO3 surface modification was carried out in the TiO2 photoelectrodes for dye-sensitized solar cells (DSSCs). The combined effect was revealed with the great increase of the open-circuit voltage Mc), short-circuit current (1), and photoelectric conversion efficiency (Ti) of the prepared cells; the efficiency (Ti) was improved from 5.42% of a commercial TiO2 photoelectrode to 7.47% of an unmodified N-doped electrode, and to 9.03% of a N-doped and CaCO3 surface modified electrode. An enhanced photoresponse in N-doped TiO2 nanoparticles generate more photo-excited electrons in adsorbed dye, as supported by measured UV-vis diffuse reflectance spectra and incident photon to current conversion efficiency (IPCE). A successive CaCO3 surface modification then form a barrier on the surface of N-doped TiO2 particles, suppressing charge recombination of photo-generated electrons from N-doped TiO2 to dye or electrolyte, and thus extending their life time in the electrode, as supported by electron impedance spectroscopy (EIS). Furthermore, the higher basicity of the CaCO3 modified TiO2 facilitates the dye adsorption, as supported by the direct measurement of the amount of adsorbed dye. (C) 2013 Elsevier B.V. All rights reserved.
C1 [Park, Su Kyung; Yun, Tae Kwan; Bae, Jae Young] Keimyung Univ, Dept Chem, Taegu 704701, South Korea.
   [Won, Yong Sun] Pukyong Natl Univ, Dept Chem Engn, Pusan 608739, South Korea.
RP Won, YS (reprint author), Pukyong Natl Univ, Dept Chem Engn, Pusan 608739, South Korea.
EM jybae@kmu.ac.kr; yswon@pknu.ac.kr
FU Scholar Research Grant of Keimyung University in 2012
FX This research was supported by the Scholar Research Grant of Keimyung
   University in 2012.
NR 47
TC 1
Z9 1
PU ELSEVIER SCIENCE BV
PI AMSTERDAM
PA PO BOX 211, 1000 AE AMSTERDAM, NETHERLANDS
SN 0169-4332
EI 1873-5584
J9 APPL SURF SCI
JI Appl. Surf. Sci.
PD NOV 15
PY 2013
VL 285
BP 789
EP 794
DI 10.1016/j.apsusc.2013.08.130
PN B
PG 6
WC Chemistry, Physical; Materials Science, Coatings & Films; Physics,
   Applied; Physics, Condensed Matter
SC Chemistry; Materials Science; Physics
GA 246ZA
UT WOS:000326579400096
ER

PT J
AU Da, Y
   Xuan, YM
AF Da, Yun
   Xuan, Yimin
TI Role of surface recombination in affecting the efficiency of
   nanostructured thin-film solar cells
SO OPTICS EXPRESS
LA English
DT Article
ID OPTICAL-ABSORPTION; ENHANCEMENT; DESIGN; LIGHT; BAND
AB Nanostructured light trapping is a promising way to improve the efficiency in thin-film solar cells recently. In this work, both the optical and electrical properties of thin-film solar cells with 1D periodic grating structure are investigated by using photoelectric coupling model. It is found that surface recombination plays a key role in determining the performance of nanostructured thin-film solar cells. Once the recombination effect is considered, the higher optical absorption does not mean the higher conversion efficiency as most existing publications claimed. Both the surface recombination velocity and geometric parameters of structure have great impact on the efficiency of thin-film solar cells. Our simulation results indicate that nanostructured light trapping will not only improve optical absorption but also boost the surface recombination simultaneously. Therefore, we must get the tradeoffs between optical absorption and surface recombination to obtain the maximum conversion efficiency. Our work makes it clear that both the optical absorption and electrical recombination response should be taken into account simultaneously in designing the nanostructured thin-film solar cells. (C) 2013 Optical Society of America
C1 [Da, Yun; Xuan, Yimin] Nanjing Univ Sci & Technol, Sch Energy & Power Engn, Nanjing 210094, Jiangsu, Peoples R China.
   [Xuan, Yimin] Nanjing Univ Aeronaut & Astronaut, Sch Energy & Power Engn, Nanjing 210016, Peoples R China.
RP Xuan, YM (reprint author), Nanjing Univ Sci & Technol, Sch Energy & Power Engn, Nanjing 210094, Jiangsu, Peoples R China.
EM ymxuan@mail.njust.edu.cn
FU National Natural Science Foundation of China [51336003]
FX We are grateful to the financial support from the National Natural
   Science Foundation of China (Grant No. 51336003).
NR 28
TC 1
Z9 1
PU OPTICAL SOC AMER
PI WASHINGTON
PA 2010 MASSACHUSETTS AVE NW, WASHINGTON, DC 20036 USA
SN 1094-4087
J9 OPT EXPRESS
JI Opt. Express
PD NOV 4
PY 2013
VL 21
IS 22
BP A1065
EP A1077
DI 10.1364/OE.21.0A1065
PG 13
WC Optics
SC Optics
GA 252LZ
UT WOS:000327007800016
ER

PT J
AU Szostak, J
   Signerski, R
   Godlewski, J
AF Szostak, Justyna
   Signerski, Ryszard
   Godlewski, Jan
TI Photoelectric properties of a novel MEH-PPV/F16ZnPc heterojunction
SO PHYSICA STATUS SOLIDI A-APPLICATIONS AND MATERIALS SCIENCE
LA English
DT Article
DE buffer layers; MEH-PPV; organic heterojunctions;
   perfluorozincphthalocyanine
ID ORGANIC PHOTOVOLTAIC CELLS; SOLAR-CELLS; BULK-HETEROJUNCTION; EXCITON
   DIFFUSION; CONJUGATED POLYMERS; THIN-FILMS; EFFICIENCY; INTERLAYER;
   VOLTAGE; ORIGIN
AB Photoelectric properties of a novel poly[2-methoxy-5-(2-ethylhexyloxy-p-phenylenevinylen)] (MEH-PPV)/perfluorozincphthalocyanine (F16ZnPc) planar heterojunction provided with BCP and MoO3 buffer layers sandwiched between indium tin oxide (ITO) and Ag are shown. Efficient photogeneration of charge carriers at this junction is observed. Effect of bathocuproine (BCP) and MoO3 buffer layers on the performance of cells is analysed. Mechanisms of injection, generation, trapping and recombination of charge carriers in the dark as well as under illumination are discussed. Reliable exciton diffusion length in the F16ZnPc of (18 +/- 7) nm is evaluated. (C) 2013 WILEY-VCH Verlag GmbH & Co. KGaA, Weinheim
C1 [Szostak, Justyna; Signerski, Ryszard; Godlewski, Jan] Gdansk Univ Technol, Fac Appl Phys & Math, Dept Phys Elect Phenomena, PL-80233 Gdansk, Poland.
RP Szostak, J (reprint author), Gdansk Univ Technol, Fac Appl Phys & Math, Dept Phys Elect Phenomena, 11-12 Narutowicza Str, PL-80233 Gdansk, Poland.
EM jszostak@mif.pg.gda.pl; ryszard@mif.pg.gda.pl
FU National Science Centre, Poland [4990/B/T02/2011/40]
FX This work was supported by the National Science Centre, Poland, under
   grant No. 4990/B/T02/2011/40.
NR 33
TC 0
Z9 0
PU WILEY-V C H VERLAG GMBH
PI WEINHEIM
PA BOSCHSTRASSE 12, D-69469 WEINHEIM, GERMANY
SN 1862-6300
EI 1862-6319
J9 PHYS STATUS SOLIDI A
JI Phys. Status Solidi A-Appl. Mat.
PD NOV
PY 2013
VL 210
IS 11
BP 2353
EP 2358
DI 10.1002/pssa.201329344
PG 6
WC Materials Science, Multidisciplinary; Physics, Applied; Physics,
   Condensed Matter
SC Materials Science; Physics
GA 297GZ
UT WOS:000330245200016
ER

PT J
AU Ijasan, O
   Torres-Verdin, C
   Preeg, WE
AF Ijasan, Olabode
   Torres-Verdin, Carlos
   Preeg, William E.
TI Inversion-based petrophysical interpretation of logging-while-drilling
   nuclear and resistivity measurements
SO GEOPHYSICS
LA English
DT Article
ID HORIZONTAL WELLS; HIGH-ANGLE; DENSITY; LOGS
AB Interpretation of borehole measurements acquired in high-angle (HA) and horizontal (HZ) wells is challenging due to the significant influence of well trajectory and bed geometrical effects. Experience shows that accurate integrated interpretation of well logs acquired in HA/HZ wells requires explicit consideration of 3D measurement physics. The most reliable alternative for interpretation of well logs in HA/HZ wells is with inversion techniques that correct measurements for shoulder-bed, undulating well trajectory, and bed geometrical effects while taking advantage of high data resolution. We discovered an efficient layer-based inversion workflow for combined, quantitative petrophysical and compositional interpretation of logging-while-drilling sector-based nuclear (density, neutron porosity, photoelectric factor, gamma ray) and array propagation resistivity measurements acquired in HA/HZ wells. A challenging synthetic benchmark example confirmed improved formation evaluation with the layer-based inversion workflow across hydrocarbon-bearing zones in HA/HZ wells, where estimated hydrocarbon pore volume and porosity increased by 10% and 15%, respectively, with respect to conventional interpretation methods. Furthermore, application of the inversion-based method to a field example of HZ well across calcite-cemented siltstone layers confirmed its advantage over conventional interpretation techniques.
C1 [Ijasan, Olabode; Torres-Verdin, Carlos] Univ Texas Austin, Austin, TX 78712 USA.
RP Ijasan, O (reprint author), Univ Texas Austin, Austin, TX 78712 USA.
EM oijasan@utexas.edu; cverdin@mail.utexas.edu; wpreeg@gmail.com
FU University of Texas at Austin's Research Consortium on Formation
   Evaluation; Afren; Anadarko; Apache; Aramco; Baker-Hughes; BG; BHP
   Billiton; BP; Chevron; ConocoPhillips; COSL; ENI; ExxonMobil;
   Halliburton; Hess; Maersk; Marathon Oil Corporation; Mexican Institute
   for Petroleum; Nexen; ONGC; OXY; Petrobras; PTT Exploration and
   Production; Repsol; RWE; Schlumberger; Shell; Statoil; Total;
   Weatherford; Wintershall; Wood-side Petroleum Limited
FX The work reported in this paper was funded by the University of Texas at
   Austin's Research Consortium on Formation Evaluation, jointly sponsored
   by Afren, Anadarko, Apache, Aramco, Baker-Hughes, BG, BHP Billiton, BP,
   Chevron, ConocoPhillips, COSL, ENI, ExxonMobil, Halliburton, Hess,
   Maersk, Marathon Oil Corporation, Mexican Institute for Petroleum,
   Nexen, ONGC, OXY, Petrobras, PTT Exploration and Production, Repsol,
   RWE, Schlumberger, Shell, Statoil, Total, Weatherford, Wintershall, and
   Wood-side Petroleum Limited.
NR 24
TC 1
Z9 1
PU SOC EXPLORATION GEOPHYSICISTS
PI TULSA
PA 8801 S YALE ST, TULSA, OK 74137 USA
SN 0016-8033
EI 1942-2156
J9 GEOPHYSICS
JI Geophysics
PD NOV-DEC
PY 2013
VL 78
IS 6
BP D473
EP D489
DI 10.1190/GEO2013-0175.1
PG 17
WC Geochemistry & Geophysics
SC Geochemistry & Geophysics
GA 296ZH
UT WOS:000330223800012
ER

PT J
AU Leplat, N
   Rossi, MJ
AF Leplat, N.
   Rossi, M. J.
TI Effusive molecular beam-sampled Knudsen flow reactor coupled to vacuum
   ultraviolet single photon ionization mass spectrometry using an external
   free radical source
SO REVIEW OF SCIENTIFIC INSTRUMENTS
LA English
DT Article
ID EXCIMER LIGHT-SOURCE; TEMPERATURE-RANGE; ATOM REACTIONS; VUV LAMP;
   KINETICS; PHOTOIONIZATION; ETHYL; HEAT; THERMOCHEMISTRY; DECOMPOSITION
AB A new apparatus using vacuum ultraviolet single photon ionization mass spectrometry (VUV SPIMS) of an effusive molecular beam emanating from a Knudsen flow reactor is described. It was designed to study free radical-molecule kinetics over a significant temperature range (300-630 K). Its salient features are: (1) external free radical source, (2) counterpropagating molecular beam and diffuse VUV photon beam meeting in a crossed-beam ion source of a quadrupole mass spectrometer with perpendicular ion extraction, (3) analog detection of the photocurrent of the free radical molecular cation, and (4) possibility of detecting both free radicals and closed shell species in the same apparatus and under identical reaction conditions owing to the presence of photoelectrons generated by the photoelectric effect of the used VUV-photons. The measured thermal molecular beam-to-background ratio was 6.35 +/- 0.39 for Ar and 10.86 +/- 1.59 for i-C4H10 at 300 K, a factor of 2.52 and 1.50 smaller, respectively, than predicted from basic gas-dynamic considerations. Operating parameters as well as the performance of key elements of the instrument are presented and discussed. Coupled to an external free radical source a steady-state specific exit flow of 1.6 x 10(11) and 5.0 x 10(11) molecule s(-1) cm(-3) of C2H5 lozenge (ethyl) and t-C4H9 lozenge (t-butyl) free radicals have been detected using VUV SPIMS at their molecular ion m/z 29 and 57, respectively, at 300 K. (C) 2013 AIP Publishing LLC.
C1 [Leplat, N.; Rossi, M. J.] Paul Scherrer Inst, LAC, CH-5232 Villigen, Switzerland.
RP Rossi, MJ (reprint author), Paul Scherrer Inst, LAC, CH-5232 Villigen, Switzerland.
EM michel.rossi@psi.ch
RI ROSSI, Michel /C-7878-2013
OI ROSSI, Michel /0000-0003-3504-695X
FU Swiss State Secretariat for Education, Research and Innovation (SERI)
   [SBF Nr. C11.0052]; COST project [CM0901]
FX Generous support by the Swiss State Secretariat for Education, Research
   and Innovation (SERI) through Contract No. SBF Nr. C11.0052 in the
   framework of COST project CM0901 (Detailed chemical kinetic models for
   cleaner combustion) is gratefully acknowledged. It is a pleasure to
   acknowledge helpful suggestions and interesting discussions with Dr.
   Gunter Peter of INFICON at Balzers/FL. Our sincere thanks also go to Mr.
   Rene Richter and Mr. Gunther Wehrle of LAC/PSI for critically needed
   hardware support and maintenance.
NR 33
TC 1
Z9 1
PU AMER INST PHYSICS
PI MELVILLE
PA CIRCULATION & FULFILLMENT DIV, 2 HUNTINGTON QUADRANGLE, STE 1 N O 1,
   MELVILLE, NY 11747-4501 USA
SN 0034-6748
EI 1089-7623
J9 REV SCI INSTRUM
JI Rev. Sci. Instrum.
PD NOV
PY 2013
VL 84
IS 11
AR 114104
DI 10.1063/1.4829879
PG 16
WC Instruments & Instrumentation; Physics, Applied
SC Instruments & Instrumentation; Physics
GA 293OL
UT WOS:000329982000033
ER

PT J
AU Bordun, OM
   Bihday, VG
   Kukharskyy, IY
AF Bordun, O. M.
   Bihday, V. G.
   Kukharskyy, I. Yo.
TI Influence of Annealing Conditions on the Luminescence and Photoelectric
   Properties of Pure and Mn2+-Activated ZnGa2O4 Thin Films
SO JOURNAL OF APPLIED SPECTROSCOPY
LA English
DT Article
DE zinc gallate; thin film; luminescence; conductivity; photoconductivity
ID OPTICAL-ABSORPTION; PHOSPHOR
AB The cathodoluminescence and photoelectric properties of thin films of ZnGa2O4 and ZnGa2O4:Mn produced by rf magnetron sputtering are studied as a function of thermal processing conditions and atmosphere. It is found that, after annealing in a hydrogen reducing atmosphere at temperatures up to 750A degrees C, the luminescence intensity and electrical conductivity of the films increase. After annealing in a reducing atmosphere, a photoconductivity effect appears in ZnGa2O4:Mn thin films with a maximum near 400 nm that is related to electronic transitions from deep Mn2+ levels into the conduction band. The increased conductivity of ZnGa2O4:Mn thin films after annealing in a reducing atmosphere arises from a high concentration of donor centers in the form of oxygen vacancies and interstitial cation defects, which leads to the development of n-type conductivity.
C1 [Bordun, O. M.; Bihday, V. G.; Kukharskyy, I. Yo.] Ivan Franko Lviv Natl Univ, UA-79005 Lvov, Ukraine.
RP Bordun, OM (reprint author), Ivan Franko Lviv Natl Univ, 50 Dragomanov Str, UA-79005 Lvov, Ukraine.
EM bordun@electronics.wups.lviv.ua
NR 26
TC 0
Z9 0
PU SPRINGER
PI NEW YORK
PA 233 SPRING ST, NEW YORK, NY 10013 USA
SN 0021-9037
EI 1573-8647
J9 J APPL SPECTROSC+
JI J. Appl. Spectrosc.
PD NOV
PY 2013
VL 80
IS 5
BP 721
EP 725
DI 10.1007/s10812-013-9832-2
PG 5
WC Spectroscopy
SC Spectroscopy
GA 259KG
UT WOS:000327525200014
ER

PT J
AU Tauchi, L
   Nakagaki, T
   Shimizu, M
   Itoh, E
   Yasutake, M
   Ohta, K
AF Tauchi, Lisa
   Nakagaki, Takahiro
   Shimizu, Masahiro
   Itoh, Eiji
   Yasutake, Mikio
   Ohta, Kazuchika
TI Discotic liquid crystals of transition metal complexes 49: establishment
   of helical structure of fullerene moieties in columnar mesophase of
   phthalocyanine-fullerene dyads
SO JOURNAL OF PORPHYRINS AND PHTHALOCYANINES
LA English
DT Article
DE discotic liquid crystal; phthalocyanine; fullerene;
   phthalocyanine-fullerene dyad; homeotropic alignment; organic thin film
   solar cell
ID HOMEOTROPIC ALIGNMENT; BLOCK-COPOLYMERS; BAND-GAP; HETEROJUNCTION;
   POLYMER; TRANSPORT
AB A homologous series of the phthalocyanine-fullerene dyads, C-n-PcM(OFbaC60) (n = 6, 8, 10, 12; M = Cu, Ni, Co: 3a-3f), have been synthesized to obtain homeotropic alignment at rt and investigate the effects of spacer chain length (n = 6, 8, 10, 12) and central metal (M = Cu, Ni, Co) on the mesomorphism. Interestingly, the shorter-spacer-substituted (n = 6, 8; M = Cu) dyads 3a and 3b showed a hexagonal columnar mesophase (Col(h)), whereas the longer-spacer-substituted (n = 10, 12; M = Cu, Ni, Co) dyads 3c-3f showed a tetragonal columnar mesophase (Col(tet)). Moreover, each of the homologs 3a-3e shows perfect homeotropic alignment in both the Col(h) and Col(tet) mesophases at rt. More interestingly, these columnar mesophases gave a very unique XRD reflection peak denoted as Peak H in a very small angle region of 0.8 < 2 theta < 2.0 degree. We have established at the first time from our developed two new XRD sample preparation techniques that the Peak H is due to the helical structure of fullerenes around columns formed by one-dimensionally stacked Pc cores. 1D nano array structure of donor and acceptor between two electrodes is recently proposed to obtain higher photoelectric conversion efficiency for organic thin film solar cells. This 1D nano array structure is almost compatible with the present homeotropically aligned Pc-C-60 dyads 3a-3f between two glass plates. Hence, these novel Pc-C-60 dyads 3a-3f may be very suitable to organic thin film solar cells.
C1 [Tauchi, Lisa; Nakagaki, Takahiro; Shimizu, Masahiro; Ohta, Kazuchika] Shinshu Univ, Interdisciplinary Grad Sch Sci & Technol, Ueda, Nagano 3868567, Japan.
   [Itoh, Eiji] Shinshu Univ, Dept Elect & Elect Engn, Nagano 3808553, Japan.
   [Yasutake, Mikio] Saitama Univ, Comprehens Anal Ctr Sci, Sakura Ku, Saitama 3388570, Japan.
RP Ohta, K (reprint author), Shinshu Univ, Interdisciplinary Grad Sch Sci & Technol, 1-15-1 Tokida, Ueda, Nagano 3868567, Japan.
EM ko52517@shinshu-u.ac.jp
FU Ministry of Education, Culture, Sports, Science and Technology, Japan
   [2236012311]
FX This work is partially supported by Grant-in-Aid for science research
   (Grant No. 2236012311) from the Ministry of Education, Culture, Sports,
   Science and Technology, Japan. We are also deeply grateful to Associate
   Prof. Yoichi Takanishi, Kyoto University for his valuable suggestion on
   Monodomain Method for our SAXS sample preparation.
NR 36
TC 2
Z9 2
PU WORLD SCI PUBL CO INC
PI HACKENSACK
PA 27 WARREN ST, STE 401-402, HACKENSACK, NJ 07601 USA
SN 1088-4246
EI 1099-1409
J9 J PORPHYR PHTHALOCYA
JI J. Porphyr. Phthalocyanines
PD NOV
PY 2013
VL 17
IS 11
BP 1080
EP 1093
DI 10.1142/S1088424613500752
PG 14
WC Chemistry, Multidisciplinary
SC Chemistry
GA 262NI
UT WOS:000327741900004
ER

PT J
AU An, YT
   Labbe, C
   Cardin, J
   Morales, M
   Gourbilleau, F
AF An, Yong-Tao
   Labbe, Christophe
   Cardin, Julien
   Morales, Magali
   Gourbilleau, Fabrice
TI Highly Efficient Infrared Quantum Cutting in Tb3+ - Yb3+ Codoped Silicon
   Oxynitride for Solar Cell Applications
SO ADVANCED OPTICAL MATERIALS
LA English
DT Article
ID DOWN-CONVERSION; CROSS-RELAXATION; LIGHT-EMISSION; NITRIDE FILMS;
   PHOTOLUMINESCENCE; DOWNCONVERSION; GLASSES; NANOCRYSTALS; EXCITATION;
   MECHANISM
AB A high efficiency infrared quantum cutting effect in a Tb3+ - Yb3+ codoped silicon oxynitride system is demonstrated. The thin films are deposited on Si substrates by reactive magnetron co-sputtering of a Si target topped with Tb4O7 and Yb2O3 chips under pure nitrogen plasma. The photoluminescence dynamics are investigated, revealing a quantum efficiency of this system at 980 nm up to 197% for the higher Yb3+ concentration. Thus, via a cooperative transfer mechanism between Tb3+ and Yb3+, an absorbed UV-visible photon gives rise to almost two emitted IR photons. Such a down-conversion effect is demonstrated upon indirect excitation of energy donors, via defect states in the host matrix. These down-converter films could be directly and easily integrated on top of the Si-based solar cell to improve the photoelectric conversion efficiency at a lower cost. An evaluation of the additional external quantum efficiency is deduced from this optical system and found to be almost 2%.
C1 [An, Yong-Tao; Labbe, Christophe; Cardin, Julien; Morales, Magali; Gourbilleau, Fabrice] Ctr Rech Ions Mat & Photon CIMAP, CNRS, CEA Ensicaen UCBN, UMR 6252, F-14050 Caen 4, France.
RP Labbe, C (reprint author), Ctr Rech Ions Mat & Photon CIMAP, CNRS, CEA Ensicaen UCBN, UMR 6252, 6 Blvd Marechal Juin, F-14050 Caen 4, France.
EM christophe.labbe@ensicaen.fr
RI Cardin, Julien/B-1189-2008
OI Cardin, Julien/0000-0001-7069-4368
NR 54
TC 0
Z9 0
PU WILEY-V C H VERLAG GMBH
PI WEINHEIM
PA BOSCHSTRASSE 12, D-69469 WEINHEIM, GERMANY
SN 2195-1071
J9 ADV OPT MATER
JI Adv. Opt. Mater.
PD NOV
PY 2013
VL 1
IS 11
BP 855
EP 862
DI 10.1002/adom.201300186
PG 8
WC Materials Science, Multidisciplinary; Optics
SC Materials Science; Optics
GA 251KA
UT WOS:000326926100011
ER

PT J
AU Li, LZ
   Gao, P
   Nelson, CT
   Jokisaari, JR
   Zhang, Y
   Kim, SJ
   Melville, A
   Adamo, C
   Schlom, DG
   Pan, XQ
AF Li, Linze
   Gao, Peng
   Nelson, Christopher T.
   Jokisaari, Jacob R.
   Zhang, Yi
   Kim, Sung-Joo
   Melville, Alexander
   Adamo, Carolina
   Schlom, Darrell G.
   Pan, Xiaoqing
TI Atomic Scale Structure Changes Induced by Charged Domain Walls in
   Ferroelectric Materials
SO NANO LETTERS
LA English
DT Article
DE Charged domain wall; bound charge; tetragonal-like bismuth ferrite;
   spherical-aberration-corrected transmission electron microscopy
ID ENHANCED ELECTROMECHANICAL RESPONSE; BIFEO3 THIN-FILMS; CONDUCTION
AB Charged domain walls (CDWs) are of significant scientific and technological importance as they have been shown to play a critical role in controlling the switching mechanism and electric, photoelectric, and piezoelectric properties of ferroelectric materials. The atomic scale structure and properties of CDWs, which are critical for understanding the emergent properties, have, however, been rarely explored. In this work, using a spherical-aberration-corrected transmission electron microscope with subangstrom resolution, we have found that the polarization bound charge of the CDW in rhombohedral-like BiFeO3 thin films not only induces the formation of a tetragonal-like crystal structure at the CDW but also stabilizes unexpected nanosized domains with new polarization states and unconventional domain walls. These findings provide new insights on the effects of bound charge on ferroelectric domain structures and are critical for understanding the electrical switching in ferroelectric thin films as well as in memory devices.
C1 [Li, Linze; Gao, Peng; Nelson, Christopher T.; Jokisaari, Jacob R.; Zhang, Yi; Kim, Sung-Joo; Pan, Xiaoqing] Univ Michigan, Dept Mat Sci & Engn, Ann Arbor, MI 48109 USA.
   [Melville, Alexander; Adamo, Carolina; Schlom, Darrell G.] Cornell Univ, Dept Mat Sci & Engn, Ithaca, NY 14853 USA.
   [Schlom, Darrell G.] Kavli Inst Cornell Nanoscale Sci, Ithaca, NY 14853 USA.
RP Pan, XQ (reprint author), Univ Michigan, Dept Mat Sci & Engn, Ann Arbor, MI 48109 USA.
EM panx@umich.edu
RI Gao, Peng/B-4675-2012
FU Department of Energy (DOE) [DE-FG02-07ER46416]; National Science
   Foundation [DMR-0723032]; ARO [W911NF-08-2-0032]; Air Force Office for
   Scientific Research (AFOSR) [FA9550-10-1-0524]; Penn State MRSEC [MRSEC
   DMR-0820404]; National Center for Electron Microscopy at Lawrence
   Berkeley National Laboratory under DOE [DE-AC02-05CH11231]
FX This work at the University of Michigan was supported by the Department
   of Energy (DOE) under grant DE-FG02-07ER46416. The TEM in the University
   of Michigan Electron Microbeam Analysis Laboratory was funded by the
   National Science Foundation under grant DMR-0723032 (TEM instrument).
   The work at Cornell University was supported by ARO through agreement
   W911NF-08-2-0032. J.R.J. was supported by the Air Force Office for
   Scientific Research (AFOSR) under Grant No. FA9550-10-1-0524. Y.Z. was
   supported by Penn State MRSEC under Grant No. MRSEC DMR-0820404. The
   authors also acknowledge the National Center for Electron Microscopy at
   Lawrence Berkeley National Laboratory for their support under DOE grant
   DE-AC02-05CH11231 for user facilities.
NR 31
TC 0
Z9 0
PU AMER CHEMICAL SOC
PI WASHINGTON
PA 1155 16TH ST, NW, WASHINGTON, DC 20036 USA
SN 1530-6984
EI 1530-6992
J9 NANO LETT
JI Nano Lett.
PD NOV
PY 2013
VL 13
IS 11
BP 5218
EP 5223
DI 10.1021/nl402651r
PG 6
WC Chemistry, Multidisciplinary; Chemistry, Physical; Nanoscience &
   Nanotechnology; Materials Science, Multidisciplinary; Physics, Applied;
   Physics, Condensed Matter
SC Chemistry; Science & Technology - Other Topics; Materials Science;
   Physics
GA 253TH
UT WOS:000327111700036
ER

PT J
AU Wang, T
   Wang, BY
   Wei, W
   Ding, H
   Hu, YX
   Zhang, J
   Wang, H
AF Wang, Tian
   Wang, Baoyuan
   Wei, Wei
   Ding, Hao
   Hu, Yunxia
   Zhang, Jun
   Wang, Hao
TI Preparation and Photovoltaic Properties Cu2O/TiO2 Nanorod Heterojunction
   Solar Cells
SO SCIENCE OF ADVANCED MATERIALS
LA English
DT Article
DE TiO2 Nanorods; Cu2O Thin Film; Heterojunction; Reactant Concentration;
   Growth Time; Electrical Properties
ID PHOTOCATALYTIC ACTIVITY; NANOCABLE ARRAYS; CUPROUS-OXIDE; NANOCRYSTAL;
   INKS
AB p-Cu2O/n-TiO2 nanorod heterojunction solar cells consisting of n-type TiO2 nanorod arrays encapsulated in the p-type Cu2O thin films were demonstrated by using hydrothermal reaction and electrodeposition. The effects of precursor reactant concentration and the growth time depended length of TiO2 nanorods and thickness of Cu2O thin films on the optical and electrical properties of the heterojunction were studied in detail. Experimental results show that under the irradiation of AM1.5G simulated sunlight with an intensity of 100 mw/cm(2), the optimized photoelectric conversion efficiency is 0.63% with the short-circuit current density of 2.43 mA/cm(2), the open circuit voltage of 0.68 V, and the fill factor of 0.66, while the corresponding thickness of Cu2O film is 500 nm and the length of TiO2 nanorods is 800 nm.
C1 [Wang, Tian; Wang, Baoyuan; Wei, Wei; Ding, Hao; Hu, Yunxia; Zhang, Jun; Wang, Hao] Hubei Univ, Fac Phys & Elect Technol, Wuhan 430062, Peoples R China.
RP Wang, H (reprint author), Hubei Univ, Fac Phys & Elect Technol, Wuhan 430062, Peoples R China.
EM nanoguy@126.com
FU National Nature Science Foundation of China [51072049]; Research Fund
   for the Doctoral Program of Higher Education of China (RFDP)
   [20124208110006]; NSF; ED of Hubei Province [2009CDA035, Z20091001,
   2010BFA016]
FX This work is supported in part by the National Nature Science Foundation
   of China (No. 51072049), Research Fund for the Doctoral Program of
   Higher Education of China (RFDP, No. 20124208110006), NSF and ED of
   Hubei Province (Nos. 2009CDA035, Z20091001, and 2010BFA016).
NR 31
TC 2
Z9 2
PU AMER SCIENTIFIC PUBLISHERS
PI VALENCIA
PA 26650 THE OLD RD, STE 208, VALENCIA, CA 91381-0751 USA
SN 1947-2935
EI 1947-2943
J9 SCI ADV MATER
JI Sci. Adv. Mater.
PD NOV
PY 2013
VL 5
IS 11
BP 1770
EP 1774
DI 10.1166/sam.2013.1635
PG 5
WC Nanoscience & Nanotechnology; Materials Science, Multidisciplinary;
   Physics, Applied
SC Science & Technology - Other Topics; Materials Science; Physics
GA 254LL
UT WOS:000327167100028
ER

PT J
AU Yang, JY
   Lin, Y
   Meng, YM
AF Yang, Jiyuan
   Lin, Yu
   Meng, Yongming
TI Effects of dye etching on the morphology and performance of ZnO nanorod
   dye-sensitized solar cells
SO KOREAN JOURNAL OF CHEMICAL ENGINEERING
LA English
DT Article
DE Dye Etching Zinc Oxide Nanorod; Morphology; Cell Performance;
   Dye-sensitized Solar Cells
ID PHOTOVOLTAIC PERFORMANCE; NANOSTRUCTURED ZNO; THIN-FILMS; ELECTROLYTE;
   FABRICATION; EFFICIENCY; INJECTION; TIME
AB Dye-sensitized solar cells based on electrodeposited ZnO nanorod arrays were fabricated and tested. Field-emission scanning electron microscopy (FESEM) and X-ray powder diffraction (XRD) were used to identify the characters of ZnO nanorod arrays. The effects of dye etching on the morphology and performance of ZnO nanorod dye-sensitized solar cells were studied. It was found that the surfaces of ZnO nanorods were both etched by dye solutions, no matter N3 or N719. Compared with N3, N719 had a larger damage to the structure of ZnO nanorod photoanode, and the photoelectric conversion efficiency of cells decreased quickly with the sensitizing time increasing. In a certain range, the increasing length of ZnO nanorods can clearly improve the photoelectric conversion efficiency of cells.
C1 [Yang, Jiyuan; Lin, Yu; Meng, Yongming] Huaqiao Univ, Minist Educ, Engn Res Ctr Environm Friendly Funct Mat, Coll Mat Sci & Engn, Xiamen 361021, Fujian, Peoples R China.
RP Lin, Y (reprint author), Huaqiao Univ, Minist Educ, Engn Res Ctr Environm Friendly Funct Mat, Coll Mat Sci & Engn, Xiamen 361021, Fujian, Peoples R China.
EM linyuyrr@163.com
FU Fundamental Research Funds for the Central Universities [JB - ZR1137]
FX This work was supported by the Fundamental Research Funds for the
   Central Universities (Grant No. JB - ZR1137).
NR 23
TC 0
Z9 0
PU KOREAN INSTITUTE CHEMICAL  ENGINEERS
PI SEOUL
PA F.5, 119, ANAM-RO, SEONGBUK-GU, SEOUL 136-075, SOUTH KOREA
SN 0256-1115
EI 1975-7220
J9 KOREAN J CHEM ENG
JI Korean J. Chem. Eng.
PD NOV
PY 2013
VL 30
IS 11
BP 2026
EP 2029
DI 10.1007/s11814-013-0133-5
PG 4
WC Chemistry, Multidisciplinary; Engineering, Chemical
SC Chemistry; Engineering
GA 247IQ
UT WOS:000326611500009
ER

PT J
AU Huang, H
   Wei, YL
   Bao, CX
   Gao, H
   Yu, T
   Zou, ZG
AF Huang Huan
   Wei Yu-Long
   Bao Chun-Xiong
   Gao Hao
   Yu Tao
   Zou Zhi-Gang
TI Size-Controlled Nanoporous TiO2 Spheres with High Dye-Loading: Facile
   Synthesis and Application as Scattering Layers in Dye-Sensitized Solar
   Cells
SO CHINESE JOURNAL OF INORGANIC CHEMISTRY
LA English
DT Article
DE size-controlled nanoporous TiO2 spheres; scattering layer;
   dye-sensitized solar cells
ID CONVERSION EFFICIENCY; TITANIUM-DIOXIDE; PHOTOVOLTAIC CELLS;
   ENERGY-CONVERSION; LOW-COST; FILMS; CRYSTALLIZATION; MORPHOLOGY
AB Anatase nanoporous TiQ(2) spheres were synthesized via a modified sol-gel method. By controlling the concentration of the precursor, size-controlled nanoporous TiO2 spheres with high dye-loading were achieved. The synthesized spheres with different sizes (100 nm, 175 nm, 225 nm, 475 nm) were used as scattering layers on a TiO2 nanoparticle film by electrophoresis deposition method to form hi-layered dye-sensitized solar cells (DSSCs). Scattering effect of the layers with different sized spheres was studied. It was proved that the 475nm-sized spheres showed optium light scattering effect. Due to the scattering effect, an overall photoelectric conversion efficiency of 6.3% has been achieved, a 30% increase compared with the nanoparticle-based photoanode.
C1 [Huang Huan; Wei Yu-Long; Bao Chun-Xiong; Gao Hao; Yu Tao; Zou Zhi-Gang] Nanjing Univ, Natl Lab Solid State Microstruct, Nanjing 210093, Jiangsu, Peoples R China.
   [Huang Huan; Wei Yu-Long; Bao Chun-Xiong; Gao Hao; Yu Tao] Nanjing Univ, Dept Phys, Ecomat & Renewable Energy Res Ctr, Nanjing 210093, Jiangsu, Peoples R China.
   [Zou Zhi-Gang] Nanjing Univ, Dept Mat Sci & Engn, Nanjing 210093, Jiangsu, Peoples R China.
RP Yu, T (reprint author), Nanjing Univ, Natl Lab Solid State Microstruct, Nanjing 210093, Jiangsu, Peoples R China.
EM yutao@nju.edu.cn
NR 29
TC 0
Z9 0
PU CHINESE CHEMICAL SOC
PI BEIJING
PA C/O DEPT INT AFFAIRS, SECRETARY OF CHEM SOC, PO BOX 2709, BEIJING
   100080, PEOPLES R CHINA
SN 1001-4861
J9 CHINESE J INORG CHEM
JI Chin. J. Inorg. Chem.
PD OCT 10
PY 2013
VL 29
IS 10
BP 2169
EP 2175
DI 10.3969/j.issn.1001-4861.2013.00.326
PG 7
WC Chemistry, Inorganic & Nuclear
SC Chemistry
GA 244TE
UT WOS:000326412300023
ER

PT J
AU Huang, SH
AF Huang, Shi-Hua
TI Effects of Eu3+ and Er3+ Doping on Photoelectrical Performance of
   Dye-Sensitized Solar Cells
SO JOURNAL OF THE AMERICAN CERAMIC SOCIETY
LA English
DT Article
ID ENERGY-TRANSFER; TIO2; IMPROVEMENT; CONVERSION; LUMINESCENCE;
   EFFICIENCY; PHOSPHORS; LAYER; FILMS; SIZE
AB A novel tri-layer film photoelectrode structure of DSSC by introducing Eu3+ and Er3+ ions into TiO2 film was proposed. The photoelectric conversion efficiency of the DSSC with Er3+:TiO2/Eu3+:TiO2/TiO2 tri-layer electrode reaches 7.41%, increased by a factor of 1.44 compared to that of the DSSC without Eu3+ and Er3+ doping. The higher efficiency for DSSC with the tri-layer electrode is mainly attributed to the down-conversion luminescence effect by Eu3+ ions from ultraviolet light to visible light and up-conversion luminescence effect by Er3+ ions from infrared light to visible light.
C1 Zhejiang Normal Univ, Dept Phys, Jinhua 321004, Peoples R China.
RP Huang, SH (reprint author), Zhejiang Normal Univ, Dept Phys, Jinhua 321004, Peoples R China.
EM huangshihua@zjnu.cn
FU National Natural Science Foundation of China [61076055]; open subject of
   surface physics application state key laboratory in the Fudan University
   [FDS-KL2011-04]; Program for Innovative Research Team in Zhejiang Normal
   University
FX The work was supported by the National Natural Science Foundation of
   China (61076055), open subject of surface physics application state key
   laboratory in the Fudan University (FDS-KL2011-04), and the Program for
   Innovative Research Team in Zhejiang Normal University.
NR 25
TC 0
Z9 0
PU WILEY-BLACKWELL
PI HOBOKEN
PA 111 RIVER ST, HOBOKEN 07030-5774, NJ USA
SN 0002-7820
EI 1551-2916
J9 J AM CERAM SOC
JI J. Am. Ceram. Soc.
PD OCT
PY 2013
VL 96
IS 10
BP 3108
EP 3113
DI 10.1111/jace.12446
PG 6
WC Materials Science, Ceramics
SC Materials Science
GA 282ED
UT WOS:000329152200018
ER

PT J
AU He, B
   Xu, J
   Xing, HZ
   Wang, CR
   Guo, Y
   Lu, HW
AF He, Bo
   Xu, Jing
   Xing, Huaizhong
   Wang, Chunrui
   Guo, Ying
   Lu, Hongwei
TI OBSERVATION OF NANOSPHERICAL n-SnO2/p-Si HETEROJUNCTION FABRICATED BY
   ULTRASONIC SPRAY PYROLYSIS TECHNIQUE
SO SURFACE REVIEW AND LETTERS
LA English
DT Article
DE Tin oxide (SnO2) film; ultrasonic spray pyrolysis technique;
   heterojunction photoelectric device; current density-voltage (J-V)
   characteristics
ID OPTICAL-PROPERTIES; THIN-FILMS; SNO2; DC
AB Thin film of tin oxide (SnO2) was prepared on p-type polished silicon wafer by ultrasonic spray pyrolysis technique using SnCl4 precursor solution to fabricate nanospherical n-SnO2/p-Si heterojunction photoelectric device. Deposition of film was achieved at 400 degrees C substrate temperature. The self-made ultrasonic spray pyrolysis system is very cheap and convenient. The microstructural, optical and electrical properties of the SnO2 film were characterized by XRD, SEM, XPS, UV-VIS spectrophotometer, four point probe and Hall effect measurement, respectively. The SnO2 film has the nanospherical particles. The electrical properties of heterojunction were investigated by I-V measurement, which reveals that the heterojunction shows strong rectifying behavior under a dark condition. The ideality factor and the saturation current density of this diode are 4.27 and 2.52 x 10(-6) A/cm(2), respectively. And the values of I-F/I-R (I-F and I-R stand for forward and reverse current, respectively) at 5V is found to be as high as 248. The SnO2/p-Si heterojunction device exhibits obvious photovoltaic effect. Under an AM1.5 illumination condition, the open-circuit voltage (V-oc), short-circuit current density (J(SC)), fill factor (FF) of the device are 150 mV, 3: 9 x 10(-3) mA/cm(2) and 20.58%, respectively. High photocurrent is obtained under a reverse bias when the crystalline quality of SnO2 film is good enough to transmit the light into p-Si. Under 6.3mW/cm(2) illumination, when the reverse bias is -5V, the photocurrent gain is as high as 86.
C1 [He, Bo; Xing, Huaizhong; Wang, Chunrui; Guo, Ying; Lu, Hongwei] Donghua Univ, Dept Appl Phys, Shanghai 201620, Peoples R China.
   [He, Bo; Xing, Huaizhong; Wang, Chunrui; Guo, Ying; Lu, Hongwei] Donghua Univ, State Key Lab Modicat Chem Fibers & Polymer Mat, Shanghai 201620, Peoples R China.
   [Xu, Jing] Shanghai Univ, Instrumental Anal & Res Ctr, Shanghai 200444, Peoples R China.
RP He, B (reprint author), Donghua Univ, Dept Appl Phys, 2999 Renmin Rd North, Shanghai 201620, Peoples R China.
EM laserhebo@163.com
FU State Key Laboratory for Modification of Chemical Fibers and Polymer
   Materials, Dong Hua University [13M1060102]; Fundamental Research Funds
   for the Central Universities, China, Dong Hua University [13D110913];
   Innovation Fund of Shanghai University [K. 10-0110-13-005]; National
   Natural Science Foundation of China [51072034, 11174048, 51172042];
   Cultivation Fund of the Key Scientific and Technical Innovation Project
   of China [708039]; Specialized Research Fund for the Doctoral Program of
   Higher Education [20110075130001]; Science and Technology Commission of
   Shanghai Municipality [12nm0503900]; Program for Professor of Special
   Appointment (Eastern Scholar) at Shanghai Institutions of Higher
   Learning; Program of Introducing Talents of Discipline to Universities
   of China [111-2-04]
FX This project was supported by the State Key Laboratory for Modification
   of Chemical Fibers and Polymer Materials, Dong Hua University (Grant No.
   13M1060102), the Fundamental Research Funds for the Central
   Universities, China, Dong Hua University (Grant No. 13D110913),
   Innovation Fund of Shanghai University (Grant No. K. 10-0110-13-005),
   National Natural Science Foundation of China Grant Nos. 51072034,
   11174048, 51172042), the Cultivation Fund of the Key Scientific and
   Technical Innovation Project of China (Grant No. 708039), Specialized
   Research Fund for the Doctoral Program of Higher Education (Grant No.
   20110075130001), Science and Technology Commission of Shanghai
   Municipality (Grant No. 12nm0503900), the Program for Professor of
   Special Appointment (Eastern Scholar) at Shanghai Institutions of Higher
   Learning, and the Program of Introducing Talents of Discipline to
   Universities of China (Grant No. 111-2-04).
NR 17
TC 0
Z9 0
PU WORLD SCIENTIFIC PUBL CO PTE LTD
PI SINGAPORE
PA 5 TOH TUCK LINK, SINGAPORE 596224, SINGAPORE
SN 0218-625X
EI 1793-6667
J9 SURF REV LETT
JI Surf. Rev. Lett.
PD OCT
PY 2013
VL 20
IS 5
DI 10.1142/S0218625X13500522
PG 7
WC Chemistry, Physical; Physics, Condensed Matter
SC Chemistry; Physics
GA 248RA
UT WOS:000326717800010
ER

PT J
AU Yun, S
   Kim, HK
   Youn, H
   Tanguay, J
   Cunningham, IA
AF Yun, Seungman
   Kim, Ho Kyung
   Youn, Hanbean
   Tanguay, Jesse
   Cunningham, Ian A.
TI Analytic Model of Energy-Absorption Response Functions in Compound X-ray
   Detector Materials
SO IEEE TRANSACTIONS ON MEDICAL IMAGING
LA English
DT Article
DE Absorbed energy distribution (AED); compound semiconductor; Compton
   scattering; detector response function; digital radiography;
   fluorescence; photoelectric absorption; photon-counting imaging; X-ray
   convertor
ID DIAGNOSTIC-IMAGING DETECTORS; PULSE-HEIGHT SPECTROSCOPY; QUANTUM
   EFFICIENCY; INTERACTION LIMITS; NOISE TRANSFER; SWANK FACTOR;
   MONTE-CARLO; SYSTEMS; SIGNAL; ANGIOGRAPHY
AB The absorbed energy distribution (AED) in X-ray imaging detectors is an important factor that affects both energy resolution and image quality through the Swank factor and detective quantum efficiency. In the diagnostic energy range (20-140 keV), escape of characteristic photons following photoelectric absorption and Compton scatter photons are primary sources of absorbed-energy dispersion in X-ray detectors. In this paper, we describe the development of an analytic model of the AED in compound X-ray detector materials, based on the cascaded-systems approach, that includes the effects of escape and reabsorption of characteristic and Compton-scatter photons. We derive analytic expressions for both semi-infinite slab and pixel geometries and validate our approach by Monte Carlo simulations. The analytic model provides the energy-dependent X-ray response function of arbitrary compound materials without time-consuming Monte Carlo simulations. We believe this model will be useful for correcting spectral distortion artifacts commonly observed in photon-counting applications and optimal design and development of novel X-ray detectors.
C1 [Yun, Seungman; Kim, Ho Kyung; Youn, Hanbean] Pusan Natl Univ, Dept Mech Engn, Pusan 609735, South Korea.
   [Yun, Seungman] John P Robarts Res Inst, Imaging Res Lab, London, ON N6A 5K8, Canada.
   [Kim, Ho Kyung] Pusan Natl Univ, Ctr Adv Med Engn Res, Pusan 609735, South Korea.
   [Tanguay, Jesse; Cunningham, Ian A.] Univ Western Ontario, Robarts Res Inst, Imaging Res Labs, London, ON N6A 5K8, Canada.
   [Tanguay, Jesse; Cunningham, Ian A.] Univ Western Ontario, Dept Med Biophys, London, ON N6A 5K8, Canada.
RP Kim, HK (reprint author), Pusan Natl Univ, Dept Mech Engn, Pusan 609735, South Korea.
EM smane1547@pusan.ac.kr; hokyung@pusan.ac.kr; been@pusan.ac.kr;
   jessetan@robarts.ca; icunningham@robarts.ca
RI Cunningham, Ian/J-2657-2012
FU Basic Science Research Program through the National Research Foundation
   (NRF) of Korea; Ministry of Education, Science and Technology
   [2011-0009769]; Canadian Institutes of Health Research (CIHR); Natural
   Sciences and Engineering Research Council (NSERC)
FX This work was supported by the Basic Science Research Program through
   the National Research Foundation (NRF) of Korea funded by the Ministry
   of Education, Science and Technology (2011-0009769), the Canadian
   Institutes of Health Research (CIHR) operating grant and Natural
   Sciences and Engineering Research Council (NSERC) discovery grant
   (386330-2010).
NR 35
TC 1
Z9 1
PU IEEE-INST ELECTRICAL ELECTRONICS ENGINEERS INC
PI PISCATAWAY
PA 445 HOES LANE, PISCATAWAY, NJ 08855-4141 USA
SN 0278-0062
EI 1558-254X
J9 IEEE T MED IMAGING
JI IEEE Trans. Med. Imaging
PD OCT
PY 2013
VL 32
IS 10
BP 1819
EP 1828
DI 10.1109/TMI.2013.2265806
PG 10
WC Computer Science, Interdisciplinary Applications; Engineering,
   Biomedical; Engineering, Electrical & Electronic; Imaging Science &
   Photographic Technology; Radiology, Nuclear Medicine & Medical Imaging
SC Computer Science; Engineering; Imaging Science & Photographic
   Technology; Radiology, Nuclear Medicine & Medical Imaging
GA 230YV
UT WOS:000325380300006
ER

PT J
AU Zhang, JC
   Wen, Y
   Li, QY
   Han, ZY
   Fu, ZH
   Cao, WL
AF Zhang Jing-chang
   Yu, Wen
   Li Qi-yun
   Han Zhi-yue
   Fu Zhen-hai
   Cao Wei-liang
TI Electronic structure effect of polythiophene derivatives and nano
   N-Zn-Ag/TiO2 on performance of organic thin film solar cell
SO CHEMICAL RESEARCH IN CHINESE UNIVERSITIES
LA English
DT Article
DE N-Zn/TiO2; N-Zn-Ag/TiO2; Poly(3-decylthiophene); Electronic structure;
   Organic thin film heterojunction solar cell
ID TITANIUM-DIOXIDE; ANODE; OXIDE
AB Nanocrystal N-Zn-Ag/TiO2 powders were prepared with N-Zn/TiO2 by photo deposition method. A series of pure polymers P3HT[poly(3-hexylthiophene)], P3OT[poly(3-octylthiophene)], P3DT[poly(3-decylthiophene)] and P3DDT[poly(3-dodecylthiophene)], was synthesized, which were used to synthesize p-n type semiconductor materials P3HT/N-Zn-Ag-TiO2, P3OT/N-Zn-Ag-TiO2, P3DT/N-Zn-Ag-TiO2 and P3DDT/N-Zn-Ag-TiO2 by in situ chemical method. X-Ray diffraction(XRD) and infrared(IR) spectroscopy showed the structure of the polymers and complexes. Ultraviolet-visible(UV-Vis) spectra and cyclic voltammograms(CV) showed the optical and electronic performance of the polymers and complexes. Two new single and double organic thin film heterojunction solar cells were prepared with the above mentioned synthesized powders as raw materials. Current-voltage(I-V) measurements indicate that the conversion efficiency of the single organic thin film heterojunction solar cell is higher than that of the double organic thin film heterojunction solar cells. Single organic thin film heterojunction solar cells based on P3DT/N-Zn-Ag-TiO2 can get a photoelectric conversion efficiency of 0.0408%. The performance of electronic transform between electron donor and acceptor on organic thin film solar cells was researched.
C1 [Zhang Jing-chang; Yu, Wen; Li Qi-yun; Han Zhi-yue; Fu Zhen-hai; Cao Wei-liang] Beijing Univ Chem Technol, Inst Modern Catalysis, State Key Lab Chem Resource Engn, Beijing 100029, Peoples R China.
   [Zhang Jing-chang; Cao Wei-liang] Hainan Inst Sci & Technol, Haikou 571126, Peoples R China.
RP Zhang, JC (reprint author), Beijing Univ Chem Technol, Inst Modern Catalysis, State Key Lab Chem Resource Engn, Beijing 100029, Peoples R China.
EM zhangjc1@mail.buct.edu.cn
FU Key Science Planning Program of Hainan Province of China [ZDXM20100062];
   Department of Education of Hainan Province of China [Hj2010-52]; Nature
   Science Foundation of Hainan Province of China [509013]
FX Supported by the Key Science Planning Program of Hainan Province of
   China(No.ZDXM20100062), the Research Project of the Department of
   Education of Hainan Province of China(No.Hj2010-52) and the Nature
   Science Foundation of Hainan Province of China(No.509013).
NR 15
TC 0
Z9 0
PU HIGHER EDUCATION PRESS
PI BEIJING
PA SHATANHOU ST 55, BEIJING 100009, PEOPLES R CHINA
SN 1005-9040
J9 CHEM RES CHINESE U
JI Chem. Res. Chin. Univ.
PD OCT
PY 2013
VL 29
IS 5
BP 998
EP 1002
DI 10.1007/s40242-013-2348-8
PG 5
WC Chemistry, Multidisciplinary
SC Chemistry
GA 230RH
UT WOS:000325359400033
ER

PT J
AU Li, QZ
   Hu, XL
   Bai, YP
   Alattar, M
   Ma, D
   Cao, YH
   Hao, YL
   Wang, LH
   Jiang, CY
AF Li, Qingzhao
   Hu, Xiaoli
   Bai, Yuping
   Alattar, Mohamed
   Ma, Dong
   Cao, Yanhua
   Hao, Yulan
   Wang, Lihua
   Jiang, Chunyang
TI The oxidative damage and inflammatory response induced by lead sulfide
   nanoparticles in rat lung
SO FOOD AND CHEMICAL TOXICOLOGY
LA English
DT Article
DE Lead sulfide nanoparticles; Oxidative damage; Inflammatory response;
   SOD; T-AOC; MDA
ID METALLIC NANOPARTICLES; ULTRAFINE PARTICLES; STRESS; TOXICITY; EXPOSURE;
   NANOMATERIALS; ORGANOPHOSPHATE; NANOTOXICOLOGY; TRANSLOCATION; SHAPE
AB Lead sulfide nanoparticles (PbS NPs) are one important nanoparticle materials which is widely used in photoelectric production, but its potential health hazard to respiratory system is not clear. This study aimed to explore the possible mechanism of lung injury induced by PbS NPs. Male SD rats were treated with nanoparticles of 60 nm and 30 nm lead sulfide. The main methods were detecting the vigor of superoxide dismutase (SOD) and total antioxidant capacity (T-AOC) and the content of malondialdehyde (MDA) in both blood and lung tissues and observing the pathological changes in lung tissue. PbS NPs suppressed the activity of SOD and T-AOC, and increased serum MDA content (P < 0.05); both effects were observed together in lung tissues of 30-nm group (P < 0.05) accompanied by an obviously inflammatory response. PbS NPs induced oxidative damage and inflammatory response in lung tissue, which may be an underlying mechanism for its pulmonary toxicity. Additionally, the toxicity of PbS NPs was closely related with the size of nanoparticles. (C) 2013 Elsevier Ltd. All rights reserved.
C1 [Li, Qingzhao; Bai, Yuping; Ma, Dong; Cao, Yanhua; Hao, Yulan; Jiang, Chunyang] Hebei United Univ, Sch Publ Hlth, Tangshan 063001, Hebei, Peoples R China.
   [Hu, Xiaoli; Wang, Lihua] Peoples Hosp Qitaihe City, Dept Resp Med, Qitaihe 154600, Heilongjiang, Peoples R China.
   [Alattar, Mohamed] Huazhong Univ Sci & Technol, Tongji Hosp, Dept Cardiothorac Surg, Wuhan 430030, Hubei, Peoples R China.
   [Jiang, Chunyang] Tianjin Union Med Ctr, Dept Thorac Surg, Tianjin 300121, Peoples R China.
RP Jiang, CY (reprint author), Tianjin Union Med Ctr, Dept Thorac Surg, 190 Jieyuan Rd, Tianjin 300121, Peoples R China.
EM chunyangjiang@126.com
NR 37
TC 1
Z9 2
PU PERGAMON-ELSEVIER SCIENCE LTD
PI OXFORD
PA THE BOULEVARD, LANGFORD LANE, KIDLINGTON, OXFORD OX5 1GB, ENGLAND
SN 0278-6915
J9 FOOD CHEM TOXICOL
JI Food Chem. Toxicol.
PD OCT
PY 2013
VL 60
BP 213
EP 217
DI 10.1016/j.fct.2013.07.046
PG 5
WC Food Science & Technology; Toxicology
SC Food Science & Technology; Toxicology
GA 228ZN
UT WOS:000325231700026
ER

PT J
AU Briggs, A
   Corde, S
   Oktaria, S
   Brown, R
   Rosenfeld, A
   Lerch, M
   Konstantinov, K
   Tehei, M
AF Briggs, Adam
   Corde, Stephanie
   Oktaria, Sianne
   Brown, Ryan
   Rosenfeld, Anatoly
   Lerch, Michael
   Konstantinov, Konstantin
   Tehei, Moeava
TI Cerium oxide nanoparticles: influence of the high-Z component revealed
   on radioresistant 9L cell survival under X-ray irradiation
SO NANOMEDICINE-NANOTECHNOLOGY BIOLOGY AND MEDICINE
LA English
DT Article
DE Cerium oxide nanoparticles; High-Z; Radioprotectors; Photoelectric
   effect; Radioresistant
ID GOLD NANOPARTICLES; RADIATION-THERAPY; MAMMALIAN-CELLS; SPRAY-PYROLYSIS;
   IN-VITRO; TOXICITY; ENHANCEMENT; NANOMEDICINE; PROTECTION; PARTICLES
AB This article pioneers a study into the influence of the high-Z component of nanoparticles on the efficacy of radioprotection some nanoparticles offer to exposed cells irradiated with X-rays. We reveal a significant decrease in the radioprotection efficacy for cells exposed to CeO2 nanoparticles and irradiated with 10 MV and 150 kVp X-rays. In addition, analysis of the 150 kVp survival curve data indicates a change in radiation quality, becoming more lethal for irradiated cells exposed to CeO2 nanoparticles. We attribute the change in efficacy to an increase in high linear energy transfer Auger electron production at 150 kVp which counterbalances the CeO2 nanoparticle radioprotection capability and locally changes the radiation quality. This study highlights an interesting phenomenon that must be considered if radiation protection drugs for use in radiotherapy are developed based on CeO2 nanoparticles. (C) 2013 Published by Elsevier Inc. All rights reserved.
C1 [Briggs, Adam; Corde, Stephanie; Oktaria, Sianne; Brown, Ryan; Rosenfeld, Anatoly; Lerch, Michael] Univ Wollongong, Ctr Med & Radiat Phys, Wollongong, NSW 2522, Australia.
   [Briggs, Adam; Oktaria, Sianne; Brown, Ryan; Rosenfeld, Anatoly; Lerch, Michael; Konstantinov, Konstantin; Tehei, Moeava] Univ Wollongong, Illawarra Hlth & Med Res Inst, Wollongong, NSW 2522, Australia.
   [Corde, Stephanie] Prince Wales Hosp, Radiat Oncol Dept, Randwick, NSW 2031, Australia.
   [Oktaria, Sianne; Tehei, Moeava] Univ Wollongong, Ctr Med Biosci, Wollongong, NSW 2522, Australia.
   [Tehei, Moeava] Univ Wollongong, Sch Chem, Wollongong, NSW 2522, Australia.
   [Konstantinov, Konstantin] Univ Wollongong, Inst Superconducting & Elect Mat, Wollongong, NSW 2522, Australia.
RP Tehei, M (reprint author), Univ Wollongong, Ctr Med Biosci, Northfields Ave, Wollongong, NSW 2522, Australia.
EM moeava@uow.edu.au
RI Lerch, Michael/C-3303-2014; Rosenfeld, Anatoly/D-1989-2014; CORDE,
   Stephanie/C-3173-2013
OI CORDE, Stephanie/0000-0003-0388-7340
NR 38
TC 2
Z9 2
PU ELSEVIER SCIENCE BV
PI AMSTERDAM
PA PO BOX 211, 1000 AE AMSTERDAM, NETHERLANDS
SN 1549-9634
J9 NANOMED-NANOTECHNOL
JI Nanomed.-Nanotechnol. Biol. Med.
PD OCT
PY 2013
VL 9
IS 7
BP 1098
EP 1105
DI 10.1016/j.nano.2013.02.008
PG 8
WC Nanoscience & Nanotechnology; Medicine, Research & Experimental
SC Science & Technology - Other Topics; Research & Experimental Medicine
GA 219PU
UT WOS:000324520900027
ER

PT J
AU Patil, V
   Capone, A
   Strauf, S
   Yang, EH
AF Patil, Vikram
   Capone, Aaron
   Strauf, Stefan
   Yang, Eui-Hyeok
TI Improved photoresponse with enhanced photoelectric contribution in fully
   suspended graphene photodetectors
SO SCIENTIFIC REPORTS
LA English
DT Article
ID SINGLE-LAYER GRAPHENE; PHOTOCURRENT; TRANSPORT; OPTOELECTRONICS;
   RESPONSIVITY; PLASMONICS; PHOTONICS; DEVICES
AB Graphene's unique optoelectronic properties are promising to realize photodetectors with ultrafast photoresponse over a wide spectral range from far-infrared to ultraviolet radiation. The underlying mechanism of the photoresponse has been a particular focus of recent work and was found to be either photoelectric or photo-thermoelectric in nature and enhanced by hot carrier effects. Graphene supported by a substrate was found to be dominated by the photo-thermoelectric effect, which is known to be an order of magnitude slower than the photoelectric effect. Here we demonstrate fully-suspended chemical vapor deposition grown graphene microribbon arrays that are dominated by the faster photoelectric effect. Substrate removal was found to enhance the photoresponse by four-fold compared to substrate-supported microribbons. Furthermore, we show that the light-current input/output curves give valuable information about the underlying photophysical process responsible for the generated photocurrent. These findings are promising towards wafer-scale fabrication of graphene photodetectors approaching THz cut-off frequencies.
C1 [Patil, Vikram; Yang, Eui-Hyeok] Stevens Inst Technol Castle Point Hudson, Dept Mech Engn, Hoboken, NJ 07030 USA.
   [Capone, Aaron; Strauf, Stefan] Stevens Inst Technol Castle Point Hudson, Dept Phys & Engn Phys, Hoboken, NJ 07030 USA.
RP Yang, EH (reprint author), Stevens Inst Technol Castle Point Hudson, Dept Mech Engn, Hoboken, NJ 07030 USA.
EM ehyang@ieee.org
FU National Science Foundation [ECCS-1202269, ECCS-1104870, EEC-1138244];
   Air Force Office for Scientific Research [FA9550-11-1-0272,
   FA9550-12-1-0326]; U.S. Department of Energy, Office of Basic Energy
   Sciences [DE-AC02-98CH10886]
FX This work has been supported by National Science Foundation
   (ECCS-1202269, ECCS-1104870, EEC-1138244) and Air Force Office for
   Scientific Research (FA9550-11-1-0272, FA9550-12-1-0326). The material
   processing and characterization were carried out in part, at the Center
   for Functional Nanomaterials, Brookhaven National Laboratory, which is
   supported by the U.S. Department of Energy, Office of Basic Energy
   Sciences, under Contract No. DE-AC02-98CH10886. The authors would like
   to thank Kyle Godin for supporting the CPD process and Alexander
   Holleitner and Milan Begliarbekov for fruitful discussions.
NR 40
TC 1
Z9 1
PU NATURE PUBLISHING GROUP
PI LONDON
PA MACMILLAN BUILDING, 4 CRINAN ST, LONDON N1 9XW, ENGLAND
SN 2045-2322
J9 SCI REP-UK
JI Sci Rep
PD SEP 27
PY 2013
VL 3
AR 2791
DI 10.1038/srep02791
PG 5
WC Multidisciplinary Sciences
SC Science & Technology - Other Topics
GA 225RY
UT WOS:000324981200008
ER

PT J
AU Wu, L
   Xu, HY
   Han, QF
   Wang, X
AF Wu, Lei
   Xu, Hanyue
   Han, Qiaofeng
   Wang, Xin
TI Large-scale synthesis of double cauliflower-like Sb2S3 microcrystallines
   by hydrothermal method
SO JOURNAL OF ALLOYS AND COMPOUNDS
LA English
DT Article
DE Cauliflower-like; Assembled; Surfactants; Microcrystallines
ID TIED-LIKE ARCHITECTURES; SPLITTING AGENT; GROWTH; NANORODS; ROUTE;
   BUNDLES
AB The double cauliflower-like Sb2S3 superstructures assembled by nanorods were prepared using SbCl3 and Na2S center dot 9H(2)O as raw materials, dodecyltrimethylammonium bromide (DTAB, C15H31BrN) as surfactant under acidic condition at 180 degrees C for 30 h. The structure, morphology and composition of the product were characterized by X-ray diffraction pattern (XRD), transmission electron microscopy (TEM), scanning electron microscopy (SEM), X-ray photoelectron spectroscopy (XPS) and energy diffraction spectroscopy (EDS). The effect of reaction conditions including temperature, reaction time and surfactants on the sample morphology was discussed and a possible mechanism for the formation of cauliflower-like Sb2S3 was proposed. The cauliflower-like Sb2S3 microcrystallines revealed broad spectrum response, which may have a good application prospect in solar energy utilization and photoelectric conversion fields. (c) 2013 Elsevier B.V. All rights reserved.
C1 [Wu, Lei; Han, Qiaofeng; Wang, Xin] Minist Educ, Key Lab Soft Chem & Funct Mat, Beijing, Peoples R China.
   [Xu, Hanyue] Nanjing Univ Sci & Technol, Sch Elect & Opt Engn, Nanjing 210094, Jiangsu, Peoples R China.
RP Han, QF (reprint author), Minist Educ, Key Lab Soft Chem & Funct Mat, Beijing, Peoples R China.
EM hanqiaofeng@njust.edu.cn
FU Jiangsu Funds for Distinguished Young Scientists [BK2012035]; Natural
   Science Foundation of Jiangsu Province [BK2011024]; Priority Academic
   Program Development of Jiangsu Higher Education Institutions (PAPD)
FX This work was supported by Jiangsu Funds for Distinguished Young
   Scientists (BK2012035), Natural Science Foundation of Jiangsu Province
   (BK2011024) and the Priority Academic Program Development of Jiangsu
   Higher Education Institutions (PAPD).
NR 22
TC 1
Z9 1
PU ELSEVIER SCIENCE SA
PI LAUSANNE
PA PO BOX 564, 1001 LAUSANNE, SWITZERLAND
SN 0925-8388
J9 J ALLOY COMPD
JI J. Alloy. Compd.
PD SEP 25
PY 2013
VL 572
BP 56
EP 61
DI 10.1016/j.jallcom.2013.03.199
PG 6
WC Chemistry, Physical; Materials Science, Multidisciplinary; Metallurgy &
   Metallurgical Engineering
SC Chemistry; Materials Science; Metallurgy & Metallurgical Engineering
GA 147YZ
UT WOS:000319209600010
ER

PT J
AU Wang, P
   Lei, JP
   Su, MQ
   Liu, YT
   Hao, Q
   Ju, HX
AF Wang, Peng
   Lei, Jianping
   Su, Mengqi
   Liu, Yueting
   Hao, Qing
   Ju, Huangxian
TI Highly Efficient Visual Detection of Trace Copper(II) and Protein by the
   Quantum Photoelectric Effect
SO ANALYTICAL CHEMISTRY
LA English
DT Article
ID SEMICONDUCTOR CLUSTERS; DOTS; NANOPARTICLES; CHEMISTRY; SYSTEMS
AB This work presented a photocurrent response mechanism of quantum dots (QDs) under illumination with the concept of a quantum photoelectric effect. Upon irradiation, the photoelectron could directly escape from QDs. By using nitro blue tetrazolium (NBT) to capture the photoelectron, a new visual system was proposed due to the formation of an insoluble reduction product, purple formazan, which could be used to visualize the quantum photoelectric effect. The interaction of copper(II) with QDs could form trapping sites to interfere with the quantum confinement and thus blocked the escape of photoelectron, leading to a "signal off" visual method for sensitive copper(II) detection. Meanwhile, by using QDs as a signal tag to label antibody, a "signal on" visual method was also proposed for immunoassay of corresponding protein. With meso-2,3-dimercaptosuccinic-capped CdTe QDs and carcino-embryonic antigen as models, the proposed visual detection methods showed high sensitivity, low detection limit, and wide detectable concentration ranges. The visualization of quantum photoelectric effect could be simply extended for the detection of other targets. This work opens a new visual detection way and provides a highly efficient tool for bioanalysis.
C1 [Wang, Peng; Lei, Jianping; Su, Mengqi; Liu, Yueting; Hao, Qing; Ju, Huangxian] Nanjing Univ, Dept Chem, State Key Lab Analyt Chem Life Sci, Nanjing 210093, Jiangsu, Peoples R China.
RP Ju, HX (reprint author), Nanjing Univ, Dept Chem, State Key Lab Analyt Chem Life Sci, Nanjing 210093, Jiangsu, Peoples R China.
EM hxju@nju.edu.cn
FU National Basic Research Program [2010CB732400]; National Natural Science
   Foundation of China [21135002, 21121091]
FX We gratefully acknowledge National Basic Research Program (2010CB732400)
   and National Natural Science Foundation of China (21135002, 21121091).
NR 42
TC 3
Z9 3
PU AMER CHEMICAL SOC
PI WASHINGTON
PA 1155 16TH ST, NW, WASHINGTON, DC 20036 USA
SN 0003-2700
EI 1520-6882
J9 ANAL CHEM
JI Anal. Chem.
PD SEP 17
PY 2013
VL 85
IS 18
BP 8735
EP 8740
DI 10.1021/ac401749u
PG 6
WC Chemistry, Analytical
SC Chemistry
GA 294BM
UT WOS:000330017400037
ER

PT J
AU Sarafianos, A
   Roscian, C
   Dutertre, JM
   Lisart, M
   Tria, A
AF Sarafianos, A.
   Roscian, C.
   Dutertre, J-M.
   Lisart, M.
   Tria, A.
TI Electrical modeling of the photoelectric effect induced by a pulsed
   laser applied to an SRAM cell
SO MICROELECTRONICS RELIABILITY
LA English
DT Article
AB This abstract presents an electrical model of an SRAM cell exposed to a pulsed Photoelectrical Laser Stimulation (PLS), based on our past model of MOS transistor under laser illumination. The validity of our model is assessed by the very good correlation obtained between measurements and electrical simulation. These simulations are capable to explain some specific points. For example, in theory, a SRAM cell under PLS have four sensitive areas. But in measurements only three areas were revealed. A hypothesis was presented in this paper and confirmed by electrical simulation. The specific topology of the cell masks one sensitive area. Therefore the electrical model could be used as a tool of characterization of a CMOS circuits under PLS. (C) 2013 Elsevier Ltd. All rights reserved.
C1 [Sarafianos, A.; Lisart, M.] STMicroelectronics, F-13390 Rousset, France.
   [Sarafianos, A.; Roscian, C.; Dutertre, J-M.; Tria, A.] Ctr Microelect Provence Georges Charpak, ENSM SE, F-13541 Gardanne, France.
RP Sarafianos, A (reprint author), STMicroelectronics, Ave Celestin Coq, F-13390 Rousset, France.
EM alexandre.sarafianos@st.com
NR 6
TC 0
Z9 0
PU PERGAMON-ELSEVIER SCIENCE LTD
PI OXFORD
PA THE BOULEVARD, LANGFORD LANE, KIDLINGTON, OXFORD OX5 1GB, ENGLAND
SN 0026-2714
J9 MICROELECTRON RELIAB
JI Microelectron. Reliab.
PD SEP-NOV
PY 2013
VL 53
IS 9-11
SI SI
BP 1300
EP 1305
DI 10.1016/j.microre1.2013.07.125
PG 6
WC Engineering, Electrical & Electronic; Nanoscience & Nanotechnology;
   Physics, Applied
SC Engineering; Science & Technology - Other Topics; Physics
GA 274EF
UT WOS:000328588000027
ER

PT J
AU Koc, E
   Karakose, S
   Salamov, BG
AF Koc, Emrah
   Karakose, Sema
   Salamov, Bahtiyar G.
TI Surface behavior based on ion-induced secondary electron emission from
   semi-insulating materials in breakdown evolution
SO PHYSICA STATUS SOLIDI A-APPLICATIONS AND MATERIALS SCIENCE
LA English
DT Article
DE cathode surface-plasma interactions; electrical breakdown; secondary
   electron emission; semiconductor cathodes
ID LOW-PRESSURE GAS; IONIZATION COEFFICIENTS; STREAMER FORMATION; DISCHARGE
   PLASMA; COMBINED FIELDS; RF BREAKDOWN; ARGON; SEMICONDUCTOR; CATHODE;
   PHOTOIONIZATION
AB This study focuses on analyses of secondary electron emission (SEE) at semiconductor surfaces when the sufficient conditions of space-time distribution occur. Experimental measurements and calculations with the approach of Townsend coefficients, which include the evaluations of ionization coefficient () and SEE coefficient () were performed in high-ohmic InP, GaAs, and Si semiconductor cathodes with argon and air environments in a wide range of E/N (300-10000Td). The direct calculations of were carried out to determine the behavior of cold-semiconductor cathode current in a wide range of microgaps (45-525m). Paschen curves are interpreted in the dependence of large pd range on breakdown voltage through and /N. Ion-induced secondary electrons exhibit the direct behaviors affecting the timescale of breakdown evolution in the vicinity of the Paschen minimum during the natural bombardment process with ions of semiconductor cathodes. Also, when /N rapidly drops and the excitations of gas atoms densely occupy the gas volume, we determined that the photoelectric effect provides a growth for electron emission from semiconductor surfaces at the breakdown stage at the reduced values of E/N. At all pressures, the emission magnitudes of electrons liberated by semiconductor cathodes into vacuum are found as (InP)>(GaAs)>(Si) in breakdown evolution. (C) 2013 WILEY-VCH Verlag GmbH & Co. KGaA, Weinheim
C1 [Koc, Emrah; Karakose, Sema; Salamov, Bahtiyar G.] Gazi Univ, Fac Sci, Dept Phys, TR-06500 Ankara, Turkey.
   [Salamov, Bahtiyar G.] Natl Acad Sci, Inst Phys, Baku 1143, Azerbaijan.
RP Salamov, BG (reprint author), Gazi Univ, Fac Sci, Dept Phys, TR-06500 Ankara, Turkey.
EM bala@gazi.edu.tr
FU Gazi University BAP research projects [05/2011-39, 05/2012-26,
   05/2012-64]
FX This work is supported by Gazi University BAP research projects
   05/2011-39, 05/2012-26, and 05/2012-64.
NR 58
TC 0
Z9 0
PU WILEY-V C H VERLAG GMBH
PI WEINHEIM
PA BOSCHSTRASSE 12, D-69469 WEINHEIM, GERMANY
SN 1862-6300
EI 1862-6319
J9 PHYS STATUS SOLIDI A
JI Phys. Status Solidi A-Appl. Mat.
PD SEP
PY 2013
VL 210
IS 9
BP 1806
EP 1816
DI 10.1002/pssa.201228767
PG 11
WC Materials Science, Multidisciplinary; Physics, Applied; Physics,
   Condensed Matter
SC Materials Science; Physics
GA 264GJ
UT WOS:000327864700018
ER

PT J
AU Qin, WJ
   Xu, XR
   Liu, DY
   Ma, CY
   Yang, LY
   Yin, SG
   Zhang, FL
   Wei, J
AF Qin, Wenjing
   Xu, Xinrui
   Liu, Dongyue
   Ma, Chunyu
   Yang, Liying
   Yin, Shougen
   Zhang, Fengling
   Wei, Jun
TI Surface states of ZnO nanoparticles effect on the performance of
   inverted-organic solar cells
SO JOURNAL OF RENEWABLE AND SUSTAINABLE ENERGY
LA English
DT Article
ID PHOTOELECTRON-SPECTROSCOPY; BUFFER LAYER; QUANTUM DOTS; TIO2 FILMS;
   POLY(3-HEXYLTHIOPHENE); MORPHOLOGY; GROWTH; DEVICE
AB ZnO is a promising material used as the electron transport layer in the inverted organic solar cells (IOSCs). However, the electrical or photoelectric properties of ZnO nanoparticles are governed by the surface states of the nanoparticles. Here, we demonstrate that the large number of hydroxyl (-OH) existed on the ZnO nanoparticles films have a vast impact on the performance of IOSCs with the structure of ITO/ZnO/poly(3-hexylthiophene) (P3HT):[6,6]-phenyl C-61 butyric acid methyl ester (PCBM)/MoO3/Ag. The surface hydroxyl groups depredate active layer via elevating photocatalytic activity of the ZnO, hence deteriorate the device performance. Experimental results show that hydroxyl groups can be effectively detached from ZnO film by annealing. Hydroxyl groups detach more with increasing annealing temperature, resulting in less degradation of the active layer. Therefore, the efficiency is significantly improved due to increased photo-current density and decreased series resistance of IOSCs. The best device exhibits a power conversion efficiency of 3.05% after annealing at 150 degrees C. (C) 2013 AIP Publishing LLC.
C1 [Qin, Wenjing; Xu, Xinrui; Liu, Dongyue; Ma, Chunyu; Yang, Liying; Yin, Shougen; Zhang, Fengling] Tianjin Univ Technol, Minist Educ, Key Lab Display Mat & Photoelect Devices, Tianjin 300384, Peoples R China.
   [Qin, Wenjing; Xu, Xinrui; Liu, Dongyue; Ma, Chunyu; Yang, Liying; Yin, Shougen; Zhang, Fengling] Tianjin Univ Technol, Sch Mat Sci & Engn, Tianjin 300384, Peoples R China.
   [Qin, Wenjing; Xu, Xinrui; Liu, Dongyue; Ma, Chunyu; Yang, Liying; Yin, Shougen] Tianjin Key Lab Photoelect Mat & Devices, Tianjin 300384, Peoples R China.
   [Zhang, Fengling] Linkoping Univ, Ctr Organ Elect, Dept Phys Chem & Biol IFM, SE-58183 Linkoping, Sweden.
   [Wei, Jun] Tianjin Univ Technol, Adv Mat & Printed Elect Ctr, Tianjin 300384, Peoples R China.
RP Qin, WJ (reprint author), Tianjin Univ Technol, Minist Educ, Key Lab Display Mat & Photoelect Devices, Tianjin 300384, Peoples R China.
EM wjqin@tjut.edu.cn; sgyin@tjut.edu.cn
NR 34
TC 0
Z9 0
PU AMER INST PHYSICS
PI MELVILLE
PA CIRCULATION & FULFILLMENT DIV, 2 HUNTINGTON QUADRANGLE, STE 1 N O 1,
   MELVILLE, NY 11747-4501 USA
SN 1941-7012
J9 J RENEW SUSTAIN ENER
JI J. Renew. Sustain. Energy
PD SEP
PY 2013
VL 5
IS 5
AR 053106
DI 10.1063/1.4821219
PG 10
WC Energy & Fuels
SC Energy & Fuels
GA 247SS
UT WOS:000326641300020
ER

PT J
AU Morozhenko, AV
   Vidmachenko, AP
AF Morozhenko, A. V.
   Vidmachenko, A. P.
TI Shadow mechanism and the opposition effect of brightness of
   atmosphereless celestial bodies
SO KINEMATICS AND PHYSICS OF CELESTIAL BODIES
LA English
DT Article
ID MULTICOLOR PHOTOELECTRIC PHOTOMETRY; COHERENT BACKSCATTER; LUNAR
   SURFACE; POLARIZATION; PLANETS; MARS; SATELLITES
AB We consider the Irvine-Yanovistkii modification of the shadow model developed by Hapke for the opposition effect of brightness. The relation between the single scattering albedo omega and the transparency coefficient of particles kappa is suggested to be used in the form kappa = (1 - omega) (n) , which allows the number of unknowns in the model to be reduced to two parameters (the packing density of particles g and omega) and the single-scattering phase function chi(alpha). The analysis of spectrophotometric measurements of the moon and Mars showed that the data on the observed opposition effect and the changes in the color index with the phase angle alpha well agree if the values of n = 0.25 and g = 0.4 (the moon) and 0.6 (Mars) are assumed in calculations. When being applied to asteroids of several types, this method also yielded a satisfactory agreement. For the E-type asteroids, the sets of parameters are [g = 0.6, omega = 0.6, A (g) = 0.21, and q = 0.83] or [g = 0.3, omega = 0.4, A (g) = 0.15, and q = 0.71] under the Martian single-scattering phase function; for the M-type asteroids, it is [g = 0.4, omega a parts per thousand currency sign 0.1, A (g) a parts per thousand currency sign 0.075, and q a parts per thousand currency sign 0.42] under the lunar single-scattering phase function; for the S-type asteroids, it is [g = 0.4, omega = 0.4, A (g) = 0.28, and q = 0.49] under the lunar single-scattering phase function; and for the C-type asteroids, it is [g = 0.6, omega a parts per thousand currency sign 0.1, A (g) a parts per thousand currency sign 0.075, and q = 0.43] under the modified lunar single-scattering phase function. The polarization measurements fulfilled by Gehrels et al. (1964) for the bright feature on the lunar surface, Copernicus (L = -20A degrees 08', phi = +10A degrees 11'), at a phase angle alpha = 1.6A degrees revealed the deviations in the position of the polarization plane from that typical for the negative branch. They were 22A degrees and 12A degrees in the G and I filters, respectively. At the same time, the deviation was within the error (+/- 3A degrees) in the U filter and for the dark feature Plato (L = -10A degrees 32', phi = +51A degrees 25'), which can be caused by the coherent mechanism of the formation of the polarization peak.
C1 [Morozhenko, A. V.; Vidmachenko, A. P.] Natl Acad Sci Ukraine, Main Astron Observ, UA-03680 Kiev, Ukraine.
RP Morozhenko, AV (reprint author), Natl Acad Sci Ukraine, Main Astron Observ, Ul Akad Zabolotnogo 27, UA-03680 Kiev, Ukraine.
NR 37
TC 0
Z9 0
PU ALLERTON PRESS INC
PI NEW YORK
PA 18 WEST 27TH ST, NEW YORK, NY 10001 USA
SN 0884-5913
EI 1934-8401
J9 KINEMAT PHYS CELEST+
JI Kinemat. Phys. Celest. Bodies
PD SEP
PY 2013
VL 29
IS 5
BP 228
EP 236
DI 10.3103/S088459131305005X
PG 9
WC Astronomy & Astrophysics
SC Astronomy & Astrophysics
GA 240OE
UT WOS:000326105600003
ER

PT J
AU Ueno, K
   Misawa, H
AF Ueno, Kosei
   Misawa, Hiroaki
TI Plasmon-enhanced photocurrent generation and water oxidation from
   visible to near-infrared wavelengths
SO NPG ASIA MATERIALS
LA English
DT Review
DE gold nanorod; localized surface plasmon resonance; near-infrared light;
   photoelectric conversion; plasmonic chemistry; water oxidation
ID OPTICAL-PROPERTIES; GOLD NANORODS; SOLAR-CELLS; SILVER NANOPARTICLES;
   METAL NANOPARTICLES; SPECTRAL PROPERTIES; RAMAN-SCATTERING; TIO2 FILMS;
   SURFACE; LIGHT
AB This paper presents recent investigations of plasmon-enhanced photoelectric conversion and water oxidation by visible and near-infrared light irradiation. Since the discovery of the Honda-Fujishima effect in 1972, significant efforts have been devoted to lengthening the light-energy conversion wavelength. In this context, plasmonic photoelectric conversion has been recently demonstrated at visible-to-near-infrared wavelengths without deteriorating photoelectric conversion by employing titanium dioxide (TiO2) single-crystal photoelectrodes, in which gold nanorods are elaborately arrayed on the surface. A potassium perchlorate aqueous solution was employed as an electrolyte solution without additional electron donors; thus, water molecules provided the electrons. The stoichiometric evolution of oxygen and hydrogen peroxide as a result of the four-or two-electron oxidation of water molecules, respectively, was accomplished with near-infrared light irradiation using the plasmonic optical antenna effect. As there is very little overpotential for water oxidation, these results constitute a significant advancement in this field. In addition, this photoelectric conversion system could potentially be employed in artificial photosynthesis systems that exceed the photosynthetic capabilities of plants by allowing for photoconversion over a wide range of wavelengths.
C1 [Ueno, Kosei; Misawa, Hiroaki] Hokkaido Univ, Res Inst Elect Sci, Sapporo, Hokkaido 0010021, Japan.
   [Ueno, Kosei] Japan Sci & Technol Agcy, PRESTO, Kawaguchi, Saitama, Japan.
RP Misawa, H (reprint author), Hokkaido Univ, Res Inst Elect Sci, Kita Ku, N21,W10, Sapporo, Hokkaido 0010021, Japan.
EM misawa@es.hokudai.ac.jp
RI Ueno, Kosei/D-6710-2012
FU Ministry of Education, Culture, Sports, Science, and Technology of Japan
   [23225006]; Nanotechnology Platform (Hokkaido University); Low-Carbon
   Research Network of Japan
FX We are extremely grateful to Dr Yoshiaki Nishijima (present affiliation:
   Yokohama National University), Dr Yukie Yokota (present affiliation:
   RIKEN) and Mr Yuki Kotake at Hokkaido University for their experimental
   contributions, as well as Professor Kei Murakoshi at Hokkaido University
   and Professor Haruo Inoue at Tokyo Metropolitan University for their
   fruitful discussions. This study was supported by funding from the
   Ministry of Education, Culture, Sports, Science, and Technology of
   Japan: KAKENHI Grant-in-Aid for Scientific Research no. 23225006,
   Nanotechnology Platform (Hokkaido University) and the Low-Carbon
   Research Network of Japan.
NR 59
TC 3
Z9 3
PU NATURE PUBLISHING GROUP
PI NEW YORK
PA 75 VARICK ST, 9TH FLR, NEW YORK, NY 10013-1917 USA
SN 1884-4049
J9 NPG ASIA MATER
JI NPG Asia Mater.
PD SEP
PY 2013
VL 5
AR e61
DI 10.1038/am.2013.42
PG 6
WC Materials Science, Multidisciplinary
SC Materials Science
GA 228AS
UT WOS:000325157800001
ER

PT J
AU Andreev, VM
   Davidyuk, NY
   Ionova, EA
   Rumyantsev, VD
AF Andreev, V. M.
   Davidyuk, N. Yu.
   Ionova, E. A.
   Rumyantsev, V. D.
TI Photovoltaic modules with cylindrical waveguides in a system for the
   secondary concentration of solar radiation
SO TECHNICAL PHYSICS
LA English
DT Article
AB The parameters of the concentrating photoelectric modules with triple-junction (InGaP/GaAs/Ge) solar cells whose focusing system contains an original secondary optical element are studied. The element consists of a plane-convex lens in optical contact with the front surface of an intermediate glass plate and a cylindrical waveguide that is located on the rear side of the glass plate above the surface of the solar element. It is demonstrated that the structure of the secondary optical element provides a wide misorientation characteristic of the concentrator and the cylindrical waveguide allows a more uniform radiation density over the surface of the solar cell. The effect of chromatic aberration in the primary and secondary optical systems on the parameters of photoelectric modules is analyzed. It is demonstrated that the presence of waveguides with a length of 3-5 mm leads to effective redistribution of radiation over the surface of the solar cell whereas shorter and longer waveguides provide the local concentration of radiation at the center of the photodetecting area.
C1 [Andreev, V. M.; Ionova, E. A.; Rumyantsev, V. D.] Russian Acad Sci, AF Ioffe Phys Tech Inst, St Petersburg 194021, Russia.
   [Davidyuk, N. Yu.] St Petersburg Acad Univ, Russian Acad Sci, Nanotechnol Res & Educ Ctr, St Petersburg 194021, Russia.
RP Andreev, VM (reprint author), Russian Acad Sci, AF Ioffe Phys Tech Inst, Politekhnicheskaya Ul 26, St Petersburg 194021, Russia.
EM ionova@mail.ioffe.ru
RI Andreev, Viacheslav/C-1054-2014; Rumyantsev, Valery/C-7685-2014; Ionova,
   Evgenija/E-6245-2014; Davidyuk, Nikolay/E-6517-2014
FU St. Petersburg Committee for Science and Higher Learning
FX This work was supported by the St. Petersburg Committee for Science and
   Higher Learning.
NR 13
TC 0
Z9 0
PU MAIK NAUKA/INTERPERIODICA/SPRINGER
PI NEW YORK
PA 233 SPRING ST, NEW YORK, NY 10013-1578 USA
SN 1063-7842
J9 TECH PHYS+
JI Tech. Phys.
PD SEP
PY 2013
VL 58
IS 9
BP 1323
EP 1328
DI 10.1134/S1063784213090041
PG 6
WC Physics, Applied
SC Physics
GA 226GF
UT WOS:000325022100014
ER

PT J
AU Chen, JZ
   Bai, JN
   Song, GJ
   Sun, J
   Deng, ZC
   Wang, YL
AF Chen, Jin-zhong
   Bai, Jin-ning
   Song, Guang-ju
   Sun, Jiang
   Deng, Ze-chao
   Wang, Ying-long
TI Enhancement effects of flat-mirror reflection on plasma radiation
SO APPLIED OPTICS
LA English
DT Article
ID LASER-INDUCED PLASMAS; OPTICAL-EMISSION; LIBS TECHNIQUE; SPECTROSCOPY
AB Laser-induced breakdown spectroscopy quality can be improved by using a nanosecond Nd:YAG laser pulse to excite soil samples. To investigate how flat-mirror reflection affects the radiation characteristics of laser-induced plasma, emission spectra of sample elements were recorded using a grating spectrometer and photoelectric detection system. Placing a planar mirror vertically on the sample surface (10 mm mirror to plasma-center axis distance) for flat-mirror reflection increased spectral line intensities of Mg, Al, Fe, and Ba by 93.06%, 159.63%, 93.43%, and 94.61%, respectively. Signal-to-noise ratio increased by 17.56%, 40.21%, 31.29%, and 30%. The radiation enhancement mechanism was clarified using measured plasma parameters. (C) 2013 Optical Society of America
C1 [Chen, Jin-zhong; Bai, Jin-ning; Song, Guang-ju; Sun, Jiang; Deng, Ze-chao; Wang, Ying-long] Hebei Univ, Coll Phys Sci & Technol, Baoding 071002, Peoples R China.
RP Chen, JZ (reprint author), Hebei Univ, Coll Phys Sci & Technol, Baoding 071002, Peoples R China.
EM chenjinzhongcn@126.com
FU National Natural Science Foundation of China [10804025]; Natural Science
   Foundation of Hebei, China [A2006000951]
FX We appreciate the financial support of the National Natural Science
   Foundation of China (Grant No. 10804025) and the Natural Science
   Foundation of Hebei, China (Grant No. A2006000951).
NR 16
TC 0
Z9 0
PU OPTICAL SOC AMER
PI WASHINGTON
PA 2010 MASSACHUSETTS AVE NW, WASHINGTON, DC 20036 USA
SN 1559-128X
J9 APPL OPTICS
JI Appl. Optics
PD SEP 1
PY 2013
VL 52
IS 25
BP 6295
EP 6299
DI 10.1364/AO.52.006295
PG 5
WC Optics
SC Optics
GA 211CM
UT WOS:000323881700027
ER

PT J
AU Ueno, K
   Camargo, EG
   Katsumata, T
   Goto, H
   Kuze, N
   Kangawa, Y
   Kakimoto, K
AF Ueno, Koichiro
   Camargo, Edson Gomes
   Katsumata, Takashi
   Goto, Hiromasa
   Kuze, Naohiro
   Kangawa, Yoshihiro
   Kakimoto, Koichi
TI InSb Mid-Infrared Photon Detector for Room-Temperature Operation
SO JAPANESE JOURNAL OF APPLIED PHYSICS
LA English
DT Article
ID SENSORS; JAPAN
AB We developed a small InSb mid-infrared (2-7 mu m wavelength range) photon detector that operates at room temperature. The photodiode was made from (hetero epitaxial) InSb layers that were grown on a semi-insulating GaAs substrate by molecular beam epitaxy. To suppress the effects of the diffusion current of the p-i-n photodiode, we used an AlInSb barrier layer that raises the resistance of the photodiode. We also optimized the device's doping concentration and the infrared incidence window structure. These optimization steps realized high photoelectric current output in a room-temperature environment. We also increased the signal-to-noise ratio of the detector by connecting multiple photodiodes in series. The size of this detector is 1.9 x 2.7 x 0.4 mm(3) and the detectivity is 2.8 x 10(8) cm Hz(1/2)/W at 300 K. This is a practical IR detector that can be used in general signal amplification ICs. (C) 2013 The Japan Society of Applied Physics
C1 [Ueno, Koichiro; Camargo, Edson Gomes; Katsumata, Takashi; Goto, Hiromasa; Kuze, Naohiro] Asahi Kasei Microdevices Corp, R&D Ctr, Compound Semicond Dev Dept, Fuji, Shizuoka 4168501, Japan.
   [Kangawa, Yoshihiro; Kakimoto, Koichi] Kyushu Univ, Res Inst Appl Mech, Kasuga, Fukuoka 8168580, Japan.
RP Ueno, K (reprint author), Asahi Kasei Microdevices Corp, R&D Ctr, Compound Semicond Dev Dept, Fuji, Shizuoka 4168501, Japan.
EM ueno.kh@om.asahi-kasei.co.jp
NR 32
TC 0
Z9 0
PU IOP PUBLISHING LTD
PI BRISTOL
PA TEMPLE CIRCUS, TEMPLE WAY, BRISTOL BS1 6BE, ENGLAND
SN 0021-4922
J9 JPN J APPL PHYS
JI Jpn. J. Appl. Phys.
PD SEP
PY 2013
VL 52
IS 9
DI 10.7567/JJAP.52.092202
PN 1
PG 6
WC Physics, Applied
SC Physics
GA 211DI
UT WOS:000323884300017
ER

PT J
AU Zhan, YH
   Li, XF
   Li, Y
AF Zhan, Yaohui
   Li, Xiaofeng
   Li, Yao
TI Numerical Simulation of Light-Trapping and Photoelectric Conversion in
   Single Nanowire Silicon Solar Cells
SO IEEE JOURNAL OF SELECTED TOPICS IN QUANTUM ELECTRONICS
LA English
DT Article
DE Light trapping; nanoelectronic devices; photon and carrier transports;
   single nanowire solar cells (SNSCs)
ID CARRIER TRANSPORT CALCULATIONS; PHOTOVOLTAIC DEVICES; ABSORPTION;
   DESIGN; CORE
AB Single nanowire solar cells (SNSCs) are typical nanoscale optoelectronic devices with unique photonic and electronic properties, which require precise designs in terms of a comprehensive simulation technique. We present a coupled model for silicon-based SNSCs which solves both Maxwell and semiconductor equations self-consistently using the finite-element method. The light-trapping behavior (e. g., leaky-mode resonances) and carrier generation/recombination inside the nanowire cavity are simulated and analyzed especially by addressing the effects of semiconductor doping, surface recombination, and device dimension on the performance of the solar cells. The absorption efficiency, external quantum efficiency, and current-voltage characteristics have been obtained for a complete evaluation of SNSCs.
C1 [Zhan, Yaohui; Li, Yao] Harbin Inst Technol, Ctr Composite Mat, Harbin 150001, Peoples R China.
   [Li, Xiaofeng] Soochow Univ, Key Lab Adv Opt Mfg Technol Jiangsu Prov, Inst Modern Opt Technol, Suzhou 215006, Jiangsu, Peoples R China.
   [Li, Xiaofeng] Soochow Univ, Educ Minist China, Key Lab Modern Opt Technol, Suzhou 215006, Jiangsu, Peoples R China.
RP Zhan, YH (reprint author), Harbin Inst Technol, Ctr Composite Mat, Harbin 150001, Peoples R China.
EM xfli@suda.edu.cn; yaoli@hit.edu.cn
RI Li, Xiaofeng/B-8074-2008
FU National Natural Science Foundation of China [51010005, 91216123,
   51174063, 61204066, 91233119]; program for New Century Excellent Talents
   in University [NCET08-0168]; Natural Science Funds for Distinguished
   Young Scholar of Heilongjiang Province; Ministry of Science and
   Technology of China; "Thousand Young Talents Program" of China; Priority
   Academic Program Development of Jiangsu Higher Education Institutions
FX Manuscript received November 30, 2012; revised January 15, 2013;
   accepted February 3, 2013. The work of Y. Zhan and Y. Li was supported
   in part by the National Natural Science Foundation of China under Grant
   51010005, Grant 91216123, and Grant 51174063, in part by the program for
   New Century Excellent Talents in University under Grant NCET08-0168, in
   part by the Natural Science Funds for Distinguished Young Scholar of
   Heilongjiang Province, and in part by the project of International
   Cooperation supported by the Ministry of Science and Technology of
   China. The work of X. Li was supported in part by the National Natural
   Science Foundation of China under Grant 61204066 and Grant 91233119), in
   part by the "Thousand Young Talents Program" of China, and in part by
   the Priority Academic Program Development of Jiangsu Higher Education
   Institutions.
NR 41
TC 0
Z9 0
PU IEEE-INST ELECTRICAL ELECTRONICS ENGINEERS INC
PI PISCATAWAY
PA 445 HOES LANE, PISCATAWAY, NJ 08855-4141 USA
SN 1077-260X
EI 1558-4542
J9 IEEE J SEL TOP QUANT
JI IEEE J. Sel. Top. Quantum Electron.
PD SEP-OCT
PY 2013
VL 19
IS 5
DI 10.1109/JSTQE.2013.2246771
PG 8
WC Engineering, Electrical & Electronic; Optics; Physics, Applied
SC Engineering; Optics; Physics
GA 202JM
UT WOS:000323210900032
ER

PT J
AU Tripathi, B
   Yadav, P
   Kumar, M
AF Tripathi, Brijesh
   Yadav, Pankaj
   Kumar, Manoj
TI Plasmon-Enhanced Light Trapping to Improve Efficiency of TiO2
   Nanorod-Based Dye-Sensitized Solar Cell
SO PLASMONICS
LA English
DT Article
DE Dye-sensitized solar cell; TiO2 nanorod; Ag nanoparticles; Surface
   plasmons; FTO glass; Light trapping
ID NANOCRYSTALLINE PHOTOVOLTAIC CELLS; ELECTRON-TRANSPORT; OPTICAL
   TRANSPORT; PERFORMANCE; DEPENDENCE; FILMS; NANOPARTICLES; SIMULATIONS;
   THICKNESS; SURFACE
AB Localized surface plasmon resonance incurred by silver nanoparticles is used to enhance the photoelectric conversion efficiency of a TiO2 nanorod-based dye-sensitized solar cell (DSSC). Improved light transmission is observed experimentally in silver nanoparticle-coated FTO glass. The transmission data are used to explore the effect on electrical parameters of DSSC using theoretical model. Current density increased from 11.7 to 12.34 mA/cm(2) and open-circuit voltage increased from 704 to 709.5 mV. Overall efficiency enhancement of 6.67 % is observed in TiO2 nanorod-based DSSC due to plasmon-induced light trapping.
C1 [Tripathi, Brijesh; Kumar, Manoj] Pandit Deendayal Petr Univ, Sch Technol, Dept Sci, Gandhinagar 382007, India.
   [Tripathi, Brijesh; Yadav, Pankaj] Pandit Deendayal Petr Univ, Sch Solar Energy, Gandhinagar 382007, India.
RP Kumar, M (reprint author), Pandit Deendayal Petr Univ, Sch Technol, Dept Sci, Gandhinagar 382007, India.
EM manoj.kspv@gmail.com
FU DIT; MCIT, Government of India
FX The authors acknowledge that a part of the reported work
   (characterization) was carried out at the CEN, IITB under INUP at IITB
   which have been sponsored by DIT, MCIT, Government of India. They also
   acknowledge Dr. Utpal S. Joshi, Department of Physics, Electronic &
   Space Science, Gujarat University, Ahmedabad, India for AFM
   characterization.
NR 35
TC 0
Z9 0
PU SPRINGER
PI NEW YORK
PA 233 SPRING ST, NEW YORK, NY 10013 USA
SN 1557-1955
J9 PLASMONICS
JI Plasmonics
PD SEP
PY 2013
VL 8
IS 3
BP 1501
EP 1507
DI 10.1007/s11468-013-9564-4
PG 7
WC Chemistry, Physical; Nanoscience & Nanotechnology; Materials Science,
   Multidisciplinary
SC Chemistry; Science & Technology - Other Topics; Materials Science
GA 203FL
UT WOS:000323276500024
ER

PT J
AU Wei, HT
   Zhang, H
   Jin, G
   Na, TY
   Zhang, GY
   Zhang, X
   Wang, Y
   Sun, HZ
   Tian, WJ
   Yang, B
AF Wei, Haotong
   Zhang, Hao
   Jin, Gan
   Na, Tianyi
   Zhang, Guoyan
   Zhang, Xue
   Wang, Yan
   Sun, Haizhu
   Tian, Wenjing
   Yang, Bai
TI Coordinatable and High Charge-Carrier-Mobility Water-Soluble Conjugated
   Copolymers for Effective Aqueous-Processed Polymer-Nanocrystal Hybrid
   Solar Cells and OFET Applications
SO ADVANCED FUNCTIONAL MATERIALS
LA English
DT Article
DE aqueous conjugated polymers; nanocrystals; hybrid solar cells;
   charge-carrier mobility; organic field-effect transistors
ID FIELD-EFFECT TRANSISTORS; LIGHT-EMITTING-DIODES; OPEN-CIRCUIT VOLTAGE;
   PHOTOVOLTAIC CELLS; BILAYER CATHODE; QUANTUM DOTS; EFFICIENCY;
   PERFORMANCE; ELECTRON; ENHANCEMENT
AB A water-soluble conjugated polymer (WCP) poly[(3,4-dibromo-2,5-thienylene vinylene)-co-(p-phenylene-vinylene)] (PBTPV), containing thiophene rings with high charge-carrier mobility and benzene rings with excellent solubility is designed and prepared through Wessling polymerization. The PBTPV precursor can be easily processed by employing water or alcohols as the solvents, which are clean, environmentally friendly, and non-toxic compared with the highly toxic organic solvents such as chloroform and chlorobenzene. As a novel photoelectric material, PBTPV presents excellent hole-transport properties with a carrier mobility of 5 x 10(-4) cm(2) V-1 s(-1) measured in an organic field-effect transistor device. By integrating PBTPV with aqueous CdTe nanocrystals (NCs) to produce the active layer of water-processed hybrid solar cells, the devices exhibit effective power conversion efficiency up to 3.3%. Moreover, the PBTPV can form strong coordination interactions with the CdTe NCs through the S atoms on the thiophene rings, and effective coordination with other nanoparticles can be reasonably expected.
C1 [Wei, Haotong; Zhang, Hao; Na, Tianyi; Zhang, Guoyan; Zhang, Xue; Wang, Yan; Tian, Wenjing; Yang, Bai] Jilin Univ, State Key Lab Supramol Struct & Mat, Changchun 130012, Peoples R China.
   [Jin, Gan; Sun, Haizhu] NE Normal Univ, Coll Chem, Changchun 130024, Peoples R China.
RP Wei, HT (reprint author), Jilin Univ, State Key Lab Supramol Struct & Mat, Qianjin Ave, Changchun 130012, Peoples R China.
EM byangchem@jlu.edu.cn
FU NSFC [21221063, 91123031]; National Basic Research Development Program
   of China [2012CB933802]; State Key Laboratory of Polymer Materials
   Engineering China [KF200906]
FX This project was supported by the NSFC (21221063 and 91123031) and the
   National Basic Research Development Program of China (2012CB933802). The
   authors acknowledge the Open Project of State Key Laboratory of Polymer
   Materials Engineering China (KF200906). Figure 2 was corrected on August
   26, 2013
NR 47
TC 7
Z9 7
PU WILEY-V C H VERLAG GMBH
PI WEINHEIM
PA BOSCHSTRASSE 12, D-69469 WEINHEIM, GERMANY
SN 1616-301X
EI 1616-3028
J9 ADV FUNCT MATER
JI Adv. Funct. Mater.
PD AUG 26
PY 2013
VL 23
IS 32
BP 4035
EP 4042
DI 10.1002/adfm.201300333
PG 8
WC Chemistry, Multidisciplinary; Chemistry, Physical; Nanoscience &
   Nanotechnology; Materials Science, Multidisciplinary; Physics, Applied;
   Physics, Condensed Matter
SC Chemistry; Science & Technology - Other Topics; Materials Science;
   Physics
GA 258XI
UT WOS:000327491600012
ER

PT J
AU Bellazzini, R
   Brez, A
   Costa, E
   Minuti, M
   Muleri, F
   Pinchera, M
   Rubini, A
   Soffitta, P
   Spandre, G
AF Bellazzini, Ronaldo
   Brez, Alessandro
   Costa, Enrico
   Minuti, Massimo
   Muleri, Fabio
   Pinchera, Michele
   Rubini, Alda
   Soffitta, Paolo
   Spandre, Gloria
TI Photoelectric X-ray Polarimetry with Gas Pixel Detectors
SO NUCLEAR INSTRUMENTS & METHODS IN PHYSICS RESEARCH SECTION A-ACCELERATORS
   SPECTROMETERS DETECTORS AND ASSOCIATED EQUIPMENT
LA English
DT Article; Proceedings Paper
CT 2nd International Conference on Frontiers in Diagnostic Technologies
   (FDT)
CY NOV 28-30, 2011
CL Frascati, ITALY
SP Italian Agcy Energy New Technol & Sustainable Dev (ENEA), Italian Inst Nucl Phys (INFN)
DE X-ray Polarimetry; Gas Pixel Detectors; ASIC
ID SENSITIVITY; ASTRONOMY
AB The Gas Pixel Detector, recently developed and continuously improved by Pisa-INFN in collaboration with IASF-Roma (INAF), can visualize the tracks produced within a low Z gas by photoelectrons of few keV. By reconstructing the impact point and the original direction of the photoelectrons, the GPD can measure the polarization plane of X-Ray photons, while preserving the information on the absorption point, the energy and the time of arrival of individual photons. Applied to X-ray Astrophysics, in the focus of grazing incidence telescopes, it can perform angular and energy resolved polarimetry with a large improvement of sensitivity, when compared with the conventional techniques of Bragg diffraction at 45 degrees and Compton scattering around 90 degrees. This configuration has been the basis of POLARIX and HXMT, two pathfinder missions, and was included in the baseline design of IXO, the very large X-ray telescope under study by NASA, ESA and JAXA. We have recently improved the design of this low energy polarimeter (2-10 keV) by modifying the geometry of the absorption cell to minimize any systematic effect that could leave a residual polarization signal for non-polarized source. We will report on the testing of this new concept. (C) 2012 Elsevier B.V. All rights reserved.
C1 [Bellazzini, Ronaldo; Brez, Alessandro; Minuti, Massimo; Pinchera, Michele; Spandre, Gloria] Ist Nazl Fis Nucl, I-56127 Pisa, Italy.
   [Costa, Enrico; Muleri, Fabio; Rubini, Alda; Soffitta, Paolo] INAF IASF Rome, I-00133 Rome, Italy.
RP Spandre, G (reprint author), Ist Nazl Fis Nucl, Largo B Pontecorvo 3, I-56127 Pisa, Italy.
EM Gloria.Spandre@pi.infn.it
NR 10
TC 3
Z9 3
PU ELSEVIER SCIENCE BV
PI AMSTERDAM
PA PO BOX 211, 1000 AE AMSTERDAM, NETHERLANDS
SN 0168-9002
J9 NUCL INSTRUM METH A
JI Nucl. Instrum. Methods Phys. Res. Sect. A-Accel. Spectrom. Dect. Assoc.
   Equip.
PD AUG 21
PY 2013
VL 720
BP 173
EP 177
DI 10.1016/j.nima.2012.12.006
PG 5
WC Instruments & Instrumentation; Nuclear Science & Technology; Physics,
   Particles & Fields; Spectroscopy
SC Instruments & Instrumentation; Nuclear Science & Technology; Physics;
   Spectroscopy
GA 166YU
UT WOS:000320597900044
ER

PT J
AU Guo, HZ
   Gu, L
   Yang, ZZ
   Wang, SF
   Fu, GS
   Wang, L
   Jin, KJ
   Lu, HB
   Wang, C
   Ge, C
   He, M
   Yang, GZ
AF Guo, Hai-Zhong
   Gu, Lin
   Yang, Zhen-Zhong
   Wang, Shu-Fang
   Fu, Guang-Sheng
   Wang, Le
   Jin, Kui-Juan
   Lu, Hui-Bin
   Wang, Can
   Ge, Chen
   He, Meng
   Yang, Guo-Zhen
TI Electronic transport and photovoltaic properties in Bi2Sr2Co2Oy
   epitaxial heterostructures
SO EPL
LA English
DT Article
ID THERMOELECTRIC PROPERTIES; CA3CO4O9; OXIDES; FILMS
AB Epitaxial heterostructures constructed from the thermoelectric cobalt Bi2Sr2Co2Oy thin films and SrTiO3 as well as SrTi0.993Nb0.007O3 substrates were fabricated by pulsed-laser deposition. The scanning transmission electron microscopy results confirm that the heterostructures are epitaxial, with sharp and coherent interfaces. The temperature-dependent electrical transport properties and the Hall effects were systematically investigated. The Bi2Sr2Co2Oy/SrTi0.993Nb0.007O3 p-n heterostructure exhibits good rectifying current-voltage characteristics over a wide temperature range. A strong photovoltaic effect was observed in the Bi2Sr2Co2Oy/SrTi0.993Nb0.007O3 heterostructure, with the temperature-dependent photovoltage being systematically investigated. The present work shows a great potential of this new heterostructures as photoelectric devices. Copyright (C) EPLA, 2013
C1 [Guo, Hai-Zhong; Gu, Lin; Yang, Zhen-Zhong; Wang, Le; Jin, Kui-Juan; Lu, Hui-Bin; Wang, Can; Ge, Chen; He, Meng; Yang, Guo-Zhen] Chinese Acad Sci, Inst Phys, Beijing Natl Lab Condensed Matter Phys, Beijing 100190, Peoples R China.
   [Wang, Shu-Fang; Fu, Guang-Sheng] Hebei Univ, Coll Phys Sci & Technol, Baoding 071002, Peoples R China.
RP Guo, HZ (reprint author), Chinese Acad Sci, Inst Phys, Beijing Natl Lab Condensed Matter Phys, Beijing 100190, Peoples R China.
EM swang2008@hotmail.com; Kjjin@iphy.ac.cn
RI Gu, Lin/D-9631-2011
OI Gu, Lin/0000-0002-7504-031X
FU National Basic Research Program of China [2012CB921403, 2013CB328706];
   National Natural Science Foundation of China [10904030, 11004238,
   11134012]; Main Direction Program of Knowledge Innovation of Chinese
   Academy of Sciences [YOV2021L31]
FX This work was supported by the National Basic Research Program of China
   (Grant Nos. 2012CB921403 and 2013CB328706), the National Natural Science
   Foundation of China (Grant Nos. 10904030, 11004238, and 11134012), and
   Main Direction Program of Knowledge Innovation of Chinese Academy of
   Sciences (Grant No. YOV2021L31).
NR 25
TC 0
Z9 0
PU EPL ASSOCIATION, EUROPEAN PHYSICAL SOCIETY
PI MULHOUSE
PA 6 RUE DES FRERES LUMIERE, MULHOUSE, 68200, FRANCE
SN 0295-5075
EI 1286-4854
J9 EPL-EUROPHYS LETT
JI EPL
PD AUG
PY 2013
VL 103
IS 4
AR 47006
DI 10.1209/0295-5075/103/47006
PG 5
WC Physics, Multidisciplinary
SC Physics
GA 238SG
UT WOS:000325967900022
ER

PT J
AU He, CL
   Yang, XF
   Ma, GF
   Wang, JM
   Zhao, DL
   Cai, QK
AF He Chunlin
   Yang Xuefei
   Ma Guofeng
   Wang Jianming
   Zhao Dongliang
   Cai Qingkui
TI EFFECT OF MOLE FRACTION OF HF AND H2O2 ON MORPHOLOGY OF POROUS SILICON
   FORMED BY Ag ASSISTED CHEMICAL ETCHING
SO ACTA METALLURGICA SINICA
LA Chinese
DT Article
DE silicon; Ag assisted chemical etching; antireflection
ID SOLAR-CELLS; MULTICRYSTALLINE SILICON; SILVER NANOPARTICLES; METAL;
   PARTICLE; ANTIREFLECTION; NANOWIRES; SI; NANOHOLES; CATALYST
AB The research of silicon solar cells mainly focuses on reducing cost and improving conversion efficiency, and one of the effective methods of improving photoelectric conversion efficiency of solar cells is to decrease the reflection of incident sunlight onto the light-receiving surface. The porous Si layer can work for the antireflection of Si surfaces, which can be prepared by noble metal assisted chemical etching. In this work, the effects of HF, H2O2 and their volume ratio on morphology and growth of pores on single-crystalline Si surface by using Ag (with a small cluster) metal assisted etching were investigated in order to produce a highly efficient antireflecting structure. The metal particles were deposited onto Si wafer by electroless deposition from a metal salt solution including HF. The surface and cross-sectional morphologies of the porous Si surfaces were observed with field-emission scanning electron microscope. The reflectivity of the etched Si surface was measured with a UV-Vis spectrophotometer equipped with an integrating sphere accessory. The experimental results show that the growth rate and morphology of the pores formed on the Ag metallized Si surfaces are strongly dependent on the volume ratio of HF and H2O2. It is not beneficial for the pore growth when mole fraction rho=[HF]/([HF]+[H2O2]) is too low or too high, and the etching goes well only when rho is between 60%-80%; in this case, the pore growth rate is up to 1050-1260 nm/min, and the pores grow straightly and vertically with a relatively large pore density, pore size and connected pore net. The Si surface exhibits an average reflectivity as little as 5.9% in the wave range of 200-1000 nm, showing that a satisfactory antireflection is obtained. Additionally, the growth rate and morphology of the pores also depend on the size and morphology of catalyst Ag particles.
C1 [He Chunlin; Yang Xuefei; Ma Guofeng; Wang Jianming; Cai Qingkui] Shenyang Univ, Liaoning Prov Key Lab Adv Mat, Shenyang 110044, Peoples R China.
   [Zhao Dongliang] Cent Iron & Steel Res Inst, Res Inst Funct Mat, Beijing 100081, Peoples R China.
RP He, CL (reprint author), Shenyang Univ, Liaoning Prov Key Lab Adv Mat, Shenyang 110044, Peoples R China.
EM ccllhhe@126.com
FU National Natural Science Foundation of China [51171118]; Liaoning
   Provincial Natural Science Foundation [20212339]; Fund of Science and
   Technology of Shenyang City [F10-205-1-60]
FX Supported by National Natural Science Foundation of China (No.51171118),
   Liaoning Provincial Natural Science Foundation (No.20212339) and Fund of
   Science and Technology of Shenyang City (No.F10-205-1-60)
NR 24
TC 0
Z9 0
PU SCIENCE PRESS
PI BEIJING
PA 16 DONGHUANGCHENGGEN NORTH ST, BEIJING 100717, PEOPLES R CHINA
SN 0412-1961
J9 ACTA METALL SIN
JI Acta Metall. Sin.
PD AUG
PY 2013
VL 49
IS 8
BP 989
EP 995
DI 10.3724/SP.J.1037.2012.00734
PG 7
WC Metallurgy & Metallurgical Engineering
SC Metallurgy & Metallurgical Engineering
GA 219JW
UT WOS:000324503100013
ER

PT J
AU Li, B
   Lu , GX
AF Li Bo
   Lu Gong-Xuan
TI Highly Active and Stable Catalyst for Visible Light Hydrogen Production
   Based on Oxidative Quenching of Eosin Y
SO ACTA PHYSICO-CHIMICA SINICA
LA Chinese
DT Article
DE Methyl violet; Activity; Stability; Hydrogen production; Photocatalysis
ID TIO2 SOLAR-CELLS; SENSITIZED TIO2; WATER; EVOLUTION; PHOTOCATALYST;
   IRRADIATION; COMPOSITES; GENERATION; EFFICIENCY; NANOSHEETS
AB The effects and mechanism of methyl viologen (MV2+) on photocatalytic hydrogen production over an active, stable catalyst sensitized by Eosin Y (EY) under visible light were studied by UV-Vis absorption, fluorescence spectroscopies and photoelectric experiments. The results showed that MV2+ increased the efficiency of electron transfer from excited states of EY to the surface of Pt/TiO2 and suppressed accumulation of unstable intermediate EY3- center dot by an oxidative and reductive quenching mechanism. MV2+ also improved the activity and stability of photocatalytic hydrogen production by an EY-sensitized Pt/TiO2 system with triethanolamine (TEOA) as an electron donor. The effects of transient photocurrent and concentration of EY on the hydrogen production activity of dye-sensitized systems with and without MV2+ provided further evidence that MV2+ acted as an electron transfer agent to effectively improve photoinduced electron transfer and utilization efficiency.
C1 [Li Bo; Lu Gong-Xuan] Chinese Acad Sci, Lanzhou Inst Chem Phys, State Key Lab Oxo Synth & Select Oxidat, Lanzhou 730000, Peoples R China.
   [Li Bo] Univ Chinese Acad Sci, Beijing 10049, Peoples R China.
RP Lu , GX (reprint author), Chinese Acad Sci, Lanzhou Inst Chem Phys, State Key Lab Oxo Synth & Select Oxidat, Lanzhou 730000, Peoples R China.
EM gxlu@lzb.ac.cn
FU National Natural Science Foundation of China [21173242]; National Key
   Basic Research Program of China (973) [2009CB22003]; National High
   Technology Research and Development Program of China (863)
   [2012AA051501]
FX The project was supported by the National Natural Science Foundation of
   China (21173242), National Key Basic Research Program of China (973)
   (2009CB22003), and National High Technology Research and Development
   Program of China (863) (2012AA051501).
NR 29
TC 0
Z9 0
PU PEKING UNIV PRESS
PI BEIJING
PA PEKING UNIV, CHEMISTRY BUILDING, BEIJING 100871, PEOPLES R CHINA
SN 1000-6818
J9 ACTA PHYS-CHIM SIN
JI Acta Phys.-Chim. Sin.
PD AUG
PY 2013
VL 29
IS 8
BP 1778
EP 1784
DI 10.3866/PKU.WHXB201305302
PG 7
WC Chemistry, Physical
SC Chemistry
GA 219GM
UT WOS:000324494300022
ER

PT J
AU Benito-Martinez, E
   Martinez-Amat, A
   Lara-Sanchez, AJ
   Berdejo-Del-Fresno, D
   Martinez-Lopez, EJ
AF Benito-Martinez, E.
   Martinez-Amat, A.
   Lara-Sanchez, A. J.
   Berdejo-Del-Fresno, D.
   Martinez-Lopez, E. J.
TI Effect of combined electrostimulation and plyometric training on 30
   meters dash and triple jump
SO JOURNAL OF SPORTS MEDICINE AND PHYSICAL FITNESS
LA English
DT Article
DE Transcutaneous electric nerve stimulation; Athletes; Training
ID NEUROMUSCULAR ELECTRICAL-STIMULATION; MUSCLE STRENGTH; QUADRICEPS
   FEMORIS; SOCCER PLAYERS; ELDERLY-WOMEN; PERFORMANCE;
   ELECTROMYOSTIMULATION; SPRINT; CONTRACTION; EFFICACY
AB Aim. The aim of this paper was to analyze the effects of training combining plyometrics (PT) and neuromuscular electrostimulation (ES) on speed training and triple jump. The study consisted on the application of an electrostimulation protocol and plyometric jumps to four groups of young athletes (Control, G II, G III and G IV).
   Methods. Eighty-four young athletes took part in the study (40 girls and 44 boys). All of them were sprinters (100 and 200 meters dash, and 100 and 110 hurdles meters), their mean age, weight and height being 15.9 +/- 1.4 years old, 58.53 +/- 8.05 kg, and 1.68 +/- 0.07 m, respectively. After 8 weeks of training, a w30-meter sprint launched test -time being measured by photoelectric cells - and a triple jump test from static position were completed. Repeated measures ANCOVA were used.
   Results. The only group that improved significantly in the speed test (P<0.001) relative to the control group was G IV. In the triple jump test, improvements were significant, (P<0.05) and (P<0.01), in G II and G IV, respectively, relative to the control group. The results of ES + PT combined training offered no significant differences in either speed test and triple jump by gender.
   Conclusion. The most effective training aimed at improving the speed of 30 m is simultaneous combined training. Regarding triple jump, the results showed significant improvements in the performance of athletes who used both simultaneous combined training and used ES followed by plyometrics. However, no significant improvement was observed after PT training prior to ES.
C1 [Martinez-Amat, A.] Univ Jaen, Dept Hlth Sci, Jaen, Spain.
   [Lara-Sanchez, A. J.] Univ Jaen, Dept Didact Corporal Express, Jaen, Spain.
RP Martinez-Lopez, EJ (reprint author), Fac Ciencias Educ D2, Dept Didact Mus Plast & Expres Corporal, Campus Las Lagunillas, Jaen 23071, Spain.
EM emilioml@ujaen.es
NR 42
TC 0
Z9 0
PU EDIZIONI MINERVA MEDICA
PI TURIN
PA CORSO BRAMANTE 83-85 INT JOURNALS DEPT., 10126 TURIN, ITALY
SN 0022-4707
J9 J SPORT MED PHYS FIT
JI J. Sports Med. Phys. Fit.
PD AUG
PY 2013
VL 53
IS 4
BP 387
EP 395
PG 9
WC Sport Sciences
SC Sport Sciences
GA 224PU
UT WOS:000324901400005
ER

PT J
AU Huboyo, H
   Tohno, S
   Lestari, P
   Mizohata, A
   Okumura, M
   Utami, P
   Jara, E
AF Huboyo, Haryono
   Tohno, Susumu
   Lestari, Puji
   Mizohata, Akira
   Okumura, Motonori
   Utami, Prianti
   Jara, Edelbertus
TI Comparison between Jatropha curcas seed stove and woodstove: Performance
   and effect on indoor air quality
SO ENERGY FOR SUSTAINABLE DEVELOPMENT
LA English
DT Article
DE Carbon monoxide; Fine particles; Indoor air pollution; Size segregated
   distribution; Water boiling test
ID FINE-PARTICLE EMISSIONS; CHEMICAL-CHARACTERIZATION; COOKSTOVES;
   COMBUSTION; PARTICULATE; TOXICITY
AB Jatropha curcas has been introduced and sold as cook stove fuel in Indonesia since late 2010, after the progressive phasing-out of the subsidy for kerosene started in 2007. To review the reliability and probable health impacts of J. curcas Seed (JCS) stoves used for cooking, the standard water boiling test (WBT) was used to evaluate the stove's basic performance (thermal efficiency and specific fuel consumption) and the indoor air quality associated with its emissions and these parameters were compared with those of a traditional wood stove (WS). The emissions were analyzed using a CO monitor, photoelectric PM (particulate matter) monitors and the Sioutas Cascade Impactor to characterize the CO (carbon monoxide) concentration, temporal variations in PM mass concentrations and the mass size distributions from the stove emissions respectively.
   In general the JCS stove showed higher thermal efficiency and lower specific fuel consumption than the wood stove. Average indoor PM2.5 concentration at a cook site around a traditional wood stove was twelve times that around the JCS stove. Likewise, the JCS stove produced only about half of the indoor CO concentration compared to the wood stove emission. This suggests that replacing traditional wood stoves by JCS stoves reduces the exposure of cooks to PM2.5 and CO. Predominance of organic carbon in the collected aerosol during JCS stove combustion indicated that it resulted from the incomplete burning of organic matter in the seed. This study suggests that the JCS stove could be a promising substitute to the traditional wood stove. However the capacity of the stove, its re-fuelling method and tar produced should be improved and overcome to meet the practical needs of the rural cooking environment. (C) 2013 International Energy Initiative. Published by Elsevier Inc. All rights reserved.
C1 [Huboyo, Haryono; Tohno, Susumu; Okumura, Motonori] Kyoto Univ, Grad Sch Energy Sci, Kyoto 6068501, Japan.
   [Mizohata, Akira] Osaka Prefecture Univ, Ctr Radiat Res, Osaka, Japan.
   [Utami, Prianti; Jara, Edelbertus] Yayasan Dian Desa Indonesian Cookstove Network, Yogyakarta, Indonesia.
RP Huboyo, H (reprint author), Kyoto Univ, Grad Sch Energy Sci, Sakyo Ku, Yoshida Honmachi, Kyoto 6068501, Japan.
EM haryono.huboyo.67w@st.kyoto-u.ac.jp
FU Global Centre of Excellence (GCOE) Program of the Graduate School of
   Energy Science, Kyoto University; Environmental Management Leader
   Program (EML) of Kyoto University
FX This work was financially supported by the Global Centre of Excellence
   (GCOE) Program of the Graduate School of Energy Science, Kyoto
   University and the Environmental Management Leader Program (EML) of
   Kyoto University. Their support is gratefully acknowledged. We are also
   heartily thankful to Mr. Shanti Jain for assisting on the editing style
   of the manuscript.
NR 36
TC 2
Z9 2
PU ELSEVIER SCIENCE BV
PI AMSTERDAM
PA PO BOX 211, 1000 AE AMSTERDAM, NETHERLANDS
SN 0973-0826
J9 ENERGY SUSTAIN DEV
JI Energy Sustain Dev.
PD AUG
PY 2013
VL 17
IS 4
BP 337
EP 346
DI 10.1016/j.esd.2013.03.008
PG 10
WC Energy & Fuels
SC Energy & Fuels
GA 196CZ
UT WOS:000322752300005
ER

PT J
AU Zhu, LY
   Qian, SB
   Zhou, X
   Li, LJ
   Zhao, EG
   Liu, L
   Liu, NP
AF Zhu, L. -Y.
   Qian, S. -B.
   Zhou, X.
   Li, L. -J.
   Zhao, E. -G.
   Liu, L.
   Liu, N. -P.
TI PROPERTIES OF THE CLOSE-IN TERTIARY IN THE QUADRUPLE SYSTEM V401 CYG
SO ASTRONOMICAL JOURNAL
LA English
DT Article
DE binaries: close; binaries: eclipsing; stars: individual (V401 Cyg)
ID URSAE MAJORIS SYSTEMS; ADDITIONAL COMPONENTS; HIERARCHICAL TRIPLE;
   CONTACT BINARIES; PERIOD CHANGES; Y-SEXTANTIS; GIANT; STARS
AB V401 Cyg is a quadruple system in which the spectroscopic signature of a close-in tertiary and a distant visual companion star were reported. Orbital properties of the close-in companion should provide valuable information on the formation of close binaries and stellar dynamical interaction. By analyzing new times of minimum light together with those collected from the literature, we discovered that the observed-calculated (O - C) curve of V401 Cyg shows a cyclic change with a short period of 3.5 yr and a semi-amplitude of 0.00436 days while it undergoes an upward parabolic variation. Those photoelectric and CCD data covered more than two cycles and were analyzed for the light-travel time effect via the presence of the tertiary companion. The mass of the third body was determined to be M-3 sin i' = 0.65(+/- 0.08) M-circle dot, which is close to the value estimated from the spectroscopic data (M-3 similar to 0.64 M-circle dot). This reveals that the orbital inclination of the tertiary was about i' similar to 90 degrees, indicating that the contact components of V401 Cyg have the possibility of being eclipsed by the tertiary at an orbital distance of about 3.0 AU, and it may be a triply eclipsing hierarchical triple system. The upward parabolic change indicates a period increase at a rate of (P) over dot = 1.5 x 10(-7) revealing a mass transfer from the secondary to the primary ((M) over dot(2) = 5.9 x 10(-8) M-circle dot yr(-1)). This is consistent with the predictions of the theory of thermal relaxation oscillation (TRO) suggesting that V401 Cyg is undergoing an expanding-orbit stage in the TRO cycles.
C1 [Zhu, L. -Y.; Qian, S. -B.; Zhou, X.; Li, L. -J.; Zhao, E. -G.; Liu, L.; Liu, N. -P.] Chinese Acad Sci, Yunnan Observ, Kunming 650011, Peoples R China.
   [Zhu, L. -Y.; Qian, S. -B.; Zhou, X.; Li, L. -J.; Zhao, E. -G.; Liu, L.; Liu, N. -P.] Chinese Acad Sci, Key Lab Struct & Evolut Celestial Bodies, Kunming 650011, Peoples R China.
   [Zhu, L. -Y.; Qian, S. -B.; Zhou, X.; Li, L. -J.; Liu, N. -P.] Chinese Acad Sci, Beijing 100049, Peoples R China.
RP Zhu, LY (reprint author), Chinese Acad Sci, Yunnan Observ, POB 110, Kunming 650011, Peoples R China.
EM qsb@ynao.ac.cn
FU Chinese Natural Science Foundation [11133007, 11103074]; West Light
   Foundation of the Chinese Academy of Sciences
FX This work is partly supported by the Chinese Natural Science Foundation
   (Nos. 11133007 and 11103074) and by the West Light Foundation of the
   Chinese Academy of Sciences. CCD photometric observations of V401 Cyg
   were obtained with the 1.0 m and the 60 cm telescopes at YNAO and the 60
   cm telescope at the Xinglong Station of NAO, respectively.
NR 38
TC 0
Z9 0
PU IOP PUBLISHING LTD
PI BRISTOL
PA TEMPLE CIRCUS, TEMPLE WAY, BRISTOL BS1 6BE, ENGLAND
SN 0004-6256
J9 ASTRON J
JI Astron. J.
PD AUG
PY 2013
VL 146
IS 2
AR 28
DI 10.1088/0004-6256/146/2/28
PG 5
WC Astronomy & Astrophysics
SC Astronomy & Astrophysics
GA 183TW
UT WOS:000321841100010
ER

PT J
AU Wu, D
   Yan, K
   Zhou, Y
   Wang, H
   Lin, L
   Peng, HL
   Liu, ZF
AF Wu, Di
   Yan, Kai
   Zhou, Yu
   Wang, Huan
   Lin, Li
   Peng, Hailin
   Liu, Zhongfan
TI Plasmon-Enhanced Photothermoelectric Conversion in Chemical Vapor
   Deposited Graphene p-n Junctions
SO JOURNAL OF THE AMERICAN CHEMICAL SOCIETY
LA English
DT Article
ID PHOTOCURRENT GENERATION; DOPED GRAPHENE; LAYER GRAPHENE; LARGE-AREA;
   TRANSISTOR; FILMS; PHOTODETECTION; PHOTORESPONSE; PERFORMANCE; DEVICES
AB Graphene p-n junctions grown by chemical vapor deposition hold great promise for the applications in high-speed, broadband photodetectors and energy conversion devices, where efficient photoelectric conversion can be realized by a hot-carrier-assisted photothermoelectric (PTE) effect and hot-carrier multiplication. However, the overall quantum efficiency is restricted by the low light absorption of single-layer graphene. Here, we present the first experimental demonstration of a plasmon-enhanced PTE conversion in chemical vapor deposited graphene p-n junctions. Surface plasmons of metallic nanostructures placed near the graphene p-n junctions were found to significantly enhance the optical field in the active layer and allow for a 4-fold increase in the photocurrent. Moreover, the utilization of localized plasmon enhancement facilitates the realization of efficient PTE conversion of graphene p-n junction devices under global illumination, which may offer an avenue for practical applications of graphene-based photodetectors and solar cells.
C1 [Wu, Di; Yan, Kai; Zhou, Yu; Wang, Huan; Lin, Li; Peng, Hailin; Liu, Zhongfan] Peking Univ, Coll Chem & Mol Engn, State Key Lab Struct Chem Unstable & Stable Speci, BNLMS,Ctr Nanochem, Beijing 100871, Peoples R China.
RP Peng, HL (reprint author), Peking Univ, Coll Chem & Mol Engn, State Key Lab Struct Chem Unstable & Stable Speci, BNLMS,Ctr Nanochem, Beijing 100871, Peoples R China.
EM hlpeng@pku.edu.cn; zfliu@pku.edu.cn
RI Peng, Hailin/F-1497-2010
FU National Natural Science Foundation of China [51121091, 51072004,
   21173004, 21222303, 51290272]; National Basic Research Program of China
   [2011CB921904, 2011CB933003, 2013CB932603, 2012CB933404]; NCET; SRF for
   ROCS, SEM
FX We thank Prof. L. M. Qi for helpful discussions and acknowledge
   financial support by the National Natural Science Foundation of China
   (nos. 51121091, 51072004, 21173004, 21222303, 51290272) and the National
   Basic Research Program of China (nos. 2011CB921904, 2011CB933003,
   2013CB932603, and 2012CB933404), NCET, and SRF for ROCS, SEM.
NR 28
TC 5
Z9 5
PU AMER CHEMICAL SOC
PI WASHINGTON
PA 1155 16TH ST, NW, WASHINGTON, DC 20036 USA
SN 0002-7863
J9 J AM CHEM SOC
JI J. Am. Chem. Soc.
PD JUL 31
PY 2013
VL 135
IS 30
BP 10926
EP 10929
DI 10.1021/ja404890n
PG 4
WC Chemistry, Multidisciplinary
SC Chemistry
GA 196DF
UT WOS:000322752900012
ER

PT J
AU Kozytskiy, AV
   Stroyuk, AL
   Kuchmy, SY
   Streltsov, EA
   Skorik, NA
   Moskalyuk, VO
AF Kozytskiy, A. V.
   Stroyuk, A. L.
   Kuchmy, S. Ya
   Streltsov, E. A.
   Skorik, N. A.
   Moskalyuk, V. O.
TI Effect of the Method of Preparation of ZnO/CdS and TiO2/CdS Film
   Nanoheterostructures on Their Photoelectrochemical Properties
SO THEORETICAL AND EXPERIMENTAL CHEMISTRY
LA English
DT Article
DE photoelectrochemistry; sensitization; heterostructures; photochemical
   precipitation; titanium dioxide; zinc oxide; cadmium sulfide
ID SENSITIZED SOLAR-CELLS
AB A study was carried out on the photoelectric properties of ITO/TiO2/CdS and ITO/ZnO/CdS nanostructurized films obtained by the SILAR method and the photocatalytic reduction of sulfur by ethanol in the presence of Cd(II) salts. The nanostructures obtained by the latter method display much higher photocurrent density (by a factor of 2 in the case of systems derived from ZnO and a factor of 5 in systems derived from TiO2) upon irradiation with white light (lambda > 400 nm) in aqueous solutions of sodium sulfide than the heterostructures obtained by the traditional SILAR method.
C1 [Kozytskiy, A. V.; Stroyuk, A. L.; Kuchmy, S. Ya] Natl Acad Sci Ukraine, LV Pisarzhevskii Inst Phys Chem, UA-03028 Kiev, Ukraine.
   [Streltsov, E. A.] Belorussian State Univ, Minsk 220030, Byelarus.
   [Skorik, N. A.; Moskalyuk, V. O.] NanoMedTech, UA-03150 Kiev, Ukraine.
RP Kozytskiy, AV (reprint author), Natl Acad Sci Ukraine, LV Pisarzhevskii Inst Phys Chem, Prospekt Nauky 31, UA-03028 Kiev, Ukraine.
EM stroyuk@inphyschem-nas.kiev.ua; StreltEA@bsu.by;
   skoryk@nanomedtech.kiev.ua
FU State Basic Research Fund of Ukraine [F41.2/005, F54.3/007]; Ukrainian
   President's Grant to Science Doctors [F47/20]; Belorussian Basic
   Research Fund [Kh11K-018, Kh13K-023]
FX This work was carried out with the support of the State Basic Research
   Fund of Ukraine (Projects F41.2/005 and F54.3/007), Ukrainian
   President's Grant to Science Doctors (Project F47/20), and the
   Belorussian Basic Research Fund (Projects Kh11K-018 and Kh13K-023).
NR 16
TC 2
Z9 2
PU SPRINGER
PI NEW YORK
PA 233 SPRING ST, NEW YORK, NY 10013 USA
SN 0040-5760
J9 THEOR EXP CHEM+
JI Theor. Exp. Chem.
PD JUL
PY 2013
VL 49
IS 3
BP 165
EP 171
DI 10.1007/s11237-013-9310-1
PG 7
WC Chemistry, Multidisciplinary
SC Chemistry
GA 204QY
UT WOS:000323384500003
ER

PT J
AU Indelicato, V
   La Rocca, P
   Riggi, F
   Santagati, G
   Zappala, G
AF Indelicato, Valeria
   La Rocca, Paola
   Riggi, Francesco
   Santagati, Gianluca
   Zappala, Gaetano
TI Analysis of LED data for the measurement of Planck's constant in the
   undergraduate laboratory
SO EUROPEAN JOURNAL OF PHYSICS
LA English
DT Article
AB Two measurements of Planck's constant, one based on the visible photoelectric effect and the other making use of light-emitting diodes of various colors, have been proposed for the third-year physics student undergraduate laboratory. The experimental data require various levels of analysis and interpretation, which may provide interesting activities for the students involved, notwithstanding the simplicity of the experimental setups employed.
C1 [Indelicato, Valeria; La Rocca, Paola; Riggi, Francesco; Santagati, Gianluca; Zappala, Gaetano] Univ Catania, Dept Phys & Astron, I-95123 Catania, Italy.
RP Indelicato, V (reprint author), Univ Catania, Dept Phys & Astron, Via S Sofia 64, I-95123 Catania, Italy.
EM Francesco.Riggi@ct.infn.it
NR 13
TC 0
Z9 0
PU IOP PUBLISHING LTD
PI BRISTOL
PA TEMPLE CIRCUS, TEMPLE WAY, BRISTOL BS1 6BE, ENGLAND
SN 0143-0807
J9 EUR J PHYS
JI Eur. J. Phys.
PD JUL
PY 2013
VL 34
IS 4
BP 819
EP 830
DI 10.1088/0143-0807/34/4/819
PG 12
WC Education, Scientific Disciplines; Physics, Multidisciplinary
SC Education & Educational Research; Physics
GA 169GO
UT WOS:000320768100008
ER

PT J
AU Anisimova, NI
   Bordovsky, VA
   Grabko, GI
   Castro, RA
AF Anisimova, N. I.
   Bordovsky, V. A.
   Grabko, G. I.
   Castro, R. A.
TI Ultralow-frequency photoelectric response of amorphous As2Se3 layers
SO SEMICONDUCTORS
LA English
DT Article
ID ARSENIC TRISELENIDE LAYERS; RELAXATION
AB The results of studying the photodielectric effect in amorphous layers of As2Se3 are reported. Agreement between the experimental and theoretical functions of the relative variation in the conductivity in the infralow-frequency region is observed. The dispersion of the recombination coefficient exhibits a minimum. Possible causes of the observed dependences are discussed.
C1 [Anisimova, N. I.; Bordovsky, V. A.; Grabko, G. I.; Castro, R. A.] Herzen Russian State Pedag Univ, St Petersburg 191186, Russia.
RP Anisimova, NI (reprint author), Herzen Russian State Pedag Univ, St Petersburg 191186, Russia.
EM recastro@mail.ru
RI Castro, Rene Alejandro/A-7297-2014
OI Castro, Rene Alejandro/0000-0002-1902-5801
NR 11
TC 0
Z9 0
PU MAIK NAUKA/INTERPERIODICA/SPRINGER
PI NEW YORK
PA 233 SPRING ST, NEW YORK, NY 10013-1578 USA
SN 1063-7826
J9 SEMICONDUCTORS+
JI Semiconductors
PD JUL
PY 2013
VL 47
IS 7
BP 952
EP 955
DI 10.1134/S1063782613070038
PG 4
WC Physics, Condensed Matter
SC Physics
GA 180DI
UT WOS:000321572800014
ER

PT J
AU Chen, X
   Xue, LX
   Ju, CC
   Wang, KZ
AF Chen, Xi
   Xue, Long-Xin
   Ju, Chun-Chuan
   Wang, Ke-Zhi
TI The effects of linear assembly of two carbazole groups on acid-base and
   DNA-binding properties of a ruthenium(II) complex
SO SPECTROCHIMICA ACTA PART A-MOLECULAR AND BIOMOLECULAR SPECTROSCOPY
LA English
DT Article
DE Ruthenium; Carbazole; DNA; UV-vis spectroscopy; Luminescence
ID CALF THYMUS DNA; MOLECULAR LIGHT SWITCHES; METAL-COMPLEXES;
   PHOTOELECTRIC PROPERTIES; POLYPYRIDYL COMPLEXES; RU(II) COMPLEXES;
   EXCITED-STATES; LIGAND; PHOTOCLEAVAGE; LUMINESCENT
AB A novel Ru(II) complex of [Ru(bpy)(2)(Hbcpip)](ClO4)(2) {where bpy = 2,2-bipyridine, Hbcpip = 2-(4-(9H-3,9'-bicarbazol-9-yl)phenyl)-1H-imidazo[4,5-f][1,10]phenanthroline} is synthesized and characterized. Calfthymus DNA-binding properties of the complex were studied by UV-vis absorption and luminescence titrations, steady-state emission quenching by [Fe(CN)(6)](4-), DNA competitive binding with ethidium bromide, thermal denaturation and DNA viscosity measurements. The results indicate that the complex partially intercalated into the DNA with a binding constant of (5.5 +/- 1.4) x 10(5) M-1 in buffered 50 mM NaCl. The acid-base properties of the complex were also studied by UV-visible and luminescence spectrophotometric pH titrations, and ground- and excited-state acidity ionization constant values were derived. (C) 2013 Elsevier B.V. All rights reserved.
C1 [Wang, Ke-Zhi] Beijing Normal Univ, Coll Chem, Beijing 100875, Peoples R China.
   Beijing Normal Univ, Being Key Lab Energy Convers & Storage Mat, Beijing 100875, Peoples R China.
RP Wang, KZ (reprint author), Beijing Normal Univ, Coll Chem, Beijing 100875, Peoples R China.
EM kzwang@bnu.edu.cn
FU National Natural Science Foundation of China [21171022, 90922004];
   Beijing Normal University
FX Financial support by the National Natural Science Foundation of China
   (21171022 and 90922004) and Analytical and Measurements Fund of Beijing
   Normal University were greatly acknowledged.
NR 62
TC 0
Z9 0
PU PERGAMON-ELSEVIER SCIENCE LTD
PI OXFORD
PA THE BOULEVARD, LANGFORD LANE, KIDLINGTON, OXFORD OX5 1GB, ENGLAND
SN 1386-1425
J9 SPECTROCHIM ACTA A
JI Spectroc. Acta Pt. A-Molec. Biomolec. Spectr.
PD JUL
PY 2013
VL 111
BP 196
EP 203
DI 10.1016/j.saa.2013.04.017
PG 8
WC Spectroscopy
SC Spectroscopy
GA 165KB
UT WOS:000320481700028
ER

PT J
AU Zhong, SH
   Hua, X
   Shen, WZ
AF Zhong, Sihua
   Hua, Xia
   Shen, Wenzhong
TI Simulation of High-Efficiency Crystalline Silicon Solar Cells With
   Homo-Hetero Junctions
SO IEEE TRANSACTIONS ON ELECTRON DEVICES
LA English
DT Article
DE AFORS-HET; high efficiency; homo-hetero junctions; interfacial
   recombination; solar cell
ID ULTRA-SHALLOW JUNCTIONS; HETEROJUNCTION; LAYER; FABRICATION; BORON
AB A novel solar cell structure consisting of both homojunction and heterojunction (homo-hetero junctions), which possesses a potential to realize high photoelectric conversion efficiency, is investigated by the numerical simulation tool AFORS-HET. We demonstrate that the homo-hetero junctions solar cell has a higher fill factor than the solar cell with heterojunction with intrinsic thin layer (HIT), due to the reduced series resistance, which results in a better conversion efficiency, whereas their interfacial density of states (DOS) values are identical. Through a detailed study of the effect of inserting a homojunction, we find that the field-effect passivation can adequately explain the interesting behaviors that the open-circuit voltage increases and the emitter saturation current density declines when increasing the doping concentration in the P-type crystalline silicon layer. In addition, as compared with the HIT solar cell, the homo-hetero junctions solar cell is less sensitive to the DOS due to the field-effect passivation, leading to a comparable open-circuit voltage even if its total interfacial DOS is 10 times higher.
C1 [Zhong, Sihua; Hua, Xia; Shen, Wenzhong] Shanghai Jiao Tong Univ, Inst Solar Energy, Key Lab Artificial Struct & Quantum Control Minis, Dept Phys, Shanghai 200240, Peoples R China.
RP Zhong, SH (reprint author), Shanghai Jiao Tong Univ, Inst Solar Energy, Key Lab Artificial Struct & Quantum Control Minis, Dept Phys, Shanghai 200240, Peoples R China.
EM zhongsh@sjtu.edu.cn; huax@sjtu.edu.cn; wzshen@sjtu.edu.cn
FU National Major Basic Research Project [2012CB934302, 2011AA050502];
   Natural Science Foundation of China [11074169, 11174202, 61234005]
FX This work was supported in part by the National Major Basic Research
   Project 2012CB934302 and Project 2011AA050502, and Natural Science
   Foundation of China under Grant 11074169, Grant 11174202, and Grant
   61234005. The review of this paper was arranged by Editor A. G. Aberle.
NR 34
TC 0
Z9 0
PU IEEE-INST ELECTRICAL ELECTRONICS ENGINEERS INC
PI PISCATAWAY
PA 445 HOES LANE, PISCATAWAY, NJ 08855-4141 USA
SN 0018-9383
J9 IEEE T ELECTRON DEV
JI IEEE Trans. Electron Devices
PD JUL
PY 2013
VL 60
IS 7
BP 2104
EP 2110
DI 10.1109/TED.2013.2259830
PG 7
WC Engineering, Electrical & Electronic; Physics, Applied
SC Engineering; Physics
GA 170RA
UT WOS:000320870000003
ER

PT J
AU Zhang, JJ
   Su, XD
   Shen, MR
   Shen, ZH
   Zhang, LJ
   Zhang, XY
   Cheng, WX
   Cao, MY
   Zou, G
AF Zhang, Jingjiao
   Su, Xiaodong
   Shen, Mingrong
   Shen, Zhihua
   Zhang, Lingjun
   Zhang, Xiyun
   Cheng, Wenxiu
   Cao, Mengyu
   Zou, Guifu
TI Enlarging photovoltaic effect: combination of classic photoelectric and
   ferroelectric photovoltaic effects
SO SCIENTIFIC REPORTS
LA English
DT Article
ID SOLAR-CELL; THIN-FILMS; PHOTOCURRENT; TRANSPORT; BIFEO3; DIODE
AB Converting light energy to electrical energy in photovoltaic devices relies on the photogenerated electrons and holes separated by the built-in potential in semiconductors. Photo-excited electrons in metal electrodes are usually not considered in this process. Here, we report an enhanced photovoltaic effect in the ferroelectric lanthanum-modified lead zirconate titanate (PLZT) by using low work function metals as the electrodes. We believe that electrons in the metal with low work function could be photo-emitted into PLZT and form the dominant photocurrent in our devices. Under AM1.5 (100 mW/cm(2)) illumination, the short-circuit current and open-circuit voltage of Mg/PLZT/ITO are about 150 and 2 times of those of Pt/PLZT/ITO, respectively. The photovoltaic response of PLZT capacitor was expanded from ultraviolet to visible spectra, and it may have important impact on design and fabrication of high performance photovoltaic devices based on ferroelectric materials.
EM xdsu@suda.edu; zouguifu@suda.edu.cn
FU Natural Science Foundation of Jiangsu province [BK2012622]; National
   Natural Science Foundation [91233109]; Priority Academic Program
   Development of Jiangsu Higher Education Institutions (PAPD)
FX We are very grateful to Dr. Q. X. Jia from Los Alamos National
   Laboratory for enlightening discussions. This work was supported by the
   Natural Science Foundation of Jiangsu province under the Grant No.
   BK2012622, by the National Natural Science Foundation under the Grant
   No. 91233109, and by the Priority Academic Program Development of
   Jiangsu Higher Education Institutions (PAPD).
NR 40
TC 6
Z9 6
PU NATURE PUBLISHING GROUP
PI LONDON
PA MACMILLAN BUILDING, 4 CRINAN ST, LONDON N1 9XW, ENGLAND
SN 2045-2322
J9 SCI REP-UK
JI Sci Rep
PD JUL 1
PY 2013
VL 3
AR 2109
DI 10.1038/srep02109
PG 6
WC Multidisciplinary Sciences
SC Science & Technology - Other Topics
GA 173RQ
UT WOS:000321097000001
ER

PT J
AU Jin, L
   Ding, ZL
   Chen, DJ
AF Jin, L.
   Ding, Z. L.
   Chen, D. J.
TI Zinc octacarboxylic phthalocyanine/lutein dyads co-adsorbed
   nanocrystalline TiO2 electrode: enhancement in photovoltaic performance
   of dye-sensitized solar cells
SO JOURNAL OF MATERIALS SCIENCE
LA English
DT Article
ID NEAR-IR SENSITIZATION; ORGANIC-DYES; THIN-FILM; EFFICIENT; TRANSPORT;
   INJECTION; ENERGY; COADSORPTION; CONVERSION; CHARGE
AB A novel zinc phthalocyanine containing eight carboxyl groups was synthesized and utilized as a co-adsorbent with lutein for dye-sensitized solar cells enhance the photoelectric conversion efficiency. The effects of various phthalocyanine/lutein mole ratios on the performances of the fabricated solar cells were investigated. The results showed that zinc octacarboxylic phthalocyanine aggregation decreased with the increasing lutein/phthalocyanine mole ratios and zinc octacarboxylic phthalocyanine fluorescence was strongly quenched due to energy transfer from the phthalocyanine to the excited lutein. The photoelectric conversion efficiency reached its maximum when zinc octacarboxylic phthalocyanine/lutein mole ratio was 4:1. Moreover, the charge-transfer resistances and electron lifetimes at the TiO2/dye/electrolyte interface also showed great dependency on the phthalocyanine/lutein mole ratios by electrochemical impedance spectroscopy. The density-functional theory calculation of zinc phthalocyanine suggests that the electronic cloud density distribution move from the phthalocyanine ring framework toward the anchoring carboxylic group and further to the conduction band of TiO2, which results in efficient electron transfer.
C1 [Jin, L.; Chen, D. J.] Donghua Univ, Coll Mat Sci & Engn, State Key Lab Modificat Chem Fibers & Polymer Mat, Shanghai 201620, Peoples R China.
   [Ding, Z. L.] Anhui Univ, Sch Phys & Mat Sci, Hefei 230039, Peoples R China.
RP Chen, DJ (reprint author), Donghua Univ, Coll Mat Sci & Engn, State Key Lab Modificat Chem Fibers & Polymer Mat, 2999 North Renmin Rd, Shanghai 201620, Peoples R China.
EM cdj@dhu.edu.cn
FU Program of Introducing Talents of Discipline to Universities [111-2-04]
FX This study was supported by Grants from the Program of Introducing
   Talents of Discipline to Universities (No. 111-2-04).
NR 45
TC 4
Z9 4
PU SPRINGER
PI NEW YORK
PA 233 SPRING ST, NEW YORK, NY 10013 USA
SN 0022-2461
J9 J MATER SCI
JI J. Mater. Sci.
PD JUL
PY 2013
VL 48
IS 14
BP 4883
EP 4891
DI 10.1007/s10853-013-7268-y
PG 9
WC Materials Science, Multidisciplinary
SC Materials Science
GA 138EG
UT WOS:000318490900009
ER

PT J
AU Wang, L
   Jin, KJ
   Ge, C
   Wang, C
   Guo, HZ
   Lu, HB
   Yang, GZ
AF Wang, Le
   Jin, Kui-juan
   Ge, Chen
   Wang, Can
   Guo, Hai-zhong
   Lu, Hui-bin
   Yang, Guo-zhen
TI Electro-photo double modulation on the resistive switching behavior and
   switchable photoelectric effect in BiFeO3 films
SO APPLIED PHYSICS LETTERS
LA English
DT Article
ID THIN-FILMS; FERROELECTRIC BIFEO3; DYNAMICS
AB We present an electro-photo double modulation on the resistive switching behavior in an Au/BiFeO3/La0.7Sr0.3MnO3/SrTiO3 heterostructure, combining the electro-resistance effect and the photo-resistance effect. The pulse voltages can lead to nonvolatile resistance variations in this heterostructure, and the laser illumination can also modulate the high and low resistance states. Consequently, four stable resistance states are achieved. Furthermore, a switchable photoelectric effect-the direction of the photocurrent can be switched by polarization reversal, is also observed in this heterostructure. The present results should have potential applications to develop multi-state memory devices based on perovskite oxides. (C) 2013 AIP Publishing LLC.
C1 [Wang, Le; Jin, Kui-juan; Ge, Chen; Wang, Can; Guo, Hai-zhong; Lu, Hui-bin; Yang, Guo-zhen] Chinese Acad Sci, Beijing Natl Lab Condensed Matter Phys, Inst Phys, Beijing 100190, Peoples R China.
RP Jin, KJ (reprint author), Chinese Acad Sci, Beijing Natl Lab Condensed Matter Phys, Inst Phys, Beijing 100190, Peoples R China.
EM kjjin@iphy.ac.cn
FU National Basic Research Program of China [2012CB921403, 2013CB328706];
   National Natural Science Foundation of China [11134012, 11174355]
FX This work was supported by the National Basic Research Program of China
   (Nos. 2012CB921403 and 2013CB328706) and the National Natural Science
   Foundation of China (Nos. 11134012 and 11174355).
NR 23
TC 1
Z9 1
PU AMER INST PHYSICS
PI MELVILLE
PA CIRCULATION & FULFILLMENT DIV, 2 HUNTINGTON QUADRANGLE, STE 1 N O 1,
   MELVILLE, NY 11747-4501 USA
SN 0003-6951
J9 APPL PHYS LETT
JI Appl. Phys. Lett.
PD JUN 24
PY 2013
VL 102
IS 25
AR 252907
DI 10.1063/1.4812825
PG 4
WC Physics, Applied
SC Physics
GA 174HG
UT WOS:000321145200071
ER

PT J
AU Lee, KN
   Kim, WB
   Lee, CS
   Lee, JS
AF Lee, Kyoung-No
   Kim, Woo-Byoung
   Lee, Caroline Sunyong
   Lee, Jai-Sung
TI Enhancement of Photoelectric Efficiency in a Dye-Sensitized Solar Cell
   Using Hollow TiO2 Nanoparticles as an Overlayer
SO BULLETIN OF THE KOREAN CHEMICAL SOCIETY
LA English
DT Article
DE DSSC; TiO2 hollow nanoparticles; Scattering layer; CVC
ID LIGHT-SCATTERING; FILM; NANORODS
AB TiO2 hollow nanoparticles (HNPs) and their light Scattering effect which influences on the photoelectric conversion efficiency of a dye-sensitized solar cell (DSSC) were investigated. When only HNPs were employed in DSSC as the anode layer material, the conversion efficiency (e.g., 0.96%) was the lowest, possibly due to scattering loss of incident light. However, DSSC fabricated by using HNPs as a scattering overlayer on the TiO2 nanoparticles (P-25), showed higher conversion efficiency (4.02%) than that without using HNPs (3.36%).
C1 [Lee, Kyoung-No; Lee, Caroline Sunyong; Lee, Jai-Sung] Hanyang Univ, Dept Met & Mat Sci, Ansan 426791, South Korea.
   [Kim, Woo-Byoung] Dankook Univ, Dept Energy Engn, Chungnam 330714, South Korea.
RP Lee, JS (reprint author), Hanyang Univ, Dept Met & Mat Sci, Ansan 426791, South Korea.
EM jslee@hanyang.ac.kr
NR 21
TC 1
Z9 1
PU KOREAN CHEMICAL SOC
PI SEOUL
PA 635-4 YEOGSAM-DONG, KANGNAM-GU, SEOUL 135-703, SOUTH KOREA
SN 0253-2964
J9 B KOREAN CHEM SOC
JI Bull. Korean Chem. Soc.
PD JUN 20
PY 2013
VL 34
IS 6
BP 1853
EP 1856
DI 10.5012/bkcs.2013.34.6.1853
PG 4
WC Chemistry, Multidisciplinary
SC Chemistry
GA 175MH
UT WOS:000321234300043
ER

PT J
AU Qin, W
   Lu, ST
   Wu, XH
   Wang, S
AF Qin, Wei
   Lu, Songtao
   Wu, Xiaohong
   Wang, Song
TI Dye-sensitized Solar Cell Based on N-Doped TiO2 Electrodes Prepared on
   Titanium
SO INTERNATIONAL JOURNAL OF ELECTROCHEMICAL SCIENCE
LA English
DT Article
DE N-doped; TiO2 photoelectrode; Titanium; Microplasma oxidation;
   Photoeletric performance
ID FILMS; TEMPERATURE; PERFORMANCE; OXIDATION; OXIDES
AB N-doped TiO2 photoelectrodes were grown in situ on titanium sheet by micro-plasma oxidation method in electrolyte with (NH4)(2)SO4 and NH3 center dot H2O using as nitrogen sources, respectively. The photoelectric performance of the TiO2 photoelectrode was studied by means of electrochemical impedance spectroscopy and I-V curves. The result shows that N-doping TiO2 photoelectrode exhibits higher photoelectric performance than that of the pure TiO2 photoelectrode. This property can be attributed to the synergetic effects of absorption in the visible-light region, red shift in adsorption edge and lower resistance of the N-doped TiO2 photoelectrode.
C1 [Qin, Wei] Harbin Inst Technol, Sch Mat Sci & Engn, Harbin 150001, Heilongjiang, Peoples R China.
   [Lu, Songtao; Wu, Xiaohong; Wang, Song] Harbin Inst Technol, Dept Chem, Harbin 150001, Heilongjiang, Peoples R China.
RP Qin, W (reprint author), Harbin Inst Technol, Sch Mat Sci & Engn, Harbin 150001, Heilongjiang, Peoples R China.
EM qinwei@hit.edu.cn; wuxiaohong@hit.edu.cn
FU National Natural Science Foundation of China [51078101, 51173033];
   Program for New Century Excellent Talents in University [NCET-09-0064];
   Ministry of Science and Technology of the People's Republic of China
   [2010DFR10720]; Fundamental Research Funds for the Central Universities
   [HIT.BRETIII.201224]
FX This work was financially supported by the National Natural Science
   Foundation of China (No. 51078101, 51173033), the Program for New
   Century Excellent Talents in University (NCET-09-0064), the Ministry of
   Science and Technology of the People's Republic of China (No.
   2010DFR10720) and the Fundamental Research Funds for the Central
   Universities (No. HIT.BRETIII.201224).
NR 15
TC 1
Z9 1
PU ESG
PI BELGRADE
PA BORIVOJA STEVANOVICA 25-7, BELGRADE, 11000, SERBIA
SN 1452-3981
J9 INT J ELECTROCHEM SC
JI Int. J. Electrochem. Sci.
PD JUN
PY 2013
VL 8
IS 6
BP 7984
EP 7990
PG 7
WC Electrochemistry
SC Electrochemistry
GA 206TP
UT WOS:000323546100043
ER

PT J
AU Liu, PC
   Gong, JH
   Yang, SG
   Ma, JH
   Xu, J
AF Liu Peng-Chao
   Gong Jing-Hua
   Yang Shu-Guang
   Ma Jing-Hong
   Xu Jian
TI Research Progress on the Preparation of Ceramic Hollow Nanofibers by
   Electrospinning
SO JOURNAL OF INORGANIC MATERIALS
LA Chinese
DT Article
DE electrospinning; ceramic; hollow; nanofibers; review
ID ATOMIC LAYER DEPOSITION; SENSING PROPERTIES; FACILE METHOD; FIBERS;
   FABRICATION; TECHNOLOGY; ASSEMBLIES; MICROTUBES; PRECURSOR; WALLS
AB Ceramic hollow nanofibers possess unique one-dimensional tubular nanostructure, which have potential application prospects in the fields of microelectronics, catalysts, gas sensors and photoelectric transducers. The research progress on ceramic hollow nanofibers prepared by electrospinning is reviewed. The tendency of studies on fabricating ceramic hollow nanofibers through coaxial electrospinning, single capillary electrospinning and postprocessing is mainly introduced. And the discussion on the formation mechanism of hollow structure of ceramic nanofibers is presented with emphasis on single capillary electrospinning method, including phase transformation mechanism, gas evaporating mechanism and Kirkendall effect. The application prospect and disadvantages are also summarized.
C1 [Liu Peng-Chao; Gong Jing-Hua; Yang Shu-Guang; Ma Jing-Hong; Xu Jian] Donghua Univ, State Key Lab Modificat Chem Fibers & Polymer Mat, Coll Mat Sci & Engn, Shanghai 201620, Peoples R China.
RP Liu, PC (reprint author), Donghua Univ, State Key Lab Modificat Chem Fibers & Polymer Mat, Coll Mat Sci & Engn, Shanghai 201620, Peoples R China.
EM liupengchao@mail.dhu.edu.cn; gjh@dhu.edu.cn
NR 44
TC 0
Z9 0
PU SCIENCE PRESS
PI BEIJING
PA 16 DONGHUANGCHENGGEN NORTH ST, BEIJING 100717, PEOPLES R CHINA
SN 1000-324X
J9 J INORG MATER
JI J. Inorg. Mater.
PD JUN
PY 2013
VL 28
IS 6
BP 571
EP 578
DI 10.3724/SP.J.1077.2013.12625
PG 8
WC Materials Science, Ceramics
SC Materials Science
GA 183HC
UT WOS:000321804100001
ER

PT J
AU Liu, J
   Wei, AX
   Zhang, CX
AF Liu Jun
   Wei Ai-Xiang
   Zhang Chun-Xing
TI Synthesis of Density-controllable TiO2 Nanowire Bundle Arrays and Their
   Application in Quantum Dot Sensitized Solar Cell
SO JOURNAL OF INORGANIC MATERIALS
LA Chinese
DT Article
DE hydrothermal method; TiO2 nanowire bundle array; quantum dot-sensitized
   solar cells; density
ID FILMS; RUTILE
AB Highly oriented single-crystalline rutile TiO2 nanowire bundle arrays on transparent conductive fluorine-doped tin oxide (PTO) substrates were synthesized by hydrothermal method using the precursors of tetrabutyl titanate, deionized water and hydrochloric acid. The density of the TiO2 nanowire bundle can be tuned by changing the concentration of tetrabutyl titanate. Using the nanowire bundle array as the photoanode, CdS as sensitizer, the quantum dot sensitized solar cell (QDSSC) was assembled. The effects of nanowires density on photovoltaic performance of solar cell were investigated. It is found that the cell presents poor photovoltaic performance if the nanowires density is too high or too low. The optimal nanowires density for highest photovoltaic performance is 11.8 x 10(6)/mm(2) when the photoelectric conversion efficiency reaches 0.947%.
C1 [Liu Jun; Wei Ai-Xiang; Zhang Chun-Xing] Guangdong Univ Technol, Sch Mat & Energy, Guangzhou 510006, Guangdong, Peoples R China.
RP Liu, J (reprint author), Guangdong Univ Technol, Sch Mat & Energy, Guangzhou 510006, Guangdong, Peoples R China.
EM gdutliu@gdut.edu.cn; weiax@gdut.edu.cn
FU Ministry of Education Cooperation Projects [2011A090200003]
FX National Natural Science Foundation of China (51202037); Guangdong
   Province and the Ministry of Education Cooperation Projects
   (2011A090200003)
NR 11
TC 0
Z9 0
PU SCIENCE PRESS
PI BEIJING
PA 16 DONGHUANGCHENGGEN NORTH ST, BEIJING 100717, PEOPLES R CHINA
SN 1000-324X
J9 J INORG MATER
JI J. Inorg. Mater.
PD JUN
PY 2013
VL 28
IS 6
BP 639
EP 643
DI 10.3724/SP.J.1077.2013.12468
PG 5
WC Materials Science, Ceramics
SC Materials Science
GA 183HC
UT WOS:000321804100013
ER

PT J
AU Qu, JR
   Zheng, JB
   Wang, CF
   Wu, GR
   Wang, XY
AF Qu Jun-Rong
   Zheng Jian-Bang
   Wang Chun-Feng
   Wu Guang-Rong
   Wang Xue-Yan
TI Effect of carbon nanotubes on the properties of polymer MOPPV-PbSe
   quantum dot composites
SO ACTA PHYSICA SINICA
LA Chinese
DT Article
DE quantum dot; carbon nanotubes; composite materials; power conversion
   effiency
ID PHOTOVOLTAIC DEVICES; FUNCTIONALIZATION
AB According to single-walled carbon nanotube good conductivity, baryon transmission performance, and high photoelectric conversion performance of quantum dot composite material, in this letter, we use in situ condensation method to prepare polymer/poly (2-methoxy, 5-oc-toxy)-1, 4-phenylenevinylene (MOPPV)-single walled carbon nanotubes/PbSe quantum dot composites and use X-ray diffraction, transmission electron microscope, UV-vis absorption spectroscopy to study their characteristics. The results indicate that MOPPV, SWNT and PbSe quantum dots can be effectively combined, especially the SWNT and MOPPV form a network structure in MOPPV matrix, and PbSe quantum dots, each with an average size of 5.75 nm, can be dispersed to form a coating or mosaic structure in the polymer substrate of MOPPV-SWNT, producing the light induced charge transfer phenomenon. The study of composite photoelectric performance shows that when the polymer MOPPV, SWNT, PbSe have their mass ratio of 1 : 0.3 : 1, the composite photoelectric performance is best: open circuit voltage is 0.556 V, short circuit current is 2.133 mA, fill factor is 34.48%, conversion efficiency is 0.452%. Compared with the polymer MOPPV-PbSe quantum dots composite materials, the optoelectronic properties are increased by 2-3 times.
C1 [Qu Jun-Rong; Zheng Jian-Bang; Wang Chun-Feng; Wu Guang-Rong; Wang Xue-Yan] Northwestern Polytech Univ, Dept Appl Phys, Shaanxi Key Lab Opt Informat technol, Xian 710072, Peoples R China.
RP Qu, JR (reprint author), Northwestern Polytech Univ, Dept Appl Phys, Shaanxi Key Lab Opt Informat technol, Xian 710072, Peoples R China.
EM qujunrong201l@163.com; zhengjianbang@nwpu.edu.cn
FU Innovation Fund of Doctoral Dissertation of Northwestern Polytechnical
   University, China [CX201324]
FX Project supported by the Innovation Fund of Doctoral Dissertation of
   Northwestern Polytechnical University, China (Grant No. CX201324).
NR 24
TC 1
Z9 2
PU CHINESE PHYSICAL SOC
PI BEIJING
PA P O BOX 603, BEIJING 100080, PEOPLES R CHINA
SN 1000-3290
J9 ACTA PHYS SIN-CH ED
JI Acta Phys. Sin.
PD JUN
PY 2013
VL 62
IS 12
AR 128801
DI 10.7498/aps.62.128801
PG 7
WC Physics, Multidisciplinary
SC Physics
GA 174VU
UT WOS:000321185600069
ER

PT J
AU Xin, G
   Wu, LQ
   Huang, XF
   Wen, B
   Ma, TL
AF Xin Gang
   Wu Liqiong
   Huang Xiaofei
   Wen Bin
   Ma Tingli
TI Effect of Enhanced Pyrolysis Platinized Processes on the Performance of
   Counter Electrodes
SO RARE METAL MATERIALS AND ENGINEERING
LA English
DT Article
DE platinized counter electrode; pyrolysis; spray; screen-printing;
   dye-sensitized cell (DSSC)
ID SENSITIZED SOLAR-CELLS; TITANIUM-DIOXIDE; LOW-COST; FILMS
AB To improve the photoelectric conversion efficiency and reduce the cost of platinized electrodes of dye-sensitized solar cells (DSSCs), a systemic study was performed for preparing efficient platinized counter electrodes (CE) by the pyrolysis method, and an optimum process was obtained. Results indicate that the platinized CE using the optimizing pyrolysis achieves high photovoltaic efficiency close to that of the sputtering platinized electrodes, and this method may be used to economically prepare large-sized and high-performance platinum loaded CE.
C1 [Xin Gang; Wu Liqiong; Huang Xiaofei; Ma Tingli] Dalian Univ Technol, State Key Lab Fine Chem, Dalian 116024, Peoples R China.
   [Wen Bin] Yanshan Univ, State Key Lab Metastable Mat Sci & Technol, Qinhuangdao 066004, Peoples R China.
RP Xin, G (reprint author), Dalian Univ Technol, Sch Chem, State Key Lab Fine Chem, Dalian 116024, Peoples R China.
EM gxin@dlut.edu.cn
NR 23
TC 0
Z9 0
PU NORTHWEST INST NONFERROUS METAL RESEARCH
PI SHAANXI
PA C/O RARE METAL MATERIAL ENGINEERING PRESS, PO BOX 51, XIAN, SHAANXI
   710016, PEOPLES R CHINA
SN 1002-185X
J9 RARE METAL MAT ENG
JI Rare Metal Mat. Eng.
PD JUN
PY 2013
VL 42
IS 6
BP 1130
EP 1133
PG 4
WC Materials Science, Multidisciplinary; Metallurgy & Metallurgical
   Engineering
SC Materials Science; Metallurgy & Metallurgical Engineering
GA 178VC
UT WOS:000321474500008
ER

PT J
AU Zhang, CM
   Huo, SY
   Shen, SG
   Jia, G
   Sun, J
AF Zhang, Cuimiao
   Huo, Shuying
   Shen, Shigang
   Jia, Guang
   Sun, Jing
TI Controlled Hydrolysis Synthesis and Luminescence Properties of Uniform
   TiO2 Spheres with Different Titanium Alkoxides
SO JOURNAL OF NANOSCIENCE AND NANOTECHNOLOGY
LA English
DT Article
DE Titanium Dioxide; Spheres; Hydrolysis Synthesis; Luminescence Properties
ID NANOCRYSTALLINE TIO2-EU3+ PHOSPHORS; SENSITIZED SOLAR-CELLS;
   HYDROTHERMAL SYNTHESIS; SOLVOTHERMAL SYNTHESIS; ENHANCED LUMINESCENCE;
   AQUEOUS-SOLUTION; EU; NANOWIRES; ZNO; TEMPERATURE
AB A series of uniform and well-dispersed TiO2 spheres have been successfully synthesized through a controlled hydrolysis route by using different titanium alkoxides as reactants. The types of titanium alkoxides and stirring time have an effect on the uniformity and dispersion of the TiO2 spherical particles. The addition of a small amount of salt also plays a crucial role for the formation of the monodisperse TiO2 spheres. Under ultraviolet excitation, the as-obtained Eu3+-doped TiO2 spheres exhibit red emission corresponding to the electric-dipole allowed D-5(0)-F-7(2) transition of Eu3+ ions, which is induced by the lack of inversion symmetry at the Eu3+ ions site. The Eu3+-doped TiO2 phosphors might find potential applications in the fields such as optical displays, photoelectric devices, and light-emitting diodes (LEDs).
C1 [Zhang, Cuimiao; Huo, Shuying; Shen, Shigang; Jia, Guang; Sun, Jing] Hebei Univ, Coll Chem & Environm Sci, Chem Biol Key Lab Hebei Prov, Baoding 071002, Peoples R China.
RP Zhang, CM (reprint author), Hebei Univ, Coll Chem & Environm Sci, Chem Biol Key Lab Hebei Prov, Baoding 071002, Peoples R China.
FU Outstanding Youth Fund Project [Y2012007]; University Scientific
   Research Project of Hebei Education Department [2011171]; Natural
   Science Foundation of Hebei Province [B2012201074]; Research Plans of
   the Natural Science Foundations [2010-200, 2012-234]; Laboratory Open
   Foundations of Hebei University [2012025, 2010016]
FX This work is financially supported by the Outstanding Youth Fund Project
   (Grant No. Y2012007) and University Scientific Research Project (Grant
   No. 2011171) of Hebei Education Department, Natural Science Foundation
   of Hebei Province (Grant No. B2012201074), Research Plans of the Natural
   Science Foundations (Grant Nos. 2010-200, 2012-234) and Laboratory Open
   Foundations (Grant Nos. 2012025, 2010016) of Hebei University.
NR 43
TC 0
Z9 0
PU AMER SCIENTIFIC PUBLISHERS
PI VALENCIA
PA 26650 THE OLD RD, STE 208, VALENCIA, CA 91381-0751 USA
SN 1533-4880
J9 J NANOSCI NANOTECHNO
JI J. Nanosci. Nanotechnol.
PD JUN
PY 2013
VL 13
IS 6
BP 4456
EP 4461
DI 10.1166/jnn.2013.7455
PG 6
WC Chemistry, Multidisciplinary; Nanoscience & Nanotechnology; Materials
   Science, Multidisciplinary; Physics, Applied; Physics, Condensed Matter
SC Chemistry; Science & Technology - Other Topics; Materials Science;
   Physics
GA 161PI
UT WOS:000320205400116
ER

PT J
AU Dmitruk, NL
   Borkovskaya, OY
   Havrylenko, TS
   Mamykin, SV
   Romanyuk, VR
   Naumenko, DO
   Basiuk, EV
AF Dmitruk, N. L.
   Borkovskaya, O. Yu.
   Havrylenko, T. S.
   Mamykin, S. V.
   Romanyuk, V. R.
   Naumenko, D. O.
   Basiuk, E. V.
TI Effect of single-wall carbon nanotubes layer on photoelectric response
   of Au/Si photovoltaic structures
SO PHYSICA E-LOW-DIMENSIONAL SYSTEMS & NANOSTRUCTURES
LA English
DT Article; Proceedings Paper
CT 21st International Material Research Congress of the 6B Low-Dimensional
   Semiconductor Structures Symposium
CY AUG 13-17, 2012
CL Cancun, MEXICO
ID ORGANIC SOLAR-CELLS
AB The effect of single-wall carbon nanotube (SWCNT) nanolayers deposited on Si substrate on optical, photoelectric and electric properties of Au/n-Si structures has been investigated. Highly purified SWCNTs were prepared by the arc-discharge method. Significant enhancement of the photocurrent (especially in the long-wave range) and the photoelectric conversion efficiency was found for structures with SWCNT and its mechanism was analyzed taking into account optical and electric characteristics of structures. (C) 2013 Published by Elsevier B.V.
C1 [Dmitruk, N. L.; Borkovskaya, O. Yu.; Havrylenko, T. S.; Mamykin, S. V.; Romanyuk, V. R.; Naumenko, D. O.] Natl Acad Sci Ukraine, V Lashkaryov Inst Semicond Phys, UA-03028 Kiev, Ukraine.
   [Basiuk, E. V.] Univ Nacl Autonoma Mexico, Ctr Ciencias Aplicadas & Desarrollo Tecnol, Circuito Exterior CU, Mexico City 04510, DF, Mexico.
RP Dmitruk, NL (reprint author), Natl Acad Sci Ukraine, V Lashkaryov Inst Semicond Phys, UA-03028 Kiev, Ukraine.
EM dmitruk@isp.kiev.ua
RI Naumenko, Denys/B-2574-2010
OI Naumenko, Denys/0000-0002-6135-983X
NR 8
TC 0
Z9 0
PU ELSEVIER SCIENCE BV
PI AMSTERDAM
PA PO BOX 211, 1000 AE AMSTERDAM, NETHERLANDS
SN 1386-9477
J9 PHYSICA E
JI Physica E
PD JUN
PY 2013
VL 51
SI SI
BP 75
EP 78
DI 10.1016/j.physe.2013.01.001
PG 4
WC Nanoscience & Nanotechnology; Physics, Condensed Matter
SC Science & Technology - Other Topics; Physics
GA 160UG
UT WOS:000320145400015
ER

PT J
AU Su, YJ
   Li, SB
   Wu, ZM
   Yang, YJ
   Jiang, YD
   Jiang, J
   Xiao, ZF
   Zhang, P
   Zhang, T
AF Su, Yuanjie
   Li, Shibin
   Wu, Zhiming
   Yang, Yajie
   Jiang, Yadong
   Jiang, Jing
   Xiao, Zhanfei
   Zhang, Peng
   Zhang, Ting
TI High responsivity MSM black silicon photodetector
SO MATERIALS SCIENCE IN SEMICONDUCTOR PROCESSING
LA English
DT Article
DE RTA; Hall effect measurement; Photocurrent; Responsivity; Black silicon
ID MICROSTRUCTURED SILICON; INFRARED-ABSORPTION; POROUS SILICON;
   SOLAR-CELL; FILMS; GAIN; FABRICATION; ARRAYS; SI
AB The effect of annealing temperature on photoelectric properties of metal-semiconductor-metal (MSM) black silicon photodetector has been studied. The black silicon was fabricated by alkaline etching and metal assisted etching. The nanopores and micro-columns formed by the etching process enhance spectral absorptance significantly at wavelength from 250 nm to 1100 nm. The MSM black silicon photodetectors were annealed at different temperatures in N-2 ambient with a rapid thermal annealing (RTA) process. The fast ramp-up and cool-down rate of RTA is a key factor that eliminates the tensile stress and point defects in Si nanoparticle made from metal assisted wet etching, leading to significant increase of mobility, conductivity and carrier concentration. In addition, the photocurrent and spectral responsivities of detectors increase with annealing temperature. At the wavelength of 600 nm, the responsivity (76.8 A/W) at 673 K is almost three orders of magnitude greater than that of the unannealed sample. (c) 2012 Elsevier Ltd. All rights reserved.
C1 [Su, Yuanjie; Li, Shibin; Wu, Zhiming; Yang, Yajie; Jiang, Yadong; Jiang, Jing; Xiao, Zhanfei; Zhang, Peng; Zhang, Ting] Univ Elect Sci & Technol China, Sch Optoelect Informat, State Key Lab Elect Thin Films & Integrated Devic, Chengdu 610054, Peoples R China.
RP Li, SB (reprint author), Univ Elect Sci & Technol China, Sch Optoelect Informat, State Key Lab Elect Thin Films & Integrated Devic, Chengdu 610054, Peoples R China.
EM shibinli@uestc.edu.cn; Jiangyd@uestc.edu.cn
FU National Science Foundation of China [61101029]
FX This work was partially supported by the National Science Foundation of
   China via Grant no. 61101029. The authors would like to thank Lei Yu and
   He Li for their help in lithography and AG610 RTA, and State Key
   Laboratory of Electronic Thin Films and Integrated Devices in China, for
   the help and equipment support.
NR 40
TC 0
Z9 0
PU ELSEVIER SCI LTD
PI OXFORD
PA THE BOULEVARD, LANGFORD LANE, KIDLINGTON, OXFORD OX5 1GB, OXON, ENGLAND
SN 1369-8001
J9 MAT SCI SEMICON PROC
JI Mater. Sci. Semicond. Process
PD JUN
PY 2013
VL 16
IS 3
BP 619
EP 624
DI 10.1016/j.mssp.2012.11.008
PG 6
WC Engineering, Electrical & Electronic; Materials Science,
   Multidisciplinary; Physics, Applied; Physics, Condensed Matter
SC Engineering; Materials Science; Physics
GA 153ZO
UT WOS:000319641500009
ER

PT J
AU Fang, X
   Ding, JN
   Yuan, NY
   Li, KT
   Wang, XQ
   Wang, SY
AF Fang Xiang
   Ding Jianning
   Yuan Ningyi
   Li Kuntang
   Wang Xiuqin
   Wang Shuyong
TI Morphology Controlled Synthesis of ZnO Nanostructures on Different
   Substrates
SO CURRENT NANOSCIENCE
LA English
DT Article
DE ZnO; nanorods; nanowalls; nanosheets; substrates; morphology
ID SENSITIZED SOLAR-CELLS; FIELD-EMISSION PROPERTIES; PULSED-LASER
   DEPOSITION; GAS-SENSING PROPERTIES; CONTROLLED GROWTH; NANOWIRE ARRAYS;
   NANORODS
AB Owing to its special photoelectric properties, ZnO nanostructrues have attracted extensive attention. Here we reported a study on the effect of substrates and seeding layers' thickness on the morphology of the resultant ZnO nanostructures. The atomic layer deposition (ALD) was used to pre-synthesized seed layers on different substrates, including polyethylene terephthalate (PET), graphene/PET, Ag/PET, Al/PET and Al2O3/PET. Chemical solution route was employed to synthesize ZnO nanostructures. When the thickness of seed layers was 10 nm, nanorods, nanowalls and nanosheets were obtained. Nevertheless, when the thickness of seed layer was increased to 100 nm, well-aligned ZnO nanorods with homogeneous dimension were achieved on all the studied substrates. The possible growth mechanism of ZnO nanostructure was discussed and a feasible way to control the morphology and structure of ZnO was proposed.
C1 [Fang Xiang; Ding Jianning; Yuan Ningyi; Li Kuntang; Wang Xiuqin; Wang Shuyong] Changzhou Univ, Ctr Low Dimens Mat Micronano Devices & Syst, Changzhou 213164, Peoples R China.
   [Ding Jianning; Yuan Ningyi; Wang Xiuqin] Jiangsu Key Lab Solar Cell Mat & Technolgy, Changzhou 213164, Peoples R China.
RP Ding, JN (reprint author), Changzhou Univ, Ctr Low Dimens Mat Micronano Devices & Syst, Changzhou 213164, Peoples R China.
EM dingjn@cczu.edu.cn; nyyuan@cczu.edu.cn
FU National High Technology Research and Development Program 863
   [2011AA050511]; Qing Lan Project [2008-04]; Jiangsu "333" Project
   [201041]; Research and Innovation Project for College Graduates of
   Jiangsu Province [CXLX12-0706]; Priority Academic Program Development of
   Jiangsu Higher Education Institutions
FX This work was supported by National High Technology Research and
   Development Program 863 (2011AA050511), Qing Lan Project (2008-04),
   Jiangsu "333" Project (201041), Research and Innovation Project for
   College Graduates of Jiangsu Province (CXLX12-0706), and the Priority
   Academic Program Development of Jiangsu Higher Education Institutions.
NR 33
TC 0
Z9 0
PU BENTHAM SCIENCE PUBL LTD
PI SHARJAH
PA EXECUTIVE STE Y-2, PO BOX 7917, SAIF ZONE, 1200 BR SHARJAH, U ARAB
   EMIRATES
SN 1573-4137
J9 CURR NANOSCI
JI Curr. Nanosci.
PD JUN
PY 2013
VL 9
IS 3
BP 341
EP 345
PG 5
WC Biotechnology & Applied Microbiology; Nanoscience & Nanotechnology;
   Materials Science, Multidisciplinary
SC Biotechnology & Applied Microbiology; Science & Technology - Other
   Topics; Materials Science
GA 149PN
UT WOS:000319333400007
ER

PT J
AU Zhou, L
   You, R
   Tan, JJ
   Zachariah, MR
AF Zhou, Lei
   You, Rian
   Tan, Jiaojie
   Zachariah, Michael R.
TI Wavelength-Resolved UV Photoelectric Charging Dynamics of Nanoparticles:
   Comparison of Spheres and Aggregates
SO AEROSOL SCIENCE AND TECHNOLOGY
LA English
DT Article
ID TRANSITION REGIME; METAL PARTICLES; WORK FUNCTION; PHOTOEMISSION;
   OXIDATION; PHOTOIONIZATION; KINETICS; COPPER; CURVES; SILVER
AB The objective of this work is to understand the charging dynamics of metal nanoparticles under wavelength-selected UV irradiation, with a particular focus on the effect of particle structure on the quantum yield. We employed an ion mobility analysis technique to measure the size-resolved single charging efficiency of structure-controlled silver nanoparticles (spheres vs. aggregates) in the mobility diameter (D m) range of 10 approximate to 100nm. We found that the measured particle charging efficiency follows D 2 m dependence for both spherical and aggregate particles. Based on the measured charging efficiency and calculated particle photon absorption cross section, we are also able to determine the mobility size dependence of photoelectric quantum yield for both spheres and aggregates. The quantum yield of spheres is a constant for larger particles (50nm or larger) but significantly enhanced as particle size decreases. The quantum yield of aggregates is shown to be particle structure dependent and does not behave as a simple summation of individual primary particles. The aggregate particles have higher quantum yield compared with spheres of the same mobility size but is offset by the lower photon absorption cross section, and thus overall charging efficiency of aggregates is lower than spheres of the same mobility size. Copyright 2013 American Association for Aerosol Research
C1 [Zachariah, Michael R.] Univ Maryland, Dept Mech Engn, College Pk, MD 20742 USA.
   [Zachariah, Michael R.] Univ Maryland, Dept Chem & Biochem, College Pk, MD 20742 USA.
RP Zachariah, MR (reprint author), Univ Maryland, Dept Mech Engn, 2125 Martin Hall, College Pk, MD 20742 USA.
EM mrz@umd.edu
FU AFOSR-ARAA; Maryland NanoCenter; NispLab
FX This work was supported by AFOSR-ARAA funding. The authors acknowledge
   the support of the Maryland NanoCenter and its NispLab. The authors also
   want to thank Dr. George Mulholland for useful discussions.
NR 33
TC 0
Z9 0
PU TAYLOR & FRANCIS INC
PI PHILADELPHIA
PA 325 CHESTNUT ST, SUITE 800, PHILADELPHIA, PA 19106 USA
SN 0278-6826
J9 AEROSOL SCI TECH
JI Aerosol Sci. Technol.
PD JUN 1
PY 2013
VL 47
IS 6
BP 672
EP 680
DI 10.1080/02786826.2013.779630
PG 9
WC Engineering, Chemical; Environmental Sciences; Meteorology & Atmospheric
   Sciences
SC Engineering; Environmental Sciences & Ecology; Meteorology & Atmospheric
   Sciences
GA 122BQ
UT WOS:000317290600010
ER

PT J
AU Li, DQ
   Liu, MC
   Chen, JX
   Lan, J
   Huang, XB
   Wu, HY
AF Li, Duanqin
   Liu, Miaochang
   Chen, Jiuxi
   Lan, Jian
   Huang, Xiaobo
   Wu, Huayue
TI Synthesis and photoelectric properties of novel
   indeno[2,1-a]phenalene-based derivatives
SO DYES AND PIGMENTS
LA English
DT Article
DE Indeno[2,1-a]phenalene; Photoelectric properties; Fluorescence; Solvent
   effect; Solvent polarity sensor; pH sensor
ID INTRAMOLECULAR CHARGE-TRANSFER; PHOTOPHYSICAL PROPERTIES; CHEMICAL
   SENSORS; FLUORESCENT; RECOGNITION; CHEMOSENSORS; NAPHTHALENE; PROBES;
   OLIGOMERS; POLYMERS
AB A series of novel indeno[2,1-a]phenalene derivatives 4a-j including electron-donating or electron-withdrawing groups were prepared by Pd-catalyzed Sonogashira-Hagihara reaction of 7-iodo-12-phenylindeno[2,1-a]phenalene with various arylacetylene. Photoelectric properties of these compounds were investigated by UV-vis absorption and fluorescence. The fluorescent emission of 4d containing dimethyl amino group is correlated with solvent polarity and environmental acidity, which indicates that this kind of compound can be used as solvent polarity sensor and pH sensor. In addition, the band gaps of these indeno[2,1-a]phenalene derivatives can be tuned in the range 1.78-2.09 eV by using different substituted groups. These findings indicate that indeno[2,1-a]phenalene-based molecule can be developed as an excellent fluorophore for optoelectronic material applications. (c) 2013 Elsevier Ltd. All rights reserved.
C1 [Li, Duanqin; Liu, Miaochang; Chen, Jiuxi; Lan, Jian; Huang, Xiaobo; Wu, Huayue] Wenzhou Univ, Coll Chem & Mat Engn, Wenzhou 325035, Peoples R China.
RP Huang, XB (reprint author), Wenzhou Univ, Coll Chem & Mat Engn, Wenzhou 325035, Peoples R China.
EM xiaobhuang@wzu.edu.cn; huayuewu@wzu.edu.cn
FU National Natural Science Foundation of China [21204066]; Zhejiang
   Provincial Natural Science Foundation [Y4110141]; Commonweal Project of
   Science and Technology Department of Zhejiang Province [2012C23030,
   2011R09002-03]
FX This work was supported by the National Natural Science Foundation of
   China (No. 21204066), Zhejiang Provincial Natural Science Foundation
   (No. Y4110141) and Commonweal Project of Science and Technology
   Department of Zhejiang Province (No. 2012C23030 and 2011R09002-03).
NR 33
TC 0
Z9 0
PU ELSEVIER SCI LTD
PI OXFORD
PA THE BOULEVARD, LANGFORD LANE, KIDLINGTON, OXFORD OX5 1GB, OXON, ENGLAND
SN 0143-7208
J9 DYES PIGMENTS
JI Dyes Pigment.
PD JUN
PY 2013
VL 97
IS 3
BP 389
EP 396
DI 10.1016/j.dyepig.2013.01.012
PG 8
WC Chemistry, Applied; Engineering, Chemical; Materials Science, Textiles
SC Chemistry; Engineering; Materials Science
GA 118LN
UT WOS:000317027100001
ER

PT J
AU Lechtman, E
   Mashouf, S
   Chattopadhyay, N
   Keller, BM
   Lai, P
   Cai, Z
   Reilly, RM
   Pignol, JP
AF Lechtman, E.
   Mashouf, S.
   Chattopadhyay, N.
   Keller, B. M.
   Lai, P.
   Cai, Z.
   Reilly, R. M.
   Pignol, J-P
TI A Monte Carlo-based model of gold nanoparticle radiosensitization
   accounting for increased radiobiological effectiveness
SO PHYSICS IN MEDICINE AND BIOLOGY
LA English
DT Article
ID NANOSCALE ENERGY DEPOSITION; LOCAL EFFECT MODEL; TRACK-STRUCTURE; DOSE
   ENHANCEMENT; BIOLOGICAL CONSEQUENCES; RADIATION-THERAPY; LIQUID WATER;
   DNA-DAMAGE; IN-VITRO; CYTOTOXICITY
AB Radiosensitization using gold nanoparticles (AuNPs) has been shown to vary widely with cell line, irradiation energy, AuNP size, concentration and intracellular localization. We developed a Monte Carlo-based AuNP radiosensitization predictive model (ARP), which takes into account the detailed energy deposition at the nano-scale. This model was compared to experimental cell survival and macroscopic dose enhancement predictions. PC-3 prostate cancer cell survival was characterized after irradiation using a 300 kVp photon source with and without AuNPs present in the cell culture media. Detailed Monte Carlo simulations were conducted, producing individual tracks of photoelectric products escaping AuNPs and energy deposition was scored in nano-scale voxels in a model cell nucleus. Cell survival in our predictive model was calculated by integrating the radiation induced lethal event density over the nucleus volume. Experimental AuNP radiosensitization was observed with a sensitizer enhancement ratio (SER) of 1.21 +/- 0.13. SERs estimated using the ARP model and the macroscopic enhancement model were 1.20 +/- 0.12 and 1.07 +/- 0.10 respectively. In the hypothetical case of AuNPs localized within the nucleus, the ARP model predicted a SER of 1.29 +/- 0.13, demonstrating the influence of AuNP intracellular localization on radiosensitization.
C1 [Lechtman, E.; Mashouf, S.; Lai, P.; Pignol, J-P] Univ Toronto, Sunnybrook Hlth Sci Ctr, Dept Med Biophys, Toronto, ON M4N 3M5, Canada.
   [Chattopadhyay, N.; Cai, Z.; Reilly, R. M.] Univ Toronto, Leslie Dan Fac Pharm, Dept Pharmaceut Sci, Toronto, ON M5S 3M2, Canada.
   [Keller, B. M.; Pignol, J-P] Univ Toronto, Sunnybrook Odette Canc Ctr, Dept Radiat Oncol, Toronto, ON M4N 3M5, Canada.
   [Reilly, R. M.] Univ Hlth Network, Toronto Gen Res Inst, Toronto, ON M5G 2M9, Canada.
RP Pignol, JP (reprint author), Univ Toronto, Sunnybrook Hlth Sci Ctr, Dept Med Biophys, 2075 Bayview Ave, Toronto, ON M4N 3M5, Canada.
EM jean-philippe.pignol@sunnybrook.ca
FU Canadian Breast Cancer Research Alliance [019374]; Canadian Institute
   for Health Research Terry Fox New Frontiers Program Project in
   Ultrasound for Cancer Therapy
FX This research was supported by a grant from the Canadian Breast Cancer
   Research Alliance (grant 019374) and the Canadian Institute for Health
   Research Terry Fox New Frontiers Program Project in Ultrasound for
   Cancer Therapy.
NR 52
TC 5
Z9 5
PU IOP PUBLISHING LTD
PI BRISTOL
PA TEMPLE CIRCUS, TEMPLE WAY, BRISTOL BS1 6BE, ENGLAND
SN 0031-9155
J9 PHYS MED BIOL
JI Phys. Med. Biol.
PD MAY 21
PY 2013
VL 58
IS 10
BP 3075
EP 3087
DI 10.1088/0031-9155/58/10/3075
PG 13
WC Engineering, Biomedical; Radiology, Nuclear Medicine & Medical Imaging
SC Engineering; Radiology, Nuclear Medicine & Medical Imaging
GA 135FN
UT WOS:000318273800001
ER

PT J
AU Szaniawski, P
   Lindahl, J
   Torndahl, T
   Zimmermann, U
   Edoff, M
AF Szaniawski, P.
   Lindahl, J.
   Torndahl, T.
   Zimmermann, U.
   Edoff, M.
TI Light-enhanced reverse breakdown in Cu(In, Ga)Se-2 solar cells
SO THIN SOLID FILMS
LA English
DT Article; Proceedings Paper
CT Symposium B on Thin Film Chalcogenide Photovoltaic Materials of the 11th
   E-MRS Spring Meetings
CY MAY, 2012
CL Strasbourg, FRANCE
SP E MRS, Avancis, Solar Frontier
DE Copper indium gallium selenide (CIGS); Photoelectric properties; Reverse
   breakdown; Defects
AB Partial shading of solar modules can subject shaded cells to significant reverse bias, often large enough to force them into electrical breakdown, possibly resulting in irreversible damage. Therefore, better understanding of reverse current-voltage characteristics might lead to improvements in the design of solar modules. The focus of this study is the breakdown behavior of Cu(In, Ga)Se-2 (CIGS) cells in darkness and under illumination. Two series of CIGS cells were investigated, with CdS and Zn-Sn-O buffer layers of varying thickness. Electrical breakdown was found to be highly dependent on the buffer layer. Under blue illumination a remarkable decrease in breakdown voltage was observed for both buffer types. Metastable defects in the buffer/CIGS interface region are tentatively proposed as the source of this effect and tunnelling is suggested as the main mechanism responsible for breakdowns. (C) 2012 Elsevier B.V. All rights reserved.
C1 [Szaniawski, P.; Lindahl, J.; Torndahl, T.; Zimmermann, U.; Edoff, M.] Uppsala Univ, Angstrom Solar Ctr, SE-75121 Uppsala, Sweden.
RP Szaniawski, P (reprint author), Uppsala Univ, Angstrom Solar Ctr, Box 534, SE-75121 Uppsala, Sweden.
EM piotr.szaniawski@angstrom.uu.se
NR 9
TC 1
Z9 1
PU ELSEVIER SCIENCE SA
PI LAUSANNE
PA PO BOX 564, 1001 LAUSANNE, SWITZERLAND
SN 0040-6090
J9 THIN SOLID FILMS
JI Thin Solid Films
PD MAY 15
PY 2013
VL 535
BP 326
EP 330
DI 10.1016/j.tsf.2012.09.022
PG 5
WC Materials Science, Multidisciplinary; Materials Science, Coatings &
   Films; Physics, Applied; Physics, Condensed Matter
SC Materials Science; Physics
GA 144WW
UT WOS:000318973600073
ER

PT J
AU Mishra, A
   Chaterjee, S
   Krishnamoorthy, G
AF Mishra, Anasuya
   Chaterjee, Soumya
   Krishnamoorthy, G.
TI Intramolecular charge transfer emission of trans-2-[4
   '-(dimethylamino)styryl]benzimidazole: Effect of solvent and pH
SO JOURNAL OF PHOTOCHEMISTRY AND PHOTOBIOLOGY A-CHEMISTRY
LA English
DT Article
DE Solvatochromism; Push-pull styrene; Prototropic equilibrium;
   Styrylbenzimidazole
ID PUSH-PULL BUTADIENES; TRANSFER FLUORESCENCE; PHOTOELECTRIC CONVERSION;
   DUAL FLUORESCENCE; ELECTRON-TRANSFER; TRANSFER STATES; EXCITED-STATES;
   TICT; PHOTOISOMERIZATION; TEMPERATURE
AB The intramolecular charge transfer (ICT) exhibiting fluorophore trans-2[4'-(dimethylamino)styryl]benzimidazole (t-DMASBI) is synthesized and its spectral characteristics are investigated using absorption and fluorescence techniques. The solvatochromic studies reveal that the molecule is emitting from the locally excited state in non-polar and from an ICT state in polar solvents. Photoisomerization competes with fluorescence, and in viscous solvents restriction on twisting of olefinic bond increases the fluorescence. Theoretical calculations predict that t-DMASBI exists in two confomeric forms. trans-B conformer is more stable than trans-A. The cis isomer also exists as two conformers. However, the relative stability of conformer B further increased in cis isomer. The spectral characteristics of both the conformers of trans isomer are nearly same. The longest wavelength transition of trans isomer has pi pi* character and is due to HOMO-LUMO single excitation. The theoretical calculated excitation and emission energies of trans conformer differ very little from each other and are in excellent agreement with the absorption and fluorescence spectral maximum in cyclohexane. The prototropic study indicates that unlike other benzazole derivatives t-DMASBI forms only one kind of monocation upon protonation at benzimidazole nitrogen in water. But at lower pH the second protonation occurs at dimethylamino nitrogen to form dication. (C) 2013 Elsevier B.V. All rights reserved.
C1 [Mishra, Anasuya; Chaterjee, Soumya; Krishnamoorthy, G.] Indian Inst Technol Guwahati, Dept Chem, Gauhati 781039, India.
RP Krishnamoorthy, G (reprint author), Indian Inst Technol Guwahati, Dept Chem, Gauhati 781039, India.
EM gkrishna@iitg.ernet.in
FU Department of Science and Technology (DST), India; Council of Science
   and Industrial Research (CSIR), India
FX The authors are thankful to Department of Science and Technology (DST),
   India and Council of Science and Industrial Research (CSIR), India for
   the financial support.
NR 58
TC 0
Z9 0
PU ELSEVIER SCIENCE SA
PI LAUSANNE
PA PO BOX 564, 1001 LAUSANNE, SWITZERLAND
SN 1010-6030
J9 J PHOTOCH PHOTOBIO A
JI J. Photochem. Photobiol. A-Chem.
PD MAY 15
PY 2013
VL 260
BP 50
EP 58
DI 10.1016/j.jphotochem.2013.03.012
PG 9
WC Chemistry, Physical
SC Chemistry
GA 144SR
UT WOS:000318961200007
ER

PT J
AU Kheirandish, N
   Mortezaali, A
AF Kheirandish, N.
   Mortezaali, A.
TI Ultraviolet/visible photodiode of nanostructure Sn-doped ZnO/Si
   heterojunction
SO JOURNAL OF APPLIED PHYSICS
LA English
DT Article
ID ELECTRICAL-PROPERTIES; SI HETEROJUNCTIONS; SPRAY-PYROLYSIS; FILMS;
   PHOTORESPONSE; TEMPERATURE; DEPOSITION; NANOWIRES
AB Sn doped ZnO nanostructures deposited on Si substrate with (100) orientation by spray pyrolysis method at temperature 450 degrees C. Sn/Zn atomic ratio varies from 0% to 5%. The scanning electron microscope measurements showed that size of particles reduce with increasing the doping concentration. The X-ray diffraction analysis revealed formation of the wurtzite phase of ZnO. I-V curves of Sn doped ZnO/Si were investigated in dark and shows diode-like rectifying behavior. Among doped ZnO/Si, sample with atomic ratio of Sn/Zn = 5% is a good candidate to study photodiode properties in UV/visible range. Photoelectric effects have been observed under illumination monochromatic laser light with a wavelength of 325 nm and halogen lamp. Measurements demonstrate that the photodiode has high sensitivity and reproducibility to halogen light respect to laser light. (C) 2013 AIP Publishing LLC.
C1 [Kheirandish, N.; Mortezaali, A.] Alzahra Univ, Dept Phys, Tehran 1993893973, Iran.
RP Mortezaali, A (reprint author), Alzahra Univ, Dept Phys, Tehran 1993893973, Iran.
EM mortezaali@alzahra.ac.ir
NR 31
TC 0
Z9 0
PU AMER INST PHYSICS
PI MELVILLE
PA CIRCULATION & FULFILLMENT DIV, 2 HUNTINGTON QUADRANGLE, STE 1 N O 1,
   MELVILLE, NY 11747-4501 USA
SN 0021-8979
J9 J APPL PHYS
JI J. Appl. Phys.
PD MAY 14
PY 2013
VL 113
IS 18
AR 183103
DI 10.1063/1.4804330
PG 5
WC Physics, Applied
SC Physics
GA 149BX
UT WOS:000319294100003
ER

PT J
AU Niranjana, KM
   Badiger, NM
AF Niranjana, K. M.
   Badiger, N. M.
TI Determination of the K absorption edge energy of Ho in element and its
   compounds using the bremsstrahlung technique
SO JOURNAL OF PHYSICS B-ATOMIC MOLECULAR AND OPTICAL PHYSICS
LA English
DT Article
ID RAY-EMISSION SPECTRA; X-RAY; SPECTROSCOPY; SHIFTS; SULFUR; ALPHA; FE
AB The K shell binding energies of Ho in element and in compounds Ho2O3 and HoF3 have been measured for the first time by adopting a novel method. The method involves a weak beta source, an external bremsstrahlung (EB) converter, element and compound targets and a high-resolution HPGe detector coupled to a 16K multichannel analyser. A spectrum of continuous EB photons, produced by the interaction of beta particles from a Sr-90-Y-90 radioactive source with an iron foil, is allowed to pass through the element and compound targets of Ho. The spectrum of transmitted EB photons is measured with a high-resolution HPGe detector spectrometer. The transmitted spectrum shows a sudden drop in intensity at K shell binding energy of the target. Such a sudden drop, which is essentially due to the onset of the K shell photoelectric effect, has been used to determine the K shell binding energy of Ho in element. The K shell binding energies of Ho in Ho2O3 and HoF3 compounds have also been determined using the same technique. From these data, the chemical shift in the K shell binding energy has been measured. It is found to be positive for Ho2O3 and negative for HoF3, indicating the dependence of the chemical shift on the crystal structure.
C1 [Niranjana, K. M.; Badiger, N. M.] Karnatak Univ, Dept Phys, Dharwad 580003, Karnataka, India.
RP Niranjana, KM (reprint author), Karnatak Univ, Dept Phys, Dharwad 580003, Karnataka, India.
EM nagappa123@yahoo.co.in
FU BRNS; Board of Research in Nuclear Science (BRNS), BARC, Mumbai
FX The author NMB would like to thank the Board of Research in Nuclear
   Science (BRNS), BARC, Mumbai, for sanctioning the research project. KMN
   would like to thank BRNS for awarding Junior Research Fellowship (JRF)
   in the research project
NR 20
TC 1
Z9 1
PU IOP PUBLISHING LTD
PI BRISTOL
PA TEMPLE CIRCUS, TEMPLE WAY, BRISTOL BS1 6BE, ENGLAND
SN 0953-4075
J9 J PHYS B-AT MOL OPT
JI J. Phys. B-At. Mol. Opt. Phys.
PD MAY 14
PY 2013
VL 46
IS 9
AR 095006
DI 10.1088/0953-4075/46/9/095006
PG 5
WC Optics; Physics, Atomic, Molecular & Chemical
SC Optics; Physics
GA 132LW
UT WOS:000318070800006
ER

PT J
AU Yang, Y
   Cui, JR
   Yi, PF
   Xiao, S
   Guo, XY
AF Yang Ying
   Cui Jia-Rui
   Yi Peng-Fei
   Xiao Si
   Guo Xue-Yi
TI Effect of NiO Nanoparticles on Magnetic Quasi-Solid Dye-Sensitized Solar
   Cells
SO CHINESE JOURNAL OF INORGANIC CHEMISTRY
LA Chinese
DT Article
DE magnetic polymer electrolyte; dye-sensitized solar cell; NiO
   nanoparticles; ionic conductivity; electrochemical impedance
ID POLYMER ELECTROLYTES; REDOX ELECTROLYTE; LOW-COST; RECOMBINATION;
   EFFICIENCY; CONVERSION; BEHAVIOR; FILLERS; SIZE
AB A magnetic polymer electrolyte using agarose as polymer matrix, NMP as solvent and NiO nanoparticles as modifier was investigated and employed in the dye-sensitized solar cell (DSSC) in this paper. The influence of NiO nanoparticles content on magnetic polymer electrolyte was characterized by SEM and ionic conductivity test. The photovoltaic properties of the corresponding DSSCs with different concentrations of NiO nanoparticles were studied by photovoltaic performance tests and electrochemical impedance spectra (EIS). The results showed that the optimal concentration of NiO nanoparticles was 1.0wt%, in which concentration the surface morphology of the polymer electrolyte was smooth and this magnetic polymer electrolyte showed the maximum conductivity (2.43x10(-3)S.cm(-1)). The photoelectric efficiency and electron lifetime of DSSCs increased initially and then decreased with the increasing of the NiO nanoparticles content, the optimal photoelectric efficiency as well as the longest electron lifetime were achieved at the NiO nanoparticles content of 1.0wt%. At this optimal content, the photoelectric efficiency of DSSC was 1.63%, the voltage, current density and the filling factor of the DSSC was 0.57 AT, 5.8 mA.cm(-2) and 0.53, respectively.
C1 [Yang Ying; Cui Jia-Rui; Yi Peng-Fei; Guo Xue-Yi] Cent S Univ, Sch Met Sci & Engn, Changsha 410083, Hunan, Peoples R China.
   [Xiao Si] Cent S Univ, Dept Phys, Inst Super Microstruct & Ultrafast Proc, Changsha 410083, Hunan, Peoples R China.
RP Guo, XY (reprint author), Cent S Univ, Sch Met Sci & Engn, Changsha 410083, Hunan, Peoples R China.
EM xyguo@mail.csu.edu.cn
NR 35
TC 0
Z9 0
PU CHINESE CHEMICAL SOC
PI BEIJING
PA C/O DEPT INT AFFAIRS, SECRETARY OF CHEM SOC, PO BOX 2709, BEIJING
   100080, PEOPLES R CHINA
SN 1001-4861
J9 CHINESE J INORG CHEM
JI Chin. J. Inorg. Chem.
PD MAY 10
PY 2013
VL 29
IS 5
BP 1007
EP 1012
DI 10.3969/j.issn.1001-4861.2013.00.076
PG 6
WC Chemistry, Inorganic & Nuclear
SC Chemistry
GA 152PM
UT WOS:000319543600019
ER

PT J
AU Zhang, YL
   Liu, XJ
   Sun, Z
   An, Z
AF Zhang, Y. L.
   Liu, X. J.
   Sun, Z.
   An, Z.
TI Dynamics of exciton transfer in coupled polymer chains
SO JOURNAL OF CHEMICAL PHYSICS
LA English
DT Article
ID CONJUGATED POLYMERS; INTERCHAIN INTERACTIONS; CONDUCTING POLYMERS;
   POLARONS; ABSORPTION; OLIGOMERS; MODEL
AB The dynamics of singlet and triplet exciton transfer in coupled polymer chains are investigated within the Su-Schrieffer-Heeger+Pariser-Parr-Pople model including both electron-phonon (e-p) coupling and electron-electron (e-e) interactions, using a multi-configurational time-dependent Hartree-Fock dynamic method. In order to explain the processes involved, the effects of on-site and long-range e-e interactions on the locality of the singlet and triplet excitons are first investigated on an isolated chain. It is found that the locality of the singlet exciton decreases, while the locality of the triplet exciton increases with an increase in the on-site e-e interactions. On the other hand, an increase in the long-range e-e interaction results in a more localized singlet exciton and triplet exciton. In coupled polymer chains, we then quantitatively show the yields of singlet and triplet exciton transfer products under the same interchain coupling. It is found that the yield of singlet interchain excitons is much higher than that of triplet interchain excitons, that is to say, singlet exciton transfer is significantly easier than that for triplet excitons. This results from the fact that the singlet exciton is more delocalized than the triplet exciton. In addition, hopping of electrons with opposite spins between the coupled chains can facilitate the transfer of singlet excitons. The results are of great significance for understanding the photoelectric conversion process and developing high-power organic optoelectronic applications. (C) 2013 AIP Publishing LLC.
C1 [Zhang, Y. L.; Liu, X. J.; Sun, Z.; An, Z.] Hebei Normal Univ, Coll Phys, Hebei Adv Thin Films Lab, Shijiazhuang 050024, Peoples R China.
RP Zhang, YL (reprint author), Hebei Normal Univ, Coll Phys, Hebei Adv Thin Films Lab, Shijiazhuang 050024, Peoples R China.
EM zan@hebtu.edu.cn
FU National Natural Science Foundation of China [11074064]; Natural Science
   Fund of Hebei Province of China [A2012205045]
FX Supported by the National Natural Science Foundation of China (Grant No.
   11074064), and the Natural Science Fund of Hebei Province of China
   (Grant No. A2012205045). The authors wish to thank Professor N. E.
   Davison for helpful discussions.
NR 24
TC 0
Z9 0
PU AMER INST PHYSICS
PI MELVILLE
PA CIRCULATION & FULFILLMENT DIV, 2 HUNTINGTON QUADRANGLE, STE 1 N O 1,
   MELVILLE, NY 11747-4501 USA
SN 0021-9606
J9 J CHEM PHYS
JI J. Chem. Phys.
PD MAY 7
PY 2013
VL 138
IS 17
AR 174906
DI 10.1063/1.4803163
PG 6
WC Physics, Atomic, Molecular & Chemical
SC Physics
GA 149AE
UT WOS:000319289600053
ER

PT J
AU Park, S
   Choi, GR
   Kim, YC
   Lee, JC
   Lee, JH
AF Park, Sung
   Choi, Gil Rak
   Kim, Youn Cheol
   Lee, Jae Chun
   Lee, Ju Hyeon
TI Effect of Solution Combusted TiO2 Nanopowder Within Commercial BaTiO3
   Dielectric Layer on the Photoelectric Properties for AC Powder
   Electroluminescence Devices
SO JOURNAL OF NANOSCIENCE AND NANOTECHNOLOGY
LA English
DT Article; Proceedings Paper
CT 1st International Conference on Advanced Electromaterials (ICAE)
CY NOV 07-10, 2011
CL Jeju, SOUTH KOREA
SP Korean Inst Elect & Elect Mat Engineers (KIEEME)
DE Solution Combustion Method; TiO2 Nanopowder; Dielectric Layer; AC Powder
   EL Device; Power Consumption
ID RECOVERY
AB A unique synthesis method was developed, which is called solution combustion method (SCM). TiO2 nanopowder was synthesized by this method. This SCM TiO2 nanopowder (similar to 35 nm) was added to the dielectric layer of AC powder electroluminescence (EL) device. The dielectric layer was made of commercial BaTiO3 powder (similar to 1.2 mu m) and binding polymer. 0, 5, 10 and 15 wt% of SCM TiO2 nanopowder was added to the dielectric layer during fabrication of AC powder EL device respectively. Dielectric constant of these four kinds of dielectric layers was measured. The brightness and current density of AC powder EL device were also measured. When 10 wt% of SCM TiO2 nanopowder was added, dielectric constant and brightness were increased by 30% and 101% respectively. Furthermore, the current density was decreased by 71%. This means that the brightness was double and the power consumption was one third.
C1 [Park, Sung; Choi, Gil Rak; Lee, Jae Chun] Myongji Univ, Dept Mat Sci & Engn, Yongin 449728, South Korea.
   [Kim, Youn Cheol] Kongju Natl Univ, Div Adv Mat Engn, Cheonan 330717, South Korea.
   [Lee, Ju Hyeon] Sun Moon Univ, Dept Ind & Management Engn, Asan 336708, South Korea.
RP Park, S (reprint author), Myongji Univ, Dept Mat Sci & Engn, Yongin 449728, South Korea.
NR 9
TC 0
Z9 0
PU AMER SCIENTIFIC PUBLISHERS
PI VALENCIA
PA 26650 THE OLD RD, STE 208, VALENCIA, CA 91381-0751 USA
SN 1533-4880
J9 J NANOSCI NANOTECHNO
JI J. Nanosci. Nanotechnol.
PD MAY
PY 2013
VL 13
IS 5
BP 3437
EP 3440
DI 10.1166/jnn.2013.7256
PG 4
WC Chemistry, Multidisciplinary; Nanoscience & Nanotechnology; Materials
   Science, Multidisciplinary; Physics, Applied; Physics, Condensed Matter
SC Chemistry; Science & Technology - Other Topics; Materials Science;
   Physics
GA 158EW
UT WOS:000319953300048
ER

PT J
AU Vashchenko, EV
   Gladskikh, IA
   Przhibel'skii, SG
   Khromov, VV
   Vartanyan, TA
AF Vashchenko, E. V.
   Gladskikh, I. A.
   Przhibel'skii, S. G.
   Khromov, V. V.
   Vartanyan, T. A.
TI Conductivity and photoconductivity of granular silver films on a
   sapphire substrate
SO JOURNAL OF OPTICAL TECHNOLOGY
LA English
DT Article
ID SURFACE
AB The photoelectric properties of a high-resistance silver film on sapphire, consisting of granules 15-20 nm across with the same intervals between them, have been investigated. The ohmic conductivity of the film increased with temperature. Photoconductivity is detected in the film when optical radiation with wavelengths up to the red limit of the photoelectric effect acts on it. A sign change of the photocurrent is detected in the photoconductivity spectrum when the current through the film increases under the action of radiation with wavelength less than 460 nm, whereas it decreases when the wavelength is greater than 460 nm. A conductivity and photoconductivity model is proposed that is based on doping of the dielectric substrate due to the metallic nanoparticles placed on it and the motion of electrons over traps in the substrate. The position of the bottom of the conduction band of the dielectric relative to the Fermi level for silver is calculated in terms of the model. (C) 2013 Optical Society of America.
C1 [Vashchenko, E. V.; Gladskikh, I. A.; Przhibel'skii, S. G.; Khromov, V. V.; Vartanyan, T. A.] St Petersburg Natl Res Univ Informat Technol Mech, Ctr Opt Informat Technol, St Petersburg, Russia.
RP Vashchenko, EV (reprint author), St Petersburg Natl Res Univ Informat Technol Mech, Ctr Opt Informat Technol, St Petersburg, Russia.
EM ev.vaschenko@gmail.com
FU Russian Foundation for Basic Research [12-02-31922]
FX This work was carried out with the support of a grant for students and
   graduate students of institutions of higher education and academic
   institutes located on the territory of St. Petersburg (2011) and Grant
   12-02-31922 of the Russian Foundation for Basic Research.
NR 18
TC 0
Z9 0
PU OPTICAL SOC AMER
PI WASHINGTON
PA 2010 MASSACHUSETTS AVE NW, WASHINGTON, DC 20036 USA
SN 1070-9762
EI 1091-0786
J9 J OPT TECHNOL+
JI J. Opt. Technol.
PD MAY
PY 2013
VL 80
IS 5
BP 263
EP 268
DI 10.1364/JOT.80.000263
PG 6
WC Optics
SC Optics
GA 157PI
UT WOS:000319910800001
ER

PT J
AU Ang, LK
   Pant, M
AF Ang, L. K.
   Pant, M.
TI Generalized model for ultrafast laser induced electron emission from a
   metal tip
SO PHYSICS OF PLASMAS
LA English
DT Article
ID PHOTOELECTRIC-EMISSION; FIELD; PHOTOEMISSION
AB In this paper, we will present a brief review of the recently developed non-equilibrium heating and time dependent tunneling model to study the dynamic processes in using an ultrafast laser to induce electron emission from a metallic tip ranging from the multiphoton to the optical tunneling regime. Due to the short time scale of the ultrafast laser pulse, the lattice is found to be in a non-equilibrium condition and a single temperature model is no longer valid. The ultrafast laser heating enhances the electron emission through both the multiphoton and optical tunneling processes rather than over-barrier emission due to thermal heating. The paper is focused on the methodology of how these two effects (non-equilibrium heating and time-dependent tunneling) are combined in a self-consistent model. The model shows a smooth transition of the emitted charge as a function of laser field, ranging from the multiphoton emission regime at low laser field to the optical tunneling regime at high laser field. The paper will conclude with some discussion of future work. (C) 2013 AIP Publishing LLC.
C1 [Ang, L. K.; Pant, M.] Singapore Univ Technol & Design, Singapore 138682, Singapore.
   [Ang, L. K.] Nanyang Technol Univ, Sch Elect & Elect Engn, Singapore 639798, Singapore.
RP Ang, LK (reprint author), Singapore Univ Technol & Design, Singapore 138682, Singapore.
EM ricky_ang@sutd.edu.sg
FU Singapore MOE grant [2008-T2-01-033]; SUTD [SRG EPD 2011 014]; SUTD-MIT
   IDC grant [IDG21200106, IDD21200103]; USA AFOSR-AOARD grant [11-4069];
   USA ONR-Global grant [N62909-10-1-7135]
FX This work was supported by Singapore MOE grant (2008-T2-01-033), SUTD
   (SRG EPD 2011 014) and SUTD-MIT IDC grant (IDG21200106 and IDD21200103).
   L. K. Ang would like to acknowledge the support of USA AFOSR-AOARD grant
   (11-4069) and USA ONR-Global grant (N62909-10-1-7135).
NR 31
TC 2
Z9 2
PU AMER INST PHYSICS
PI MELVILLE
PA CIRCULATION & FULFILLMENT DIV, 2 HUNTINGTON QUADRANGLE, STE 1 N O 1,
   MELVILLE, NY 11747-4501 USA
SN 1070-664X
J9 PHYS PLASMAS
JI Phys. Plasmas
PD MAY
PY 2013
VL 20
IS 5
AR 056705
DI 10.1063/1.4803086
PG 6
WC Physics, Fluids & Plasmas
SC Physics
GA 158UU
UT WOS:000320000000116
ER

PT J
AU Lebouteiller, V
   Heap, S
   Hubeny, I
   Kunth, D
AF Lebouteiller, V.
   Heap, S.
   Hubeny, I.
   Kunth, D.
TI Chemical enrichment and physical conditions in I Zw 18
SO ASTRONOMY & ASTROPHYSICS
LA English
DT Article
DE galaxies: abundances; HII regions; galaxies: individual: I Zw 18;
   galaxies: ISM; galaxies: star formation; galaxies: evolution
ID COMPACT DWARF GALAXIES; HUBBLE-SPACE-TELESCOPE; LY-ALPHA SYSTEMS;
   SPECTROSCOPIC-EXPLORER OBSERVATIONS; BLANKETED MODEL ATMOSPHERES;
   TRIGGERED STAR-FORMATION; DIGITAL SKY SURVEY; POLYCYCLIC
   AROMATIC-HYDROCARBONS; DIFFUSE INTERSTELLAR-MEDIUM; GIANT MOLECULAR
   CLOUDS
AB Context. Low-metallicity star-forming dwarf galaxies are prime targets to understand the chemical enrichment of the interstellar medium. The H I region contains the bulk of the mass in blue compact dwarfs, and it provides important constraints on the dispersal and mixing of heavy elements released by successive star-formation episodes. The metallicity of the H I region is also a critical parameter to investigate the future star-formation history, as metals provide most of the gas cooling that will facilitate and sustain star formation.
   Aims. Our primary objective is to study the enrichment of the H I region and the interplay between star-formation history and metallicity evolution. Our secondary objective is to constrain the spatial-and time-scales over which the H I and H I I regions are enriched, and the mass range of stars responsible for the heavy element production. Finally, we aim to examine the gas heating and cooling mechanisms in the H I region.
   Methods. We observed the most metal-poor star-forming galaxy in the Local Universe, I Zw 18, with the Cosmic Origin Spectrograph onboard Hubble. The abundances in the neutral gas are derived from far-ultraviolet absorption-lines (H I, C II, C II*, N I, O I, ... ) and are compared to the abundances in the H II region. Models are constructed to calculate the ionization structure and the thermal processes. We investigate the gas cooling in the H I region through physical diagnostics drawn from the fine-structure level of C+.
   Results. We find that H I region abundances are lower by a factor of similar to 2 as compared to the H II region. There is no differential depletion on dust between the H I and H II region. Using sulfur as a metallicity tracer, we calculate a metallicity of 1/46 Z(circle dot) (vs. 1/31 Z(circle dot) in the H II region). From the study of the C/O, [O/Fe], and N/O abundance ratios, we propose that C, N, O, and Fe are mainly produced in massive stars. We argue that the H I envelope may contain pockets of pristine gas with a metallicity essentially null. Finally, we derive the physical conditions in the H I region by investigating the C II* absorption line. The cooling rate derived from C II* is consistent with collisions with H-0 atoms in the diffuse neutral gas. We calculate the star-formation rate from the C II* cooling rate assuming that photoelectric effect on dust is the dominant gas heating mechanism. Our determination is in good agreement with the values in the literature if we assume a low dust-to-gas ratio (similar to 2000 times lower than the Milky Way value).
C1 [Lebouteiller, V.] Univ Paris Diderot, Lab AIM, Serv Astrophys, CEA,DSM,CNRS,DAPNIA,CEA Saclay, F-91191 Gif Sur Yvette, France.
   [Heap, S.] NASA, Lab Astron & Solar Phys, Goddard Space Flight Ctr, Greenbelt, MD 20771 USA.
   [Hubeny, I.] Univ Arizona, Dept Astron, Tucson, AZ 85721 USA.
   [Hubeny, I.] Univ Arizona, Steward Observ, Tucson, AZ 85721 USA.
   [Kunth, D.] Inst Astrophys, F-75014 Paris, France.
RP Lebouteiller, V (reprint author), Univ Paris Diderot, Lab AIM, Serv Astrophys, CEA,DSM,CNRS,DAPNIA,CEA Saclay, Bat 709, F-91191 Gif Sur Yvette, France.
EM vianney.lebouteiller@cea.fr
FU CEA/Marie Curie Eurotalents fellowship; NASA [NAS5-26555]; NASA Cosmic
   Origins Spectrograph program at the University of Colorado, Boulder
FX V.L. is supported by a CEA/Marie Curie Eurotalents fellowship. We would
   like to thank Aurelie Remy for the Herschel dust mass measurements.
   Based on observations obtained with the NASA/ESA Hubble Space Telescope,
   which is operated by the Association of Universities for Research in
   Astronomy, Inc., under NASA contract NAS5-26555. S. R. H. and I. H.
   gratefully acknowledge support by the NASA Cosmic Origins Spectrograph
   program at the University of Colorado, Boulder.
NR 149
TC 7
Z9 7
PU EDP SCIENCES S A
PI LES ULIS CEDEX A
PA 17, AVE DU HOGGAR, PA COURTABOEUF, BP 112, F-91944 LES ULIS CEDEX A,
   FRANCE
SN 0004-6361
J9 ASTRON ASTROPHYS
JI Astron. Astrophys.
PD MAY
PY 2013
VL 553
AR A16
DI 10.1051/0004-6361/201220948
PG 32
WC Astronomy & Astrophysics
SC Astronomy & Astrophysics
GA 156YA
UT WOS:000319858700016
ER

PT J
AU Kamibayashi, M
   Kofuji, N
   Mori, M
   Negishi, N
AF Kamibayashi, Masami
   Kofuji, Naoyuki
   Mori, Masahito
   Negishi, Nobuyuki
TI Negative Impact of Etched Si Area on Selectivity and Positive Impact of
   Photoelectric Current on Etched Profile in Gate Etching with Different
   Wafer Bias Frequencies
SO JAPANESE JOURNAL OF APPLIED PHYSICS
LA English
DT Article
ID VACUUM-ULTRAVIOLET RADIATION; HIGH-DENSITY PLASMAS; ENERGY-DISTRIBUTION;
   CHARGE; DAMAGE; DEPOSITION; CONDUCTIVITY; DISCHARGES; UNIFORMITY; FILM
AB The effect of wafer-bias frequency on the dummy-gate fabrication of fin-shaped field-effect transistor (Fin-FET) was investigated. The clear difference in the selectivity of polycrystalline silicon to SiO2 between 400 kHz and 13.56 MHz decreased when the etched Si area increased. On the other hand, a higher frequency increased such selectivity when Si area decreased. These results can be explained by the effect of by-product deposition. As for the etched profile, the amount of side etching was much larger at 13.56 MHz than at 400 kHz. It was reported that this phenomenon is caused by local charging. It was also suggested that the charging should be suppressed by reducing the ratio of ion saturation current to photoelectric current. Therefore, in this study, we investigated the effect of such current ratio on side etching. The result confirmed that a reduction in current ratio induced by increasing gas pressure decreases the amount of side etching. (C) 2013 The Japan Society of Applied Physics
C1 [Kamibayashi, Masami; Kofuji, Naoyuki; Negishi, Nobuyuki] Hitachi Ltd, Cent Res Lab, Kokubunji, Tokyo 1858601, Japan.
   [Mori, Masahito] Hitachi High Technol Corp, Semicond Mfg Equipment Div, Minato Ku, Tokyo 1058717, Japan.
RP Kamibayashi, M (reprint author), Hitachi Ltd, Cent Res Lab, Kokubunji, Tokyo 1858601, Japan.
NR 33
TC 0
Z9 0
PU JAPAN SOC APPLIED PHYSICS
PI TOKYO
PA KUDAN-KITA BUILDING 5TH FLOOR, 1-12-3 KUDAN-KITA, CHIYODA-KU, TOKYO,
   102-0073, JAPAN
SN 0021-4922
J9 JPN J APPL PHYS
JI Jpn. J. Appl. Phys.
PD MAY
PY 2013
VL 52
IS 5
SI SI
DI 10.7567/JJAP.52.05EB04
PN 3
PG 10
WC Physics, Applied
SC Physics
GA 158VY
UT WOS:000320003100007
ER

PT J
AU Song, P
   Jiang, C
AF Song, Pei
   Jiang, Chun
TI Application of Ce3+ single-doped complexes as solar spectral
   downshifters for enhancing photoelectric conversion efficiencies of
   a-Si-based solar cells
SO JOURNAL OF OPTICS
LA English
DT Article
DE nc-Si: H and a-Si: H solar cells; rare-earth-doped complexes; spectral
   downshifting; numerical modeling
ID DOWN-CONVERSION; PERFORMANCE; CONVERTERS; LAYERS; LUMINESCENCE; CRYSTAL;
   YAG
AB The effect on photoelectric conversion efficiency of an a-Si-based solar cell by applying a solar spectral downshifter of rare earth ion Ce3+ single-doped complexes including yttrium aluminum garnet Y3Al5O12 single crystals, nanostructured ceramics, microstructured ceramics and B2O3-SiO2-Gd2O3-BaO glass is studied. The photoluminescence excitation spectra in the region 360-460 nm convert effectively into photoluminescence emission spectra in the region 450-550 nm where a-Si-based solar cells exhibit a higher spectral response. When these Ce3+ single-doped complexes are placed on the top of an a-Si-based solar cell as precursors for solar spectral downshifting, theoretical relative photoelectric conversion efficiencies of nc-Si: H and a-Si: H solar cells approach 1.09-1.13 and 1.04-1.07, respectively, by means of AMPS-1D numerical modeling, potentially benefiting an a-Si-based solar cell with a photoelectric efficiency improvement.
C1 [Song, Pei; Jiang, Chun] Shanghai Jiao Tong Univ, State Key Lab Adv Opt Commun Syst & Network, Shanghai 200240, Peoples R China.
RP Song, P (reprint author), Shanghai Jiao Tong Univ, State Key Lab Adv Opt Commun Syst & Network, Shanghai 200240, Peoples R China.
EM cjiang@sjtu.edu.cn
FU National Natural Science Foundation of China [61177056]; Shanghai
   Pujiang Program
FX This work was financially supported by the National Natural Science
   Foundation of China (Grant No 61177056) and sponsored by Shanghai
   Pujiang Program.
NR 23
TC 0
Z9 0
PU IOP PUBLISHING LTD
PI BRISTOL
PA TEMPLE CIRCUS, TEMPLE WAY, BRISTOL BS1 6BE, ENGLAND
SN 2040-8978
J9 J OPTICS-UK
JI J. Opt.
PD MAY
PY 2013
VL 15
IS 5
AR 055004
DI 10.1088/2040-8978/15/5/055004
PG 7
WC Optics
SC Optics
GA 152TZ
UT WOS:000319555500006
ER

PT J
AU Sun, YF
   Yang, JH
   Yang, LL
   Cao, J
   Zhang, ZQ
   Wang, Z
   Song, H
AF Sun, Yunfei
   Yang, Jinghai
   Yang, Lili
   Cao, Jian
   Zhang, Zhiqiang
   Wang, Zhe
   Song, Hang
TI ZnS:Mn2+ nanoparticles as compact layer to enhance the conversion
   efficiency of CdS QD-sensitized solar cells
SO MATERIALS LETTERS
LA English
DT Article
DE Nanoparticles; Semiconductors; Energy level; CdS solar cell
ID ZNO NANORODS; ELECTROLYTE
AB The CdS quantum dots sensitized ZnO nanorods solar cells with ZnS:Mn2+ nanoparticles as compact layer were fabricated. The effects of Mn2+ doping concentration on the photovoltaic performance of ZnO/ZnS:Mn2+ photoanode were investigated. Besides the suppression of the back transfer of photoelectrons by ZnS:Mn2+ compact layer, with the increase of Mn2+ doping concentration, the energy level of conduction band of ZnS:Mn2+ nanoparticles turned lower, which is beneficial for the charge transfer from the conduction band of CdS. Thus, the photoelectric conversion efficiency of the cell with ZnS:Mn2+ (5%) exhibited similar to 3.6 folds increments of as-synthesized bare ZnO solar cell. (C) 2013 Elsevier B.V. All rights reserved.
C1 [Sun, Yunfei; Song, Hang] Chinese Acad Sci, Changchun Inst Opt Fine Mech & Phys, State Key Lab Luminescence & Applicat, Changchun 130033, Peoples R China.
   [Sun, Yunfei] Chinese Acad Sci, Grad Sch, Beijing 100049, Peoples R China.
   [Yang, Jinghai; Yang, Lili; Cao, Jian; Zhang, Zhiqiang; Wang, Zhe] Jilin Normal Univ, Inst Condensed State Phys, Siping 136000, Peoples R China.
RP Yang, JH (reprint author), Jilin Normal Univ, Inst Condensed State Phys, Siping 136000, Peoples R China.
EM jhyang1@jlnu.edu.cn
FU National Natural Science Foundation of China [11204104, 11254001,
   61178074, 61008051]; Development of Science and Technology of Jilin
   province [20110415, 201115219, 20100113]
FX The authors acknowledge financial support from National Natural Science
   Foundation of China (Grant Nos. 11204104, 11254001, 61178074 and
   61008051), Program for the Development of Science and Technology of
   Jilin province (Item Nos. 20110415, 201115219 and 20100113).
NR 17
TC 2
Z9 2
PU ELSEVIER SCIENCE BV
PI AMSTERDAM
PA PO BOX 211, 1000 AE AMSTERDAM, NETHERLANDS
SN 0167-577X
J9 MATER LETT
JI Mater. Lett.
PD MAY 1
PY 2013
VL 98
BP 226
EP 229
DI 10.1016/j.matlet2013.02.026
PG 4
WC Materials Science, Multidisciplinary; Physics, Applied
SC Materials Science; Physics
GA 159WP
UT WOS:000320078300060
ER

PT J
AU Yan, WP
   Wang, DJ
   Chen, LP
   Lu, YC
   Xie, TF
   Lin, YH
AF Yan Wei-Ping
   Wang De-Jun
   Chen Li-Ping
   Lu Yong-Chun
   Xie Teng-Feng
   Lin Yan-Hong
TI Properties and Photoelectrocatalytic Activity of In2O3-Sensitized ZnO
   Nanorod Array
SO ACTA PHYSICO-CHIMICA SINICA
LA Chinese
DT Article
DE In2O3-sensitized ZnO; Nanorod array; Photocurrent density-potential;
   Photocurrent; On-off illumination; Surface photovoltage; Visible-light
   photoelectrocatalytic activity
ID VISIBLE-LIGHT; PHOTOELECTRIC PROPERTIES; NANOTUBE ARRAYS; THIN-FILMS;
   PERFORMANCE; WATER; TIO2; PHOTOCATALYST; DEGRADATION; LAYERS
AB In2O3-sensitized ZnO nanorod array films were prepared in a two-step aqueous process on fluorine-doped tin oxide (FTO) substrates. Field emission scanning electron microscopy (FESEM), energy-dispersive X-ray spectroscopy (EDX), X-ray diffraction (XRD), field-induced surface photovoltage (FISPV), and UV-Vis diffuse reflectance spectroscopy (UV-Vis DRS) were used to characterize films. The influence of In2O3 content on the transfer characteristics of photoinduced charge carriers is discussed based on photovoltage response. The photoelectrocatalytic degradation efficiency of In2O3-sensitized ZnO nanorod array films was monitored using UV-Vis spectrometer. The photoelectrocatalytic activity of ZnO nanorod array and In2O3-sensitized ZnO nanorod array were evaluated from the degradation efficiency of rhodamine B (RhB). The effect of the In2O3-sensitized ZnO heterostructure on photoinduced electrons was investigated using the electrochemical workstation and the relationship between the photoinduced electron behavior and the photoelectrocatalytic process. Aqueous RhB was more efficiently degraded by the In2O3-sensitized ZnO nanorod array (visible light, applied bias voltage, 2 h), and the efficiency of the In2O3-sensitized array (95%) was 1.4 times higher than that of pure ZnO.
C1 [Yan Wei-Ping; Wang De-Jun; Chen Li-Ping; Lu Yong-Chun; Xie Teng-Feng; Lin Yan-Hong] Jilin Univ, Coll Chem, Changchun 130012, Peoples R China.
RP Lin, YH (reprint author), Jilin Univ, Coll Chem, Changchun 130012, Peoples R China.
EM linyh@jlu.edu.cn
RI Wang, De Jun/J-1270-2014
FU National Natural Science Foundation of China [21173103, 51172090];
   Science and Technology Developing Funding of Jilin Province, China
   [201115012]; Graduate Innovation Fund of Jilin University, China
   [20121046]
FX The project was supported by the National Natural Science Foundation of
   China (21173103, 51172090), Science and Technology Developing Funding of
   Jilin Province, China (201115012), and Graduate Innovation Fund of Jilin
   University, China (20121046).
NR 25
TC 0
Z9 0
PU PEKING UNIV PRESS
PI BEIJING
PA PEKING UNIV, CHEMISTRY BUILDING, BEIJING 100871, PEOPLES R CHINA
SN 1000-6818
J9 ACTA PHYS-CHIM SIN
JI Acta Phys.-Chim. Sin.
PD MAY
PY 2013
VL 29
IS 5
BP 1021
EP 1027
DI 10.3866/PKU.WHXB201303043
PG 7
WC Chemistry, Physical
SC Chemistry
GA 148RT
UT WOS:000319265500018
ER

PT J
AU Jin, J
   Xu, XT
   Li, D
   Han, X
   Li, L
   Chi, YX
   Niu, SY
   Zhang, GN
AF Jin, Jing
   Xu, Xiao-Ting
   Li, Dan
   Han, Xiao
   Li, Lei
   Chi, Yu-Xian
   Niu, Shu-Yun
   Zhang, Guang-Ning
TI Preparation and surface photoelectric properties of Fe(II/III) complexes
SO SOLID STATE SCIENCES
LA English
DT Article
DE Fe(II/III) complex; Preparation; Crystal structure; Surface
   photoelectric property
ID DFT CALCULATIONS; SPIN-CROSSOVER; FE; EPR; COORDINATION; IRON(III);
   SPECTROSCOPY; BEHAVIOR
AB Four Fe(II/III) supramolecules, {[Fe(Hpdc)(2)(H2O)(2)]center dot 2H(2)O} (1), [Fe(HImbc)(2)(H2O)(2)] (2), [Fe(Phen)(2)(CN)(2)]center dot CH3CH2OH center dot 2H(2)O (3), K[Fe(tp)(2)]center dot SO4 (4) (H(2)pdc = 2,5-Pyridinedicarboxylic acid, H(2)Imbc = 4,5-Imidazoledicarboxylic acid, phen = 1,10-phenanthroline, tp(-) = poly(pyrazolyl)borate), were synthesized by hydrothermal and room temperature stirring methods. They were characterized by single crystal X-ray diffraction, surface photovoltage spectroscopy (SPS), field-induced surface photovoltage spectroscopy (FISPS), electron paramagnetic resonance (EPR), UV-Vis absorption spectra (UV-Vis), infrared spectra (IR) and element analysis. The structural analyses indicate that complex (1) is a supramolecule with 2D structure connected by hydrogen bonds. Complex (2) is a supramolecule with hydrogen-bonded 3D structure. Complexes (3) and (4) are both 1D supramolecules connected by hydrogen bonds. The electronic state of central metal Fe(II) ions in complexes (1) and (2) is d(6) with FeN2O4 coordination mode, lying in weaker distorted octahedral field. The electronic state of Fe(II) ion in complex (3) is d(6) with Fe(CN)(2)N-4 mode in the strong distorted octahedral field. The electronic state of Fe(III) ion in complex (4) is d(5) with FeN6 mode, lying in the strong octahedral field. The micro-environment of Fe(II/III) ions in the four complexes is further investigated by EPR. The SPS of four complexes all exhibit photovoltage responses in the range of 300-700 nm. This indicates that they all possess certain photoelectric conversion capability. The effects of component, structure, type of ligands of the complexes, valence state and coordination micro-environment of the central metal ions on the SPS were discussed. Furthermore, the SPS and UV-Vis absorption spectra were interrelated. (C) 2013 Elsevier Masson SAS. All rights reserved.
C1 [Jin, Jing; Xu, Xiao-Ting; Li, Dan; Han, Xiao; Li, Lei; Chi, Yu-Xian; Niu, Shu-Yun] Liaoning Normal Univ, Sch Chem & Chem Engn, Dalian 116029, Peoples R China.
   [Zhang, Guang-Ning] Liaoning Normal Univ, Inst Chem Functionalized Mat, Dalian 116029, Peoples R China.
RP Niu, SY (reprint author), Liaoning Normal Univ, Sch Chem & Chem Engn, Dalian 116029, Peoples R China.
EM syniu@sohu.com
FU National Natural Science Foundation of China [21133005]; Educational
   Foundation of Liaoning Province in China [L2011193]
FX The research was supported by the National Natural Science Foundation of
   China (No. 21133005) and the Educational Foundation of Liaoning Province
   in China (No. L2011193).
NR 24
TC 0
Z9 0
PU ELSEVIER SCIENCE BV
PI AMSTERDAM
PA PO BOX 211, 1000 AE AMSTERDAM, NETHERLANDS
SN 1293-2558
J9 SOLID STATE SCI
JI Solid State Sci.
PD MAY
PY 2013
VL 19
BP 73
EP 79
DI 10.1016/j.solidstatesciences.2013.02.010
PG 7
WC Chemistry, Inorganic & Nuclear; Chemistry, Physical; Physics, Condensed
   Matter
SC Chemistry; Physics
GA 136RB
UT WOS:000318380000013
ER

PT J
AU Hou, GL
   Peng, ZJ
   Tian, Y
   Zhang, HC
   Jiang, L
AF Hou GuangLei
   Peng ZhiJian
   Tian Ye
   Zhang HuaCheng
   Jiang Lei
TI Applications of polymer single nanochannels in biosensors
SO CHINESE SCIENCE BULLETIN
LA English
DT Review
DE polymer; single; nanochannels; biosensors; ion track-etching
ID PHOTOELECTRIC-CONVERSION SYSTEMS; ION-TRANSPORT SELECTIVITY; CONICAL
   NANOPORE SENSOR; NANOTUBULE MEMBRANES; SYNTHETIC NANOPORES;
   NUCLEIC-ACID; CHANNELS; IDENTIFICATION; MOLECULES; LIGHT
AB There are many elaborate masterpieces exist in natural world. Learning from nature, people developed serial intelligent biomimetic devices. Biomimetic smart nanochannels received widespread attention for mimicking biological processes in bodies. Excellent stability, tailorable surface characteristics and nano-size effects rend polymer single nanochannel an ideal candidate for constructing sensitive and reproducible biosensors. Nanochannels are responsive for special analytes while appropriate recognition elements are modified in channels wall. In this review, we summarized recent works in contructing biosensors that are using polymer single nanochannels for detecting various analytes.
C1 [Hou GuangLei; Peng ZhiJian] China Univ Geosci, Sch Engn & Technol, Beijing 100083, Peoples R China.
   [Tian Ye; Zhang HuaCheng; Jiang Lei] Chinese Acad Sci, Inst Chem, BNLMS, Beijing 100190, Peoples R China.
RP Peng, ZJ (reprint author), China Univ Geosci, Sch Engn & Technol, Beijing 100083, Peoples R China.
EM pengzhijian@cugb.edu.cn; tianyely@iccas.ac.cn
RI hou, eric/F-1791-2014; Jiang, Lei/B-1066-2011
FU National Basic Research Program of China [2011CB935700]; National
   Natural Science Foundation of China [21201170, 11290163, 21121001,
   91127025, 21171171]; Chinese Academy of Sciences [KJZD-EW-M01]; Beijing
   National Laboratory for Molecular Sciences [CMS-PY-201243]
FX This work was supported by the National Basic Research Program of China
   (2011CB935700), National Natural Science Foundation of China (21201170,
   11290163, 21121001, 91127025, 21171171), Key Research Program of the
   Chinese Academy of Sciences (KJZD-EW-M01) and Beijing National
   Laboratory for Molecular Sciences (CMS-PY-201243).
NR 80
TC 2
Z9 2
PU SCIENCE PRESS
PI BEIJING
PA 16 DONGHUANGCHENGGEN NORTH ST, BEIJING 100717, PEOPLES R CHINA
SN 1001-6538
J9 CHINESE SCI BULL
JI Chin. Sci. Bull.
PD MAY
PY 2013
VL 58
IS 13
BP 1473
EP 1482
DI 10.1007/s11434-013-5788-0
PG 10
WC Multidisciplinary Sciences
SC Science & Technology - Other Topics
GA 138RX
UT WOS:000318527200001
ER

PT J
AU Gu, ZR
   Fu, H
   Liu, L
   Li, FB
   Liu, SZ
   Wang, YR
   Du, ZL
   Ho, CL
   Wong, WY
AF Gu, Zhen-Rui
   Fu, Hui
   Liu, Li
   Li, Fa-Bao
   Liu, Shi-Zhong
   Wang, Yan-Rong
   Du, Zu-Liang
   Ho, Cheuk-Lam
   Wong, Wai-Yeung
TI Preparation, Characterization, and Photoelectric Properties of
   Langmuir-Blodgett Films of Some Europium-Substituted Polyoxometalates
   and 2-Aminofluorene with Tunable Emission Color
SO JOURNAL OF INORGANIC AND ORGANOMETALLIC POLYMERS AND MATERIALS
LA English
DT Article
DE 2-Aminofluorene; Luminescence; Europium-substituted polyoxometalate;
   Langmuir-Blodgett film; Photovoltaic effect
ID POTENTIAL OPTOELECTRONIC APPLICATIONS; LIGHT-EMITTING-DIODES; NANOHYBRID
   LB FILMS; ELECTRICAL-PROPERTIES; MOLECULAR CONDUCTORS; HYBRID
   COMPOSITES; WHITE-LIGHT; SOLID-STATE; POLYOXOANIONS; LUMINESCENT
AB A new series of organic/inorganic composite Langmuir-Blodgett (LB) films consisting of 2-aminofluorene (Fl-NH2) as the pi-conjugated organic molecule, an europium-substituted polyoxometalate (POM, POM = Na9EuW10O36, K-13[Eu(SiW11O39)(2)] and K-5[Eu(SiW11O39)(H2O)(2)], which are denoted by EuW10, EuW22 and EuW11, respectively) as the inorganic component, were prepared. Structural and photophysical characterization of these LB films were achieved by pi-A isotherms, UV-Vis absorption and photoluminescence spectra, atomic force microscopy imaging, scanning tunneling microscopy, and surface photovoltage spectroscopy. Our experimental results indicate that stable Langmuir and LB films are formed in pure water and POM sub-phases. Luminescence spectra of the prepared hybrid LB films show that tunable emission color can be obtained due to the dual-emissive nature of the mixed Fl-NH2/POM blends. These 2-aminofluorene-based LB films displayed interesting electrical conductivity behavior. Among them, Fl-NH2/EuW11 3-layer films showed a good electrical response with the a tunneling current up to +/- A 100 nA when the voltage was monitored at -0.8 to 1.5 V. These LB composites show good photovoltage responses and a photovoltage of 2.7 mu V can be obtained for the Fl-NH2/EuW22 system when it is excited by light.
C1 [Gu, Zhen-Rui; Fu, Hui; Liu, Li; Li, Fa-Bao; Liu, Shi-Zhong; Wang, Yan-Rong] Hubei Univ, Sch Chem & Chem Engn, Minist Educ, Key Lab Synth & Applicat Organ Funct Mol, Wuhan 430062, Peoples R China.
   [Du, Zu-Liang] Henan Univ, Key Lab Special Funct Mat, Kaifeng 475001, Peoples R China.
   [Ho, Cheuk-Lam; Wong, Wai-Yeung] Univ Grants Comm, Areas Excellence Scheme, Inst Mol Funct Mat, Hong Kong, Hong Kong, Peoples R China.
   [Ho, Cheuk-Lam; Wong, Wai-Yeung] Hong Kong Baptist Univ, Dept Chem, Kowloon Tong, Hong Kong, Peoples R China.
   [Ho, Cheuk-Lam; Wong, Wai-Yeung] Hong Kong Baptist Univ, Inst Adv Mat, Kowloon Tong, Hong Kong, Peoples R China.
RP Liu, L (reprint author), Hubei Univ, Sch Chem & Chem Engn, Minist Educ, Key Lab Synth & Applicat Organ Funct Mol, Wuhan 430062, Peoples R China.
EM liulihubei@gmail.com; lfb0615@ustc.edu.cn; rwywong@hkbu.edu.hk
FU National Natural Science Foundation of China [20671033, 21071049];
   Natural Science Foundation of Hubei Province of China [2010CDB04702];
   Hong Kong Research Grants Council [HKBU202508, HKUST2/CRF/10];
   University Grants Committee [AoE/P-03/08]; Hong Kong Baptist University
   [FRG2/11-12/156]
FX L. Liu acknowledges the financial support from National Natural Science
   Foundation of China (20671033, 21071049) and Natural Science Foundation
   of Hubei Province of China (2010CDB04702). W.-Y.W. thanks the Hong Kong
   Research Grants Council (HKBU202508 and HKUST2/CRF/10), Areas of
   Excellence Scheme from the University Grants Committee (AoE/P-03/08) and
   Hong Kong Baptist University (FRG2/11-12/156) for financial support.
NR 44
TC 0
Z9 0
PU SPRINGER
PI DORDRECHT
PA VAN GODEWIJCKSTRAAT 30, 3311 GZ DORDRECHT, NETHERLANDS
SN 1574-1443
J9 J INORG ORGANOMET P
JI J. Inorg. Organomet. Polym. Mater.
PD MAY
PY 2013
VL 23
IS 3
BP 665
EP 672
DI 10.1007/s10904-013-9830-0
PG 8
WC Polymer Science
SC Polymer Science
GA 127IH
UT WOS:000317691200025
ER

PT J
AU Chow, JCL
AF Chow, James C. L.
TI Dosimetric impact of monoenergetic photon beams in the small-animal
   irradiation with inhomogeneities: A Monte Carlo evaluation
SO RADIATION PHYSICS AND CHEMISTRY
LA English
DT Article
DE Monte Carlo simulation; Mouse irradiation; Small-animal model;
   Photoelectric effect; Bone dose enhancement
ID COMPUTED-TOMOGRAPHY; CONFORMAL IRRADIATOR; RADIATION-THERAPY; SIMULATION
AB This study investigated the variations of the dose and dose distribution in a small-animal irradiation due to the photon beam energy and presence of inhomogeneity. Based on the same mouse computed tomography image set, three Monte Carlo phantoms namely, inhomogeneous, homogeneous and bone-tissue phantoms were used in this study. These phantoms were generated by overriding the relative electron density of no voxel (inhomogeneous), all voxel (homogeneous) and the bone voxel (bone-tissue) to one. 360 degrees photon arcs with beam energies of 50-1250 kV were used in mouse irradiations. Doses in the above phantoms were calculated using the EGSnrc-based DOSXYZnrc code through the DOSCTP. It was found that the dose conformity increased with the increase of the photon beam energy from the kV to MV range. For the inhomogeneous mouse phantom, increasing the photon beam energy from 50 kV to 1250 kV increased about 21 times the dose deposited at the isocenter. For the bone dose enhancement, the mean dose was 1.4 times higher when the bone inhomogeneity was not neglected using the 50 kV photon beams in the mouse irradiation. Bone dose enhancement affecting the mean dose in the mouse irradiation can be found in the photon beams with energy range of 50-200 kV, and the dose enhancement decreases with an increase of the beam energy. Moreover, the MV photon beam has a higher dose at the isocenter, and a better dose conformity compared to the kV beam. (C) 2013 Elsevier Ltd. All rights reserved.
C1 [Chow, James C. L.] Univ Toronto, Princess Margaret Canc Ctr, Radiat Med Program, Toronto, ON M5G 2M9, Canada.
   [Chow, James C. L.] Univ Toronto, Dept Radiat Oncol, Toronto, ON M5G 2M9, Canada.
RP Chow, JCL (reprint author), Univ Toronto, Princess Margaret Canc Ctr, Radiat Med Program, Toronto, ON M5G 2M9, Canada.
EM james.chow@rmp.uhn.on.ca
NR 17
TC 0
Z9 0
PU PERGAMON-ELSEVIER SCIENCE LTD
PI OXFORD
PA THE BOULEVARD, LANGFORD LANE, KIDLINGTON, OXFORD OX5 1GB, ENGLAND
SN 0969-806X
J9 RADIAT PHYS CHEM
JI Radiat. Phys. Chem.
PD MAY
PY 2013
VL 86
BP 31
EP 36
DI 10.1016/j.radphyschem.2013.01.032
PG 6
WC Chemistry, Physical; Nuclear Science & Technology; Physics, Atomic,
   Molecular & Chemical
SC Chemistry; Nuclear Science & Technology; Physics
GA 130AX
UT WOS:000317886200005
ER

PT J
AU Lee, CL
   Lee, WH
   Yang, CH
AF Lee, Che-Lung
   Lee, Wen-Hsi
   Yang, Cheng-Hsien
TI The effects of co-sensitization in dye-sensitized solar cells
SO JOURNAL OF MATERIALS SCIENCE
LA English
DT Article
ID NANOCRYSTALLINE TIO2 ELECTRODES; ORGANIC-DYES; CONVERSION; EFFICIENCY;
   FILMS; LIGHT; POWER
AB Triazoloisoquinoline-based organic dyestuff was synthesized and used in the fabrication of dye-sensitized solar cells (DSSCs). After co-sensitization with ruthenium complex, triazoloisoquinoline-based organic dyestuff overcomes the deficiency of ruthenium dyestuff absorption in the blue part of the visible spectrum. The incident photon-to-electron conversion efficiency (IPCE) of cis-dithiocyanate-N,N'-bis-(4-carboxylate-4-tetrabutyl ammoniumcarboxylate-2,2'-bipyridine) ruthenium(II) (N719) at shorter wavelength regions (similar to 350-500 nm) is 35 %. After addition of triazoloisoquinoline-based dyestuff for co-sensitization, the IPCE at 350-500 nm increased significantly. This can be attributed to the increased photocurrent of the cells, which improves the dye-sensitized photoelectric conversion efficiency. After optimization of the cells, an energy conversion efficiency of 8.83 % was achieved using an 12 + 4 mu m TiO2 electrode, under simulated solar illumination (AM 1.5G). As a consequence, this low molecular weight organic dyestuff is a promising candidate as a co-adsorbent and co-sensitizer for highly efficient DSSCs.
C1 [Lee, Che-Lung; Lee, Wen-Hsi] Nation Cheng Kung Univ, Dept Elect Engn, Tainan 70101, Taiwan.
   [Yang, Cheng-Hsien] ShiFeng Technol Co Ltd, Tainan 70955, Taiwan.
RP Yang, CH (reprint author), ShiFeng Technol Co Ltd, Rm 603,Bldg R2,31,Gongye 2nd Rd, Tainan 70955, Taiwan.
EM chelung168@gmail.com; jasonyang@fusol-material.com
NR 19
TC 5
Z9 5
PU SPRINGER
PI NEW YORK
PA 233 SPRING ST, NEW YORK, NY 10013 USA
SN 0022-2461
J9 J MATER SCI
JI J. Mater. Sci.
PD MAY
PY 2013
VL 48
IS 9
BP 3448
EP 3453
DI 10.1007/s10853-013-7134-y
PG 6
WC Materials Science, Multidisciplinary
SC Materials Science
GA 098BF
UT WOS:000315517800017
ER

PT J
AU Tian, HY
   Zhao, GH
   Zhang, YN
   Wang, YB
   Cao, TC
AF Tian, Hongyi
   Zhao, Guohua
   Zhang, Ya-nan
   Wang, Yanbin
   Cao, Tongcheng
TI Hierarchical (001) facet anatase/rutile TiO2 heterojunction photoanode
   with enhanced photoelectrocatalytic performance
SO ELECTROCHIMICA ACTA
LA English
DT Article
DE (001) facets; Large surface/body ratio; Photocatalytic properties;
   Multi-level architecture
ID SENSITIZED SOLAR-CELLS; PHOTOCATALYTIC ACTIVITY; TITANIUM-DIOXIDE;
   NANOTUBE ARRAYS; CHARGE-TRANSFER; HIGH PERCENTAGE; MICROSPHERES;
   NANOSHEETS; NANOPARTICLES; MORPHOLOGY
AB A hierarchical heterojunction TiO2 photoanode with large surface/body ratio is reported to exhibit high oxidation activity due to the constructing of anatase TiO2 with exposed (0 0 1) facets. The mixed-phase photoanode is fabricated through surfactant-assisted anchoring ultrathin anatase nanosheets on vertically ordered rutile nanorod arrays. This cactaceae-like TiO2 possesses high-exposed (0 0 1) facets outer layer, large specific surface area (375 m(2) g(-1)), efficient photo-to-current conversion (8.2%) and excellent photocatalytic ability to degrade bisphenol A. The greatly promoted photoelectric and photocatalytic performance results from the synergetic effects of the architecture design of high-active (0 0 1) facets and hierarchical heterojunctions. The mechanism analysis reveals that the remarkable increase of photogenerated carrier concentration (2.40 x 10(22) cm(-3)) improves photocatalytic activity, by virtue of constructing staggered energy levels, suppressing the recombination of electrons and holes, and extending the electron lifetime (133 ms). (C) 2013 Elsevier Ltd. All rights reserved.
C1 [Tian, Hongyi; Zhao, Guohua; Zhang, Ya-nan; Wang, Yanbin; Cao, Tongcheng] Tongji Univ, Dept Chem, Shanghai 200092, Peoples R China.
   [Zhao, Guohua; Zhang, Ya-nan; Cao, Tongcheng] Tongji Univ, Minist Educ, Key Lab Yangtze River Water Environm, Shanghai 200092, Peoples R China.
RP Zhao, GH (reprint author), Tongji Univ, Dept Chem, Shanghai 200092, Peoples R China.
EM g.zhao@tongji.edu.cn
FU Nature Science Foundation of China [21077077, 51208369]
FX This work is financially supported by the Nature Science Foundation of
   China (21077077 and 51208369).
NR 41
TC 1
Z9 2
PU PERGAMON-ELSEVIER SCIENCE LTD
PI OXFORD
PA THE BOULEVARD, LANGFORD LANE, KIDLINGTON, OXFORD OX5 1GB, ENGLAND
SN 0013-4686
J9 ELECTROCHIM ACTA
JI Electrochim. Acta
PD APR 30
PY 2013
VL 96
BP 199
EP 205
DI 10.1016/j.electacta.2013.02.090
PG 7
WC Electrochemistry
SC Electrochemistry
GA 135XV
UT WOS:000318324900028
ER

PT J
AU Horvat, R
   Kekez, D
   Krcmar, M
   Krecak, Z
   Ljubicic, A
AF Horvat, R.
   Kekez, D.
   Krcmar, M.
   Krecak, Z.
   Ljubicic, A.
TI Constraining solar hidden photons using HPGe detector
SO PHYSICS LETTERS B
LA English
DT Article
DE Hidden photon; Kinetic mixing; Sun
ID BREMSSTRAHLUNG; FORMULAS
AB In this Letter we report on the results of our search for photons from a U(1) gauge factor in the hidden sector of the full theory. With our experimental setup we observe the single spectrum in a HPGe detector arising as a result of the photoelectric-like absorption of hidden photons emitted from the Sun on germanium atoms inside the detector. The main ingredient of the theory used in our analysis, a severely constrained kinetic mixing from the two U(1) gauge factors and massive hidden photons, entails both photon into hidden state oscillations and a minuscule coupling of hidden photons to visible matter, of which the latter our experimental setup has been designed to observe. On a theoretical side, full account was taken of the effects of refraction and damping of photons while propagating in Sun's interior as well as in the detector. We exclude hidden photons with kinetic couplings chi > (2.2 x 10(-13)-3 x 10(-7)) in the mass region 0.2 eV less than or similar to m(gamma)', less than or similar to 30 keV. Our constraints on the mixing parameter chi in the mass region from 20 eV up to 15 key prove even slightly better then those obtained recently by using data from the CAST experiment, albeit still somewhat weaker than those obtained from solar and HB stars lifetime arguments. (C) 2013 Elsevier B.V. All rights reserved.
C1 [Horvat, R.; Kekez, D.; Krcmar, M.; Krecak, Z.; Ljubicic, A.] Rudjer Boskovic Inst, Zagreb 10002, Croatia.
RP Kekez, D (reprint author), Rudjer Boskovic Inst, POB 180, Zagreb 10002, Croatia.
EM Dalibor.Kekez@irb.hr
FU Croatian MSES Project [098-0982887-2872]
FX We would like to thank J. Redondo for useful comments. The authors
   acknowledge the support of the Croatian MSES Project No.
   098-0982887-2872.
NR 22
TC 2
Z9 2
PU ELSEVIER SCIENCE BV
PI AMSTERDAM
PA PO BOX 211, 1000 AE AMSTERDAM, NETHERLANDS
SN 0370-2693
J9 PHYS LETT B
JI Phys. Lett. B
PD APR 25
PY 2013
VL 721
IS 4-5
BP 220
EP 223
DI 10.1016/j.physletb.2013.03.014
PG 4
WC Physics, Multidisciplinary
SC Physics
GA 132GM
UT WOS:000318055900004
ER

PT J
AU Zong, ZC
   Wang, HX
   Kong, LM
AF Zong, Zhaocun
   Wang, Hongxia
   Kong, Lingmin
TI Assembly of PbTe/Pb-based nanocomposite and photoelectric property
SO NANOSCALE RESEARCH LETTERS
LA English
DT Article
DE Nanocomposite; Nanostructure; Arrays; Photoelectric performance
ID NANOWIRE ARRAYS; NANOCRYSTALS; NANOSTRUCTURES; LASERS; METAL
AB PbTe/Pb-based nanocomposite was assembled by combining the regular PbTe/Pb nanostructure and the ZnxMn1-xS nanoparticles; the photoelectric property of the nanocomposite was measured in situ. The results showed that the through current of the nanocomposite had an obvious increase compared to that of the individual PbTe/Pb nanomaterial under the same irradiation conditions. The improvement of photoelectric performance would be attributed to the synergistic effect brought by the incident light and exciting light of the ZnxMn1-xS nanoparticles. The result implied that the underlying mechanism could be used to improve the performance of nanooptoelectronic devices and the light-use efficiency of solar devices.
C1 [Zong, Zhaocun; Wang, Hongxia; Kong, Lingmin] Zhejiang Ocean Univ, Coll Math Phys & Informat Sci, Zhoushan 316000, Peoples R China.
RP Wang, HX (reprint author), Zhejiang Ocean Univ, Coll Math Phys & Informat Sci, Zhoushan 316000, Peoples R China.
EM wjhongxia@yahoo.com.cn
FU National Science Foundation of China [11204271, 11104248]; Scientific
   Research Fund of Zhejiang Provincial Education Department [Y201225155];
   Youth Fund of Zhejiang Ocean University
FX This work is supported by the National Science Foundation of China (no.
   11204271, 11104248), Scientific Research Fund of Zhejiang Provincial
   Education Department (no. Y201225155), and Youth Fund of Zhejiang Ocean
   University.
NR 26
TC 0
Z9 0
PU SPRINGER
PI NEW YORK
PA 233 SPRING ST, NEW YORK, NY 10013 USA
SN 1931-7573
J9 NANOSCALE RES LETT
JI Nanoscale Res. Lett.
PD APR 24
PY 2013
VL 8
AR 191
DI 10.1186/1556-276X-8-191
PG 7
WC Nanoscience & Nanotechnology; Materials Science, Multidisciplinary;
   Physics, Applied
SC Science & Technology - Other Topics; Materials Science; Physics
GA 145HJ
UT WOS:000319005600001
ER

PT J
AU Henthorn, JD
   Mishra, N
   Haun, CD
   Castro, AL
   Douglas, HG
   Pegram, M
   Stadelmaier, B
   Huebner, JS
   Lampropoulos, C
AF Henthorn, Joseph D.
   Mishra, Netra
   Haun, Christopher D.
   Castro, Ana L.
   Douglas, Hunter G.
   Pegram, Matthew
   Stadelmaier, Brian
   Huebner, Jay S.
   Lampropoulos, Christos
TI Using single-molecule magnets as analyte-recognition compounds in
   photo-electric chemical sensors: Recent results from
   [Mn12O12(O2CCH3)(16)(H2O)(4)]center dot 2CH(3)COOH center dot 4H(2)O,
   and [Mn12O12(O2CPh)(16)(H2O)(4)]
SO POLYHEDRON
LA English
DT Article
DE Chemical sensors; Contact sensors; Photoelectric effect; Single-molecule
   magnets; Transition metal clusters
ID QUANTUM PHASE INTERFERENCE; MN-55 NMR; MANGANESE; MAGNETIZATION;
   CLUSTERS; RELAXATION; BEHAVIOR; SPIN; ANISOTROPY; COMPLEXES
AB Single-molecule magnets (SMMs) were tested for their chemical sensing properties on photo-electric chemical sensors. Photo-electric chemical sensors or PECS are contact sensors for the detection of various chemical analytes, with a wide range of possible applications, using different analyte-recognition compounds (ARCS). The ARC-analyte interaction on the surface of the sensor generates photovoltages (PVs), due to the Becquerel effect, as in photovoltaics. Detection of analyte is documented as modified PVs upon excitation of both the analyte and the ARC using an optical source providing fast light flashes (<10 mu s). Single crystals of the SMMs were grown, and were applied mechanically on the PECS electrodes. The background-corrected data revealed significant ARC activity for the two SMMs considered, namely [Mn12O12(O2CCH3)(16)(H2O)(4)]center dot 2CH(3)COOH center dot 4H(2)O, and [Mn12O12(O2CPh)(16)(H2O)(4)], for vapor and liquid allalytes, respectively. (C) 2013 Elsevier Ltd. All rights reserved.
C1 [Henthorn, Joseph D.; Mishra, Netra; Haun, Christopher D.; Castro, Ana L.; Douglas, Hunter G.; Pegram, Matthew; Lampropoulos, Christos] Univ N Florida, Dept Chem, Jacksonville, FL 32224 USA.
   [Stadelmaier, Brian; Huebner, Jay S.] Univ N Florida, Dept Phys, Jacksonville, FL 32224 USA.
RP Lampropoulos, C (reprint author), Univ N Florida, Dept Chem, 1 UNF Dr, Jacksonville, FL 32224 USA.
EM c.lampropoulos@unf.edu
FU University of North Florida
FX Dr. Nirmal G. Patel is acknowledged for the preparation of the base
   electrodes. This work was supported by the University of North Florida.
NR 68
TC 3
Z9 3
PU PERGAMON-ELSEVIER SCIENCE LTD
PI OXFORD
PA THE BOULEVARD, LANGFORD LANE, KIDLINGTON, OXFORD OX5 1GB, ENGLAND
SN 0277-5387
J9 POLYHEDRON
JI Polyhedron
PD APR 10
PY 2013
VL 53
BP 62
EP 66
DI 10.1016/j.poly.2013.01.017
PG 5
WC Chemistry, Inorganic & Nuclear; Crystallography
SC Chemistry; Crystallography
GA 125HA
UT WOS:000317529700010
ER

PT J
AU Zheng, Q
   Fang, GJ
   Cheng, F
   Lei, HW
   Qin, PL
   Zhan, CM
AF Zheng, Qiao
   Fang, Guojia
   Cheng, Fei
   Lei, Hongwei
   Qin, Pingli
   Zhan, Caimao
TI Low-temperature solution-processed graphene oxide derivative hole
   transport layer for organic solar cells
SO JOURNAL OF PHYSICS D-APPLIED PHYSICS
LA English
DT Article
ID LIGHT-EMITTING-DIODES; PHOTOVOLTAIC DEVICES; HIGH-PERFORMANCE; POLYMER;
   ENHANCEMENT; INTERFACES; STABILITY; DEFECTS
AB A Mo6+ cation modified graphene oxide (GO) derivative of GO-Mo was synthesized by a low-temperature solution method with different amounts of ammonium heptamolybdate (Mo-precursor) added into the GO solutions. The GO-Mo products were characterized through Raman microspectroscopy, scanning electron microscopy, transmission electron microscopy, energy dispersive x-ray spectroscopy and x-ray photoelectron spectroscopy measurements and their photoelectric properties were systematically investigated. Organic bulk heterojunction solar cells with GO-Mo as the hole transport layer (HTL) were fabricated and their performance as a function of the number of GO-Mo layers was also studied. The performance of these devices was much better than that of the device with GO as the HTL. The best performance of the device with a power conversion efficiency of 2.61%, an open-circuit voltage of 0.59V and a short-circuit current density of 9.02 mA cm(-2) were obtained. Finally, the effect of the Mo-precursor weight in the GO solution on the device performance was discussed.
C1 [Zheng, Qiao; Fang, Guojia; Cheng, Fei; Lei, Hongwei; Qin, Pingli; Zhan, Caimao] Wuhan Univ, Minist Educ, Sch Phys & Technol, Dept Elect Sci & Technol,Key Lab Artificial Micro, Wuhan 430072, Hubei, Peoples R China.
RP Zheng, Q (reprint author), Wuhan Univ, Minist Educ, Sch Phys & Technol, Dept Elect Sci & Technol,Key Lab Artificial Micro, Wuhan 430072, Hubei, Peoples R China.
EM gjfang@whu.edu.cn
RI Fang gj, Temp/F-9390-2014
FU 973 Program of China [2011CB933300]; National Natural Science Foundation
   of China [11074194]; Research Program of Suzhou Science & Technology
   Bureau [SYG201133]; Fundamental Research Funds for the Central
   Universities
FX This work was supported by the 973 Program (2011CB933300) of China, the
   National Natural Science Foundation of China (11074194) and the Research
   Program of Suzhou Science & Technology Bureau (SYG201133), the
   Fundamental Research Funds for the Central Universities.
NR 39
TC 3
Z9 4
PU IOP PUBLISHING LTD
PI BRISTOL
PA TEMPLE CIRCUS, TEMPLE WAY, BRISTOL BS1 6BE, ENGLAND
SN 0022-3727
J9 J PHYS D APPL PHYS
JI J. Phys. D-Appl. Phys.
PD APR 3
PY 2013
VL 46
IS 13
AR 135101
DI 10.1088/0022-3727/46/13/135101
PG 8
WC Physics, Applied
SC Physics
GA 103VV
UT WOS:000315948500006
ER

PT J
AU Matsumoto, T
   Oku, T
   Akiyama, T
AF Matsumoto, Taisuke
   Oku, Takeo
   Akiyama, Tsuyoshi
TI Incorporation Effect of Silver Nanoparticles on Inverted Type
   Bulk-Heterojunction Organic Solar Cells
SO JAPANESE JOURNAL OF APPLIED PHYSICS
LA English
DT Article
ID SURFACE-PLASMON EXCITATION; NONRESONANCE RAMAN-SCATTERING; GOLD FILM
   ELECTRODE; PHOTOCURRENT GENERATION; ENHANCED ABSORPTION; FLUORESCENCE
   ENHANCEMENT; TITANIUM-OXIDE; MONOLAYERS; RESONANCE; ARRAYS
AB A series of bulk-heterojunction organic solar cells incorporating silver nanoparticles was fabricated and evaluated. Silver nanoparticles were incorporated in the hole-transport layer of the solar cells. Plasmonic absorption and the generation of localized surface plasmon resonance of silver nanoparticles were confirmed by absorption and surface enhanced Raman scattering spectra even in the hole-transport material. The incorporation of silver nanoparticles increased photoelectric conversion efficiencies, whose enhancement properties were varied by the incorporation amount of silver nanoparticles. (C) 2013 The Japan Society of Applied Physics
C1 [Matsumoto, Taisuke; Oku, Takeo; Akiyama, Tsuyoshi] Univ Shiga Prefecture, Sch Engn, Dept Mat Sci, Hikone, Shiga 5228533, Japan.
RP Matsumoto, T (reprint author), Univ Shiga Prefecture, Sch Engn, Dept Mat Sci, Hikone, Shiga 5228533, Japan.
EM akiyama.t@mat.usp.ac.jp
FU Japan Science and Technology Agency [AS231Z00944C]
FX Suzuki This research was partially supported by the Adaptable and
   Seamless Technology Transfer Program through Target-driven R&D of the
   Japan Science and Technology Agency (AS231Z00944C). The authors would
   like to thank Dr. Atsushi Suzuki for his helpful support.
NR 39
TC 0
Z9 0
PU JAPAN SOC APPLIED PHYSICS
PI TOKYO
PA KUDAN-KITA BUILDING 5TH FLOOR, 1-12-3 KUDAN-KITA, CHIYODA-KU, TOKYO,
   102-0073, JAPAN
SN 0021-4922
J9 JPN J APPL PHYS
JI Jpn. J. Appl. Phys.
PD APR
PY 2013
VL 52
IS 4
SI SI
DI 10.7567/JJAP.52.04CR13
PN 2
PG 5
WC Physics, Applied
SC Physics
GA 158VS
UT WOS:000320002400179
ER

PT J
AU Zhang, B
   Shi, R
   Zhang, YP
   Pan, CX
AF Zhang, Bin
   Shi, Rui
   Zhang, Yupeng
   Pan, Chunxu
TI CNTs/TiO2 composites and its electrochemical properties after UV light
   irradiation
SO PROGRESS IN NATURAL SCIENCE-MATERIALS INTERNATIONAL
LA English
DT Article
DE Carbon nanotubes; (CNTs); TiO2; Composite; Supercapacitor
ID CARBON NANOTUBES; SUPERCAPACITORS
AB Due to the unique structure and special physical and chemical properties, carbon nanotubes (CNTs) have potential applications in supercapacitors. Recently, CNTs and their composites as a kind of supercapacitor electrode material have been made many achievements. In this paper, a CNTs/TiO2 composite was prepared successfully with hydrothermal method, and was used as a supercapacitor electrode material. After the tests on surface chemistry and electrochemical property, it was found that: (1) the capacitance of the CNTs/TiO2 composite electrode increased by 56%, compared with pure CNTs electrode, (2) after UV light irradiation pretreatment, due to the special photoelectric effect of TiO2 which improves the interfacial property and electrochemical property of the composite electrode, the capacitance further increased by 53% when compared with the electrode without the pretreatment, and meanwhile, the cycle life also increased significantly, i.e., the capacitance was up to 97%, after 100 cycles of charge and discharge, (3) due to the improvement of the interfacial property, the ion transport in the composite electrode became smoother, and the pore utilization was also effectively enhanced during high-current charge and discharge, and (4) due to the generation of a large amount of oxygen-containing groups on the TiO2 surface after UV pretreatment, the CNTs/TiO2 composite electrode earned extra large pseudo capacitance, and therefore the capacitance of the composite electrode was further increased. Based on the experimental results in the present study a new process to improve surface character and electrochemical property of the electrode has been developed by using a metal oxide as both pseudo capacitive material and surface modification material of the composites with a UV light irradiation. (c) 2013 Chinese Materials Research Society. Production and hosting by Elsevier B.V. All rights reserved.
C1 [Zhang, Bin; Shi, Rui; Zhang, Yupeng; Pan, Chunxu] Wuhan Univ, Sch Phys & Technol, Wuhan 430072, Peoples R China.
   [Zhang, Bin; Shi, Rui; Zhang, Yupeng; Pan, Chunxu] Wuhan Univ, MOE Key Lab Artificial Micro & Nanostruct, Wuhan 430072, Peoples R China.
   [Pan, Chunxu] Wuhan Univ, Ctr Electron Microscopy, Wuhan 430072, Peoples R China.
RP Pan, CX (reprint author), Wuhan Univ, Sch Phys & Technol, Wuhan 430072, Peoples R China.
EM cxpan@whu.edu.cn
RI Zhang, Yupeng/J-8393-2012
FU National Natural Science Foundation of China [11174227]; Fundamental
   Research Fund for the Central Universities [2011202020003]
FX This research was supported by the National Natural Science Foundation
   of China (No. 11174227) and the Fundamental Research Fund for the
   Central Universities (2011202020003).
NR 13
TC 0
Z9 0
PU ELSEVIER SCIENCE INC
PI NEW YORK
PA 360 PARK AVE SOUTH, NEW YORK, NY 10010-1710 USA
SN 1002-0071
J9 PROG NAT SCI-MATER
JI Prog. Nat. Sci.
PD APR
PY 2013
VL 23
IS 2
BP 164
EP 169
DI 10.1016/j.pnsc.2013.03.002
PG 6
WC Materials Science, Multidisciplinary; Multidisciplinary Sciences
SC Materials Science; Science & Technology - Other Topics
GA 148RB
UT WOS:000319263200009
ER

PT J
AU He, RB
   Zheng, SJ
AF He Rongbo
   Zheng Shijie
TI Independent modal variable structure fuzzy active vibration control of
   thin plates laminated with photostrictive actuators
SO CHINESE JOURNAL OF AERONAUTICS
LA English
DT Article
DE Fuzzy active control; Independent modal; Photostrictive actuators; Thin
   plate vibration; Variable structure
ID CYLINDRICAL-SHELLS; OPTICAL ACTUATORS; PHOTONIC CONTROL; BEAM
AB Photostrictive actuators can produce photodeformation strains under illumination of ultraviolet lights. They can realize non-contact micro-actuation and vibration control for elastic plate structures. Considering the switching actuation and nonlinear dynamic characteristics of photostrictive actuators, a variable structure fuzzy active control scheme is presented to control the light intensity applied to the actuators. Firstly, independent modal vibration control equations of photoelectric laminated plates are established based on modal analysis techniques. Then, the optimal light switching function is derived to increase the range of sliding modal area, and the light intensity self-adjusting fuzzy active controller is designed. Meanwhile, a continuous function is applied to replace a sign function to reduce the variable structure control (VSC) chattering. Finally, numerical simulation is carried out, and simulation results indicate that the proposed control strategy provides better performance and control effect to plate actuation and control than velocity feedback control, and suppresses vibration effectively. (c) 2013 Production and hosting by Elsevier Ltd. on behalf of CSAA & BUAA.
C1 [He Rongbo; Zheng Shijie] Nanjing Univ Aeronaut & Astronaut, Inst Smart Mat & Struct, State Key Lab Mech & Control Mech Struct, Nanjing 210016, Jiangsu, Peoples R China.
   [He Rongbo] Anhui Univ Technol, Sch Elect Informat, Maanshan 243002, Peoples R China.
RP Zheng, SJ (reprint author), Nanjing Univ Aeronaut & Astronaut, Inst Smart Mat & Struct, State Key Lab Mech & Control Mech Struct, Nanjing 210016, Jiangsu, Peoples R China.
EM hrb100200@163.com; sjzheng@nuaa.edu.cn
FU National Natural Science Foundation of China [10872090, 50830201]; Qing
   Lan Project
FX This study was supported by National Natural Science Foundation of China
   (Nos. 10872090 and 50830201) and Qing Lan Project.
NR 17
TC 0
Z9 0
PU ELSEVIER SCIENCE INC
PI NEW YORK
PA 360 PARK AVE SOUTH, NEW YORK, NY 10010-1710 USA
SN 1000-9361
J9 CHINESE J AERONAUT
JI Chin. J. Aeronaut.
PD APR
PY 2013
VL 26
IS 2
BP 350
EP 356
DI 10.1016/j.cja.2013.02.012
PG 7
WC Engineering, Aerospace
SC Engineering
GA 145CQ
UT WOS:000318992000012
ER

PT J
AU Arisaka, K
   Beltrame, P
   Ghag, C
   Kaidi, J
   Lung, K
   Lyashenko, A
   Peccei, RD
   Smith, P
   Ye, K
AF Arisaka, K.
   Beltrame, P.
   Ghag, C.
   Kaidi, J.
   Lung, K.
   Lyashenko, A.
   Peccei, R. D.
   Smith, P.
   Ye, K.
TI Expected sensitivity to galactic/solar axions and bosonic super-WIMPs
   based on the axio-electric effect in liquid xenon dark matter detectors
SO ASTROPARTICLE PHYSICS
LA English
DT Article
DE Solar axions; SuperWIMPs; Liquid xenon
ID SOLAR AXIONS; MULTI-TON; PARTICLES; SEARCHES
AB We present systematic case studies to investigate the sensitivity of axion searches by liquid xenon detectors, using the axio-electric effect (analogue of the photoelectric effect) on xenon atoms. Liquid xenon is widely considered to be one of the best target media for detection of WIMPs (Weakly Interacting Massive Particles which may form the galactic dark matter) using nuclear recoils. Since these detectors also provide an extremely low radioactivity environment for electron recoils, very weakly-interacting low-mass particles (< 100 keV/c(2)), such as the hypothetical axion, could be detected as well - in this case using the axio-electric effect. Future ton-scale liquid Xe detectors will be limited in sensitivity only by irreducible neutrino background (pp-chain solar neutrino and the double beta decay of Xe-136) in the mass range between I and 100 keV/c(2). Assuming one ton-year of exposure, galactic axions (as non-relativistic dark matter) could be detected if the axio-electric coupling g(Ae) is greater than 10(-14) at 1 keV/c(2) axion mass (or 10(-13) at 100 keV/c(2)). Below a few keV/c(2), and independent of the mass, a solar axion search would be sensitive to a coupling g(Ae) similar to 10(-12). This limit will set a stringent upper bound on axion mass for the DFSZ and KSVZ models for the mass ranges m(A) < 0.1 eV/c(2) and < 10 eV/c(2), respectively. Vector-boson dark matter could also be detected for a coupling constant alpha'/alpha > 10(-33) (for mass 1 keV/c(2)) or > 10(-27) (for mass 100 keV/c(2)). Published by Elsevier B.V.
C1 [Arisaka, K.; Beltrame, P.; Ghag, C.; Kaidi, J.; Lung, K.; Lyashenko, A.; Peccei, R. D.; Smith, P.; Ye, K.] Univ Calif Los Angeles, Dept Phys & Astron, Los Angeles, CA 90095 USA.
RP Arisaka, K (reprint author), Univ Calif Los Angeles, Dept Phys & Astron, 475 Portola Plaza, Los Angeles, CA 90095 USA.
EM arisaka@physics.ucla.edu
FU DOE [DE-FG02-91ER40662]
FX We thank V. Derbin and A. Derevianko for useful discussions. This work
   was supported by DOE Grant DE-FG02-91ER40662.
NR 43
TC 4
Z9 4
PU ELSEVIER SCIENCE BV
PI AMSTERDAM
PA PO BOX 211, 1000 AE AMSTERDAM, NETHERLANDS
SN 0927-6505
J9 ASTROPART PHYS
JI Astropart Phys.
PD APR
PY 2013
VL 44
BP 59
EP 67
DI 10.1016/j.astropartphys.2012.12.009
PG 9
WC Astronomy & Astrophysics; Physics, Particles & Fields
SC Astronomy & Astrophysics; Physics
GA 135WT
UT WOS:000318322100007
ER

PT J
AU Yun, S
   Tanguay, J
   Kim, HK
   Cunningham, IA
AF Yun, Seungman
   Tanguay, Jesse
   Kim, Ho Kyung
   Cunningham, Ian A.
TI Cascaded-systems analyses and the detective quantum efficiency of
   single-Z x-ray detectors including photoelectric, coherent and
   incoherent interactions
SO MEDICAL PHYSICS
LA English
DT Article
DE cascaded-systems analysis (CSA); coherent scattering; incoherent
   scattering; photoelectric interaction; modulation transfer function
   (MTF); noise power spectrum (NPS); detective quantum efficiency (DQE);
   Monte Carlo simulation
ID DIAGNOSTIC-IMAGING DETECTORS; SCATTERING CROSS-SECTIONS; ATOMIC
   FORM-FACTORS; AMORPHOUS-SELENIUM; NOISE TRANSFER; RAYLEIGH-SCATTERING;
   SPATIAL-RESOLUTION; INTERACTION LIMITS; SIGNAL; RADIOLOGY
AB Purpose: Theoretical models of the detective quantum efficiency (DQE) of x-ray detectors are an important step in new detector development by providing an understanding of performance limitations and benchmarks. Previous cascaded-systems analysis (CSA) models accounted for photoelectric interactions only. This paper describes an extension of the CSA approach to incorporate coherent and incoherent interactions, important for low-Z detectors such as silicon and selenium.
   Methods: A parallel-cascade approach is used to describe the three types of x-ray interactions. The description of incoherent scatter required developing expressions for signal and noise transfer through an "energy-labeled reabsorption" process where the parameters describing reabsorption are random functions of the scatter photon energy. The description of coherent scatter requires the use of scatter form factors that may not be accurate for some crystalline detector materials. The model includes the effects of scatter reabsorption and escape, charge collection, secondary quantum sinks, noise aliasing, and additive noise. Model results are validated by Monte Carlo calculations for Si and Se detectors assuming free-atom atomic form factors.
   Results: The new signal and noise transfer expressions were validated by showing agreement with Monte Carlo results. Coherent and incoherent scatter can degrade the DQE of Si and sometimes Se detectors depending on detector thickness and incident-photon energy. Incoherent scatter can produce a substantial low-frequency drop in the modulation transfer function and DQE.
   Conclusions: A generally useful CSA model of the DQE is described that is believed valid for any single-Z material up to 10 cycles/mm at both mammographic and radiographic energies within the limitations of Fourier-based linear-systems models and the use of coherent-scatter form factors. The model describes a substantial low-frequency drop in the DQE of Si systems due to incoherent scatter above 20-40 keV. (C) 2013 American Association of Physicists in Medicine. [http://dx.doi.org/10.1118/1.4794495]
C1 [Yun, Seungman; Tanguay, Jesse; Cunningham, Ian A.] Univ Western Ontario, Robarts Res Inst, Imaging Res Labs, London, ON N6A 5K8, Canada.
   [Kim, Ho Kyung] Pusan Natl Univ, Sch Mech Engn, Pusan 609735, South Korea.
RP Kim, HK (reprint author), Pusan Natl Univ, Sch Mech Engn, Pusan 609735, South Korea.
EM hokyung@pusan.ac.kr
RI Cunningham, Ian/J-2657-2012
FU Natural Sciences and Engineering Research Council of Canada
   [386330-2010]; Canadian Institutes of Health Research; NSERC
   [CGS-D3-409690-2011]; National Research Foundation of Korea (NRF);
   Ministry of Education, Science and Technology [2011-0009769]
FX The authors acknowledge the financial support of the Natural Sciences
   and Engineering Research Council of Canada (Grant No. 386330-2010), the
   Canadian Institutes of Health Research Operating Grant, NSERC Canadian
   Graduate Scholarships (Grant No. CGS-D3-409690-2011), and the Basic
   Science Research Program through the National Research Foundation of
   Korea (NRF) funded by the Ministry of Education, Science and Technology
   (Grant No. 2011-0009769).
NR 45
TC 2
Z9 2
PU AMER ASSOC PHYSICISTS MEDICINE AMER INST PHYSICS
PI MELVILLE
PA STE 1 NO 1, 2 HUNTINGTON QUADRANGLE, MELVILLE, NY 11747-4502 USA
SN 0094-2405
J9 MED PHYS
JI Med. Phys.
PD APR
PY 2013
VL 40
IS 4
AR 041916
DI 10.1118/1.4794495
PG 17
WC Radiology, Nuclear Medicine & Medical Imaging
SC Radiology, Nuclear Medicine & Medical Imaging
GA 130UP
UT WOS:000317945900046
ER

PT J
AU Boev, MV
   Kovalev, VM
AF Boev, M. V.
   Kovalev, V. M.
TI Exciton optical transitions in quantum wells with spin-orbit coupling
SO JETP LETTERS
LA English
DT Article
ID 2-DIMENSIONAL ELECTRON
AB The energy spectrum of light-hole and heavy-hole excitons and optical absorption in a quantum well have been analyzed taking into account Rashba spin-orbit coupling. Interband and intraband exciton transitions have been considered. It has been shown that, in the presence of spin-orbit coupling, the probabilities of the interband and intraband photoelectric effects diverge in the vicinity of the threshold if the electron-hole interaction is neglected. The threshold probabilities of the interband and intraband photoelectric effects become finite when Coulomb interaction is taken into account. DOI: 10.1134/S0021364013030028
C1 [Boev, M. V.; Kovalev, V. M.] Russian Acad Sci, Siberian Branch, Rzhanov Inst Semicond Phys, Novosibirsk 630090, Russia.
   [Boev, M. V.; Kovalev, V. M.] Novosibirsk State Tech Univ, Novosibirsk 630095, Russia.
RP Boev, MV (reprint author), Russian Acad Sci, Siberian Branch, Rzhanov Inst Semicond Phys, Novosibirsk 630090, Russia.
EM vadimkovalev@isp.nsc.ru
FU Russian Foundation for Basic Research [12-02-31012]
FX We are grateful to A.V. Chaplik and M.V. Entin for useful discussions.
   This work was supported by the Russian Foundation for Basic Research
   (project no. 12-02-31012).
NR 12
TC 1
Z9 1
PU MAIK NAUKA/INTERPERIODICA/SPRINGER
PI NEW YORK
PA 233 SPRING ST, NEW YORK, NY 10013-1578 USA
SN 0021-3640
J9 JETP LETT+
JI Jetp Lett.
PD APR
PY 2013
VL 97
IS 3
BP 131
EP 136
DI 10.1134/S0021364013030028
PG 6
WC Physics, Multidisciplinary
SC Physics
GA 131BP
UT WOS:000317966100003
ER

PT J
AU Qian, SB
   Li, K
   Liao, WP
   Liu, L
   Zhu, LY
   He, JJ
   Wang, JJ
   Zhao, EG
AF Qian, S. -B.
   Li, K.
   Liao, W. -P.
   Liu, L.
   Zhu, L. -Y.
   He, J. -J.
   Wang, J. -J.
   Zhao, E. -G.
TI THE FIRST PHOTOMETRIC INVESTIGATION OF THE NEGLECTED W-UMa-TYPE BINARY
   STAR UZ CMi
SO ASTRONOMICAL JOURNAL
LA English
DT Article
DE binaries: close; binaries: eclipsing; stars: evolution; stars:
   individual (UZ UMi)
ID THERMAL RELAXATION OSCILLATION; URSAE MAJORIS SYSTEMS; MASS-RATIO; LIGHT
   CURVES; CONTACT; CATALOG; CANCRI; CYGNI; DEEP
AB UZ CMi was a W-UMa-type binary star found more than 80 years ago. However, it has been neglected in photometric investigations. Here, the first complete light curves in the B, V, R, and I bands are presented and analyzed using the Wilson and Devinney method. It is discovered that UZ CMi is a contact binary (f = 38.4(+/- 2.3)%) with amass ratio of 0.45. The derived orbital inclination (i = 87 degrees) indicates that it is a total eclipsing binary, which suggests that the determined parameters are reliable. By using 17 new eclipse times together with those collected from the literature, we found that the general trend of the observed-calculated (O - C) curve shows an upward parabolic variation that corresponds to a long-term increase in the orbital period at a rate of (P) over dot = +4.1 x 10(-8) days yr(-1). The continuous increase may be caused by a mass transfer from the less massive component to the more massive one. This suggests that UZ CMi is in the thermal relaxation oscillation controlled stage of the evolutionary scheme proposed by Qian. UZ CMi will oscillate around a critical mass ratio and the contact configuration cannot be broken. After the upward parabolic change was removed, the (O - C)(2) curve of the photoelectric and charge-coupled device data revealed a cyclic variation with a small amplitude of 0.0026 days and a period of 21.1 yr. The cyclic change was analyzed for the light-travel time effect via the presence of an extremely cool stellar companion.
C1 [Qian, S. -B.; Li, K.; Liao, W. -P.; Liu, L.; Zhu, L. -Y.; He, J. -J.; Wang, J. -J.; Zhao, E. -G.] Chinese Acad Sci, Natl Astron Observ, Yunnan Observ, Kunming 650011, Peoples R China.
   [Qian, S. -B.; Li, K.; Liao, W. -P.; Liu, L.; Zhu, L. -Y.; He, J. -J.; Wang, J. -J.; Zhao, E. -G.] Chinese Acad Sci, Key Lab Struct & Evolut Celestial Objects, Kunming 650011, Peoples R China.
   [Qian, S. -B.; Li, K.; Liu, L.; Wang, J. -J.] Univ Chinese Acad Sci, Beijing 100049, Peoples R China.
RP Qian, SB (reprint author), Chinese Acad Sci, Natl Astron Observ, Yunnan Observ, POB 110, Kunming 650011, Peoples R China.
EM qsb@ynao.ac.cn
FU Chinese Natural Science Foundation [11133007, 10973037, 11203066,
   10903026]; West Light Foundation of the Chinese Academy of Sciences
FX This work is partially supported by the Chinese Natural Science
   Foundation (Nos. 11133007, 10973037, 11203066, and 10903026) and by the
   West Light Foundation of the Chinese Academy of Sciences. CCD
   photometric observations and photoelectric data of UZ CMi were obtained
   using the 60 cm telescope at YNAO and the 85 cm telescope at the
   Xinglong Station of NAO, respectively.
NR 39
TC 3
Z9 3
PU IOP PUBLISHING LTD
PI BRISTOL
PA TEMPLE CIRCUS, TEMPLE WAY, BRISTOL BS1 6BE, ENGLAND
SN 0004-6256
J9 ASTRON J
JI Astron. J.
PD APR
PY 2013
VL 145
IS 4
AR 91
DI 10.1088/0004-6256/145/4/91
PG 6
WC Astronomy & Astrophysics
SC Astronomy & Astrophysics
GA 107UW
UT WOS:000316247300005
ER

PT J
AU Johnson, TRC
   Himsl, I
   Hellerhoff, K
   Mayr, D
   Rjosk-Dendorfer, D
   Ditsch, N
   Krauss, B
   Friese, K
   Reiser, MF
   Lenhard, MS
AF Johnson, Thorsten R. C.
   Himsl, Isabelle
   Hellerhoff, Karin
   Mayr, Doris
   Rjosk-Dendorfer, Dorothea
   Ditsch, Nina
   Krauss, Bernhard
   Friese, Klaus
   Reiser, Maximilian F.
   Lenhard, Miriam S.
TI Dual-energy CT for the evaluation of silicone breast implants
SO EUROPEAN RADIOLOGY
LA English
DT Article
DE Dual-energy CT; Breast implants; Augmentation; Silicone; Implant rupture
ID MAGNETIC-RESONANCE; EUROPEAN MARKET; PRIVATE-SECTOR; RUPTURE;
   MAMMOGRAPHY; PIP; DIAGNOSIS; ULTRASONOGRAPHY; COMPLICATIONS; PREVALENCE
AB The evaluation of breast implants for rupture is currently the domain of ultrasound and MRI, while mammography is of very limited diagnostic value. Recently, specific visualisation of silicone has become feasible using dual-energy CT. Our objective was to evaluate whether it is feasible to identify silicone in breast implants by dual-energy CT and to reliably diagnose or rule out ruptures.
   Seven silicone breast implant specimens were examined on dual-source CT at 100- and 140-kV tube potential with a 0.8-mm tin filter (collimation 128 x 0.6 mm, current-time products 165 and 140 mAsref with modulation, rotation time 0.28 s, pitch 0.55). Two patients scheduled for implant removal or replacement were examined with identical parameters.
   The silicone of the implant specimens showed a strong dual-energy signal. In one patient, both implants were intact, while a rupture was identified in the other patient. Ultrasound, MRI, surgical findings and histology confirmed the dual-energy CT diagnosis.
   Dual-energy CT may serve as an alternative technique for speedy evaluation of silicone breast implants. Specific clinical studies are required to determine the diagnostic accuracy and define indications for this technique.
   aEuro cent Dual-energy CT makes it possible to visualise silicone in breast implants.
   aEuro cent Silicone provides a strong photoelectric effect that can be detected.
   aEuro cent Initial experience suggests that implant ruptures can be identified or ruled out.
C1 [Johnson, Thorsten R. C.; Hellerhoff, Karin; Rjosk-Dendorfer, Dorothea; Reiser, Maximilian F.] Univ Munich, Dept Clin Radiol, D-81377 Munich, Germany.
   [Himsl, Isabelle; Ditsch, Nina; Friese, Klaus; Lenhard, Miriam S.] Univ Munich, Dept Obstet & Gynecol, D-81377 Munich, Germany.
   [Mayr, Doris] Univ Munich, Dept Pathol, D-81377 Munich, Germany.
   [Krauss, Bernhard] Siemens AG, Healthcare Sect, Erlangen, Germany.
RP Johnson, TRC (reprint author), Univ Munich, Dept Clin Radiol, Grosshadern Campus,Marchioninistr 15, D-81377 Munich, Germany.
EM thorsten.johnson@med.uni-muenchen.de
RI Ditsch, Nina/F-6267-2014
NR 30
TC 1
Z9 1
PU SPRINGER
PI NEW YORK
PA 233 SPRING ST, NEW YORK, NY 10013 USA
SN 0938-7994
J9 EUR RADIOL
JI Eur. Radiol.
PD APR
PY 2013
VL 23
IS 4
BP 991
EP 996
DI 10.1007/s00330-012-2667-z
PG 6
WC Radiology, Nuclear Medicine & Medical Imaging
SC Radiology, Nuclear Medicine & Medical Imaging
GA 108YB
UT WOS:000316331200014
ER

PT J
AU Jung, UG
   Kuwana, K
   Ajiki, Y
   Takahashi, H
   Kan, T
   Takei, Y
   Noda, K
   Iwase, E
   Matsumoto, K
   Shimoyama, I
AF Jung, Uijin G.
   Kuwana, Kenta
   Ajiki, Yoshiharu
   Takahashi, Hidetoshi
   Kan, Tetsuo
   Takei, Yusuke
   Noda, Kentaro
   Iwase, Eiji
   Matsumoto, Kiyoshi
   Shimoyama, Isao
TI A photoresponse-compensated parallel piezoresistive cantilever for
   cellular force measurements
SO JOURNAL OF MICROMECHANICS AND MICROENGINEERING
LA English
DT Article
ID MICROCANTILEVER; BIOSENSORS; SENSORS; SURFACE
AB This paper describes a parallel piezoresistive cantilever that is composed of a force-sensing cantilever in addition to a reference cantilever for photoresponse compensation. Piezoresistive cantilevers have been applied in many cellular mechanical measurement studies because of their high sensitivity, high time resolution and ease of handling. However, the electrical resistance changes in response to the excitation light of the fluorescence microscope, which affects the cell measurements. We measured the I-V characteristics of a piezoresistive layer. These photoresponses occurred due to the internal photoelectric effect. We canceled the photoresponses using the reference cantilever. This paper demonstrates compensation of the cantilever photoresponse under irradiation at different angles, wavelengths and light intensities. As a result, the photoresponse could be decreased by 87%.
C1 [Jung, Uijin G.; Ajiki, Yoshiharu; Kan, Tetsuo; Takei, Yusuke; Noda, Kentaro; Shimoyama, Isao] Univ Tokyo, Grad Sch Informat Sci & Technol, Dept Mechanoinformat, Bunkyo Ku, Tokyo, Japan.
   [Kuwana, Kenta] Tokyo Denki Univ, Sch Engn, Dept Mech Engn, Adachi Ku, Tokyo 101, Japan.
   [Takahashi, Hidetoshi; Matsumoto, Kiyoshi; Shimoyama, Isao] Univ Tokyo, Informat & Robot Technol Res Initiat, Bunkyou Ku, Tokyo, Japan.
   [Iwase, Eiji] Waseda Univ, Sch Fundamental Sci & Engn, Shinjuku Ku, Tokyo, Japan.
RP Jung, UG (reprint author), Univ Tokyo, Grad Sch Informat Sci & Technol, Dept Mechanoinformat, Bunkyo Ku, 7-3-1 Hongo, Tokyo, Japan.
EM uj_jung@leopard.t.u-tokyo.ac.jp
RI Iwase, Eiji/B-2234-2012
FU MEXT [22241033]
FX The photolithography masks were made using the University of Tokyo VLSI
   design and education center (VDEC)'s 8 inch EB writer F5112 + VD01,
   which was donated by ADVANTEST Corporation. This research was partly
   supported by MEXT, Grant-in-aid for Scientific Research (A) (22241033).
NR 17
TC 0
Z9 0
PU IOP PUBLISHING LTD
PI BRISTOL
PA TEMPLE CIRCUS, TEMPLE WAY, BRISTOL BS1 6BE, ENGLAND
SN 0960-1317
J9 J MICROMECH MICROENG
JI J. Micromech. Microeng.
PD APR
PY 2013
VL 23
IS 4
AR 045015
DI 10.1088/0960-1317/23/4/045015
PG 7
WC Engineering, Electrical & Electronic; Nanoscience & Nanotechnology;
   Instruments & Instrumentation; Materials Science, Multidisciplinary;
   Mechanics
SC Engineering; Science & Technology - Other Topics; Instruments &
   Instrumentation; Materials Science; Mechanics
GA 108NG
UT WOS:000316299900016
ER

PT J
AU Ho, CH
   Lin, CH
   Wang, YP
   Chen, YC
   Chen, SH
   Huang, YS
AF Ho, Ching-Hwa
   Lin, Chien-Hao
   Wang, Yi-Ping
   Chen, Ying-Cen
   Chen, Shin-Hong
   Huang, Ying-Sheng
TI Surface Oxide Effect on Optical Sensing and Photoelectric Conversion of
   alpha-In2Se3 Hexagonal Microplates
SO ACS APPLIED MATERIALS & INTERFACES
LA English
DT Article
DE III-VI compound; In2Se3; surface oxidation; photoelectric conversion;
   surface photovoltage; photodetector
ID THIN-FILMS; ELECTRICAL-PROPERTIES; PHASE-TRANSFORMATION; LAYERED IN2SE3;
   BAND-GAP; NANOWIRES; CUINSE2; GROWTH
AB The surface formation oxide assists of visible to ultraviolet photoelectric conversion in alpha-In2Se3 hexagonal microplates has been explored. Hexagonal alpha-In2Se3 microplates with the sizes of 10s to 100s of micrometers were synthesized and prepared by the chemical vapor transport method using ICl3 as a transport agent. Many vacancies and surface imperfection states have been found in the bulk and on the surface of the microplate because of the intrinsic defect nature of alpha-In2Se3 . To discover physical and chemical properties and finding technological uses of alpha-In2Se3 , several experiments including transmission electron miscopy (TEM), X-ray photoelectron spectroscopy (XPS), surface photovoltage (SPY), photoluminescence (PL), surface photoresponse (SPR), photoconductivity (PC), and thermoreflectance (TR) measurements have been carried out. Experimental results of TEM, XPS, SPY, PL, and SPR measurements show that a surface oxidation layer alpha-In2Se3-3xO3x (0 <= x <= 1) has formed on the crystal face of alpha-In2Se3 in environmental air with the inner layer content close to In2Se3 but the outermost layer content approaching In2O3. The near band edge transitions of alpha-In2Se3 microplates have been probed experimentally by TR and PC measurements. The direct band gap of alpha-In2Se3 has been determined to be 1.453 eV. The SPY result shows a maximum quantum efficiency of the surface oxide alpha-In2Se3-3xO3x (0 <= x <= 1) that presents a peak photoresponse near 2.18 eV. The analyses of SPY, SPR, PL, TR. and PC measurements revealed that the surface oxide layer facilitates the conversion of the ultraviolet to the visible range while the native defects (Se and In vacancies) sustain photoconductivity in the near-infrared region. On the basis of the experimental results a wide-energy-range photodetector that combines PC- and SPR-mode operations for alpha-In2Se3 microplate has been made. The testing results show a well-behaved function of photoelectric conversion in the near-infrared to ultraviolet region via the auxiliary forming of surface oxide on the crystalline face of the alpha-In2Se3 microplates.
C1 [Ho, Ching-Hwa; Chen, Ying-Cen; Chen, Shin-Hong] Natl Taiwan Univ Sci & Technol, Grad Inst Appl Sci & Technol, Taipei 106, Taiwan.
   [Ho, Ching-Hwa; Lin, Chien-Hao; Wang, Yi-Ping; Huang, Ying-Sheng] Natl Taiwan Univ Sci & Technol, Dept Elect Engn, Taipei 106, Taiwan.
RP Ho, CH (reprint author), Natl Taiwan Univ Sci & Technol, Grad Inst Appl Sci & Technol, Taipei 106, Taiwan.
EM chho@mail.ntust.edu.tw
FU National Science Council of Taiwan, Republic of China
   [NSC101-2221-E-011-052-MY3]
FX This work was sponsored by the National Science Council of Taiwan,
   Republic of China, under the Grant NSC101-2221-E-011-052-MY3.
NR 36
TC 7
Z9 7
PU AMER CHEMICAL SOC
PI WASHINGTON
PA 1155 16TH ST, NW, WASHINGTON, DC 20036 USA
SN 1944-8244
J9 ACS APPL MATER INTER
JI ACS Appl. Mater. Interfaces
PD MAR 27
PY 2013
VL 5
IS 6
BP 2269
EP 2277
DI 10.1021/am400128e
PG 9
WC Nanoscience & Nanotechnology; Materials Science, Multidisciplinary
SC Science & Technology - Other Topics; Materials Science
GA 118NJ
UT WOS:000317031900055
ER

PT J
AU Sun, XM
   Sun, Q
   Zhang, Q
   Zhu, QQ
   Dong, HZ
   Dong, LF
AF Sun, Xianmiao
   Sun, Qiong
   Zhang, Qian
   Zhu, Qianqian
   Dong, Hongzhou
   Dong, Lifeng
TI Significant effects of reaction temperature on morphology,
   crystallinity, and photoelectrical properties of rutile TiO2 nanorod
   array films
SO JOURNAL OF PHYSICS D-APPLIED PHYSICS
LA English
DT Article
ID SENSITIZED SOLAR-CELLS; NANOTUBE ARRAYS; NANOWIRE ARRAYS; DOPED TIO2;
   NANOPARTICLES; PERFORMANCE; DEPENDENCE; EFFICIENCY; SPHERES
AB Oriented single-crystalline TiO2 nanorod arrays have been extensively studied as the electrode of photoelectrochemical cells due to their unique properties. In this study, oriented rutile TiO2 nanorod arrays were directly synthesized on fluorine-doped tin oxide glass substrates by a facile hydrothermal method, and the effects of growth conditions (i.e. reaction temperature, growth time and titanium precursor) on their morphologies, crystal structures and photoelectrical properties were investigated. Reaction temperature played a more critical role in tailoring the surface morphology, crystal structures (i.e. length, diameter and crystallinity of nanorods) and photoelectrical properties of the nanorods than growth time did. With the increase in reaction temperature from 140. degrees C to 200 degrees C, both photocurrent density and external quantum efficiency (EQE) increased initially and then decreased, with a maximum value of 5.6 x 10 (2) mAcm (2) at 170 degrees C and 2.7% at 160 degrees C, respectively. In addition, photoelectric measurements demonstrated that TiO2 nanorod arrays synthesized from TiCl4 at a relatively low reaction temperature exhibited a much higher EQE value than those obtained from titanium isopropoxide.
C1 [Sun, Xianmiao; Sun, Qiong; Zhang, Qian; Zhu, Qianqian; Dong, Hongzhou; Dong, Lifeng] Qingdao Univ Sci & Technol, Coll Mat Sci & Engn, Qingdao 266042, Peoples R China.
   [Dong, Lifeng] Missouri State Univ, Dept Phys Astron & Mat Sci, Springfield, MO 65897 USA.
RP Sun, XM (reprint author), Qingdao Univ Sci & Technol, Coll Mat Sci & Engn, Qingdao 266042, Peoples R China.
EM donglifeng@qust.edu.cn
RI dong, hongzhou/C-7007-2013
FU National Natural Science Foundation of China [51172113]; Research Fund
   for the Doctoral Program of Higher Education of China [20123719110001];
   China Postdoctoral Science Foundation [2012M521297]; Shandong Natural
   Science Foundation for Distinguished Young Scholars [JQ201118]; Shandong
   Province Government, PR China; Shandong Postdoctoral Innovative Program
   [201203028]; Qingdao Municipal Science and Technology Commission
   [12-1-4-136-hz]; Faculty Research Grant; Missouri State University
FX This work was partially supported by the National Natural Science
   Foundation of China (51172113), the Research Fund for the Doctoral
   Program of Higher Education of China (20123719110001), the China
   Postdoctoral Science Foundation (2012M521297), the Shandong Natural
   Science Foundation for Distinguished Young Scholars (JQ201118), the
   Taishan Scholar Overseas Distinguished Professorship program from the
   Shandong Province Government, PR China, the Shandong Postdoctoral
   Innovative Program (201203028), the Qingdao Municipal Science and
   Technology Commission (12-1-4-136-hz), and the Faculty Research Grant
   and a Sabbatical Leave Award from Missouri State University.
NR 33
TC 3
Z9 3
PU IOP PUBLISHING LTD
PI BRISTOL
PA TEMPLE CIRCUS, TEMPLE WAY, BRISTOL BS1 6BE, ENGLAND
SN 0022-3727
J9 J PHYS D APPL PHYS
JI J. Phys. D-Appl. Phys.
PD MAR 6
PY 2013
VL 46
IS 9
AR 095102
DI 10.1088/0022-3727/46/9/095102
PG 7
WC Physics, Applied
SC Physics
GA 088FP
UT WOS:000314819500010
ER

PT J
AU Sun, Q
   Sun, XM
   Dong, HZ
   Zhang, Q
   Dong, LF
AF Sun, Qiong
   Sun, Xianmiao
   Dong, Hongzhou
   Zhang, Qian
   Dong, Lifeng
TI Copper quantum dots on TiO2: A high-performance, low-cost, and nontoxic
   photovoltaic material
SO JOURNAL OF RENEWABLE AND SUSTAINABLE ENERGY
LA English
DT Article; Proceedings Paper
CT 7th International Green Energy Conference / 1st
   Dalian-National-Laboratory Conference on Clean Energy (IGEC-DCCE)
CY MAY 28-30, 2012
CL Dalian, PEOPLES R CHINA
SP Int Assoc Green Energy (IAGE), DNL Clean Energy, Chinese Acad Sci (CAS), Energy & Environm Sci (EES), Journal Renewable & Sustainable Energy (JRSE)
HO Dalian Inst Chemical Phys (DICP)
ID SENSITIZED SOLAR-CELLS; CHARGE RECOMBINATION; ELECTRON INJECTION;
   NANOCOMPOSITES; NANOPARTICLES; PARTICLES; NANOTUBES; TRANSPORT
AB The surface decoration of TiO2 with Cu quantum dots (QDs) was carried out through a simple chemical redox deposition method. The QDs in the form of Cu(I)/(II)-O-Ti (IV) network were attached tightly and highly dispersed onto the pre-sintered TiO2 surface, and no obvious change could be detected from the lattice and surface morphology of TiO2 after the modification. Quantum size effect was evidenced by diffuse reflectance spectra (DRS), from which the absorption spectrum extended from 380 nm to 440 nm. The concentration of Cu measured by energy-dispersive X-ray spectroscopy (EDS) and X-ray photoelectron spectroscopy (XPS) was higher than its theoretical value, a result which suggested that the QDs resided on the TiO2 surface and that the QD sensitization was primarily a surface process. In comparison to pure TiO2, the introduction of 1.0 wt. % Cu QDs increased the photocurrent density from 3.1 to 17.0 mu A/cm(2). Even a trace amount of Cu (only about 0.25 wt. %) can strongly enhance the photoelectric activity of TiO2. When excessive Cu was coated onto the TiO2 surface, the recombination of the photo-induced charges would be aggravated by the aggregation of QDs, and the growth of Cu grains made the bandgap of the QDs and TiO2 unmatched so that the photovoltaic conversion was restrained. Besides Cu QDs, the photoelectrical properties of TiO2 nanoparticles can be enhanced by the incorporation of other copper-based QDs (e. g., CuO, Cu2O, CuS, and Cu2S); the elementary Cu QDs demonstrated the best characteristics among them. (C) 2013 American Institute of Physics. [http://dx.doi.org/10.1063/1.4798419]
C1 [Sun, Qiong; Sun, Xianmiao; Dong, Hongzhou; Zhang, Qian; Dong, Lifeng] Qingdao Univ Sci & Technol, Coll Mat Sci & Engn, Qingdao 266042, Peoples R China.
   [Dong, Lifeng] Missouri State Univ, Dept Phys Astron & Mat Sci, Springfield, MO 65897 USA.
RP Dong, LF (reprint author), Qingdao Univ Sci & Technol, Coll Mat Sci & Engn, Qingdao 266042, Peoples R China.
EM DongLifeng@qust.edu.cn
NR 30
TC 1
Z9 1
PU AMER INST PHYSICS
PI MELVILLE
PA CIRCULATION & FULFILLMENT DIV, 2 HUNTINGTON QUADRANGLE, STE 1 N O 1,
   MELVILLE, NY 11747-4501 USA
SN 1941-7012
J9 J RENEW SUSTAIN ENER
JI J. Renew. Sustain. Energy
PD MAR 1
PY 2013
VL 5
IS 2
AR 021413
DI 10.1063/1.4798419
PG 10
WC Energy & Fuels
SC Energy & Fuels
GA 134VA
UT WOS:000318242100014
ER

PT J
AU Gao, LH
   Sun, QL
   Qi, JM
   Lin, XY
   Wang, KZ
AF Gao, Li-Hua
   Sun, Qing-Ling
   Qi, Jian-Min
   Lin, Xiao-Yan
   Wang, Ke-Zhi
TI Enhanced photocurrent generation from an electrostatically
   self-assembled film of sandwich-type tetracadmium(II)
   tungstophosphorate/hemicyanine
SO ELECTROCHIMICA ACTA
LA English
DT Article
DE Polyoxometalate; Hemicyanine; Self-assembled film; Photocurrent
   generation
ID BIPOLAR HEMICYANINE CATION; LANGMUIR-BLODGETT-FILMS; PHOTOELECTRIC
   CONVERSION; 2ND-HARMONIC GENERATION; MULTILAYER FILM; ELECTROCATALYTIC
   PROPERTIES; ELECTROCHEMICAL PROPERTIES; LB FILMS; POLYOXOMETALATE; DYES
AB A photoelectric conversion film consisting of sandwich-type tetracadmium(II) tungstophosphorate [P2W18Cd4(H2O)(2)O-68](10-) ((PW18Cd4)-W-2) and a bichromophore hemicyanine of (E)-1,1'-(hexane-1,6-diyl)bis(4((E)-2-(4-(dimethylamino)naphthalen-1-yl)vinyl)pyridinium) bromide (N-6) was prepared by electrostatic self-assembly technique, and characterized by UV-vis spectroscopy, cyclic voltammetry and photoelectrochemistry. The UV-visible spectra showed that the film was uniformly deposited and N-6 molecules formed J-aggregations in the films. The cyclic voltammetry showed that the P2M18Cd4 and N-6 in the films were electrochemically active with surface-confined characteristics. As irradiated with white light, the (P2W18Cd4/N-6) monolayer film gave stable cathodic photocurrent that is 2.4- and 6.7-fold as great as electrostatically self-assembled monolayer film of (P2W18Cd4/H-6) {H-6 = (E)-1,1'-(hexane-1,6-diyl)bis(4-(4-(dimethylamino)styryl)pyridinium) bromide} and Langmuir-Blodgett monolayer film of analogous hemicyanine (E)-4-(2-(4-(dimethylamino)naphthalen-1 -yl)vinyl)-1-octadecylpyridinium iodide. The photocurrent action spectrum indicated that the cathodic photocurrent was generated based on charge transfer excitation of the N-6 in the film. The effects of applied bias voltages, electron acceptor, and layer numbers of the (P2W18Cd4/N-6)(n) films on photocurrent generation of (P2W18Cd4/N-6)(n) film were examined. (C) 2013 Elsevier Ltd. All rights reserved.
C1 [Gao, Li-Hua; Sun, Qing-Ling; Qi, Jian-Min; Lin, Xiao-Yan] Beijing Technol & Business Univ, Sch Sci, Dept Chem, Beijing 100048, Peoples R China.
   [Wang, Ke-Zhi] Beijing Normal Univ, Coll Chem, Beijing 100875, Peoples R China.
   [Wang, Ke-Zhi] Beijing Key Lab Energy Storage & Convers, Beijing 100875, Peoples R China.
RP Gao, LH (reprint author), Beijing Technol & Business Univ, Sch Sci, Dept Chem, Beijing 100048, Peoples R China.
EM gaolh@th.btbu.edu.cn
FU National Natural Science Foundation of China [20871011, 21171022,
   20971016, 90922004]; Beijing Natural Science Foundation [2092011];
   Analytical and Measurements Fund of Beijing Normal University
FX Financial supports by the National Natural Science Foundation of China
   (20871011, 21171022, 20971016, and 90922004), Beijing Natural Science
   Foundation (2092011) and Analytical and Measurements Fund of Beijing
   Normal University.
NR 54
TC 3
Z9 3
PU PERGAMON-ELSEVIER SCIENCE LTD
PI OXFORD
PA THE BOULEVARD, LANGFORD LANE, KIDLINGTON, OXFORD OX5 1GB, ENGLAND
SN 0013-4686
J9 ELECTROCHIM ACTA
JI Electrochim. Acta
PD MAR 1
PY 2013
VL 92
BP 236
EP 242
DI 10.1016/j.electacta.2012.12.109
PG 7
WC Electrochemistry
SC Electrochemistry
GA 111KL
UT WOS:000316520100030
ER

PT J
AU Artemenko, SN
   Kaladzhyan, VO
AF Artemenko, S. N.
   Kaladzhyan, V. O.
TI Photogalvanic effects in topological insulators
SO JETP LETTERS
LA English
DT Article
AB We discuss optical absorption in topological insulators and study possible photoelectric effects theoretically. We found that absorption of circularly polarized electromagnetic waves in two-dimensional topological insulators results in electric current in the conducting 1D edge channels, the direction of the current being determined by the light polarization. We suggest two ways of inducing such a current: due to magnetic dipole electron transitions stimulated by irradiation of frequency below the bulk energy gap, and due to electric dipole transitions in the bulk at frequencies larger than the energy gap with subsequent capture of the photogenerated carriers on conducting edge states.
C1 [Artemenko, S. N.] Russian Acad Sci, Kotelnikov Inst Radio Engn & Elect, Moscow 125009, Russia.
   State Univ, Moscow Inst Phys & Technol, Dolgoprudnyi 141700, Moscow Region, Russia.
RP Artemenko, SN (reprint author), Russian Acad Sci, Kotelnikov Inst Radio Engn & Elect, Moscow 125009, Russia.
EM art@cplire.ru
RI Kaladzhyan, Vardan/H-4011-2014
FU Russian Foundation for Basic Research
FX We are grateful to Z.D. Kvon, V.A. Volkov, and D.S. Shapiro for useful
   discussions and helpful comments. This work was supported by Russian
   Foundation for Basic Research.
NR 15
TC 3
Z9 3
PU MAIK NAUKA/INTERPERIODICA/SPRINGER
PI NEW YORK
PA 233 SPRING ST, NEW YORK, NY 10013-1578 USA
SN 0021-3640
J9 JETP LETT+
JI Jetp Lett.
PD MAR
PY 2013
VL 97
IS 2
BP 82
EP 86
DI 10.1134/S0021364013020021
PG 5
WC Physics, Multidisciplinary
SC Physics
GA 114OF
UT WOS:000316750600004
ER

PT J
AU Candela-Juan, C
   Perez-Calatayud, J
   Ballester, F
   Rivard, MJ
AF Candela-Juan, Cristian
   Perez-Calatayud, Jose
   Ballester, Facundo
   Rivard, Mark J.
TI Calculated organ doses using Monte Carlo simulations in a reference male
   phantom undergoing HDR brachytherapy applied to localized prostate
   carcinoma
SO MEDICAL PHYSICS
LA English
DT Article
DE HDR brachytherapy; prostate carcinoma; Monte Carlo methods; voxelized
   phantom; integral dose; organ equivalent dose
ID MODULATED RADIATION-THERAPY; PROTON RADIOTHERAPY; HUMAN ANATOMY; CANCER;
   PHOTON; MODELS; IR-192; IMPACT; RISK; DOSIMETRY
AB Purpose: The aim of this study was to obtain equivalent doses in radiosensitive organs (aside from the bladder and rectum) when applying high-dose-rate (HDR) brachytherapy to a localized prostate carcinoma using Co-60 or Ir-192 sources. These data are compared with results in a water phantom and with expected values in an infinite water medium. A comparison with reported values from proton therapy and intensity-modulated radiation therapy (IMRT) is also provided.
   Methods: Monte Carlo simulations in Geant4 were performed using a voxelized phantom described in International Commission on Radiological Protection (ICRP) Publication 110, which reproduces masses and shapes from an adult reference man defined in ICRP Publication 89. Point sources of Co-60 or Ir-192 with photon energy spectra corresponding to those exiting their capsules were placed in the center of the prostate, and equivalent doses per clinical absorbed dose in this target organ were obtained in several radiosensitive organs. Values were corrected to account for clinical circumstances with the source located at various positions with differing dwell times throughout the prostate. This was repeated for a homogeneous water phantom.
   Results: For the nearest organs considered (bladder, rectum, testes, small intestine, and colon), equivalent doses given by Co-60 source were smaller (8%-19%) than from Ir-192. However, as the distance increases, the more penetrating gamma rays produced by Co-66 deliver higher organ equivalent doses. The overall result is that effective dose per clinical absorbed dose from a Co-60 source (11.1 mSv/Gy) is lower than from a Ir-192 source (13.2 mSv/Gy). On the other hand, equivalent doses were the same in the tissue and the homogeneous water phantom for those soft tissues closer to the prostate than about 30 cm. As the distance increased, the differences of photoelectric effect in water and soft tissue, and appearance of other materials such as air, bone, or lungs, produced variations between both phantoms which were at most 35% in the considered organ equivalent doses. Finally, effective doses per clinical absorbed dose from IMRT and proton therapy were comparable to those from both brachytherapy sources, with brachytherapy being advantageous over external beam radiation therapy for the furthest organs.
   Conclusions: A database of organ equivalent doses when applying HDR brachytherapy to the prostate with either Co-60 or Ir-192 is provided. According to physical considerations, Ir-192 is dosimetrically advantageous over Co-60 sources at large distances, but not in the closest organs. Damage to distant healthy organs per clinical absorbed dose is lower with brachytherapy than with IMRT or protons, although the overall effective dose per Gy given to the prostate seems very similar. Given that there are several possible fractionation schemes, which result in different total amounts of therapeutic absorbed dose, advantage of a radiation treatment (according to equivalent dose to healthy organs) is treatment and facility dependent. (C) 2013 American Association of Physicists in Medicine. [http://dx.doi.org/10.1118/1.4791647]
C1 [Candela-Juan, Cristian; Perez-Calatayud, Jose] La Fe Univ, Radioprotect Dept, Valencia 46026, Spain.
   [Candela-Juan, Cristian; Perez-Calatayud, Jose] Polytech Hosp, Valencia 46026, Spain.
   [Ballester, Facundo] Univ Valencia, Dept Atom Mol & Nucl Phys, E-46100 Burjassot, Spain.
   [Rivard, Mark J.] Tufts Univ, Dept Radiat Oncol, Sch Med, Boston, MA 02111 USA.
RP Candela-Juan, C (reprint author), La Fe Univ, Radioprotect Dept, Valencia 46026, Spain.
EM ccanjuan@gmail.com
FU Generalitat Valenciana [PROMETEO2008/114]; Spanish Government
   [FIS2010-17007]
FX This study was supported in part by Generalitat Valenciana (Project No.
   PROMETEO2008/114) and Spanish Government (Project No. FIS2010-17007).
NR 36
TC 0
Z9 0
PU AMER ASSOC PHYSICISTS MEDICINE AMER INST PHYSICS
PI MELVILLE
PA STE 1 NO 1, 2 HUNTINGTON QUADRANGLE, MELVILLE, NY 11747-4502 USA
SN 0094-2405
J9 MED PHYS
JI Med. Phys.
PD MAR
PY 2013
VL 40
IS 3
AR 033901
DI 10.1118/1.4791647
PG 10
WC Radiology, Nuclear Medicine & Medical Imaging
SC Radiology, Nuclear Medicine & Medical Imaging
GA 109LG
UT WOS:000316369400052
ER

PT J
AU Vannikov, AV
   Grishina, AD
   Laryushkin, AS
   Krivenko, TV
   Savel'ev, VV
   Rychwalski, RW
AF Vannikov, A. V.
   Grishina, A. D.
   Laryushkin, A. S.
   Krivenko, T. V.
   Savel'ev, V. V.
   Rychwalski, R. W.
TI Photoelectric, nonlinear optical, and photorefractive properties of
   polymer composites including carbon nanotubes and cyanine dyes
SO PHYSICS OF THE SOLID STATE
LA English
DT Article
AB The effect of cyanine dye additives on the photoelectric, nonlinear optical, and photorefractive properties of polyvinyl carbazole composites based on closed single-walled carbon nanotubes has been investigated. It has been found that these characteristics are affected by the dye in which the lowest unoccupied molecular orbital (LUMO) lies below the level of the photoexcited nanotube. The addition of this dye to the composite leads to a 14-fold increase in the quantum efficiency of the generation of mobile charge carriers under irradiation by a laser (1064 nm) in the absorption region of the nanotubes. Moreover, the addition of the dye to the composite decreases the third-order susceptibility chi((3)), presumably, due to the opposite orientations of dipoles of the dye and the nanotube upon adsorption of the dye on the nanotube. The addition of the dye to the composite also provides a twofold increase in the two-beam photorefractive amplification factor of the laser beam with a wavelength of 1064 nm. The obtained values of the two-beam photorefractive amplification factor reach 120 cm(-1).
C1 [Vannikov, A. V.; Grishina, A. D.; Laryushkin, A. S.; Krivenko, T. V.; Savel'ev, V. V.] Russian Acad Sci, Frumkin Inst Phys Chem & Electrochem, Moscow 199071, Russia.
   [Rychwalski, R. W.] Chalmers, Dept Mat & Mfg Technol, S-41696 Gothenburg, Sweden.
RP Vannikov, AV (reprint author), Russian Acad Sci, Frumkin Inst Phys Chem & Electrochem, Leninskii Pr 31, Moscow 199071, Russia.
EM vanlab@online.ru
RI Vannikov, Anatoly/F-1497-2014
FU Russian Foundation for Basic Research [11-03-00260]
FX This study was supported by the Russian Foundation for Basic Research
   (project no. 11-03-00260).
NR 9
TC 1
Z9 1
PU MAIK NAUKA/INTERPERIODICA/SPRINGER
PI NEW YORK
PA 233 SPRING ST, NEW YORK, NY 10013-1578 USA
SN 1063-7834
J9 PHYS SOLID STATE+
JI Phys. Solid State
PD MAR
PY 2013
VL 55
IS 3
BP 572
EP 580
DI 10.1134/S106378341303030X
PG 9
WC Physics, Condensed Matter
SC Physics
GA 108JL
UT WOS:000316288900018
ER

PT J
AU Katerynchuk, VM
   Kudrynskyi, ZR
AF Katerynchuk, V. M.
   Kudrynskyi, Z. R.
TI Optical size effect in In2O3 nanostructured films
SO SEMICONDUCTORS
LA English
DT Article
ID INSE SINGLE-CRYSTAL; ABSORPTION-EDGE; SURFACE; HETEROSTRUCTURES;
   MORPHOLOGY
AB The optical size effect in In2O3 surface-nanostructured films is detected thanks to the study of the photoelectric properties of In2O3-p-InSe heterostructures with an anisotropic substrate. When fabricating such structures, the intrinsic oxide surface is structured in a nanoneedle ensemble whose topology depends on the structure-formation time. The features of oxide surface asperities are studied using an atomic-force microscope. The direct dependence between the surface topology and the structure of the photoresponse spectra of the heterostructures is established. The higher the density, height, and ordering of nanoneedles on the oxide surface, the more distinct the long-wavelength shift and the more pronounced the edge peak in the photoresponse spectra. All changes in the spectra are interpreted based on a model of the interaction of light with the nanoscale cellular oxide surface, which results in strong light diffraction.
C1 [Katerynchuk, V. M.; Kudrynskyi, Z. R.] Natl Acad Sci Ukraine, Frantsevych Inst Mat Sci Problems, Chernivtsi Dept, UA-58001 Chernovtsy, Ukraine.
RP Katerynchuk, VM (reprint author), Natl Acad Sci Ukraine, Frantsevych Inst Mat Sci Problems, Chernivtsi Dept, 5 Iryna Vilde St, UA-58001 Chernovtsy, Ukraine.
EM valkater@mail.ru
NR 12
TC 3
Z9 3
PU MAIK NAUKA/INTERPERIODICA/SPRINGER
PI NEW YORK
PA 233 SPRING ST, NEW YORK, NY 10013-1578 USA
SN 1063-7826
J9 SEMICONDUCTORS+
JI Semiconductors
PD MAR
PY 2013
VL 47
IS 3
BP 345
EP 348
DI 10.1134/S1063782613030135
PG 4
WC Physics, Condensed Matter
SC Physics
GA 105JD
UT WOS:000316062900007
ER

PT J
AU Grishina, AD
   Krivenko, TV
   Savel'ev, VV
   Rychwalski, RW
   Vannikov, AV
AF Grishina, A. D.
   Krivenko, T. V.
   Savel'ev, V. V.
   Rychwalski, R. W.
   Vannikov, A. V.
TI Photoelectric, nonlinear optical, and photorefractive properties of
   polyvinylcarbazole composites with graphene
SO HIGH ENERGY CHEMISTRY
LA English
DT Article
ID EXFOLIATION; GRAPHITE
AB Polyvinylcarbazole (PVK) composites containing graphene in an amount of somewhat less than 0.15 wt % exhibit third-order dielectric susceptibility due to the presence of graphene, as well as photoelectric and photorefractive sensitivity at 1064 nm. The photorefractive (PR) effect is known to occur in a polymer composite that possesses both photoelectric sensitivity and nonlinear optical properties. The photoelectric, nonlinear optical, and PR properties of PVK composites with graphene have been considered in this paper.
C1 [Grishina, A. D.; Krivenko, T. V.; Savel'ev, V. V.; Vannikov, A. V.] Russian Acad Sci, Frumkin Inst Phys Chem & Electrochem, Moscow 119071, Russia.
   [Rychwalski, R. W.] Chalmers, Dept Mat Sci & Mfg Technol, SE-41296 Gothenburg, Sweden.
RP Grishina, AD (reprint author), Russian Acad Sci, Frumkin Inst Phys Chem & Electrochem, Leninskii Pr 31, Moscow 119071, Russia.
EM van@elchem.ac.ru
RI Vannikov, Anatoly/F-1497-2014
FU Russian Foundation for Basic Research [11-03-00260]; Swedish Foundation
   for Strategic Research (SSF)
FX This work was supported by the Russian Foundation for Basic Research,
   project no. 11-03-00260, and the Swedish Foundation for Strategic
   Research (SSF).
NR 15
TC 2
Z9 2
PU MAIK NAUKA/INTERPERIODICA/SPRINGER
PI NEW YORK
PA 233 SPRING ST, NEW YORK, NY 10013-1578 USA
SN 0018-1439
J9 HIGH ENERG CHEM+
JI High Energy Chem.
PD MAR
PY 2013
VL 47
IS 2
BP 46
EP 52
DI 10.1134/S0018143913020057
PG 7
WC Chemistry, Physical
SC Chemistry
GA 104TX
UT WOS:000316019400003
ER

PT J
AU Cheng, XW
   Yu, XJ
   Xing, ZP
AF Cheng, Xiuwen
   Yu, Xiujuan
   Xing, Zipeng
TI Enhanced photoelectric property and visible activity of nitrogen doped
   TiO2 synthesized from different nitrogen dopants
SO APPLIED SURFACE SCIENCE
LA English
DT Article
DE N doped TiO2; Visible light; Photoelectric property; Photocatalytic
   activity; RhB
ID TITANIUM-DIOXIDE; PHOTOCATALYTIC ACTIVITY; LIGHT RESPONSE;
   PHOTOACTIVITY; NANOPARTICLES; CALCINATION; TEMPERATURE; SULFUR
AB N doped TiO2 nano-particles were synthesized through simple sol-gel reactions from different nitrogen dopants. The resulting materials were characterized by X-ray diffraction (XRD), Raman spectra, X-ray photoelectron spectroscopy (XPS), Fourier transform infrared spectroscopy (FT-IR), ultraviolet-visible diffuse reflectance spectroscopy (UV-vis DRS) and surface photovoltage spectroscopy (SPS). Furthermore, the photoelectric property and activity enhanced mechanism were investigated in detail. It was found that the introduction of N dopants could effectively inhibit the crystal growth of TiO2 nano-particles, enhance the light absorption in visible region, possess more surface hydroxyl groups and separate the photoinduced charge carriers. The effects of dopants on the photocatalytic activity for the degradation of rhodamine B (RhB) were investigated in detail. It is clearly demonstrated that the photocatalytic activity of N-(NH3)-TiO2 nano-particle was higher than that of N-(NH4Cl)-TiO2 and undoped TiO2. The enhanced photocatalytic activity could be attributed to the smaller crystal size, more hydroxyl groups on surface of the catalyst, stronger light absorption in visible region and higher separation efficiency of photoinduced charge carriers. (C) 2012 Elsevier B.V. All rights reserved.
C1 [Cheng, Xiuwen; Yu, Xiujuan; Xing, Zipeng] Heilongjiang Univ, Dept Environm Sci & Engn, Harbin 150080, Heilongjiang Pr, Peoples R China.
   [Cheng, Xiuwen; Yu, Xiujuan; Xing, Zipeng] Coll Heilongjiang Prov, Key Lab Chem Engn Proc & Technol High Efficiency, Harbin 150080, Peoples R China.
   [Cheng, Xiuwen] Harbin Inst Technol, Dept Environm Sci & Engn, State Key Lab Urban Water Resources & Environm, Harbin 150090, Peoples R China.
RP Yu, XJ (reprint author), Heilongjiang Univ, Dept Environm Sci & Engn, Xuefu Rd 74, Harbin 150080, Heilongjiang Pr, Peoples R China.
EM yuxjuan@hit.edu.cn
RI Cheng, Xiu/L-9015-2013; Cheng, Xiu/L-9201-2013
OI Cheng, Xiu/0000-0003-1742-2181; Cheng, Xiu/0000-0002-4050-8672
FU National Natural Science Foundation of China for Youth [21106035]; Youth
   Scholar Backbone Supporting Plan Project for General Colleges and
   Universities of Heilongjiang Province [1151G034]
FX This work was supported by National Natural Science Foundation of China
   for Youth (21106035) and Youth Scholar Backbone Supporting Plan Project
   for General Colleges and Universities of Heilongjiang Province
   (1151G034).
NR 22
TC 3
Z9 3
PU ELSEVIER SCIENCE BV
PI AMSTERDAM
PA PO BOX 211, 1000 AE AMSTERDAM, NETHERLANDS
SN 0169-4332
J9 APPL SURF SCI
JI Appl. Surf. Sci.
PD MAR 1
PY 2013
VL 268
BP 204
EP 208
DI 10.1016/j.apsusc.2012.12.059
PG 5
WC Chemistry, Physical; Materials Science, Coatings & Films; Physics,
   Applied; Physics, Condensed Matter
SC Chemistry; Materials Science; Physics
GA 095JK
UT WOS:000315330300031
ER

PT J
AU Meng, YM
   Lin, Y
   Yang, JY
AF Meng, Yongming
   Lin, Yu
   Yang, Jiyuan
TI Synthesis of rod-cluster ZnO nanostructures and their application to
   dye-sensitized solar cells
SO APPLIED SURFACE SCIENCE
LA English
DT Article
DE Hydrothermal route; Rod-cluster ZnO nanostructures; Dye-sensitized solar
   cell
ID FACILE SYNTHESIS; NANOROD ARRAYS; GROWTH; TIO2; EFFICIENCY; NANOWIRE;
   ENHANCEMENT; MORPHOLOGY; INJECTION
AB This paper reports a simple hydrothermal route for the preparation of rod-cluster ZnO nanostructures and their application to dye-sensitized solar cells. The effects of reaction conditions on the morphologies of ZnO nanostructures and the performance of cells had been investigated including hydrothermal temperature, time and pH value of the reaction solution. The product synthesized with pH = 10 of the reacting solution at 120 degrees C for 18 h comparatively shows the best photoelectric conversion efficiency of 2.42% on the basis of its structural superiority for light capture and dye absorption. (C) 2013 Elsevier B.V. All rights reserved.
C1 [Meng, Yongming; Lin, Yu; Yang, Jiyuan] Huaqiao Univ, Coll Mat Sci & Engn, Engn Res Ctr Environm Friendly Funct Mat, Minist Educ, Xiamen 361021, Fujian, Peoples R China.
RP Lin, Y (reprint author), Huaqiao Univ, Coll Mat Sci & Engn, Engn Res Ctr Environm Friendly Funct Mat, Minist Educ, Xiamen 361021, Fujian, Peoples R China.
EM linyuyrr@yahoo.com.cn
FU Fundamental Research Funds for the Central Universities [JB-ZR1137];
   Natural Science Foundation of Fujian Province [2009J01251]
FX This work was supported by the Fundamental Research Funds for the
   Central Universities (Grant no. JB-ZR1137), and the Natural Science
   Foundation of Fujian Province (Grant no. 2009J01251).
NR 32
TC 3
Z9 3
PU ELSEVIER SCIENCE BV
PI AMSTERDAM
PA PO BOX 211, 1000 AE AMSTERDAM, NETHERLANDS
SN 0169-4332
J9 APPL SURF SCI
JI Appl. Surf. Sci.
PD MAR 1
PY 2013
VL 268
BP 561
EP 565
DI 10.1016/j.apsusc.2012.12.171
PG 5
WC Chemistry, Physical; Materials Science, Coatings & Films; Physics,
   Applied; Physics, Condensed Matter
SC Chemistry; Materials Science; Physics
GA 095JK
UT WOS:000315330300084
ER

PT J
AU Song, LX
   Du, PF
   Shao, XL
   Cao, HB
   Hui, Q
   Xiong, J
AF Song, Lixin
   Du, Pingfan
   Shao, Xiaoli
   Cao, Houbao
   Hui, Quan
   Xiong, Jie
TI Effects of hydrochloric acid treatment of TiO2 nanoparticles/nanofibers
   bilayer film on the photovoltaic properties of dye-sensitized solar
   cells
SO MATERIALS RESEARCH BULLETIN
LA English
DT Article
DE Nanostructures; Oxides; Chemical synthesis; Electrochemical properties
ID PHOTOELECTRIC PERFORMANCE; CONVERSION EFFICIENCY; ELECTRON-TRANSFER;
   NANOFIBERS; FABRICATION; ENHANCEMENT; PROTONATION; PHOTOANODE;
   MORPHOLOGY; NANOTUBE
AB The TiO2 nanoparticles/nanofibers bilayer film has been fabricated via spin coating and electrospinning followed by calcination. The TiO2 bilayer film with-thickness of about 6.0 mu m is composed of anatase TiO2 phase. Dye-sensitized solar cells (DSSC) were assembled by hydrochloric acid (HCl) treated TiO2 film. The results of the photocurrent action spectra, electrochemical impedance spectroscopy (EIS), and I-V curves showed that each photovoltaic parameter of DSSC increased with the concentration of HCl increasing, and reached a maximum value and afterwards decreased. The maximum incident monochromatic photo-to-electron conversion efficiency (at 350 nm) and maximum overall conversion efficiency (eta) of 0.05 M HCl treated TiO2 based DSSC were enhanced to 48.0% and 4.75%, which were respectively increased by 14% and 6.3% than those of DSSC based on untreated TiO2 film. (c) 2012 Elsevier Ltd. All rights reserved.
C1 [Song, Lixin; Du, Pingfan; Shao, Xiaoli; Cao, Houbao; Hui, Quan; Xiong, Jie] Zhejiang Sci Tech Univ, Minist Educ, Key Lab Adv Text Mat & Mfg Technol, Hangzhou 310018, Zhejiang, Peoples R China.
RP Xiong, J (reprint author), Zhejiang Sci Tech Univ, Minist Educ, Key Lab Adv Text Mat & Mfg Technol, Hangzhou 310018, Zhejiang, Peoples R China.
EM jxiong@zstu.edu.cn
FU Program for Changjiang Scholars and Innovative Research Team in
   University [IRT 0654]
FX The financial support of this work was provided by Program for
   Changjiang Scholars and Innovative Research Team in University (IRT
   0654).
NR 42
TC 4
Z9 4
PU PERGAMON-ELSEVIER SCIENCE LTD
PI OXFORD
PA THE BOULEVARD, LANGFORD LANE, KIDLINGTON, OXFORD OX5 1GB, ENGLAND
SN 0025-5408
J9 MATER RES BULL
JI Mater. Res. Bull.
PD MAR
PY 2013
VL 48
IS 3
BP 978
EP 982
DI 10.1016/j.materresbull.2012.11.094
PG 5
WC Materials Science, Multidisciplinary
SC Materials Science
GA 099GB
UT WOS:000315608400009
ER

PT J
AU Joshi, PH
   Korfiatis, DP
   Potamianou, SF
   Thoma, KAT
AF Joshi, P. H.
   Korfiatis, D. P.
   Potamianou, S. F.
   Thoma, K-A. Th.
TI Optimum oxide thickness for dye-sensitized solar cells-effect of
   porosity and porous size. A numerical approach
SO IONICS
LA English
DT Article
DE Modeling; Solar cells
ID ELECTRON-TRANSPORT; POTENTIAL DISTRIBUTION; TIO2 FILMS; PHOTOCURRENT;
   PERFORMANCE; EFFICIENCY; RECOMBINATION; DYNAMICS; PROGRESS; RANGE
AB The microstructure of the metal semiconductor oxide which forms the heart of a dye-sensitized solar cell (DSSC) has proved to play a key role in the enhancement of photoelectric conversion efficiency of the cell. In this work, a numerical simulation of the system TiO2 photo-sensitive dye of a TiO2 DSSC focuses on the effect that the oxide porosity and the size of the pores have on the cell's performance. The steady-state numerical model used is based on the continuity and transport equations for charge species involved in the system, in connection to Poisson's equation. Light absorption coefficient is set dependent on both porosity and the size of pores in TiO2. At a first approximation, electron mobility is considered dependent upon porosity following an iteration procedure dependent also upon local field in the oxide. An effective dielectric constant dependent upon the porosity of TiO2, as well, is used in the model. Electron lifetime in the bulk is set dependent upon electron distribution following the iteration procedure with electron lifetime at the surface taking into consideration surface recombination. Results for different values of TiO2 porosity and pores' size in connection to the oxide thickness are discussed and found in accordance with results reported in the literature.
C1 [Joshi, P. H.] Indian Inst Technol, Dept Phys, Mumbai 400076, Maharashtra, India.
   [Korfiatis, D. P.; Potamianou, S. F.; Thoma, K-A. Th.] Univ Patras, Dept Phys, GR-26110 Patras, Greece.
RP Thoma, KAT (reprint author), Univ Patras, Dept Phys, GR-26110 Patras, Greece.
EM phaethon@physics.upatras.gr
NR 37
TC 2
Z9 2
PU SPRINGER HEIDELBERG
PI HEIDELBERG
PA TIERGARTENSTRASSE 17, D-69121 HEIDELBERG, GERMANY
SN 0947-7047
J9 IONICS
JI Ionics
PD MAR
PY 2013
VL 19
IS 3
BP 571
EP 576
DI 10.1007/s11581-012-0755-3
PG 6
WC Chemistry, Physical; Electrochemistry; Physics, Condensed Matter
SC Chemistry; Electrochemistry; Physics
GA 096QO
UT WOS:000315419600027
ER

PT J
AU Gao, LH
   Sun, QL
   Wang, KZ
AF Gao, Lihua
   Sun, Qingling
   Wang, Kezhi
TI Photoelectrochemical properties of a series of electrostatically
   self-assembled films based on sandwich-type polyoxometalates and a
   bichromophore hemicyanine dye
SO JOURNAL OF COLLOID AND INTERFACE SCIENCE
LA English
DT Article
DE Polyoxometalate; Hemicyanine; Self-assembled film; Photoelectrochemical
   property
ID LANGMUIR-BLODGETT-FILM; 2ND-HARMONIC GENERATION PROPERTIES; BIPOLAR
   HEMICYANINE; MULTILAYER FILM; ELECTROCATALYTIC PROPERTIES;
   ELECTROCHEMICAL PROPERTIES; PHOTOCURRENT GENERATION; CONVERSION;
   ELECTRODES; COMPLEX
AB A series of photoelectric conversion films consisting of sandwich-type polyoxometalates [P2W18M4 (H2O)(2)O-68](10-) (P2W13M4, M = Ni, Cu, Zn) and a bichromophore hemicyanine of (E)-1,1'-(hexane-1,6-diyl) bis(4-(4-(dimethylamino)styryl)pyridinium) bromide (H-6) were prepared on quartz and indium-tin-oxide (ITO)-coated glass substrates by electrostatic self-assembly. The UV-visible absorption spectroscopy showed that the films were uniformly deposited with the visible absorption bands for H-6 in the films exhibiting different extents of bathochromic shifts with respect to H-6 aqueous solution. The (P2W18M4/H-6)(5) films exhibited cathodic photocurrents as irradiated with white light. The photocurrent action spectra were found to match with the absorption spectra of the films, indicating that the cathodic photocurrents were generated based on intramolecular charge transfer excitation of the H-6 in the films. The photocurrents Were found to strongly depend on the transition metal ions M in (P2W18M4/H-6)(n) films. The effects of applied bias voltages, electron acceptor added in the electrolyte, and layer numbers of the films on photocurrent generation of (P2W18M4/H-6)(n) films were also examined, and photoelectric mechanism discussed. (C) 2012 Elsevier Inc. All rights reserved.
C1 [Gao, Lihua; Sun, Qingling] Beijing Technol & Business Univ, Dept Chem, Sch Sci, Beijing 100048, Peoples R China.
   [Wang, Kezhi] Beijing Normal Univ, Coll Chem, Beijing 100875, Peoples R China.
RP Gao, LH (reprint author), Beijing Technol & Business Univ, Dept Chem, Sch Sci, Beijing 100048, Peoples R China.
EM gaolh@th.btbu.edu.cn
FU National Natural Science Foundation of China [20871011, 21171022,
   20971016, 90922004]; Analytical and Measurements Fund of Beijing Normal
   University
FX Financial supports by the National Natural Science Foundation of China
   (20871011, 21171022, 20971016, and 90922004) and Analytical and
   Measurements Fund of Beijing Normal University.
NR 46
TC 5
Z9 5
PU ACADEMIC PRESS INC ELSEVIER SCIENCE
PI SAN DIEGO
PA 525 B ST, STE 1900, SAN DIEGO, CA 92101-4495 USA
SN 0021-9797
J9 J COLLOID INTERF SCI
JI J. Colloid Interface Sci.
PD MAR 1
PY 2013
VL 393
BP 92
EP 96
DI 10.1016/j.jcis.2012.10.065
PG 5
WC Chemistry, Physical
SC Chemistry
GA 086EJ
UT WOS:000314666300012
ER

PT J
AU Quick, MG
   Krider, EP
AF Quick, Mason G.
   Krider, E. Philip
TI Optical power and energy radiated by natural lightning
SO JOURNAL OF GEOPHYSICAL RESEARCH-ATMOSPHERES
LA English
DT Article
ID FORTE PHOTODIODE DETECTOR; RETURN STROKES; LUMINOSITY CHARACTERISTICS;
   M-COMPONENTS; PHOTOELECTRIC OBSERVATIONS; CONTINUING CURRENTS; TRANSIENT
   DETECTOR; DETECTION NETWORK; DART LEADERS; PEAK POWER
AB Calibrated measurements of the visible and near-infrared radiation produced by both negative and positive cloud-to-ground (CG) lightning strokes have been made at distances of 5 to 32 km in southern Arizona (AZ) and the central Great Plains using a photodiode sensor with a flat spectral response between 0.4 and 1.0 mu m. Time-correlated video images (60 fps) of the channel development provided information about the types of strokes that were detected and reports from the U.S. National Lightning Detection Network indicated their locations, polarities, and estimates of their peak current. In our sample of negative strokes that were suitable for analysis, there were 23 first (or only) strokes (FS), 19 subsequent strokes that created new ground contacts (NGC), and 101 subsequent strokes that re-illuminated a preexisting channel (PEC). We also analyzed 10 positive strokes (in nine flashes), and 73 of the larger impulses that were radiated by intracloud discharges (CPs). Assuming that these events can be approximated as isotropic sources and that the effects of atmospheric extinction are negligible, the peak optical power (P-o), total optical energy (E-o), and characteristic widths of the sources (t(cw) = E-o/P-o) have been computed. Median values of P-o for negative FS, NGC, and PEC strokes were 1.8 x 10(10) W, 1.1 x 10(10) W, and 4.4 x 10(9) W, respectively. Median values of E-o were 3.6 x 10(6) J, 3.5 x 10(6) J, and 1.2 x 10(6) J, respectively. The median characteristic widths of negative FS, NGC, and PEC strokes were 229 mu s, 244 mu s, and 283 mu s, respectively. Positive CG strokes produced a median P-o, E-o, and t(cw) of 1.9 x 10(10) W, 9.3 x 10(6) J, and 497 mu s, respectively. Estimates of the space-and-time-average power per unit length (l(o)) in the lower portion of negative FS, NGC, and PEC channels had medians of 2.8 x 10(6) W/m, 3.2 x 10(6) W/m, and 1.4 x 10(6) W/m, respectively, and the median l(o) for four positive strokes was 8.8 x 10(6) W/m. Median values for the estimated peak electromagnetic power (P-EM) radiated at early times in the strokes are 2.0 x 10(9) W, 2.5 x 10(9) W, 1.0 x 10(9) W, and 9.1 x 10(9) W for FS, NGC, PEC and positive strokes, respectively. CP events produced a median P-o, E-o, and t(cw) of 2.0 x 10(9) W, 0.7 x 10(6) J, and 311 mu s, respectively, and are in good agreement with aircraft and satellite measurements. The values of P-o, E-o, and l(o) for negative CG strokes in AZ are significantly larger than prior measurements in Florida, likely because there is less atmospheric extinction in our dataset, and due to extinction, all the above values of P-o, E-o, and l(o) are lower limits at the source. Citation: Quick, M. G., and E. P. Krider (2013), Optical power and energy radiated by natural lightning, J. Geophys. Res. Atmos., 118, 1868-1879, doi:10.1002/jgrd.50182.
C1 [Quick, Mason G.; Krider, E. Philip] Univ Arizona, Inst Atmospher Phys, Tucson, AZ 85721 USA.
RP Krider, EP (reprint author), Univ Arizona, Inst Atmospher Phys, Phys Atmospher Sci Bldg,Rm 542,1118 E 4th St,POB, Tucson, AZ 85721 USA.
EM krider@atmo.arizona.edu
FU NASA Kennedy Space Center [NNK06 EB55G]; DARPA NIMBUS program through
   the University of Florida
FX The authors are grateful to C. J. Biagi, K. L. Cummins, and C. D.
   Weidman for assistance with the data acquisition and analysis and to
   Michael Lesser and Roy Tucker in the UA Imaging Technology Laboratory
   for assistance with the sensor calibration. The lead author (MGQ) has
   submitted this research in partial fulfillment of the requirements for a
   M.S. degree in atmospheric sciences at the University of Arizona. This
   work has been supported in part by the NASA Kennedy Space Center, Grant
   NNK06 EB55G, and by the DARPA NIMBUS program through the University of
   Florida.
NR 74
TC 1
Z9 1
PU AMER GEOPHYSICAL UNION
PI WASHINGTON
PA 2000 FLORIDA AVE NW, WASHINGTON, DC 20009 USA
SN 2169-897X
J9 J GEOPHYS RES-ATMOS
JI J. Geophys. Res.-Atmos.
PD FEB 27
PY 2013
VL 118
IS 4
BP 1868
EP 1879
DI 10.1002/jgrd.50182
PG 12
WC Meteorology & Atmospheric Sciences
SC Meteorology & Atmospheric Sciences
GA 129LM
UT WOS:000317841000021
ER

PT J
AU Guo, XY
   Yi, PF
   Yang, Y
   Cui, JR
   Xiao, S
   Wang, WY
AF Guo, Xueyi
   Yi, Pengfei
   Yang, Ying
   Cui, Jiarui
   Xiao, Si
   Wang, Wenyong
TI Effects of surfactants on agarose-based magnetic polymer electrolyte for
   dye-sensitized solar cells
SO ELECTROCHIMICA ACTA
LA English
DT Article
DE Magnetic polymer electrolyte; Fe3O4 nanoparticles; Polysorbate 80;
   Dye-sensitized solar cell
ID ELECTROCHEMICAL PROPERTIES; REDOX ELECTROLYTE; LITHIUM BATTERIES;
   CONDUCTIVITY; EFFICIENCY; BEHAVIOR
AB Four surfactants, sodium dodecyl sulfate (SDS), polyvinylpyrrolidone (PVP), polyethylene glycol (PEG(200)) and polysorbate 80 (TW-80), were added to disperse Fe3O4 nanoparticles in agarose based magnetic polymer electrolyte, for the purpose of improving the performance of dye-sensitized solar cell (DSSC). Fourier transform infrared spectroscopy (FTIR) was employed to characterize the interactions between surfactants and magnetic polymer electrolyte. TW-80 and PEG(200) showed good dispersion properties according to surface morphology tests. Through electrochemical impedance spectroscopy (EIS) study, the ionic conductivity, charge transfer resistance, charge recombination resistance and electron lifetime of polymer electrolytes were all improved by modification, while TW-80 modified electrolyte reached the highest ionic conductivity of 2.98 x 10(-3) S/cm. Moreover, the photoelectric properties were also significantly enhanced and the best energy conversion efficiency achieved 1.83% with TW-80 modification. (C) 2012 Elsevier Ltd. All rights reserved.
C1 [Guo, Xueyi; Yi, Pengfei; Yang, Ying; Cui, Jiarui] Cent S Univ, Sch Met Sci & Engn, Changsha 410083, Hunan, Peoples R China.
   [Xiao, Si] Cent S Univ, Dept Phys, Inst Super Microstruct & Ultrafast Proc, Changsha 410083, Hunan, Peoples R China.
   [Wang, Wenyong] Univ Wyoming, Dept Phys & Astron, Laramie, WY 82071 USA.
RP Yang, Y (reprint author), Cent S Univ, Sch Met Sci & Engn, Changsha 410083, Hunan, Peoples R China.
EM muyicaoyang@mail.csu.edu.cn; wwang5@uwyo.edu
FU National Nature Science Foundation of China [61006047, 11104356]
FX We acknowledge the financial support of the National Nature Science
   Foundation of China (61006047 and 11104356).
NR 34
TC 4
Z9 4
PU PERGAMON-ELSEVIER SCIENCE LTD
PI OXFORD
PA THE BOULEVARD, LANGFORD LANE, KIDLINGTON, OXFORD OX5 1GB, ENGLAND
SN 0013-4686
J9 ELECTROCHIM ACTA
JI Electrochim. Acta
PD FEB 15
PY 2013
VL 90
BP 524
EP 529
DI 10.1016/j.electacta.2012.12.028
PG 6
WC Electrochemistry
SC Electrochemistry
GA 105AI
UT WOS:000316037600067
ER

PT J
AU Kathalingam, A
   Valanarasu, S
   Senthilkumar, V
   Rhee, JK
AF Kathalingam, A.
   Valanarasu, S.
   Senthilkumar, V.
   Rhee, Jin-Koo
TI Piezo and photoelectric coupled nanogenerator using CdSe quantum dots
   incorporated ZnO nanowires in ITO/ZnO NW/Si structure
SO MATERIALS CHEMISTRY AND PHYSICS
LA English
DT Article
DE Semiconductors; Nanostructures; Optical properties; Piezoelectricity
ID SOLAR-CELLS; ARRAYS; TRANSPORT; ENERGIES; DEVICES; OUTPUT; FILMS
AB We report the fabrication of ITO/n-ZnO NW/p-Si sandwiched structure and its photoelectric and piezoelectric conversion properties. This hybrid cell was designed to harvest simultaneously both solar and mechanical energies. ZnO nanowires used in the work were grown on p-type Si substrates employing seed mediated low-temperature aqueous solution method. The synthesized ZnO nanowires were characterized by XRD, SEM and EDX characterization for their structural and morphological evaluation. The as-grown ZnO nanowires showed good crystallinity with c-axis preferable orientation. Free ZnO nanowires and CdSe quantum dots were also incorporated with the vertically grown nanowires and their response in harvesting optical and mechanical energies were investigated. The piezoelectric and photoelectric coupled effects of a ZnO nanowire device in the simultaneous conversion of both optical and mechanical energies have been studied for the first time with the goal of designing piezoelectric and photoelectric hybrid nanogenerator. This presented ITO/n-ZnO NW/p-Si heterojunction architecture is envisaged as a potentially valuable candidate for the next generation energy harvesting devices. Graphene-coated ITO was also used and its response was studied. (C) 2012 Elsevier B.V. All rights reserved.
C1 [Kathalingam, A.; Valanarasu, S.; Senthilkumar, V.; Rhee, Jin-Koo] Dongguk Univ, Millimeter Wave INnovat Technol Res Ctr MINT, Seoul 100715, South Korea.
RP Rhee, JK (reprint author), Dongguk Univ, Millimeter Wave INnovat Technol Res Ctr MINT, Seoul 100715, South Korea.
EM jkrhee@dongguk.edu
RI Adaikalam, Kathalingam/E-9804-2010
OI Adaikalam, Kathalingam/0000-0003-2303-0424
NR 30
TC 1
Z9 1
PU ELSEVIER SCIENCE SA
PI LAUSANNE
PA PO BOX 564, 1001 LAUSANNE, SWITZERLAND
SN 0254-0584
J9 MATER CHEM PHYS
JI Mater. Chem. Phys.
PD FEB 15
PY 2013
VL 138
IS 1
BP 262
EP 269
DI 10.1016/j.matchemphys.2012.11.055
PG 8
WC Materials Science, Multidisciplinary
SC Materials Science
GA 107SQ
UT WOS:000316241500036
ER

PT J
AU Ye, SY
   Peng, L
   Song, KS
   Gu, FL
AF Ye Suyu
   Peng Liang
   Song Kesheng
   Gu Fenglong
TI Halogen Doping Effect on Electronic Structure of
   Poly(methylphenyl)silane: a Theoretical Study
SO ACTA CHIMICA SINICA
LA Chinese
DT Article
DE poly(methylphenyl)silane; doping effect; energy gap; absorption
   spectrum; charge transfer
ID EFFECTIVE CORE POTENTIALS; DENSITY-FUNCTIONAL THEORY; AB-INITIO;
   ALL-TRANS; MOLECULAR CALCULATIONS; EXCITATION-ENERGIES; BASIS-SET;
   POLYSILANE; STATES; POLYMERS
AB In order to well understand the halogen (F-2, Cl-2, Br-2, I-2, ICl) doping effect on electronic structure of poly(methylphenyl)silane (PMPSD, a theoretical investigation on halogen doped models has been performed using density functional theory (DFT). The optimized structures of PMPSi are obtained at the BH&HLYP/6-31G* level, and the stagger conformation is the most stable conformation among three isomers. Halogen doped PMPSi were optimized at the BH&HLYP level based on the stagger conformation, and the changes of geometry parameters are compared for PMPSi and halogen doped PMPSi. Furthermore, frontier molecular orbital energies and electronic absorption spectra of halogen doped PMPSi are investigated. The results show that energy of the highest occupied molecular orbital (HOMO) almost keeps the same when PMPSi is doped by halogen, but energy of the lowest unoccupied molecular orbital (LUMO) becomes lower, the energy gap is therefore decreased according to the order Cl-2>F-2>ICl>Br-2>I-2. When PMPSi is doped by halogen, electron transition is assigned to the HOMO-1 -> LUMO, it leads to red shift of the absorption spectrum of complex, and presents relative strong absorption peak in visible region. Natural bond orbital (NBO) analyses were performed to study the charge distribution of halogen doped PMPSi, it is found that charge transfer from backbone to halogen in the complex. The interaction energies of all the complexes which were corrected for basis set superposition error (BSSE) are from -0.61 to -3.20 kcal/mol. The result what arouse most interest is, the higher polarity of dopant, the larger interaction energy of complex. In addition, the influence of position of dopant on energy gaps and interaction energies of all complexes is discussed in our present work. This study is expected to provide theoretical clues and foundation for future research on improving the photoelectric property of PMPSi.
C1 [Ye Suyu; Peng Liang; Song Kesheng; Gu Fenglong] S China Normal Univ, Minist Educ, Key Lab Theoret Chem Environm, Guangzhou 510006, Guangdong, Peoples R China.
RP Ye, SY (reprint author), S China Normal Univ, Minist Educ, Key Lab Theoret Chem Environm, Guangzhou 510006, Guangdong, Peoples R China.
EM gu@scnu.edu.cn
FU National Natural Science Foundation of China [21073067]; Guangdong
   Province Universities and Colleges Pearl River Scholar Funded Scheme
FX Project supported by the National Natural Science Foundation of China
   (No. 21073067) and Guangdong Province Universities and Colleges Pearl
   River Scholar Funded Scheme (2011).
NR 40
TC 0
Z9 1
PU SCIENCE PRESS
PI BEIJING
PA 16 DONGHUANGCHENGGEN NORTH ST, BEIJING 100717, PEOPLES R CHINA
SN 0567-7351
J9 ACTA CHIM SINICA
JI Acta Chim. Sin.
PD FEB 15
PY 2013
VL 71
IS 2
BP 271
EP 278
DI 10.6023/A12110861
PG 8
WC Chemistry, Multidisciplinary
SC Chemistry
GA 103PU
UT WOS:000315932100020
ER

PT J
AU Zhang, GH
   Wu, H
   Li, GB
   Huang, QZ
   Yang, CY
   Huang, FQ
   Liao, FH
   Lin, JH
AF Zhang, Ganghua
   Wu, Hui
   Li, Guobao
   Huang, Qingzhen
   Yang, Chongyin
   Huang, Fuqiang
   Liao, Fuhui
   Lin, Jianhua
TI New high T-c multiferroics KBiFe2O5 with narrow band gap and promising
   photovoltaic effect
SO SCIENTIFIC REPORTS
LA English
DT Article
ID CRYSTAL-STRUCTURE; BIFEO3; BROWNMILLERITE; FERRITE; FERROELECTRICS;
   PHOTOCURRENT; SUBSTITUTION; ENHANCEMENT; TRANSITION
AB Intrinsic polarization of ferroelectrics (FE) helps separate photon-generated charge carriers thus enhances photovoltaic effects. However, traditional FE with transition-metal cations (M) of d(0) electron in MO6 network typically has a band gap (E-g) exceeding 3.0 eV. Although a smaller E-g (2.6 eV) can be obtained in multiferroic BiFeO3, the value is still too high for optimal solar energy applications. Computational "materials genome'' searches have predicted several exotic MO6 FE with E-g < 2.0 eV, all thus far unconfirmed because of synthesis difficulties. Here we report a new FE compound with MO4 tetrahedral network, KBiFe2O5, which features narrow E-g (1.6 eV), high Curie temperature (T-c similar to 780 K) and robust magnetic and photoelectric activities. The high photovoltage (8.8 V) and photocurrent density (15 mu A/cm(2)) were obtained, which is comparable to the reported BiFeO3. This finding may open a new avenue to discovering and designing optimal FE compounds for solar energy applications.
C1 [Zhang, Ganghua; Li, Guobao; Huang, Fuqiang; Liao, Fuhui; Lin, Jianhua] Peking Univ, Coll Chem & Mol Engn, State Key Lab Rare Earth Mat Chem & Applicat, Beijing 100871, Peoples R China.
   [Zhang, Ganghua; Yang, Chongyin; Huang, Fuqiang] Chinese Acad Sci, Shanghai Inst Ceram, CAS Key Lab Mat Energy Convers, Shanghai 200050, Peoples R China.
   [Wu, Hui; Huang, Qingzhen] NIST, Ctr Neutron Res, Gaithersburg, MD 20899 USA.
   [Wu, Hui] Univ Maryland, Dept Mat Sci & Engn, College Pk, MD 20742 USA.
RP Huang, FQ (reprint author), Peking Univ, Coll Chem & Mol Engn, State Key Lab Rare Earth Mat Chem & Applicat, Beijing 100871, Peoples R China.
EM huangfq@pku.edu.cn; jhlin@pku.edu.cn
RI Wu, Hui/C-6505-2008
OI Wu, Hui/0000-0003-0296-5204
FU "Strategic Priority Research Program (B)" of the Chinese Academy of
   Sciences [XDB04040200]; Innovation Program of the CAS [KJCX2-EW-W11];
   NSF of China [50821004, 61106088, 51102263]; STC of Shanghai
   [10JC1415800]; High-Pressure Laboratory of Peking University
FX This work was supported by the "Strategic Priority Research Program (B)"
   of the Chinese Academy of Sciences Grant no. XDB04040200, Innovation
   Program of the CAS Grant no. KJCX2-EW-W11, NSF of China Grant nos.
   50821004 & 61106088 & 51102263 and STC of Shanghai Grant no.
   10JC1415800. The authors would like to thank Prof. I-Wei Chen for
   helpful discussions and interpreted the results. The preparation of the
   ceramic sample was supported by the High-Pressure Laboratory of Peking
   University. G.H.Z. thanks Prof. Huarong Zeng for the PFM
   characterization.
NR 48
TC 11
Z9 11
PU NATURE PUBLISHING GROUP
PI LONDON
PA MACMILLAN BUILDING, 4 CRINAN ST, LONDON N1 9XW, ENGLAND
SN 2045-2322
J9 SCI REP-UK
JI Sci Rep
PD FEB 12
PY 2013
VL 3
AR 1265
DI 10.1038/srep01265
PG 8
WC Multidisciplinary Sciences
SC Science & Technology - Other Topics
GA 088JG
UT WOS:000314829600007
ER

PT J
AU Gao, LH
   Lu, S
   Su, JP
   Wang, KZ
AF Gao, Lihua
   Lu, Shan
   Su, Jingping
   Wang, Kezhi
TI Preparation and Photoelectrochemical Properties of an Electrostatically
   Self-Assembled Film Based on [BW11Zn(H2O)O-39](7-) and a Bipolar
   Hemicyanine
SO JOURNAL OF NANOSCIENCE AND NANOTECHNOLOGY
LA English
DT Article
DE Polyoxometalate; Hemicyanine; Self-Assembled Film; Photoelectric
   Conversion; UV-Visible Spectroscopy
ID LANGMUIR-BLODGETT-FILMS; BINUCLEAR RU(II) COMPLEX; 2ND-HARMONIC
   GENERATION; MULTILAYER FILM; RUTHENIUM(II) COMPLEX; PRUSSIAN BLUE;
   DERIVATIVES; H4SIW12O40; MONOLAYERS; SERIES
AB A new electrostatically self-assembled film has successfully been prepared on quartz and indium-tin-oxide (ITO) substrates by alternating adsorption of [BW11Zn(H2O)O-32](7-) (BW11Zn) and a hemicyanine of (E)-1,1'-(hexane-1,6-diyl)bis(4-(4-(dimethylamino)styryl)pyridinium) bromide ((HBr2)-Br-6). The UV-visible absorption spectra showed that the film was uniformly deposited and the interaction between the two film-forming components occurred in the film. The (BW11Zn/H-6)(n) film exhibited stable cathodic photocurrent as irradiated with white light. The photocurrents were found to increase linearly with increasing the deposited bilayers increased up to 3 layers. The photocurrent action spectrum indicated that the cathodic photocurrents were generated from charge transfer excitation of H-6 in the (BW11Zn/H-6)(n) film. The effects of applied bias voltages, electron donor and acceptor added in the electrolyte, and layer number n of (BW11Zn/H-6)(n) film on the photocurrent generation have also been examined.
C1 [Gao, Lihua; Lu, Shan; Su, Jingping] Beijing Technol & Business Univ, Sch Sci, Dept Chem, Beijing 100048, Peoples R China.
   [Wang, Kezhi] Beijing Normal Univ, Coll Chem, Beijing 100875, Peoples R China.
RP Gao, LH (reprint author), Beijing Technol & Business Univ, Sch Sci, Dept Chem, Beijing 100048, Peoples R China.
FU NSFC [20871011, 20971016, 90922004]; Beijing Natural Science Foundation
   [2092011]; Analytical and Measurements Fund of Beijing Normal University
FX This project was supported by NSFC (20871011, 20971016, and 90922004),
   Beijing Natural Science Foundation (2092011) and Analytical and
   Measurements Fund of Beijing Normal University.
NR 31
TC 1
Z9 1
PU AMER SCIENTIFIC PUBLISHERS
PI VALENCIA
PA 26650 THE OLD RD, STE 208, VALENCIA, CA 91381-0751 USA
SN 1533-4880
J9 J NANOSCI NANOTECHNO
JI J. Nanosci. Nanotechnol.
PD FEB
PY 2013
VL 13
IS 2
BP 1377
EP 1380
DI 10.1166/jnn.2013.6039
PG 4
WC Chemistry, Multidisciplinary; Nanoscience & Nanotechnology; Materials
   Science, Multidisciplinary; Physics, Applied; Physics, Condensed Matter
SC Chemistry; Science & Technology - Other Topics; Materials Science;
   Physics
GA 134ZC
UT WOS:000318254500137
ER

PT J
AU Liang, L
   Xu, QF
   Hu, ML
   Sun, H
   Xiang, GH
   Zhou, LB
AF Liang Lei
   Xu Qin-Fang
   Hu Man-Li
   Sun Hao
   Xiang Guang-Hua
   Zhou Li-Bin
TI Investigation of anti-reflection properties of crystalline silicon solar
   cell surface silicon nanowire arrays
SO ACTA PHYSICA SINICA
LA Chinese
DT Article
DE antireflection; silicon nanowire arrays; rigorous coupled-wave analysis;
   metal-assisted chemical etching
AB In order to trap more sunlight onto the crystalline silicon solar cell and improve the photo-electric conversion efficiency, it is very important to study the optical scattering properties of silicon nanowire arrays on silicon wafer. The rigorous coupled wave analysis method is used for optical simulation, and the Taguchi method is used for efficient optimization. The simulation results show that at the above-mentioned wavelengths the reflectance of the optimized structure is less than 2%, and also able to achieve the wide-angle antireflection. At room temperature and ambient pressure, the silicon nanowire arrays each with a period of 50 nm, duty ratio of 0.6 and height of 1000 nm are successfully prepared on mono-crystalline Si wafers using a novel metal-catalyzed chemical etching technique, the reflectance test results are consistent with simulation values. The average reflectance of the optimized structure over the above-mentioned wavelength range is 4%-5%, showing that the antireflection effect is obvious compared with the reflectivity of about 35% of the single crystal silicon. The minus reflection microstructures reduce the sun battery microstructure costs, at the same time, reduce the monocrystalline silicon surface light reflecting loss, improve the photoelectric conversion efficiency.
C1 [Liang Lei; Xu Qin-Fang; Hu Man-Li; Sun Hao; Xiang Guang-Hua; Zhou Li-Bin] NW Univ Xian, Dept Phys, Xian 710069, Peoples R China.
RP Liang, L (reprint author), NW Univ Xian, Dept Phys, Xian 710069, Peoples R China.
EM leilnow@gmail.com
FU National Natural Science Foundation of China [61077006]; Teaching Reform
   Project Foundation of Northwest University, China [07YKC22]; Graduate
   Student Independent Innovation Project Foundation of Northwest
   University, China [09YSY11]
FX Project supported by the National Natural Science Foundation of China
   (Grant No. 61077006), Teaching Reform Project Foundation of Northwest
   University, China (Grant No. 07YKC22), and Graduate Student Independent
   Innovation Project Foundation of Northwest University, China (Grant No.
   09YSY11).
NR 16
TC 0
Z9 0
PU CHINESE PHYSICAL SOC
PI BEIJING
PA P O BOX 603, BEIJING 100080, PEOPLES R CHINA
SN 1000-3290
J9 ACTA PHYS SIN-CH ED
JI Acta Phys. Sin.
PD FEB
PY 2013
VL 62
IS 3
AR 037301
DI 10.7498/aps.62.037301
PG 7
WC Physics, Multidisciplinary
SC Physics
GA 115NL
UT WOS:000316818900051
ER

PT J
AU Fadadu, KB
   Soni, SS
AF Fadadu, Kishan B.
   Soni, Saurabh S.
TI Spectral sensitization of TiO2 by new hemicyanine dyes in dye solar cell
   yielding enhanced photovoltage: Probing chain length effect on
   performance
SO ELECTROCHIMICA ACTA
LA English
DT Article
DE Hemicyanine dyes; Indole moiety; Alkyl chain length; Dye solar cell;
   Electron recombination
ID PHOTOELECTRIC CONVERSION; HIGH-EFFICIENCY; CYANINE DYES; ELECTRODES;
   FILM
AB New hemicyanine dyes having indole nucleus with different alkyl chain length were synthesized and characterized using H-1 NMR and mass spectroscopy. These dyes were used to sensitize the TiO2 film in dye sensitized solar cell. Nanocrystalline dye solar cells were fabricated and characterized using various electrochemical techniques. It has been found that the alkyl chain length present in the dye molecules greatly affects the overall performance of dye solar cell. Molecules having longer alkyl chain are having better sensitizers which enhance V-oc to significant extent. Chain length dependent performance was further investigated using Tafel polarization and impedance method. Hemicyanine dye having hexyl chain has outperformed by attaining 2.9% solar to electricity conversion efficiency. (C) 2012 Elsevier Ltd. All rights reserved.
C1 [Fadadu, Kishan B.; Soni, Saurabh S.] Sardar Patel Univ, Dept Chem, Vallabh Vidyanagar 388120, Gujarat, India.
RP Soni, SS (reprint author), Sardar Patel Univ, Dept Chem, Vallabh Vidyanagar 388120, Gujarat, India.
EM soni_b21@yahoo.co.in
RI SONI, Saurabh/E-4047-2010
FU Department of Science and Technology (DST), New Delhi, India
   [DST/TSG/PT/2008/23]
FX We highly acknowledge the financial support from Department of Science
   and Technology (DST), New Delhi, India to carry out this research work
   (Grant no.: DST/TSG/PT/2008/23).
NR 29
TC 3
Z9 3
PU PERGAMON-ELSEVIER SCIENCE LTD
PI OXFORD
PA THE BOULEVARD, LANGFORD LANE, KIDLINGTON, OXFORD OX5 1GB, ENGLAND
SN 0013-4686
J9 ELECTROCHIM ACTA
JI Electrochim. Acta
PD JAN 15
PY 2013
VL 88
BP 270
EP 277
DI 10.1016/j.electacta.2012.10.072
PG 8
WC Electrochemistry
SC Electrochemistry
GA 091UW
UT WOS:000315076300038
ER

PT J
AU Li, BJ
   Zhou, M
   Ma, M
   Zhang, W
   Tang, WY
AF Li, Bao-jia
   Zhou, Ming
   Ma, Ming
   Zhang, Wei
   Tang, Wan-yi
TI Effects of nanosecond laser irradiation on photoelectric properties of
   AZO/FTO composite films
SO APPLIED SURFACE SCIENCE
LA English
DT Article
DE Nanosecond laser; AZO/FTO composite film; Annealing; Photoelectric
   property
ID TIN OXIDE-FILMS; THIN-FILMS; ELECTRICAL-PROPERTIES; OPTICAL-PROPERTIES;
   SPRAY-PYROLYSIS; EXCIMER-LASER; SNO2; TEMPERATURE; ELECTRODES; DEVICES
AB The aluminum-doped zinc oxide (AZO) films were deposited on commercial fluorine-doped tin oxide (FTO) films with glass substrates by direct current magnetron sputtering. Thus, some AZO/FTO composite films with better photoelectric properties were obtained. The AZO/FTO films were irradiated by a nanosecond pulsed laser with a wavelength of 532 nm. The variations of optical transmittance and electrical conductivity for the films irradiated by using various laser parameters were investigated. As experimental results show, the AZO/FTO films subjected to laser treatment with lower laser fluences and higher scan speeds achieved obvious laser annealing effects, so that the optical transmittance increased and the sheet resistance decreased. Conversely, all the films irradiated by using too high laser fluences or too low scan speeds were damaged, which resulted in the remarkable drop of optical transmittance and electrical conductivity. The laser fluence of 1.02 J/cm(2) and the scan speed of 10 mm/s were the optimal laser parameters in this study. (C) 2012 Elsevier B.V. All rights reserved.
C1 [Li, Bao-jia; Zhou, Ming; Zhang, Wei] Jiangsu Univ, Sch Mat Sci & Engn, Zhenjiang 212013, Peoples R China.
   [Li, Bao-jia; Zhou, Ming; Ma, Ming; Zhang, Wei; Tang, Wan-yi] Jiangsu Univ, Ctr Photon Mfg Sci & Technol, Zhenjiang 212013, Peoples R China.
   [Zhou, Ming] Tsinghua Univ, State Key Lab Tribol, Beijing 100084, Peoples R China.
RP Zhou, M (reprint author), Jiangsu Univ, Sch Mat Sci & Engn, Zhenjiang 212013, Peoples R China.
EM bjia_li@126.com; zm_laser@126.com
RI Zhou, Ming/B-9946-2014
OI Zhou, Ming/0000-0001-9270-6243
FU Jiangsu Province Research Innovation Program of College Graduate
   [CX08B_053Z]; National Key Basic Research Development Program of China
   (973 Program) [2011CB013004]; Priority Academic Program Development of
   Jiangsu Higher Education Institutions; National Natural Science
   Foundation of China [50975129]
FX This work is supported by Jiangsu Province Research Innovation Program
   of College Graduate (grant no. CX08B_053Z), National Key Basic Research
   Development Program of China (973 Program, grant no. 2011CB013004), A
   Project Funded by the Priority Academic Program Development of Jiangsu
   Higher Education Institutions and the National Natural Science
   Foundation of China (grant no. 50975129).
NR 32
TC 2
Z9 2
PU ELSEVIER SCIENCE BV
PI AMSTERDAM
PA PO BOX 211, 1000 AE AMSTERDAM, NETHERLANDS
SN 0169-4332
J9 APPL SURF SCI
JI Appl. Surf. Sci.
PD JAN 15
PY 2013
VL 265
BP 637
EP 641
DI 10.1016/j.apsusc.2012.11.065
PG 5
WC Chemistry, Physical; Materials Science, Coatings & Films; Physics,
   Applied; Physics, Condensed Matter
SC Chemistry; Materials Science; Physics
GA 062XT
UT WOS:000312958500099
ER

PT J
AU Yang, HS
   Lee, JG
   Kim, JH
   Han, YS
   Shin, BY
   Lee, DK
AF Yang, Hyeon Seok
   Lee, Jeong Gwan
   Kim, Jae Hong
   Han, Yoon Soo
   Shin, Boo Young
   Lee, Do Kyung
TI Photovoltaic Performance of Vertically Grown ZnO nanorods in
   Dye-sensitized Solar Cells
SO MOLECULAR CRYSTALS AND LIQUID CRYSTALS
LA English
DT Article
DE Dye-sensitized solar cells; photovoltaic performance; surface
   modification; ZnO nanorod array
ID NANOSTRUCTURED ZNO; TIO2; ELECTRODES; FILMS; ADSORPTION
AB For an application to the photoelectrode in dye-sensitized solar cells (DSSCs), we fabricated ZnO nanorod arrays on fluorine-doped tin oxide (FTO) coated glass substrate by chemical bath deposition, and modified its surface through sodium silicate coating. Effects of the surface modification on the morphology of ZnO nanorod arrays, as well as the photoelectric conversion properties in DSSCs were investigated. From the field-emission scanning electron microscopy (FE-SEM) images, ZnO nanorods are observed to be vertically grown on FTO substrate. The surface treatment via dip coating within sodium silicate solution gives rise to increase the photocurrent, resulting in the increase of solar-to-electrical power conversion efficiency. This may be originated from that the surface-treated ZnO photoelectrode has higher conduction edge to introduce an energy barrier for increasing charge separation and suppressing recombination rate at the photoelectrode-electrolyte interface.
C1 [Yang, Hyeon Seok; Lee, Jeong Gwan; Kim, Jae Hong; Shin, Boo Young] Yeungnam Univ, Sch Chem Engn, Kyongsan 712749, Gyeongsangbuk D, South Korea.
   [Han, Yoon Soo; Lee, Do Kyung] Catholic Univ Deagu, Dept Adv Energy Mat Sci & Engn, Gyeonsan 712702, Gyeongsangbuk D, South Korea.
RP Shin, BY (reprint author), Yeungnam Univ, Sch Chem Engn, 214-1 Dae Dong, Kyongsan 712749, Gyeongsangbuk D, South Korea.
EM byshin@ynu.ac.kr; dokyung@cu.ac.kr
FU Yeungnam University
FX This research was support by the Yeungnam University research grants in
   2010.
NR 15
TC 0
Z9 0
PU TAYLOR & FRANCIS LTD
PI ABINGDON
PA 4 PARK SQUARE, MILTON PARK, ABINGDON OX14 4RN, OXON, ENGLAND
SN 1542-1406
EI 1563-5287
J9 MOL CRYST LIQ CRYST
JI Mol. Cryst. Liquid Cryst.
PD JAN 1
PY 2013
VL 581
IS 1
BP 116
EP 125
DI 10.1080/15421406.2013.808572
PG 10
WC Crystallography
SC Crystallography
GA 285WI
UT WOS:000329425300018
ER

PT J
AU Ho, CH
   Chen, YC
AF Ho, Ching-Hwa
   Chen, Ying-Cen
TI Thickness-tunable band gap modulation in gamma-In2Se3
SO RSC ADVANCES
LA English
DT Article
ID PHASE-CHANGE MEMORY; LAYERED IN2SE3; PHOTOELECTRIC-CONVERSION; FILMS;
   GROWTH
AB We have grown gamma-phase layered In2Se3 crystals with various thicknesses from hundreds of nm to hundreds of mu m. The as-grown layers showed different crystal colors from light yellow to dark red owing to their different thicknesses. The direct band edge of gamma-In2Se3 has been probed by transmittance and thermoreflectance measurements at room temperature. An amorphous effect mainly dominates the thickness-dependent band gap changes of the selenide.
C1 [Ho, Ching-Hwa; Chen, Ying-Cen] Natl Taiwan Univ Sci & Technol, Grad Inst Appl Sci & Technol, Taipei 106, Taiwan.
RP Ho, CH (reprint author), Natl Taiwan Univ Sci & Technol, Grad Inst Appl Sci & Technol, Taipei 106, Taiwan.
EM chho@mail.ntust.edu.tw
FU National Science Council of Taiwan [NSC 101-2221-E-011-052-MY3]
FX The authors gratefully acknowledge the research funding supported by the
   National Science Council of Taiwan under the grant no. NSC
   101-2221-E-011-052-MY3.
NR 24
TC 1
Z9 1
PU ROYAL SOC CHEMISTRY
PI CAMBRIDGE
PA THOMAS GRAHAM HOUSE, SCIENCE PARK, MILTON RD, CAMBRIDGE CB4 0WF, CAMBS,
   ENGLAND
SN 2046-2069
J9 RSC ADV
JI RSC Adv.
PY 2013
VL 3
IS 47
BP 24896
EP 24899
DI 10.1039/c3ra44624g
PG 4
WC Chemistry, Multidisciplinary
SC Chemistry
GA 255SU
UT WOS:000327261000015
ER

PT J
AU Liang, DW
   Tang, QW
   Chu, L
   Li, QH
   He, BL
   Cai, HY
   Wang, M
AF Liang, Danwei
   Tang, Qunwei
   Chu, Lei
   Li, Qinghua
   He, Benlin
   Cai, Hongyuan
   Wang, Min
TI Insights on the accumulation of charge carriers for enhanced electrical
   and photoelectric behaviors in conducting multilayer films
SO RSC ADVANCES
LA English
DT Article
ID GRAPHITE OXIDE NANOPLATELETS; CARBON NANOTUBES; POLY(ACRYLIC ACID);
   LAYER; POLYANILINE; NANOCOMPOSITES; PERCOLATION; COMPOSITES; ADSORPTION;
   POLYMERS
AB Layer-by-layer (LbL) assembly provides a facile approach for fabricating organized nanoscale structures with outstanding mechanical, electrical, optical, electrochemical, and photoelectric properties. Revelation of electrical and photoelectric performance of LbL membranes made from graphene oxide would be profound for modern nanodevices. Herein, we demonstrate the LbL self-assembly of conducting [ poly(diallyldimethylammonium chloride)/graphene oxide](n) [(PDDA/GO)(n)] multilayer films with extraordinary electrical and photoelectric behaviors. The resulting multilayer films demonstrate linear growth in their bulk conductivity and maximum photocurrent density. Careful examination of the characterization and electrochemical data indicates that the fantastic effects upon the electrical conduction and photocurrent are due to the accumulation of electrons that have tunneled across PDDA from the bottom layer of GO to the top. This profound phenomenon, along with the simple fabrication method and well-defined architecture, makes these conducting multilayers promising candidates for use in electric and photovoltaic devices.
C1 [Liang, Danwei; Tang, Qunwei; Chu, Lei; He, Benlin; Cai, Hongyuan; Wang, Min] Ocean Univ China, Inst Mat Sci & Engn, Qingdao 266100, Shandong, Peoples R China.
   [Li, Qinghua] Nanchang Hangkong Univ, Natl Def Key Disciplines Lab Light Alloy Proc Sci, Nanchang 330063, Peoples R China.
RP Tang, QW (reprint author), Ocean Univ China, Inst Mat Sci & Engn, Qingdao 266100, Shandong, Peoples R China.
EM tangqunwei@hotmail.com
RI Li, Qinghua/A-1992-2014
OI Li, Qinghua/0000-0002-5143-6678
FU Ocean University of China; Fundamental Research Funds for the Central
   Universities [201313001, 201312005]; Shandong Provincial Natural Science
   Foundation, China [ZR2011BQ017]
FX The authors gratefully acknowledge the financial support of the Seed
   Fund from Ocean University of China, Fundamental Research Funds for the
   Central Universities (201313001, 201312005), and Shandong Provincial
   Natural Science Foundation (ZR2011BQ017), China.
NR 31
TC 0
Z9 0
PU ROYAL SOC CHEMISTRY
PI CAMBRIDGE
PA THOMAS GRAHAM HOUSE, SCIENCE PARK, MILTON RD, CAMBRIDGE CB4 0WF, CAMBS,
   ENGLAND
SN 2046-2069
J9 RSC ADV
JI RSC Adv.
PY 2013
VL 3
IS 47
BP 25190
EP 25196
DI 10.1039/c3ra44283g
PG 7
WC Chemistry, Multidisciplinary
SC Chemistry
GA 255SU
UT WOS:000327261000057
ER

PT J
AU Sun, XM
   Sun, Q
   Li, Y
   Sui, LN
   Dong, LF
AF Sun, Xianmiao
   Sun, Qiong
   Li, Yang
   Sui, Lina
   Dong, Lifeng
TI Effects of calcination treatment on the morphology, crystallinity, and
   photoelectric properties of all-solid-state dye-sensitized solar cells
   assembled by TiO2 nanorod arrays
SO PHYSICAL CHEMISTRY CHEMICAL PHYSICS
LA English
DT Article
ID ELECTROLYTE; FILMS; TEMPERATURE; EFFICIENCY
AB TiO2 has been extensively investigated due to its unique photoelectric properties. In this study, oriented single-crystal rutile TiO2 nanorod arrays were synthesized and then calcined at different temperatures in the atmosphere. The morphology and crystalline characterization indicated that the length of TiO2 nanorods increased rapidly and the nanorods became aggregated and fragile after calcination, yet the sintering treatment seemed to have almost no effect on the crystallinity. To obtain the all-solid-state, dye-sensitized solar cells (DSSCs), a newly reported solid inorganic semiconductor, CsSnI2.95F0.05, was employed as the electrolyte, and the Pt deposited on the conductive side of the fluorine-doped tin oxide (FTO) glass substrate was used as the counter-electrode. The effects of the calcination treatment on the photoelectric properties of the solar cells, including external quantum efficiency (EQE), open circuit voltage (V-OC), short-circuit current (J(SC)), and photoelectric conversion efficiency (eta), were investigated under the illumination of a solar simulator. As a result, all of the EQE, V-OC, J(SC), and eta values of the cells first increased and then declined with the increase of calcination temperatures, and the highest eta of 2.81% was obtained by the cell assembled with its TiO2 electrode sintered at 450 degrees C for 3 h, a value almost 2.5 times that of the non-sintered sample (1.1%).
C1 [Sun, Xianmiao; Sun, Qiong; Li, Yang; Sui, Lina; Dong, Lifeng] Qingdao Univ Sci & Technol, Coll Mat Sci & Engn, Qingdao, Peoples R China.
   [Dong, Lifeng] SW Missouri State Univ, Dept Phys Astron & Mat Sci, Springfield, MO 65802 USA.
RP Dong, LF (reprint author), Qingdao Univ Sci & Technol, Coll Mat Sci & Engn, Qingdao, Peoples R China.
EM donglifeng@qust.edu.cn
FU National Natural Science Foundation of China [51172113]; Research Fund
   for the Doctoral Program of Higher Education of China [20123719110001];
   China Postdoctoral Science Foundation Special Funded Project
   [2013T60652]; China Postdoctoral Science Foundation [2012M521297];
   Shandong Natural Science Foundation for Distinguished Young Scholars
   [JQ201118]; Taishan Scholar Overseas Distinguished Professorship program
   from the Shandong Province Government, PR China; Shandong Postdoctoral
   Innovative Program [201203028]; Qingdao Municipal Science and Technology
   Commission [12-1-4-136-hz]; Missouri State University
FX This work was partially supported by the National Natural Science
   Foundation of China (51172113), the Research Fund for the Doctoral
   Program of Higher Education of China (20123719110001), the China
   Postdoctoral Science Foundation Special Funded Project (2013T60652), the
   China Postdoctoral Science Foundation (2012M521297), the Shandong
   Natural Science Foundation for Distinguished Young Scholars (JQ201118),
   the Taishan Scholar Overseas Distinguished Professorship program from
   the Shandong Province Government, PR China, the Shandong Postdoctoral
   Innovative Program (201203028), the Qingdao Municipal Science and
   Technology Commission (12-1-4-136-hz), and the Faculty Research Grant
   and the Sabbatical Leave Award from Missouri State University. The
   authors also thank Dr Michael Craig for helpful discussion.
NR 27
TC 3
Z9 3
PU ROYAL SOC CHEMISTRY
PI CAMBRIDGE
PA THOMAS GRAHAM HOUSE, SCIENCE PARK, MILTON RD, CAMBRIDGE CB4 0WF, CAMBS,
   ENGLAND
SN 1463-9076
EI 1463-9084
J9 PHYS CHEM CHEM PHYS
JI Phys. Chem. Chem. Phys.
PY 2013
VL 15
IS 42
BP 18716
EP 18720
DI 10.1039/c3cp51941d
PG 5
WC Chemistry, Physical; Physics, Atomic, Molecular & Chemical
SC Chemistry; Physics
GA 235OH
UT WOS:000325728400046
ER

PT J
AU Cui, HY
   Xu, YP
   Yang, JJ
   Tang, NY
   Tang, Z
AF Cui, Haoyang
   Xu, Yongpeng
   Yang, Junjie
   Tang, Naiyun
   Tang, Zhong
TI The Effect of Metal-Semiconductor Contact on the Transient Photovoltaic
   Characteristic of HgCdTe PV Detector
SO SCIENTIFIC WORLD JOURNAL
LA English
DT Article
AB The transient photovoltaic (PV) characteristic of HgCdTe PV array is studied using an ultrafast laser. The photoresponse shows an apparent negative valley first, then it evolves into a positive peak. By employing a combined theoretical model of pn junction and Schottky potential, this photo-response polarity changing curves can be interpreted well. An obvious decreasing of ratio of negative valley to positive peak can be realized by limiting the illumination area of the array electrode. This shows that the photoelectric effect of Schottky barrier at metal-semiconductor (M/S) interface is suppressed, which will verify the correctness of the model. The characteristic parameters of transient photo-response induced from p-n junction and Schottky potential are extracted by fitting the response curve utilizing this model. It shows that the negative PV response induced by the Schottky barrier decreases the positive photovoltage generated by the pn junction.
C1 [Cui, Haoyang; Xu, Yongpeng; Yang, Junjie; Tang, Naiyun; Tang, Zhong] Shanghai Univ Elect Power, Sch Elect & Informat Engn, Shanghai 200090, Peoples R China.
RP Cui, HY (reprint author), Shanghai Univ Elect Power, Sch Elect & Informat Engn, 2103 Pingliang Rd, Shanghai 200090, Peoples R China.
EM cuihy@shiep.edu.cn
FU National Natural Science Foundation of China [61107081, 61202369,
   61204105]; Innovation Program of Shanghai Municipal Education Commission
   of China [12ZZ176]
FX This work was supported by the National Natural Science Foundation of
   China (61107081, 61202369, and 61204105), Innovation Program of Shanghai
   Municipal Education Commission of China (12ZZ176).
NR 15
TC 0
Z9 0
PU HINDAWI PUBLISHING CORPORATION
PI NEW YORK
PA 410 PARK AVENUE, 15TH FLOOR, #287 PMB, NEW YORK, NY 10022 USA
SN 1537-744X
J9 SCI WORLD J
JI Sci. World J.
PY 2013
AR 213091
DI 10.1155/2013/213091
PG 5
WC Multidisciplinary Sciences
SC Science & Technology - Other Topics
GA 234NU
UT WOS:000325651900001
ER

PT J
AU Liu, XY
   Zheng, HW
   Zhang, JW
   Xiao, Y
   Wang, ZY
AF Liu, Xiangyang
   Zheng, Haiwu
   Zhang, Jiwei
   Xiao, Yin
   Wang, Zhiyong
TI Photoelectric properties and charge dynamics for a set of solid state
   solar cells with Cu4Bi4S9 as the absorber layer
SO JOURNAL OF MATERIALS CHEMISTRY A
LA English
DT Article
ID EXTREMELY-THIN ABSORBER; TIO2 FILMS; ELECTRICAL-PROPERTIES; BAND
   OVERLAP; ELECTRODES; EFFICIENCY; CU3BIS3; ENERGY; ARRAYS; SEMICONDUCTORS
AB In this work, many single-crystalline, orthorhombic phase Cu4Bi4S9 nanoribbons were fabricated by a facile solvothermal method. Four types of three-dimensional solar cells prepared with In2O3, ZnO, TiO2 and SnO2 thin films as the working electrodes, In2S3 as the buffer layer and Cu4Bi4S9 as the inorganic dye and hole collector were tested using standard techniques. Under the same conditions, the I-V characteristics and photocurrent spectra of the cells were systematically measured. It is shown that the four types of cells all have good photoelectric properties. However, the In2O3 and TiO2 cells show better performance than the other two cells, and the highest efficiencies are about 6.2% (In2O3), 5.5% (TiO2), 4.8% (ZnO) and 3.9% (SnO2). The overall efficiencies were also compared with various oxide film thicknesses and the best performance was for films of 6 mm thickness for each type of cell. Using steady state and electric field-induced surface photovoltage spectroscopy, we further studied the charge dynamics and the transport mechanism in the sensitized electrodes. It is suggested that the matching degree of energy levels between two conduction bands (Cu4Bi4S9 and the oxides) has an obvious effect on the transport of the photogenerated charges. For good performance, we should pay more attention to alternative materials with matching degrees of energy levels, besides the optical stability, film structure, substrate thickness and the carrier mobility for solid state solar cells in the future.
C1 [Liu, Xiangyang; Zheng, Haiwu; Xiao, Yin; Wang, Zhiyong] Henan Univ, Key Lab Photovolta Mat Henan Prov, Kaifeng 475004, Peoples R China.
   [Liu, Xiangyang; Zheng, Haiwu; Xiao, Yin; Wang, Zhiyong] Henan Univ, Sch Phys & Elect, Kaifeng 475004, Peoples R China.
   [Zhang, Jiwei] Henan Univ, Key Lab Special Funct Mat, MOE, Kaifeng 475004, Peoples R China.
RP Liu, XY (reprint author), Henan Univ, Key Lab Photovolta Mat Henan Prov, Kaifeng 475004, Peoples R China.
EM lxy081276@126.com
FU National Natural Science Foundation of China [U1204211, 10947142];
   Scientific and Technological Brainstorm Key Project of Henan Province
   [092102210005, 102102210115]; The Natural Science Fund Project of Henan
   Province [2011A140002]; Scientific Researching Fund Projects of Henan
   University [2012ZRZD01]; Postdoctoral Science Foundation of China
   [2012M511576]
FX This work was supported by the National Natural Science Foundation of
   China (Grant no. U1204211 and 10947142), the Scientific and
   Technological Brainstorm Key Project of Henan Province (Grant no.
   092102210005 and 102102210115), The Natural Science Fund Project of
   Henan Province (Grant no. 2011A140002), the Scientific Researching Fund
   Projects of Henan University (Grant no. 2012ZRZD01) and the Postdoctoral
   Science Foundation of China (Grant no. 2012M511576).
NR 56
TC 0
Z9 0
PU ROYAL SOC CHEMISTRY
PI CAMBRIDGE
PA THOMAS GRAHAM HOUSE, SCIENCE PARK, MILTON RD, CAMBRIDGE CB4 0WF, CAMBS,
   ENGLAND
SN 2050-7488
J9 J MATER CHEM A
JI J. Mater. Chem. A
PY 2013
VL 1
IS 36
BP 10703
EP 10712
DI 10.1039/c3ta11830d
PG 10
WC Chemistry, Physical; Energy & Fuels; Materials Science,
   Multidisciplinary
SC Chemistry; Energy & Fuels; Materials Science
GA 203FJ
UT WOS:000323276200018
ER

PT J
AU Shinagawa, T
   Onoda, M
   Fariza, BM
   Sasano, J
   Izaki, M
AF Shinagawa, Tsutomu
   Onoda, Masanori
   Fariza, Binti Mohamad
   Sasano, Junji
   Izaki, Masanobu
TI Annealing effects and photoelectric properties of single-oriented Cu2O
   films electrodeposited on Au(111)/Si(100) substrates
SO JOURNAL OF MATERIALS CHEMISTRY A
LA English
DT Article
ID EPITAXIAL ELECTRODEPOSITION; SOLAR-CELLS; COPPER(I) OXIDE; 2-STEP
   ELECTRODEPOSITION; ELECTRICAL-PROPERTIES; HETEROJUNCTION DIODE;
   PHOTOELECTROCHEMISTRY; NANOSTRUCTURES; HYDROGEN
AB We report the annealing effects on the structural, optical, and electrical properties of < 111 >-single-oriented Cu2O films electrodeposited on Au(111)/Si(100) substrates from an aqueous solution (pH = 12.5) containing copper acetate and lactic acid. Annealing at 250-400 degrees C was performed in air and in an Ar atmosphere, and characterization was performed using an X-ray diffractometer, a field-emission scanning electron microscope, an X-ray photoelectron spectroscope, and photoluminescence and Hall effect measurements. It was found that annealing affects the Cu2O/Au interface by thermal diffusion of Si as well as the crystallinity of Cu2O. Photoelectric properties were also evaluated by two different methods of measuring internal photoelectric current and photoelectrochemical current under light illumination. Compared with the as-deposited Cu2O films, the Cu2O films annealed at 300 degrees C in Ar exhibited optimal photoelectric performances resulting from a 25 times increase in carrier mobility and a decrease in native defects.
C1 [Shinagawa, Tsutomu] Osaka Municipal Tech Res Inst, Elect Mat Res Div, Osaka 5368553, Japan.
   [Onoda, Masanori; Fariza, Binti Mohamad; Sasano, Junji; Izaki, Masanobu] Toyohashi Univ Technol, Dept Mech Engn, Toyohashi, Aichi 4418580, Japan.
RP Shinagawa, T (reprint author), Osaka Municipal Tech Res Inst, Elect Mat Res Div, Osaka 5368553, Japan.
EM tshina@omtri.or.jp; m-izaki@me.tut.ac.jp
FU NEDO under the METI Japan
FX T. S. thanks Dr. S. Watase (OMTRI) for helpful discussions. This work
   was supported by the NEDO under the METI Japan.
NR 35
TC 1
Z9 1
PU ROYAL SOC CHEMISTRY
PI CAMBRIDGE
PA THOMAS GRAHAM HOUSE, SCIENCE PARK, MILTON RD, CAMBRIDGE CB4 0WF, CAMBS,
   ENGLAND
SN 2050-7488
J9 J MATER CHEM A
JI J. Mater. Chem. A
PY 2013
VL 1
IS 32
BP 9182
EP 9188
DI 10.1039/c3ta11116d
PG 7
WC Chemistry, Physical; Energy & Fuels; Materials Science,
   Multidisciplinary
SC Chemistry; Energy & Fuels; Materials Science
GA 187LT
UT WOS:000322121300024
ER

PT J
AU Li, Y
   Pan, K
   Wang, GF
   Jiang, BJ
   Tian, CG
   Zhou, W
   Qu, Y
   Liu, S
   Feng, L
   Fu, HG
AF Li, Ying
   Pan, Kai
   Wang, Guofeng
   Jiang, Baojiang
   Tian, Chungui
   Zhou, Wei
   Qu, Yang
   Liu, Shuai
   Feng, Li
   Fu, Honggang
TI Enhanced photoelectric conversion efficiency of dye-sensitized solar
   cells by the incorporation of dual-mode luminescent NaYF4:Yb3+/Er3+
SO DALTON TRANSACTIONS
LA English
DT Article
ID UP-CONVERTING PHOSPHORS; MESOPOROUS TIO2; PHOTOVOLTAIC PERFORMANCE;
   NANOCRYSTALLINE TIO2; LIGHT; ELECTRON; PHOTOCATALYSIS; RECOMBINATION;
   ELECTRICITY; SUNLIGHT
AB This work focuses on the design of composite photoanodes with dual-mode luminescent function as well as the effects of luminescent phosphors on the photoelectric properties of dye-sensitized solar cells. Specifically, hexagonal phase NaYF4:Yb3+/Er3+ microcrystals were prepared by a hydrothermal method and added to the TiO2 photoanodes of dye-sensitized solar cells. The results indicated that the TiO2-NaYF4:Yb3+/Er3+ composite photoanodes can emit visible light under 495 or 980 nm excitation, and then the visible light can be absorbed by dye N719 to improve light harvesting and thereby the efficiency of the solar cell. Under simulated solar radiation in the wavelength range of lambda >= 400 nm, the photoelectric conversion efficiency of TiO2-NaYF4: Yb3+/Er3+ cell was increased by 10% compared to pure TiO2 cell. For the electrodes with the same thickness, the amount of dye adsorption of the photoanodes decreased a little after adding NaYF4:Yb3+/Er3+, which was attributed to the decrease of TiO2 in the photoanodes. The electron transport and interfacial recombination kinetics were investigated by the electrochemical impedance spectroscopy and intensity-modulated photocurrent/photovoltage spectroscopy. The TiO2-NaYF4:Yb3+/Er3+ cell has longer electron recombination time as well as electron transport time than pure TiO2 cell. The charge collection efficiency of TiO2-NaYF4:Yb3+/Er3+ cell was little lower than that of pure TiO2 cell. In addition, the interfacial resistance of the TiO2-dye vertical bar I-3(-)/I- electrolyte interface of TiO2-NaYF4: Yb3+/Er3+ cell was much bigger than that of pure TiO2 cell. All these results indicated that the charge transport cannot be improved by adding NaYF4:Yb3+/Er3+. And thus, the enhanced photoelectric conversion efficiencies of TiO2-NaYF4: Yb3+/Er3+ cells were closely related to the dual-mode luminescent function of NaYF4:Yb3+/Er3+.
C1 [Li, Ying; Pan, Kai; Wang, Guofeng; Jiang, Baojiang; Tian, Chungui; Zhou, Wei; Qu, Yang; Liu, Shuai; Feng, Li; Fu, Honggang] Heilongjiang Univ, Key Lab Funct Inorgan Mat Chem, Minist Educ, Sch Chem & Mat Sci, Harbin 150080, Peoples R China.
RP Wang, GF (reprint author), Heilongjiang Univ, Key Lab Funct Inorgan Mat Chem, Minist Educ, Sch Chem & Mat Sci, Harbin 150080, Peoples R China.
EM wanggf75@gmail.com; fuhg@vip.sina.com
FU Key Program Projects of the National Natural Science Foundation of China
   [21031001]; National Natural Science Foundation of China [20971040,
   91122018, 10979032, 21001042, 21171052]; Cultivation Fund of the Key
   Scientific and Technical Innovation Project of Ministry of Education of
   China [708029]; Program for New Century Excellent Talents in University
   of Ministry of Education of China [NCET-11-0959]
FX We gratefully acknowledge the support of the Key Program Projects of the
   National Natural Science Foundation of China (No 21031001), the National
   Natural Science Foundation of China (No 20971040, 91122018, 10979032,
   21001042, and 21171052), the Cultivation Fund of the Key Scientific and
   Technical Innovation Project of Ministry of Education of China (708029),
   and the Program for New Century Excellent Talents in University of
   Ministry of Education of China (NCET-11-0959).
NR 45
TC 4
Z9 4
PU ROYAL SOC CHEMISTRY
PI CAMBRIDGE
PA THOMAS GRAHAM HOUSE, SCIENCE PARK, MILTON RD, CAMBRIDGE CB4 0WF, CAMBS,
   ENGLAND
SN 1477-9226
J9 DALTON T
JI Dalton Trans.
PY 2013
VL 42
IS 22
BP 7971
EP 7979
DI 10.1039/c3dt32964j
PG 9
WC Chemistry, Inorganic & Nuclear
SC Chemistry
GA 144MK
UT WOS:000318943400019
ER

PT J
AU Zuo, YH
   Qin, Y
   Jin, C
   Li, Y
   Shi, DL
   Wu, QS
   Yang, JH
AF Zuo, Yuanhui
   Qin, Yao
   Jin, Chao
   Li, Ying
   Shi, Donglu
   Wu, Qingsheng
   Yang, Jinhu
TI Double-sided ZnO nanorod arrays on single-crystal Ag holed microdisks
   with enhanced photocataltytic efficiency
SO NANOSCALE
LA English
DT Article
ID LARGE-SCALE SYNTHESIS; NANOWIRE ARRAYS; HETEROSTRUCTURE NANOCRYSTALS;
   OPTICAL-PROPERTIES; SILVER NANOWIRES; SELECTIVE GROWTH; METAL TIPS;
   SEMICONDUCTOR; TEMPERATURE; PERFORMANCE
AB Novel hierarchical heterostructures of double-sided ZnO nanorod (NR) arrays grown on single-crystal Ag holed microdisks (HMDs) have been prepared through a two-step aqueous strategy including ZnO seed loading and the subsequent heteroepitaxial growth of ZnO NRs on Ag HMDs. By simply adjusting the synthetic parameters, ZnO NRs with variable NR diameters (20-200 nm), lengths (100-1.8 mu m) and unusual shapes (concave, tubular and sharp tips) on Ag HMDs have been realized, which endows the Ag/ZnO heterostructures with versatile morphologies. The novel Ag/ZnO heterostructures consisting of integrated 1D semiconductor/2D metal nanostructured blocks with high specific surface area (SSA) and opened spatial architectures may promise important applications related to photoelectric fields. As expected, in photocatalytic measurements, the typical Ag HMD/ZnO NR heterostructure exhibits superior catalytic activity over other catalysts of bare ZnO NRs, ZnO NR arrays or heterostructured Ag nanowires (NWs)/ZnO NRs. The synergistic effect of the unique Ag HMD/ZnO NR heterostructures contributing to the high catalytic performance has been discussed in detail.
C1 [Zuo, Yuanhui; Jin, Chao; Li, Ying; Wu, Qingsheng; Yang, Jinhu] Tongji Univ, Dept Chem, Shanghai 200092, Peoples R China.
   [Qin, Yao; Shi, Donglu; Yang, Jinhu] Tongji Univ, Inst Biomed Engn & Nano Sci, Shanghai 200092, Peoples R China.
   [Wu, Qingsheng] Minist Educ, Key Lab Yangtze River Water Environm, Shanghai 200092, Peoples R China.
RP Wu, QS (reprint author), Tongji Univ, Dept Chem, Siping Rd 1239, Shanghai 200092, Peoples R China.
EM qswu@tongji.edu.cn; yangjinhu2010@gmail.com
FU National Natural Science Foundation [21001082, 21273161, 21101117];
   Shanghai Innovation program [13ZZ026]; Scientific Research Foundation
   for the Returned Overseas Chinese Scholars of SEM; Shanghai Pujiang
   Program [10PJ1410400]; Research Fund for the Doctoral Program of Higher
   Education of China [20090072120013]; Visiting scholar fund of the Key
   Laboratory for Ultrafine Materials of Ministry of Education, East China
   University of Science and Technology; Fundamental Research Funds for the
   Central Universities
FX This work was financially supported by the National Natural Science
   Foundation (21001082, 21273161 and 21101117), Shanghai Innovation
   program (13ZZ026), Scientific Research Foundation for the Returned
   Overseas Chinese Scholars of SEM, Shanghai Pujiang Program
   (10PJ1410400), Research Fund for the Doctoral Program of Higher
   Education of China (20090072120013), Visiting scholar fund of the Key
   Laboratory for Ultrafine Materials of Ministry of Education, East China
   University of Science and Technology, and the Fundamental Research Funds
   for the Central Universities.
NR 38
TC 5
Z9 5
PU ROYAL SOC CHEMISTRY
PI CAMBRIDGE
PA THOMAS GRAHAM HOUSE, SCIENCE PARK, MILTON RD, CAMBRIDGE CB4 0WF, CAMBS,
   ENGLAND
SN 2040-3364
J9 NANOSCALE
JI Nanoscale
PY 2013
VL 5
IS 10
BP 4388
EP 4394
DI 10.1039/c3nr34102j
PG 7
WC Chemistry, Multidisciplinary; Nanoscience & Nanotechnology; Materials
   Science, Multidisciplinary; Physics, Applied
SC Chemistry; Science & Technology - Other Topics; Materials Science;
   Physics
GA 136LC
UT WOS:000318362400050
ER

PT J
AU Miao, HY
   Liu, JH
   Saravanan, L
   Wang, LC
   Tu, WC
AF Miao, Hsin-Yuan
   Liu, Jih-Hsin
   Saravanan, L.
   Wang, Li-Chih
   Tu Waychen
TI Photocurrent Generation of TiO2 and CuO Doped MWCNT Buckypaper
SO ASIAN JOURNAL OF CHEMISTRY
LA English
DT Article
DE MWCNT; Buckypaper; XRD; Photoelectric; Hall measurement
ID CARBON NANOTUBE ARRAYS; THIN-FILMS; ENHANCEMENT
AB In this work, we report the TiO2 and CuO dispersed multi-walled carbon nanotube buckypaper are photo-electro active and generate photocurrent upon visible light excitation without any bias voltage. The size of the nanoparticles dispersed in MWCNT networks was 5.83 and 6.85 nm for TiO2 and CuO respectively. The photocurrent value of TiO2-BP (6 mu A) and CuO-BP (7 mu A) was obtained respectively by the time dependent ON-OFF illumination of visible light. The samples show the stable value of photo voltage without any fluctuation for long time duration upon irradiation. We also measured the carrier mobility, concentration and hall coefficient by the Hall measurements. It can be considered that upon doping TiO2 and CuO, the observed photoelectric effect was due to electron transfer occurred between MWCNT and metal oxide.
C1 [Miao, Hsin-Yuan; Liu, Jih-Hsin; Tu Waychen] Tunghai Univ, Dept Elect Engn, Taichung 40704, Taiwan.
   [Wang, Li-Chih] Tunghai Univ, Dept Ind Engn & Enterprise Informat, Taichung 40704, Taiwan.
   [Miao, Hsin-Yuan; Liu, Jih-Hsin; Saravanan, L.; Wang, Li-Chih] Tunghai Univ, Tunghai Green Energy Dev & Management Inst, Taichung 40704, Taiwan.
RP Miao, HY (reprint author), Tunghai Univ, Dept Elect Engn, Taichung 40704, Taiwan.
EM kenymiao@thu.edu.tw
RI Lakshmanan, Saravanan/G-7232-2014
OI Lakshmanan, Saravanan/0000-0001-8765-6034
FU Program of Global Research and Education on Environment and Society
[truncated: 4,173,765 more chars]
