# Supplementary material for: Invisible Brain: Knowledge in Research Works and Neuron Activity
Source: PLoS One. 2016 Jul 20;11(7):e0158590. doi: 10.1371/journal.pone.0158590 (PMC4954711; doi:10.1371/journal.pone.0158590)
Supplement: S3 File — (ZIP) [file pone.0158590.s003.zip › Poliomyelitis.txt]

FN Thomson Reuters Web of Science™
VR 1.0
PT J
AU Etsano, A
   Shuaib, F
   Mkanda, P
   Banda, R
   Korir, C
   Corkum, M
   Ndiaye, S
   Ashenafi, S
   Mahoney, F
   Vertefeuille, JF
   Burns, CC
AF Etsano, Andrew
   Shuaib, Faisal
   Mkanda, Pascal
   Banda, Richard
   Korir, Charles
   Corkum, Melissa
   Ndiaye, Serigne
   Ashenafi, Samrawit
   Mahoney, Frank
   Vertefeuille, John F.
   Burns, Cara C.
TI Progress Toward Poliomyelitis Eradication - Nigeria, January
   2012-September 2013
SO MMWR-MORBIDITY AND MORTALITY WEEKLY REPORT
LA English
DT Article
C1 [Ndiaye, Serigne; Ashenafi, Samrawit; Mahoney, Frank; Vertefeuille, John F.] CDC, Global Immunizat Div, Ctr Global Hlth, Atlanta, GA 30333 USA.
   [Burns, Cara C.] CDC, Div Viral Dis, Natl Ctr Immunizat & Resp Dis, Atlanta, GA 30333 USA.
RP Ndiaye, S (reprint author), CDC, Global Immunizat Div, Ctr Global Hlth, Atlanta, GA 30333 USA.
EM sndiaye@cdc.gov
NR 8
TC 3
Z9 3
PU CENTER DISEASE CONTROL & PREVENTION
PI ATLANTA
PA MAILSTOP E-90, ATLANTA, GA 30333 USA
SN 0149-2195
EI 1545-861X
J9 MMWR-MORBID MORTAL W
JI MMWR-Morb. Mortal. Wkly. Rep.
PD DEC 13
PY 2013
VL 62
IS 49
BP 1009
EP 1013
PG 5
WC Public, Environmental & Occupational Health
SC Public, Environmental & Occupational Health
GA 273WZ
UT WOS:000328568300005
ER

PT J
AU Jasem, J
   Marof, K
   Nawar, A
   Khalaf, Y
   Aswad, S
   Hamdani, F
   Islam, M
   Kalil, A
AF Jasem, Jagar
   Marof, Kawa
   Nawar, Adnan
   Khalaf, Yosra
   Aswad, Sirwan
   Hamdani, Faisal
   Islam, Monirul
   Kalil, Andre
TI Guillain-Barre syndrome as a cause of acute flaccid paralysis in Iraqi
   children: a result of 15 years of nation-wide study
SO BMC NEUROLOGY
LA English
DT Article
ID ORAL POLIO VACCINE; EPIDEMIOLOGIC FEATURES; LESS-THAN-15 YEARS;
   LATIN-AMERICA; SURVEILLANCE; NETHERLANDS
AB Background: Guillain-Barre syndrome (GBS) is the most common cause of acute flaccid paralysis (AFP) in the post-poliomyelitis eradication era. This is the first study done to identify the epidemiology, clinical features, and outcome of GBS in Iraqi children over 15 years.
   Methods: The surveillance database about AFP cases < 15 years reported during January 1997-December 2011 was used.
   Results: GBS represented 52.5% of AFP cases, with an incidence of 1.33 case/100,000 population < 15 years/year. There was a higher incidence in the Southern provinces, age group 1-4 years, males, and outside the capital city of province, with no significant seasonal variations (p = .22). Survival probability after the 1 year of onset for those with respiratory muscle involvement was .76 (95% CI: .60-.86), versus .97 (95% CI: .96-.98) for those who did not develop it (p < .001); and .97 (95% CI: .96-.98) for those living inside the capital city, versus .94 (.93-.95) for those living outside (p = .001). Cumulative incidence of residual paralysis for patients living inside the capital city was .21 (95% CI: .18-.24), versus .27 (95% CI: .25-.29) for those living outside (p < .001).
   Conclusions: The incidence, age and gender distribution, and seasonality of GBS among Iraqi children is similar to those reported from other previous studies. It is the most important cause of AFP, especially in those between the age of 1 to 4 years living in rural areas.
C1 [Jasem, Jagar] Univ Duhok, Fac Med Sci, Sch Med, Duhok, Kurdistan Regio, Iraq.
   [Jasem, Jagar] Ohio State Univ, Columbus, OH 43210 USA.
   [Marof, Kawa; Aswad, Sirwan] Directorate Gen Hlth, Directorate Prevent Hlth Affairs, Duhok, Kurdistan Regio, Iraq.
   [Nawar, Adnan] Minist Hlth, Bab Al Mudam Area, Natl Communicable Dis Control, Baghdad, Iraq.
   [Khalaf, Yosra; Hamdani, Faisal] Minist Hlth, Bab Al Mudam Area, AFP Surveillance Lab, Baghdad, Iraq.
   [Islam, Monirul] Univ Nebraska Med Ctr, Coll Publ Hlth, Omaha, NE USA.
   [Kalil, Andre] Univ Nebraska Med Ctr, Dept Internal Med, Div Infect Diseases, Omaha, NE USA.
RP Jasem, J (reprint author), Univ Duhok, Fac Med Sci, Sch Med, Nakhoshkhana St, Duhok, Kurdistan Regio, Iraq.
EM jagar.jasem@osumc.edu
NR 34
TC 0
Z9 0
PU BIOMED CENTRAL LTD
PI LONDON
PA 236 GRAYS INN RD, FLOOR 6, LONDON WC1X 8HL, ENGLAND
SN 1471-2377
J9 BMC NEUROL
JI BMC Neurol.
PD DEC 10
PY 2013
VL 13
AR 195
DI 10.1186/1471-2377-13-195
PG 8
WC Clinical Neurology
SC Neurosciences & Neurology
GA 280XQ
UT WOS:000329064500001
ER

PT J
AU Lyons, J
   McArthur, J
AF Lyons, Jennifer
   McArthur, Justin
TI Emerging Infections of the Central Nervous System
SO CURRENT INFECTIOUS DISEASE REPORTS
LA English
DT Article
DE Encephalitis; Dengue; Cycloviruses; CNS tuberculosis; Tuberculous
   meningitis; Poliomyelitis; West Nile virus; Emerging infections;
   Tick-borne encephalitis virus; HIV-2; Henipavirus; Eastern equine
   encephalitis; Borrelia miyamotoi; La Crosse virus; Powassan virus;
   Arbovirus
ID WEST-NILE-VIRUS; POLYMERASE-CHAIN-REACTION; TICK-BORNE ENCEPHALITIS;
   GUILLAIN-BARRE-SYNDROME; BORRELIA-MIYAMOTOI; UNITED-STATES; FUNGAL
   MENINGITIS; HIV-2 INFECTION; INFLUENZA; DISEASE
AB Emerging infections affecting the central nervous system often present as encephalitis and can cause substantial morbidity and mortality. Diagnosis requires not only careful history taking, but also the application of newly developed diagnostic tests. These diseases frequently occur in outbreaks stemming from viruses that have mutated from an animal host and gained the ability to infect humans. With globalization, this can translate to the rapid emergence of infectious clusters or the establishment of endemicity in previously naive locations. Since these infections are often vector borne and effective treatments are almost uniformly lacking, prevention is at least as important as prompt diagnosis and institution of supportive care. In this review, we focus on some of the recent literature addressing emerging and resurging viral encephalitides in the United States and around the world-specifically, West Nile virus, dengue, polio, and cycloviruses. We also discuss new, or "emerging," techniques for the precise and rapid diagnosis of encephalitides.
C1 [Lyons, Jennifer] Brigham & Womens Hosp, Dept Neurol, Div Neurol Infect, Boston, MA 02115 USA.
   [Lyons, Jennifer] Harvard Univ, Sch Med, Boston, MA USA.
   [Lyons, Jennifer; McArthur, Justin] Johns Hopkins Sch Med, Dept Neurol, Div Neuroimmunol & Neurol Infect, Baltimore, MD 21287 USA.
   [McArthur, Justin] Johns Hopkins Univ Hosp, Dept Neurol, Baltimore, MD 21287 USA.
RP McArthur, J (reprint author), Johns Hopkins Univ Hosp, Dept Neurol, 601 N Wolfe St,Meyer 6-113, Baltimore, MD 21287 USA.
EM jm@jhmi.edu
NR 58
TC 0
Z9 0
PU SPRINGER
PI NEW YORK
PA 233 SPRING ST, NEW YORK, NY 10013 USA
SN 1523-3847
EI 1534-3146
J9 CURR INFECT DIS REP
JI Curr. Infect. Dis. Rep.
PD DEC
PY 2013
VL 15
IS 6
BP 576
EP 582
DI 10.1007/s11908-013-0377-6
PG 7
WC Infectious Diseases
SC Infectious Diseases
GA AK2YU
UT WOS:000338287300019
ER

PT J
AU Ghinai, I
   Willott, C
   Dadari, I
   Larson, HJ
AF Ghinai, Isaac
   Willott, Chris
   Dadari, Ibrahim
   Larson, Heidi J.
TI Listening to the rumours: What the northern Nigeria polio vaccine
   boycott can tell us ten years on
SO GLOBAL PUBLIC HEALTH
LA English
DT Article
DE polio; eradication; Nigeria; public trust; vaccine confidence
ID FAMILY-PLANNING PROGRAMS; ERADICATION; POLIOMYELITIS; CONFLICTS;
   POLITICS; WORLD; STATE
AB In 2003 five northern Nigerian states boycotted the oral polio vaccine due to fears that it was unsafe. Though the international responses have been scrutinised in the literature, this paper argues that lessons still need to be learnt from the boycott: that the origins and continuation of the boycott were due to specific local factors. We focus mainly on Kano state, which initiated the boycotts and continued to reject immunisations for the longest period, to provide a focused analysis of the internal dynamics and complex multifaceted causes of the boycott. We argue that the delay in resolving the year-long boycott was largely due to the spread of rumours at local levels, which were intensified by the outspoken involvement of high-profile individuals whose views were misunderstood or underestimated. We use sociological concepts to analyse why these men gained influence amongst northern Nigerian communities. This study has implications on contemporary policy: refusals still challenge the Global Polio Eradication Initiative; and polio remains endemic to Nigeria (Nigeria accounted for over half of global cases in 2012). This paper sheds light on how this problem may be tackled with the ultimate aim of vaccinating more children and eradicating polio.
C1 [Ghinai, Isaac; Willott, Chris] UCL, Inst Global Hlth, London, England.
   [Ghinai, Isaac; Larson, Heidi J.] London Sch Hyg & Trop Med, Dept Infect Dis Epidemiol, London WC1, England.
   [Dadari, Ibrahim] Clinton Hlth Access Initiat, Abuja, Nigeria.
RP Ghinai, I (reprint author), UCL, Inst Global Hlth, London, England.
EM i.ghinai@ucl.ac.uk
NR 55
TC 2
Z9 2
PU ROUTLEDGE JOURNALS, TAYLOR & FRANCIS LTD
PI ABINGDON
PA 4 PARK SQUARE, MILTON PARK, ABINGDON OX14 4RN, OXFORDSHIRE, ENGLAND
SN 1744-1692
EI 1744-1706
J9 GLOB PUBLIC HEALTH
JI Glob. Public Health
PD DEC 1
PY 2013
VL 8
IS 10
BP 1138
EP 1150
DI 10.1080/17441692.2013.859720
PG 13
WC Public, Environmental & Occupational Health
SC Public, Environmental & Occupational Health
GA 269LS
UT WOS:000328243400004
ER

PT J
AU Grover, M
   Bhatnagar, N
   Sinha, S
   Kaur, R
AF Grover, Manoj
   Bhatnagar, Nidhi
   Sinha, Smita
   Kaur, Ravneet
TI India's Poliomyelitis Eradication: A Milestone in Public Health
SO JOURNAL OF TROPICAL PEDIATRICS
LA English
DT Article
DE poliomyelitis; eradication; surveillance
AB India has recently completed 2 years without single case of poliomyelitis on 13 January 2013. This has brought South East Asian Region closer to eradication. Recently, India is being regarded as a role model for polio eradication efforts in other low-income endemic countries-Pakistan, Nigeria and Afghanistan. However, the near elimination of wild polio virus in India has set forth newer challenges. Stricter surveillance measures are now needed to check for importations spread of virus in migratory populations and rapid containment of newly found virus. India's battle against polio will soon be cited as biggest public health achievement or most expensive public health failure.
C1 [Grover, Manoj] WHO, Natl Polio Surveillance Project, Bulanshehar 1, Uttar Pradesh, India.
   [Bhatnagar, Nidhi; Sinha, Smita; Kaur, Ravneet] Sch Publ Hlth, Post Grad Inst Med Educ & Res, Chandigarh 160012, India.
RP Bhatnagar, N (reprint author), Sch Publ Hlth, Post Grad Inst Med Educ & Res, Sect 12, Chandigarh 160012, India.
EM nidsbhatnagar@yahoo.com
NR 11
TC 0
Z9 0
PU OXFORD UNIV PRESS
PI OXFORD
PA GREAT CLARENDON ST, OXFORD OX2 6DP, ENGLAND
SN 0142-6338
EI 1465-3664
J9 J TROP PEDIATRICS
JI J. Trop. Pediatr.
PD DEC
PY 2013
VL 59
IS 6
BP 512
EP 513
DI 10.1093/tropej/fmt046
PG 2
WC Pediatrics; Tropical Medicine
SC Pediatrics; Tropical Medicine
GA 266WV
UT WOS:000328055600016
ER

PT J
AU Al-Hello, H
   Jorba, J
   Blomqvist, S
   Raud, R
   Kew, O
   Roivainen, M
AF Al-Hello, Haider
   Jorba, Jaume
   Blomqvist, Soile
   Raud, Riina
   Kew, Olen
   Roivainen, Merja
TI Highly Divergent Type 2 and 3 Vaccine-Derived Polioviruses Isolated from
   Sewage in Tallinn, Estonia
SO JOURNAL OF VIROLOGY
LA English
DT Article
ID GLOBAL POLIO ERADICATION; IMMUNODEFICIENT PATIENT; NUCLEOTIDE-SEQUENCES;
   GENETIC-BASIS; POLIOMYELITIS; SURVEILLANCE; WORLDWIDE; RECOMBINATION;
   DETERMINANTS; REPLICATION
AB Highly divergent vaccine-derived polioviruses (VDPVs) have been isolated from sewage in Tallinn, Estonia, since 2002. Sequence analysis of VDPVs of serotypes 2 and 3 showed that they shared common noncapsid region recombination sites, indicating origination from a single trivalent oral polio vaccine dose, estimated to have been given between 1986 and 1998. The sewage isolates closely resemble VDPVs chronically excreted by persons with common variable immunodeficiency, but no chronic excretors have yet been identified in Estonia.
C1 [Al-Hello, Haider; Blomqvist, Soile; Roivainen, Merja] Natl Inst Hlth & Welf THL, Helsinki, Finland.
   [Raud, Riina] Hlth Protect Inspectorate, Cent Lab Virol, Tallinn, Estonia.
   [Jorba, Jaume; Kew, Olen] Ctr Dis Control & Prevent CDC, Div Viral Dis, Atlanta, GA USA.
RP Roivainen, M (reprint author), Natl Inst Hlth & Welf THL, Helsinki, Finland.
EM merja.roivainen@thl.fi
FU World Health Organization [18-TSA-005]
FX This work was supported by the World Health Organization (18-TSA-005).
NR 35
TC 1
Z9 1
PU AMER SOC MICROBIOLOGY
PI WASHINGTON
PA 1752 N ST NW, WASHINGTON, DC 20036-2904 USA
SN 0022-538X
EI 1098-5514
J9 J VIROL
JI J. Virol.
PD DEC
PY 2013
VL 87
IS 23
BP 13076
EP 13080
DI 10.1128/JVI.01174-13
PG 5
WC Virology
SC Virology
GA 254RG
UT WOS:000327183800056
ER

PT J
AU Oncu, J
   Atamaz, F
   Durmaz, B
   On, A
AF Oncu, Julide
   Atamaz, Funda
   Durmaz, Berrin
   On, Arzu
TI Psychometric properties of fatigue severity and fatigue impact scales in
   postpolio patients
SO INTERNATIONAL JOURNAL OF REHABILITATION RESEARCH
LA English
DT Article
DE Fatigue Impact Scale; Fatigue Severity Scale; postpolio patients;
   reliability; validity
ID MULTIPLE-SCLEROSIS; POLIO SURVIVORS; POLIOMYELITIS SEQUELAE;
   QUESTIONNAIRES; RELIABILITY; VALIDATION; DISEASE
AB We evaluate the reliability, validity, and responsiveness of the Fatigue Severity Scale (FSS) and the Fatigue Impact Scale (FIS) and to determine whether these scales are potentially applicable for measuring fatigue in postpolio patients (PPS). After the Turkish adaptation of FSS and FIS using a forward-backward procedure, the scales were administered to 48 PPS patients without additional health problems that may induce fatigue. Reliability studies were carried out by determination of intraclass correlation coefficient and internal consistency by the Cronbach-alpha coefficient. Validity was tested by within-scale analyses and analyses against the external criteria including convergent validity and discriminant validity. Correlations with the Notthingham Health Profile (NHP), fatigue, pain and cramp severity (visual analog scale), and manual muscle testing were performed. Sensitivity to changes was determined by standardized response mean values. All patients completed scales, suggesting their satisfactory acceptance. Reliability studies were satisfactory, with higher Cronbach-a values and intraclass correlation coefficients than 0.80. The FSS score was correlated moderately with visual analog scale-fatigue (r=0.41) and the NHP-energy dimension (r=0.29). All FIS scores except cognitive scores were moderately related to the NHP-social isolation score (r=0.40, 0.37, and 0.43 for FIS-physical, social, and total scores, respectively). There was also a significant correlation between the FIS-physical score and the NHP-energy score (r=0.31). On the basis of the standardized response mean values, response to treatment for these two questionnaires was satisfactory (P=0.00). The Turkish versions of FSS and FIS were reliable, sensitive to clinical changes, and also well accepted by patients with PPS. Although they had somewhat satisfactory convergent validity, the absence of strong correlations did not support the validity entirely.
C1 [Oncu, Julide] Sisli Etfal Teaching Hosp, Dept Phys Med & Rehabil, TR-34360 Istanbul, Turkey.
   [Atamaz, Funda; Durmaz, Berrin; On, Arzu] Ege Univ, Fac Med, Dept Phys Med & Rehabil, Bornova, Turkey.
RP Oncu, J (reprint author), Sisli Etfal Teaching Hosp, Dept Phys Med & Rehabil, TR-34360 Istanbul, Turkey.
EM julideoncu@yahoo.com
NR 33
TC 0
Z9 0
PU LIPPINCOTT WILLIAMS & WILKINS
PI PHILADELPHIA
PA 530 WALNUT ST, PHILADELPHIA, PA 19106-3621 USA
SN 0342-5282
EI 1473-5660
J9 INT J REHABIL RES
JI Int. J. Rehabil. Res.
PD DEC
PY 2013
VL 36
IS 4
BP 339
EP 345
DI 10.1097/MRR.0b013e3283646b56
PG 7
WC Rehabilitation
SC Rehabilitation
GA 251YV
UT WOS:000326971900007
ER

PT J
AU Rosenberg, AS
   Roivainen, M
   Hovi, T
   Liu, Q
   Murphy, PM
AF Rosenberg, A. S.
   Roivainen, M.
   Hovi, T.
   Liu, Q.
   Murphy, P. M.
TI CCR5 Deficiency and Severe Polio Infection in the 1984 Outbreak in
   Finland
SO JOURNAL OF MEDICAL VIROLOGY
LA English
DT Article
DE poliovirus; CCR5delta32; neuropathology
ID NILE-VIRUS-INFECTION; CHEMOKINE RECEPTORS; POLIOMYELITIS
AB CCR5, a leukocyte chemoattractant receptor for chemokines CCL3, CCL4, and CCL5, promotes innate and adaptive immune responses by mediating leukocyte trafficking within lymph nodes and to peripheral tissues and is also known as a co-receptor for HIV cell entry. Homozygous inheritance of a complete loss-of-function mutation in CCR5 (CCR532/CCR532) is associated with symptomatic neuroinflammatory disease in humans with West Nile and Tickborne Encephalitis flavivirus infections. This study sought to establish whether CCR5 deficiency could also be a determinant of clinical outcome after infection by poliovirus which results in central nervous system damage in only a small proportion of cases. We analyzed serum samples from seven patients and 79 controls, collected during the 1984-1985 polio outbreak in Finland, where CCR532 is relatively common in the general population. The results excluded CCR5 deficiency as the sole determinant of severe neurologic disease after poliovirus infection in this population. J. Med. Virol. 85:2139-2140, 2013. (c) 2013 Wiley Periodicals, Inc.
C1 [Rosenberg, A. S.] US FDA, Div Therapeut Prot, Off Biotechnol Prod, CDER, Silver Spring, MD USA.
   [Roivainen, M.; Hovi, T.] Natl Inst Hlth & Welf THL, Dept Infect Dis Surveillance & Control, Virol Unit, Helsinki, Finland.
   [Liu, Q.; Murphy, P. M.] NIAID, Lab Mol Immunol, NIH, Bethesda, MD 20892 USA.
RP Rosenberg, AS (reprint author), US FDA, Div Therapeut Prot, Off Biotechnol Prod, CDER, Silver Spring, MD USA.
EM amy.rosenberg@fda.hhs.gov
NR 10
TC 0
Z9 0
PU WILEY-BLACKWELL
PI HOBOKEN
PA 111 RIVER ST, HOBOKEN 07030-5774, NJ USA
SN 0146-6615
J9 J MED VIROL
JI J. Med. Virol.
PD DEC
PY 2013
VL 85
IS 12
BP 2139
EP 2140
DI 10.1002/jmv.23739
PG 2
WC Virology
SC Virology
GA 227ZE
UT WOS:000325153400012
ER

PT J
AU Alexander, JP
AF Alexander, James P.
TI Progress Toward Poliomyelitis Eradication - Afghanistan, January
   2012-September 2013
SO MMWR-MORBIDITY AND MORTALITY WEEKLY REPORT
LA English
DT Article
ID WORLDWIDE; PAKISTAN; POLIO
C1 [Alexander, James P.] World Hlth Org, Country Off, Kabul, Afghanistan.
   [Alexander, James P.] WHO Eastern Mediterranean Reg Off, Polio Eradicat Dept, Cairo, Egypt.
   [Alexander, James P.] WHO, Polio Eradicat Dept, CH-1211 Geneva, Switzerland.
   [Alexander, James P.] CDC, Natl Ctr Immunizat & Resp Dis, Ctr Global Hlth, Global Immunizat Div,Div Viral Dis, Atlanta, GA 30333 USA.
RP Alexander, JP (reprint author), World Hlth Org, Country Off, Kabul, Afghanistan.
EM axj1@cdc.gov
NR 8
TC 0
Z9 0
PU CENTER DISEASE CONTROL & PREVENTION
PI ATLANTA
PA MAILSTOP E-90, ATLANTA, GA 30333 USA
SN 0149-2195
EI 1545-861X
J9 MMWR-MORBID MORTAL W
JI MMWR-Morb. Mortal. Wkly. Rep.
PD NOV 22
PY 2013
VL 62
IS 46
PG 6
WC Public, Environmental & Occupational Health
SC Public, Environmental & Occupational Health
GA 259NQ
UT WOS:000327534000005
ER

PT J
AU Alexander, JP
AF Alexander, James P.
TI Progress Toward Poliomyelitis Eradication - Pakistan, January
   2012-September 2013
SO MMWR-MORBIDITY AND MORTALITY WEEKLY REPORT
LA English
DT Article
ID AFGHANISTAN; WORLDWIDE; POLIO
C1 [Alexander, James P.] WHO, Country Off, Islamabad, Pakistan.
   [Alexander, James P.] WHO, Polio Eradicat Dept, Eastern Mediterranean Reg Off, Cairo, Egypt.
   [Alexander, James P.] WHO, Polio Eradicat Dept, Geneva, Switzerland.
   [Alexander, James P.] Natl Ctr Immunizat & Resp Dis, Div Viral Dis, Atlanta, GA USA.
   CDC, Ctr Global Hlth, Global Immunizat Div, Atlanta, GA 30333 USA.
RP Alexander, JP (reprint author), WHO, Country Off, Islamabad, Pakistan.
EM axj1@cdc.gov
NR 8
TC 0
Z9 0
PU CENTER DISEASE CONTROL & PREVENTION
PI ATLANTA
PA MAILSTOP E-90, ATLANTA, GA 30333 USA
SN 0149-2195
EI 1545-861X
J9 MMWR-MORBID MORTAL W
JI MMWR-Morb. Mortal. Wkly. Rep.
PD NOV 22
PY 2013
VL 62
IS 46
PG 5
WC Public, Environmental & Occupational Health
SC Public, Environmental & Occupational Health
GA 259NQ
UT WOS:000327534000006
ER

PT J
AU Luo, HM
   Zhang, Y
   Wang, XQ
   Yu, WZ
   Wen, N
   Yan, DM
   Wang, HQ
   Wushouer, F
   Wang, HB
   Xu, AQ
   Zheng, JS
   Li, DX
   Cui, H
   Wang, JP
   Zhu, SL
   Feng, ZJ
   Cui, FQ
   Ning, J
   Hao, LX
   Fan, CX
   Ning, GJ
   Yu, HJ
   Wang, SW
   Liu, DW
   Wang, DY
   Fu, JP
   Gou, AL
   Zhang, GM
   Huang, GH
   Chen, YS
   Mi, SS
   Liu, YM
   Yin, DP
   Zhu, H
   Fan, XC
   Li, XL
   Ji, YX
   Li, KL
   Tang, HS
   Xu, WB
   Wang, Y
   Yang, WZ
AF Luo, Hui-Ming
   Zhang, Yong
   Wang, Xin-Qi
   Yu, Wen-Zhou
   Wen, Ning
   Yan, Dong-Mei
   Wang, Hua-Qing
   Wushouer, Fuerhati
   Wang, Hai-Bo
   Xu, Ai-Qiang
   Zheng, Jing-Shan
   Li, De-Xin
   Cui, Hui
   Wang, Jian-Ping
   Zhu, Shuang-Li
   Feng, Zi-Jian
   Cui, Fu-Qiang
   Ning, Jing
   Hao, Li-Xin
   Fan, Chun-Xiang
   Ning, Gui-Jun
   Yu, Hong-Jie
   Wang, Shi-Wen
   Liu, Da-Wei
   Wang, Dong-Yan
   Fu, Jian-Ping
   Gou, Ai-Li
   Zhang, Guo-Min
   Huang, Guo-Hong
   Chen, Yuan-Sheng
   Mi, Sha-Sha
   Liu, Yan-Min
   Yin, Da-Peng
   Zhu, Hui
   Fan, Xin-Chun
   Li, Xin-Lan
   Ji, Yi-Xin
   Li, Ke-Li
   Tang, Hai-Shu
   Xu, Wen-Bo
   Wang, Yu
   Yang, Wei-Zhong
TI Identification and Control of a Poliomyelitis Outbreak in Xinjiang,
   China
SO NEW ENGLAND JOURNAL OF MEDICINE
LA English
DT Article
ID VACCINE-DERIVED POLIOVIRUS; ACUTE FLACCID PARALYSIS; NETHERLANDS;
   TRANSMISSION; CIRCULATION
AB BackgroundThe last case of infection with wild-type poliovirus indigenous to China was reported in 1994, and China was certified as a poliomyelitis-free region in 2000. In 2011, an outbreak of infection with imported wild-type poliovirus occurred in the province of Xinjiang.
   MethodsWe conducted an investigation to guide the response to the outbreak, performed sequence analysis of the poliovirus type 1 capsid protein VP1 to determine the source, and carried out serologic and coverage surveys to assess the risk of viral propagation. Surveillance for acute flaccid paralysis was intensified to enhance case ascertainment.
   ResultsBetween July 3 and October 9, 2011, investigators identified 21 cases of infection with wild-type poliovirus and 23 clinically compatible cases in southern Xinjiang. Wild-type poliovirus type 1 was isolated from 14 of 673 contacts of patients with acute flaccid paralysis (2.1%) and from 13 of 491 healthy persons who were not in contact with affected persons (2.6%). Sequence analysis implicated an imported wild-type poliovirus that originated in Pakistan as the cause of the outbreak. A public health emergency was declared in Xinjiang after the outbreak was confirmed. Surveillance for acute flaccid paralysis was enhanced, with daily reporting from all public and private hospitals. Five rounds of vaccination with live, attenuated oral poliovirus vaccine (OPV) were conducted among children and adults, and 43 million doses of OPV were administered. Trivalent OPV was used in three rounds, and monovalent OPV type 1 was used in two rounds. The outbreak was stopped 1.5 months after laboratory confirmation of the index case.
   ConclusionsThe 2011 outbreak in China showed that poliomyelitis-free countries remain at risk for outbreaks while the poliovirus circulates anywhere in the world. Global eradication of poliomyelitis will benefit all countries, even those that are currently free of poliomyelitis.
C1 [Luo, Hui-Ming; Yu, Wen-Zhou; Wen, Ning; Wang, Hua-Qing; Wang, Hai-Bo; Zheng, Jing-Shan; Cui, Fu-Qiang; Hao, Li-Xin; Fan, Chun-Xiang; Ning, Gui-Jun; Liu, Da-Wei; Zhang, Guo-Min; Chen, Yuan-Sheng; Liu, Yan-Min; Yin, Da-Peng; Li, Ke-Li; Wang, Yu; Yang, Wei-Zhong] Chinese Ctr Dis Control & Prevent, Natl Immunizat Program, Beijing 102206, Peoples R China.
   [Zhang, Yong; Yan, Dong-Mei; Li, De-Xin; Zhu, Shuang-Li; Wang, Shi-Wen; Wang, Dong-Yan; Huang, Guo-Hong; Zhu, Hui; Ji, Yi-Xin; Xu, Wen-Bo] Natl Inst Viral Dis Control & Prevent, Minist Hlth Key Lab Med Virol, Beijing, Peoples R China.
   [Feng, Zi-Jian] Hlth Emergency Control Ctr, Beijing, Peoples R China.
   [Yu, Hong-Jie] Chinese Ctr Dis Control & Prevent, Div Infect Dis Control, Beijing 102206, Peoples R China.
   [Wang, Xin-Qi; Wushouer, Fuerhati; Cui, Hui; Ning, Jing; Gou, Ai-Li; Fan, Xin-Chun; Li, Xin-Lan; Tang, Hai-Shu] Xinjiang Uyghur Autonomous Reg Ctr Dis Control &, Jinan, Peoples R China.
   [Wang, Jian-Ping; Fu, Jian-Ping; Mi, Sha-Sha] Xinjiang Prod & Construct Corps, Ctr Dis Control & Prevent, Jinan, Peoples R China.
   [Xu, Ai-Qiang] Shandong Ctr Dis Control & Prevent, Jinan, Peoples R China.
RP Yang, WZ (reprint author), Chinese Ctr Dis Control & Prevent, Beijing 102206, Peoples R China.
EM wenbo_xu1@aliyun.com; wangyu@chinacdc.cn; yangwz@chinacdc.cn
NR 27
TC 10
Z9 10
PU MASSACHUSETTS MEDICAL SOC
PI WALTHAM
PA WALTHAM WOODS CENTER, 860 WINTER ST,, WALTHAM, MA 02451-1413 USA
SN 0028-4793
EI 1533-4406
J9 NEW ENGL J MED
JI N. Engl. J. Med.
PD NOV 21
PY 2013
VL 369
IS 21
BP 1981
EP 1990
DI 10.1056/NEJMoa1303368
PG 10
WC Medicine, General & Internal
SC General & Internal Medicine
GA 254KE
UT WOS:000327163000006
ER

PT J
AU Mundel, T
   Orenstein, WA
AF Mundel, Trevor
   Orenstein, Walter A.
TI No Country Is Safe without Global Eradication of Poliomyelitis
SO NEW ENGLAND JOURNAL OF MEDICINE
LA English
DT Editorial Material
AB In 1988, the World Health Assembly endorsed the goal of eradicating poliomyelitis worldwide. At the time, the estimated annual number of new cases of paralysis was 350,000, and poliomyelitis was considered to be endemic in 125 countries.(1) In the 25 years since then, the incidence of poliomyelitis has been reduced by more than 99%, and only three countries Pakistan, Nigeria, and Afghanistan have never terminated indigenous transmission.(1),(2) Wild-type poliovirus type 2 has probably been eradicated; the last naturally occurring case was detected in 1999.(2) Wild-type poliovirus type 3 appears to be close to eradication, with no new ...
C1 [Mundel, Trevor] Bill & Melinda Gates Fdn, Seattle, WA 98102 USA.
   [Orenstein, Walter A.] Emory Univ, Emory Vaccine Ctr, Atlanta, GA 30322 USA.
RP Mundel, T (reprint author), Bill & Melinda Gates Fdn, Seattle, WA 98102 USA.
NR 12
TC 2
Z9 2
PU MASSACHUSETTS MEDICAL SOC
PI WALTHAM
PA WALTHAM WOODS CENTER, 860 WINTER ST,, WALTHAM, MA 02451-1413 USA
SN 0028-4793
EI 1533-4406
J9 NEW ENGL J MED
JI N. Engl. J. Med.
PD NOV 21
PY 2013
VL 369
IS 21
BP 2045
EP 2046
DI 10.1056/NEJMe1311591
PG 2
WC Medicine, General & Internal
SC General & Internal Medicine
GA 254KE
UT WOS:000327163000013
ER

PT J
AU Tulchinsky, TH
   Ramlawi, A
   Abdeen, Z
   Grotto, I
   Flahault, A
AF Tulchinsky, Theodore H.
   Ramlawi, Asad
   Abdeen, Ziad
   Grotto, Itamar
   Flahault, Antoine
TI Polio lessons 2013: Israel, the West Bank, and Gaza
SO LANCET
LA English
DT Editorial Material
ID POLIOMYELITIS
C1 [Tulchinsky, Theodore H.] Hebrew Univ Jerusalem Hadassah Hosp & Med Sch, Braun Sch Publ Hlth, Jerusalem, Israel.
   [Ramlawi, Asad] Palestinian Author, Minist Hlth, West Bank, Ramallah, Israel.
   [Abdeen, Ziad] Al Quds Univ, Al Quds Nutr & Hlth Res Inst, Jerusalem, Israel.
   [Grotto, Itamar] Ben Gurion Univ Negev, Fac Hlth Sci, Publ Hlth Serv, Minist Hlth, Beer Sheva, Israel.
   [Grotto, Itamar] Ben Gurion Univ Negev, Fac Hlth Sci, Dept Publ Hlth, Beer Sheva, Israel.
   [Flahault, Antoine] Sorbonne Paris Cite, Descartes Sch Med, Ctr Virchow Villerme, Paris, France.
RP Tulchinsky, TH (reprint author), Hebrew Univ Jerusalem Hadassah Hosp & Med Sch, Braun Sch Publ Hlth, Jerusalem, Israel.
EM tedt@hadassah.org.il
NR 14
TC 1
Z9 1
PU ELSEVIER SCIENCE INC
PI NEW YORK
PA 360 PARK AVE SOUTH, NEW YORK, NY 10010-1710 USA
SN 0140-6736
EI 1474-547X
J9 LANCET
JI Lancet
PD NOV 16
PY 2013
VL 382
IS 9905
BP 1611
EP 1612
PG 2
WC Medicine, General & Internal
SC General & Internal Medicine
GA 254CN
UT WOS:000327140700005
ER

PT J
AU Mangal, TD
   Aylward, RB
   Grassly, NC
AF Mangal, Tara D.
   Aylward, R. Bruce
   Grassly, Nicholas C.
TI The Potential Impact of Routine Immunization with Inactivated Poliovirus
   Vaccine on Wild-type or Vaccine-derived Poliovirus Outbreaks in a
   Posteradication Setting
SO AMERICAN JOURNAL OF EPIDEMIOLOGY
LA English
DT Article
DE disease transmission; inactivated poliovirus vaccine; oral poliovirus
   vaccine; poliovirus eradication; poliomyelitis
ID PARALYTIC POLIOMYELITIS; MUCOSAL IMMUNITY; ANTIBODY PERSISTENCE; NATURAL
   IMMUNITY; ENHANCED-POTENCY; CONTROLLED-TRIAL; UNITED-STATES; LIVE VIRUS;
   CHILDREN; EXCRETION
AB The endgame for worldwide poliomyelitis eradication will entail eventual cessation of the use of oral poliovirus vaccine (OPV) in all countries to prevent the reintroduction of vaccine-derived poliovirusesuexposing some populations to an unprecedented, albeit low, risk of poliovirus outbreaks. Inactivated poliovirus vaccine (IPV) is likely to play a large part in post-OPV management of poliovirus risks by reducing the consequences of any reintroduction of poliovirus. In this article, we examine the impact IPV would have on an outbreak in a partially susceptible population after OPV cessation, using a mathematical model of poliovirus transmission with a realistic natural history and case reporting. We explore a range of assumptions about the impact of IPV on an individuals infectiousness, given the lack of knowledge about this parameter. We show that routine use of IPV is beneficial under most conditions, increasing the chance of fadeout and reducing the expected prevalence of infection at the time of detection. The duration of silent poliovirus circulation prior to detection lengthens with increasing coverage of IPV, although this only increases the expected prevalence of infection at the time of the OPV response if IPV has a very limited impact on infectiousness. Overall, the model predicts that routine use of IPV will be advantageous for the posteradication management of poliovirus.
C1 [Mangal, Tara D.; Grassly, Nicholas C.] Univ London Imperial Coll Sci Technol & Med, MRC Ctr Outbreak Anal & Modelling, Dept Infect Dis Epidemiol, London W2 1PG, England.
   [Aylward, R. Bruce] WHO, Polio Emergencies & Country Collaborat Cluster, CH-1211 Geneva, Switzerland.
RP Mangal, TD (reprint author), Univ London Imperial Coll Sci Technol & Med, MRC Ctr Outbreak Anal & Modelling, Dept Infect Dis Epidemiol, St Marys Campus,Norfolk Pl, London W2 1PG, England.
EM t.mangal@imperial.ac.uk
FU Vaccine Modelling Initiative of the Bill & Melinda Gates Foundation
   [P20064]
FX This research was supported by the Vaccine Modelling Initiative of the
   Bill & Melinda Gates Foundation (grant P20064).
NR 63
TC 1
Z9 1
PU OXFORD UNIV PRESS INC
PI CARY
PA JOURNALS DEPT, 2001 EVANS RD, CARY, NC 27513 USA
SN 0002-9262
EI 1476-6256
J9 AM J EPIDEMIOL
JI Am. J. Epidemiol.
PD NOV 15
PY 2013
VL 178
IS 10
BP 1579
EP 1587
DI 10.1093/aje/kwt203
PG 9
WC Public, Environmental & Occupational Health
SC Public, Environmental & Occupational Health
GA 257PG
UT WOS:000327396800008
ER

PT J
AU Verdijk, P
   Rots, NY
   van Oijen, MGCT
   Oberste, MS
   Boog, CJ
   Okayasu, H
   Sutter, RW
   Bakker, WAM
AF Verdijk, Pauline
   Rots, Nynke Y.
   van Oijen, Monique G. C. T.
   Oberste, M. Steven
   Boog, Claire J.
   Okayasu, Hiromasa
   Sutter, Roland W.
   Bakker, Wilfried A. M.
TI Safety and immunogenicity of inactivated poliovirus vaccine based on
   Sabin strains with and without aluminum hydroxide: A phase I trial in
   healthy adults
SO VACCINE
LA English
DT Article
DE Inactivated poliovirus vaccine; Sabin strains; Aluminum hydroxide;
   Adjuvant; Phase I trial; Safety; Immunogenicity
ID TECHNOLOGY-TRANSFER; POLIOMYELITIS; ERADICATION; IPV
AB Background: An inactivated poliovirus vaccine (IPV) based on attenuated poliovirus strains (Sabin-1, -2 and -3) was developed for technology transfer to manufacturers in low- and middle income countries in the context of the Global Polio Eradication Initiative.
   Method: Safety and immunogenicity of the Sabin-IPV was evaluated in a double-blind, randomized, controlled, phase I 'proof-of-concept' trial. Healthy male adults received a single intramuscular injection with Sabin-IPV, Sabin-IPV adjuvanted with aluminum hydroxide or conventional IPV. Virus-neutralizing titers against both Sabin and wild poliovirus strains were determined before and 28 days after vaccination.
   Results: No vaccine-related serious adverse events were observed, and all local and systemic reactions were mild or moderate and transient. In all subjects, an increase in antibody titer for all types of poliovirus (both Sabin and wild strains) was observed 28 days after vaccination.
   Conclusion: Sabin-IPV and Sabin-IPV adjuvanted with aluminum hydroxide administered as a booster dose were equally immunogenic and safe as conventional IPV. EudraCTnr: 2010-024581-22, NCT01708720. (C) 2013 Elsevier Ltd. All rights reserved.
C1 [Verdijk, Pauline; van Oijen, Monique G. C. T.; Boog, Claire J.; Bakker, Wilfried A. M.] Inst Translat Vaccinol Intravacc, NL-3720 AL Bilthoven, Netherlands.
   [Rots, Nynke Y.] Natl Inst Publ Hlth & Environm RIVM, Ctr Infect Dis Control, NL-3720 BA Bilthoven, Netherlands.
   [Oberste, M. Steven] Ctr Dis Control & Prevent, Atlanta, GA 30333 USA.
   [Okayasu, Hiromasa; Sutter, Roland W.] World Hlth Org, CH-1211 Geneva 27, Switzerland.
RP Verdijk, P (reprint author), Inst Translat Vaccinol Intravacc, POB 450, NL-3720 AL Bilthoven, Netherlands.
EM pauline.verdijk@intravacc.nl; Nynke.rots@rivm.nl;
   Monique.van.oijen@intravacc.nl; Mbo2@cdc.gov; Claire.boog@intravacc.nl;
   okayasuhi@who.int; sutterr@who.int; Wilfried.bakker@intravacc.nl
FU World Health Organization; Bill and Melinda Gates Foundation
FX The authors would like to thank Katarzyna Kowalska, Hanna Miatkowski and
   Mariola Zimolag Miroslaw Necki from Monipol Clinical Research & Medical
   Consultants for the conduct of the trial, Deborah Kleijne of the RIVM
   for her assistance during the study and Henriet Nienhuis of Nienhuis
   Medistat for performing the statistical analysis. We would like to thank
   Deborah Moore, Yiting Zhang, Sharla McDonald, William Hendley, and
   William Weldon of the Centers for Disease Control and Prevention (CDC),
   USA for performing the virus neutralization assays. Conflict of
   interests: The authors have no conflict of interests. Funding: This work
   was supported by the World Health Organization using funds provided by a
   Grant from the Bill and Melinda Gates Foundation. The World Health
   Organization was involved in the design of the clinical trial.
NR 30
TC 1
Z9 1
PU ELSEVIER SCI LTD
PI OXFORD
PA THE BOULEVARD, LANGFORD LANE, KIDLINGTON, OXFORD OX5 1GB, OXON, ENGLAND
SN 0264-410X
EI 1873-2518
J9 VACCINE
JI Vaccine
PD NOV 12
PY 2013
VL 31
IS 47
BP 5531
EP 5536
DI 10.1016/j.vaccine.2013.09.021
PG 6
WC Immunology; Medicine, Research & Experimental
SC Immunology; Research & Experimental Medicine
GA 257WZ
UT WOS:000327419800006
ER

PT J
AU Martikainen, MH
   Gardberg, M
   Kohonen, I
   Lahdesmaki, J
AF Martikainen, Mika H.
   Gardberg, Maria
   Kohonen, Ia
   Lahdesmaki, Janne
TI Statin-Induced Myopathy in a Patient with Previous Poliomyelitis
SO AMERICAN JOURNAL OF PHYSICAL MEDICINE & REHABILITATION
LA English
DT Article
DE Myopathy; Poliomyelitis; Postpoliomyelitis Syndrome; Statins
ID POSTPOLIO SYNDROME
AB This report describes a patient with a history of poliomyelitis who developed new, progressive symptoms of muscle fatigue and weakness, suggestive of postpoliomyelitis syndrome. However, comprehensive investigations led to the diagnosis of statin-induced myopathy as the cause of the patient's symptoms. This case highlights the possibility of statin-induced myopathy in patients with a history of poliomyelitis and the differential diagnosis between postpoliomyelitis syndrome and statin-induced myopathy in these patients. The possibility of statin-induced myopathy should be considered when patients with previous poliomyelitis who take statin medication develop symptoms suggestive of postpoliomyelitis syndrome.
C1 [Martikainen, Mika H.; Lahdesmaki, Janne] Univ Turku, Dept Neurol, Turku 20521, Finland.
   [Gardberg, Maria] Univ Turku, Dept Pathol, Turku 20521, Finland.
   [Kohonen, Ia] Univ Turku, Dept Radiol, Turku 20521, Finland.
   [Martikainen, Mika H.] Turku Univ Hosp, Turku 20521, Finland.
RP Martikainen, MH (reprint author), Univ Turku, Dept Neurol, Kiinamyllynkatu 4-8, Turku 20521, Finland.
NR 10
TC 0
Z9 0
PU LIPPINCOTT WILLIAMS & WILKINS
PI PHILADELPHIA
PA 530 WALNUT ST, PHILADELPHIA, PA 19106-3621 USA
SN 0894-9115
EI 1537-7385
J9 AM J PHYS MED REHAB
JI Am. J. Phys. Med. Rehabil.
PD NOV
PY 2013
VL 92
IS 11
BP 1031
EP 1034
DI 10.1097/PHM.0b013e318282d17e
PG 4
WC Rehabilitation; Sport Sciences
SC Rehabilitation; Sport Sciences
GA 299DK
UT WOS:000330375100010
ER

PT J
AU Mateen, FJ
   Black, RE
AF Mateen, Farrah J.
   Black, Robert E.
TI Expansion of acute flaccid paralysis surveillance: beyond poliomyelitis
SO TROPICAL MEDICINE & INTERNATIONAL HEALTH
LA English
DT Editorial Material
DE diphtheria; vaccination; rabies; paralysis; poliomyelitis
C1 [Mateen, Farrah J.; Black, Robert E.] Johns Hopkins Univ, Bloomberg Sch Publ Hlth, Dept Int Hlth, Baltimore, MD USA.
   [Mateen, Farrah J.] Massachusetts Gen Hosp, Dept Neurol, Boston, MA 02114 USA.
RP Mateen, FJ (reprint author), Massachusetts Gen Hosp, Dept Neurol, AC720,55 Fruit St, Boston, MA 02114 USA.
EM fmateen@partners.org
NR 7
TC 0
Z9 0
PU WILEY-BLACKWELL
PI HOBOKEN
PA 111 RIVER ST, HOBOKEN 07030-5774, NJ USA
SN 1360-2276
EI 1365-3156
J9 TROP MED INT HEALTH
JI Trop. Med. Int. Health
PD NOV
PY 2013
VL 18
IS 11
BP 1421
EP 1422
DI 10.1111/tmi.12181
PG 2
WC Public, Environmental & Occupational Health; Tropical Medicine
SC Public, Environmental & Occupational Health; Tropical Medicine
GA 270PP
UT WOS:000328331200014
ER

PT J
AU Pellegrinelli, L
   Binda, S
   Chiaramonte, I
   Primache, V
   Fiore, L
   Battistone, A
   Fiore, S
   Gambino, M
   Bubba, L
   Barbi, M
AF Pellegrinelli, L.
   Binda, S.
   Chiaramonte, I.
   Primache, V.
   Fiore, L.
   Battistone, A.
   Fiore, S.
   Gambino, M.
   Bubba, L.
   Barbi, M.
TI Detection and distribution of culturable Human Enteroviruses through
   environmental surveillance in Milan, Italy
SO JOURNAL OF APPLIED MICROBIOLOGY
LA English
DT Article
DE CVB; echo; NPEV; PV eradication
ID ENTERIC VIRUSES; MOLECULAR CHARACTERIZATION; POLIOVIRUS SURVEILLANCE;
   WASTE-WATER; VP1; IDENTIFICATION; SURFACE; RECOMBINATION; EMERGENCE;
   COXSACKIE
AB AimsHuman Enteroviruses (HEVs) infections have a significant impact on public health, being implicated in outbreaks of meningitis, encephalitis, hand-foot-mouth disease and other acute and chronic manifestation. In the strategic plan for poliomyelitis eradication, the environmental surveillance of poliovirus (PV) has been identified by the World Health Organization (WHO) as an activity that can complement the surveillance of polio. Having wastewater samples available for PV surveillance allows us to study nonpolio enteroviruses (NPEVs) circulating in the study population, which are widely spread.
   Methods and ResultsThis study was carried out according to the WHO guidelines for environmental surveillance of PV and analysed the circulation of PV and NPEVs through the isolation of viruses in cell cultures in Milan area; from 2006 to 2010, 321 wastewater samples were collected, regularly over time, at the inlet of three diverse waste water treatment plants (WWTPs). Culturable HEVs were isolated in 80% of sewage samples: all isolates belonged to the HEV-B group and those circulating more intensely were CVB5 and Echo 6, while CVB4 was the predominant serotype found in 2010. In this study, two type 2 PVs were isolated, both characterized as Sabin like.
   ConclusionEnvironmental monitoring of HEVs in Milan has proved to be an interesting tool to investigate the circulation and distribution of viruses.
   Significance and Impact of the StudyThe detection of PV and other NPEV could be predictive of possible re-emergence of these viruses with an impact on public health. NPEV monitoring could also be a powerful public health tool to investigate the possible role of NPEV in different clinical manifestations.
C1 [Pellegrinelli, L.; Binda, S.; Chiaramonte, I.; Primache, V.; Gambino, M.; Bubba, L.; Barbi, M.] Univ Milan, Dept Biomed Sci Hlth, I-20133 Milan, Italy.
   [Fiore, L.; Battistone, A.; Fiore, S.] Ist Super Sanita, Natl Ctr Immunobiol Res & Evaluat, I-00161 Rome, Italy.
RP Pellegrinelli, L (reprint author), Univ Milan, Dept Biomed Sci Hlth, Via Pascal 36, I-20133 Milan, Italy.
EM laura.pellegrinelli@unimi.it
NR 44
TC 2
Z9 2
PU WILEY-BLACKWELL
PI HOBOKEN
PA 111 RIVER ST, HOBOKEN 07030-5774, NJ USA
SN 1364-5072
EI 1365-2672
J9 J APPL MICROBIOL
JI J. Appl. Microbiol.
PD NOV
PY 2013
VL 115
IS 5
BP 1231
EP 1239
DI 10.1111/jam.12321
PG 9
WC Biotechnology & Applied Microbiology; Microbiology
SC Biotechnology & Applied Microbiology; Microbiology
GA 269ET
UT WOS:000328225000014
ER

PT J
AU Delpeyroux, F
   Colbere-Garapin, F
   Razafindratsimandresy, R
   Sadeuh-Mba, S
   Joffret, ML
   Rousset, D
   Blondel, B
AF Delpeyroux, Francis
   Colbere-Garapin, Florence
   Razafindratsimandresy, Richter
   Sadeuh-Mba, Serge
   Joffret, Marie-Line
   Rousset, Dominique
   Blondel, Bruno
TI Eradication of poliomyelitis and emergence of pathogenic vaccine-derived
   polioviruses: from Madagascar to Cameroon
SO M S-MEDECINE SCIENCES
LA French
DT Article
ID SPECIES C-ENTEROVIRUSES; TYPE-2; OUTBREAK; CIRCULATION; DIVERSITY;
   NIGERIA; VIRUSES; DISEASE
AB The oral poliovaccine, a live vaccine made of attenuated poliovirus strains, is the main tool of the vaccination campaigns organised for eradicating poliomyelitis. these campaigns had led to the decline and, thereafter, to the disappearance of wild poliovirus strains of the three serotypes (1-3) in most parts of the world. However, when the poliovaccine coverage becomes too low, vaccine polioviruses can circulate in insufficiently immunized populations and become then pathogenic by mutations and genetic recombination with other enteroviruses of the same species, in particular some coxsackievirus A. These mutated and recombinant vaccine strains have been implicated in several epidemics of paralytic poliomyelitis. Two polio outbreaks associated with these pathogenic circulating vaccine-derived poliovirus (cVDPV) occurred in 2001-2002 and 2005 in the South of Madagascar where vaccine coverage was low. These cVDPV, of serotype 2 or 3, were isolated from paralyzed children and some of their healthy contacts. Other cVDPV were isolated in the same region from healthy children in 2011, indicating that these viruses were circulating again. Vaccination campaigns could stop the outbreaks in 2002 and 2005, and most probably prevent another one in 2011. Therefore, the genetic plasticity of poliovaccine strains that threatens the benefit of vaccination campaigns is the target of an accurate surveillance and an important theme of studies in the virology laboratories of the Institut Pasteur international network.
C1 [Delpeyroux, Francis; Colbere-Garapin, Florence; Joffret, Marie-Line; Blondel, Bruno] Inst Pasteur, Inserm U994, F-75724 Paris 15, France.
   [Razafindratsimandresy, Richter] Inst Pasteur Madagascar, Antananarivo, Madagascar.
   [Sadeuh-Mba, Serge] Ctr Pasteur Cameroun, Yaounde, Cameroon.
   [Rousset, Dominique] Inst Pasteur La Guyane, Cayenne, French Guiana.
RP Delpeyroux, F (reprint author), Inst Pasteur, Inserm U994, 25 Rue Docteur Roux, F-75724 Paris 15, France.
EM francis.delpeyroux@pasteur.fr; florence.colbere-garapin@pasteur.fr
RI Razafindratsimandresy, Richter/H-9881-2014
NR 28
TC 0
Z9 0
PU EDP SCIENCES S A
PI LES ULIS CEDEX A
PA 17, AVE DU HOGGAR, PA COURTABOEUF, BP 112, F-91944 LES ULIS CEDEX A,
   FRANCE
SN 0767-0974
J9 M S-MED SCI
JI M S-Med. Sci.
PD NOV
PY 2013
VL 29
IS 11
BP 1034
EP 1041
DI 10.1051/medsci/20132911021
PG 8
WC Medicine, Research & Experimental
SC Research & Experimental Medicine
GA 258GD
UT WOS:000327446400028
ER

PT J
AU Mawdsley, SE
AF Mawdsley, Stephen E.
TI Balancing Risks: Childhood Inoculations and America's Response to the
   Provocation of Paralytic Polio
SO SOCIAL HISTORY OF MEDICINE
LA English
DT Article
DE United States; poliomyelitis; provocation; precipitation; immunisation;
   public health; tonsillectomies; injections; gamma globulin
ID UNNECESSARY INJECTIONS; POLIOMYELITIS; TONSILLECTOMY; INDIA
AB Polio provocation has concerned health professionals for nearly a century. Before an effective polio vaccine was licensed in 1955, evidence that certain paediatric injections could precipitate a polio infection and severe forms of paralysis informed medical debates, experiments and shifts in public health policy. This article explores how the theory was received and approached in the United States and the consequences of its protracted resolution. It contends that although medical professionals sought to maximise health benefits for American citizens, varying conceptions of what constituted an appropriate balance of risk inspired diverse health policy outcomes.
RP Mawdsley, SE (reprint author), Clare Hall,Herschel Rd, Cambridge CB3 9AL, England.
EM sem84@cam.ac.uk
FU Clare Hall, Cambridge; Social Sciences and Humanities Research Council
   of Canada; Cambridge Commonwealth Trust; UK Overseas Research Students
   Awards Scheme
FX This work was supported by Clare Hall, Cambridge; the Social Sciences
   and Humanities Research Council of Canada; the Cambridge Commonwealth
   Trust; and the UK Overseas Research Students Awards Scheme.
NR 98
TC 0
Z9 0
PU OXFORD UNIV PRESS
PI OXFORD
PA GREAT CLARENDON ST, OXFORD OX2 6DP, ENGLAND
SN 0951-631X
EI 1477-4666
J9 SOC HIST MED
JI Soc. Hist. Med.
PD NOV
PY 2013
VL 26
IS 4
BP 759
EP 778
DI 10.1093/shm/hkt043
PG 20
WC History & Philosophy Of Science
SC History & Philosophy of Science
GA 250VD
UT WOS:000326883400008
ER

PT J
AU de la Fuente, S
   Hernandez-Martin, A
   de Lucas, R
   Gonzalez-Ensenat, MA
   Vicente, A
   Colmenero, I
   Gonzalez-Beato, M
   Sunol, M
   Torrelo, A
AF de la Fuente, Sonia
   Hernandez-Martin, Angela
   de Lucas, Raul
   Antonia Gonzalez-Ensenat, Ma
   Vicente, Asuncion
   Colmenero, Isabel
   Gonzalez-Beato, Maria
   Sunol, Mariona
   Torrelo, Antonio
TI Postvaccination Bullous Pemphigoid in Infancy: Report of Three New Cases
   and Literature Review
SO PEDIATRIC DERMATOLOGY
LA English
DT Review
ID VACCINATION
AB Bullous pemphigoid (BP) is an acquired autoimmune blistering disorder of unknown etiology uncommon in childhood. Unlike adult BP, infantile BP shows acral distribution and resolves rapidly with systemic steroids. We report three infants with infantile BP presenting shortly after vaccination for diphtheria, pertussis, tetanus, poliomyelitis, hepatitis B, Haemophilus influenzae B, and meningococcus C. Our cases further reinforce the causal association between childhood BP and vaccination.
C1 [de la Fuente, Sonia; Hernandez-Martin, Angela; Torrelo, Antonio] Hosp Infantil Nino Jesus, Dept Dermatol, Madrid 28009, Spain.
   [de Lucas, Raul] Hosp La Paz, Dept Dermatol, Madrid, Spain.
   [Antonia Gonzalez-Ensenat, Ma; Vicente, Asuncion] Hosp San Joan de Deu, Dept Dermatol, Barcelona, Spain.
   [Colmenero, Isabel] Hosp Infantil Nino Jesus, Dept Pathol, Madrid 28009, Spain.
   [Gonzalez-Beato, Maria] Hosp La Paz, Dept Pathol, Madrid, Spain.
   [Sunol, Mariona] Hosp San Joan de Deu, Dept Pathol, Barcelona, Spain.
RP Hernandez-Martin, A (reprint author), Hosp Infantil Nino Jesus, Dept Dermatol, Avda Menendez Pelayo 65, Madrid 28009, Spain.
EM ahernandez_hnj@yahoo.es
NR 13
TC 0
Z9 0
PU WILEY-BLACKWELL
PI HOBOKEN
PA 111 RIVER ST, HOBOKEN 07030-5774, NJ USA
SN 0736-8046
EI 1525-1470
J9 PEDIATR DERMATOL
JI Pediatr. Dermatol.
PD NOV
PY 2013
VL 30
IS 6
BP 741
EP 744
DI 10.1111/pde.12231
PG 4
WC Dermatology; Pediatrics
SC Dermatology; Pediatrics
GA 251YA
UT WOS:000326969100080
ER

PT J
AU Voorn, EL
   Beelen, A
   Gerrits, KHL
   Nollet, F
   de Haan, A
AF Voorn, Eric L.
   Beelen, Anita
   Gerrits, Karin H. L.
   Nollet, Frans
   de Haan, Arnold
TI Fatigue resistance of the knee extensor muscles is not reduced in
   post-polio syndrome
SO NEUROMUSCULAR DISORDERS
LA English
DT Article
DE Postpoliomyelitis syndrome; Muscular fatigue; Skeletal muscle fibers;
   Muscle weakness; Electric stimulation
ID HUMAN SKELETAL-MUSCLE; CONTRACTILE PROPERTIES; POLIO SUBJECTS; MOTOR
   UNITS; PARALYTIC POLIOMYELITIS; VOLUNTARY ACTIVATION; STRENGTH;
   ENDURANCE; PERFORMANCE; RECOVERY
AB The present study investigated whether intrinsic fatigability of the muscle fibers is reduced in patients with post-polio syndrome (PPS). This may contribute to the muscle fatigue complaints reported by patients with PPS. For this purpose, we assessed contractile properties and fatigue resistance of the knee extensor muscles using repeated isometric electrically evoked contractions in 38 patients with PPS and 19 age-matched healthy subjects. To determine whether any difference in fatigue resistance between both groups could be attributed to differences in aerobic capacity of the muscle fibers, 9 patients with PPS and 11 healthy subjects performed the same protocol under arterial occlusion. Results showed that fatigue resistance of patients with PPS was comparable to that in controls, both in the situation with intact circulation and with occluded blood flow. Together, our findings suggest that there are no differences in contractile properties and aerobic muscle capacity that may account for the increased muscle fatigue perceived in PPS. (C) 2013 Elsevier B.V. All rights reserved.
C1 [Voorn, Eric L.; Beelen, Anita; Nollet, Frans] Univ Amsterdam, Acad Med Ctr, Dept Rehabil, NL-1100 DD Amsterdam, Netherlands.
   [Voorn, Eric L.; Gerrits, Karin H. L.; de Haan, Arnold] Vrije Univ Amsterdam, Fac Human Movement Sci, MOVE Res Inst Amsterdam, Amsterdam, Netherlands.
RP Voorn, EL (reprint author), Univ Amsterdam, Acad Med Ctr, Dept Rehabil, PO 22660, NL-1100 DD Amsterdam, Netherlands.
EM e.l.voorn@amc.uva.nl
FU Prinses Beatrix Spierfonds (PBF); Dutch Public Fund for Neuromuscular
   Disorders; Netherlands Organization for Health Research and Development
   [ZonMW 89000003]; Department of Rehabilitation AMC
FX This study was supported by the Prinses Beatrix Spierfonds (PBF); The
   Dutch Public Fund for Neuromuscular Disorders, The Netherlands
   Organization for Health Research and Development (ID: ZonMW 89000003)
   and the Department of Rehabilitation AMC.
NR 33
TC 0
Z9 0
PU PERGAMON-ELSEVIER SCIENCE LTD
PI OXFORD
PA THE BOULEVARD, LANGFORD LANE, KIDLINGTON, OXFORD OX5 1GB, ENGLAND
SN 0960-8966
EI 1873-2364
J9 NEUROMUSCULAR DISORD
JI Neuromusc. Disord.
PD NOV
PY 2013
VL 23
IS 11
BP 892
EP 898
DI 10.1016/j.nmd.2013.06.372
PG 7
WC Clinical Neurology; Neurosciences
SC Neurosciences & Neurology
GA 243LN
UT WOS:000326318000005
ER

PT J
AU Kozlov, MV
   Kleymenova, AA
   Romanova, LI
   Konduktorov, KA
   Smirnova, OA
   Prasolov, VS
   Kochetkov, SN
AF Kozlov, Maxim V.
   Kleymenova, Alla A.
   Romanova, Lyudmila I.
   Konduktorov, Konstantin A.
   Smirnova, Olga A.
   Prasolov, Vladimir S.
   Kochetkov, Sergey N.
TI Benzohydroxamic acids as potent and selective anti-HCV agents
SO BIOORGANIC & MEDICINAL CHEMISTRY LETTERS
LA English
DT Article
DE Benzohydroxamic acids; Hepatitis C virus; Poliomyelitis virus;
   Metal-depending enzymes
ID HEPATITIS-C VIRUS; DEPENDENT RNA-POLYMERASE; INHIBITORS
AB A diverse collection of 40 derivatives of benzohydroxamic acid (BHAs) of various structural groups were synthesized and tested against hepatitis C virus (HCV) in full-genome replicon assay. Some of these compounds demonstrated an exceptional activity, suppressing viral replication at sub-micromolar concentrations. The compounds were inactive against key viral enzymes NS3, and NS5B in vitro assays, suggesting host cell inhibition target(s). The testing results were consistent with metal coordination by the BHAs hydroxamic group in complex with a target(s). Remarkably, this class of compounds did not suppress poliomyelitis virus (PV) propagation in RD cells indicating a specific antiviral activity of BHAs against HCV. (C) 2013 Elsevier Ltd. All rights reserved.
C1 [Kozlov, Maxim V.; Kleymenova, Alla A.; Konduktorov, Konstantin A.; Smirnova, Olga A.; Prasolov, Vladimir S.; Kochetkov, Sergey N.] Russian Acad Sci, VA Engelhardt Mol Biol Inst, Moscow 119991, Russia.
   [Romanova, Lyudmila I.] Russian Acad Med Sci, Chumakov Inst Poliomyelitis, Moscow 142782, Russia.
RP Kozlov, MV (reprint author), Russian Acad Sci, VA Engelhardt Mol Biol Inst, Vavilov Str 32, Moscow 119991, Russia.
EM kozlovmv@hotmail.com
FU Russian Foundation for Basic Research [11-04-01202]; program of the
   Presidium of the Russian Academy of Sciences 'Molecular and Cell
   Biology'
FX The work was supported by the Russian Foundation for Basic Research,
   project no. 11-04-01202, and the program of the Presidium of the Russian
   Academy of Sciences 'Molecular and Cell Biology'. We thank Professor
   Ralf Bartenschlager at University of Heidelberg, Germany, for providing
   the Huh7 FL-Neo replicon cells, Professor Arkady Mustaev at University
   of Medicine and Dentistry of New Jersey, USA, for helpful discussion in
   manuscript preparation.
NR 13
TC 1
Z9 1
PU PERGAMON-ELSEVIER SCIENCE LTD
PI OXFORD
PA THE BOULEVARD, LANGFORD LANE, KIDLINGTON, OXFORD OX5 1GB, ENGLAND
SN 0960-894X
EI 1464-3405
J9 BIOORG MED CHEM LETT
JI Bioorg. Med. Chem. Lett.
PD NOV 1
PY 2013
VL 23
IS 21
BP 5936
EP 5940
DI 10.1016/j.bmcl.2013.08.081
PG 5
WC Chemistry, Medicinal; Chemistry, Organic
SC Pharmacology & Pharmacy; Chemistry
GA 232HH
UT WOS:000325483000037
ER

PT J
AU Popovic, N
   Milosevic, B
   Urosevic, A
   Poluga, J
   Lavadinovic, L
   Nedelijkovic, J
   Jevtovic, D
   Dulovic, O
AF Popovic, N.
   Milosevic, B.
   Urosevic, A.
   Poluga, J.
   Lavadinovic, L.
   Nedelijkovic, J.
   Jevtovic, Dj
   Dulovic, O.
TI Outbreak of West Nile virus infection among humans in Serbia, August to
   October 2012
SO EUROSURVEILLANCE
LA English
DT Article
ID FLACCID PARALYSIS; FEVER OUTBREAK; NEW-YORK; POLIOMYELITIS;
   ENCEPHALITIS; RUSSIA; HORSES
AB We describe the first reported outbreak of West Nile virus (WNV) infection in humans in Serbia in August to October 2012 and examine the association of various variables with encephalitis and fatal outcome. Enzyme-linked immunosorbent assay (ELISA) was used for detection of WNV-specific IgM and IgG antibodies in sera and cerebrospinal fluid. A total of 58 patients (mean age: 61 years; standard deviation: 15) were analysed: 44 were from Belgrade and its suburbs; 52 had neuroinvasive disease, of whom 8 had meningitis, while 44 had encephalitis. Acute flaccid paralysis developed in 13 of the patients with encephalitis. Age over 60 years and immunosuppression (including diabetes) were independently associated with the development of encephalitis in a multivariate analysis: odds ratio (OR): 44.8 (95% confidence interval (CI): 4.93-408.59); p=0.001 (age over 60 years); OR: 10.76 (95% CI: 1.06-109.65); p=0.045 (immunosuppression including diabetes). Respiratory failure requiring mechanical ventilation developed in 13 patients with encephalitis. A total of 35 patients had completely recovered by the time they were discharged; nine patients died. The presence of acute flaccid paralysis, consciousness impairment, respiratory failure and immunosuppression (without diabetes) were found to be associated with death in hospital in a univariate analysis (p<0.001, p=0.007, p<0.001 and p=0.010, respectively).
C1 [Popovic, N.; Milosevic, B.; Urosevic, A.; Poluga, J.; Lavadinovic, L.; Jevtovic, Dj; Dulovic, O.] Clin Ctr Serbia, Clin Infect & Trop Dis, Belgrade, Serbia.
   [Milosevic, B.; Poluga, J.; Lavadinovic, L.; Jevtovic, Dj; Dulovic, O.] Univ Belgrade, Fac Med, Belgrade, Serbia.
   [Nedelijkovic, J.] Inst Virol Vaccines & Sera Torlak, Belgrade, Serbia.
RP Popovic, N (reprint author), Clin Ctr Serbia, Clin Infect & Trop Dis, Belgrade, Serbia.
EM olgadulovic@gmail.com
NR 37
TC 5
Z9 5
PU EUR CENTRE DIS PREVENTION & CONTROL
PI STOCKHOLM
PA TOMTEBODAVAGEN 11A, STOCKHOLM, 171 83, SWEDEN
SN 1560-7917
J9 EUROSURVEILLANCE
JI Eurosurveillance
PD OCT 24
PY 2013
VL 18
IS 43
BP 18
EP 25
AR 20613
PG 8
WC Infectious Diseases
SC Infectious Diseases
GA 245YM
UT WOS:000326501100003
ER

PT J
AU Lanska, DJ
AF Lanska, Douglas J.
TI The Dercum-Muybridge collaboration for sequential photography of
   neurologic disorders
SO NEUROLOGY
LA English
DT Article
AB Objective: To analyze the contributions of American photographer Eadweard Muybridge (1830-1904) and Philadelphia neurologist Francis Dercum (1856-1931) toward creating the first motion-picture sequences of patients with neurologic disorders.
   Background: In the late 1870s and 1880s, prior to the development of movie cameras or projectors, Muybridge photographed sequential images of people and animals in motion, using arrays of sequentially triggered single-image cameras and multilens cameras.
   Methods: Examination of published writings and photographic sequences by Muybridge and Dercum, and primary source documents, including letters from Dercum.
   Results: In 1885, Philadelphia neurologist Francis Dercum (1856-1931) collaborated with Muybridge at the University of Pennsylvania to photograph sequential images of patients with various neurologic disorders involving abnormal movements. Subjects were recruited from the neurology services of the University Hospital and the Philadelphia Hospital. Muybridge and Dercum photographed patients with tabes dorsalis, hemiparesis, paraparesis, athetotic cerebral palsy, lead encephalopathy, congenital hydrocephalus with diparesis, poliomyelitis, pseudoseizures, psychogenic movement disorder, and other conditions.
   Conclusions: These are the first motion-picture sequences of neurologic disorders ever filmed, and provide an important visual archive and teaching resource for neurologic disorders that were prevalent in the late 19th century.
C1 Great Lakes Healthcare Syst, Vet Affairs Med Ctr, Tomah, WI 54660 USA.
RP Lanska, DJ (reprint author), Great Lakes Healthcare Syst, Vet Affairs Med Ctr, Tomah, WI 54660 USA.
EM Douglas.Lanska@gmail.com
NR 29
TC 0
Z9 0
PU LIPPINCOTT WILLIAMS & WILKINS
PI PHILADELPHIA
PA 530 WALNUT ST, PHILADELPHIA, PA 19106-3621 USA
SN 0028-3878
EI 1526-632X
J9 NEUROLOGY
JI Neurology
PD OCT 22
PY 2013
VL 81
IS 17
BP 1550
EP 1554
PG 5
GA AA0EZ
UT WOS:000330769600015
ER

PT J
AU Testa, DE
AF Edelvis Testa, Daniela
TI Curing by doing: poliomyelitis and the rise of occupational therapy in
   Argentina, 1956-1959
SO HISTORIA CIENCIAS SAUDE-MANGUINHOS
LA Portuguese
DT Article
DE poliomyelitis; occupational therapy; professionalization; epidemic;
   Argentina
AB This article analyzes the creation of the occupational therapy degree in Argentina. Privileging socio-historical construction, it examines aspects of the professionalization process, establishing relationships between the context of the 1956 poliomyelitis epidemic and the influence of gender concepts in the creation of the profession of occupational therapist. The rise of this profession in Argentina introduced the idea of curing by doing, a therapeutic approach that involved doing things as a way of mitigating the consequences of this crucial epidemic. Finally, it suggests an ongoing process of struggle and tensions with obstacles yet to be overcome in order to acquire professional autonomy and a monopoly in practice.
C1 Univ Buenos Aires, RA-1406 Buenos Aires, DF, Argentina.
RP Testa, DE (reprint author), Univ Buenos Aires, Portela 708, RA-1406 Buenos Aires, DF, Argentina.
EM danitestu@yahoo.com.ar
NR 50
TC 0
Z9 0
PU FUNDACO OSWALDO CRUZ
PI RIO DE JANEIRO, RJ
PA AV BRASIL 4365, 21045-900 RIO DE JANEIRO, RJ, BRAZIL
SN 0104-5970
EI 1678-4758
J9 HIST CIENC SAUDE-MAN
JI Hist. Cienc. Saude-Manguinhos
PD OCT-DEC
PY 2013
VL 20
IS 4
BP 1571
EP 1584
DI 10.1590/S0104-59702013000500008
PG 14
WC History & Philosophy Of Science
SC History & Philosophy of Science
GA 302OD
UT WOS:000330613100008
ER

PT J
AU Chalouhi, N
   Osterholm, J
   Jabbour, P
   Dumont, AS
   Gonzalez, LF
   Harrop, J
   Sharan, A
   Rosenwasser, R
   Tjoumakaris, S
AF Chalouhi, Nohra
   Osterholm, Jewell
   Jabbour, Pascal
   Dumont, Aaron S.
   Gonzalez, L. Fernando
   Harrop, James
   Sharan, Ashwini
   Rosenwasser, Robert
   Tjoumakaris, Stavropoula
TI History of the Department of Neurosurgery at Thomas Jefferson University
   Hospital
SO NEUROSURGERY
LA English
DT Article
DE Department of Neurosurgery; History; Jefferson
ID SPINAL-CORD INJURY; CAT
AB The neurosurgical tradition at Jefferson Medical College began in the 19th century with Samuel Gross. In his textbook entitled A System of Surgery, Gross revealed his knowledge of the disorders of the nervous system at a time when innovations were practically inexistent. Gross' work paved the way for William Williams Keen, "America's first brain surgeon." In 1887, Keen became the first surgeon in the nation to successfully remove a primary brain tumor. In 1893, Keen operated secretly on President Grover Cleveland for removal of an intraoral sarcoma and later served as a consultant to Franklin Roosevelt after he contracted poliomyelitis. The neurosurgery division was established in 1943 by J. Rudolph Jaeger. It was Philip Gordy who created a distinct Department of Neurosurgery in 1969. Jewell L. Osterholm became chairman of the Department of Neurosurgery in 1974. Since 2004, Robert Rosenwasser has served as chairman, and the Department of Neurosurgery at Jefferson has grown to include 26 faculty members. The residency has expanded to include 3 residents per academic year since 2007.
C1 Thomas Jefferson Univ, Dept Neurosurg, Philadelphia, PA 19107 USA.
   Jefferson Hosp Neurosci, Philadelphia, PA USA.
RP Tjoumakaris, S (reprint author), Thomas Jefferson Univ Hosp, Dept Neurol Surg, Div Neurovasc Surg & Endovasc Neurosurg, 901 Walnut St,3rd Floor, Philadelphia, PA 19107 USA.
EM stavropoula.tjoumakaris@jefferson.edu
NR 25
TC 0
Z9 0
PU LIPPINCOTT WILLIAMS & WILKINS
PI PHILADELPHIA
PA 530 WALNUT ST, PHILADELPHIA, PA 19106-3621 USA
SN 0148-396X
EI 1524-4040
J9 NEUROSURGERY
JI Neurosurgery
PD OCT
PY 2013
VL 73
IS 4
BP 709
EP 717
DI 10.1227/01.neu.0000430299.02714.46
PG 9
WC Clinical Neurology; Surgery
SC Neurosciences & Neurology; Surgery
GA 299HZ
UT WOS:000330388100052
ER

PT J
AU Rynans, S
   de Walthoffen, SW
   Dzieciatkowski, T
   Mlynarczyk, G
AF Rynans, Sylwia
   de Walthoffen, Szymon Walter
   Dzieciatkowski, Tomasz
   Mlynarczyk, Grazyna
TI Viral infections of the central nervous system. Part II: RNA viruses
SO POSTEPY MIKROBIOLOGII
LA Polish
DT Article
DE neuroinfection; neurological disorders; RNA viruses
ID SUBACUTE SCLEROSING-PANENCEPHALITIS; ENCEPHALITIS; POLIOMYELITIS;
   FLAVIVIRUSES; INFLUENZA; RUBELLA; DISEASE; RABIES; ADULTS
AB The central nervous system (CNS) is a target for acute viral infections, as well as a reservoir of latent and persisting viruses. Virus infections of the central nervous system are an important but likely under-diagnosed cause of neurological disease in many developing countries. Infections of the CNS are commonly due to RNA viruses that have expanded their geographic range, spread from animal reservoirs or acquired new neurovirulence properties. RNA viruses cause diseases of the CNS, which can be classified into three groups: acute infections, acute post-exposure syndromes and chronic diseases. The viral infections manifest temselves with diverse clinical symptoms, which are often common tp many other diseases. This article presents current knowledge about epidemiology and clinical presentation of RNA virus infections in the central nervous system.
C1 [Rynans, Sylwia; de Walthoffen, Szymon Walter; Dzieciatkowski, Tomasz; Mlynarczyk, Grazyna] Warszawski Uniwersytet Med, Katedra & Zaklad Mikrobiol Lekarskiej, PL-02004 Warsaw, Poland.
RP Rynans, S (reprint author), Warszawski Uniwersytet Med, Katedra & Zaklad Mikrobiol Lekarskiej, Ul Chalubinskiego 5, PL-02004 Warsaw, Poland.
EM sylwia.rynans@gmail.co
NR 32
TC 0
Z9 0
PU POLSKIE TOWARZYSTWO MIKROBIOLOGOW-POLISH SOCIETY OF MICROBIOLOGISTS
PI WARSAW
PA CHELMSKA STR 30-34, WARSAW, 00-725, POLAND
SN 0079-4252
J9 POSTEP MIKROBIOL
JI Postep. Mikrobiol.
PD OCT-DEC
PY 2013
VL 52
IS 4
BP 349
EP 354
PG 6
WC Microbiology
SC Microbiology
GA 285HE
UT WOS:000329383600003
ER

PT J
AU Gumede, N
   Lentsoane, O
   Burns, CC
   Pallansch, M
   de Gourville, E
   Yogolelo, R
   Muyembe-Tamfum, JJ
   Puren, A
   Schoub, BD
   Venter, M
AF Gumede, Nicksy
   Lentsoane, Olivia
   Burns, Cara C.
   Pallansch, Mark
   de Gourville, Esther
   Yogolelo, Riziki
   Muyembe-Tamfum, Jean Jacques
   Puren, Adrian
   Schoub, Barry D.
   Venter, Marietjie
TI Emergence of Vaccine-derived Polloviruses, Democratic Republic of Congo,
   2004-2011
SO EMERGING INFECTIOUS DISEASES
LA English
DT Article
ID GLOBAL POLIO ERADICATION; DEOXYINOSINE RESIDUES; WIDESPREAD CIRCULATION;
   CODON DEGENERACY; MIXED-BASE; POLIOVIRUSES; OUTBREAK; IDENTIFICATION;
   PRIMERS; POLIOMYELITIS
AB Polioviruses isolated from 70 acute flaccid paralysis patients from the Democratic Republic of Congo (DRC) during 2004-2011 were characterized and found to be Vaccine-derived type 2 polioviruses (VDPV2s). Partial genomic sequencing of the isolates revealed nucleotide sequence divergence of up to 3.5% in the viral protein 1 capsid region of the viral genome relative to the Sabin vaccine strain. Genetic analysis identified at least 7 circulating lineages localized to specific geographic regions. Multiple independent events of VDPV2 emergence occurred throughout DRC during this 7-year period. During 2010-2011, VDPV2 circulation in eastern DRC occurred in an area distinct from that of wild poliovirus circulation, whereas VDPV2 circulation in the southwestern part of DRC (in Kasai Occidental) occurred within the larger region of wild poliovirus circulation.
C1 [Gumede, Nicksy; Lentsoane, Olivia; Puren, Adrian; Schoub, Barry D.; Venter, Marietjie] Natl Inst Communicable Dis, ZA-2131 Johannesburg, South Africa.
   [Gumede, Nicksy; Schoub, Barry D.] Univ Witwatersrand, Johannesburg, South Africa.
   [Venter, Marietjie] Univ Pretoria, ZA-0002 Pretoria, South Africa.
   [Burns, Cara C.; Pallansch, Mark] Ctr Dis Control & Prevent, Atlanta, GA USA.
   [de Gourville, Esther] WHO, CH-1211 Geneva, Switzerland.
   [Yogolelo, Riziki; Muyembe-Tamfum, Jean Jacques] Natl Inst Biomed Res, Kinshasa, Zaire.
RP Gumede, N (reprint author), Natl Inst Communicable Dis, WHO Reg Reference Polio Lab, 1 Modderfontein Rd, ZA-2131 Johannesburg, South Africa.
EM nicksyg@nicd.ac.za
FU Poliomyelitis Research Fund; WHO
FX This work was supported in part by a grant from the Poliomyelitis
   Research Fund and WHO.
NR 39
TC 2
Z9 2
PU CENTERS  DISEASE CONTROL
PI ATLANTA
PA 1600 CLIFTON RD, ATLANTA, GA 30333 USA
SN 1080-6040
EI 1080-6059
J9 EMERG INFECT DIS
JI Emerg. Infect. Dis
PD OCT
PY 2013
VL 19
IS 10
BP 1583
EP 1589
DI 10.3201/eid1910.130028
PG 7
WC Immunology; Infectious Diseases
SC Immunology; Infectious Diseases
GA 268MC
UT WOS:000328173900004
ER

PT J
AU Khetsuriani, N
   Pallansch, MA
   Jabirov, S
   Saparova, N
   Oberste, MS
   Wannemuehler, K
   Ursu, P
   Wassilak, S
   Martin, R
AF Khetsuriani, Nino
   Pallansch, Mark A.
   Jabirov, Shamsiddin
   Saparova, Nargis
   Oberste, M. Steven
   Wannemuehler, Kathleen
   Ursu, Pavel
   Wassilak, Steve
   Martin, Rebecca
TI Population immunity to polioviruses in the context of a large-scale wild
   poliovirus type 1 outbreak in Tajikistan, 2010
SO VACCINE
LA English
DT Article
DE Poliomyelitis; Poliomyelitis outbreaks; Polioviruses; Population
   immunity; Antibodies against polioviruses; Seroprevalence; Tajikistan
ID PARALYTIC POLIOMYELITIS; ATTACK RATE
AB Background: A serosurvey to evaluate population immunity to polioviruses (PVs) in the context of the importation-related wild PV1 outbreak in Tajikistan in 2010 (461 confirmed cases among children and young adults) was conducted.
   Methods: Serum specimens from a nationwide sample of 1-24 year-old persons selected through stratified cluster sampling (n=2447) were tested for neutralizing antibodies to all three PV types. Samples with titers <1:8 were considered seronegative. The serosurvey was conducted during the interval after mOPV1 supplementary immunization activities (SIAs) and before tOPV SIAs (targeting ages <= 15 years) implemented to control the outbreak. In the absence of pre-outbreak specimens, results for PV3 were used as a proxy for pre-outbreak PV1 immunity patterns.
   Results: Overall, PV1 seroprevalence was 98.9%, PV2 seroprevalence was 98.8%, and PV3 seroprevalence was 86.9%. PV1 and PV2 seroprevalence exceeded 95% in all age groups and regions. PV3 seroprevalence was <90% in all age groups and regions, except 15-19 year-olds (91.7%) and Dushanbe (90.0%). PV3 seroprevalence was lowest among 1-4(82.7%) and 5-9 (84.4%) year-olds, particularly among 1-4 year-olds in Kurgan-Tube (76.3%) and RRS (80.0%) regions. Birth cohorts immunized only through routine services (ages, 1-7 years) had lower PV3 seroprevalence than birth cohorts targeted by the SIAs during 1995-2002 (8-19 years): 82.5% versus 89.3%, p<0.001.
   Conclusions: Suboptimal (<90%) PV3 seroprevalence across wide age range suggests the outbreak resulted from accumulation of susceptibles due to suboptimal coverage over a long time period, particularly in the birth cohorts immunized only through routine services and in areas where the outbreak began (Kurgan-Tube and RRS). High PV1 seroprevalence indicates that mOPV1 SlAs with expanded target age (<= 15 years) succeeded in closing the immunity gap and ongoing WPV1 transmission is unlikely. To accelerate outbreak control in areas which have been polio-free for long time, expanding SIA target age should be considered. (C) 2013 Published by Elsevier Ltd.
C1 [Khetsuriani, Nino; Wannemuehler, Kathleen; Wassilak, Steve] CDC, Global Immunizat Div, Ctr Global Hlth, Atlanta, GA 30333 USA.
   [Pallansch, Mark A.; Oberste, M. Steven] CDC, Div Viral Dis, Ctr Immunizat & Resp Dis, Atlanta, GA 30333 USA.
   [Jabirov, Shamsiddin] Tajikistan Minist Hlth, Natl Ctr Immunoprophylaxis, Dushanbe, Tajikistan.
   [Saparova, Nargis; Ursu, Pavel] WHO Tajikistan, Dushanbe, Tajikistan.
   [Martin, Rebecca] WHO Europe, Copenhagen, Denmark.
RP Khetsuriani, N (reprint author), CDC, Dis Eradicat & Eliminat Branch, Global Immunizat Div, Ctr Global Hlth, 1600 Clifton Rd,MS A04, Atlanta, GA 30333 USA.
EM nck7@cdc.gov
FU CDC [5 U66 IP000161-03]
FX Funding for the serosurvey has been provided by CDC, in part through
   Cooperative Agreement between CDC and WHO (Cooperative Agreement number:
   5 U66 IP000161-03).
NR 23
TC 2
Z9 2
PU ELSEVIER SCI LTD
PI OXFORD
PA THE BOULEVARD, LANGFORD LANE, KIDLINGTON, OXFORD OX5 1GB, OXON, ENGLAND
SN 0264-410X
EI 1873-2518
J9 VACCINE
JI Vaccine
PD OCT 1
PY 2013
VL 31
IS 42
BP 4911
EP 4916
DI 10.1016/j.vaccine.2013.06.106
PG 6
WC Immunology; Medicine, Research & Experimental
SC Immunology; Research & Experimental Medicine
GA 249IY
UT WOS:000326772100036
ER

PT J
AU Khetsuriani, N
   Zakikhany, K
   Jabirov, S
   Saparova, N
   Ursu, P
   Wannemuehler, K
   Wassilak, S
   Efstratiou, A
   Martin, R
AF Khetsuriani, Nino
   Zakikhany, Katherina
   Jabirov, Shamsiddin
   Saparova, Nargis
   Ursu, Pavel
   Wannemuehler, Kathleen
   Wassilak, Steve
   Efstratiou, Androulla
   Martin, Rebecca
TI Seroepidemiology of diphtheria and tetanus among children and young
   adults in Tajikistan: Nationwide population-based survey, 2010
SO VACCINE
LA English
DT Article
DE Diphtheria; Tetanus; Population immunity; Susceptibility;
   Seroprevalence; Tajikistan
ID EPIDEMIC DIPHTHERIA; ADVERSE-REACTIONS; IMMUNOGENICITY; IMMUNIZATION;
   PERTUSSIS; UKRAINE; GEORGIA; TOXOIDS; MEASLES; STATES
AB Background: Tajikistan had a major diphtheria outbreak (similar to 10,000 cases) in the 1990s, which was controlled after nationwide immunization campaigns with diphtheria-tetanus toxoid in 1995 and 1996. Since 2000, only 52 diphtheria cases have been reported. However, in coverage surveys conducted in 2000 and 2005, diphtheria-tetanus-pertussis vaccine coverage was lower than administratively reported estimates raising concerns about potential immunity gaps. To further assess population immunity to diphtheria in Tajikistan, diphtheria antibody testing was included in a large-scale nationwide serosurvey for vaccine-preventable diseases conducted in connection with a poliomyelitis outbreak in 2010. In addition, the serosurvey provided an opportunity to assess population immunity to tetanus.
   Methods: Residents of all regions of Tajikistan aged 1-24 years were included in the serosurvey implemented during September-October 2010. Participants were selected through stratified cluster sampling. Specimens were tested for diphtheria antibodies using a Vero cell neutralization assay and for tetanus antibodies using an anti-tetanus IgG ELISA. Antibody concentrations >= 0.1 IU/mL were considered seropositive.
   Results: Overall, 51.4% (95% CI, 47.1%-55.6%) of participants were seropositive for diphtheria and 78.9% (95% CI, 74.7%-82.5%) were seropositive for tetanus. The lowest percentages of seropositivity for both diseases were observed among persons aged 10-19 years: diphtheria seropositivity was 37.1% (95% CI, 31.0%-43.7%) among 10-14 year-olds, and 35.3%(95% CI, 29.9%-41.1%) among 15-19 year-olds; tetanus seropositivity in respective age groups was 653% (95% CI, 58.4%-71.6%) and 70.1% (95% CI, 64.5%-75.2%).
   Conclusions: Population immunity for diphtheria in Tajikistan is low, particularly among 10-19 year-olds. Population immunity to tetanus is generally higher than for diphtheria, but is suboptimal among 10-19 year-olds. These findings highlight the need to improve routine immunization service delivery, and support a one-time supplementary immunization campaign with diphtheria-tetanus toxoid among birth cohorts aged 1-19 years in 2010(3-21 years in 2012) to close immunity gaps and prevent diphtheria outbreaks. Published by Elsevier Ltd.
C1 [Khetsuriani, Nino; Wannemuehler, Kathleen; Wassilak, Steve] Ctr Dis Control & Prevent, CDC, Atlanta, GA USA.
   [Zakikhany, Katherina; Efstratiou, Androulla] Hlth Protect Agcy, London, England.
   [Zakikhany, Katherina] European Ctr Dis Prevent & Control ECDC, European Programme Publ Hlth Microbiol Training E, Stockholm, Sweden.
   [Jabirov, Shamsiddin] Minist Hlth Tajikistan, Dushanbe, Tajikistan.
   [Saparova, Nargis; Ursu, Pavel] World Hlth Org WHO Country Off, Dushanbe, Tajikistan.
   [Martin, Rebecca] WHO Reg Off Europe, Copenhagen, Denmark.
RP Khetsuriani, N (reprint author), CDC, Dis Eradicat & Eliminat Branch, Div Immunizat, Ctr Global Hlth, 1600 Clifton Rd,MS A04, Atlanta, GA 30333 USA.
EM nck7@cdc.gov
FU CDC [5 U66 IP000161-03]
FX Funding for the serosurvey has been provided by CDC, in part through
   Cooperative Agreement between CDC and WHO (Cooperative Agreement number:
   5 U66 IP000161-03).
NR 28
TC 0
Z9 0
PU ELSEVIER SCI LTD
PI OXFORD
PA THE BOULEVARD, LANGFORD LANE, KIDLINGTON, OXFORD OX5 1GB, OXON, ENGLAND
SN 0264-410X
EI 1873-2518
J9 VACCINE
JI Vaccine
PD OCT 1
PY 2013
VL 31
IS 42
BP 4917
EP 4922
DI 10.1016/j.vaccine.2013.07.015
PG 6
WC Immunology; Medicine, Research & Experimental
SC Immunology; Research & Experimental Medicine
GA 249IY
UT WOS:000326772100037
ER

PT J
AU Teoule, F
   Brisac, C
   Pelletier, I
   Vidalain, PO
   Jegouic, S
   Mirabelli, C
   Bessaud, M
   Combelas, N
   Autret, A
   Tangy, F
   Delpeyroux, F
   Blondel, B
AF Teoule, Francois
   Brisac, Cynthia
   Pelletier, Isabelle
   Vidalain, Pierre-Olivier
   Jegouic, Sophie
   Mirabelli, Carmen
   Bessaud, Mael
   Combelas, Nicolas
   Autret, Arnaud
   Tangy, Frederic
   Delpeyroux, Francis
   Blondel, Bruno
TI The Golgi Protein ACBD3, an Interactor for Poliovirus Protein 3A,
   Modulates Poliovirus Replication
SO JOURNAL OF VIROLOGY
LA English
DT Article
ID VACCINE-DERIVED POLIOVIRUS; NUCLEOTIDE EXCHANGE FACTOR; INTEGRAL
   MEMBRANE-PROTEIN; RNA REPLICATION; ENDOPLASMIC-RETICULUM; LISSENCEPHALY
   GENE; FACTOR GBF1; CIS-GOLGI; SEQUENCES; TYPE-2
AB We have shown that the circulating vaccine-derived polioviruses responsible for poliomyelitis outbreaks in Madagascar have recombinant genomes composed of sequences encoding capsid proteins derived from poliovaccine Sabin, mostly type 2 (PVS2), and sequences encoding nonstructural proteins derived from other human enteroviruses. Interestingly, almost all of these recombinant genomes encode a nonstructural 3A protein related to that of field coxsackievirus A17 (CV-A17) strains. Here, we investigated the repercussions of this exchange, by assessing the role of the 3A proteins of PVS2 and CV-A17 and their putative cellular partners in viral replication. We found that the Golgi protein acyl-coenzyme A binding domain-containing 3 (ACBD3), recently identified as an interactor for the 3A proteins of several picornaviruses, interacts with the 3A proteins of PVS2 and CV-A17 at viral RNA replication sites, in human neuroblastoma cells infected with either PVS2 or a PVS2 recombinant encoding a 3A protein from CV-A17 [ PVS2-3A(CV-A17)]. The small interfering RNA-mediated downregulation of ACBD3 significantly increased the growth of both viruses, suggesting that ACBD3 slowed viral replication. This was confirmed with replicons. Furthermore, PVS2-3A(CV-A17) was more resistant to the replication-inhibiting effect of ACBD3 than the PVS2 strain, and the amino acid in position 12 of 3A was involved in modulating the sensitivity of viral replication to ACBD3. Overall, our results indicate that exchanges of nonstructural proteins can modify the relationships between enterovirus recombinants and cellular interactors and may thus be one of the factors favoring their emergence.
C1 [Teoule, Francois; Brisac, Cynthia; Pelletier, Isabelle; Jegouic, Sophie; Mirabelli, Carmen; Bessaud, Mael; Combelas, Nicolas; Autret, Arnaud; Delpeyroux, Francis; Blondel, Bruno] Inst Pasteur, Unite Biol Virus Enter, Paris, France.
   [Teoule, Francois; Brisac, Cynthia; Pelletier, Isabelle; Jegouic, Sophie; Bessaud, Mael; Combelas, Nicolas; Autret, Arnaud; Delpeyroux, Francis; Blondel, Bruno] INSERM, U994, Paris, France.
   [Teoule, Francois; Brisac, Cynthia] Univ Versailles St Quentin, Versailles, France.
   [Vidalain, Pierre-Olivier; Tangy, Frederic] Inst Pasteur, Unite Genom Virale & Vaccinat, Paris, France.
   [Vidalain, Pierre-Olivier; Tangy, Frederic] CNRS, URA 3015, Paris, France.
RP Blondel, B (reprint author), Inst Pasteur, Unite Biol Virus Enter, Paris, France.
EM bruno.blondel@pasteur.fr
FU Institut Pasteur [PTR 276]; Agence Nationale de la Recherche
   [ANR-09-MIEN-019]; Fondation pour la Recherche Medicale
   [DMI20091117313]; Ministere de l'Enseignement Superieur et de la
   Recherche; French Delegation Generale pour l'Armement; Centre National
   pour la Recherche Scientifique; Pasteur-Paris University; Institut
   Carnot Pasteur Maladies Infectieuses
FX This study was supported by grants from the Institut Pasteur (Transverse
   Research Program PTR 276), the Agence Nationale de la Recherche
   (ANR-09-MIEN-019), and the Fondation pour la Recherche Medicale
   (DMI20091117313). F. T. and C. B. were supported by grants from the
   Ministere de l'Enseignement Superieur et de la Recherche. S.J. received
   funding from the French Delegation Generale pour l'Armement and the
   Centre National pour la Recherche Scientifique. M. C. was supported by a
   stipend from the Pasteur-Paris University International Ph.D. program
   and by the Institut Carnot Pasteur Maladies Infectieuses.
NR 58
TC 4
Z9 4
PU AMER SOC MICROBIOLOGY
PI WASHINGTON
PA 1752 N ST NW, WASHINGTON, DC 20036-2904 USA
SN 0022-538X
J9 J VIROL
JI J. Virol.
PD OCT
PY 2013
VL 87
IS 20
BP 11031
EP 11046
DI 10.1128/JVI.00304-13
PG 16
WC Virology
SC Virology
GA 229OF
UT WOS:000325275800010
ER

PT J
AU Vesikari, T
   Silfverdal, SA
   Boisnard, F
   Thomas, S
   Mwawasi, G
   Reynolds, D
AF Vesikari, Timo
   Silfverdal, Sven Arne
   Boisnard, Florence
   Thomas, Stephane
   Mwawasi, Grace
   Reynolds, Donna
TI Randomized, Controlled, Multicenter Study of the Immunogenicity and
   Safety of a Fully Liquid Combination Diphtheria-Tetanus
   Toxoid-Five-Component Acellular Pertussis (DTaP5), Inactivated
   Poliovirus (IPV), and Haemophilus influenzae Type b (Hib) Vaccine
   Compared with a DTaP3-IPV/Hib Vaccine Administered at 3, 5, and 12
   Months of Age
SO CLINICAL AND VACCINE IMMUNOLOGY
LA English
DT Article
ID C CONJUGATE VACCINE; PHASE-III; POLIOMYELITIS; ANTIBODY; INFANTS;
   IMMUNIZATION; BOOSTER; BLIND; PCV7
AB This study compared the levels of immunogenicity and safety of diphtheria-tetanus toxoid-five-component acellular pertussis (DTaP5), inactivated poliovirus (IPV), and Haemophilus influenzae type b (Hib) (DTaP5-IPV-Hib) and DTaP3-IPV/Hib vaccines for study participants 3, 5, and 12 months of age. Post-dose 3 noninferiority criteria comparing DTaP5-IPV-Hib to DTaP3-IPV/Hib using rates of seroprotection were demonstrated against diphtheria, tetanus, and polio types 1 to 3, but not for polyribosylribitol phosphate (PRP). While PRP did not meet noninferiority criteria, the seroprotection rate and geometric mean concentration (GMC) were high, indicating a clinically robust immune response. GMCs or titers for other antigens (including pertussis) and the safety profiles were generally similar between groups. Fully liquid DTaP5-IPV-Hib can be administered using the 3-, 5-, and 12-month vaccination schedule. (This study has been registered at ClinicalTrials.gov under registration no. NCT00287092.)
C1 [Vesikari, Timo] Univ Tampere, Sch Med, Vaccine Res Ctr, FIN-33101 Tampere, Finland.
   [Silfverdal, Sven Arne] Umea Univ, Dept Clin Sci, Umea, Sweden.
   [Boisnard, Florence; Thomas, Stephane] Sanofi Pasteur MSD SNC, Lyon, France.
   [Mwawasi, Grace; Reynolds, Donna] Sanofi Pasteur Ltd, Toronto, ON, Canada.
RP Vesikari, T (reprint author), Univ Tampere, Sch Med, Vaccine Res Ctr, FIN-33101 Tampere, Finland.
EM timo.vesikari@uta.fi
FU Sanofi Pasteur; GlaxoSmithKline Biologicals; Wyeth; Pfizer
FX This work was sponsored by Sanofi Pasteur.We wish to declare the
   following conflicts of interest: Timo Vesikari was the principal
   investigator of this trial and is a member of advisory boards for Sanofi
   Pasteur MSD, Merck, and Novartis and a consultant for Pfizer. Timo
   Vesikari has received honoraria or lecture fees from the same and
   GlaxoSmithKline Biologicals. Sven Arne Silverdal has received financial
   support to conduct studies from Sanofi Pasteur, GlaxoSmithKline
   Biologicals, Wyeth, and Pfizer. Sven Arne Silverdal has also received
   some travel and accommodation expense reimbursement and board membership
   fees from GlaxoSmithKline Biologicals. Florence Boisnard and Stephane
   Thomas are employees of Sanofi Pasteur MSD. Grace Mwawasi and Donna
   Reynolds were employees of Sanofi Pasteur Limited at the time the study
   was conducted. Grace Mwawasi is now an employee of PharmaNet/i3. Donna
   Reynolds is now an adjunct professor at the University of Toronto.
NR 16
TC 0
Z9 0
PU AMER SOC MICROBIOLOGY
PI WASHINGTON
PA 1752 N ST NW, WASHINGTON, DC 20036-2904 USA
SN 1556-6811
J9 CLIN VACCINE IMMUNOL
JI Clin. Vaccine Immunol.
PD OCT
PY 2013
VL 20
IS 10
BP 1647
EP 1653
DI 10.1128/CVI.00414-13
PG 7
WC Immunology; Infectious Diseases; Microbiology
SC Immunology; Infectious Diseases; Microbiology
GA 224TG
UT WOS:000324911700021
ER

PT J
AU Wang, HB
   Cui, H
   Ding, ZR
   Ba, PA
   Zhu, SL
   Wen, N
   Hao, LX
   Ning, J
   Zhang, J
   Yang, D
   Xu, WB
   Zhang, Y
   Fan, CX
   Yu, WZ
   Liang, XF
   Luo, HM
AF Wang, HaiBo
   Cui, Hui
   Ding, ZhengRong
   Ba, Pian
   Zhu, ShuangLi
   Wen, Ning
   Hao, LiXin
   Ning, Jing
   Zhang, Jie
   Yang, De
   Xu, WenBo
   Zhang, Yong
   Fan, ChunXiang
   Yu, WenZhou
   Liang, Xiaofeng
   Luo, Huiming
TI Reply to 'Apropos "Seroprevalence of Antipolio Antibodies among Children
   < 15 Years of Age in Border Provinces in China"'
SO CLINICAL AND VACCINE IMMUNOLOGY
LA English
DT Letter
ID POLIOMYELITIS OUTBREAK
C1 [Wang, HaiBo; Wen, Ning; Hao, LiXin; Fan, ChunXiang; Yu, WenZhou; Liang, Xiaofeng; Luo, Huiming] Chinese Ctr Dis Control & Prevent, Beijing, Peoples R China.
   [Cui, Hui; Ning, Jing] Xinjiang Uygur Autonomous Reg Ctr Dis Control & P, Expanded Programme Immunizat, Urumqi City, Xinjiang Uygur, Peoples R China.
   [Ding, ZhengRong; Zhang, Jie] Yunnan Ctr Dis Control & Prevent, Expanded Programme Immunizat, Kunming City, Yunnan Province, Peoples R China.
   [Ba, Pian] Xigaze Prefecture Ctr Dis Control & Prevent, Xigaze City, Tibet Autonomou, Peoples R China.
   [Zhu, ShuangLi; Xu, WenBo; Zhang, Yong] Chinese Ctr Dis Control & Prevent, Natl Inst Viral Dis Control & Prevent, WHO WPRO Reg Polio Reference Lab, Beijing, Peoples R China.
RP Luo, HM (reprint author), Chinese Ctr Dis Control & Prevent, Beijing, Peoples R China.
EM Hmluo@vip.sina.com
NR 3
TC 0
Z9 0
PU AMER SOC MICROBIOLOGY
PI WASHINGTON
PA 1752 N ST NW, WASHINGTON, DC 20036-2904 USA
SN 1556-6811
EI 1556-679X
J9 CLIN VACCINE IMMUNOL
JI Clin. Vaccine Immunol.
PD OCT
PY 2013
VL 20
IS 10
BP 1658
EP 1658
DI 10.1128/CVI.00432-13
PG 1
WC Immunology; Infectious Diseases; Microbiology
SC Immunology; Infectious Diseases; Microbiology
GA 224TG
UT WOS:000324911700024
ER

PT J
AU Arazpour, M
   Chitsazan, A
   Bani, MA
   Rouhi, G
   Ghomshe, FT
   Hutchins, SW
AF Arazpour, Mokhtar
   Chitsazan, Ahmad
   Bani, Monireh Ahmadi
   Rouhi, Gholamreza
   Ghomshe, Farhad Tabatabai
   Hutchins, Stephen W.
TI The effect of a knee ankle foot orthosis incorporating an active knee
   mechanism on gait of a person with poliomyelitis
SO PROSTHETICS AND ORTHOTICS INTERNATIONAL
LA English
DT Article
DE Knee ankle foot orthosis; active knee mechanism; gait; poliomyelitis
ID CORD-INJURY PATIENT; WALKING
AB Background:
   The aim of this case study was to identify the effect of a powered stance control knee ankle foot orthosis on the kinematics and temporospatial parameters of walking by a person with poliomyelitis when compared to a knee ankle foot orthosis.
   Case description and methods:
   A knee ankle foot orthosis was initially manufactured by incorporating drop lock knee joints and custom molded ankle foot orthoses and fitted to a person with poliomyelitis. The orthosis was then adapted by adding electrically activated powered knee joints to provide knee extension torque during stance and also flexion torque in swing phase. Lower limb kinematic and kinetic data plus data for temporospatial parameters were acquired from three test walks using each orthosis.
   Findings and outcomes:
   Walking speed, step length, and vertical and horizontal displacement of the pelvis decreased when walking with the powered stance control knee ankle foot orthosis compared to the knee ankle foot orthosis. When using the powered stance control knee ankle foot orthosis, the knee flexion achieved during swing and also the overall pattern of walking more closely matched that of normal human walking. The reduced walking speed may have caused the smaller compensatory motions detected when the powered stance control knee ankle foot orthosis was used.
   Conclusion:
   The new powered SCKAFO facilitated controlled knee flexion and extension during ambulation for a volunteer poliomyelitis person.
   Clinical relevance
   The powered stance control knee ankle foot orthosis has the potential to improve knee joint kinematics in persons with poliomyelitis when ambulating.
C1 [Arazpour, Mokhtar; Bani, Monireh Ahmadi] Univ Social Welf & Rehabil Sci, Pediat Neurorehabil Res Ctr, Orthot & Prosthet Dept, Tehran, Iran.
   [Chitsazan, Ahmad; Rouhi, Gholamreza] Amirkabir Univ Technol, Fac Biomed Engn, Tehran 158754413, Iran.
   [Ghomshe, Farhad Tabatabai] Univ Social Welf & Rehabil Sci, Dept Ergon, Tehran, Iran.
   [Hutchins, Stephen W.] Univ Salford, Inst Hlth & Social Care Res, Fac Hlth & Social Care, Salford, Greater Manches, England.
RP Chitsazan, A (reprint author), Amirkabir Univ Technol, Fac Biomed Engn, 424 Hafez Ave, Tehran 158754413, Iran.
EM ahmadchitsazan@yahoo.com
NR 14
TC 1
Z9 1
PU SAGE PUBLICATIONS LTD
PI LONDON
PA 1 OLIVERS YARD, 55 CITY ROAD, LONDON EC1Y 1SP, ENGLAND
SN 0309-3646
J9 PROSTHET ORTHOT INT
JI Prosthet. Orthot. Int.
PD OCT
PY 2013
VL 37
IS 5
BP 411
EP 414
DI 10.1177/0309364612469140
PG 4
WC Orthopedics; Rehabilitation
SC Orthopedics; Rehabilitation
GA 210KU
UT WOS:000323832700009
ER

PT J
AU Mir, MU
   Bhamani, M
AF Mir, Mohammed Umer
   Bhamani, Mehreen
TI Poliomyelitis: threats to eradication
SO LANCET
LA English
DT Letter
C1 [Mir, Mohammed Umer] Tulane Univ, Sch Publ Hlth, New Orleans, LA 70112 USA.
   [Bhamani, Mehreen] Ctr Addict & Mental Hlth, Toronto, ON, Canada.
RP Mir, MU (reprint author), Tulane Univ, Sch Publ Hlth, New Orleans, LA 70112 USA.
NR 5
TC 0
Z9 0
PU ELSEVIER SCIENCE INC
PI NEW YORK
PA 360 PARK AVE SOUTH, NEW YORK, NY 10010-1710 USA
SN 0140-6736
J9 LANCET
JI Lancet
PD SEP 28
PY 2013
VL 382
IS 9898
BP 1096
EP 1096
PG 1
WC Medicine, General & Internal
SC General & Internal Medicine
GA 228SG
UT WOS:000325208100024
ER

PT J
AU Andre, M
AF Andre, McKenzie
TI Assessing the Risks for Poliovirus Outbreaks in Polio-Free Countries -
   Africa, 2012-2013
SO MMWR-MORBIDITY AND MORTALITY WEEKLY REPORT
LA English
DT Article
ID ERADICATION; POLIOMYELITIS; PROGRESS
C1 CDC, WHO, Reg Off Africa, Global Immunizat Div,Ctr Global Hlth, Atlanta, GA 30333 USA.
RP Andre, M (reprint author), CDC, WHO, Reg Off Africa, Global Immunizat Div,Ctr Global Hlth, Atlanta, GA 30333 USA.
EM aandre@cdc.gov
NR 10
TC 1
Z9 1
PU CENTER DISEASE CONTROL & PREVENTION
PI ATLANTA
PA MAILSTOP E-90, ATLANTA, GA 30333 USA
SN 0149-2195
EI 1545-861X
J9 MMWR-MORBID MORTAL W
JI MMWR-Morb. Mortal. Wkly. Rep.
PD SEP 20
PY 2013
VL 62
IS 37
BP 768
EP 772
PG 5
WC Public, Environmental & Occupational Health
SC Public, Environmental & Occupational Health
GA 239WR
UT WOS:000326057200004
ER

PT J
AU Anis, E
   Kopel, E
   Singer, SR
   Kaliner, E
   Moerman, L
   Moran-Gilad, J
   Sofer, D
   Manor, Y
   Shulman, LM
   Mendelson, E
   Gdalevich, M
   Lev, B
   Gamzu, R
   Grotto, I
AF Anis, E.
   Kopel, E.
   Singer, S. R.
   Kaliner, E.
   Moerman, L.
   Moran-Gilad, J.
   Sofer, D.
   Manor, Y.
   Shulman, L. M.
   Mendelson, E.
   Gdalevich, M.
   Lev, B.
   Gamzu, R.
   Grotto, I.
TI Insidious reintroduction of wild poliovirus into Israel, 2013
SO EUROSURVEILLANCE
LA English
DT Article
ID POLIOMYELITIS OUTBREAK; VACCINE; CIRCULATION; SEROTYPE; PRIMERS; FINLAND
AB Israel was certified as polio-free country in June 2002, along with the rest of the World Health Organization European Region. Some 11 years later, wild-type polio virus 1 (WPV1) was isolated initially from routine sewage samples collected between 7 and 13 April 2013 in two cities in the Southern district. WPV1-specific analysis of samples indicated WPV1 introduction into that area in early February 2013. National supplementary immunisation with oral polio vaccine has been ongoing since August 2013.
C1 [Anis, E.; Kopel, E.; Singer, S. R.; Moerman, L.] Minist Hlth, Div Epidemiol, Publ Hlth Serv, Jerusalem, Israel.
   [Anis, E.; Kopel, E.; Singer, S. R.; Kaliner, E.; Moerman, L.; Moran-Gilad, J.; Grotto, I.] Minist Hlth, Publ Hlth Serv, Jerusalem, Israel.
   [Anis, E.] Hebrew Univ Jerusalem, Hadassah Fac Med, Braun Sch Publ Hlth & Community Med, Jerusalem, Israel.
   [Moran-Gilad, J.; Gdalevich, M.; Grotto, I.] Ben Gurion Univ Negev, Fac Hlth Sci, Beer Sheva, Israel.
   [Sofer, D.; Manor, Y.; Shulman, L. M.; Mendelson, E.] Chaim Sheba Med Ctr, Minist Hlth, Publ Hlth Serv, Cent Virol Lab, IL-52621 Tel Hashomer, Israel.
   [Sofer, D.; Manor, Y.; Shulman, L. M.; Mendelson, E.; Gamzu, R.] Tel Aviv Univ, Sackler Fac Med, IL-69978 Tel Aviv, Israel.
   [Gdalevich, M.] Minist Hlth, South Dist Hlth Off, Beer Sheva, Israel.
   [Lev, B.; Gamzu, R.] Minist Hlth, Jerusalem, Israel.
RP Anis, E (reprint author), Minist Hlth, Div Epidemiol, Publ Hlth Serv, Jerusalem, Israel.
EM eran.kopel@mail.huji.ac.il
NR 23
TC 2
Z9 2
PU EUR CENTRE DIS PREVENTION & CONTROL
PI STOCKHOLM
PA TOMTEBODAVAGEN 11A, STOCKHOLM, 171 83, SWEDEN
SN 1560-7917
J9 EUROSURVEILLANCE
JI Eurosurveillance
PD SEP 19
PY 2013
VL 18
IS 38
BP 2
EP 6
PG 5
WC Infectious Diseases
SC Infectious Diseases
GA 222JH
UT WOS:000324726500001
ER

PT J
AU McCarthy, CL
   Tuohy, O
   Compston, DAS
   Kumararatne, DS
   Coles, AJ
   Jones, JL
AF McCarthy, Claire L.
   Tuohy, Orla
   Compston, D. Alastair S.
   Kumararatne, Dinakantha S.
   Coles, Alasdair J.
   Jones, Joanne L.
TI Immune competence after alemtuzumab treatment of multiple sclerosis
SO NEUROLOGY
LA English
DT Article
ID C CONJUGATE VACCINE; POLYSACCHARIDE VACCINE; HEALTHY-ADULTS;
   IMMUNOGENICITY; SAFETY; DIPHTHERIA; TETANUS; HIB
AB Objective: To determine the immunocompetency of patients with multiple sclerosis treated with the lymphodepleting humanized monoclonal antibody alemtuzumab.
   Methods: In this pilot case-control study, we assessed immunocompetence in 24 patients after alemtuzumab treatment by measuring antibody responses to 3 vaccines (diphtheria, tetanus, and poliomyelitis vaccine, Haemophilus influenzae type b and meningococcal group C conjugate vaccine, and pneumococcal polysaccharide vaccine). In 20 patients, antibodies to common viruses (mumps, rubella, varicella-zoster, and Epstein-Barr virus) were measured before alemtuzumab treatment, then at 1 and 9-11 months after treatment. Results were compared with well-defined historical controls.
   Results: Serum antibodies against common viruses remained detectable after treatment, and vaccine responses were normal to T-cell-dependent recall antigens (tetanus, diphtheria, and polio), a T-cell-dependent novel antigen (meningococcus C), and T-cell-independent antigens (pneumococcal). There was no evidence for a diminished response to vaccinations in 5 patients studied within 6 months of alemtuzumab treatment.
   Conclusion: In this small historically controlled pilot study, we demonstrated i) retained humoral immunologic memory (in the form of antibodies against common viruses and response to recall antigens), and ii) the retained ability to mount a humoral immune response against a novel antigen after treatment with alemtuzumab. Classification of evidence: This pilot study provides Class III evidence that patients with relapsing-remitting multiple sclerosis appear immunocompetent after treatment with alemtuzumab.
C1 [McCarthy, Claire L.; Tuohy, Orla; Compston, D. Alastair S.; Coles, Alasdair J.; Jones, Joanne L.] Univ Cambridge, Dept Clin Neurosci, Cambridge, England.
   [Kumararatne, Dinakantha S.] Addenbrookes Hosp, Dept Clin Immunol, Cambridge, England.
RP McCarthy, CL (reprint author), Univ Cambridge, Dept Clin Neurosci, Cambridge, England.
EM dr.claire.mccarthy@gmail.com
FU Therapeutic Immunology Group, Department of Clinical Neurosciences,
   University of Cambridge
FX Supported by institutional funds (Therapeutic Immunology Group,
   Department of Clinical Neurosciences, University of Cambridge).
NR 9
TC 3
Z9 3
PU LIPPINCOTT WILLIAMS & WILKINS
PI PHILADELPHIA
PA 530 WALNUT ST, PHILADELPHIA, PA 19106-3621 USA
SN 0028-3878
EI 1526-632X
J9 NEUROLOGY
JI Neurology
PD SEP 3
PY 2013
VL 81
IS 10
BP 872
EP 876
PG 5
GA AA0EF
UT WOS:000330767400008
ER

PT J
AU Fujii, K
   Nagata, N
   Sato, Y
   Ong, KC
   Wong, KT
   Yamayoshi, S
   Shimanuki, M
   Shitara, H
   Taya, C
   Koike, S
AF Fujii, Ken
   Nagata, Noriyo
   Sato, Yuko
   Ong, Kien Chai
   Wong, Kum Thong
   Yamayoshi, Seiya
   Shimanuki, Midori
   Shitara, Hiroshi
   Taya, Choji
   Koike, Satoshi
TI Transgenic mouse model for the study of enterovirus 71 neuropathogenesis
SO PROCEEDINGS OF THE NATIONAL ACADEMY OF SCIENCES OF THE UNITED STATES OF
   AMERICA
LA English
DT Article
DE picornavirus; neurotropism; viral receptor
ID POLIOMYELITIS-LIKE DISEASE; HUMAN POLIOVIRUS RECEPTOR;
   CENTRAL-NERVOUS-SYSTEM; SELECTIN GLYCOPROTEIN LIGAND-1; MOUTH-DISEASE;
   CYNOMOLGUS MONKEYS; PARALYTIC POLIOMYELITIS; TYPE-71 INFECTIONS;
   COXSACKIE VIRUS; MICE
AB Enterovirus 71 (EV71) typically causes mild hand-foot-and-mouth disease in children, but it can also cause severe neurological disease. Recently, epidemic outbreaks of EV71 with significant mortality have been reported in the Asia-Pacific region, and EV71 infection has become a serious public health concern worldwide. However, there is little information available concerning EV71 neuropathogenesis, and no vaccines or anti-EV71 drugs have been developed. Previous studies of this disease have used monkeys and neonatal mice that are susceptible to some EV71 strains as models. The monkey model is problematic for ethical and economical reasons, and mice that are more than a few weeks old lose their susceptibility to EV71. Thus, the development of an appropriate small animal model would greatly contribute to the study of this disease. Mice lack EV71 susceptibility due to the absence of a receptor for this virus. Previously, we identified the human scavenger receptor class B, member 2 (hSCARB2) as a cellular receptor for EV71. In the current study, we generated a transgenic (Tg) mouse expressing hSCARB2 with an expression profile similar to that in humans. Tg mice infected with EV71 exhibited ataxia, paralysis, and death. The most severely affected cells were neurons in the spinal cord, brainstem, cerebellum, hypothalamus, thalamus, and cerebrum. The pathological features in these Tg mice were generally similar to those of EV71 encephalomyelitis in humans and experimentally infected monkeys. These results suggest that this Tg mouse could represent a useful animal model for the study of EV71 infection.
C1 [Fujii, Ken; Yamayoshi, Seiya; Koike, Satoshi] Tokyo Metropolitan Inst Med Sci, Neurovirol Project, Tokyo 1568506, Japan.
   [Shimanuki, Midori; Shitara, Hiroshi; Taya, Choji] Tokyo Metropolitan Inst Med Sci, Lab Transgen Technol, Tokyo 1568506, Japan.
   [Nagata, Noriyo; Sato, Yuko] Natl Inst Infect Dis, Dept Pathol, Tokyo 2080011, Japan.
   [Ong, Kien Chai] Univ Malaya, Fac Med, Dept Biomed Sci, Kuala Lumpur 50603, Malaysia.
   [Wong, Kum Thong] Univ Malaya, Fac Med, Dept Pathol, Kuala Lumpur 50603, Malaysia.
RP Koike, S (reprint author), Tokyo Metropolitan Inst Med Sci, Neurovirol Project, Tokyo 1568506, Japan.
EM koike-st@igakuken.or.jp
RI Wong, Kum Thong/B-2788-2010
FU Japan Society for the Promotion of Science KAKENHI [23390116, 23790518];
   Ministry of Education, Culture, Sports, Science and Technology, Japan
   KAKENHI [24115006]; Ministry of Health, Labor and Welfare of Japan;
   University of Malaya [UM.C/625/1/HIR/MOHE/MED/06]
FX thank H. Shimizu for helpful discussions and critical review of the
   manuscript. We also thank A. Ohkubo, Y. Ichinokawa, A. Harashima, and M.
   Fujino for excellent technical assistance. This work was supported by
   Japan Society for the Promotion of Science KAKENHI Grants 23390116 and
   23790518, Ministry of Education, Culture, Sports, Science and
   Technology, Japan KAKENHI Grant 24115006, and a Grant-in-Aid for
   Research on Emerging and Re-emerging Infectious Diseases from the
   Ministry of Health, Labor and Welfare of Japan. This study was also
   partly supported by High Impact Research Grant
   UM.C/625/1/HIR/MOHE/MED/06 from the University of Malaya.
NR 58
TC 8
Z9 8
PU NATL ACAD SCIENCES
PI WASHINGTON
PA 2101 CONSTITUTION AVE NW, WASHINGTON, DC 20418 USA
SN 0027-8424
J9 P NATL ACAD SCI USA
JI Proc. Natl. Acad. Sci. U. S. A.
PD SEP 3
PY 2013
VL 110
IS 36
BP 14753
EP 14758
DI 10.1073/pnas.1217563110
PG 6
WC Multidisciplinary Sciences
SC Science & Technology - Other Topics
GA 211DY
UT WOS:000323886200060
ER

PT J
AU Sung, KH
   Chung, CY
   Lee, KM
   Lee, SY
   Park, MS
AF Sung, Ki Hyuk
   Chung, Chin Youb
   Lee, Kyoung Min
   Lee, Seung Yeol
   Park, Moon Seok
TI Anterior Ankle Impingement After Tendo-Achilles Lengthening for
   Long-Standing Equinus Deformity in Residual Poliomyelitis
SO FOOT & ANKLE INTERNATIONAL
LA English
DT Article
DE anterior ankle impingement; tendo-Achilles lengthening; long-standing
   equinus deformity; residual poliomyelitis
ID FOOT
AB Background: This study was performed to investigate anterior ankle impingement after tendo-Achilles lengthening for long-standing equinus deformity in patients with residual poliomyelitis and to investigate whether the severity of preoperative equinus deformity affected the occurrence of symptomatic anterior impingement.
   Methods: Twenty-seven consecutive patients (mean age, 43.8 +/- 9.4 years) with residual poliomyelitis who underwent tendo-Achilles lengthening for equinus foot deformity were included. On lateral foot-ankle weight-bearing radiographs, the tibiocalcaneal angle, plantigrade angle, and McDermott grade were measured and the presence of anterior blocking spur was evaluated.
   Results: Eleven patients (40.7%) had anterior ankle impingement on radiographic findings preoperatively and 24 patients (88.9%) at latest follow-up. There was a significant difference in McDermott grade between preoperative and latest follow-up (P < .001). There were significant differences in tibiocalcaneal angle and plantigrade angle between the patients with anterior ankle pain and without anterior ankle pain (P = .006 and .011, respectively) and between the patients with anterior blocking spur and without anterior blocking spur (P = .005 and .010, respectively).
   Conclusions: Most patients with residual poliomyelitis had anterior ankle impingement after tendo-Achilles lengthening for long-standing equinus deformity, and the presence of symptomatic anterior ankle impingement was significantly associated with the severity of the equinus deformity. Therefore, for residual poliomyelitis patients with severe long-standing equinus deformity, surgeons should consider the possibility of a subsequent anterior procedure for anterior impingement after tendo-Achilles lengthening.
   Level of Evidence: Level IV, retrospective case series.
C1 [Sung, Ki Hyuk] Kwandong Univ, Myongji Hosp, Kyungki, Goyang, South Korea.
   [Chung, Chin Youb; Lee, Kyoung Min; Lee, Seung Yeol; Park, Moon Seok] Seoul Natl Univ, Bundang Hosp, Songnam 463707, Kyungki, South Korea.
RP Park, MS (reprint author), Seoul Natl Univ, Bundang Hosp, Dept Orthopaed Surg, 300 Gumi Dong, Songnam 463707, Kyungki, South Korea.
EM pmsmed@gmail.com
NR 15
TC 0
Z9 0
PU SAGE PUBLICATIONS INC
PI THOUSAND OAKS
PA 2455 TELLER RD, THOUSAND OAKS, CA 91320 USA
SN 1071-1007
EI 1944-7876
J9 FOOT ANKLE INT
JI Foot Ankle Int.
PD SEP
PY 2013
VL 34
IS 9
BP 1233
EP 1237
DI 10.1177/1071100713488092
PG 5
WC Orthopedics
SC Orthopedics
GA 297YC
UT WOS:000330290000008
ER

PT J
AU Soldatou, A
   Vartzelis, G
   Vorre, S
   Papa, A
   Voudris, K
   Garoufi, A
AF Soldatou, Alexandra
   Vartzelis, George
   Vorre, Stella
   Papa, Anna
   Voudris, Konstantinos
   Garoufi, Anastasia
TI A TODDLER WITH ACUTE FLACCID PARALYSIS DUE TO WEST NILE VIRUS INFECTION
SO PEDIATRIC INFECTIOUS DISEASE JOURNAL
LA English
DT Article
DE neuroinvasive disease; poliomyelitis-like syndrome; polyneuropathy
ID NEUROINVASIVE DISEASE; CHILD
AB We report on a 2-year-old boy with acute flaccid paralysis due to West Nile neuroinvasive disease. Serum and cerebrospinal fluid serology as well as nerve conduction studies were consistent with the diagnosis. He received intravenous immunoglobulin and showed gradual improvement and complete recovery of his muscle strength, gait and deep tendon reflexes.
C1 [Soldatou, Alexandra; Vartzelis, George; Vorre, Stella; Garoufi, Anastasia] Univ Athens, Sch Med, Dept Pediat 2, P&A Kyriakou Childrens Hosp, GR-11527 Athens, Greece.
   [Papa, Anna] Aristotle Univ Thessaloniki, Sch Med, Dept Microbiol, GR-54006 Thessaloniki, Greece.
   [Voudris, Konstantinos] PA Kyriakou Childrens Hosp, Dept Pediat Neurol, Athens, Greece.
RP Soldatou, A (reprint author), Univ Athens, Sch Med, Dept Pediat 2, P&A Kyriakou Childrens Hosp, Thivon & Levadias Str, GR-11527 Athens, Greece.
EM alex_soldatou@hotmail.com
NR 10
TC 1
Z9 1
PU LIPPINCOTT WILLIAMS & WILKINS
PI PHILADELPHIA
PA 530 WALNUT ST, PHILADELPHIA, PA 19106-3621 USA
SN 0891-3668
EI 1532-0987
J9 PEDIATR INFECT DIS J
JI Pediatr. Infect. Dis. J.
PD SEP
PY 2013
VL 32
IS 9
BP 1023
EP 1024
DI 10.1097/INF.0b013e318292bf72
PG 2
WC Immunology; Infectious Diseases; Pediatrics
SC Immunology; Infectious Diseases; Pediatrics
GA 301IH
UT WOS:000330525500028
ER

PT J
AU Farjas, P
AF Farjas, Pilar
TI 50th Anniversary of the Establishment of Poliomyelitis Vaccination
   Campaigns in Spain
SO REVISTA ESPANOLA DE SALUD PUBLICA
LA Spanish
DT Editorial Material
C1 Minist Sanidad Serv Sociales & Igualdad, Madrid, Spain.
RP Farjas, P (reprint author), Minist Sanidad Serv Sociales & Igualdad, Madrid, Spain.
NR 0
TC 0
Z9 0
PU MINISTERIO DE SANIDAD Y CONSUMO
PI MADRID
PA PASEO DEL PRADO 18-20, MADRID, 28071, SPAIN
SN 1135-5727
J9 REV ESP SALUD PUBLIC
JI Rev. Esp. Salud Publica
PD SEP-OCT
PY 2013
VL 87
IS 5
BP 427
EP 428
PG 2
WC Public, Environmental & Occupational Health
SC Public, Environmental & Occupational Health
GA 278TD
UT WOS:000328911700001
ER

PT J
AU Navarro, JFM
AF Martinez Navarro, J. Ferran
TI Epidemiological Studies on the Poliomyelitis in Spain before the
   Vaccination
SO REVISTA ESPANOLA DE SALUD PUBLICA
LA Spanish
DT Article
DE Poliovirus; Poliomyelitis; Polio vaccine, oral; Poliovirus vaccine,
   inactivated; Polio eradication
AB The eradication of polio in Spain is one of the most important health milestones of the twentieth century, not only for public health but also for the effect it had no scientific knowledge in our country, in the medical field. Knowledge of international literature by our epidemiologists and virologists, was important, as reflected in the studies of outbreaks, virological studies and clinical studies. For public health represented, throughout the twentieth century, an effort geared to make decisions based on scientific knowledge. For epidemiology represented the application of new ways of working and, therefore, its modernization.
NR 27
TC 0
Z9 0
PU MINISTERIO DE SANIDAD Y CONSUMO
PI MADRID
PA PASEO DEL PRADO 18-20, MADRID, 28071, SPAIN
SN 1135-5727
J9 REV ESP SALUD PUBLIC
JI Rev. Esp. Salud Publica
PD SEP-OCT
PY 2013
VL 87
IS 5
BP 429
EP 441
PG 13
WC Public, Environmental & Occupational Health
SC Public, Environmental & Occupational Health
GA 278TD
UT WOS:000328911700002
ER

PT J
AU Perez, EFC
   Rodriguez-Sainz, C
AF Fernandez-Cruz Perez, Eduardo
   Rodriguez-Sainz, Carmen
TI Poliovirus Immunology: Vaccines, Problems for the Prevention/Eradication
   and Future Interventions
SO REVISTA ESPANOLA DE SALUD PUBLICA
LA Spanish
DT Article
DE Poliovirus; Poliomyelitis; Poliovirus vaccine, inactivated; Poliovirus
   vaccine, oral; Mucosal immunity; Adaptative immunity; Prevention and
   control; Disease eradication
ID MUCOSAL IMMUNITY; IMMUNIZATION SCHEDULES; ANTIRETROVIRAL THERAPY;
   CONTROLLED-TRIAL; LIVE; POLIOMYELITIS; ERADICATION; SYSTEM; RESPONSES;
   INFANTS
AB Polio is a contagious disease that is caused by the poliovirus, an enterovirus in the family Picornaviridae. The virus enters through the oral mucosa and multiplies in epithelial cells of both the oropharynx as the gastrointestinal tract, releasing virus in oropharyngeal secretions and through the stool. The mode of transmission is fecal-oral and / or oral-oral. The virus preferentially infects children under 5 years. Most infections are asymptomatic and self-limiting gastrointestinal tract. Eventually it spreads to the central nervous system and affects the anterior horn motor neurons of the spinal cord causing paralysis and even death. We will describe host-virus interaction and the natural history of infection which depends on many factors, including the type of viral inoculum (serotypes VP1, 2 and 3) and host factors, such as nutritional status, concurrent infections and the ability to induce protective immune responses, such as, humoral anti-viral antibody responses with neutralizing antibodies, mucosal immunity and systemic adaptative immune responses. We will discuss the relevant aspects of the immuno-pathogenesis of the infection by poliovirus and the problems related to the host-virus interactions in the subjects vaccinated, with the latest advances in the strategies to develop optimal protection with the different poliovirus vaccines that could allow the development of a more effective immunization with induction of the effector mechanisms that would prevent development of the disease, transmission of the virus, out-breaks and eventually the poliovirus eradication.
C1 [Fernandez-Cruz Perez, Eduardo] Hosp Gen Univ Gregorio Maranon, Serv Inmunol Clin, Madrid 28007, Spain.
   [Rodriguez-Sainz, Carmen] Hosp Gen Univ Gregorio Maranon, Serv Inmunol Clin, Lab Inmunovirol & Inmunogenet Mol, Madrid 28007, Spain.
RP Perez, EFC (reprint author), Hosp Gen Univ Gregorio Maranon, Serv Inmunol Clin, Doctor Esquerdo 46, Madrid 28007, Spain.
EM eduardo.fernandezcruz@salud.madrid.org
NR 37
TC 0
Z9 0
PU MINISTERIO DE SANIDAD Y CONSUMO
PI MADRID
PA PASEO DEL PRADO 18-20, MADRID, 28071, SPAIN
SN 1135-5727
J9 REV ESP SALUD PUBLIC
JI Rev. Esp. Salud Publica
PD SEP-OCT
PY 2013
VL 87
IS 5
BP 443
EP 454
PG 12
WC Public, Environmental & Occupational Health
SC Public, Environmental & Occupational Health
GA 278TD
UT WOS:000328911700003
ER

PT J
AU Clavel, LV
AF Valenciano Clavel, Luis
TI Gestation and Conduct of the First National Campaign of Oral Polio
   Vaccination in Spain
SO REVISTA ESPANOLA DE SALUD PUBLICA
LA Spanish
DT Article
DE Poliovirus; Poliomyelitis; Polio vaccine, oral; Poliovirus vaccine,
   inactivated; Disease eradication
AB This paper presents the intervention of Dr Luis Valenciano Clavel in the act that was held on July 2, 2013 under the title Celebrating the 50th anniversary of the establishment of poliovirus vaccination campaigns in Spain. (Tribute to Dr D Florencio Perez Gallardo), in Ernest Lluch Hall of the Ministry of Health, Social Services and Equality.
   Dr Luis Valenciano Clavel describes his experiences and direct participation, along with Florencio Perez Gallardo, during the first oral polio vaccination campaign in Spain, after returning form his stay in health centers of Germany and assuming the leadership of the Polio Diagnostic Laboratory of the-National School of Public Health. The success of the polio vaccination campaign, it gave rise to the current National Center of Virology, pivot of the current Institute of Health Carlos III.
NR 2
TC 0
Z9 0
PU MINISTERIO DE SANIDAD Y CONSUMO
PI MADRID
PA PASEO DEL PRADO 18-20, MADRID, 28071, SPAIN
SN 1135-5727
J9 REV ESP SALUD PUBLIC
JI Rev. Esp. Salud Publica
PD SEP-OCT
PY 2013
VL 87
IS 5
BP 455
EP 460
PG 6
WC Public, Environmental & Occupational Health
SC Public, Environmental & Occupational Health
GA 278TD
UT WOS:000328911700004
ER

PT J
AU Morrondo, RN
AF Najera Morrondo, Rafael
TI Last Phase: Eradication
SO REVISTA ESPANOLA DE SALUD PUBLICA
LA Spanish
DT Article
DE Poliovirus; Poliomyelitis; Polio vaccine, oral; Poliovirus vaccine,
   inactivated; Disease eradication
AB This article presents what is considered the last phase of the eradication of polio in Spain, which took 25 years during the period 1963-1988, in the wake of the sharp decline that occurred in the incidence of the disease by introducing Sabin attenuated vaccine in 1963. This should have led to the disappearance of the disease in a short period of time, although it was not due to decreased vaccination and epidemiological surveillance until 1976. The last indigenous case was in 1988. In 1982 Rafael Najera assumed the leadership of the National Center of Microbiology, Virology and Immunology Health, the first goal of his team was the eradication of polio from our country, introducing the criteria of WHO classification and characterization studies of intertipica virus isolates.
NR 4
TC 0
Z9 0
PU MINISTERIO DE SANIDAD Y CONSUMO
PI MADRID
PA PASEO DEL PRADO 18-20, MADRID, 28071, SPAIN
SN 1135-5727
J9 REV ESP SALUD PUBLIC
JI Rev. Esp. Salud Publica
PD SEP-OCT
PY 2013
VL 87
IS 5
BP 461
EP 469
PG 9
WC Public, Environmental & Occupational Health
SC Public, Environmental & Occupational Health
GA 278TD
UT WOS:000328911700005
ER

PT J
AU Trallero, G
   Cabrerizo, M
   Avellon, A
AF Trallero, Gloria
   Cabrerizo, Maria
   Avellon, Ana
CA Red Labs Vigilancia Paralisis
TI Role of the National Poliovirus Laboratory for the Program of
   Eradication and Poliomyelitis Surveillance
SO REVISTA ESPANOLA DE SALUD PUBLICA
LA Spanish
DT Article
DE Poliovirus; Poliomyelitis; Disease eradication; Poliovirus vaccine,
   oral; Poliovirus vaccine, inactivated; Health planning; Public health
   surveillance
ID VACCINE-DERIVED POLIOVIRUS; SPAIN; ENTEROVIRUSES; PARALYSIS
AB The Spanish acute flaccid paralysis surveillance network is coordinated by the National Poliovirus Laboratory (NPL), which, since 1998, carries out polioviruses (PV) and other enteroviruses detected characterization by cell culture and molecular techniques.
   A total of 110,725 (70046+40679) samples were studied between 1998-2012 and enteroviruses were detected in 8% of these. Among these enteroviruses 241 PV were characterized as PV Sabin-like, except samples belong to an imported poliomyelitis case, all of which were characterised as vaccine derived PV type 2.
   The NPL has carried out the serotyping and the intratypic differentation of all the isolated PV in Spain of any syndrome. It is shown that wild PV has not circulated in our country during the 15 years studied and that has led to the signing of the Act of the "eradication of poliomyelitis in Spain" by WHO in 2001, and the "certification of the eradication of wild PV free for European countries on 21 June 2002.
   Currently only 3 countries have endemic transmission of wild PV (Pakistan, Afghanistan and Nigeria). Until a complete worldwide eradication, was achieved, Spain will actively continue to participate in the maintenance of the poliomyelitis eradication infrastructure by monitoring and vaccination as well as the wild PV containment plan to avoid the spread of wild PV.
C1 [Trallero, Gloria; Cabrerizo, Maria; Avellon, Ana; Red Labs Vigilancia Paralisis] Inst Salud Carlos III, Ctr Nacl Microbiol, Lab Nacl Poliovirus, Madrid, Spain.
RP Trallero, G (reprint author), Inst Salud Carlos III, Ctr Nacl Microbiol, Area Virol, Lab Nacl Poliovirus, Crta Majadahonda Pozuelo Km 2, Majadahonda 28220, Spain.
EM gtralle@isciii.es
NR 20
TC 0
Z9 0
PU MINISTERIO DE SANIDAD Y CONSUMO
PI MADRID
PA PASEO DEL PRADO 18-20, MADRID, 28071, SPAIN
SN 1135-5727
J9 REV ESP SALUD PUBLIC
JI Rev. Esp. Salud Publica
PD SEP-OCT
PY 2013
VL 87
IS 5
BP 471
EP 479
PG 9
WC Public, Environmental & Occupational Health
SC Public, Environmental & Occupational Health
GA 278TD
UT WOS:000328911700006
ER

PT J
AU Anchuela, OT
AF Tello Anchuela, Odorina
TI Current Phase of Control of Epidemiological Surveillance of
   Poliomyelitis in Spain
SO REVISTA ESPANOLA DE SALUD PUBLICA
LA Spanish
DT Article
DE Poliovirus; Poliomyelitis; Disease eradication; Poliovirus vaccine,
   oral; Poliovirus vaccine, inactivated; Health Planning; Public health
   surveillance
ID POLIOVIRUS
AB In Spain, the last case of indigenous wild virus poliomyelitis occurred in 1988. Since then cases detected by the surveillance system are either imported cases, cases associated with vaccine or OPV derivatives (VDPV). The Plan of Action required for Certificate of Achievement of polio eradication began in 1997. The activities were agreed with the regions and approved by the Inter-territorial Council of Health. The plan integrates epidemiological surveillance and laboratory activities.
   - Implement an effective surveillance system acute flaccid paralysis (AFP) in children under 15 years
   - Achieve and maintain high immunization coverage (95% in the primary series in children under 2 years old).
   - Environmental monitoring through surveillance of enteroviruses.
   In the implementation of the Plan in Spain have remained high vaccination coverage and concern to avoid susceptible bags in vulnerable populations.
   Surveillance System Acute Flaccid Paralysis in children under 15 years has been consistently evaluated by the quality indicators related to the sensitivity, timeliness (in reporting and sampling) and the indicators for epidemiological research and laboratory. The challenges of polio surveillance are introducing cases: imported polio caused by wild poliovirus, vaccine-derived poliovirus (VDPV) or poliovirus vaccine. Therefore, all activities should continue until a polio-free world.
C1 [Tello Anchuela, Odorina] Minist Econ & Competitividad, Inst Salud Carlos III, Ctr Nacl Epidemiol, Madrid, Spain.
RP Anchuela, OT (reprint author), Ctr Nacl Epidemiol, Avda Monforte de Lemos 5, Madrid 28071, Spain.
NR 15
TC 0
Z9 0
PU MINISTERIO DE SANIDAD Y CONSUMO
PI MADRID
PA PASEO DEL PRADO 18-20, MADRID, 28071, SPAIN
SN 1135-5727
J9 REV ESP SALUD PUBLIC
JI Rev. Esp. Salud Publica
PD SEP-OCT
PY 2013
VL 87
IS 5
BP 481
EP 496
PG 16
WC Public, Environmental & Occupational Health
SC Public, Environmental & Occupational Health
GA 278TD
UT WOS:000328911700007
ER

PT J
AU Garcia, FS
   Moreira, AP
   Soneira, MS
   Hernandez, SL
   Diaz-Sarmiento, MCS
   Gonzalez, IP
   Gomez, MIR
   Gonzalez, AP
   Rodriguez, AS
   Antunez, SR
   Jimenez, MT
   Cabanillas, GF
AF Salmeron Garcia, Francisco
   Portela Moreira, Agustin
   Soler Soneira, Marta
   Lopez Hernandez, Susana
   Somoza Diaz-Sarmiento, Maria Chamorro
   Perez Gonzalez, Isabel
   Rubio Gomez, Maria Isabel
   Perez Gonzalez, Alicia
   Sagredo Rodriguez, Ana
   Ruiz Antunez, Sol
   Timon Jimenez, Marcos
   Frutos Cabanillas, Gloria
TI Polio Vaccines, Eradication and Posteradication
SO REVISTA ESPANOLA DE SALUD PUBLICA
LA Spanish
DT Article
DE Poliovirus; Poliomyelitis; Polio vaccine, oral; Poliovirus vaccine,
   inactivated; Polio eradication
ID UNITED-STATES; CUTTER INCIDENT; POLIOMYELITIS; VACCINATION; VIRUS
AB Vaccination against polio generates herd immunity (both with the attenuated (OPV) and inactivated (IPV) vaccines) and this will allow the eradication of the disease. The OPV vaccine produces 2-4 polio cases per cohort of one million children and therefore IPV is used in countries that can afford its cost (about 15 times more expensive than OPV).
   In 1988 the World Health Assembly established the polio eradication goal as "interruption of wild poliovirus transmission." If the elimination of wild poliovirus were achieved, the use of OPV will produce annually between 250 and 500 cases of polio in the world. From 1999, it was clear the eradication would require ending of immunization with OPV.
   On the 25th of January, 2013 it is approved the plan for the eradication and containment of all polioviruses, wild or not, so that no child suffers paralytic poliomyelitis. The most important landmarks include the lack of wild polio cases after 2014, the introduction of at least one dose of IPV in all immunization programs and to cease the type 2 OPV vaccination by the end of 2016 and to stop the use of the oral bivalent vaccine in 2019. To achieve all this, a complex scientific work and economic solidarity will be required.
C1 [Salmeron Garcia, Francisco; Portela Moreira, Agustin; Soler Soneira, Marta; Lopez Hernandez, Susana; Somoza Diaz-Sarmiento, Maria Chamorro; Perez Gonzalez, Isabel; Rubio Gomez, Maria Isabel; Perez Gonzalez, Alicia; Sagredo Rodriguez, Ana; Ruiz Antunez, Sol; Timon Jimenez, Marcos; Frutos Cabanillas, Gloria] Agencia Espanola Medicamentos & Prod Sanitarios, Dept Medicamentos Uso Humano, Div Prod Biol & Biotecnol, Madrid 28022, Spain.
RP Garcia, FS (reprint author), Agencia Espanola Medicamentos & Prod Sanitarios, Dept Medicamentos Uso Humano, Comite Vacunas AEMPS, Calle Campezo 1,Edificio 8, Madrid 28022, Spain.
EM fsalmeron@aemps.es
NR 14
TC 0
Z9 0
PU MINISTERIO DE SANIDAD Y CONSUMO
PI MADRID
PA PASEO DEL PRADO 18-20, MADRID, 28071, SPAIN
SN 1135-5727
J9 REV ESP SALUD PUBLIC
JI Rev. Esp. Salud Publica
PD SEP-OCT
PY 2013
VL 87
IS 5
BP 497
EP 505
PG 9
WC Public, Environmental & Occupational Health
SC Public, Environmental & Occupational Health
GA 278TD
UT WOS:000328911700008
ER

PT J
AU Sanchez, AL
AF Limia Sanchez, Aurora
TI The Eradication of the Poliomyelitis in the European Region of the World
   Health Organization
SO REVISTA ESPANOLA DE SALUD PUBLICA
LA Spanish
DT Article
DE Poliovirus; Poliomyelitis; Polio vaccine, oral; Poliovirus vaccine,
   inactivated; Polio eradication; European Region of the World Health
   Organization
AB Poliomyelitis was considered an important event for the public health since the end of XIX century when this disease became epidemic. As soon as vaccines were available member states of the World Health Organization (WHO) in the European Region started to implement vaccination programmes against polio with an important impact in the incidence in this disease. In May 1988, the World Health Assembly resolution for the global eradication of poliomyelitis was adopted and the mechanisms to oversee the progress in the different WHO Regions were established.
   This article briefly reviews the history of polio in the WHO European Region, the process for certification and maintenance, the strategies for eradication and the current situation in the European Region and globally.
   The European Region was certified polio-free in 2002. Nevertheless, there are still three endemic countries in the world, some others use live attenuated vaccines as well as countries in the Horn of Africa are recently suffering the reintroduction of wild poliovirus. Considering these circumstances, the risk of reintroduction of poliovirus and the generation of outbreaks in the European Region exists, therefore high vaccination coverage against polio and good quality surveillance systems are needed to be guaranteed in every member state.
C1 Minist Sanidad Serv Sociales & Igualdad, Direcc Gen Salud Publ Calidad & Innovac, Subdirecc Promoc Salud & Epidemiol, Madrid 28071, Spain.
RP Sanchez, AL (reprint author), Minist Sanidad Serv Sociales & Igualdad, Direcc Gen Salud Publ Calidad & Innovac, Subdirecc Promoc Salud & Epidemiol, Paseo Prado 18-20, Madrid 28071, Spain.
EM alimia@msssi.es
NR 18
TC 0
Z9 0
PU MINISTERIO DE SANIDAD Y CONSUMO
PI MADRID
PA PASEO DEL PRADO 18-20, MADRID, 28071, SPAIN
SN 1135-5727
J9 REV ESP SALUD PUBLIC
JI Rev. Esp. Salud Publica
PD SEP-OCT
PY 2013
VL 87
IS 5
BP 507
EP 516
PG 10
WC Public, Environmental & Occupational Health
SC Public, Environmental & Occupational Health
GA 278TD
UT WOS:000328911700009
ER

PT J
AU Esteban, J
AF Esteban, Jesus
TI Polio paralytic. New Problems: Postpolio Syndrome
SO REVISTA ESPANOLA DE SALUD PUBLICA
LA English
DT Article
DE Poliovirus; Poliomyelitis; Polio vaccine, oral; Poliovirus vaccine,
   inactivated; Disease eradication; Postpoliomyelitis syndrome
ID MANAGEMENT
AB In 1875 M Raymond described a progressive muscle wasting and weakness in 3 individuals survivors of childhood acute poliomyelitis. Jean-Martin Charcot suggested that the initial injury should let these guys neurons more sensitive to develop posterior spinal diseases and new weakness was the result of overuse of the affected muscles. In 1979, after the publication of the description given by a 57 year old patient on motor difficulties that developed after suffering of polio in childhood, there was a very significant increase of comments of other individuals with similar symptoms, reaching wedged in the 80s the term of post-polio syndrome. The term is reserved for describing the development of new neurological symptoms, especially for the development of muscle weakness, muscle atrophy and new muscle fatigue not explained by other medical causes, and appear after more than 15 years of infection acute. Is estimated to affect 20 to 85% of individuals with a history of polio in childhood. In 2000 first described the diagnostic criteria. This syndrome determines a change in the functional abilities. Its pathogenesis is unknown, may be associated with aging. It could also be due to an inflammatory persistent or be influenced by genetic factors. There is no effective drug treatment, so I can only recommend symptomatic and moderate muscle training.
NR 11
TC 0
Z9 0
PU MINISTERIO DE SANIDAD Y CONSUMO
PI MADRID
PA PASEO DEL PRADO 18-20, MADRID, 28071, SPAIN
SN 1135-5727
J9 REV ESP SALUD PUBLIC
JI Rev. Esp. Salud Publica
PD SEP-OCT
PY 2013
VL 87
IS 5
BP 517
EP 522
PG 6
WC Public, Environmental & Occupational Health
SC Public, Environmental & Occupational Health
GA 278TD
UT WOS:000328911700010
ER

PT J
AU Gallardo, FP
   Clavel, LV
   Galan, JGY
AF Perez Gallardo, Florencio
   Valenciano Clavel, Luis
   Gabriel y Galan, Jesus
TI Results of the Spanish National Campaign of Oral Vaccination Polio
   1963-1964 (Virological and Epidemiological Study)
SO REVISTA ESPANOLA DE SALUD PUBLICA
LA Spanish
DT Article
DE Poliovirus; Poliomyelitis; Polio vaccine, oral; Poliovirus vaccine,
   inactivated; Polio eradication; Evaluation
AB Background. From the results of epidemiological studies in 1958 was decided to use oral vaccine Sabinl type. The aim of this work is to evaluate the impact of the national vaccination campaign of 1963 and 1964.
   Methods. The national campaign offering it to all Spanish children between two months and seven years. In the first phase of the national campaign was employed polio virus type 1 and 4,400,000 children were vaccinated, ie 95% of the target population. In the second phase was trivalent vaccine types 1, 2 and 3 and covered 4,680,000 children, representing 98.8 per 100.
   Results. In the first phase 26 polio cases occurred in vaccinated children, 18 had been produced by the virus type 3 and type 2. In phase 2 were confirmed virologically 27. From 1 June to 31 December 1964 14 cases were confirmed. 9 in unvaccinated people, 4 received a single dose of oral vaccine and one had received two doses of the campaign. From January 1 to October 1, 1965 were confirmed 18 cases, 8 children orally vaccinated and 7 had received only one dose of this vaccine, in 3 was unknown vaccination status. In children vaccinated with two doses of oral vaccine were 0 cases.
   Conclusion. The evolution of polio in our country changed radically since the introduction of oral polio vaccine. The annual numbers of cases dropped dramatically, disappearing completely seasonal rising incidence curve.
NR 10
TC 0
Z9 0
PU MINISTERIO DE SANIDAD Y CONSUMO
PI MADRID
PA PASEO DEL PRADO 18-20, MADRID, 28071, SPAIN
SN 1135-5727
J9 REV ESP SALUD PUBLIC
JI Rev. Esp. Salud Publica
PD SEP-OCT
PY 2013
VL 87
IS 5
BP 523
EP 540
PG 18
WC Public, Environmental & Occupational Health
SC Public, Environmental & Occupational Health
GA 278TD
UT WOS:000328911700011
ER

PT J
AU Mateen, FJ
   Bahl, S
   Khera, A
   Sutter, RW
AF Mateen, Farrah J.
   Bahl, Sunil
   Khera, Ajay
   Sutter, Roland W.
TI Detection of Diphtheritic Polyneuropathy by Acute Flaccid Paralysis
   Surveillance, India
SO EMERGING INFECTIOUS DISEASES
LA English
DT Article
ID GUILLAIN-BARRE-SYNDROME; POLYNEURITIS; RESURGENCE; ADULTS
AB Diphtheritic polyneuropathy is a vaccine-preventable illness caused by exotoxin-producing strains of Corynebacterium diphtheriae. We present a retrospective convenience case series of 15 children (6 girls) <15 years of age (mean age 5.2 years, case-fatality rate 53%, and 1 additional case-patient who was ventilator dependent at the time of last follow-up; median follow-up period 60 days) with signs and symptoms suggestive of diphtheritic polyneuropathy. All cases were identified through national acute flaccid paralysis surveillance, which was designed to detect poliomyelitis in India during 2002-2008. We also report data on detection of diphtheritic polyneuropathy compared with other causes of acute flaccid paralysis identified by this surveillance system.
C1 [Mateen, Farrah J.] Johns Hopkins Univ, Baltimore, MD USA.
   [Mateen, Farrah J.; Sutter, Roland W.] World Hlth Org, Geneva, Switzerland.
   [Bahl, Sunil] World Hlth Org, Natl Polio Surveillance Project, New Delhi, India.
   [Khera, Ajay] Minist Hlth & Family Welf, New Delhi, India.
RP Mateen, FJ (reprint author), Massachusetts Gen Hosp, Dept Neurol, 55 Fruit St,AC 720, Boston, MA 02114 USA.
EM fmateen@gmail.com
FU American Brain Foundation
FX F.J.M. was supported by a research fellowship from the American Brain
   Foundation.
NR 28
TC 1
Z9 1
PU CENTERS  DISEASE CONTROL
PI ATLANTA
PA 1600 CLIFTON RD, ATLANTA, GA 30333 USA
SN 1080-6040
EI 1080-6059
J9 EMERG INFECT DIS
JI Emerg. Infect. Dis
PD SEP
PY 2013
VL 19
IS 9
BP 1368
EP 1373
DI 10.3201/eid1909.130117
PG 6
WC Immunology; Infectious Diseases
SC Immunology; Infectious Diseases
GA 268MB
UT WOS:000328173800002
ER

PT J
AU Lopes, N
   Faccin-Galhardi, LC
   Espada, SF
   Pacheco, AC
   Ricardo, NMPS
   Linhares, REC
   Nozawa, C
AF Lopes, Nayara
   Faccin-Galhardi, Ligia Carla
   Espada, Samantha Fernandes
   Pacheco, Arcelina Cunha
   Pontes Silva Ricardo, Nagila Maria
   Carvalho Linhares, Rosa Elisa
   Nozawa, Carlos
TI Sulfated polysaccharide of Caesalpinia ferrea inhibits herpes simplex
   virus and poliovirus
SO INTERNATIONAL JOURNAL OF BIOLOGICAL MACROMOLECULES
LA English
DT Article
DE Antiviral; Caesalpinia ferrea; Sulfated polysaccharide; Herpesvirus;
   Poliovirus
ID IN-VITRO; ANTIVIRAL ACTIVITY; ANTIMICROBIAL ACTIVITY;
   AGARICUS-BRASILIENSIS; NERVOUS-SYSTEM; TYPE-1; ENCEPHALITIS;
   GALACTOMANNANS; INFECTIONS; ACYCLOVIR
AB Herpes simplex virus (HSV) is one of the most regular human pathogens, being a public health problem, and causal agent of several diseases. Poliovirus (PV) is an enteric virus and about 1% of infected individuals develop paralytic poliomyelitis due to viral invasion of the central nervous system and destruction of motor neurons. This work evaluated the activity of a sulfated polysaccharide of Caesalpinia ferrea (SPLCf) in HSV and PV replication. The antiviral effect of SPLCf at varying concentrations was tested by plague assay under several protocols, such as time-of-addition, adsorption and penetration inhibition and virucidal. Syntheses of viral protein and nucleic acid were also monitored by the immunofluorescence assay and PCR. The SPLCf inhibited virus adsorption and steps after penetration, and inhibited the synthesis of viral protein. Virucidal effect was also shown and nucleic acid synthesis was concurrent with positive results. Our findings suggested that the substance with low toxicity represent a potential viral inhibitor. (C) 2013 Elsevier B.V. All rights reserved.
C1 [Lopes, Nayara; Faccin-Galhardi, Ligia Carla; Espada, Samantha Fernandes; Carvalho Linhares, Rosa Elisa; Nozawa, Carlos] Univ Estadual Londrina, CCB, Dept Microbiol, BR-86051990 Londrina, Parana, Brazil.
   [Pacheco, Arcelina Cunha; Pontes Silva Ricardo, Nagila Maria] Univ Fed Ceara, Dept Quim Organ & Inorgan, BR-60020181 Fortaleza, Ceara, Brazil.
RP Nozawa, C (reprint author), Univ Estadual Londrina, CCB, Dept Microbiol, BR-86051990 Londrina, Parana, Brazil.
EM cnoz@uel.br
RI Nanobiosimes, Inct/K-2263-2013
FU CNPq; CAPES; Fundacao Araucaria
FX This work is part of N. Lopes M.Sc. manuscript and the authors wish to
   thank to CNPq, CAPES and Fundacao Araucaria for financial support.
NR 52
TC 0
Z9 0
PU ELSEVIER SCIENCE BV
PI AMSTERDAM
PA PO BOX 211, 1000 AE AMSTERDAM, NETHERLANDS
SN 0141-8130
J9 INT J BIOL MACROMOL
JI Int. J. Biol. Macromol.
PD SEP
PY 2013
VL 60
BP 93
EP 99
DI 10.1016/j.ijbiomac.2013.05.015
PG 7
WC Biochemistry & Molecular Biology
SC Biochemistry & Molecular Biology
GA 223WJ
UT WOS:000324842900013
ER

PT J
AU Laurenti, R
   Di Nubila, HBV
   Quadros, AAJ
   Conde, MTRP
   Oliveira, ASB
AF Laurenti, Ruy
   Ventura Di Nubila, Heloisa Brunow
   Joviniano Quadros, Abrahao Augusto
   Reis Pessoa Conde, Monica Tilli
   Bulle Oliveira, Acary Souza
TI The International Classification of Diseases, the Family of
   International Classifications, The ICD-11, and Post-Polio Syndrome
SO ARQUIVOS DE NEURO-PSIQUIATRIA
LA Portuguese
DT Article
DE International Classification of Diseases; Family of International
   Classifications; post-poliomyelitis syndrome
ID HEALTH
AB The first international Classification of Diseases (ICD) was approved in 1893 and since then it has been periodically reviewed. The last, 10th revision (ICD-10), was approved in 1989:Since 1989, it was possible to update from ICD revisions, which did not happen before. The next revision (ICD-11) would probably be published in 2015. In 1989, mechanisms were established to update ICD-10, through the creation of the Morbidity Reference Group (MbRG) in 1997 and the Update and Revision Committee (U RC) in 2000. The Morbidity Reference Group (MbRG) was created in 2007 to discuss in more detail the issues to update morbidity. A specific code in ICD was not included in the revision of ICD-10 in 1989 for the post-polio syndrome (PPS). However, the ICD new code G14 for PPS was included in ICD-10 since 2010.
C1 [Laurenti, Ruy; Ventura Di Nubila, Heloisa Brunow] Univ Sao Paulo, Fac Saude Publ, Dept Epidemiol, Ctr Colaborador OMS Familia Classificacoes Int, BR-01255 Sao Paulo, Brazil.
   [Joviniano Quadros, Abrahao Augusto; Bulle Oliveira, Acary Souza] Univ Fed Sao Paulo, Escola Paulista Med UNIFESP EPM, Dept Neurol & Neurocirurgia, Setor Invest Doencas Neuromusculares, Sao Paulo, Brazil.
   [Joviniano Quadros, Abrahao Augusto] Ctr Univ Adventista Sao Paulo UNASP SP, Sao Paulo, Brazil.
   [Reis Pessoa Conde, Monica Tilli] Secretaria Municipal Saude Municipio Sao Paulo, Ctr Controle Doencas Coordenacao Vigilancia Saude, Sao Paulo, Brazil.
RP Oliveira, ASB (reprint author), Univ Fed Sao Paulo, Dept Neurol Neurocirurgia, Rua Botucatu 740, BR-04023900 Sao Paulo, Brazil.
EM acary.nunesp@gmai.com
NR 25
TC 0
Z9 0
PU ASSOC ARQUIVOS NEURO- PSIQUIATRIA
PI SAO PAULO SP
PA PR AMADEU AMARAL 47/33, 01327-010 SAO PAULO SP, BRAZIL
SN 0004-282X
J9 ARQ NEURO-PSIQUIAT
JI Arq. Neuro-Psiquiatr.
PD SEP
PY 2013
VL 71
IS 9A
BP III
EP X
PG 8
WC Neurosciences; Psychiatry
SC Neurosciences & Neurology; Psychiatry
GA 220RM
UT WOS:000324604600016
ER

PT J
AU Harris, KG
   Coyne, CB
AF Harris, Katharine G.
   Coyne, Carolyn B.
TI Enter at your own risk: How enteroviruses navigate the dangerous world
   of pattern recognition receptor signaling
SO CYTOKINE
LA English
DT Article
DE Enterovirus; Type I IFN; Toll-like receptor; RIG-I-like receptor
ID DOUBLE-STRANDED-RNA; TOLL-LIKE RECEPTOR-3; ANTIVIRAL INNATE IMMUNITY;
   INDUCIBLE GENE-I; NF-KAPPA-B; BACTERIAL MURAMYL DIPEPTIDE; EARLY VIRAL
   REPLICATION; CENTRAL-NERVOUS-SYSTEM; RIG-I; HELICASE LGP2
AB Enteroviruses are the most common human viral pathogens worldwide. This genus of small, non-enveloped, single stranded RNA viruses includes coxsackievirus, rhinovirus, echovirus, and poliovirus species. Infection with these viruses can induce mild symptoms that resemble the common cold, but can also be associated with more severe syndromes such as poliomyelitis, neurological diseases including aseptic meningitis and encephalitis, myocarditis, and the onset of type I diabetes. In humans, polarized epithelial cells lining the respiratory and/or digestive tracts represent the initial sites of infection by enteroviruses. Control of infection in the host is initiated through the engagement of a variety of pattern recognition receptors (PRRs). PRRs act as the sentinels of the innate immune system and serve to alert the host to the presence of a viral invader. This review assembles the available data annotating the role of PRRs in the response to enteroviral infection as well as the myriad ways by which enteroviruses both interrupt and manipulate PRR signaling to enhance their own replication, thereby inducing human disease. (C) 2013 Elsevier Ltd. All rights reserved.
C1 [Harris, Katharine G.; Coyne, Carolyn B.] Univ Pittsburgh, Sch Med, Dept Microbiol & Mol Genet, Pittsburgh, PA 15219 USA.
RP Coyne, CB (reprint author), Univ Pittsburgh, Sch Med, Dept Microbiol & Mol Genet, 427 Bridgeside Point 2,450 Technol Dr, Pittsburgh, PA 15219 USA.
EM kgh9@pitt.edu; coynec2@pitt.edu
FU NIH [R01-AI081759, T32-AI-049820]; Burroughs Wellcome Investigators in
   the Pathogenesis of Infectious Disease Award
FX We wish to thank Dr. Saumendra Sarkar (University of Pittsburgh) for
   helpful discussions. We apologize to any colleagues whose work we may
   have neglected to cite due to space limitations. Our work on the
   interplay between EVs and the innate immune system is supported by the
   NIH R01-AI081759 (C.B.C.) and T32-AI-049820 (K.H.). In addition, C.B.C.
   is a recipient of the Burroughs Wellcome Investigators in the
   Pathogenesis of Infectious Disease Award.
NR 114
TC 2
Z9 2
PU ACADEMIC PRESS LTD- ELSEVIER SCIENCE LTD
PI LONDON
PA 24-28 OVAL RD, LONDON NW1 7DX, ENGLAND
SN 1043-4666
J9 CYTOKINE
JI Cytokine
PD SEP
PY 2013
VL 63
IS 3
SI SI
BP 230
EP 236
DI 10.1016/j.cyto.2013.05.007
PG 7
WC Biochemistry & Molecular Biology; Cell Biology; Immunology
SC Biochemistry & Molecular Biology; Cell Biology; Immunology
GA 212WO
UT WOS:000324013700003
ER

PT J
AU Blumberg, S
   Lloyd-Smith, JO
AF Blumberg, S.
   Lloyd-Smith, J. O.
TI Comparing methods for estimating R-0 from the size distribution of
   subcritical transmission chains
SO EPIDEMICS
LA English
DT Article
DE Stuttering chain; Basic reproductive number; Transmission heterogeneity;
   Imperfect observation; Measles
ID INFECTIOUS-DISEASES; BRANCHING-PROCESSES; MEASLES ELIMINATION;
   UNITED-STATES; SURVEILLANCE; VACCINATION; EMERGENCE; OUTBREAKS;
   POLIOMYELITIS; IMMUNIZATION
AB Many diseases exhibit subcritical transmission (i.e. 0 < R-0 < 1) so that infections occur as self-limited 'stuttering chains'. Given an ensemble of stuttering chains, information about the number of cases in each chain can be used to infer R-0, which is of crucial importance for monitoring the risk that a disease will emerge to establish endemic circulation. However, the challenge of imperfect case detection has led authors to adopt a variety of work-around measures when inferring R-0, such as discarding data on isolated cases or aggregating intermediate-sized chains together. Each of these methods has the potential to introduce bias, but a quantitative comparison of these approaches has not been reported. By adapting a model based on a negative binomial offspring distribution that permits a variable degree of transmission heterogeneity, we present a unified analysis of existing R-0 estimation methods. Simulation studies show that the degree of transmission heterogeneity, when improperly modeled, can significantly impact the bias of R-0 estimation methods designed for imperfect observation. These studies also highlight the importance of isolated cases in assessing whether an estimation technique is consistent with observed data. Analysis of data from measles outbreaks shows that likelihood scores are highest for models that allow a flexible degree of transmission heterogeneity. Aggregating intermediate sized chains often has similar performance to analyzing a complete chain size distribution. However, truncating isolated cases is beneficial only when surveillance systems clearly favor full observation of large chains but not small chains. Meanwhile, if data on the type and proportion of cases that are unobserved were known, we demonstrate that maximum likelihood inference of R-0 could be adjusted accordingly. This motivates the need for future empirical and theoretical work to quantify observation error and incorporate relevant mechanisms into stuttering chain models used to estimate transmission parameters. (C) 2013 Elsevier B.V. All rights reserved.
C1 [Blumberg, S.; Lloyd-Smith, J. O.] NIH, Fogarty Int Ctr, Bethesda, MD 20892 USA.
   [Blumberg, S.; Lloyd-Smith, J. O.] Univ Calif Los Angeles, Dept Ecol & Evolutionary Biol, Los Angeles, CA USA.
   [Blumberg, S.] Univ Calif San Francisco, Francis I Proctor Fdn, San Francisco, CA 94143 USA.
RP Blumberg, S (reprint author), Univ Calif San Francisco, Francis I Proctor Fdn, 95 Kirkham St, San Francisco, CA 94143 USA.
EM blumberg.seth@gmail.com; jlloydsmith@ucla.edu
FU RAPIDD program of the Science and Technology Directorate, Department of
   Homeland Security; Fogarty International Center, National Institutes of
   Health; National Science Foundation [EF-0928690, PHY05-51164]; National
   Institute of Health MIDAS program (Modeling Infectious Disease Agent
   Study) [NIH NIGMS 1-U01-GM087728]; De Logi Chair in Biological Sciences
FX Feedback provided by anonymous reviewers lead to substantial
   improvements of this manuscript. Financial support was provided by the
   RAPIDD program of the Science and Technology Directorate, Department of
   Homeland Security, the Fogarty International Center, National Institutes
   of Health, and by the National Science Foundation under grants
   EF-0928690 and PHY05-51164. SB is also grateful to the National
   Institute of Health MIDAS program (Modeling Infectious Disease Agent
   Study, grant number NIH NIGMS 1-U01-GM087728). JLS is also grateful for
   the support of the De Logi Chair in Biological Sciences.
NR 33
TC 1
Z9 1
PU ELSEVIER SCIENCE BV
PI AMSTERDAM
PA PO BOX 211, 1000 AE AMSTERDAM, NETHERLANDS
SN 1755-4365
J9 EPIDEMICS-NETH
JI Epidemics
PD SEP
PY 2013
VL 5
IS 3
BP 131
EP 145
DI 10.1016/j.epidem.2013.05.002
PG 15
WC Infectious Diseases
SC Infectious Diseases
GA 213ZX
UT WOS:000324100600002
ER

PT J
AU Gidado, SO
   Nguku, PM
   Ohuabunwo, CJ
   Waziri, NE
   Etsano, A
   Mahmud, MZ
   Shuaib, FM
   Korir, CK
   Mkanda, P
   Bloland, PB
   Esapa, LE
   Kaplan, BC
   Mahoney, FJ
   Mast, EE
   Mba-Jonas, ACN
   Ogbuanu, IU
   Ruiz, AG
   Wassilak, SG
   Wiesen, ES
AF Gidado, Saheed O.
   Nguku, Patrick M.
   Ohuabunwo, Chima J.
   Waziri, Ndadilnasiya E.
   Etsano, Andrew
   Mahmud, Mustapha Z.
   Shuaib, Faisal M.
   Korir, Charles K.
   Mkanda, Pascal
   Bloland, Peter B.
   Esapa, Lisa E.
   Kaplan, Brian C.
   Mahoney, Frank J.
   Mast, Eric E.
   Mba-Jonas, Adamma C. N.
   Ogbuanu, Ikechukwu U.
   Ruiz, Alicia G.
   Wassilak, Steve G.
   Wiesen, Eric S.
TI Polio Field Census and Vaccination of Underserved Populations - Northern
   Nigeria, 2012-2013
SO MMWR-MORBIDITY AND MORTALITY WEEKLY REPORT
LA English
DT Article
ID POLIOMYELITIS ERADICATION; PROGRESS
C1 [Bloland, Peter B.; Esapa, Lisa E.; Kaplan, Brian C.; Mahoney, Frank J.; Mast, Eric E.; Mba-Jonas, Adamma C. N.; Ogbuanu, Ikechukwu U.; Ruiz, Alicia G.; Wassilak, Steve G.; Wiesen, Eric S.] CDC, Global Immunizat Div, Ctr Global Hlth, Atlanta, GA 30333 USA.
RP Mba-Jonas, ACN (reprint author), CDC, Global Immunizat Div, Ctr Global Hlth, Atlanta, GA 30333 USA.
EM Adamma.mba-jonas@fda.hhs.gov; iogbuanu@cdc.gov
NR 6
TC 0
Z9 0
PU CENTER DISEASE CONTROL & PREVENTION
PI ATLANTA
PA MAILSTOP E-90, ATLANTA, GA 30333 USA
SN 0149-2195
J9 MMWR-MORBID MORTAL W
JI MMWR-Morb. Mortal. Wkly. Rep.
PD AUG 23
PY 2013
VL 62
IS 33
BP 663
EP 665
PG 3
WC Public, Environmental & Occupational Health
SC Public, Environmental & Occupational Health
GA 204SH
UT WOS:000323388700003
ER

PT J
AU Troy, SB
   Musingwini, G
   Halpern, MS
   Huang, CH
   Stranix-Chibanda, L
   Kouiavskaia, D
   Shetty, AK
   Chumakov, K
   Nathoo, K
   Maldonado, YA
AF Troy, Stephanie B.
   Musingwini, Georgina
   Halpern, Meira S.
   Huang, ChunHong
   Stranix-Chibanda, Lynda
   Kouiavskaia, Diana
   Shetty, Avinash K.
   Chumakov, Konstantin
   Nathoo, Kusum
   Maldonado, Yvonne A.
TI Vaccine Poliovirus Shedding and Immune Response to Oral Polio Vaccine in
   HIV-Infected and -Uninfected Zimbabwean Infants
SO JOURNAL OF INFECTIOUS DISEASES
LA English
DT Article
DE polio; OPV; shedding; immunity; HIV; infants; vaccine; VDPV
ID IMMUNODEFICIENT CHILDREN; ENTEROVIRUS EXCRETION; SOUTH-AFRICA;
   ERADICATION; WORLDWIDE; STOOL
AB Background. With prolonged replication, attenuated polioviruses used in oral polio vaccine (OPV) can mutate into vaccine-derived poliovirus (VDPV) and cause poliomyelitis outbreaks. Individuals with primary humoral immunodeficiencies can become chronically infected with vaccine poliovirus, allowing it to mutate into immunodeficiency-associated VDPV (iVDPV). It is unclear if children perinatally infected with the human immunodeficiency virus (HIV), who have humoral as well as cellular immunodeficiencies, might be sources of iVDPV.
   Methods. We conducted a prospective study collecting stool and blood samples at multiple time points from Zimbabwean infants receiving OPV according to the national schedule. Nucleic acid extracted from stool was analyzed by real-time polymerase chain reaction for OPV serotypes.
   Results. We analyzed 825 stool samples: 285 samples from 92 HIV-infected children and 540 from 251 HIV-uninfected children. Poliovirus shedding was similar after 0-2 OPV doses but significantly higher in the HIV-infected versus uninfected children after >= 3 OPV doses, particularly within 42 days of an OPV dose, independent of seroconversion status. HIV infection was not associated with prolonged or persistent poliovirus shedding. HIV infection was associated with significantly lower polio seroconversion rates.
   Conclusions. HIV infection is associated with decreased mucosal and humoral immune responses to OPV but not the prolonged viral shedding required to form iVDPV.
C1 [Troy, Stephanie B.] Eastern Virginia Med Sch, Div Infect Dis, Dept Internal Med, Norfolk, VA 23507 USA.
   [Musingwini, Georgina; Stranix-Chibanda, Lynda; Shetty, Avinash K.; Maldonado, Yvonne A.] Univ Zimbabwe, Dept Community Med, Zimbabwe AIDS Prevent Project, Harare, Zimbabwe.
   [Stranix-Chibanda, Lynda; Nathoo, Kusum] Univ Zimbabwe, Dept Paediat & Child Hlth, Coll Hlth Sci, Harare, Zimbabwe.
   [Halpern, Meira S.; Huang, ChunHong; Maldonado, Yvonne A.] Stanford Univ, Sch Med, Div Pediat Infect Dis, Stanford, CA 94305 USA.
   [Kouiavskaia, Diana; Chumakov, Konstantin] US FDA, Ctr Drug Evaluat & Res, Rockville, MD 20857 USA.
   [Shetty, Avinash K.] Wake Forest Univ, Bowman Gray Sch Med, Div Pediat Infect Dis, Winston Salem, NC USA.
RP Troy, SB (reprint author), Eastern Virginia Med Sch, 825 Fairfax Ave,Ste 572, Norfolk, VA 23507 USA.
EM troysb@evms.edu
FU United States National Institutes of Health [NIH R01 AI068577]
FX This study was funded by the United States National Institutes of Health
   (NIH R01 AI068577 to Y. A. M.).
NR 27
TC 1
Z9 1
PU OXFORD UNIV PRESS INC
PI CARY
PA JOURNALS DEPT, 2001 EVANS RD, CARY, NC 27513 USA
SN 0022-1899
J9 J INFECT DIS
JI J. Infect. Dis.
PD AUG 15
PY 2013
VL 208
IS 4
BP 672
EP 678
DI 10.1093/infdis/jit208
PG 7
WC Immunology; Infectious Diseases; Microbiology
SC Immunology; Infectious Diseases; Microbiology
GA 191KO
UT WOS:000322412100017
ER

PT J
AU Soonawala, D
   Verdijk, P
   Wijmenga-Monsuur, AJ
   Boog, CJ
   Koedam, P
   Visser, LG
   Rots, NY
AF Soonawala, Darius
   Verdijk, Pauline
   Wijmenga-Monsuur, Alienke J.
   Boog, Claire J.
   Koedam, Patrick
   Visser, Leo G.
   Rots, Nynke Y.
TI Intradermal fractional booster dose of inactivated poliomyelitis vaccine
   with a jet injector in healthy adults
SO VACCINE
LA English
DT Article
DE Polio; Vaccination; Intradermal; Needle-free; Jet injector
ID POLIOVIRUS VACCINE; PARALYTIC POLIOMYELITIS; CLINICAL-TRIAL; NEEDLE;
   IMMUNOGENICITY; IMMUNITY; INDIA; IPV
AB For global eradication of poliomyelitis, inactivated poliovirus vaccine (IPV) needs to become available in all countries. Using fractional-doses (reduced-doses) may impact affordability and optimize the utilization of the production capacity. Intradermal administration has the potential to lower the dose without reducing immunogenicity. A needle-free jet injector may be a reliable way to administer vaccines intradermally. The primary objective of this randomized controlled trial was to compare the immunogenicity and tolerability of fractional-dose intradermal IPV (Netherlands Vaccine Institute, NVI) booster vaccination administered with a jet injector (PharmaJet) to full-dose and fractional-dose intramuscular vaccination with a needle and syringe. Immunogenicity was assessed by comparing the differences in the post-vaccination log(2) geometric mean concentrations of neutralizing antibodies (GMC) between the study groups. A total of 125 Dutch adult volunteers with a well-documented vaccination history were randomized to one of four groups: full-dose intramuscular needle (IM-NS-0.5), full-dose intramuscular jet injector (IM-JI-0.5), 1/5th dose intramuscular needle (IM-NS-0.1), 1/5th dose intradermal jet injector (ID-JI-0.1). Vaccination with the JI was less painful (87% no pain) than vaccination with a NS (60% no pain), but caused more transient erythema (11 85%, NS 24%) and swelling (11 50%, NS 5%). Intradermal vaccination caused less vaccination site soreness (ID 16%, IM 52%). At baseline all subjects had seroprotective antibody concentrations. After 28 days, GMC were slightly lower in the ID-JI-0.1 group than in the reference group (IM-NS-0.5). The differences were not statistically significant, but the stringent non-inferiority criterion (i.e. a difference of 1 serum dilution in the microneutralization assay) was not met. After one year, differences in GMC were no longer apparent. In contrast, intramuscular vaccination with a fractional dose administered with a needle (IM-NS-0.1) was statistically inferior to full-dose intramuscular vaccination. This shows that intradermal but not intramuscular delivery of fractional-dose IPV may be sufficient for routine polio vaccination. (C) 2013 Elsevier Ltd. All rights reserved.
C1 [Soonawala, Darius; Visser, Leo G.] Leiden Univ Med Ctr, Dept Infect Dis, NL-2300 RC Leiden, Netherlands.
   [Verdijk, Pauline; Wijmenga-Monsuur, Alienke J.; Boog, Claire J.; Rots, Nynke Y.] RIVM, Vaccinol Unit, NL-3720 BA Bilthoven, Netherlands.
   [Verdijk, Pauline; Boog, Claire J.] Intravacc, NL-3720 AL Bilthoven, Netherlands.
   [Koedam, Patrick] Netherlands Vaccine Inst, NL-3720 BA Bilthoven, Netherlands.
RP Soonawala, D (reprint author), Leiden Univ Med Ctr, Dept Infect Dis, Bldg 1,C5-P,POB 9600, NL-2300 RC Leiden, Netherlands.
EM d.soonawala@lumc.nl
NR 24
TC 0
Z9 0
PU ELSEVIER SCI LTD
PI OXFORD
PA THE BOULEVARD, LANGFORD LANE, KIDLINGTON, OXFORD OX5 1GB, OXON, ENGLAND
SN 0264-410X
J9 VACCINE
JI Vaccine
PD AUG 12
PY 2013
VL 31
IS 36
BP 3688
EP 3694
DI 10.1016/j.vaccine.2013.05.104
PG 7
WC Immunology; Medicine, Research & Experimental
SC Immunology; Research & Experimental Medicine
GA 204YT
UT WOS:000323407900011
ER

PT J
AU Grassly, NC
AF Grassly, Nicholas C.
TI The final stages of the global eradication of poliomyelitis
SO PHILOSOPHICAL TRANSACTIONS OF THE ROYAL SOCIETY B-BIOLOGICAL SCIENCES
LA English
DT Review
DE poliovirus; poliomyelitis; polio; eradication; vaccine; public health
ID VACCINE-DERIVED POLIOVIRUS; PARALYTIC POLIOMYELITIS; WILD POLIOVIRUS;
   ENVIRONMENTAL SURVEILLANCE; CONTROLLED-TRIAL; TYPE-1 POLIOVIRUS; MASS
   IMMUNIZATION; WASTE-WATER; LIVE VIRUS; SEWAGE
AB The global incidence of poliomyelitis has dropped by more than 99 per cent since the governments of the world committed to eradication in 1988. One of the three serotypes of wild poliovirus has been eradicated and the remaining two serotypes are limited to just a small number of endemic regions. However, the Global Polio Eradication Initiative (GPEI) has faced a number of challenges in eradicating the last 1 per cent of wild-virus transmission. The polio endgame has also been complicated by the recognition that vaccination with the oral poliovirus vaccine (OPV) must eventually cease because of the risk of outbreaks of vaccine-derived polioviruses. I describe the major challenges to wild poliovirus eradication, focusing on the poor immunogenicity of OPV in lower-income countries, the inherent limitations to the sensitivity and specificity of surveillance, the international spread of poliovirus and resulting outbreaks, and the potential significance of waning intestinal immunity induced by OPV. I then focus on the challenges to eradicating all polioviruses, the problem of vaccine-derived polioviruses and the risk of wild-type or vaccine-derived poliovirus re-emergence after the cessation of oral vaccination. I document the role of research in the GPEI's response to these challenges and ultimately the feasibility of achieving a world without poliomyelitis.
C1 Univ London Imperial Coll Sci Technol & Med, Dept Infect Dis Epidemiol, London W2 1PG, England.
RP Grassly, NC (reprint author), Univ London Imperial Coll Sci Technol & Med, Dept Infect Dis Epidemiol, Norfolk Pl, London W2 1PG, England.
EM n.grassly@imperial.ac.uk
FU Royal Society, Medical Research Council; WHO; Bill and Melinda Gates
   Foundation
FX The author is funded by the Royal Society, Medical Research Council, the
   WHO and the Bill and Melinda Gates Foundation. He would like to
   acknowledge the scientists, doctors, philanthropists and public health
   workers involved in polio eradication for their dedication and
   determination to achieve a polio-free world.
NR 132
TC 7
Z9 8
PU ROYAL SOC
PI LONDON
PA 6-9 CARLTON HOUSE TERRACE, LONDON SW1Y 5AG, ENGLAND
SN 0962-8436
J9 PHILOS T R SOC B
JI Philos. Trans. R. Soc. B-Biol. Sci.
PD AUG 5
PY 2013
VL 368
IS 1623
SI SI
AR 20120140
DI 10.1098/rstb.2012.0140
PG 14
WC Biology
SC Life Sciences & Biomedicine - Other Topics
GA 173XC
UT WOS:000321114700003
ER

PT J
AU Henderson, DA
   Klepac, P
AF Henderson, D. A.
   Klepac, Petra
TI Lessons from the eradication of smallpox: an interview with D. A.
   Henderson
SO PHILOSOPHICAL TRANSACTIONS OF THE ROYAL SOCIETY B-BIOLOGICAL SCIENCES
LA English
DT Editorial Material
DE smallpox; disease eradication; interview; poliomyelitis; guinea worm
ID VACCINE-DERIVED POLIOVIRUS; POLIOMYELITIS; PROSPECTS; EXCRETION; AMERICA
AB It has been more than 35 years since the last naturally occurring case of smallpox. Sufficient time has passed to allow an objective overview of what were the key factors in the success of the eradication effort and what lessons smallpox can offer to other campaigns. Professor D. A. Henderson headed the international effort to eradicate smallpox. Here, we present a summary of D. A. Henderson's perspectives on the eradication of smallpox. This text is based upon the Unither Baruch Blumberg Lecture, delivered by D. A. Henderson at the University of Oxford in November 2012 and upon conversations and correspondence with Professor Henderson.
C1 [Henderson, D. A.] Univ Pittsburgh, Med Ctr, Ctr Hlth Secur, Baltimore, MD 21202 USA.
   [Henderson, D. A.] Johns Hopkins Bloomberg Sch Publ Hlth, Baltimore, MD USA.
   [Klepac, Petra] Univ Cambridge, Dept Appl Math & Theoret Phys, Cambridge CB3 0WA, England.
RP Henderson, DA (reprint author), Univ Pittsburgh, Med Ctr, Ctr Hlth Secur, Baltimore, MD 21202 USA.
EM dahzero@aol.com
NR 32
TC 2
Z9 3
PU ROYAL SOC
PI LONDON
PA 6-9 CARLTON HOUSE TERRACE, LONDON SW1Y 5AG, ENGLAND
SN 0962-8436
J9 PHILOS T R SOC B
JI Philos. Trans. R. Soc. B-Biol. Sci.
PD AUG 5
PY 2013
VL 368
IS 1623
SI SI
DI 10.1098/rstb.2013.0113
PG 7
WC Biology
SC Life Sciences & Biomedicine - Other Topics
GA 173XC
UT WOS:000321114700015
ER

PT J
AU Saint-Victor, DS
   Omer, SB
AF Saint-Victor, Diane S.
   Omer, Saad B.
TI Vaccine refusal and the endgame: walking the last mile first
SO PHILOSOPHICAL TRANSACTIONS OF THE ROYAL SOCIETY B-BIOLOGICAL SCIENCES
LA English
DT Review
DE disease eradication; vaccine refusal; polio; measles
ID POLIOMYELITIS OUTBREAK; AUTISM CONTROVERSY; MEASLES OUTBREAK; MEDIA
   COVERAGE; UNITED-STATES; MMR VACCINE; IMMUNIZATION; COMMUNICATION;
   ERADICATION; PARENTS
AB As multiple papers within this special issue illustrate, the dynamics of disease eradication are different from disease control. When it comes to disease eradication, 'the last mile is longest'. For social and ecological reasons such as vaccine refusal, further ending incidence of a disease when it has reached low levels is frequently complex. Issues of non-compliance within a target population often influence the outcome of disease eradication efforts. Past eradication efforts confronted such obstacles towards the tail end of the campaign, when disease incidence was lowest. This article provides a comparison of noncompliance within polio, measles and smallpox campaigns, demonstrating the tendency of vaccine refusal to rise as disease incidence falls. In order to overcome one of the most intractable challenges to eradication, future disease eradication efforts must prioritize vaccine refusal from the start, i.e. 'walk the last mile first'.
C1 [Saint-Victor, Diane S.; Omer, Saad B.] Rollins Sch Publ Hlth, Hubert Dept Global Hlth, Atlanta, GA 30322 USA.
RP Omer, SB (reprint author), Rollins Sch Publ Hlth, Hubert Dept Global Hlth, 1518 Clifton Rd NE,Room 7017, Atlanta, GA 30322 USA.
EM somer@emory.edy
FU Emory University Rollins School of Public Health; Emory Vaccine Center
FX The authors would like to thank Emory University Rollins School of
   Public Health and the Emory Vaccine Center for their support.
NR 71
TC 3
Z9 3
PU ROYAL SOC
PI LONDON
PA 6-9 CARLTON HOUSE TERRACE, LONDON SW1Y 5AG, ENGLAND
SN 0962-8436
J9 PHILOS T R SOC B
JI Philos. Trans. R. Soc. B-Biol. Sci.
PD AUG 5
PY 2013
VL 368
IS 1623
SI SI
DI 10.1098/rstb.2012.0148
PG 9
WC Biology
SC Life Sciences & Biomedicine - Other Topics
GA 173XC
UT WOS:000321114700011
ER

PT J
AU Mohanty, MC
   Deshpande, JM
AF Mohanty, Madhu C.
   Deshpande, Jagadish M.
TI Differential induction of Toll-like receptors & type 1 interferons by
   Sabin attenuated & wild type 1 polioviruses in human neuronal cells
SO INDIAN JOURNAL OF MEDICAL RESEARCH
LA English
DT Article
DE Innate immune response; interferons; poliomyelitis; RLRs; Sabin
   attenuated virus; TLRs
ID INNATE IMMUNE-RESPONSES; CENTRAL-NERVOUS-SYSTEM; NILE-VIRUS-INFECTION;
   TRANSGENIC MICE; TISSUE TROPISM; REPLICATION; EXPRESSION
AB Background & objectives: Polioviruses are the causative agent of paralytic poliomyelitis. Attenuated polioviruses (Sabin oral poliovirus vaccine strains) do not replicate efficiently in neurons as compared to the wild type polioviruses and therefore do not cause disease. This study was aimed to investigate the differential host immune response to wild type 1 poliovirus (wild PV) and Sabin attenuated type 1 poliovirus (Sabin PV) in cultured human neuronal cells.
   Methods: By using flow cytometry and real time PCR methods we examined host innate immune responses and compared the role of toll like receptors (TLRs) and cytoplasmic RNA helicases in cultured human neuronal cells (SK-N-SH) infected with Sabin PV and wild PV.
   Results: Human neuronal cells expressed very low levels of TLRs constitutively. Sabin PV infection induced significantly higher expression of TLR3, TLR7 and melanoma differentiation-associated protein-5 (MDA-5) m-RNA in neuronal cells at the beginning of infection (up to 4 h) as compared to wild PV. Further, Sabin PV also induced the expression of interferon alpha/beta at early time point of infection. The induced expression of IFN alpha/beta gene by Sabin PV in neuronal cells could be suppressed by inhibiting TLR7.
   Interpretation & conclusions: Neuronal cell innate immune response to Sabin and wild polioviruses differ significantly for TLR3, TLR7, MDA5 and type 1 interferons. Effects of TLR7 activation and interferon production and Sabin virus replication in neuronal cells need to be actively investigated in future studies.
C1 [Mohanty, Madhu C.; Deshpande, Jagadish M.] Enterovirus Res Ctr ICMR, Bombay 400012, Maharashtra, India.
RP Mohanty, MC (reprint author), Enterovirus Res Ctr ICMR, Haffkine Inst Campus,Acharya Donde Marg, Bombay 400012, Maharashtra, India.
EM mohantymc@icmr.org.in
FU Indian Council of Medical Research, New Delhi
FX The work was supported by the Indian Council of Medical Research, New
   Delhi. The authors thank Dr K. Ghosh, Director, National Institute for
   Immunohaematology, Mumbai, for providing flow cytometry facility, and
   Shrimati Sushma Nadkarni, Shrimati Nikita Raikar and Shrimati Rupa
   Bhavsar for help in cell culture work and virus strains.
NR 30
TC 0
Z9 0
PU INDIAN COUNCIL MEDICAL RES
PI NEW DELHI
PA PO BOX 4911 ANSARI NAGAR, NEW DELHI 110029, INDIA
SN 0971-5916
J9 INDIAN J MED RES
JI Indian J. Med. Res.
PD AUG
PY 2013
VL 138
BP 209
EP 218
PG 10
GA AA1NV
UT WOS:000330863900007
ER

PT J
AU Succi, RCM
   Krauss, MR
   Harris, DR
   Machado, DM
   de Moraes-Pinto, MI
   Mussi-Pinhata, MM
   Ruz, NP
   Pierre, RB
   Kolevic, L
   Joao, E
   Foradori, I
   Hazra, R
   Siberry, GK
AF Succi, Regina C. M.
   Krauss, Margot R.
   Harris, D. Robert
   Machado, Daisy M.
   de Moraes-Pinto, Maria Isabel
   Mussi-Pinhata, Marisa M.
   Pavia Ruz, Noris
   Pierre, Russell B.
   Kolevic, Lenka
   Joao, Esau
   Foradori, Irene
   Hazra, Rohan
   Siberry, George K.
CA NISDI Pediat Study Grp 2012
TI Undervaccination of Perinatally HIV-infected and HIV-exposed Uninfected
   Children in Latin America and the Caribbean
SO PEDIATRIC INFECTIOUS DISEASE JOURNAL
LA English
DT Article
DE pediatric HIV infection; vaccination; Latin America
ID HUMAN-IMMUNODEFICIENCY-VIRUS; PARALYTIC POLIOMYELITIS; IMMUNIZATION
   COVERAGE; VACCINE; COHORT; SAFETY; RISK; BORN
AB Background: Perinatally HIV-infected (PHIV) children may be at risk of undervaccination. Vaccination coverage rates among PHIV and HIV-exposed uninfected (HEU) children in Latin America and the Caribbean were compared.
   Methods: All PHIV and HEU children born from 2002 to 2007 who were enrolled in a multisite observational study conducted in Latin America and the Caribbean were included in this analysis. Children were classified as up to date if they had received the recommended number of doses of each vaccine at the appropriate intervals by 12 and 24 months of age. Fisher's exact test was used to analyze the data. Covariates potentially associated with a child's HIV status were considered in multivariable logistic regression modeling.
   Results: Of 1156 eligible children, 768 (66.4%) were HEU and 388 (33.6%) were PHIV. HEU children were significantly (P < 0.01) more likely to be up to date by 12 and 24 months of age for all vaccines examined. Statistically significant differences persisted when the analyses were limited to children enrolled before 12 months of age. Controlling for birth weight, sex, primary caregiver education and any use of tobacco, alcohol or illegal drugs during pregnancy did not contribute significantly to the logistic regression models.
   Conclusions: PHIV children were significantly less likely than HEU children to be up to date for their childhood vaccinations at 12 and 24 months of age, even when limited to children enrolled before 12 months of age. Strategies to increase vaccination rates in PHIV are needed.
C1 [Succi, Regina C. M.; Machado, Daisy M.; de Moraes-Pinto, Maria Isabel] Univ Fed Sao Paulo, UNIFESP, Escola Paulista Med, Sao Paulo, Brazil.
   [Krauss, Margot R.; Harris, D. Robert] Westat Corp, Rockville, MD USA.
   [Mussi-Pinhata, Marisa M.] Univ Sao Paulo, Fac Med Ribeirao Preto, BR-14049 Ribeirao Preto, Brazil.
   [Pavia Ruz, Noris] Hosp Infantil Mexico Dr Federico Gomez, Depto Infectol, Clin Inmunodeficiencias, Mexico City, DF, Mexico.
   [Pierre, Russell B.] Univ W Indies, Dept Child & Adolescent Hlth, Kingston, Jamaica.
   [Kolevic, Lenka] Natl Univ San Marcos Lima, Natl Inst Child Hlth, Lima, Peru.
   [Kolevic, Lenka] Natl Univ San Marcos Lima, Fac Med, Lima, Peru.
   [Joao, Esau] Hosp Fed Servidores Estado, Rio De Janeiro, Brazil.
   [Foradori, Irene] Univ Buenos Aires, Fac Med, Buenos Aires, DF, Argentina.
   [Hazra, Rohan; Siberry, George K.] Eunice Kennedy Shriver Natl Inst Child Hlth & Hum, Maternal & Pediat Infect Dis Branch, NIH, Bethesda, MD 20892 USA.
RP Siberry, GK (reprint author), Eunice Kennedy Shriver Natl Inst Child Hlth & Hum, Pediat Adolescent & Maternal AIDS Branch, NIH, 6100 Execut Blvd,Room 4B11H, Bethesda, MD 20892 USA.
EM siberryg@mail.nih.gov
FU NICHD [N01-HD-3-3345, HHSN267200800001C, N01-HD-8-0001]
FX Supported by NICHD Contract #N01-HD-3-3345 (2002 to 2007) and by NICHD
   Contract # HHSN267200800001C (NICHD Control # N01-HD-8-0001) (2007 to
   2012). The authors have no other funding or conflicts of interest to
   disclose.
NR 23
TC 0
Z9 0
PU LIPPINCOTT WILLIAMS & WILKINS
PI PHILADELPHIA
PA 530 WALNUT ST, PHILADELPHIA, PA 19106-3621 USA
SN 0891-3668
EI 1532-0987
J9 PEDIATR INFECT DIS J
JI Pediatr. Infect. Dis. J.
PD AUG
PY 2013
VL 32
IS 8
BP 845
EP 850
DI 10.1097/INF.0b013e31828bbe68
PG 6
GA 301HT
UT WOS:000330524100013
ER

PT J
AU Andrysek, J
   Klejman, S
   Kooy, J
AF Andrysek, Jan
   Klejman, Susan
   Kooy, John
TI Examination of Knee Joint Moments on the Function of Knee-Ankle-Foot
   Orthoses During Walking
SO JOURNAL OF APPLIED BIOMECHANICS
LA English
DT Article
DE gait; lower limb; stance phase control; rehabilitation; stance control
   orthosis
ID GAIT; POLIOMYELITIS; PARAMETERS; USERS; LOADS
AB The goal of this study was to investigate clinically relevant biomechanical conditions relating to the setup and alignment of knee-ankle-foot orthoses and the influence of these conditions on knee extension moments and orthotic stance control during gait. Knee moments were collected using an instrumented gait laboratory and concurrently a load transducer embedded at the knee-ankle-foot orthosis knee joint of four individuals with poliomyelitis. We found that knee extension Moments were not typically produced in late stance-phase of gait. Adding a dorsiflexion stop at the orthotic ankle significantly decreased the knee flexion moments in late stance-phase, while slightly flexing the knee in stance-phase had a variable effect. The findings suggest that where users of orthoses have problems initiating swing-phase flexion with stance control orthoses, an ankle dorsiflexion stop may be used to enhance function. Furthermore, the use of stance control knee joints that lock while under flexion may contribute to more inconsistent unlocking of the stance control orthosis during gait.
C1 [Andrysek, Jan; Klejman, Susan; Kooy, John] Holland Bloorview Kids Rehabil Hosp, Bloorview Res Inst, Toronto, ON, Canada.
   [Andrysek, Jan] Univ Toronto, Inst Biomat & Biomed Engn, Toronto, ON, Canada.
   [Kooy, John] Holland Bloorview Kids Rehabil Hosp, Clin Technol Dept, Toronto, ON, Canada.
RP Andrysek, J (reprint author), Holland Bloorview Kids Rehabil Hosp, Bloorview Res Inst, Toronto, ON, Canada.
FU Canadian Institutes of Health Research; Health Technology Exchange
   [84171]
FX We would like to thank Annie Dupuis for assistance with the statistical
   analysis. Funding: Canadian Institutes of Health Research and the Health
   Technology Exchange (grant no. 84171).
NR 26
TC 0
Z9 0
PU HUMAN KINETICS PUBL INC
PI CHAMPAIGN
PA 1607 N MARKET ST, PO BOX 5076, CHAMPAIGN, IL 61820-2200 USA
SN 1065-8483
EI 1543-2688
J9 J APPL BIOMECH
JI J. Appl. Biomech.
PD AUG
PY 2013
VL 29
IS 4
BP 474
EP 480
PG 7
WC Engineering, Biomedical; Sport Sciences
SC Engineering; Sport Sciences
GA 233ST
UT WOS:000325590500014
ER

PT J
AU Martinot, A
   Cohen, R
   Denis, F
   Gaudelus, J
   Lery, T
   Le Danvic, M
   Stahl, JP
AF Martinot, A.
   Cohen, R.
   Denis, F.
   Gaudelus, J.
   Lery, T.
   Le Danvic, M.
   Stahl, J. -P.
TI Annual trends (2008-2011) in early childhood vaccination coverage for
   the French population: The Vaccinoscopie (R) study
SO ARCHIVES DE PEDIATRIE
LA French
DT Article
ID IMMUNIZATION COVERAGE; CHILDREN; FRANCE
AB Assessing vaccination coverage (VC) is a critical part of adherence to immunization guidelines and beyond vaccine effectiveness can fill possible gaps and optimize VC. The aim of this study was to measure annual VC trends (2008-2011) among children 0-6 years of age.
   Methods. An Internet survey was conducted using a self-administrated questionnaire to a representative sample (quota method) of mothers reporting their child's immunization record.
   Results. Diphtheria-tetanus-poliomyelitis-pertussis VC (complete schedule) was 96.0% at 6 years of age in 2010. Hepatitis B VC (>= 1 dose) in the 6- to 11-month-old population increased from 54.6% in 2008 to 80.5% in 2011, but only 34.7% of 6-year-old had received a complete schedule in 2010. Pneumococcal conjugate vaccine VC (complete schedule) increased to 92.7% in the 24- to 35-month-old population. Measles-mumps-rubella (MMR) VC (2 injections) increased in 24- to 35-month-olds from 60.3% in 2008 to 81.0% in 2011. In 2011, 64.2% of 24- to 35-month-olds had received a second dose of MMR vaccine before 25 months vs. 45.4% in 2008. BCG VC in 12- to 35-month-olds was 73.2% in Ile-de-France, where vaccination is recommended in all children vs. 15.5% elsewhere (vaccination only recommended in high-risk children).
   Conclusion. This study shows a significant improvement of VC in young French children. However, outreach efforts should continue to be made, especially to adolescent and adult populations, in whom VC is very low. (C) 2013 Elsevier Masson SAS. All rights reserved.
C1 [Martinot, A.] Univ Lille Nord France, CHU Lille, Pediat Clin, EA 2694, F-59037 Lille, France.
   [Cohen, R.] CHU Creteil, F-94010 Creteil, France.
   [Denis, F.] CHU Dupuytren, Serv Bacteriol Virol Hyg, F-87042 Limoges, France.
   [Gaudelus, J.] Univ Paris 13, Hop Jean Verdier, AP HP, Serv Pediat, F-93140 Paris, France.
   [Lery, T.] GSK France, F-78163 Marly Le Roi, France.
   [Le Danvic, M.] Inst Mamans, F-75017 Paris, France.
   [Stahl, J. -P.] Univ Grenoble 1, CHU Grenoble, Serv Malad Infect & Trop, F-38043 Grenoble, France.
RP Martinot, A (reprint author), Univ Lille Nord France, CHU Lille, Pediat Clin, EA 2694, 2 Ave Oscar Lambret, F-59037 Lille, France.
EM alain.martinot@chru-lille.fr
NR 27
TC 3
Z9 3
PU ELSEVIER FRANCE-EDITIONS SCIENTIFIQUES MEDICALES ELSEVIER
PI PARIS
PA 23 RUE LINOIS, 75724 PARIS, FRANCE
SN 0929-693X
J9 ARCH PEDIATRIE
JI Arch. Pediatr.
PD AUG
PY 2013
VL 20
IS 8
BP 837
EP 844
DI 10.1016/j.arcped.2013.05.016
PG 8
WC Pediatrics
SC Pediatrics
GA 201KY
UT WOS:000323141700003
ER

PT J
AU Khan, T
   Qazi, J
AF Khan, Tariq
   Qazi, Javaria
TI Hurdles to the global antipolio campaign in Pakistan: an outline of the
   current status and future prospects to achieve a polio free world
SO JOURNAL OF EPIDEMIOLOGY AND COMMUNITY HEALTH
LA English
DT Review
DE CHILD HEALTH; PUBLIC HEALTH; IMMUNIZATION; DEVELOPING COUNTR; CONTROL OF
   DISEASES
ID ERADICATION; POLIOMYELITIS; AFGHANISTAN; VACCINES; WORKERS
AB The Global Polio Eradication Initiative to eradicate polio completely by the year 2000 has been successful, except for three endemic and some non-endemic countries. Pakistan, one of the three endemic polio reservoirs, is posing a serious threat to the success of the initiative. Currently, the expanded programme on immunisation has been geared to win the race over polio virus in Pakistan. After the remarkable decrease in polio cases from 198 in 2011 to only 58 in 2012, Pakistan seemed to be at the verge of success. However, hurdles continue to retard the campaign. The war against terrorism, misconceptions about polio vaccine, religious misinterpretations, frustration among vaccinators, lack of awareness, social considerations, natural calamities, inaccessibility, and inefficient vaccines and so on are continually rupturing the foundations of the worldwide initiative in the country. Weak health management is found at the hub of majority of the challenges. Stricter policies, well managed and supervised plans and strategic actions, risk analysis and enhanced communication may help giving the final punch to polio virus in the country. Analysis suggested that there is some literature available on the challenges to polio elimination, yet there is not a single publication up to date that considers all the possible hurdles in a single manuscript. This paper sorts out the breaches that hamper the goal of eliminating polio from Pakistan. We have evaluated all the possible barriers and explained them with a perspective that will help develop area specific strategies against polio virus and thus eradicate polio virus from the world.
C1 [Khan, Tariq] Quaid I Azam Univ, Dept Biotechnol, Islamabad 45320, Pakistan.
   [Qazi, Javaria] Quaid I Azam Univ, Fac Biol Sci, Dept Biotechnol, Islamabad 45320, Pakistan.
RP Qazi, J (reprint author), Quaid I Azam Univ, Fac Biol Sci, Dept Biotechnol, Islamabad 45320, Pakistan.
EM javariaq@yahoo.com
FU Department of Biotechnology; HEC; Higher education commission (HEC),
   Pakistan, under the Tenure track system
FX TK is an MPhil. student at the department of biotechnology, Quaid-i-Azam
   University. JQ is working as an Assistant professor at the department
   and is supported by the Higher education commission (HEC), Pakistan,
   under the Tenure track system. The authors are grateful to the
   Department of Biotechnology and HEC for their support.
NR 50
TC 1
Z9 1
PU BMJ PUBLISHING GROUP
PI LONDON
PA BRITISH MED ASSOC HOUSE, TAVISTOCK SQUARE, LONDON WC1H 9JR, ENGLAND
SN 0143-005X
J9 J EPIDEMIOL COMMUN H
JI J. Epidemiol. Community Health
PD AUG
PY 2013
VL 67
IS 8
BP 696
EP 702
DI 10.1136/jech-2012-202162
PG 7
WC Public, Environmental & Occupational Health
SC Public, Environmental & Occupational Health
GA 176WN
UT WOS:000321337200012
ER

PT J
AU Hovi, T
   Paananen, A
   Blomqvist, S
   Savolainen-Kopra, C
   Al-Hello, H
   Smura, T
   Shimizu, H
   Nadova, K
   Sobotova, Z
   Gavrilin, E
   Roivainen, M
AF Hovi, Tapani
   Paananen, Anja
   Blomqvist, Soile
   Savolainen-Kopra, Carita
   Al-Hello, Haider
   Smura, Teemu
   Shimizu, Hiroyuki
   Nadova, Katarina
   Sobotova, Zdenka
   Gavrilin, Eugene
   Roivainen, Merja
TI Characteristics of an Environmentally Monitored Prolonged Type 2 Vaccine
   Derived Poliovirus Shedding Episode that Stopped without Intervention
SO PLOS ONE
LA English
DT Article
ID IMMUNODEFICIENT PATIENT; UNITED-STATES; SEWAGE; POLIOMYELITIS;
   ERADICATION; VIRUS; OUTBREAK; IDENTIFICATION; HISPANIOLA; EVOLUTION
AB Vaccine derived poliovirus (VDPV) type 2 strains strongly divergent from the corresponding vaccine strain, Sabin 2, were repeatedly isolated from sewage in Slovakia over a period of 22 months in 2003-2005. Cell cultures of stool specimens from known immune deficient patients and from an identified putative source population of 500 people failed to identify the potential excretor(s) of the virus. The occurrence of VDPV in sewage stopped without any intervention. No paralytic cases were reported in Slovakia during the episode. According to a GenBank search and similarity plotting-analysis, the closest known relative of the first isolate PV2/03/SVK/E783 through all main sections of the genome was the type 2 poliovirus Sabin strain, with nucleotide identities in 5UTR, P1, P2, P3, and 3'UTR parts of the genome of 88.6, 85.9, 87.3, 88.5, and 94.0 percent, respectively. Phenotypic properties of selected Slovakian aVDPV strains resembled those of VDPV strains isolated from immune deficient individuals with prolonged PV infection (iVDPV), including antigenic changes and moderate neurovirulence in the transgenic mouse model. One hundred and two unique VP1 coding sequences were determined from VDPV strains isolated from 34 sewage specimens. Nucleotide differences from Sabin 2 in the VP1 coding region ranged from 12.5 to 15.6 percent, and reached a maximum of 9.6 percent between the VDPV strains under study. Most of the nucleotide substitutions were synonymous but as many as 93 amino acid positions out of 301 in VP1 showed substitutions. We conclude that (1) individuals with prolonged poliovirus infection are not as rare as suggested by the studies on immune deficient patients known to the health care systems and (2) genetic divergence of VDPV strains may remain extensive during years long replication in humans.
C1 [Hovi, Tapani; Paananen, Anja; Blomqvist, Soile; Savolainen-Kopra, Carita; Al-Hello, Haider; Smura, Teemu; Roivainen, Merja] Natl Inst Hlth & Welf, Dept Infect Dis Surveillance & Control, Virol Unit, Helsinki, Finland.
   [Shimizu, Hiroyuki] Natl Inst Infect Dis, Dept Virol 2, Tokyo, Japan.
   [Nadova, Katarina] Municipal Skal, Ctr Hlth, Skalica, Slovakia.
   [Sobotova, Zdenka] Author Publ Hlth Slovak Republ, Natl Reference Ctr Poliomyelitis, Bratislava, Slovakia.
   [Gavrilin, Eugene] WHO, Reg Off Europe, Div Communicable Dis Hlth Secur & Environm, DK-2100 Copenhagen, Denmark.
RP Hovi, T (reprint author), Natl Inst Hlth & Welf, Dept Infect Dis Surveillance & Control, Virol Unit, Helsinki, Finland.
EM tapani.hovi@thl.fi
RI Smura, Teemu/K-6421-2012
OI Smura, Teemu/0000-0002-9187-3151
FU WHO; Ministry of Health, Labour, and Welfare of Japan
FX The host institutes harbour memebers of the World Health Organization
   (WHO) Polio Laboratory Network and have received partial financial
   support from WHO. The host institute of HS received partial support as a
   Grant-in-Aid for research on emerging and re-emerging infectious
   diseases from the Ministry of Health, Labour, and Welfare of Japan. The
   funders had no role in study design, data collection and analysis,
   decision to publish, or preparation of the manuscript.
NR 32
TC 0
Z9 0
PU PUBLIC LIBRARY SCIENCE
PI SAN FRANCISCO
PA 1160 BATTERY STREET, STE 100, SAN FRANCISCO, CA 94111 USA
SN 1932-6203
J9 PLOS ONE
JI PLoS One
PD JUL 31
PY 2013
VL 8
IS 7
AR e66849
DI 10.1371/journal.pone.0066849
PG 11
WC Multidisciplinary Sciences
SC Science & Technology - Other Topics
GA 194LB
UT WOS:000322633700003
ER

PT J
AU Okada, K
   Miyazaki, C
   Kino, Y
   Ozaki, T
   Hirose, M
   Ueda, K
AF Okada, Kenji
   Miyazaki, Chiaki
   Kino, Yoichiro
   Ozaki, Takao
   Hirose, Mizuo
   Ueda, Kohji
TI Phase II and III Clinical Studies of Diphtheria-Tetanus-Acellular
   Pertussis Vaccine Containing Inactivated Polio Vaccine Derived from
   Sabin Strains (DTaP-sIPV)
SO JOURNAL OF INFECTIOUS DISEASES
LA English
DT Article
DE clinical study; combination vaccine; DTaP; IPV; Sabin strain
ID TECHNOLOGY-TRANSFER; ENHANCED-POTENCY; POLIOMYELITIS; EFFICACY; TRIAL;
   IMMUNOGENICITY; SAFETY; JAPAN; IPV
AB Background. Phase II and III clinical studies were conducted to evaluate immunogenicity and safety of a novel DTaP-IPV vaccine consisting of Sabin inactivated poliovirus vaccine (sIPV) and diphtheria-tetanus-acellular pertussis vaccine (DTaP).
   Methods. A Phase II study was conducted in 104 healthy infants using Formulation H of the DTaP-sIPV vaccine containing high-dose sIPV (3, 100, and 100 D-antigen units for types 1, 2, and 3, respectively), and Formulations M and L, containing half and one-fourth of the sIPV in Formulation H, respectively. Each formulation was administered 3 times for primary immunization and once for booster immunization. A Phase III study was conducted in 342 healthy infants who received either Formulation M + oral polio vaccine (OPV) placebo or DTaP + OPV. The OPV or OPV placebo was orally administered twice between primary and booster immunizations.
   Results. Formulation M was selected as the optimum dose. In the Phase III study, the seropositive rate was 100% for all Sabin strains after primary immunization, and the neutralizing antibody titer after booster immunization was higher than in the control group (DTaP + OPV). All adverse reactions were clinically acceptable.
   Conclusions. DTaP-sIPV was shown to be a safe and immunogenic vaccine.
   Clinical Trials Registration. JapicCTI-121902 for Phase II study, JapicCTI-101075 for Phase III study ().
C1 [Okada, Kenji] Fukuoka Natl Hosp, Fukuoka, Japan.
   [Miyazaki, Chiaki] Fukuoka West Rehabil Ctr Children, Fukuoka, Japan.
   [Kino, Yoichiro] Chemo Sero Therapeut Res Inst Kaketsuken, Res Dept 2, Kikuchi, Kumamoto 8691298, Japan.
   [Ozaki, Takao] Konan Kosei Hosp, Dept Pediat, Konan, Japan.
   [Hirose, Mizuo] Hirose Pediat Clin, Saga, Japan.
   [Ueda, Kohji] Seinan Jo Gakuin Univ, Kitakyushu, Fukuoka, Japan.
RP Kino, Y (reprint author), Chemo Sero Therapeut Res Inst Kaketsuken, 1314-1 Kyokushi Kawabe, Kikuchi, Kumamoto 8691298, Japan.
EM kino-yo@kaketsuken.or.jp
NR 28
TC 2
Z9 2
PU OXFORD UNIV PRESS INC
PI CARY
PA JOURNALS DEPT, 2001 EVANS RD, CARY, NC 27513 USA
SN 0022-1899
J9 J INFECT DIS
JI J. Infect. Dis.
PD JUL 15
PY 2013
VL 208
IS 2
BP 275
EP 283
DI 10.1093/infdis/jit155
PG 9
WC Immunology; Infectious Diseases; Microbiology
SC Immunology; Infectious Diseases; Microbiology
GA 170NF
UT WOS:000320858500016
ER

PT J
AU Bertolasi, L
   Frasson, E
   Turri, M
   Gajofatto, A
   Bordignon, M
   Zanolin, E
   Martini, M
   Pimazzoni, F
   Ferlisi, M
   Zanusso, G
   Rossi, M
   Monaco, S
AF Bertolasi, Laura
   Frasson, Emma
   Turri, Mara
   Gajofatto, Alberto
   Bordignon, Monia
   Zanolin, Elisabetta
   Martini, Millo
   Pimazzoni, Fabiana
   Ferlisi, Monica
   Zanusso, Gianluigi
   Rossi, Massimo
   Monaco, Salvatore
TI A randomized controlled trial of IV immunoglobulin in patients with
   postpolio syndrome
SO JOURNAL OF THE NEUROLOGICAL SCIENCES
LA English
DT Article
DE Immunoglobulins; Postpolio syndrome; Health related quality of life;
   Short-Form-36; Randomized trial; Physical component score; Mental
   component score
ID INTRAVENOUS IMMUNOGLOBULIN; PRIOR POLIOMYELITIS; CYTOKINE PRODUCTION;
   POLIO SURVIVORS; FATIGUE; PAIN; HEALTH; SCALE
AB Objective: To investigate in a single-center randomized control trial whether a single IVIg course improves short-term outcome in patients with postpolio syndrome (PPS).
   Methods: Fifty-one patients with PPS were randomly allocated to receive 2 g/kg IVIg body weight or placebo infused over 5 consecutive days. The primary endpoint was health-related quality of life (HRQoL) limited to the physical component score (PCS) in the Short-Form-36 (SF-36). Secondary endpoints included the SF-36 mental component score (MCS), 6-minute walk test, visual analog scale, 101-numeric rating, and fatigue severity scale. Muscle strength was graded according to the Medical Research Council scale and by dynamometer. Primary and secondary outcome variables were tested double-blind at baseline, 2 months, and 4 months.
   Results: At two months, although SF-36 PCS scores were similar in both arms, the role physical (RP) domain improved significantly in the treatment arm (p = 0.05) and so did the composite MCS (p = 0.015), and role emotional (RE) subscale (p = 0.02). No differences were found in the remaining outcome measures. At 4 months, none of the outcome variables differed significantly between groups.
   Conclusions: Although the study did not reach the primary endpoint, we showed that a single IVIg course improves HRQoL related to mental activity, as measured by the SF-36 composite MCS, and role limitations including RP and RE SF-36 subscales at 2 months, in patients with PPS. A single IVIg course leaves, gait, muscle strength, fatigue and bodily pain unchanged in patients with PPS.
   Classification of evidence: Class I evidence indicates that IVIg did not change SF-36 PCS, and Class I! evidence indicates that IVIg improved scores on the SF-36 MCS, RP, and RE. (C) 2013 Elsevier B.V. All rights reserved.
C1 [Bertolasi, Laura; Turri, Mara; Gajofatto, Alberto; Pimazzoni, Fabiana; Ferlisi, Monica; Zanusso, Gianluigi; Monaco, Salvatore] Univ Verona, Dept Neurol Neuropsychol Morphol & Movement Sci, I-37100 Verona, Italy.
   [Frasson, Emma] Cittadella Hosp, Dept Neurol, I-35013 Padua, Italy.
   [Bordignon, Monia] Cittadella Hosp, Dept Management Control, I-35013 Padua, Italy.
   [Zanolin, Elisabetta] Univ Verona, Dept Publ Hlth & Med, Unit Epidemiol & Med Stat, I-37100 Verona, Italy.
   [Martini, Millo; Rossi, Massimo] Malcesine Hosp, Natl Ctr Polio Survivors, Malcesine, Italy.
RP Frasson, E (reprint author), Cittadella Hosp, Dept Neurol, Via Casa Ricovero, I-35013 Padua, Italy.
EM efrasson@ulss15.pd.it
NR 34
TC 0
Z9 0
PU ELSEVIER SCIENCE BV
PI AMSTERDAM
PA PO BOX 211, 1000 AE AMSTERDAM, NETHERLANDS
SN 0022-510X
J9 J NEUROL SCI
JI J. Neurol. Sci.
PD JUL 15
PY 2013
VL 330
IS 1-2
BP 94
EP 99
DI 10.1016/j.jns.2013.04.016
PG 6
WC Clinical Neurology; Neurosciences
SC Neurosciences & Neurology
GA 170GA
UT WOS:000320837200018
ER

PT J
AU Szenborn, L
   Czajka, H
   Brzostek, J
   Konior, R
   Caubet, M
   Ulianov, L
   Leyssen, M
AF Szenborn, Leszek
   Czajka, Hanna
   Brzostek, Jerzy
   Konior, Ryszard
   Caubet, Magalie
   Ulianov, Liliana
   Leyssen, Maarten
TI A Randomized, Controlled Trial to Assess the Immunogenicity and Safety
   of a Heptavalent Diphtheria, Tetanus, Pertussis, Hepatitis B,
   Poliomyelitis, Hib and Meningococcal Serogroup C Combination Vaccine
   Administered at 2, 3, 4 and 12-18 Months of Age
SO PEDIATRIC INFECTIOUS DISEASE JOURNAL
LA English
DT Article
DE combination vaccine; Haemophilus influenzae type b; meningococcal
   serogroup C; vaccination; infants
ID INFLUENZAE TYPE-B; IMMUNOSORBENT-ASSAY ELISA; TOXOID CONJUGATE VACCINE;
   CAPSULAR POLYSACCHARIDE; PRIMARY IMMUNIZATION; INFANRIX HEXA(TM); SERUM
   ANTIBODIES; PROTECTIVE LEVEL; REACTOGENICITY; CHILDREN
AB Background: Combination vaccines offer protection against multiple diseases with fewer injections. This study evaluated the immunogenicity and safety of an investigational diphtheria, tetanus, acellular pertussis, hepatitis B, poliomyelitis, Haemophilus influenzae type b (Hib) and meningococcal serogroup C (MenC) heptavalent combination vaccine (heptavalent vaccine) given as 4 doses at 2, 3, 4 and 12-18 months of age.
   Methods: In this randomized, open, phase II study (NCT00970307/NCT01171989) conducted in Poland, 421 infants were enrolled to receive the heptavalent vaccine or licensed comparator vaccines. Immunogenicity against study vaccine antigens was measured prior to and 1 month after primary and booster vaccinations. Safety and reactogenicity of the vaccines were also evaluated.
   Results: The primary noninferiority objectives of the MenC and Hib immune responses induced by the heptavalent vaccine versus comparator vaccines were reached after primary vaccination, but no statistical conclusion could be drawn after booster dose. One month after primary and booster vaccinations, >= 98.4% of the heptavalent vaccine recipients were seroprotected for MenC and Hib. Exploratory analyses indicated that the heptavalent vaccine induced higher postprimary vaccination antibody geometric mean concentrations against Hib, but lower postprimary and post-booster vaccinations geometric mean titers against MenC compared with the relevant comparator vaccines. The reactogenicity profiles of the vaccines were acceptable, although 1 infant vaccinated with the heptavalent vaccine experienced a serious adverse event (thrombocytopenia) considered possibly related to vaccination.
   Conclusions: The heptavalent vaccine was immunogenic and had a clinically acceptable safety profile when administered to infants and toddlers.
C1 [Szenborn, Leszek] Med Acad Wroclaw, Dept Pediat Infect Dis, PL-50345 Wroclaw, Poland.
   [Czajka, Hanna] St Luis Reg Specialist Children Hosp, Infect Dis Outpatient Clin, Krakow, Poland.
   [Brzostek, Jerzy] Zespol Opieki Zdrowotnej Debicy, Debica, Poland.
   [Konior, Ryszard] Cracow Specialist Hosp, Vaccinat Ctr, Krakow, Poland.
   [Caubet, Magalie; Ulianov, Liliana; Leyssen, Maarten] GlaxoSmithKline Vaccines, Wavre, Belgium.
RP Szenborn, L (reprint author), Med Acad Wroclaw, Dept Pediat Infect Dis, Bujwida St 44, PL-50345 Wroclaw, Poland.
EM leszek.szenborn@am.wroc.pl
FU GlaxoSmithKline Biologicals SA
FX M.C., L.U. and M.L. are employees of the GlaxoSmithKline group of
   companies. GlaxoSmithKline Biologicals SA was the funding source and was
   involved in all stages of the study conduct and analysis.
   GlaxoSmithKline Biologicals SA also funded all costs associated with the
   development and the publishing of the present article. The corresponding
   author had full access to the data and was responsible for submission of
   the publication. All authors contributed to the study and were involved
   in writing and reviewing the article. The authors have no other funding
   or conflicts of interest to disclose.
NR 30
TC 0
Z9 0
PU LIPPINCOTT WILLIAMS & WILKINS
PI PHILADELPHIA
PA 530 WALNUT ST, PHILADELPHIA, PA 19106-3621 USA
SN 0891-3668
EI 1532-0987
J9 PEDIATR INFECT DIS J
JI Pediatr. Infect. Dis. J.
PD JUL
PY 2013
VL 32
IS 7
BP 777
EP 785
DI 10.1097/INF.0b013e31828d6b20
PG 9
WC Immunology; Infectious Diseases; Pediatrics
SC Immunology; Infectious Diseases; Pediatrics
GA 300QO
UT WOS:000330478800023
ER

PT J
AU Rodriguez-Alvarez, M
   Jimenez-Corona, ME
   Cervantes-Rosales, R
   de Leon-Rosales, SP
AF Rodriguez-Alvarez, Mauricio
   Eugenia Jimenez-Corona, Maria
   Cervantes-Rosales, Rocio
   Ponce de Leon-Rosales, Samuel
TI Polio Eradication: How Long and How Much to the End?
SO ARCHIVES OF MEDICAL RESEARCH
LA English
DT Editorial Material
DE Poliomyelitis; Oral polio vaccine; Eradication
ID VACCINE
AB Eradication of poliomyelitis seems to be more feasible than ever. During recent years the strategy has reached milestone goals, faced new challenges, and re-configured by itself. In this text we describe the current situation of the polio eradication efforts worldwide and present an analysis of the potential implications and needs regarding vaccination in the coming years. (C) 2013 IMSS. Published by Elsevier Inc.
C1 [Rodriguez-Alvarez, Mauricio; Eugenia Jimenez-Corona, Maria; Cervantes-Rosales, Rocio; Ponce de Leon-Rosales, Samuel] Lab Biol & Reactivos Mexico SA CV BIRMEX, Mexico City 31000, DF, Mexico.
RP de Leon-Rosales, SP (reprint author), Lab Biol & Reactivos Mexico SA CV BIRMEX, Amores 1240, Mexico City 31000, DF, Mexico.
EM sponcedeleonr@birmex.gob.mx
NR 16
TC 1
Z9 1
PU ELSEVIER SCIENCE INC
PI NEW YORK
PA 360 PARK AVE SOUTH, NEW YORK, NY 10010-1710 USA
SN 0188-4409
J9 ARCH MED RES
JI Arch. Med. Res.
PD JUL
PY 2013
VL 44
IS 5
BP 401
EP 404
DI 10.1016/j.arcmed.2013.05.003
PG 4
WC Medicine, Research & Experimental
SC Research & Experimental Medicine
GA 223YH
UT WOS:000324847900010
ER

PT J
AU de Lira, CAB
   Minozzo, FC
   Sousa, BS
   Vancini, RL
   Andrade, MD
   Quadros, AAJ
   Oliveira, ASB
   da Silva, AC
AF Barbosa de Lira, Claudio Andre
   Minozzo, Fabio Carderelli
   Sousa, Bolivar Saldanha
   Vancini, Rodrigo Luiz
   Andrade, Marilia dos Santos
   Juviniano Quadros, Abrahao Augusto
   Bulle Oliveira, Acary Souza
   da Silva, Antonio Carlos
TI Lung function in post-poliomyelitis syndrome: a cross-sectional study
SO JORNAL BRASILEIRO DE PNEUMOLOGIA
LA English
DT Article
DE Respiratory function tests; Postpoliomyelitis syndrome; Muscle strength
ID PULMONARY-FUNCTION; POLIOMYELITIS; ERADICATION; POLIO
AB Objective: To compare lung function between patients with post-poliomyelitis syndrome and those with sequelae of paralytic poliomyelitis (without any signs or symptoms of post-poliomyelitis syndrome), as well as between patients with post-poliomyelitis syndrome and healthy controls. Methods: Twenty-nine male participants were assigned to one of three groups: control; poliomyelitis (comprising patients who had had paralytic poliomyelitis but had not developed post-poliomyelitis syndrome); and post-poliomyelitis syndrome. Volunteers underwent lung function measurements (spirometry and respiratory muscle strength assessment). Results: The results of the spirometric assessment revealed no significant differences among the groups except for an approximately 27% lower mean maximal voluntary ventilation in the post-poliomyelitis syndrome group when compared with the control group (p = 0.0127). Nevertheless, the maximal voluntary ventilation values for the post-poliomyelitis group were compared with those for the Brazilian population and were found to be normal. No significant differences were observed in respiratory muscle strength among the groups. Conclusions: With the exception of lower maximal voluntary ventilation, there was no significant lung function impairment in outpatients diagnosed with post-poliomyelitis syndrome when compared with healthy subjects and with patients with sequelae of poliomyelitis without post-poliomyelitis syndrome. This is an important clinical finding because it shows that patients with post-poliomyelitis syndrome can have preserved lung function.
C1 [Barbosa de Lira, Claudio Andre; Minozzo, Fabio Carderelli; Sousa, Bolivar Saldanha; Vancini, Rodrigo Luiz; Andrade, Marilia dos Santos; Juviniano Quadros, Abrahao Augusto; Bulle Oliveira, Acary Souza; da Silva, Antonio Carlos] Univ Fed Sao Paulo, Sao Paulo, Brazil.
RP de Lira, CAB (reprint author), Univ Fed Goias, Setor Fisiol Humana & Exercicio, Unidade Jatoba, Campus Jatai,Rodovia BR364,Km 192,3800,Parque Ind, BR-75801615 Jatai, Go, Brazil.
EM andre.claudio@gmail.com
RI Minozzo, Fabio/D-9988-2014
OI Minozzo, Fabio/0000-0003-0733-8744
NR 21
TC 0
Z9 0
PU SOC BRASILEIRA PNEUMOLOGIA TISIOLOGIA
PI BRASILIA DF
PA SEPS 714-719, BLOCO E ASA SUL, SALAS 220-223, BRASILIA DF, CEP70390-145,
   BRAZIL
SN 1806-3713
J9 J BRAS PNEUMOL
JI J. Bras. Pneumol.
PD JUL-AUG
PY 2013
VL 39
IS 4
BP 455
EP 460
PG 6
WC Respiratory System
SC Respiratory System
GA 205TF
UT WOS:000323467000009
ER

PT J
AU Pavli, A
   Spilioti, A
   Lymperi, I
   Katerelos, P
   Maltezou, HC
AF Pavli, Androula
   Spilioti, Athina
   Lymperi, Ioanna
   Katerelos, Panagiotis
   Maltezou, Helena C.
TI Vaccinations for international travellers travelling from Greece
SO TRAVEL MEDICINE AND INFECTIOUS DISEASE
LA English
DT Article
DE Pre-travel; Vaccination; Yellow fever; Typhoid; Rabies
ID GEOSENTINEL SURVEILLANCE NETWORK; HEALTH KNOWLEDGE; ATTITUDES;
   PREVENTION; FEVER; RISK; DISEASES
AB The aim of this prospective, questionnaire-based study is to assess pre-travel vaccinations for international travellers who receive pre-travel advice in Greece. A total of 2494 travellers were studied from January 1, 2009 through December 31, 2010. Travellers sought pre-travel advice at a median of 16 days (range: 0-349 days) before departure. Sub-Saharan Africa was the most common destination (34.7%). Most travellers (60.8%) travelled for <1 month, for recreation purposes (58.9%), stayed in hotels (65.3%), and in urban areas (53.6%). Yellow fever, tetravalent meningococcal, typhoid fever, cholera, and rabies vaccines were administered to 1629 (65.3%), 666 (26.7%), 615 (24.7%), 28 (1.1%), and/or 12 (0.5%) travellers, respectively. Of those who received Yellow fever vaccine, 737 (45.2%) travelled to sub-Saharan Africa, 332 (20.4%) travelled to South America, 949 (58.3%) stayed for short term, and 762 (46.8%) stayed in urban areas. Of the 1629 travellers vaccinated against Yellow fever, 150 (9.2%) and 226 (13.8%) travelled to areas of sub-Saharan Africa and South America respectively, where the vaccine is not or generally not recommended. Of those travellers who received meningococcal vaccine, 327 (49.1%) travelled to the Middle East for the Hajj, 251 (29%) travelled to sub-Saharan Africa, 410 (61.6%) for short term, and 540 (64.4%) stayed in urban areas. Of those travellers who received typhoid vaccine, 241 (39.2%) travelled to sub-Saharan Africa, 78 (12.7%) to the Indian subcontinent, 234 (38%) for short term, and 419 (68.1%) stayed in urban areas. Regarding routine vaccines, tetanus diphtheria, poliomyelitis, and measles mumps rubella vaccines were administered to 707 (28.3%), 639 (25.6%) and/or 149 (6%) travellers, respectively. Of those to whom poliomyelitis vaccine was recommended, 295 (46.2%) and 137 (21.4%) travelled to sub-Saharan Africa and the Middle East, respectively, and 362 (56.7%) travelled for short term. In conclusion, this study revealed that there is a need for more selective vaccine recommendations for travellers to developing countries, taking under consideration travellers and travel characteristics as well. Strategies to target travel health consultants should be developed in order to increase awareness in travel health issues. (C) 2012 Elsevier Ltd. All rights reserved.
C1 [Pavli, Androula; Spilioti, Athina; Lymperi, Ioanna] Hellen Ctr Dis Control & Prevent, Travel Med Off, Athens 15123, Greece.
   [Pavli, Androula; Spilioti, Athina; Lymperi, Ioanna; Katerelos, Panagiotis; Maltezou, Helena C.] Hellen Ctr Dis Control & Prevent, Dept Intervent Hlth Care Facil, Athens 15123, Greece.
RP Maltezou, HC (reprint author), Hellen Ctr Dis Control & Prevent, Dept Intervent Hlth Care Facil, 3-5 Agrafon St, Athens 15123, Greece.
EM helen-maltezou@ath.forthnet.gr
NR 24
TC 0
Z9 0
PU ELSEVIER SCI LTD
PI OXFORD
PA THE BOULEVARD, LANGFORD LANE, KIDLINGTON, OXFORD OX5 1GB, OXON, ENGLAND
SN 1477-8939
J9 TRAVEL MED INFECT DI
JI Travel Med. Infect. Dis.
PD JUL-AUG
PY 2013
VL 11
IS 4
BP 225
EP 230
DI 10.1016/j.tmaid.2012.11.007
PG 6
WC Public, Environmental & Occupational Health; Infectious Diseases
SC Public, Environmental & Occupational Health; Infectious Diseases
GA 212PU
UT WOS:000323996100004
ER

PT J
AU Metz, B
   Tilstra, W
   van der Put, R
   Spruit, N
   van den IJssel, J
   Robert, J
   Hendriksen, C
   Kersten, G
AF Metz, Bernard
   Tilstra, Wichard
   van der Put, Robert
   Spruit, Nanda
   van den IJssel, Jan
   Robert, Jolanda
   Hendriksen, Coenraad
   Kersten, Gideon
TI Physicochemical and immunochemical assays for monitoring consistent
   production of tetanus toxoid
SO BIOLOGICALS
LA English
DT Article
DE Tetanus toxoid; Vaccine; Structural characterization formaldehyde;
   Physicochemical techniques; Immunochemical techniques; Potency
ID FORMALDEHYDE-INDUCED MODIFICATIONS; CROSS-LINKING; CRYSTAL-STRUCTURE;
   TOXIN; IDENTIFICATION; PROTEINS; POLIOMYELITIS; NEUROTOXIN; ANTITOXIN;
   VACCINES
AB The detoxification of tetanus toxin by formaldehyde is a crucial step in the production of tetanus toxoid. The inactivation results in chemically modified proteins and it determines largely the ultimate efficacy and safety of the vaccine. Currently, the quality of tetanus toxoid lots is evaluated in potency and safety tests performed in animals. As a possible alternative, this article describes a panel of in vitro methods, which provides detailed information about the quality of tetanus toxoid. Ten experimental lots of tetanus toxoid were prepared using increasing concentrations of formaldehyde and glycine to obtain tetanus toxoids having differences in antigenicity, immunogenicity, residual toxicity and protein structure. The structural properties of each individual toxoid were determined using immunochemical and physicochemical methods, including biosensor analysis, ELISA, circular dichroism, TNBS assay, differential scanning calorimetry, fluorescence and SDS-PAGE. The quality of a tetanus toxoid lot can be assessed by these set of analytical techniques. Based on antigenicity, immunogenicity and residual toxicity data, criteria are formulated that tetanus toxoids lot have to meet in order to have a high quality. The in vitro methods are a valuable selection of techniques for monitoring consistency of production of tetanus toxoid, especially for the detoxification process of tetanus toxin. (c) 2013 The International Alliance for Biological Standardization. Published by Elsevier Ltd. All rights reserved.
C1 [Metz, Bernard; Tilstra, Wichard; van der Put, Robert; Spruit, Nanda; van den IJssel, Jan; Robert, Jolanda; Hendriksen, Coenraad; Kersten, Gideon] Inst Translat Vaccinol, NL-3720 AL Bilthoven, Netherlands.
   [Hendriksen, Coenraad] Univ Utrecht, Fac Vet Med, Utrecht, Netherlands.
   [Kersten, Gideon] Leiden Univ, Leiden Acad Ctr Drug Res, Div Drug Technol, Leiden, Netherlands.
RP Metz, B (reprint author), Inst Translat Vaccinol, POB 450, NL-3720 AL Bilthoven, Netherlands.
EM bernard.metz@rivm.nl
NR 30
TC 0
Z9 0
PU ACADEMIC PRESS LTD- ELSEVIER SCIENCE LTD
PI LONDON
PA 24-28 OVAL RD, LONDON NW1 7DX, ENGLAND
SN 1045-1056
J9 BIOLOGICALS
JI Biologicals
PD JUL
PY 2013
VL 41
IS 4
BP 231
EP 237
DI 10.1016/j.biologicals.2013.05.001
PG 7
WC Biochemical Research Methods; Biotechnology & Applied Microbiology;
   Pharmacology & Pharmacy
SC Biochemistry & Molecular Biology; Biotechnology & Applied Microbiology;
   Pharmacology & Pharmacy
GA 195FW
UT WOS:000322688700004
ER

PT J
AU Viana, CF
   Pradella-Hallinan, M
   Quadros, AAJ
   Marin, LF
   Oliveira, ASB
AF Viana, Celiana Figueiredo
   Pradella-Hallinan, Marcia
   Juviniano Quadros, Abrahao Augusto
   Marin, Luis Fabiano
   Butte Oliveira, Acary Souza
TI Circadian variation of fatigue in both patients with paralytic
   poliomyelitis and post-polio syndrome
SO ARQUIVOS DE NEURO-PSIQUIATRIA
LA English
DT Article
DE fatigue; poliomyelitis; postpoliomyelitis syndrome; sleep; circadian
ID SCALE
AB Objective: It was to evaluate the degree of fatigue in patients with paralytic poliomyelitis (PP) and with post-polio syndrome (PPS), and correlate it with parameters of steep and the circadian cycle. Methods: Thirty patients, 17 female (56.7%), participated in the study: they answered the Revised Piper Fatigue Scale and performed a nocturnal polysomnographic study. Eleven had PP (mean age +/- standard deviation of 47.9 +/- 6.4 years), and 19 had PPS (mean age +/- standard deviation of 46.4 +/- 5.6 years). Results: Our study showed that fatigue was worse in the afternoon in the PP Group and had a progressive increase throughout the day in the PPS Group. We also observed compromised quality of sleep in both groups, but no statically significant difference was found in the sleep parameters measured by polysomnography. Conclusion: Fatigue has a well-defined circadian variation, especially in PPS Group. Poor sleep quality is associated with fatigue and, therefore, sleep disturbances should be evaluated and treated in this group of PPS.
C1 Univ Fed Sao Paulo, Neuromuscular Disorders Unit, Dept Neurol & Neurosurg, UNIFESP, Sao Paulo, Brazil.
   [Viana, Celiana Figueiredo] Univ Fed Sao Paulo, Escola Paulista Med, Dept Neurol, UNIFESP EPM, Sao Paulo, Brazil.
   [Pradella-Hallinan, Marcia] UNIFESP EPM, Dept Med Sono, Sao Paulo, Brazil.
   [Juviniano Quadros, Abrahao Augusto; Marin, Luis Fabiano; Butte Oliveira, Acary Souza] UNIFESP EPM, Dept Neurol, Sao Paulo, Brazil.
RP Viana, CF (reprint author), Rua Estado Israel 899, BR-04022002 Sao Paulo, Brazil.
EM celianafigueiredo@hotmail.com
NR 14
TC 1
Z9 1
PU ASSOC ARQUIVOS NEURO- PSIQUIATRIA
PI SAO PAULO SP
PA PR AMADEU AMARAL 47/33, 01327-010 SAO PAULO SP, BRAZIL
SN 0004-282X
J9 ARQ NEURO-PSIQUIAT
JI Arq. Neuro-Psiquiatr.
PD JUL
PY 2013
VL 71
IS 7
BP 442
EP 445
DI 10.1590/0004-282X20130059
PG 4
WC Neurosciences; Psychiatry
SC Neurosciences & Neurology; Psychiatry
GA 190RA
UT WOS:000322356700007
ER

PT J
AU Kumru, H
   Portell, E
   Marti, M
   Albu, S
   Tormos, JM
   Vidal, J
   Valls-Sole, J
AF Kumru, Hatice
   Portell, Enric
   Marti, Marti
   Albu, Sergiu
   Tormos, Josep M.
   Vidal, Joan
   Valls-Sole, Josep
TI Mechanical and thermal hyperalgesia in patients with poliomyelitis
SO CLINICAL NEUROPHYSIOLOGY
LA English
DT Article
DE Mechanical pain; Heat pain; Evoked pain; Hyperalgesia; Poliomyelitis
ID POSTPOLIO SYNDROME; EVOKED-POTENTIALS; POLIO PATIENTS; MOTOR CORTEX;
   PAIN; STIMULATION; INDIVIDUALS; PHYSIOLOGY; DYSPHAGIA; SURVIVORS
AB Objective: Paralytic poliomyelitis (pPM) is clinically suspected in individuals experiencing a non-progressive syndrome of flaccid paralysis and atrophy as a sequel of an acute infection. Despite normal sensory perception, patients with pPM complain of pain more than matched siblings. Here, we studied the characteristics of evoked pain in a cohort of pPM patients using contact heat evoked potentials and psychophysical tests.
   Methods: Fifteen patients with pPM and 15 controls were studied. Inclusion criteria were unilateral or asymmetric involvement of lower extremities. Mechanical, warm and heat pain perception thresholds and evoked pain were measured in both thighs. Contact heat evoked potentials were recorded from the vertex.
   Results: Mechanical and heat pain thresholds were significantly lower in the affected than in the less-affected leg or in the legs of controls. Evoked pain ratings were significantly higher in the affected leg than in either the less-affected leg or in controls. Evoked potentials were significantly higher in the affected than in the less-affected leg.
   Conclusion: Patients with pPM have mechanical and thermal hyperalgesia, which suggests abnormalities in processing of somatosensory inputs in these patients.
   Significance: This phenomenon should be taken into account in the routine clinical evaluation and management of pPM patients. (c) 2013 International Federation of Clinical Neurophysiology. Published by Elsevier Ireland Ltd. All rights reserved.
C1 [Kumru, Hatice; Portell, Enric; Marti, Marti; Albu, Sergiu; Tormos, Josep M.; Vidal, Joan] UAB, Inst Univ Neurorehabil, Inst Guttmann, Barcelona 08916, Spain.
   [Kumru, Hatice; Portell, Enric; Marti, Marti; Albu, Sergiu; Tormos, Josep M.; Vidal, Joan] Univ Autonoma Barcelona, Bellaterra 08193, Cerdanyola Del, Spain.
   [Valls-Sole, Josep] Univ Barcelona, Hosp Clin, Inst Invest Biomed August Pi I Sunyer IDIBAPS, Barcelona, Spain.
RP Kumru, H (reprint author), Hosp Neurorehabil, Inst Guttmann, Cami Can Ruti S-N, Barcelona 08916, Spain.
EM hkumru@guttmann.com
FU Foundation La Marato [TV3 PI110932, 110930]; Instituto de Salud Carlos
   III [PI10/00442]
FX This work was supported in part by Grants from Foundation La Marato TV3
   PI110932 to H.K., 110930 to J.V.S., and from the Instituto de Salud
   Carlos III PI10/00442 to J.V.
NR 35
TC 0
Z9 0
PU ELSEVIER IRELAND LTD
PI CLARE
PA ELSEVIER HOUSE, BROOKVALE PLAZA, EAST PARK SHANNON, CO, CLARE, 00000,
   IRELAND
SN 1388-2457
J9 CLIN NEUROPHYSIOL
JI Clin. Neurophysiol.
PD JUL
PY 2013
VL 124
IS 7
BP 1431
EP 1438
DI 10.1016/j.clinph.2013.01.009
PG 8
WC Clinical Neurology; Neurosciences
SC Neurosciences & Neurology
GA 179AG
UT WOS:000321488200026
ER

PT J
AU Wang, HB
   Cui, H
   Ding, ZR
   Ba, P
   Zhu, SL
   Wen, N
   Hao, LX
   Ning, J
   Zhang, J
   Yang, D
   Xu, WB
   Zhang, Y
   Fan, CX
   Yu, WZ
   Liang, XF
   Luo, HM
AF Wang, HaiBo
   Cui, Hui
   Ding, ZhengRong
   Ba, Pian
   Zhu, ShuangLi
   Wen, Ning
   Hao, LiXin
   Ning, Jing
   Zhang, Jie
   Yang, De
   Xu, WenBo
   Zhang, Yong
   Fan, ChunXiang
   Yu, WenZhou
   Liang, XiaoFeng
   Luo, HuiMing
TI Seroprevalence of Antipolio Antibodies among Children < 15 Years of Age
   in Border Provinces in China
SO CLINICAL AND VACCINE IMMUNOLOGY
LA English
DT Article
ID POLIOVIRUS-NEUTRALIZING ANTIBODIES; WILD POLIOVIRUS; IMMUNITY STATUS;
   POLIOMYELITIS; POPULATION; VACCINE; TRANSMISSION; INTERRUPTION;
   WORLDWIDE; COUNTRIES
AB Despite remarkable progression toward polio eradication worldwide, wild poliovirus (WPV) importation has been a great challenge for China, as it shares borders with countries where WPV is endemic. The objective of this study was to estimate poliovirus antibody seroprevalence among children <15 years of age in 3 border provinces (Yunnan Province, Tibet Autonomous Region, and Xinjiang Uygur Autonomous Region) in China. A cross-sectional, hospital-based study was undertaken in 3 border provinces in 2010. Individuals <15 years old who visited hospitals at the prefecture level or above to have their blood drawn for any reason were invited to participate in our study. Neutralizing antibody titers to polio serotypes 1 (P1), P2, and P3 were assayed according to the World Health Organization manual for the virological investigation of polio. Antibody titers of >= 8 were considered positive. Among the 1,360 subjects enrolled, 1,220 (89.7%), 1,259 (92.6%), and 1,112 (81.8%) were seropositive to P1, P2, and P3, respectively, and 1,051 (77.3%) subjects were seropositive to all three serotypes. The highest seropositive rates were observed in Xinjiang Uygur Autonomous Region. By age, 3- to 5-year-old subjects had the highest rate of seropositivity, and seropositivity decreased significantly with increasing age. The risk of WPV importation will continue until WPV transmission has been interrupted worldwide. Consistent with the Global Polio Eradication Initiative's polio endgame strategy, China must maintain its polio-free status by ensuring adequate population immunity against polio. Because immunity wanes with increasing age, a booster dose with bivalent type 1 and 2 oral poliovirus vaccine could be considered for teenagers in China.
C1 [Wang, HaiBo; Wen, Ning; Hao, LiXin; Fan, ChunXiang; Yu, WenZhou; Liang, XiaoFeng; Luo, HuiMing] Chinese Ctr Dis Control & Prevent, Beijing, Peoples R China.
   [Cui, Hui; Ning, Jing] Xinjiang Uygur Autonomous Reg Ctr Dis Control & P, Expanded Programme Immunizat, Urumqi City, Xinjiang Uygur, Peoples R China.
   [Ding, ZhengRong; Zhang, Jie] Yunnan Ctr Dis Control & Prevent, Expanded Programme Immunizat, Kunming City, Yunnan Province, Peoples R China.
   [Ba, Pian] Xigaze Prefecture Ctr Dis Control & Prevent, Xigaze City, Tibet Autonomou, Peoples R China.
   [Zhu, ShuangLi; Xu, WenBo; Zhang, Yong] Chinese Ctr Dis Control & Prevent, Natl Inst Viral Dis Control & Prevent, WHO WPRO Reg Polio Reference Lab, Beijing, Peoples R China.
   [Yang, De] Tibet Autonomous Reg Ctr Dis Control & Prevent, Expanded Programme Immunizat, Lasha City, Tibet Autonomou, Peoples R China.
RP Luo, HM (reprint author), Chinese Ctr Dis Control & Prevent, Beijing, Peoples R China.
EM Hmluo@vip.sina.com
FU "Strengthening the Work of Maintaining Polio-Free in Bordering Area in
   China" project, Disease Prevention and Control Bureau, Ministry of
   Health
FX This work was supported by the "Strengthening the Work of Maintaining
   Polio-Free in Bordering Area in China" project, Disease Prevention and
   Control Bureau, Ministry of Health.
NR 40
TC 2
Z9 2
PU AMER SOC MICROBIOLOGY
PI WASHINGTON
PA 1752 N ST NW, WASHINGTON, DC 20036-2904 USA
SN 1556-6811
J9 CLIN VACCINE IMMUNOL
JI Clin. Vaccine Immunol.
PD JUL
PY 2013
VL 20
IS 7
BP 1070
EP 1075
DI 10.1128/CVI.00092-13
PG 6
WC Immunology; Infectious Diseases; Microbiology
SC Immunology; Infectious Diseases; Microbiology
GA 170MV
UT WOS:000320857300016
ER

PT J
AU Cai, QX
   Yameen, M
   Liu, WH
   Gao, ZT
   Li, YZ
   Peng, XJ
   Cai, YX
   Wu, CM
   Zheng, Q
   Li, J
   Lin, TW
AF Cai, Qixu
   Yameen, Muhammad
   Liu, Weihua
   Gao, Zhenting
   Li, Yaozong
   Peng, Xuanjia
   Cai, Yaxian
   Wu, Caiming
   Zheng, Qian
   Li, Jian
   Lin, Tianwei
TI Conformational Plasticity of the 2A Proteinase from Enterovirus 71
SO JOURNAL OF VIROLOGY
LA English
DT Article
ID PORE COMPLEX COMPOSITION; VIRUS 3C PROTEASE; POLIOVIRUS INFECTION;
   TYPE-71 INFECTIONS; NMR SYSTEM; DISEASE; FOOT; EPIDEMIC;
   CRYSTALLOGRAPHY; POLIOMYELITIS
AB The 2A proteinase (2A(pro)) is an enterovirally encoded cysteine protease that plays essential roles in both the processing of viral precursor polyprotein and the hijacking of host cell translation and other processes in the virus life cycle. Crystallographic studies of 2A(pro) from enterovirus 71 (EV71) and its interaction with the substrate are reported here. EV71 2A(pro) was comprised of an N-terminal domain of a four-stranded antiparallel beta sheet and a C-terminal domain of a six-stranded antiparallel beta barrel with a tightly bound zinc atom. Unlike in other 2A(pro) structures, there is an open cleft across the surface of the protein in an open conformation. As demonstrated by the crystallographic studies and modeling of the complex structure, the open cleft could be fitted with the substrate. On comparison 2A(pro) of EV71 to those of the human rhinovirus 2 and coxsackievirus B4, the open conformation could be closed with a hinge motion in the bII2 and cII beta strands. This was supported by molecular dynamic simulation. The structural variation among different 2A(pro) structures indicates a conformational flexibility in the substrate-binding cleft. The open structure provides an accessible framework for the design and development of therapeutics against the viral target.
C1 [Cai, Qixu; Liu, Weihua; Wu, Caiming; Zheng, Qian; Lin, Tianwei] Xiamen Univ, Sch Life Sci, State Key Lab Cellular Stress Biol, Xiamen, Peoples R China.
   [Gao, Zhenting; Li, Yaozong; Peng, Xuanjia; Cai, Yaxian; Li, Jian] Wuxi AppTec Co Ltd, State Key Lab Lead Compound Res, Shanghai, Peoples R China.
RP Lin, TW (reprint author), Xiamen Univ, Sch Life Sci, State Key Lab Cellular Stress Biol, Xiamen, Peoples R China.
EM jian_li@wuxiapptec.com; twlin@xmu.edu.cn
FU National Basic Research Program of China (973 program) [2012CB724500];
   Open Research Fund of the State Key Laboratory of Cellular Stress
   Biology, Xiamen University [SKLCSB2012KF003]; 111 Project of Education
   of China [B06016]
FX This research was supported by funding from the National Basic Research
   Program of China (973 program, 2012CB724500), from the Open Research
   Fund of the State Key Laboratory of Cellular Stress Biology, Xiamen
   University (SKLCSB2012KF003), and from the 111 Project of Education of
   China (no. B06016).
NR 41
TC 4
Z9 4
PU AMER SOC MICROBIOLOGY
PI WASHINGTON
PA 1752 N ST NW, WASHINGTON, DC 20036-2904 USA
SN 0022-538X
J9 J VIROL
JI J. Virol.
PD JUL
PY 2013
VL 87
IS 13
BP 7348
EP 7356
DI 10.1128/JVI.03541-12
PG 9
WC Virology
SC Virology
GA 160JT
UT WOS:000320116500014
ER

PT J
AU Cifuente, JO
   Lee, H
   Yoder, JD
   Shingler, KL
   Carnegie, MS
   Yoder, JL
   Ashley, RE
   Makhov, AM
   Conway, JF
   Hafenstein, S
AF Cifuente, Javier O.
   Lee, Hyunwook
   Yoder, Joshua D.
   Shingler, Kristin L.
   Carnegie, Michael S.
   Yoder, Jennifer L.
   Ashley, Robert E.
   Makhov, Alexander M.
   Conway, James F.
   Hafenstein, Susan
TI Structures of the Procapsid and Mature Virion of Enterovirus 71 Strain
   1095
SO JOURNAL OF VIROLOGY
LA English
DT Article
ID SELECTIN GLYCOPROTEIN LIGAND-1; CENTRAL-NERVOUS-SYSTEM;
   CRYSTAL-STRUCTURE; CAPSID PROTEIN; UCSF CHIMERA; POLIOVIRUS
   MORPHOGENESIS; MOLECULAR-REPLACEMENT; DISEASE VIRUS; RECEPTOR; CELLS
AB Enterovirus 71 (EV71) is an important emerging human pathogen with a global distribution and presents a disease pattern resembling poliomyelitis with seasonal epidemics that include cases of severe neurological complications, such as acute flaccid paralysis. EV71 is a member of the Picornaviridae family, which consists of icosahedral, nonenveloped, single-stranded RNA viruses. Here we report structures derived from X-ray crystallography and cryoelectron microscopy (cryo-EM) for the 1095 strain of EV71, including a putative precursor in virus assembly, the procapsid, and the mature virus capsid. The cryo-EM map of the procapsid provides new structural information on portions of the capsid proteins VP0 and VP1 that are disordered in the higher-resolution crystal structures. Our structures solved from virus particles in solution are largely in agreement with those from prior X-ray crystallographic studies; however, we observe small but significant structural differences for the 1095 procapsid compared to a structure solved in a previous study (X. Wang, W. Peng, J. Ren, Z. Hu, J. Xu, Z. Lou, X. Li, W. Yin, X. Shen, C. Porta, T. S. Walter, G. Evans, D. Axford, R. Owen, D. J. Rowlands, J. Wang, D. I. Stuart, E. E. Fry, and Z. Rao, Nat. Struct. Mol. Biol. 19: 424-429, 2012) for a different strain of EV71. For both EV71 strains, the procapsid is significantly larger in diameter than the mature capsid, unlike in any other picornavirus. Nonetheless, our results demonstrate that picornavirus capsid expansion is possible without RNA encapsidation and that picornavirus assembly may involve an inward radial collapse of the procapsid to yield the native virion.
C1 [Cifuente, Javier O.; Lee, Hyunwook; Shingler, Kristin L.; Carnegie, Michael S.; Yoder, Jennifer L.; Ashley, Robert E.; Hafenstein, Susan] Penn State Univ, Coll Med, Dept Med, Hershey, PA 17033 USA.
   [Yoder, Joshua D.; Makhov, Alexander M.; Conway, James F.] Univ Pittsburgh, Sch Med, Dept Biol Struct, Pittsburgh, PA USA.
RP Hafenstein, S (reprint author), Penn State Univ, Coll Med, Dept Med, Hershey, PA 17033 USA.
EM shafenstein@hmc.psu.edu
FU NIH [K22 A179271]; Max Lang Junior Faculty Research Scholar Award;
   National Science Foundation and the National Institutes of
   Health/National Institute of General Medical Sciences under NSF award
   [DMR-0936384]; Macromolecular Diffraction at CHESS (MacCHESS) facility;
   National Institute of General Medical Sciences, National Institutes of
   Health [GM-103485]
FX This work was supported by NIH K22 A179271 and a 2011 C. Max Lang Junior
   Faculty Research Scholar Award to S.We gratefully acknowledge the use of
   the Core Facility of the Penn State College of Medicine. X-ray
   crystallographic data sets were collected at the Cornell High Energy
   Synchrotron Source (CHESS), which is supported by the National Science
   Foundation and the National Institutes of Health/National Institute of
   General Medical Sciences under NSF award DMR-0936384, using the
   Macromolecular Diffraction at CHESS (MacCHESS) facility, which is
   supported by award GM-103485 from the National Institute of General
   Medical Sciences, National Institutes of Health.
NR 63
TC 5
Z9 5
PU AMER SOC MICROBIOLOGY
PI WASHINGTON
PA 1752 N ST NW, WASHINGTON, DC 20036-2904 USA
SN 0022-538X
J9 J VIROL
JI J. Virol.
PD JUL
PY 2013
VL 87
IS 13
BP 7637
EP 7645
DI 10.1128/JVI.03519-12
PG 9
WC Virology
SC Virology
GA 160JT
UT WOS:000320116500037
ER

PT J
AU Beyazova, U
   Yuksel, N
   Aksakal, FN
   Camurdan, AD
AF Beyazova, U.
   Yuksel, N.
   Aksakal, F. Nur
   Camurdan, A. Duyan
TI Comparison of the reactogenicity of three different immunization
   schedules including diphtheria, tetanus, pertussis, Haemophilus
   influenza b and polio vaccine in Turkey
SO TRANSACTIONS OF THE ROYAL SOCIETY OF TROPICAL MEDICINE AND HYGIENE
LA English
DT Article
DE Vaccine safety; Adverse events; Vaccine schedules; Reactogenicity;
   National vaccination programme; Vaccination calendar
ID ACELLULAR PERTUSSIS; WHOLE-CELL; CONJUGATE VACCINE; ADVERSE EVENTS;
   CLINICAL-EXPERIENCE; HEPATITIS-B; IMMUNOGENICITY; INFANTS;
   POLIOMYELITIS; AGE
AB Background: In Turkey, several changes have been made in the vaccination schedule. Vaccines against diphtheria, tetanus, pertussis and poliomiyelitis were applied as DTwP and OPV until the end of 2006. Hib vaccine was added to the schedule and was administered as a separate injection in 2007 as DPT + OPV + Hib. DTaP-IPV/Hib combined vaccine replaced them in 2008. The aim of this study was to evaluate the alterations in the frequency of adverse reactions of these different schedules in the consecutive three years.
   Methods: A total of 2401 infants who were vaccinated in Gazi University Well Child Clinics during the first 3 months of each schedule were enrolled in the study. Local and systemic adverse events were recorded in diaries by the parents for the next three days.
   Results: No significant differences existed between infants vaccinated with DPT + OPV and DPT + OPV + Hib regarding all adverse events detected. Frequency of local and systemic reactions were lower in infants vaccinated with DTaP-IPV/Hib combined vaccine (p < 0.001). Frequency of adverse events in infants vaccinated with DPT + OPV or DPT + OPV + Hib were highest at booster doses.
   Conclusions: The original experience of the study is the demonstration of the adverse event profile for three different schedules which allowed us to draw the profile of the adverse events in a country with changing national schedules. Implementation of Schedule 3 reduced the adverse events of vaccination. Thus reduction in the number of injections and reactogenicity of pertussis vaccine contributed to an increase in the compliance to the vaccination program.
C1 [Beyazova, U.; Camurdan, A. Duyan] Gazi Univ, Sch Med, Dept Social Pediat, Ankara, Turkey.
   [Yuksel, N.] Gazi Univ, Sch Med, Dept Pediat, Ankara, Turkey.
   [Aksakal, F. Nur] Gazi Univ, Sch Med, Dept Publ Hlth, Ankara, Turkey.
RP Aksakal, FN (reprint author), Gazi Univ, Sch Med, Dept Publ Hlth, Ankara, Turkey.
EM nuraksakal@gmail.com
NR 21
TC 0
Z9 0
PU OXFORD UNIV PRESS
PI OXFORD
PA GREAT CLARENDON ST, OXFORD OX2 6DP, ENGLAND
SN 0035-9203
J9 T ROY SOC TROP MED H
JI Trans. Roy. Soc. Trop. Med. Hyg.
PD JUL
PY 2013
VL 107
IS 7
BP 438
EP 443
DI 10.1093/trstmh/trt039
PG 6
WC Public, Environmental & Occupational Health; Tropical Medicine
SC Public, Environmental & Occupational Health; Tropical Medicine
GA 164IA
UT WOS:000320401400006
ER

PT J
AU Hovi, T
   Savolainen-Kopra, C
   Smura, T
   Blomqvist, S
   Al-Hello, H
   Roivainen, M
AF Hovi, Tapani
   Savolainen-Kopra, Carita
   Smura, Teemu
   Blomqvist, Soile
   Al-Hello, Haider
   Roivainen, Merja
TI Evolution of Type 2 Vaccine Derived Poliovirus Lineages. Evidence for
   Codon-Specific Positive Selection at Three Distinct Locations on Capsid
   Wall
SO PLOS ONE
LA English
DT Article
ID IMMUNODEFICIENT PATIENT; WILD POLIOVIRUS; PROTEIN VP1; POLIOMYELITIS;
   OUTBREAK; RECOMBINATION; ERADICATION; CIRCULATION; NEUTRALIZATION;
   PHYLOGENIES
AB Partial sequences of 110 type 2 poliovirus strains isolated from sewage in Slovakia in 2003-2005, and most probably originating from a single dose of oral poliovirus vaccine, were subjected to a detailed genetic analysis. Evolutionary patterns of these vaccine derived poliovirus strains (SVK-aVDPV2) were compared to those of type 1 and type 3 wild poliovirus (WPV) lineages considered to have a single seed strain origin, respectively. The 102 unique SVK-aVDPV VP1 sequences were monophyletic differing from that of the most likely parental poliovirus type 2/Sabin (PV2 Sabin) by 12.5-15.6%. Judging from this difference and from the rate of accumulation of synonymous transversions during the 22 month observation period, the relevant oral poliovirus vaccine dose had been administered to an unknown recipient more than 12 years earlier. The patterns of nucleotide substitution during the observation period differed from those found in the studied lineages of WPV1 or 3, including a lower transition/transversion (Ts/Tv) bias and strikingly lower Ts/Tv rate ratios at the 2nd codon position for both purines and pyrimidines. A relatively low preference of transitions at the 2nd codon position was also found in the large set of VP1 sequences of Nigerian circulating (c)VDPV2, as well as in the smaller sets from the Hispaniola cVDPV1 and Egypt cVDPV2 outbreaks, and among aVDPV1 and aVDPV2 strains recently isolated from sewage in Finland. Codon-wise analysis of synonymous versus non-synonymous substitution rates in the VP1 sequences suggested that in five codons, those coding for amino acids at sites 24, 144, 147, 221 and 222, there may have been positive selection during the observation period. We conclude that pattern of poliovirus VP1 evolution in prolonged infection may differ from that found in WPV epidemics. Further studies on sufficiently large independent datasets are needed to confirm this suggestion and to reveal its potential significance.
C1 [Hovi, Tapani; Savolainen-Kopra, Carita; Smura, Teemu; Blomqvist, Soile; Al-Hello, Haider; Roivainen, Merja] Natl Inst Hlth & Welf THL, Virol Unit, Dept Infect Dis Surveillance & Control, Helsinki, Finland.
RP Hovi, T (reprint author), Natl Inst Hlth & Welf THL, Virol Unit, Dept Infect Dis Surveillance & Control, Helsinki, Finland.
EM tapani.hovi@thl.fi
RI Smura, Teemu/K-6421-2012
OI Smura, Teemu/0000-0002-9187-3151
NR 48
TC 1
Z9 1
PU PUBLIC LIBRARY SCIENCE
PI SAN FRANCISCO
PA 1160 BATTERY STREET, STE 100, SAN FRANCISCO, CA 94111 USA
SN 1932-6203
J9 PLOS ONE
JI PLoS One
PD JUN 28
PY 2013
VL 8
IS 6
AR e66836
DI 10.1371/journal.pone.0066836
PG 13
WC Multidisciplinary Sciences
SC Science & Technology - Other Topics
GA 174IH
UT WOS:000321148400020
ER

PT J
AU Xiu, JH
   Zhu, H
   Xu, YF
   Liu, JN
   Xia, XZ
   Zhang, LF
AF Xiu, Jing-hui
   Zhu, Hao
   Xu, Yan-feng
   Liu, Jiang-ning
   Xia, Xian-zhu
   Zhang, Lian-feng
TI Necrotizing myositis causes restrictive hypoventilation in a mouse model
   for human enterovirus 71 infection
SO VIROLOGY JOURNAL
LA English
DT Article
DE Enterovirus 71; Skeletal muscle; Necrotizing myositis; Restrictive
   hypoventilation
ID CENTRAL-NERVOUS-SYSTEM; MOUTH-DISEASE EPIDEMICS; 71-INFECTED MICE;
   CYNOMOLGUS MONKEYS; REDUCES MORTALITY; PULMONARY-EDEMA; HAND; FOOT;
   ENCEPHALOMYELITIS; OUTBREAK
AB Background: Enterovirus 71 (EV71) infections are associated with a high prevalence of hand, foot and mouth disease (HFMD) in children and occasionally cause lethal complications. Most infections are self-limiting. However, resulting complications, including aseptic meningitis, encephalitis, poliomyelitis-like acute flaccid paralysis, and neurological pulmonary edema or hemorrhage, are responsible for the lethal symptoms of EV71 infection, the pathogenesis of which remain to be clarified.
   Results: In the present study, 2-week-old Institute of Cancer Research (ICR) mice were infected with a mouse-adapted EV71 strain. These infected mice demonstrated progressive paralysis and died within 12 days post infection (d.p.i.). EV71, which mainly replicates in skeletal muscle tissues, caused severe necrotizing myositis. Lesions in the central nervous system (CNS) and other tissues were not observed.
   Conclusions: Necrotizing myositis of respiratory-related muscles caused severe restrictive hypoventilation and subsequent hypoxia, which could explain the fatality of EV71-infected mice. This finding suggests that, in addition to CNS injury, necrotic myositis may also be responsible for the paralysis and death observed in EV71-infected mice.
C1 [Xiu, Jing-hui; Zhu, Hao; Liu, Jiang-ning; Zhang, Lian-feng] Minist Hlth, Key Lab Human Dis Comparat Med, Beijing, Peoples R China.
   [Xu, Yan-feng] CAMS, Inst Lab Anim Sci, State Adm Tradit Chinese Med, Key Lab Human Dis Anim Models, Beijing 100021, Peoples R China.
   [Xu, Yan-feng] PUMC, Comparat Med Ctr, Beijing 100021, Peoples R China.
   [Xia, Xian-zhu] Acad Mil Med Sci, Key Lab Jilin Prov Zoonosis Prevent & Control, Inst Mil Vet, Changchun 130122, Jilin Province, Peoples R China.
RP Xia, XZ (reprint author), Acad Mil Med Sci, Key Lab Jilin Prov Zoonosis Prevent & Control, Inst Mil Vet, Liuyingxi Rd,Bldg 666, Changchun 130122, Jilin Province, Peoples R China.
EM xia_xzhu@yahoo.com.cn; zhanglf@cnilas.org
FU National Science and Technology Major Projects [2011ZX09401-019,
   2012ZX10004501]
FX This work was supported by grants from the National Science and
   Technology Major Projects [2011ZX09401-019 and 2012ZX10004501].
NR 40
TC 1
Z9 1
PU BIOMED CENTRAL LTD
PI LONDON
PA 236 GRAYS INN RD, FLOOR 6, LONDON WC1X 8HL, ENGLAND
SN 1743-422X
J9 VIROL J
JI Virol. J.
PD JUN 28
PY 2013
VL 10
AR 215
DI 10.1186/1743-422X-10-215
PG 9
WC Virology
SC Virology
GA 181ZD
UT WOS:000321708600001
ER

PT J
AU Lungarde, K
   Blaizeau, F
   Auger-Aubin, I
   Floret, D
   Gilberg, S
   Jestin, C
   Hanslik, T
   Le Goaster, C
   Levy-Bruhl, D
   Blanchon, T
   Rossignol, L
AF Lungarde, Karine
   Blaizeau, Fanette
   Auger-Aubin, Isabelle
   Floret, Daniel
   Gilberg, Serge
   Jestin, Christine
   Hanslik, Thomas
   Le Goaster, Corinne
   Levy-Bruhl, Daniel
   Blanchon, Thierry
   Rossignol, Louise
TI How French physicians manage with a future change in the primary
   vaccination of infants against diphtheria, tetanus, pertussis and
   poliomyelitis? A qualitative study with focus groups
SO BMC FAMILY PRACTICE
LA English
DT Article
DE Qualitative research; Vaccination; Primary care
ID ELECTRONIC HEALTH RECORD; BCG VACCINATION; PRACTICE ALERT; IMMUNIZATION;
   INFLUENZA; KNOWLEDGE; ATTITUDES; FRANCE
AB Background: As in other European countries, the French vaccination schedule changes according to epidemiological and socio-economic situations. Further changes are planned for 2013, including the withdrawal of one dose for primary vaccination against diphtheria, tetanus, polio, pertussis and Haemophilus influenzae. A partnership between the French Technical Vaccination Committee and the French Institute for Health and Medical Research designed a study to assess primary care physicians' agreement about this modification.
   Methods: Qualitative study with focus groups and semi-structured interviews in France. Four focus groups were conducted with physicians, supplemented by four individual interviews.
   Results: The physicians of the survey had accepted the suggested vaccination schedule well. A few concerns had been underlined: fear of less follow-up care for infants resulting from the removal of one visit driven by the primary vaccination; fear of loss of vaccine efficacy; suspicion of the existence of financial arguments at the origin of this change; and adjustment to current vaccination schedule. Several suggestions were made: providing strong support from health authorities; developing stable and simple recommendations; providing effective tools for monitoring patient's vaccination status.
   Conclusions: Physicians' opinions suggested a good acceptance of a possible change about primary vaccination against diphtheria, tetanus, polio, pertussis and Haemophilus influenzae. Physicians' suggestions resulted from this qualitative study on a new vaccination schedule. It showed how that their involvement was feasible for preparing the implementation of a new vaccination schedule.
C1 [Lungarde, Karine; Blaizeau, Fanette; Hanslik, Thomas; Blanchon, Thierry; Rossignol, Louise] INSERM U707, F-75012 Paris, France.
   [Lungarde, Karine; Rossignol, Louise] UPMC Univ Paris 06, Dept Med Gen, F-75571 Paris 12, France.
   [Blaizeau, Fanette; Blanchon, Thierry] UPMC Univ Paris 06, UMR S 707, F-75012 Paris, France.
   [Auger-Aubin, Isabelle] Univ Paris Diderot, Dept Med Gen, Sorbonne Paris Cite, F-75018 Paris, France.
   [Floret, Daniel] Univ Lyon 1, F-69008 Lyon, France.
   [Floret, Daniel; Gilberg, Serge; Le Goaster, Corinne] Secretariat Gen, Haut Conseil Sante Publ, F-75014 Paris, France.
   [Gilberg, Serge] Univ Paris 05, Dept Med Gen, Fac Med, F-75014 Paris, France.
   [Jestin, Christine] INPES, F-93203 St Denis, France.
   [Hanslik, Thomas] Univ Versailles St Quentin Yvelines, UFR Med Paris Ile France Ouest, F-78280 Guyancourt, France.
   [Levy-Bruhl, Daniel] Inst Veille Sanit InVS, Dept Malad Infect, Unite Malad Prevent Vaccinale, F-94415 St Maurice, France.
RP Rossignol, L (reprint author), INSERM U707, 27 Rue Chaligny, F-75012 Paris, France.
EM rossignol@u707.jussieu.fr
NR 25
TC 0
Z9 0
PU BIOMED CENTRAL LTD
PI LONDON
PA 236 GRAYS INN RD, FLOOR 6, LONDON WC1X 8HL, ENGLAND
SN 1471-2296
J9 BMC FAM PRACT
JI BMC Fam. Pract.
PD JUN 19
PY 2013
VL 14
AR 85
DI 10.1186/1471-2296-14-85
PG 8
WC Primary Health Care; Medicine, General & Internal
SC General & Internal Medicine
GA 170KA
UT WOS:000320847800001
ER

PT J
AU Ehrhardt, D
   Marano, N
AF Ehrhardt, Derek
   Marano, Nina
TI Outbreak of Poliomyelitis - Somalia and Kenya, May 2013
SO MMWR-MORBIDITY AND MORTALITY WEEKLY REPORT
LA English
DT Article
C1 [Ehrhardt, Derek] CDC, WHO, Div Global Migrat & Quarantine, Natl Ctr Emerging & Zoonot Infect Dis, Atlanta, GA 30333 USA.
   CDC, Div Viral Dis, Natl Ctr Immunizat & Resp Dis, Atlanta, GA 30333 USA.
   CDC, Global Immunizat Div, Ctr Global Hlth, Atlanta, GA 30333 USA.
RP Ehrhardt, D (reprint author), CDC, WHO, Div Global Migrat & Quarantine, Natl Ctr Emerging & Zoonot Infect Dis, Atlanta, GA 30333 USA.
EM dehrhardt@cdc.gov; nmarano@cdc.gov
NR 3
TC 3
Z9 3
PU CENTER DISEASE CONTROL & PREVENTION
PI ATLANTA
PA MAILSTOP E-90, ATLANTA, GA 30333 USA
SN 0149-2195
J9 MMWR-MORBID MORTAL W
JI MMWR-Morb. Mortal. Wkly. Rep.
PD JUN 14
PY 2013
VL 62
IS 23
BP 484
EP 484
PG 1
WC Public, Environmental & Occupational Health
SC Public, Environmental & Occupational Health
GA 188GM
UT WOS:000322180700007
ER

PT J
AU Loulergue, P
   Fonteneau, L
   Armengaud, JB
   Momcilovic, S
   Levy-Bruhl, D
   Launay, O
   Guthmann, JP
AF Loulergue, Pierre
   Fonteneau, Laure
   Armengaud, Jean-Baptiste
   Momcilovic, Sonia
   Levy-Bruehl, Daniel
   Launay, Odile
   Guthmann, Jean-Paul
CA Studyvax Survey Grp
TI Vaccine coverage of healthcare students in hospitals of the Paris region
   in 2009: The Studyvax Survey
SO VACCINE
LA English
DT Article
DE Vaccination; Coverage; Healthcare students; Recommendations; France
ID INFLUENZA VACCINATION; ATTITUDES; FRANCE
AB Introduction: Healthcare students should comply with the same vaccination recommendations as employed healthcare professionals. Vaccination coverage data for healthcare students are lacking
   Materials and methods: This cross-sectional survey was carried out on medical, nursing and midwifery students in 15 hospitals of the Assistance Publique - Hopitaux de Paris with a maternity ward. All midwifery students were surveyed, and a subset of medical and nursing students were selected from 10 hospitals by three-stage random sampling. Data were collected by face-to-face interviews and verified from health records.
   Results: A total of 432 students were included in the study (178 medical, 147 nursing, 107 midwifery), of whom 376 (87%) had proof of vaccination. The confirmed coverage for compulsory vaccinations was 96.9% for the booster dose of diphtheria-tetanus-poliomyelitis vaccine, 93.6% for BCG and 91.8% for at least three doses of hepatitis B. The coverage for recommended vaccinations confirmed by a vaccine booklet was 44% for pertussis (booster at 11-13 or 16-18 years of age), and 79.3% and 49.6% for the first and second doses of measles, respectively. The rate for influenza vaccination was 39.6%, based on self-reported information. Of the 27 students without any history of varicella infection, six had been vaccinated.
   Discussion: Vaccination coverage of healthcare students is high for compulsory vaccinations, but largely insufficient for recommended vaccinations. Increased awareness regarding the required vaccinations is necessary in this population, as well as stronger enforcement prior to initiating clinical work. (C) 2013 Elsevier Ltd. All rights reserved.
C1 [Loulergue, Pierre; Momcilovic, Sonia; Launay, Odile] Univ Paris 05, Fac Med, Paris, France.
   [Loulergue, Pierre; Momcilovic, Sonia; Launay, Odile] INSERM, CIC BT505, F-75654 Paris 13, France.
   [Loulergue, Pierre; Momcilovic, Sonia; Launay, Odile] Grp Hosp Cochin Broca Hotel Dieu, AP HP, CIC Vaccinol Cochin Pasteur, Paris, France.
   [Armengaud, Jean-Baptiste] Hop Trousseau, AP HP, Serv Urgences Pediat, F-75571 Paris, France.
RP Loulergue, P (reprint author), CIC Vaccinol Cochin Pasteur, 27 Rue Faubourg St Jacques, F-75014 Paris, France.
EM pierre.loulergue@cch.aphp.fr
FU InVS
FX The study received funding from the InVS.
NR 10
TC 2
Z9 2
PU ELSEVIER SCI LTD
PI OXFORD
PA THE BOULEVARD, LANGFORD LANE, KIDLINGTON, OXFORD OX5 1GB, OXON, ENGLAND
SN 0264-410X
J9 VACCINE
JI Vaccine
PD JUN 10
PY 2013
VL 31
IS 26
BP 2835
EP 2838
DI 10.1016/j.vaccine.2013.04.004
PG 4
WC Immunology; Medicine, Research & Experimental
SC Immunology; Research & Experimental Medicine
GA 168ZD
UT WOS:000320745600009
ER

PT J
AU Sundaram, AK
   Inamdar, V
   Gordan, PL
   Lipshutz, G
AF Sundaram, Arvind Kalyan
   Inamdar, Vibha
   Gordan, Patrick L.
   Lipshutz, Greg
TI UNUSUAL PROGRESSION OF WEST NILE VIRUS POLIOMYELITIS
SO JOURNAL OF GENERAL INTERNAL MEDICINE
LA English
DT Meeting Abstract
CT 36th Annual Meeting of the Society-of-General-Internal-Medicine
CY APR 24-27, 2013
CL Denver, CO
SP Soc Gen Internal Med
C1 [Sundaram, Arvind Kalyan; Gordan, Patrick L.; Lipshutz, Greg] Mt Auburn Hosp, Cambridge, MA USA.
   [Inamdar, Vibha] Boston VA Healthcare, West Roxbury, MA USA.
NR 0
TC 0
Z9 0
PU SPRINGER
PI NEW YORK
PA 233 SPRING ST, NEW YORK, NY 10013 USA
SN 0884-8734
EI 1525-1497
J9 J GEN INTERN MED
JI J. Gen. Intern. Med.
PD JUN
PY 2013
VL 28
SU 1
BP S415
EP S415
PG 1
WC Health Care Sciences & Services; Medicine, General & Internal
SC Health Care Sciences & Services; General & Internal Medicine
GA AB6ZP
UT WOS:000331939302306
ER

PT J
AU Estivariz, CF
   Pallansch, MA
   Anand, A
   Wassilak, SGF
   Sutter, RW
   Wenger, JD
   Orenstein, WA
AF Estivariz, Concepcion F.
   Pallansch, Mark A.
   Anand, Abhijeet
   Wassilak, Steven G. F.
   Sutter, Roland W.
   Wenger, Jay D.
   Orenstein, Walter A.
TI Poliovirus vaccination options for achieving eradication and securing
   the endgame
SO CURRENT OPINION IN VIROLOGY
LA English
DT Article
ID CONTROLLED-TRIAL; SEROLOGIC RESPONSE; WILD POLIOVIRUS; CLINICAL-TRIAL;
   VACCINES; IMMUNOGENICITY; POLIOMYELITIS; POTENCY; STRAINS; EPIDEMIOLOGY
AB In 1988, the World Health Assembly resolved to globally eradicate poliomyelitis. As part of a four-pronged strategy with establishment of enhanced surveillance, institution of national immunization days, strengthening routine immunization, and carrying-out mopping-up activities, oral poliovirus vaccine (OPV) was selected as the vaccine-of-choice for eradication. Massive OPV use decreased the number of polio-endemic countries from >125 countries in 1988 to only 3 in 2012 and led to a >99.9% decrease in polio incidence in the corresponding period. In this communication, we will discuss polio vaccination options to accelerate eradication, to mitigate the risks during the planned withdrawal of type 2 OPV, and to secure eradication for future generations.
C1 [Estivariz, Concepcion F.; Pallansch, Mark A.; Anand, Abhijeet; Wassilak, Steven G. F.] Ctr Dis Control & Prevent, Atlanta, GA 30333 USA.
   [Sutter, Roland W.] WHO, CH-1211 Geneva, Switzerland.
   [Wenger, Jay D.] Bill & Melinda Gates Fdn, Seattle, WA 98109 USA.
   [Orenstein, Walter A.] Emory Univ, Sch Med, Atlanta, GA 30322 USA.
RP Estivariz, CF (reprint author), Ctr Dis Control & Prevent, 1600 Clifton Rd, Atlanta, GA 30333 USA.
EM cge3@cdc.gov
NR 50
TC 2
Z9 2
PU ELSEVIER SCI LTD
PI OXFORD
PA THE BOULEVARD, LANGFORD LANE, KIDLINGTON, OXFORD OX5 1GB, OXON, ENGLAND
SN 1879-6257
J9 CURR OPIN VIROL
JI Curr. Opin. Virol.
PD JUN
PY 2013
VL 3
IS 3
BP 309
EP 315
DI 10.1016/j.coviro.2013.05.007
PG 7
WC Virology
SC Virology
GA 191MD
UT WOS:000322416300013
ER

PT J
AU Kay, L
   Bertelsen, M
AF Kay, Lise
   Bertelsen, Merete
TI BLADDER SYMPTOMS AMONG POLIO SURVIVORS
SO JOURNAL OF REHABILITATION MEDICINE
LA English
DT Article
DE urinary bladder; lower urinary tract symptoms; incontinence; polio;
   rehabilitation; population study; quality of life; voiding
ID SCORE DAN-PSS; POLIOMYELITIS; QUESTIONNAIRE
AB Objective: To describe bladder symptoms among polio survivors and the inconvenience they cause.
   Design: A survey using the validated Danish Prostatic Symptom Score questionnaire concerning bladder symptoms.
   Subjects: A random age- and gender-stratified sample of polio survivors drawn from members of the Danish Society of Polio and Accident Victims.
   Methods: Eligible subjects were sent the questionnaire by post.
   Results: Of 453 eligible subjects 272 responded. Within 2 weeks 87.5% of respondents had experienced at least one bladder symptom, and 76.5% reported that they had been bothered by a bladder symptom. Out of the 12 symptoms in the questionnaire we found a significant gender difference, with straining and weak stream reported more often among men, and urge incontinence reported more often among women. Incontinence occurred significantly more often among women (73.3%) than among men (40.9%). Compared with a similar study of the background population, bladder symptoms overall occurred approximately twice as often among polio survivors.
   Conclusion: The majority of polio survivors experience bladder symptoms, prevalences being approximately twice as high as in the background population. Furthermore, polio survivors to a much larger extent find their bladder symptoms bothersome. A successful rehabilitation programme should therefore also focus on these symptoms.
C1 [Kay, Lise; Bertelsen, Merete] Danish Soc Polio & Accid Victims, Rodovre, Denmark.
RP Kay, L (reprint author), Fjeldhammervej 8, DK-2610 Rodovre, Denmark.
EM lka@ptu.dk
NR 16
TC 0
Z9 0
PU FOUNDATION REHABILITATION INFORMATION
PI UPPSALA
PA TRADGARDSGATAN 14, UPPSALA, SE-753 09, SWEDEN
SN 1650-1977
J9 J REHABIL MED
JI J. Rehabil. Med.
PD JUN
PY 2013
VL 45
IS 6
BP 560
EP 564
DI 10.2340/16501977-1153
PG 5
WC Rehabilitation; Sport Sciences
SC Rehabilitation; Sport Sciences
GA 172UI
UT WOS:000321030000008
ER

PT J
AU Mayer, BT
   Eisenberg, JNS
   Henry, CJ
   Gomes, MGM
   Ionides, EL
   Koopman, JS
AF Mayer, Bryan T.
   Eisenberg, Joseph N. S.
   Henry, Christopher J.
   Gomes, M. Gabriela M.
   Ionides, Edward L.
   Koopman, James S.
TI Successes and Shortcomings of Polio Eradication: A Transmission Modeling
   Analysis
SO AMERICAN JOURNAL OF EPIDEMIOLOGY
LA English
DT Article
DE immunity; immunization programs; infectious disease transmission;
   mathematical model; poliomyelitis; poliovirus; poliovirus vaccines;
   vaccination
ID MUCOSAL IMMUNITY; NEUTRALIZING ANTIBODIES; INTESTINAL IMMUNITY; VIRUS
   EXCRETION; LIVE VIRUS; VACCINE; POLIOMYELITIS; PERSISTENCE; PROTECTION;
   INFECTION
AB Polio eradication is on the cusp of success, with only a few regions still maintaining transmission. Improving our understanding of why some regions have been successful and others have not will help with both global eradication of polio and development of more effective vaccination strategies for other pathogens. To examine the past 25 years of eradication efforts, we constructed a transmission model for wild poliovirus that incorporates waning immunity (which affects both infection risk and transmissibility of any resulting infection), age-mediated vaccination rates, and transmission of oral polio vaccine. The model produces results consistent with the 4 country categories defined by the Global Polio Eradication Program: elimination with no subsequent outbreaks; elimination with subsequent transient outbreaks; elimination with subsequent outbreaks and transmission detected for more than 12 months; and endemic polio transmission. Analysis of waning immunity rates and oral polio vaccine transmissibility reveals that higher waning immunity rates make eradication more difficult because of increasing numbers of infectious adults, and that higher oral polio vaccine transmission rates make eradication easier as adults become reimmunized. Given these dynamic properties, attention should be given to intervention strategies that complement childhood vaccination. For example, improvement in sanitation can reduce the reproduction number in problematic regions, and adult vaccination can lower adult transmission.
C1 [Mayer, Bryan T.; Eisenberg, Joseph N. S.; Henry, Christopher J.; Koopman, James S.] Univ Michigan, Sch Publ Hlth, Dept Epidemiol, Ann Arbor, MI 48109 USA.
   [Gomes, M. Gabriela M.] Inst Gulbenkian Ciencias, Oeiras, Portugal.
   [Ionides, Edward L.] Univ Michigan, Dept Stat, Coll Literature Sci & Arts, Ann Arbor, MI 48109 USA.
RP Koopman, JS (reprint author), 1415 Washington Hts, Ann Arbor, MI 48109 USA.
EM jkoopman@umich.edu
RI Gomes, Gabriela/H-7218-2014
OI Gomes, Gabriela/0000-0002-1454-4979
FU US Environmental Protection Agency Science to Achieve Results (STAR)
   Program; US Department of Homeland Security University Programs
   [R83236201]; Portuguese Foundation for Science and Technology (FCT);
   European Commission [EC-ICT-231807]; Research and Policy for Infectious
   Disease Dynamics (RAPIDD) program of the Science and Technology
   Directorate, Department of Homeland Security; Fogarty International
   Center, National Institutes of Health
FX This research was supported by the US Environmental Protection Agency
   Science to Achieve Results (STAR) Program and by the US Department of
   Homeland Security University Programs (grant R83236201). M. Gabriela M.
   Gomes was supported by the Portuguese Foundation for Science and
   Technology (FCT) and by the European Commission (EC-ICT-231807). Edward
   L. Ionides was supported by the Research and Policy for Infectious
   Disease Dynamics (RAPIDD) program of the Science and Technology
   Directorate, Department of Homeland Security, and the Fogarty
   International Center, National Institutes of Health.
NR 33
TC 3
Z9 3
PU OXFORD UNIV PRESS INC
PI CARY
PA JOURNALS DEPT, 2001 EVANS RD, CARY, NC 27513 USA
SN 0002-9262
J9 AM J EPIDEMIOL
JI Am. J. Epidemiol.
PD JUN 1
PY 2013
VL 177
IS 11
BP 1236
EP 1245
DI 10.1093/aje/kws378
PG 10
WC Public, Environmental & Occupational Health
SC Public, Environmental & Occupational Health
GA 155MM
UT WOS:000319752400009
ER

PT J
AU Atwal, A
   Giles, A
   Spiliotopoulou, G
   Plastow, N
   Wilson, L
AF Atwal, Anita
   Giles, Amy
   Spiliotopoulou, Georgia
   Plastow, Nicola
   Wilson, Lesley
TI Living with polio and postpolio syndrome in the United Kingdom
SO SCANDINAVIAN JOURNAL OF CARING SCIENCES
LA English
DT Article
DE poliomyelitis; postpolio survivors; British polio fellowship survey;
   rehabilitation; quality of life
ID QUALITY-OF-LIFE; SPINAL-CORD-INJURY; HEALTH; POLIOMYELITIS; INDIVIDUALS;
   DISABILITY; PAIN; SATISFACTION; EXPERIENCE; FATIGUE
AB Scand J Caring Sci; 2013; 27; 238245 Living with polio and postpolio syndrome in the United Kingdom The term Postpolio Syndrome (PPS) is used to describe new and late manifestations of poliomyelitis that occur later in life in polio survivors. Polio had been eradicated in the United Kingdom (UK) and most of Europe, although this is not the case in all countries. Research in this area has tended to focus upon the impact of polio and PPS on health status and functional health rather than its overall effect on people's lives. This study's two main aims were to explore the ways in which polio and PPS in the UK has affected the respondents' lives and to ascertain their views about how the quality of life could be improved. The two questions were as follows: (1) How has the health of people with polio and PPS affected their quality of life? (2) What would people with polio and PPS change to improve their quality of life? Deductive content analysis using existing qualitative data from a cross-sectional survey of 336 returned questionnaires from persons with polio and PPS was carried out. The average age of the participants was 54years. Our research found that polio survivors valued social occupations and participation in family life. Our research has also shown that healthcare professionals still do not understand polio and PPS and this lack of understanding influences their clients' quality of life. Finances and accessibility of environments also influence participation in chosen occupations. Rehabilitation programmes for people with polio and PPS need to be targeted towards maintaining and improving accessible environments and participation in chosen occupations, and healthcare professionals need to ensure that persons with polio and PPS are referred to persons with specific expertise in this area.
C1 [Atwal, Anita; Giles, Amy; Spiliotopoulou, Georgia; Plastow, Nicola; Wilson, Lesley] Brunel Univ, Sch Hlth Sci & Social Care, Uxbridge UB8 3PH, Middx, England.
RP Atwal, A (reprint author), Brunel Univ, Sch Hlth Sci & Social Care, Kingston Lane, Uxbridge UB8 3PH, Middx, England.
EM anita.atwal@brunel.ac.uk
NR 41
TC 1
Z9 1
PU WILEY-BLACKWELL
PI HOBOKEN
PA 111 RIVER ST, HOBOKEN 07030-5774, NJ USA
SN 0283-9318
J9 SCAND J CARING SCI
JI Scand. J. Caring Sci.
PD JUN
PY 2013
VL 27
IS 2
BP 238
EP 245
DI 10.1111/j.1471-6712.2012.01029.x
PG 8
WC Nursing
SC Nursing
GA 142RV
UT WOS:000318815700005
ER

PT J
AU Wilson, MR
AF Wilson, Michael R.
TI Emerging viral infections
SO CURRENT OPINION IN NEUROLOGY
LA English
DT Review
DE aseptic meningitis; emerging viral infections; poliomyelitis; viral
   encephalitis; zoonosis
ID LYMPHOCYTIC CHORIOMENINGITIS VIRUS; ASPARTATE RECEPTOR ENCEPHALITIS;
   JAPANESE ENCEPHALITIS; POLIOMYELITIS ERADICATION; IMMUNE-RESPONSE; NIPAH
   VIRUS; DENGUE; DISEASE; MANIFESTATIONS; SURVEILLANCE
AB Purpose of review
   This review highlights research and development in the field of emerging viral causes of encephalitis over the past year.
   Recent findings
   There is new evidence for the presence of henipaviruses in African bats. There have also been promising advances in vaccine and neutralizing antibody research against Hendra and Nipah viruses. West Nile virus continues to cause large outbreaks in the United States, and long-term sequelae of the virus are increasingly appreciated. There is exciting new research regarding the variable susceptibility of different brain regions to neurotropic virus infection. Another cluster of solid organ transplant recipients developed encephalitis from organ donor-acquired lymphocytic choriomeningitis virus. The global epidemiology of Japanese encephalitis virus has been further clarified. Evidence continues to accumulate for the central nervous system involvement of dengue virus, and the recent deadly outbreak of enterovirus 71 in Cambodian children is discussed.
   Summary
   In response to complex ecological and societal dynamics, the worldwide epidemiology of viral encephalitis continues to evolve in surprising ways. The articles highlighted here include new research on virus epidemiology and spread, new outbreaks as well as progress in the development of vaccines and therapeutics.
C1 [Wilson, Michael R.] Boston Univ, Sch Med, Dept Neurol, Natl Emerging Infect Dis Labs, Boston, MA 02118 USA.
   [Wilson, Michael R.] Boston Univ, Sch Med, Dept Med, Natl Emerging Infect Dis Labs, Boston, MA 02118 USA.
RP Wilson, MR (reprint author), Boston Univ, Sch Med, Dept Neurol, Natl Emerging Infect Dis Labs, Boston, MA 02118 USA.
EM michaelneuro@gmail.com
RI Wilson, Michael/E-8095-2013
NR 44
TC 5
Z9 5
PU LIPPINCOTT WILLIAMS & WILKINS
PI PHILADELPHIA
PA 530 WALNUT ST, PHILADELPHIA, PA 19106-3621 USA
SN 1350-7540
EI 1473-6551
J9 CURR OPIN NEUROL
JI Curr. Opin. Neurol.
PD JUN
PY 2013
VL 26
IS 3
BP 301
EP 306
DI 10.1097/WCO.0b013e328360dd2b
PG 6
WC Clinical Neurology; Neurosciences
SC Neurosciences & Neurology
GA 139VZ
UT WOS:000318614400011
ER

PT J
AU Floret, D
AF Floret, D.
TI Simplification of the vaccine schedule
SO JOURNAL DES ANTI-INFECTIEUX
LA French
DT Article
DE Immunization; Vaccine schedule; Child; Adults
ID DIPHTHERIA; IMMUNITY; TETANUS; REVACCINATION; DURATION; ADULTS
AB Background. - The French vaccine schedule for children is somewhat complicated with a lot of shots. Adults are expected to receive a booster every 10 years, that is difficult to memorize and eventually not often respected. Recent data suggest the possibility to provide a good protection with fewer shots.
   Methods. - A working group from the Technical Committee for Immunizations/High Council for Public Health made an extensive review of literature, collected data from other countries, heard national and international experts and implemented a study on acceptability of a new vaccine schedule.
   Results. - A simplified vaccine schedule is implemented: the current infant immunization schedule against diphtheria, tetanus, pertussis, poliomyelitis, Haemophilus influenzae b invasive infections, comprised three shots (at 2, 3 and 4 months of age) and a booster administered between 16 and 18 months of age. The present schedule consists in the administration of two shots at two and four months of age and a booster at 11 months. The timing of the other vaccines is changed to allow co-administrations with a maximum of two shots at the same visit. Instead of booster vaccines against diphtheria, tetanus and poliomyelitis every 10 years, adults should now receive boosters at fixed age: 25 years (adding pertussis vaccine), 45, 65 years of age, then 75, 85 ... years (a 10-year interval due to immune senescence).
   Conclusion. - This new vaccine schedule seems to be well accepted by health care professionals and is expected to improve the acceptability of vaccination and hence increase the vaccine coverage. (C) 2013 Elsevier Masson SAS. All rights reserved.
C1 Univ Lyon 1, Hop Femme Mere Enfant, F-69500 Bron, France.
RP Floret, D (reprint author), Univ Lyon 1, Hop Femme Mere Enfant, 59 Blvd Pinel, F-69500 Bron, France.
EM daniel.floret@chu-lyon.fr
NR 23
TC 0
Z9 0
PU ELSEVIER MASSON
PI MILANO
PA VIA PALEOCAPA 7, 20121 MILANO, ITALY
SN 2210-6545
J9 J ANTI-INFECT
JI J. Anti-Infect.
PD JUN
PY 2013
VL 15
IS 2
BP 102
EP 109
DI 10.1016/j.antinf.2013.04.002
PG 8
WC Pharmacology & Pharmacy
SC Pharmacology & Pharmacy
GA AL7NX
UT WOS:000339322200006
ER

PT J
AU Mateen, FJ
   Shinohara, RT
   Sutter, RW
AF Mateen, Farrah J.
   Shinohara, Russell T.
   Sutter, Roland W.
TI Oral and inactivated poliovirus vaccines in the newborn: A review
SO VACCINE
LA English
DT Review
DE Poliomyelitis; Polio vaccine; Oral; Vaccine; Newborn; Birth;
   Immunogenicity; Poliovirus vaccine; Inactivated
ID CONTROLLED-TRIAL; IMMUNE-RESPONSE; EARLY IMMUNIZATION;
   ANTIBODY-RESPONSE; INFANTS; IMMUNOGENICITY; POLIOMYELITIS; TYPE-1;
   BIRTH; ERADICATION
AB Background: Oral poliovirus vaccine (OPV) remains the vaccine-of-choice for routine immunization and supplemental immunization activities (SIAs) to eradicate poliomyelitis globally. Recent data from India suggested lower than expected immunogenicity of an OPV birth dose, prompting a review of the immunogenicity of OPV or inactivated poliovirus vaccine (IPV) when administered at birth.
   Methods: We evaluated the seroconversion and reported adverse events among infants given a single birth dose (given <= 7 days of life) of OPV or IPV through a systematic review of published articles and conference abstracts from 1959 to 2011 in any language found on PubMed, Google Scholar, or reference lists of selected articles.
   Results: 25 articles from 13 countries published between 1959 and 2011 documented seroconversion rates in newborns following an OPV dose given within the first seven days of life. There were 10 studies that measured seroconversion rates between 4 and 8 weeks of a single birth dose of TOPV, using an umbilical cord blood draw at the time of birth to establish baseline antibody levels. The percentage of newborns who seroconverted at 8 weeks range from 6-42% for poliovirus type 1, 2-63% for type 2, and 1-35% for type 3. For mOPV type 1, seroconversion ranged from 10 to 76%; mOPV type 3, the range was 12-58%; and for the one study reporting bOPV, it was 20% for type 1 and 7% for type 3. There were four studies of IPV in newborns with a seroconversion rate of 8-100% for serotype 1, 15-100% for serotype 2, and 15-94% for serotype 3, measured at 4-6 weeks of life. No serious adverse events related to newborn OPV or IPV dosing were reported, including no cases of acute flaccid paralysis.
   Conclusions: There is great variability of the immunogenicity of a birth dose of OPV for reasons largely unknown. Our review confirms the utility of a birth dose of OPV, particularly in countries where early induction of polio immunity is imperative. IPV has higher seroconversion rates in newborns and may be a superior choice in countries which can afford IPV, but there have been few studies of an IPV dose for newborns. Published by Elsevier Ltd.
C1 [Mateen, Farrah J.; Sutter, Roland W.] WHO, Polio Eradicat Initiat, CH-1211 Geneva 27, Switzerland.
   [Mateen, Farrah J.] Johns Hopkins Univ Hosp, Dept Neurol, Baltimore, MD 21287 USA.
   [Mateen, Farrah J.] Johns Hopkins Univ, Bloomberg Sch Publ Hlth, Dept Int Hlth, Baltimore, MD USA.
   [Shinohara, Russell T.] Johns Hopkins Univ, Dept Biostat, Bloomberg Sch Publ Hlth, Baltimore, MD 21205 USA.
RP Sutter, RW (reprint author), WHO, Polio Eradicat Initiat, CH-1211 Geneva 27, Switzerland.
EM sutterr@who.int
FU American Brain Foundation
FX Dr. Mateen is supported by the 2010-2012 Practice Research Fellowship
   Training Grant from the American Brain Foundation.
NR 43
TC 2
Z9 2
PU ELSEVIER SCI LTD
PI OXFORD
PA THE BOULEVARD, LANGFORD LANE, KIDLINGTON, OXFORD OX5 1GB, OXON, ENGLAND
SN 0264-410X
J9 VACCINE
JI Vaccine
PD MAY 17
PY 2013
VL 31
IS 21
SI SI
BP 2517
EP 2524
DI 10.1016/j.vaccine.2012.06.020
PG 8
WC Immunology; Medicine, Research & Experimental
SC Immunology; Research & Experimental Medicine
GA 160TK
UT WOS:000320143200006
ER

PT J
AU Cheng, A
   Fung, CP
   Liu, CC
   Lin, YT
   Tsai, HY
   Chang, SC
   Chou, AH
   Chang, JY
   Jiang, RH
   Hsieh, YC
   Su, IJ
   Chong, PCS
   Hsieh, SM
AF Cheng, Aristine
   Fung, Chang-Phone
   Liu, Chia-Chyi
   Lin, Yi-Tsung
   Tsai, Hsih-Yeh
   Chang, Shan-Chwen
   Chou, Ai-Hsiang
   Chang, Jui-Yuan
   Jiang, Ren-Huei
   Hsieh, Yi-Chin
   Su, Ih-Jen
   Chong, Pele Choi-Sing
   Hsieh, Szu-Min
TI A Phase I, randomized, open-label study to evaluate the safety and
   immunogenicity of an enterovirus 71 vaccine
SO VACCINE
LA English
DT Article
DE Enterovirus 71; Phase I; Vaccine
ID CLINICAL-TRIAL; INFECTION; EPIDEMIC; CHILDREN; TAIWAN; OUTBREAKS; FOOT;
   HAND; VP1
AB Background: Large-scale outbreaks of enterovirus 71 (EV71) infections have occurred in Asia-Pacific regions. Severe complications include encephalitis and poliomyelitis-like paralysis, cardiopulmonary collapse, and death, necessitating an effective vaccine against EV71.
   Methods: In this randomized Phase I study, we evaluated the safety and immunogenicity of an inactivated alum-adjuvanted EV71 whole-virus vaccine produced on Vero cell cultures. Sixty healthy volunteers aged 20-60 years received two doses of vaccine, administered 21 days apart. Each dose contained either 5 mu g of EV71 antigen with 150 mu g of adjuvant (Group A05) or 10 mu g of EV71 antigen with 300 mu g of adjuvant (Group B10). Serologic analysis was performed at baseline, day 21, and day 42.
   Results: There were no serious adverse events. Mild injection site pain and myalgia were the most common adverse events with either vaccine formulation. The immunogenicity data showed that 90% of vaccine recipients have a 4-fold or greater increase in neutralization antibody titers (NT) after the first dose, without a further increase in NT after the second dose. The seroconversion rates on day 21 and day 42 were 86.7% and 93.1% respectively, in Group A05, and 92.9% and 96.3%, respectively, in Group B10. Thus, 5 mu g and 10 mu g of the EV71 vaccine can induce a remarkable immune response in healthy adults after only the first vaccination.
   Conclusion: The 5 mu g and 10 mu g adjuvanted EV71 vaccines are generally safe and immunogenic in healthy adults. (c) 2013 Elsevier Ltd. All rights reserved.
C1 [Cheng, Aristine; Tsai, Hsih-Yeh] Far Eastern Mem Hosp, Dept Internal Med, New Taipei City, Taiwan.
   [Cheng, Aristine; Tsai, Hsih-Yeh; Chang, Shan-Chwen; Hsieh, Szu-Min] Natl Taiwan Univ Hosp, Dept Internal Med, Taipei 100, Taiwan.
   [Cheng, Aristine; Tsai, Hsih-Yeh; Chang, Shan-Chwen; Hsieh, Szu-Min] Natl Taiwan Univ, Coll Med, Taipei 10764, Taiwan.
   [Fung, Chang-Phone; Lin, Yi-Tsung] Taipei Vet Gen Hosp, Dept Internal Med, Taipei, Taiwan.
   [Liu, Chia-Chyi; Chou, Ai-Hsiang; Chang, Jui-Yuan; Jiang, Ren-Huei; Hsieh, Yi-Chin; Su, Ih-Jen; Chong, Pele Choi-Sing] Natl Hlth Res Inst, Zhunan, Miaoli County, Taiwan.
RP Hsieh, SM (reprint author), Natl Taiwan Univ Hosp, Dept Internal Med, 7 Chung Shan South Rd, Taipei 100, Taiwan.
EM hsmaids@hotmail.com
RI Su, Ih-Jen/B-2655-2010; Chong, Pele/E-3855-2010; Liu,
   Chia-Chyi/A-8215-2012
NR 25
TC 15
Z9 16
PU ELSEVIER SCI LTD
PI OXFORD
PA THE BOULEVARD, LANGFORD LANE, KIDLINGTON, OXFORD OX5 1GB, OXON, ENGLAND
SN 0264-410X
J9 VACCINE
JI Vaccine
PD MAY 7
PY 2013
VL 31
IS 20
BP 2471
EP 2476
DI 10.1016/j.vaccine.2013.03.015
PG 6
WC Immunology; Medicine, Research & Experimental
SC Immunology; Research & Experimental Medicine
GA 152QL
UT WOS:000319546100009
ER

PT J
AU Ahmed, QA
   Nishtar, S
   Memish, ZA
AF Ahmed, Qanta A.
   Nishtar, Sania
   Memish, Ziad A.
TI Poliomyelitis in Pakistan: time for the Muslim world to step in
SO LANCET
LA English
DT Editorial Material
ID HEALTH; ERADICATION; WORKERS; HAJJ
C1 [Ahmed, Qanta A.] SUNY Stony Brook, Dept Med, Winthrop Univ Hosp, Div Pulm Dis & Crit Care Med, Stony Brook, NY 11794 USA.
   [Nishtar, Sania] Heartfile, Islamabad, Pakistan.
   [Memish, Ziad A.] WHO, Collaborating Ctr Mass Gathering Med, Publ Hlth Directorate, Minist Hlth, Riyadh 11179, Saudi Arabia.
   [Memish, Ziad A.] Alfaisal Univ, Coll Med, Riyadh, Saudi Arabia.
RP Memish, ZA (reprint author), WHO, Collaborating Ctr Mass Gathering Med, Publ Hlth Directorate, Minist Hlth, Riyadh 11179, Saudi Arabia.
EM zmemish@yahoo.com
NR 14
TC 4
Z9 4
PU ELSEVIER SCIENCE INC
PI NEW YORK
PA 360 PARK AVE SOUTH, NEW YORK, NY 10010-1710 USA
SN 0140-6736
J9 LANCET
JI Lancet
PD MAY 4
PY 2013
VL 381
IS 9877
BP 1521
EP 1523
DI 10.1016/S0140-6736(13)60764-3
PG 4
WC Medicine, General & Internal
SC General & Internal Medicine
GA 139UF
UT WOS:000318609600009
ER

PT J
AU Lowther, SA
AF Lowther, Sara A.
TI Progress Toward Eradication of Polio - Worldwide, January 2011-March
   2013
SO MMWR-MORBIDITY AND MORTALITY WEEKLY REPORT
LA English
DT Article
ID POLIOMYELITIS ERADICATION
C1 [Lowther, Sara A.] World Hlth Org, Polio Eradicat Dept, Geneva, Switzerland.
   CDC, Div Viral Dis, Natl Ctr Immunizat & Resp Dis, Global Immunizat Div,Ctr Global Hlth, Atlanta, GA 30333 USA.
RP Lowther, SA (reprint author), World Hlth Org, Polio Eradicat Dept, Geneva, Switzerland.
EM slowther@cdc.gov
NR 10
TC 6
Z9 6
PU CENTER DISEASE CONTROL & PREVENTION
PI ATLANTA
PA MAILSTOP E-90, ATLANTA, GA 30333 USA
SN 0149-2195
J9 MMWR-MORBID MORTAL W
JI MMWR-Morb. Mortal. Wkly. Rep.
PD MAY 3
PY 2013
VL 62
IS 17
BP 335
EP 338
PG 4
WC Public, Environmental & Occupational Health
SC Public, Environmental & Occupational Health
GA 188FU
UT WOS:000322178800004
ER

PT J
AU John, TJ
   Vashishtha, VM
AF John, T. Jacob
   Vashishtha, Vipin M.
TI Eradicating poliomyelitis: India's journey from hyperendemic to
   polio-free status
SO INDIAN JOURNAL OF MEDICAL RESEARCH
LA English
DT Review
DE EPI; eradication; polio; vaccine; wild polioviruses
ID INACTIVATED POLIOVIRUS; DEVELOPING-COUNTRIES; PARALYTIC POLIOMYELITIS;
   SCHOOL-CHILDREN; VACCINE; PROGRESS; IMMUNOGENICITY; IMMUNIZATION;
   DISEASE; ELIMINATION
AB India's success in eliminating wild polioviruses (WPVs) has been acclaimed globally. Since the last case on January 13, 2011 success has been sustained for two years. By early 2014 India could be certified free of WPV transmission, if no indigenous transmission occurs, the chances of which is considered zero. Until early 1990s India was hyperendemic for polio, with an average of 500 to 1000 children getting paralysed daily. In spite of introducing trivalent oral poliovirus vaccine (tOPV) in the Expanded Programme on Immunization (EPI) in 1979, the burden of polio did not fall below that of the pre-EPI era for a decade. One of the main reasons was the low vaccine efficacy (VE) of tOPV against WPV types 1 and 3. The VE of tOPV was highest for type 2 and WPV type 2 was eliminated in 1999 itself as the average per-capita vaccine coverage reached 6. The VE against types 1 and 3 was the lowest in Uttar Pradesh and Bihar, where the force of transmission of WPVs was maximum on account of the highest infant-population density. Transmission was finally interrupted with sustained and extraordinary efforts. During the years since 2004 annual pulse polio vaccination campaigns were conducted 10 times each year, virtually every child was tracked and vaccinated - including in all transit points and transport vehicles, monovalent OPV types 1 and 3 were licensed and applied in titrated campaigns according to WPV epidemiology and bivalent OPV (bOPV, with both types 1 and 3) was developed and judiciously deployed. Elimination of WPVs with OPV is only phase 1 of polio eradication. India is poised to progress to phase 2, with introduction of inactivated poliovirus vaccine (IPV), switch from tOPV to bOPV and final elimination of all vaccine-related and vaccine-derived polioviruses. True polio eradication demands zero incidence of poliovirus infection, wild and vaccine.
C1 [John, T. Jacob] Christian Med Coll & Hosp, Vellore, Tamil Nadu, India.
   [Vashishtha, Vipin M.] Mangla Hosp & Res Cente, Bijnor 246701, India.
RP Vashishtha, VM (reprint author), Mangla Hosp & Res Cente, Bijnor 246701, India.
EM vmv@manglahospital.org
NR 84
TC 4
Z9 4
PU INDIAN COUNCIL MEDICAL RES
PI NEW DELHI
PA PO BOX 4911 ANSARI NAGAR, NEW DELHI 110029, INDIA
SN 0971-5916
J9 INDIAN J MED RES
JI Indian J. Med. Res.
PD MAY
PY 2013
VL 137
BP 881
EP 894
PG 14
GA AA1LG
UT WOS:000330857100005
ER

PT J
AU Westermann, EJA
   Jans, M
   Gaytant, MA
   Bach, JR
   Kampelmacher, MJ
AF Westermann, Erik J. A.
   Jans, Maurice
   Gaytant, Michael A.
   Bach, John R.
   Kampelmacher, Mike J.
TI Pneumothorax as a complication of lung volume recruitment
SO JORNAL BRASILEIRO DE PNEUMOLOGIA
LA English
DT Article
DE Barotrauma; Pneumothorax; Insufflation
ID NEUROMUSCULAR DISEASE; INSUFFLATION CAPACITY; STACKING; COUGH
AB Lung volume recruitment involves deep inflation techniques to achieve maximum insufflation capacity in patients with respiratory muscle weakness, in order to increase peak cough flow, thus helping to maintain airway patency and improve ventilation. One of these techniques is air stacking, in which a manual resuscitator is used in order to inflate the lungs. Although intrathoracic pressures can rise considerably, there have been no reports of respiratory complications due to air stacking. However, reaching maximum insufflation capacity is not recommended in patients with known structural abnormalities of the lungs or chronic obstructive airway disease. We report the case of a 72-year-old woman who had poliomyelitis as a child, developed torsion scoliosis and post-polio syndrome, and had periodic but infrequent asthma attacks. After performing air stacking for 3 years, the patient suddenly developed a pneumothorax, indicating that this technique should be used with caution or not at all in patients with a known pulmonary pathology.
C1 [Westermann, Erik J. A.; Gaytant, Michael A.; Bach, John R.; Kampelmacher, Mike J.] Beatrix Hosp, Gorinchem, Netherlands.
   [Jans, Maurice] Beatrix Hosp, Rivas Zorggrp, Dept Pulmonol, Gorinchem, Netherlands.
RP Westermann, EJA (reprint author), Univ Med Ctr Utrecht, Ctr Home Mech Ventilat Utrecht, Heidelberglaan 100, NL-3584 CX Utrecht, Netherlands.
EM e.westermann@umcutrecht.nl
NR 10
TC 1
Z9 1
PU SOC BRASILEIRA PNEUMOLOGIA TISIOLOGIA
PI BRASILIA DF
PA SEPS 714-719, BLOCO E ASA SUL, SALAS 220-223, BRASILIA DF, CEP70390-145,
   BRAZIL
SN 1806-3713
J9 J BRAS PNEUMOL
JI J. Bras. Pneumol.
PD MAY-JUN
PY 2013
VL 39
IS 3
BP 382
EP 386
PG 5
WC Respiratory System
SC Respiratory System
GA 168CV
UT WOS:000320684200017
ER

PT J
AU Richards, AL
   Jackson, WT
AF Richards, Alexsia L.
   Jackson, William T.
TI Behind Closed Membranes: The Secret Lives of Picornaviruses?
SO PLOS PATHOGENS
LA English
DT Editorial Material
ID AUTOPHAGOSOME FORMATION; UNCONVENTIONAL SECRETION; POLIOVIRUS INFECTION;
   PERSISTENT INFECTION; POLIOMYELITIS VIRUS; CLEAVE VP0; REPLICATION;
   CELLS; PROTEINS; VESICLES
C1 [Richards, Alexsia L.; Jackson, William T.] Med Coll Wisconsin, Dept Microbiol & Mol Genet, Milwaukee, WI 53226 USA.
RP Richards, AL (reprint author), Med Coll Wisconsin, Dept Microbiol & Mol Genet, Milwaukee, WI 53226 USA.
EM wjackson@mcw.edu
NR 35
TC 0
Z9 0
PU PUBLIC LIBRARY SCIENCE
PI SAN FRANCISCO
PA 1160 BATTERY STREET, STE 100, SAN FRANCISCO, CA 94111 USA
SN 1553-7374
J9 PLOS PATHOG
JI PLoS Pathog.
PD MAY
PY 2013
VL 9
IS 5
AR e1003262
DI 10.1371/journal.ppat.1003262
PG 3
WC Microbiology; Parasitology; Virology
SC Microbiology; Parasitology; Virology
GA 159GE
UT WOS:000320032800003
ER

PT J
AU Rhoden, E
   Liu, HM
   Wang-Chern, SW
   Oberste, MS
AF Rhoden, Eric
   Liu, Hong-Mei
   Wang-Chern, Shur-wern
   Oberste, M. Steven
TI Anti-poliovirus activity of protease inhibitor AG-7404, and assessment
   of in vitro activity in combination with antiviral capsid inhibitor
   compounds
SO ANTIVIRAL RESEARCH
LA English
DT Article
DE Poliovirus; Poliomyelitis; Global polio eradication initiative;
   Antiviral compounds; Protease inhibitors; Capsid inhibitors
ID RHINOVIRUS 3C PROTEASE; ERADICATION; PLECONARIL; DESIGN; AG7088
AB The National Research Council has recommended that at least one, preferably two, polio antiviral drugs be developed as a supplement to the tools currently available for control of polio outbreaks post-eradication. The primary application of such drugs is expected to be the resolution of chronic poliovirus excretion in persons with primary immunodeficiency disorders. We have assessed the in vitro activity of AG-7404 (also known as "compound 1"), an inhibitor of picornaviral 3C protease, against a large panel of programmatically important poliovirus strains and its activity in combination with two poliovirus capsid inhibitors, V-073 and BTA798. AG-7404 was active against all viruses in this panel, with EC50 values ranging from 0.080 to 0.674 mu M. Similarly, BTA798 was active against all viruses in this panel, with EC50 values ranging from 0.003 to 0.591 mu M. By comparison, values for V-073 were 0.003-0.126 mu M. BTA798 was active against V-073-resistant variants with an alanine to valine change in VP3 at position 24. However, BTA798 was inactive against the V-073-resistant strains with amino acid substitutions at VP1 amino acids 194 (equivalent to 192 in type 3) and 236. As expected from its different mechanism of action, AG-7404 was fully active against all V-073-resistant variants, with EC50 values ranging from 0.218 to 0.819 mu M, compared to values of 0.202-0.407 mu M for the V-073-susceptible parental strains. In vitro drug combination experiments demonstrated synergy between AG-7404 and either V-073 or BTA798, whereas the combination of the two capsid inhibitors acted additively. Published by Elsevier B.V.
C1 [Rhoden, Eric; Liu, Hong-Mei; Wang-Chern, Shur-wern; Oberste, M. Steven] Ctr Dis Control & Prevent, Polio & Picornavirus Lab Branch, Div Viral Dis, Atlanta, GA USA.
RP Oberste, MS (reprint author), 1600 Clifton Rd NE,Mailstop G-17, Atlanta, GA 30333 USA.
EM erhoden@cdc.gov; hliu@cdc.gov; schern@cdc.gov; soberste@cdc.gov
NR 23
TC 2
Z9 2
PU ELSEVIER SCIENCE BV
PI AMSTERDAM
PA PO BOX 211, 1000 AE AMSTERDAM, NETHERLANDS
SN 0166-3542
J9 ANTIVIR RES
JI Antiviral Res.
PD MAY
PY 2013
VL 98
IS 2
BP 186
EP 191
DI 10.1016/j.antiviral.2013.03.003
PG 6
WC Pharmacology & Pharmacy; Virology
SC Pharmacology & Pharmacy; Virology
GA 154YF
UT WOS:000319711900007
ER

PT J
AU Amdekar, YK
   Lalwani, SK
   Bavdekar, A
   Balasubramanian, S
   Chhatwal, J
   Bhat, SR
   Verghese, VP
   Tansey, SP
   Gadgil, D
   Jiang, Q
   Pride, M
   Emini, EA
   Gruber, WC
   Scott, DA
AF Amdekar, Yeshwant K.
   Lalwani, Sanjay K.
   Bavdekar, Ashish
   Balasubramanian, S.
   Chhatwal, Jugesh
   Bhat, Swarna Rekha
   Verghese, Valsan Philip
   Tansey, Susan P.
   Gadgil, Durga
   Jiang, Qin
   Pride, Michael
   Emini, Emilio A.
   Gruber, William C.
   Scott, Daniel A.
TI Immunogenicity and Safety of a 13-Valent Pneumococcal Conjugate Vaccine
   in Healthy Infants and Toddlers Given With Routine Vaccines in India
SO PEDIATRIC INFECTIOUS DISEASE JOURNAL
LA English
DT Article
DE immunogenicity; pneumococcal vaccine; pediatric; safety
ID STREPTOCOCCUS-PNEUMONIAE; PEDIATRIC VACCINATIONS; CROSS-REACTIVITY;
   CHILDREN YOUNGER; POLYSACCHARIDES; SURVEILLANCE; EFFICACY; DISEASE;
   SERIES; AGE
AB Background: The childhood burden of disease attributable to Streptococcus pneumoniae is particularly high in India. The immunogenicity and safety of 13-valent pneumococcal conjugate vaccine (PCV13) were compared with 7-valent pneumococcal conjugate vaccine (PCV7) in a randomized, active-controlled, double-blind trial conducted at 12 sites in India.
   Methods: Healthy infants received PCV13 or PCV7 at 6, 10, and 14 weeks of age (infant series) and at 12 months of age (toddler dose), along with routine pediatric vaccinations. Immunoglobulin G responses against the 13 pneumococcal serotypes were evaluated 1 month after the infant series and after the toddler dose. Pertussis and poliomyelitis immune responses were assessed 1 month after the infant series. Safety and tolerability also were assessed.
   Results: The immunogenicity results for the 7 common serotypes and the concomitant vaccines (whole-cell pertussis and oral poliovirus) were similar for subjects receiving PCV13 and subjects receiving PCV7. Immune responses to the 6 additional serotypes were higher in the PCV13 group compared with the PCV7 group. PCV13 and PCV7 had similar safety and tolerability profiles.
   Conclusions: PCV13 has immunogenicity similar to PCV7 in response to the 7 common serotypes, and has generally higher immunogenicity in response to the 6 additional serotypes. PCV13 may provide added protection against pneumococcal disease caused by the additional 6 serotypes and does not interfere with immune responses to whole-cell pertussis and oral poliovirus vaccines. PCV13 has an acceptable safety profile in both infants and toddlers, comparable with that of PCV7.
C1 [Amdekar, Yeshwant K.] Jaslok Hosp & Res Ctr, Bombay, Maharashtra, India.
   [Lalwani, Sanjay K.] Bharati Vidyapeeth Univ, Coll Med, Pune, Maharashtra, India.
   [Bavdekar, Ashish] KEM Hosp Res Ctr, Dept Pediat, Pune, Maharashtra, India.
   [Balasubramanian, S.] Kanchi Kamakoti CHILDS Trust Hosp, Madras, Tamil Nadu, India.
   [Balasubramanian, S.] CHILDS Trust Med Res Fdn, Madras, Tamil Nadu, India.
   [Chhatwal, Jugesh] Christian Med Coll & Hosp, Ludhiana, Punjab, India.
   [Bhat, Swarna Rekha] St Johns Med Coll, Dept Pediat, Bangalore, Karnataka, India.
   [Verghese, Valsan Philip] Christian Med Coll & Hosp, Dept Child Hlth, Vellore, Tamil Nadu, India.
   [Tansey, Susan P.] Pfizer Inc, Maidenhead, Berks, England.
   [Gadgil, Durga] Pfizer Inc, Pharmaceut India Pvt Ltd, Bombay, Maharashtra, India.
   [Jiang, Qin; Emini, Emilio A.] Pfizer Inc, Collegeville, PA USA.
   [Pride, Michael; Gruber, William C.; Scott, Daniel A.] Pfizer Inc, Pearl River, NY USA.
RP Amdekar, YK (reprint author), Jaslok Hosp & Res Ctr, Dr Deshmukh Marg,Pedder Rd, Bombay, Maharashtra, India.
EM ykasya@gmail.com
FU Wyeth; Pfizer Inc.
FX This study was sponsored by Wyeth, which was acquired by Pfizer Inc in
   October 2009. Medical writing support was provided by Vicki Schwartz,
   PhD, at Excerpta Medica and was funded by Pfizer Inc. No honorarium,
   grant, or other form of payment was provided to authors, with the
   exception of funding needed for the conduct of the study. The funding
   source contributed to the study design; to the collection, analysis, and
   interpretation of data; and to medical writing support. YKA received
   grant funding paid to his institution for the conduct of this study from
   Pfizer Inc. SKL received grant funding paid to his institution for the
   conduct of this study and travel funding from Pfizer Inc to present
   research findings. AB received grant funding for the conduct of this
   study and travel funding from Pfizer Inc to present research findings.
   SB received grant funding from Pfizer Inc paid to his institution for
   the conduct of the study. JC received grant funding from Pfizer Inc paid
   to her institution for the conduct of this study. SRB received grant
   funding from Pfizer Inc for the conduct of this study paid to her
   institution. VPV received grant funding from Pfizer Inc paid to his
   institution for the conduct of this study and study vaccines. DG is an
   employee of Pfizer Inc Pharmaceutical India Pvt Ltd. QJ, MP, EAE, WCG
   and DAS are employees of Pfizer Inc. SPT was employed by Pfizer Inc
   while this study was conducted. The authors have no other funding or
   conflicts of interest to disclose.
NR 25
TC 2
Z9 2
PU LIPPINCOTT WILLIAMS & WILKINS
PI PHILADELPHIA
PA 530 WALNUT ST, PHILADELPHIA, PA 19106-3621 USA
SN 0891-3668
J9 PEDIATR INFECT DIS J
JI Pediatr. Infect. Dis. J.
PD MAY
PY 2013
VL 32
IS 5
BP 509
EP 516
DI 10.1097/INF.0b013e31827b478d
PG 8
WC Immunology; Infectious Diseases; Pediatrics
SC Immunology; Infectious Diseases; Pediatrics
GA 140VN
UT WOS:000318684400021
ER

PT J
AU Nevin, J
   Washko, JK
   Arnold, J
AF Nevin, John
   Washko, Julie Kanter
   Arnold, John
TI Haemophilus influenzae Type b in an Immunocompetent, Fully Vaccinated
   ALL Survivor
SO PEDIATRICS
LA English
DT Article
DE leukemia; cancer; chemotherapy; Haemophilus influenzae type b; vaccine;
   infectious disease
ID ACUTE LYMPHOBLASTIC-LEUKEMIA; HUMORAL IMMUNITY; UNITED-STATES;
   HEPATITIS-B; CHILDREN; CHEMOTHERAPY; TETANUS; DISEASE; POLIOMYELITIS;
   IMMUNIZATION
AB A 7-year-old boy with a history of recurrent acute lymphoblastic leukemia (ALL), in remission, presented to primary care clinic after 2 days of progressive right hip pain with weight-bearing activities. He was otherwise asymptomatic at the time of presentation. Blood cultures revealed Gram-negative diplococci, which prompted an MRI that was significant for a hip joint effusion and femoral head bone marrow edema. The patient had no sick contacts and no significant past medical history other than ALL. The patient had been given all recommended childhood vaccinations. Arthrocentesis and needle biopsy of the femoral neck were not diagnostic for malignancy and revealed only mild hip joint inflammation, leading to a diagnosis of osteomyelitis. The organism in the original blood culture was identified as Haemophilus influenzae type b, beta-lactamase negative. Review of the patient's medical records showed a history of complete immunization to Haemophilus influenzae type b. An immunologic evaluation was made to determine if the patient retained immunity from his other vaccinations. Pathogen-specific antibody testing revealed detectable antibodies to polio but not measles, mumps, rubella, varicella-zoster virus, tetanus, diphtheria, pertussis, or hepatitis B. This loss of immunologic memory appears to be a rarely described side effect of ALL chemotherapy. There is currently no protocol to evaluate the immunologic memory of patients who underwent chemotherapy for ALL or to revaccinate them after their treatment. It is unclear whether the loss of immunologic memory is genuinely rare or is underdiagnosed because affected patients are protected by herd immunity.
C1 [Nevin, John; Arnold, John] USN, Med Ctr, Dept Pediat, San Diego, CA 92152 USA.
   [Arnold, John] USN, Med Ctr, Dept Infect Dis, San Diego, CA 92152 USA.
   [Washko, Julie Kanter] Tulane Univ Hosp, Dept Pediat & Hematol Oncol, New Orleans, LA USA.
RP Nevin, J (reprint author), 1440 Hotel Circle N, San Diego, CA 92108 USA.
EM gtg968h@gmail.com
NR 21
TC 1
Z9 1
PU AMER ACAD PEDIATRICS
PI ELK GROVE VILLAGE
PA 141 NORTH-WEST POINT BLVD,, ELK GROVE VILLAGE, IL 60007-1098 USA
SN 0031-4005
J9 PEDIATRICS
JI Pediatrics
PD MAY
PY 2013
VL 131
IS 5
BP E1639
EP E1642
DI 10.1542/peds.2012-1126
PG 4
WC Pediatrics
SC Pediatrics
GA 135EO
UT WOS:000318270700032
ER

PT J
AU Thabet, FI
   Servinsky, SE
   Naz, F
   Kovas, TE
   Raghib, TO
AF Thabet, Farouq I.
   Servinsky, Sarah E.
   Naz, Fareeha
   Kovas, Teresa E.
   Raghib, Timur O.
TI Unusual Case of West Nile Virus Flaccid Paralysis in a 10-Year-Old Child
SO PEDIATRIC NEUROLOGY
LA English
DT Article
ID UNITED-STATES; INFECTION; DISEASE; POLIOMYELITIS
AB West Nile virus infection is asymptomatic in most cases. West Nile virus neuroinvasive disease includes encephalitis, meningitis, and/or acute flaccid paralysis. In children, acute flaccid paralysis as the solo presentation of West Nile virus disease is rare. It develops abruptly and progresses rapidly early in the disease course. We report on a 10-year-old child who presented with a slowly progressive left leg flaccid paralysis over 4 weeks. He tested positive for West Nile virus in both blood and cerebrospinal fluid. Spinal MRI showed enhancement of the ventral nerve roots. This was also supported by electrophysiological studies. One week after the plateauing of his left leg paralysis, he was readmitted to the hospital with left hand weakness. Complete recovery of his recurrent weakness was observed after prompt 5-day course of intravenous immunoglobulin G therapy. However, no improvement was noticed in the left foot drop. To our knowledge, this is the first case report of West Nile virus disease in children presented with a slowly progressive flaccid paralysis, and a recurrent weakness recovered after intravenous immunoglobulin G administration. (C) 2013 Elsevier Inc. All rights reserved.
C1 [Thabet, Farouq I.; Servinsky, Sarah E.; Naz, Fareeha; Kovas, Teresa E.; Raghib, Timur O.] Michigan State Univ, Dept Pediat & Human Dev, Lansing, MI USA.
RP Thabet, FI (reprint author), 901 East Mt Hope Hwy, Lansing, MI 48910 USA.
EM fthabit@gmail.com
NR 15
TC 1
Z9 1
PU ELSEVIER SCIENCE INC
PI NEW YORK
PA 360 PARK AVE SOUTH, NEW YORK, NY 10010-1710 USA
SN 0887-8994
J9 PEDIATR NEUROL
JI Pediatr. Neurol.
PD MAY
PY 2013
VL 48
IS 5
BP 393
EP 396
DI 10.1016/j.pediatrneurol.2012.12.017
PG 4
WC Clinical Neurology; Pediatrics
SC Neurosciences & Neurology; Pediatrics
GA 132HT
UT WOS:000318059200009
ER

PT J
AU Burns, CC
   Shaw, J
   Jorba, J
   Bukbuk, D
   Adu, F
   Gumede, N
   Pate, MA
   Abanida, EA
   Gasasira, A
   Iber, J
   Chen, Q
   Vincent, A
   Chenoweth, P
   Henderson, E
   Wannemuehler, K
   Naeem, A
   Umami, RN
   Nishimura, Y
   Shimizu, H
   Baba, M
   Adeniji, A
   Williams, AJ
   Kilpatrick, DR
   Oberste, MS
   Wassilak, SG
   Tomori, O
   Pallansch, MA
   Kew, O
AF Burns, Cara C.
   Shaw, Jing
   Jorba, Jaume
   Bukbuk, David
   Adu, Festus
   Gumede, Nicksy
   Pate, Muhammed Ali
   Abanida, Emmanuel Ade
   Gasasira, Alex
   Iber, Jane
   Chen, Qi
   Vincent, Annelet
   Chenoweth, Paul
   Henderson, Elizabeth
   Wannemuehler, Kathleen
   Naeem, Asif
   Umami, Rifqiyah Nur
   Nishimura, Yorihiro
   Shimizu, Hiroyuki
   Baba, Marycelin
   Adeniji, Adekunle
   Williams, A. J.
   Kilpatrick, David R.
   Oberste, M. Steven
   Wassilak, Steven G.
   Tomori, Oyewale
   Pallansch, Mark A.
   Kew, Olen
TI Multiple Independent Emergences of Type 2 Vaccine-Derived Polioviruses
   during a Large Outbreak in Northern Nigeria
SO JOURNAL OF VIROLOGY
LA English
DT Article
ID IMMUNODEFICIENT PATIENT; UNITED-STATES; DEOXYINOSINE RESIDUES; PARALYTIC
   POLIOMYELITIS; WIDESPREAD CIRCULATION; POPULATION-DYNAMICS; CODON
   DEGENERACY; WILD POLIOVIRUS; GENETIC-BASIS; MIXED-BASE
AB Since 2005, a large poliomyelitis outbreak associated with type 2 circulating vaccine-derived poliovirus (cVDPV2) has occurred in northern Nigeria, where immunization coverage with trivalent oral poliovirus vaccine (tOPV) has been low. Phylogenetic analysis of P1/capsid region sequences of isolates from each of the 403 cases reported in 2005 to 2011 resolved the outbreak into 23 independent type 2 vaccine-derived poliovirus (VDPV2) emergences, at least 7 of which established circulating lineage groups. Virus from one emergence (lineage group 2005-8; 361 isolates) was estimated to have circulated for over 6 years. The population of the major cVDPV2 lineage group expanded rapidly in early 2009, fell sharply after two tOPV rounds in mid-2009, and gradually expanded again through 2011. The two major determinants of attenuation of the Sabin 2 oral poliovirus vaccine strain (A(481) in the 5'-untranslated region [5'-UTR] and VP1-Ile(143)) had been replaced in all VDPV2 isolates; most A(481) 5'-UTR replacements occurred by recombination with other enteroviruses. cVDPV2 isolates representing different lineage groups had biological properties indistinguishable from those of wild polioviruses, including efficient growth in neuron-derived HEK293 cells, the capacity to cause paralytic disease in both humans and PVR-Tg21 transgenic mice, loss of the temperature-sensitive phenotype, and the capacity for sustained person-to-person transmission. We estimate from the poliomyelitis case count and the paralytic case-to-infection ratio for type 2 wild poliovirus infections that similar to 700,000 cVDPV2 infections have occurred during the outbreak. The detection of multiple concurrent cVDPV2 outbreaks in northern Nigeria highlights the risks of cVDPV emergence accompanying tOPV use at low rates of coverage in developing countries.
C1 [Burns, Cara C.; Shaw, Jing; Jorba, Jaume; Iber, Jane; Chen, Qi; Vincent, Annelet; Henderson, Elizabeth; Williams, A. J.; Kilpatrick, David R.; Oberste, M. Steven; Pallansch, Mark A.; Kew, Olen] Ctr Dis Control & Prevent, Div Viral Dis, Natl Ctr Immunizat & Resp Dis, Atlanta, GA 30329 USA.
   [Chenoweth, Paul; Wannemuehler, Kathleen; Wassilak, Steven G.] Ctr Dis Control & Prevent, Global Immunizat Div, Ctr Global Hlth, Atlanta, GA USA.
   [Bukbuk, David; Baba, Marycelin] Univ Maiduguri, Teaching Hosp, Maiduguri, Nigeria.
   [Adu, Festus; Adeniji, Adekunle] Univ Ibadan, Coll Med, Dept Virol, Ibadan, Nigeria.
   [Gumede, Nicksy] Natl Inst Communicable Dis, Div Virol, Johannesburg, South Africa.
   [Pate, Muhammed Ali; Abanida, Emmanuel Ade] Natl Primary Hlth Care Dev Agcy, Abuja, Nigeria.
   [Gasasira, Alex] World Hlth Org Nigeria, Abuja, Nigeria.
   [Naeem, Asif; Umami, Rifqiyah Nur; Nishimura, Yorihiro; Shimizu, Hiroyuki] Natl Inst Infect Dis, Dept Virol 2, Tokyo, Japan.
   [Tomori, Oyewale] Redeemers Univ, Redemption City, Ogun State, Nigeria.
RP Burns, CC (reprint author), Ctr Dis Control & Prevent, Div Viral Dis, Natl Ctr Immunizat & Resp Dis, Atlanta, GA 30329 USA.
EM CBurns@cdc.gov
FU Centers for Disease Control and Prevention; Polio Research Committee of
   the World Health Organization; Bill and Melinda Gates Foundation;
   Ministry of Education, Culture, Sports, Science, and Technology of
   Japan; Ministry of Health, Labor, and Welfare, Japan
FX This work was supported in part by the Centers for Disease Control and
   Prevention; a grant from the Polio Research Committee of the World
   Health Organization; a Grand Challenges Exploration grant from the Bill
   and Melinda Gates Foundation; grants-in-aid for scientific research from
   the Ministry of Education, Culture, Sports, Science, and Technology of
   Japan; and grants-in-aid for research on emerging and reemerging
   infectious diseases from the Ministry of Health, Labor, and Welfare,
   Japan.
NR 98
TC 15
Z9 15
PU AMER SOC MICROBIOLOGY
PI WASHINGTON
PA 1752 N ST NW, WASHINGTON, DC 20036-2904 USA
SN 0022-538X
J9 J VIROL
JI J. Virol.
PD MAY
PY 2013
VL 87
IS 9
BP 4907
EP 4922
DI 10.1128/JVI.02954-12
PG 16
WC Virology
SC Virology
GA 123UK
UT WOS:000317416400012
ER

PT J
AU Lui, YLE
   Lin, ZY
   Lee, JJ
   Chow, VTK
   Poh, CL
   Tan, EL
AF Lui, Yan Long Edmund
   Lin, Zhiyang
   Lee, Jia Jun
   Chow, Vincent Tak Kwong
   Poh, Chit Laa
   Tan, Eng Lee
TI Beta-actin variant is necessary for Enterovirus 71 replication
SO BIOCHEMICAL AND BIOPHYSICAL RESEARCH COMMUNICATIONS
LA English
DT Article
DE Hand, Foot and Mouth Disease; Potentially fatal Enterovirus 71;
   Beta-actin; Annexin 2; Rhabdomyosarcoma cell
ID CLATHRIN-MEDIATED ENDOCYTOSIS; MOUTH-DISEASE; MOLECULAR EPIDEMIOLOGY;
   TAIWAN; INFECTION; OUTBREAK; FOOT; HAND; MANIFESTATIONS
AB Enterovirus 71 (EV71) is one of the main etiological agents of the Hand, Foot and Mouth Disease (HFMD) and has been known to cause fatal neurological complications such as herpangina, aseptic meningitis, poliomyelitis-like paralysis and encephalitis. EV71 is endemic in the Asia-Pacific region and causes occasional epidemics. In order to better understand EV71 infection, we compared the proteome between EV71-susceptible and EV71-resistant human Rhabdomyosarcoma (RD) cell line. We found significant differences in the beta-actin variants between the EV71-susceptible RD cells and EV71-resistant RD cells, suggesting that beta-actin, in association with other proteins such as annexin 2 is required in vesicular transport of EV71. This finding further support our previous study that actin potentially plays a role in pathogenesis and the establishment of the disease in HFMD. (C) 2013 Elsevier Inc. All rights reserved.
C1 [Lui, Yan Long Edmund; Lee, Jia Jun; Tan, Eng Lee] Singapore Polytech, Ctr Biomed & Life Sci, Singapore 139651, Singapore.
   [Tan, Eng Lee] Natl Univ Singapore Hosp, Univ Childrens Med Inst, Dept Paediat, Singapore 117548, Singapore.
   [Lui, Yan Long Edmund] Queensland Univ Technol, Fac Hlth, Sch Biomed Sci, Brisbane, Qld 4001, Australia.
   [Lui, Yan Long Edmund] Queensland Univ Technol, Inst Hlth & Biomed Innovat, Brisbane, Qld 4001, Australia.
   [Lin, Zhiyang] Australian Natl Univ, Coll Med Biol & Environm, Canberra, ACT, Australia.
   [Chow, Vincent Tak Kwong] Natl Univ Singapore, Yong Loo Lin Sch Med, Dept Microbiol, Singapore 117595, Singapore.
   [Poh, Chit Laa] Sunway Univ, Sch Hlth & Nat Sci, Selangor, Malaysia.
RP Tan, EL (reprint author), Singapore Polytech, Ctr Biomed & Life Sci, 500 Dover Rd, Singapore 139651, Singapore.
EM paetel@nus.edu.sg
FU National Medical Research Council [R-178-000-176-275]; Queensland
   University of Technology Higher Degree Research Award Scholarship
FX We would like to thank Mrs Phoon Meng Chee from the Department of
   Microbiology, National University of Singapore for providing the EV71
   strain 5865/sin/000009. This research was supported by a grant funded by
   National Medical Research Council (Grant No. R-178-000-176-275). Yan
   Long Edmund Lui was supported by Queensland University of Technology
   Higher Degree Research Award Scholarship.
NR 27
TC 0
Z9 0
PU ACADEMIC PRESS INC ELSEVIER SCIENCE
PI SAN DIEGO
PA 525 B ST, STE 1900, SAN DIEGO, CA 92101-4495 USA
SN 0006-291X
J9 BIOCHEM BIOPH RES CO
JI Biochem. Biophys. Res. Commun.
PD APR 19
PY 2013
VL 433
IS 4
BP 607
EP 610
DI 10.1016/j.bbrc.2013.03.044
PG 4
WC Biochemistry & Molecular Biology; Biophysics
SC Biochemistry & Molecular Biology; Biophysics
GA 135AT
UT WOS:000318259100044
ER

PT J
AU Habib, MA
   Soofi, S
   Ali, N
   Sutter, RW
   Palansch, M
   Qureshi, H
   Akhtar, T
   Molodecky, NA
   Okayasu, H
   Bhutta, ZA
AF Habib, M. A.
   Soofi, S.
   Ali, N.
   Sutter, R. W.
   Palansch, M.
   Qureshi, H.
   Akhtar, T.
   Molodecky, N. A.
   Okayasu, H.
   Bhutta, Zulfiqar A.
TI A study evaluating poliovirus antibodies and risk factors associated
   with polio seropositivity in low socioeconomic areas of Pakistan
SO VACCINE
LA English
DT Article
DE Vaccine; Poliomyelitis; Seroconversion; Risk factors
ID ERADICATION; CHILDREN; VACCINE; POLIOMYELITIS; RESPONSES; DIARRHEA;
   INFANTS; AFRICA; IMPACT; EGYPT
AB Background: Seroprevalence studies provide important data on performance of immunization programs, susceptible groups and populations at-risk of future outbreaks. Identifying risk factors that affect seroconversion of the oral polio vaccine (OPV) will enable the polio eradication initiatives to increase seroprevalence. This paper describes the first population-based seroprevalence survey in Pakistan.
   Methods: This study evaluated the seroprevalence of poliovirus (PV) types 1, 2, and 3 antibodies to OPV in an illustrative sample of 554 subjects 6-11 months of age in three geographic locations of Pakistan (Lahore, Karachi, and Peshawar) representing a low socioeconomic at-risk populations. Antibody titers were measured and sero protection rates and geometric median titers were compared among different geographic regions and populations, as were demographics and OPV vaccination history collected by questionnaire. Univariate and multivariate analyses were conducted on subject characteristics to assess for potential risk factors for failure to sero-convert.
   Results: The average seroprevalence of PV1, PV2, and PV3 was 96.0%, 87.9% and 86.7%, respectively. The lowest sero protection rate for all three serotypes was for Karachi with 90.2%, 73.8%, and 78.8% for PV1, PV2, and PV3, respectively. Significant regional variation in PV3 seroprevalence was found (range: 74.2-100%). In the univariate analysis, age, total and campaign OPV doses were associated with higher seroprevalence, whereas stunting, respondent education and diarrhea in the past six months were significant risk factors for failure to sero-convert.
   Conclusions: These findings demonstrate consistently high levels of antibody response to PV1 and more geographically varied response to PV2 and PV3. Additionally, important risk factors affecting seropositivity were identified. (C) 2013 Elsevier Ltd. All rights reserved.
C1 [Habib, M. A.; Soofi, S.; Ali, N.; Bhutta, Zulfiqar A.] Aga Khan Univ, Karachi, Pakistan.
   [Sutter, R. W.; Molodecky, N. A.; Okayasu, H.] WHO, CH-1211 Geneva 27, Switzerland.
   [Palansch, M.] Ctr Dis Control & Prevent CDC, Atlanta, GA USA.
   [Qureshi, H.] Pakistan Med & Res Council PMRC, Islamabad, Pakistan.
   [Akhtar, T.] Khyber Med Univ KMU, Peshawar, Pakistan.
RP Bhutta, ZA (reprint author), Aga Khan Univ, Div Women & Child Hlth, Karachi, Pakistan.
EM zulfiqar.bhutta@aku.edu
NR 40
TC 1
Z9 1
PU ELSEVIER SCI LTD
PI OXFORD
PA THE BOULEVARD, LANGFORD LANE, KIDLINGTON, OXFORD OX5 1GB, OXON, ENGLAND
SN 0264-410X
J9 VACCINE
JI Vaccine
PD APR 8
PY 2013
VL 31
IS 15
BP 1987
EP 1993
DI 10.1016/j.vaccine.2013.02.003
PG 7
WC Immunology; Medicine, Research & Experimental
SC Immunology; Research & Experimental Medicine
GA 125QY
UT WOS:000317557600017
ER

PT J
AU Teramoto, A
   Yokogushi, K
   Toki, M
   Murakami, T
   Yamashita, T
AF Teramoto, Atsushi
   Yokogushi, Kazutoshi
   Toki, Megumi
   Murakami, Takanori
   Yamashita, Toshihiko
TI Epidemiological Study and Clinical Characteristics of Poliomyelitis
   Survivors in Japan
SO JOURNAL OF PHYSICAL THERAPY SCIENCE
LA English
DT Article
DE Post-polio syndrome; Polio; Survey
ID POSTPOLIO SYNDROME; POLIO SURVIVORS; SEQUELAE; DISABILITY; FATIGUE
AB [Purpose] The aim of this study was to examine factors related to the development and frequency of post-polio syndrome (PPS) based on the results of a survey of polio survivors. [Subjects and Methods] Characteristics of 265 polio survivors were evaluated on the basis of the results of a self-administered survey comprising 48 items. The frequency of PPS and factors that influence its development were evaluated. [Results] PPS was found to affect 25.7% of the polio survivors who responded to our survey. In addition to musculoskeletal symptoms, polio survivors were found to exhibit general physical and psychiatric symptoms such as sensitivity to cold, respiratory symptoms, dysphagia, sleep disorders, and depression tendencies. In addition, the polio survivors with PPS were restricted in daily living activities such as work and social participation. [Conclusion] Weight gain after adulthood and overuse of muscles were identified as risk factors for the development of PPS. Support systems such as health consultations and direct health screenings are needed to deal with the physical and social consequences of PPS.
C1 [Teramoto, Atsushi; Yamashita, Toshihiko] Sapporo Med Univ, Dept Orthopaed Surg, Chuo Ku, Sapporo, Hokkaido 0608543, Japan.
   [Yokogushi, Kazutoshi] Sapporo Nishimaruyama Hosp, Dept Rehabil, Sapporo, Hokkaido, Japan.
   [Toki, Megumi; Murakami, Takanori] Sapporo Med Univ, Div Rehabil, Sapporo, Hokkaido 0608543, Japan.
RP Teramoto, A (reprint author), Sapporo Med Univ, Dept Orthopaed Surg, Chuo Ku, South 1,West 16, Sapporo, Hokkaido 0608543, Japan.
EM teramoto.atsushi@gmail.com
NR 21
TC 0
Z9 0
PU SOC PHYSICAL THERAPY SCIENCE
PI TOKYO
PA C/O PUBLICATION CENTER, 1-24-12 SUGAMO, TOSHIMA-KU, TOKYO, 170-0002,
   JAPAN
SN 0915-5287
J9 J PHYS THER SCI
JI J. Phys. Ther. Sci.
PD APR
PY 2013
VL 25
IS 4
BP 375
EP 378
PG 4
WC Rehabilitation
SC Rehabilitation
GA 191LW
UT WOS:000322415500005
ER

PT J
AU Kuryk, L
   Wieczorek, M
   Litwinska, B
AF Kuryk, Lukasz
   Wieczorek, Magdalena
   Litwinska, Bogumila
TI Polio - a mysterious virus
SO POSTEPY MIKROBIOLOGII
LA Polish
DT Article
DE eradication; neurovirulence; vaccines against poliovirus; poliovirus
ID ACTING REPLICATION ELEMENT; COMPLETE NUCLEOTIDE-SEQUENCE; INTERNAL
   RIBOSOME ENTRY; CENTRAL-NERVOUS-SYSTEM; PARALYTIC POLIOMYELITIS; HUMAN
   NEUROBLASTOMA; VPG URIDYLYLATION; MOLECULAR-CLONING; MAMMALIAN-CELLS;
   RNA REPLICATION
AB Poliovirus is a very small virus; single stranded RNA of positive polarity constitutes its genetic material. It belongs to the Picornaviridae family and may cause the development of poliomyelitis (viral inflammation of the anterior horn of the spinal cord). At the beginning of the twentieth century, the epidemics of polio were very frequent and this fact caused an increased interest in this virus. At present, there are two types of polio virus vaccines: OPV (oral polio vaccine), which contains three serotypes of live attenuated virus and inactivated vaccine IPV (inactivated polio vaccine) containing inactive virus particles. In 1988, the World Health Organization (WHO) introduced the program of global eradication of wild-type polio virus around the world (Global Polio Eradication Initiative). The outbreaks of wild-type polio still occur in Asia and Africa. Possibility of reversion of vaccine strains of polio virus to wild type carries the fear of re-transmission of the pathogen. It is the most intensively studied enterovirus, but still remains a puzzle.
C1 [Kuryk, Lukasz; Wieczorek, Magdalena; Litwinska, Bogumila] Narodowy Inst Zdrowia Publ, Panstwowy Zaklad Higieny, Zaklad Wirusol, PL-00791 Warsaw, Poland.
RP Kuryk, L (reprint author), Narodowy Inst Zdrowia Publ, Panstwowy Zaklad Higieny, Zaklad Wirusol, Chocimska 24, PL-00791 Warsaw, Poland.
EM lkuryk@pzh.gov.pl
NR 93
TC 0
Z9 0
PU POLSKIE TOWARZYSTWO MIKROBIOLOGOW-POLISH SOCIETY OF MICROBIOLOGISTS
PI WARSAW
PA CHELMSKA STR 30-34, WARSAW, 00-725, POLAND
SN 0079-4252
J9 POSTEP MIKROBIOL
JI Postep. Mikrobiol.
PD APR-JUN
PY 2013
VL 52
IS 2
BP 143
EP 152
PG 10
WC Microbiology
SC Microbiology
GA 177WM
UT WOS:000321406100003
ER

PT J
AU Maher, D
AF Maher, Dermot
TI The human qualities needed to complete the global eradication of polio
SO BULLETIN OF THE WORLD HEALTH ORGANIZATION
LA English
DT Article
ID POLIOMYELITIS; STRATEGIES; COUNTRIES; VACCINE
AB Although the 99% decrease seen in global polio incidence between 1988 and 2000 represented remarkable progress towards polio eradication, tackling the last 1% of polio has proved tantalizingly difficult. Pockets of endemic transmission currently persist both on the border between Afghanistan and Pakistan and in northern Nigeria. These pockets have permitted the reinfection of countries that were previously polio-free. Global strategic plans for polio eradication set out the activities, resources and financing needed to overcome the managerial, technical and security challenges faced by those tasked with the interruption of poliovirus transmission. However, polio eradication also depends on the less tangible but equally important human qualities of energy, realism, articulacy, determination, imagination, collaboration, adaptability, tactical awareness, innovation, openness and nimbleness (the initial letters of which give the acronym "ERADICATION"). By paying attention to these human qualities, the stakeholders involved may be more likely to achieve global polio eradication.
C1 Wellcome Trust Res Labs, London NW1 2BE, England.
RP Maher, D (reprint author), Wellcome Trust Res Labs, 215 Euston Rd, London NW1 2BE, England.
EM dermotmaher1@yahoo.com
NR 26
TC 0
Z9 0
PU WORLD HEALTH ORGANIZATION
PI GENEVA 27
PA MARKETING AND DISSEMINATION, CH-1211 GENEVA 27, SWITZERLAND
SN 0042-9686
J9 B WORLD HEALTH ORGAN
JI Bull. World Health Organ.
PD APR
PY 2013
VL 91
IS 4
BP 283
EP 289
DI 10.2471/BLT.12.111831
PG 7
WC Public, Environmental & Occupational Health
SC Public, Environmental & Occupational Health
GA 130CH
UT WOS:000317889800010
ER

PT J
AU Smallman-Raynor, M
   Cliff, AD
AF Smallman-Raynor, Matthew
   Cliff, Andrew D.
TI The geographical spread of the 1947 poliomyelitis epidemic in England
   and Wales: spatial wave propagation of an enigmatic epidemiological
   event
SO JOURNAL OF HISTORICAL GEOGRAPHY
LA English
DT Article
DE Poliomyelitis; England and Wales; 1947 Epidemic; Spatial wave
   propagation; Exploratory data analysis
ID EMERGENCE
AB The 1947 epidemic of poliomyelitis was the largest and geographically most widespread outbreak of the disease ever recorded in England and Wales. As a transitional event in the history of poliomyelitis in the British Isles, the 1947 epidemic signalled the sudden onset of a sustained period of heightened epidemicity that continued until the introduction and mass administration of safe and effective poliovirus vaccines in the late 1950s. This paper explores the apparent shift in the spatial dynamics of poliovirus that underpinned the geographical spread of the 1947 epidemic in England and Wales. Drawing on a robust method of spatial epidemiological analysis (swash-backwash model), we demonstrate that the epidemic wave was associated with a pronounced acceleration in the rate of spatial propagation as compared to the preceding years. The velocity of spatial expansion and retreat and the duration of infectivity are shown to have varied by category of geographical area and by county of England and Wales. The weight of available evidence suggests that the so-called 'hygiene model' of the epidemic emergence of poliomyelitis, developed in the context of Western countries and generally assumed for England and Wales, does not adequately account for the events of 1947. Rather, we suggest that the features of the epidemic are consistent with the introduction and spread of one or more new strains of poliovirus in England and Wales in the summer of 1947. Possible connections to the epidemic occurrence of poliomyelitis in other European countries at about this time are considered. (C) 2012 Elsevier Ltd. All rights reserved.
C1 [Smallman-Raynor, Matthew] Univ Nottingham, Sch Geog, Nottingham NG7 2RD, England.
   [Cliff, Andrew D.] Univ Cambridge, Dept Geog, Cambridge CB2 3EN, England.
RP Smallman-Raynor, M (reprint author), Univ Nottingham, Sch Geog, Univ Pk, Nottingham NG7 2RD, England.
EM matthew.smallman-raynor@nottingham.ac.uk
NR 46
TC 1
Z9 1
PU ACADEMIC PRESS LTD- ELSEVIER SCIENCE LTD
PI LONDON
PA 24-28 OVAL RD, LONDON NW1 7DX, ENGLAND
SN 0305-7488
J9 J HIST GEOGR
JI J. Hist. Geogr.
PD APR
PY 2013
VL 40
BP 36
EP 51
DI 10.1016/j.jhg.2012.12.003
PG 16
WC Geography; History Of Social Sciences
SC Geography; Social Sciences - Other Topics
GA 127OM
UT WOS:000317708300004
ER

PT J
AU Michels, J
   Reinders, S
   Petersohn, C
   Gesenhues, S
   Weltermann, B
AF Michels, J.
   Reinders, S.
   Petersohn, C.
   Gesenhues, S.
   Weltermann, B.
TI Tetanus, Diphtheria and Poliomyelitis Antibodies by Vaccination of
   Critical Patients
SO INTERNIST
LA German
DT Meeting Abstract
C1 [Michels, J.; Reinders, S.; Petersohn, C.; Gesenhues, S.; Weltermann, B.] Univ Klinikum Essen, Inst Allgemeinmed, Essen, Germany.
NR 0
TC 0
Z9 0
PU SPRINGER
PI NEW YORK
PA 233 SPRING ST, NEW YORK, NY 10013 USA
SN 0020-9554
J9 INTERNIST
JI Internist
PD APR
PY 2013
VL 54
SU 1
BP 78
EP 78
PG 1
WC Medicine, General & Internal
SC General & Internal Medicine
GA 122EK
UT WOS:000317299700173
ER

PT J
AU Nijst, OEM
   Mouthaan, JJ
   Mekkes, DR
   Jusic, E
   van der Avoort, HGAM
   Metz, B
AF Nijst, Olaf E. M.
   Mouthaan, Justin J.
   Mekkes, Dirk R.
   Jusic, Edin
   van der Avoort, Harrie G. A. M.
   Metz, Bernard
TI Rapid and accurate identification of poliovirus strains used for vaccine
   production
SO JOURNAL OF VIROLOGICAL METHODS
LA English
DT Article
DE Poliovirus; Vaccine; Vaccine-related polioviruses; Real-time PCR; Sabin;
   Mahoney; MEF-1; Saukett
ID DEOXYINOSINE RESIDUES; CODON DEGENERACY; MIXED-BASE; POLIOMYELITIS;
   PRIMERS; GENOMES; IMMUNOGENICITY; NEUROVIRULENCE; ERADICATION; POSITIONS
AB In the context of eradication of poliomyelitis the World Health Organization stimulates the development of inactivated polio vaccines based on attenuated virus strains. In addition to vaccine development, tests have to be designed to assess the vaccine quality. An important test is the identification test for poliovirus strains that are used for the vaccine production. A rapid and accurate PCR method with fluorescent probes has been developed to identify unequivocally the vaccine-specific poliovirus strains, such as Mahoney, MEF-1, Saukett H, Sabin type 1, Sabin type 2 and Sabin type 3. (C) 2013 Elsevier B.V. All rights reserved.
C1 [Nijst, Olaf E. M.; Mouthaan, Justin J.; Jusic, Edin; van der Avoort, Harrie G. A. M.; Metz, Bernard] Natl Inst Publ Hlth & Environm, NL-3720 BA Bilthoven, Netherlands.
   [Mekkes, Dirk R.] Bilthoven Biol, NL-3721 MA Bilthoven, Netherlands.
RP Metz, B (reprint author), POB 1,Antonie van Leeuwenhoeklaan 9, NL-3721 MA Bilthoven, Netherlands.
EM bernard.metz@rivm.nl
FU World Health Organization from the Bill and Melinda Gates Foundation
FX We thank Gideon Kersten for critically reading the manuscript and
   Patrick Koedam for performing the virus titration assays. This work was
   partially supported by the World Health Organization using a grant from
   the Bill and Melinda Gates Foundation.
NR 28
TC 0
Z9 0
PU ELSEVIER SCIENCE BV
PI AMSTERDAM
PA PO BOX 211, 1000 AE AMSTERDAM, NETHERLANDS
SN 0166-0934
J9 J VIROL METHODS
JI J. Virol. Methods
PD APR
PY 2013
VL 189
IS 1
BP 189
EP 195
DI 10.1016/j.jviromet.2013.01.026
PG 7
WC Biochemical Research Methods; Biotechnology & Applied Microbiology;
   Virology
SC Biochemistry & Molecular Biology; Biotechnology & Applied Microbiology;
   Virology
GA 124HT
UT WOS:000317455100030
ER

PT J
AU Thompson, KM
AF Thompson, Kimberly M.
TI Modeling Poliovirus Risks and the Legacy of Polio Eradication
SO RISK ANALYSIS
LA English
DT Article
DE Eradication; modeling; polio; prevention
ID SENSITIVITY ANALYSES; ECONOMIC-ANALYSIS; GLOBAL POLICIES; MANAGEMENT;
   POLIOMYELITIS; OUTBREAKS; VACCINE; FUTURE; DISEASE; UNCERTAINTY
AB This introduction to the special issue on modeling poliovirus risks provides context about historical efforts to manage polioviruses and reviews the insights from models developed to support risk management and policy development. Following an overview of the contents of the special issue, the introduction explores the road ahead and offers perspective on the legacy of polio eradication.
C1 [Thompson, Kimberly M.] Kid Risk Inc, Orlando, FL 32827 USA.
   [Thompson, Kimberly M.] Univ Cent Florida, Coll Med, Orlando, FL 32832 USA.
RP Thompson, KM (reprint author), Kid Risk Inc, 10524 Moss Pk Rd,Ste 204-364, Orlando, FL 32827 USA.
EM kimt@kidrisk.org
FU Bill & Melinda Gates Foundation [4533-21031]; Harvard Kids Risk Project;
   U.S. Centers for Disease Control and Prevention (CDC) [U50/CCU300860,
   U01 IP000029, NVPO N37, 200-2010-M-33379, 200-2010-M-33679,
   200-2010-M-35172, U66 IP000169]; World Health Organization (WHO)
   [APW200179134]
FX I thank the Bill & Melinda Gates Foundation for support for this
   synthesis under contract 4533-21031. I thank Tony Cox for his excellent
   suggestions as the Area Editor for both the 2006 and 2013 special
   issues, and Michael Greenberg for inviting and encouraging this special
   issue. The work described in this piece includes research performed with
   financial support in the form of unrestricted gifts to the Harvard Kids
   Risk Project and grants from the U.S. Centers for Disease Control and
   Prevention (CDC): U50/CCU300860, U01 IP000029, NVPO N37 (FY2005),
   200-2010-M-33379, 200-2010-M-33679, 200-2010-M-35172, and U66 IP000169;
   the World Health Organization (WHO): APW200179134; and the Bill &
   Melinda Gates Foundation: 4533-17492, 4533-18487, and 4533-21031. I
   thank Radboud Duintjer Tebbens for his collaboration on this work over
   the last decade, and we thank collaborators from the CDC, including
   James Alexander, Lorraine Alexander, Larry Anderson, Gregory Armstrong,
   Albert Barskey, Carl Boudreau, Brenton Burkholder, Cara Burns, Victor C
   ' aceres, Jason Cecil, Paul Chenoweth, Susan Chu, Stephen Cochi,
   Kathleen Gallagher, Howard Gary, John Glasser, Steve Hadler, Karen
   Hennessey, Hamid Jafari, Julie Jenks, Denise Johnson, Bob Keegan, Olen
   Kew, Nino Khetsuriani, Robb Linkins, Benjamin Lopman, Naile Malakmadze,
   Rebecca Martin, Eric Mast, Steve McLaughlin, Steve Oberste, Patrick
   O'Connor, Mark Pallansch, Becky Prevots, Hardeep Sandhu, Nalinee
   Sangrujee, Jean Smith, Philip Smith, Peter Strebel, Linda Venczel,
   Gregory Wallace, Steven Wassilak, Margie Watkins, and Bruce Weniger, and
   from the WHO, including Bruce Aylward, Fred Caillette, Claire Chauvin,
   Philippe Duclos, Esther deGourville, Hans Everts, Marta Gacic-Dobo,
   Tracey Goodman, Ulla Griffiths, David Heymann, Scott Lambert, Asta Lim,
   Jennifer Linkins, Patrick Lydon, Chris Maher, Linda Muller, Roland
   Sutter, Rudi Tangermann, Chris Wolff, and David Wood. We also thank the
   Global Polio Laboratory Network, Harrie van der Avoort, Francois
   Bompart, Anthony Burton, Konstantin Chumakov, Laurent Coudeville, Walter
   Dowdle, Paul Fine, Michael Galway, Shanelle Hall, Neal Halsey, Tapani
   Hovi, Kun Hu, Jacob John, Dominika Kalkowska, Samuel Katz, Jong-Hoon
   Kim, Tracy Lieu, Marc Lipsitch, Anton van Loon, Apoorva Mallya,
   Elizabeth Miller, Phil Minor, John Modlin, Van Hung Nguyen, Walter
   Orenstein, Carol Pandak, Peter Patriarca, Christina Pedreira, Stanley
   Plotkin, Hazhir Rahmandad, Robert Scott, John Sever, Thomas Sorensen,
   John Sterman, Robert Weibel, Jay Wenger, and Peter Wright.
NR 62
TC 2
Z9 2
PU WILEY-BLACKWELL
PI HOBOKEN
PA 111 RIVER ST, HOBOKEN 07030-5774, NJ USA
SN 0272-4332
J9 RISK ANAL
JI Risk Anal.
PD APR
PY 2013
VL 33
IS 4
BP 505
EP 515
DI 10.1111/risa.12030
PG 11
WC Public, Environmental & Occupational Health; Mathematics,
   Interdisciplinary Applications; Social Sciences, Mathematical Methods
SC Public, Environmental & Occupational Health; Mathematics; Mathematical
   Methods In Social Sciences
GA 122DG
UT WOS:000317295900001
ER

PT J
AU Thompson, KM
   Pallansch, MA
   Tebbens, RJD
   Wassilak, SG
   Kim, JH
   Cochi, SL
AF Thompson, Kimberly M.
   Pallansch, Mark A.
   Tebbens, Radboud J. Duintjer
   Wassilak, Steve G.
   Kim, Jong-Hoon
   Cochi, Stephen L.
TI Preeradication Vaccine Policy Options for Poliovirus Infection and
   Disease Control
SO RISK ANALYSIS
LA English
DT Review
DE Policy options; poliovirus; vaccination
ID ORAL POLIOMYELITIS VACCINE; ENHANCED-POTENCY; CONTROLLED-TRIAL;
   IMMUNE-RESPONSE; RISK-MANAGEMENT; IMMUNOLOGICAL RESPONSE;
   ANTIBODY-RESPONSES; SEROLOGIC RESPONSE; PARALYTIC DISEASE;
   ECONOMIC-ANALYSIS
AB With the circulation of wild poliovirus (WPV) types 1 and 3 continuing more than a decade after the original goal of eradicating all three types of WPVs by 2000, policymakers consider many immunization options as they strive to stop transmission in the remaining endemic and outbreak areas and prevent reintroductions of live polioviruses into nonendemic areas. While polio vaccination choices may appear simple, our analysis of current options shows remarkable complexity. We offer important context for current and future polio vaccine decisions and policy analyses by developing decision trees that clearly identify potential options currently used by countries as they evaluate national polio vaccine choices. Based on a comprehensive review of the literature we (1) identify the current vaccination options that national health leaders consider for polio vaccination, (2) characterize current practices and factors that appear to influence national and international choices, and (3) assess the evidence of vaccine effectiveness considering sources of variability between countries and uncertainties associated with limitations of the data. With low numbers of cases occurring globally, the management of polio risks might seem like a relatively low priority, but stopping live poliovirus circulation requires making proactive and intentional choices to manage population immunity in the remaining endemic areas and to prevent reestablishment in nonendemic areas. Our analysis shows remarkable variability in the current national polio vaccine product choices and schedules, with combination vaccine options containing inactivated poliovirus vaccine and different formulations of oral poliovirus vaccine making choices increasingly difficult for national health leaders.
C1 [Thompson, Kimberly M.; Tebbens, Radboud J. Duintjer; Kim, Jong-Hoon] Kid Risk Inc, Orlando, FL 32832 USA.
   [Thompson, Kimberly M.] Univ Cent Florida, Coll Med, Orlando, FL 32816 USA.
   [Pallansch, Mark A.] Ctr Dis Control & Prevent, Div Viral Dis, Natl Ctr Immunizat & Resp Dis, Atlanta, GA USA.
   [Wassilak, Steve G.; Cochi, Stephen L.] Ctr Dis Control & Prevent, Global Immunizat Div, Natl Ctr Immunizat & Resp Dis, Atlanta, GA USA.
RP Thompson, KM (reprint author), Kid Risk Inc, 10524 Moss Pk Rd,Ste 204-364, Orlando, FL 32832 USA.
EM kimt@kidrisk.org
FU Bill and Melinda Gates Foundation [4533-17492]
FX Drs. Thompson and Duintjer Tebbens thank the Bill and Melinda Gates
   Foundation for providing a contract to Kid Risk, Inc. to support their
   work on this article under Work Order 4533-17492. The contents of this
   article are solely the responsibility of the authors and do not
   necessarily represent the official views of the Bill and Melinda Gates
   Foundation or the U.S. Centers for Disease Control.
NR 110
TC 8
Z9 8
PU WILEY-BLACKWELL
PI HOBOKEN
PA 111 RIVER ST, HOBOKEN 07030-5774, NJ USA
SN 0272-4332
J9 RISK ANAL
JI Risk Anal.
PD APR
PY 2013
VL 33
IS 4
BP 516
EP 543
DI 10.1111/risa.12019
PG 28
WC Public, Environmental & Occupational Health; Mathematics,
   Interdisciplinary Applications; Social Sciences, Mathematical Methods
SC Public, Environmental & Occupational Health; Mathematics; Mathematical
   Methods In Social Sciences
GA 122DG
UT WOS:000317295900002
ER

PT J
AU Tebbens, RJD
   Pallansch, MA
   Chumakov, KM
   Halsey, NA
   Hovi, T
   Minor, PD
   Modlin, JF
   Patriarca, PA
   Sutter, RW
   Wright, PF
   Wassilak, SGF
   Cochi, SL
   Kim, JH
   Thompson, KM
AF Tebbens, Radboud J. Duintjer
   Pallansch, Mark A.
   Chumakov, Konstantin M.
   Halsey, Neal A.
   Hovi, Tapani
   Minor, Philip D.
   Modlin, John F.
   Patriarca, Peter A.
   Sutter, Roland W.
   Wright, Peter F.
   Wassilak, Steven G. F.
   Cochi, Stephen L.
   Kim, Jong-Hoon
   Thompson, Kimberly M.
TI Expert Review on Poliovirus Immunity and Transmission
SO RISK ANALYSIS
LA English
DT Review
DE Dynamic modeling; polio eradication; risk management
ID ORAL POLIOMYELITIS VACCINE; ENTERIC VIRUS INFECTIONS; ANTIBODY-RESPONSE;
   MUCOSAL IMMUNITY; IMMUNIZATION SCHEDULES; UNITED-STATES; NATURAL
   IMMUNITY; CONTROLLED-TRIAL; LIVE VIRUS; NEUTRALIZING ANTIBODIES
AB Successfully managing risks to achieve wild polioviruses (WPVs) eradication and address the complexities of oral poliovirus vaccine (OPV) cessation to stop all cases of paralytic poliomyelitis depends strongly on our collective understanding of poliovirus immunity and transmission. With increased shifting from OPV to inactivated poliovirus vaccine (IPV), numerous risk management choices motivate the need to understand the tradeoffs and uncertainties and to develop models to help inform decisions. The U.S. Centers for Disease Control and Prevention hosted a meeting of international experts in April 2010 to review the available literature relevant to poliovirus immunity and transmission. This expert review evaluates 66 OPV challenge studies and other evidence to support the development of quantitative models of poliovirus transmission and potential outbreaks. This review focuses on characterization of immunity as a function of exposure history in terms of susceptibility to excretion, duration of excretion, and concentration of excreted virus. We also discuss the evidence of waning of host immunity to poliovirus transmission, the relationship between the concentration of poliovirus excreted and infectiousness, the importance of different transmission routes, and the differences in transmissibility between OPV and WPV. We discuss the limitations of the available evidence for use in polio risk models, and conclude that despite the relatively large number of studies on immunity, very limited data exist to directly support quantification of model inputs related to transmission. Given the limitations in the evidence, we identify the need for expert input to derive quantitative model inputs from the existing data.
C1 [Tebbens, Radboud J. Duintjer; Kim, Jong-Hoon; Thompson, Kimberly M.] Kid Risk Inc, Orlando, FL 32832 USA.
   [Pallansch, Mark A.] Ctr Dis Control & Prevent, Div Viral Dis, Natl Ctr Immunizat & Resp Dis, Atlanta, GA USA.
   [Chumakov, Konstantin M.] US FDA, Ctr Biol Evaluat & Res, Rockville, MD 20857 USA.
   [Halsey, Neal A.] Johns Hopkins Bloomberg Sch Publ Hlth, Dept Int Hlth, Baltimore, MD USA.
   [Hovi, Tapani] Natl Inst Hlth & Welf THL, Helsinki, Finland.
   [Minor, Philip D.] Natl Inst Biol Stand & Controls, Hlth Protect Agcy, Potters Bar, Herts, England.
   [Modlin, John F.; Wright, Peter F.] Dartmouth Hitchcock Med Ctr, Lebanon, NH 03766 USA.
   [Patriarca, Peter A.] Biol Consulting Grp Inc, Bethesda, MD USA.
   [Sutter, Roland W.] WHO, Polio Eradicat Initiat, CH-1211 Geneva, Switzerland.
   [Wassilak, Steven G. F.; Cochi, Stephen L.] Ctr Dis Control & Prevent, Ctr Global Hlth, Global Immunizat Div, Atlanta, GA USA.
RP Tebbens, RJD (reprint author), Kid Risk Inc, 10524 Moss Pk Rd Ste 204-364, Orlando, FL 32832 USA.
EM rdt@kidrisk.org
FU U.S. Centers for Disease Control and Prevention (CDC) [200-2010-M-33379]
FX We thank the U.S. Centers for Disease Control and Prevention (CDC) for
   its support of the work described in this article by hosting the expert
   meeting mentioned in the article and providing financial support to Kid
   Risk, Inc. under Contract 200-2010-M-33379. The contents of this article
   are solely the responsibility of the authors and do not necessarily
   represent the official views of the CDC or the World Health
   Organization. We thank Drs. Walter Dowdle, Olen Kew, and Walter
   Orenstein for helpful comments.
NR 145
TC 11
Z9 11
PU WILEY-BLACKWELL
PI HOBOKEN
PA 111 RIVER ST, HOBOKEN 07030-5774, NJ USA
SN 0272-4332
J9 RISK ANAL
JI Risk Anal.
PD APR
PY 2013
VL 33
IS 4
BP 544
EP 605
DI 10.1111/j.1539-6924.2012.01864.x
PG 62
WC Public, Environmental & Occupational Health; Mathematics,
   Interdisciplinary Applications; Social Sciences, Mathematical Methods
SC Public, Environmental & Occupational Health; Mathematics; Mathematical
   Methods In Social Sciences
GA 122DG
UT WOS:000317295900003
ER

PT J
AU Tebbens, RJD
   Pallansch, MA
   Chumakov, KM
   Halsey, NA
   Hovi, T
   Minor, PD
   Modlin, JF
   Patriarca, PA
   Sutter, RW
   Wright, PF
   Wassilak, SGF
   Cochi, SL
   Kim, JH
   Thompson, KM
AF Tebbens, Radboud J. Duintjer
   Pallansch, Mark A.
   Chumakov, Konstantin M.
   Halsey, Neal A.
   Hovi, Tapani
   Minor, Philip D.
   Modlin, John F.
   Patriarca, Peter A.
   Sutter, Roland W.
   Wright, Peter F.
   Wassilak, Steven G. F.
   Cochi, Stephen L.
   Kim, Jong-Hoon
   Thompson, Kimberly M.
TI Review and Assessment of Poliovirus Immunity and Transmission: Synthesis
   of Knowledge Gaps and Identification of Research Needs
SO RISK ANALYSIS
LA English
DT Article
DE Dynamic modeling; expert judgment; polio eradication
ID VACCINE-DERIVED POLIOVIRUS; EXPERT JUDGMENT; SENSITIVITY ANALYSES;
   CONTROLLED-TRIAL; GLOBAL POLICIES; OPV CESSATION; DOUBLE-BLIND;
   POLIOMYELITIS; ERADICATION; MANAGEMENT
AB With the intensifying global efforts to eradicate wild polioviruses, policymakers face complex decisions related to achieving eradication and managing posteradication risks. These decisions and the expanding use of inactivated poliovirus vaccine (IPV) trigger renewed interest in poliovirus immunity, particularly the role of mucosal immunity in the transmission of polioviruses. Sustained high population immunity to poliovirus transmission represents a key prerequisite to eradication, but poliovirus immunity and transmission remain poorly understood despite decades of studies. In April 2010, the U.S. Centers for Disease Control and Prevention convened an international group of experts on poliovirus immunology and virology to review the literature relevant for modeling poliovirus transmission, develop a consensus about related uncertainties, and identify research needs. This article synthesizes the quantitative assessments and research needs identified during the process. Limitations in the evidence from oral poliovirus vaccine (OPV) challenge studies and other relevant data led to differences in expert assessments, indicating the need for additional data, particularly in several priority areas for research: (1) the ability of IPV-induced immunity to prevent or reduce excretion and affect transmission, (2) the impact of waning immunity on the probability and extent of poliovirus excretion, (3) the relationship between the concentration of poliovirus excreted and infectiousness to others in different settings, and (4) the relative role of fecal-oral versus oropharyngeal transmission. This assessment of current knowledge supports the immediate conduct of additional studies to address the gaps.
C1 [Tebbens, Radboud J. Duintjer; Kim, Jong-Hoon; Thompson, Kimberly M.] Kid Risk Inc, Orlando, FL 32832 USA.
   [Pallansch, Mark A.] Ctr Dis Control & Prevent, Div Viral Dis, Natl Ctr Immunizat & Resp Dis, Atlanta, GA USA.
   [Chumakov, Konstantin M.] US FDA, Ctr Biol Evaluat & Res, Rockville, MD 20857 USA.
   [Halsey, Neal A.] Johns Hopkins Bloomberg Sch Publ Hlth, Dept Int Hlth, Baltimore, MD USA.
   [Hovi, Tapani] Natl Inst Hlth & Welf THL, Helsinki, Finland.
   [Minor, Philip D.] Natl Inst Biol Stand & Controls, Hlth Protect Agcy, Potters Bar, Herts, England.
   [Modlin, John F.; Wright, Peter F.] Dartmouth Coll, Hitchcock Med Ctr, Dartmouth Med Sch, Hanover, NH 03756 USA.
   [Patriarca, Peter A.] Biol Consulting Grp Inc, Bethesda, MD USA.
   [Sutter, Roland W.] WHO, Polio Eradicat Initiat, CH-1211 Geneva, Switzerland.
   [Wassilak, Steven G. F.; Cochi, Stephen L.] Ctr Dis Control & Prevent, Global Immunizat Div, Ctr Global Hlth, Atlanta, GA USA.
   [Thompson, Kimberly M.] Univ Cent Florida, Coll Med, Orlando, FL 32816 USA.
RP Tebbens, RJD (reprint author), Kid Risk Inc, 10524 Moss Pk Rd,Ste 204-364, Orlando, FL 32832 USA.
EM rdt@kidrisk.org
FU U.S. Centers for Disease Control and Prevention (CDC) [200-2010-M-33379,
   200-2010-M-35172]
FX We thank the U.S. Centers for Disease Control and Prevention (CDC) for
   its support of the work described in this article by hosting the expert
   meeting mentioned in the article and providing financial support to Kid
   Risk, Inc. under Contracts 200-2010-M-33379 and 200-2010-M-35172. The
   contents of this article are solely the responsibility of the authors
   and do not necessarily represent the official views of the CDC or the
   World Health Organization. We thank Drs. Walter Dowdle, Olen Kew, and
   Walter Orenstein for helpful comments.
NR 60
TC 7
Z9 7
PU WILEY-BLACKWELL
PI HOBOKEN
PA 111 RIVER ST, HOBOKEN 07030-5774, NJ USA
SN 0272-4332
J9 RISK ANAL
JI Risk Anal.
PD APR
PY 2013
VL 33
IS 4
BP 606
EP 646
DI 10.1111/risa.12031
PG 41
WC Public, Environmental & Occupational Health; Mathematics,
   Interdisciplinary Applications; Social Sciences, Mathematical Methods
SC Public, Environmental & Occupational Health; Mathematics; Mathematical
   Methods In Social Sciences
GA 122DG
UT WOS:000317295900004
ER

PT J
AU Thompson, KM
   Pallansch, MA
   Tebbens, RJD
   Wassilak, SG
   Cochi, SL
AF Thompson, Kimberly M.
   Pallansch, Mark A.
   Tebbens, Radboud J. Duintjer
   Wassilak, Steve G.
   Cochi, Stephen L.
TI Modeling Population Immunity to Support Efforts to End the Transmission
   of Live Polioviruses
SO RISK ANALYSIS
LA English
DT Article
DE Immunity; poliovirus; vaccine
ID VACCINE-DERIVED POLIOVIRUS; UNITED-STATES; PARALYTIC POLIOMYELITIS;
   ERADICATION; OUTBREAK; EPIDEMIOLOGY; IMMUNIZATION; EFFICACY; POLICIES;
   IMMUNOGENICITY
AB Eradication of wild poliovirus (WPV) types 1 and 3, prevention and cessation of circulating vaccine-derived polioviruses, and achievement and maintenance of a world free of paralytic polio cases requires active risk management by focusing on population immunity and coordinated cessation of oral poliovirus vaccine (OPV). We suggest the need for a complementary and different conceptual approach to achieve eradication compared to the current case-based approach using surveillance for acute flaccid paralysis (AFP) to identify symptomatic poliovirus infections. Specifically, we describe a modeling approach to characterize overall population immunity to poliovirus transmission. The approach deals with the realities that exposure to live polioviruses (e.g., WPV, OPV) and/or vaccination with inactivated poliovirus vaccine provides protection from paralytic polio (i.e., disease), but does not eliminate the potential for reinfection or asymptomatic participation in poliovirus transmission, which may increase with time because of waning immunity. The AFP surveillance system provides evidence of symptomatic poliovirus infections detected, which indicate immunity gaps after outbreaks occur, and this system represents an appropriate focus for controlling disease outbreaks. We describe a conceptual dynamic model to characterize population immunity to poliovirus transmission that helps identify risks created by immunity gaps before outbreaks occur, which provides an opportunity for national and global policymakers to manage the risk of poliovirus and prevent outbreaks before they occur. We suggest that dynamically modeling risk represents an essential tool as the number of cases approaches zero.
C1 [Thompson, Kimberly M.; Tebbens, Radboud J. Duintjer] Kid Risk Inc, Orlando, FL 32832 USA.
   [Pallansch, Mark A.] Ctr Dis Control & Prevent, Div Viral Dis, Natl Ctr Immunizat & Resp Dis, Atlanta, GA USA.
   [Wassilak, Steve G.; Cochi, Stephen L.] Ctr Dis Control & Prevent, Global Immunizat Div, Ctr Global Hlth, Atlanta, GA USA.
   [Thompson, Kimberly M.] Univ Cent Florida, Coll Medicine, Orlando, FL 32816 USA.
RP Thompson, KM (reprint author), Kid Risk Inc, 10524 Moss Pk Rd,Ste 204-364, Orlando, FL 32832 USA.
EM kimt@kidrisk.org
FU Bill and Melinda Gates Foundation [4533-17492]
FX Drs. Thompson and Duintjer Tebbens thank the Bill and Melinda Gates
   Foundation for providing a contract to Kid Risk, Inc. to support their
   work on this article under Work Order 4533-17492. The contents of this
   article are solely the responsibility of the authors and do not
   necessarily represent the official views of the Bill and Melinda Gates
   Foundation or the U.S. Centers for Disease Control and Prevention.
NR 74
TC 9
Z9 9
PU WILEY-BLACKWELL
PI HOBOKEN
PA 111 RIVER ST, HOBOKEN 07030-5774, NJ USA
SN 0272-4332
J9 RISK ANAL
JI Risk Anal.
PD APR
PY 2013
VL 33
IS 4
BP 647
EP 663
DI 10.1111/j.1539-6924.2012.01891.x
PG 17
WC Public, Environmental & Occupational Health; Mathematics,
   Interdisciplinary Applications; Social Sciences, Mathematical Methods
SC Public, Environmental & Occupational Health; Mathematics; Mathematical
   Methods In Social Sciences
GA 122DG
UT WOS:000317295900005
ER

PT J
AU Lowther, SA
   Roesel, S
   O'Connor, P
   Landaverde, M
   Oblapenko, G
   Deshevoi, S
   Ajay, G
   Buff, A
   Safwat, H
   Salla, M
   Tangermann, R
   Khetsuriani, N
   Martin, R
   Wassilak, S
AF Lowther, Sara A.
   Roesel, Sigrun
   O'Connor, Patrick
   Landaverde, Mauricio
   Oblapenko, George
   Deshevoi, Sergei
   Ajay, Goel
   Buff, Ann
   Safwat, Hala
   Salla, Mbaye
   Tangermann, Rudi
   Khetsuriani, Nino
   Martin, Rebecca
   Wassilak, Steven
TI World Health Organization Regional Assessments of the Risks of
   Poliovirus Outbreaks
SO RISK ANALYSIS
LA English
DT Article
DE Disease outbreaks; immunization programs; polio vaccine; poliomyelitis;
   risk assessment
ID PARALYTIC POLIOMYELITIS; IMMUNIZATION COVERAGE; POOR; EPIDEMIOLOGY;
   ERADICATION; COUNTRIES; PROGRESS; SYSTEMS; AFRICA; IMPACT
AB While global polio eradication requires tremendous efforts in countries where wild polioviruses (WPVs) circulate, numerous outbreaks have occurred following WPV importation into previously polio-free countries. Countries that have interrupted endemic WPV transmission should continue to conduct routine risk assessments and implement mitigation activities to maintain their polio-free status as long as wild poliovirus circulates anywhere in the world. This article reviews the methods used by World Health Organization (WHO) regional offices to qualitatively assess risk of WPV outbreaks following an importation. We describe the strengths and weaknesses of various risk assessment approaches, and opportunities to harmonize approaches. These qualitative assessments broadly categorize risk as high, medium, or low using available national information related to susceptibility, the ability to rapidly detect WPV, and other population or program factors that influence transmission, which the regions characterize using polio vaccination coverage, surveillance data, and other indicators (e.g., sanitation), respectively. Data quality and adequacy represent a challenge in all regions. WHO regions differ with respect to the methods, processes, cut-off values, and weighting used, which limits comparisons of risk assessment results among regions. Ongoing evaluation of indicators within regions and further harmonization of methods between regions are needed to effectively plan risk mitigation activities in a setting of finite resources for funding and continued WPV circulation.
C1 [Lowther, Sara A.; O'Connor, Patrick; Buff, Ann; Khetsuriani, Nino; Martin, Rebecca; Wassilak, Steven] Ctr Dis Control & Prevent CDC, Global Immunizat Div, Ctr Global Hlth, Atlanta, GA USA.
   [Roesel, Sigrun] WHO, Western Pacific Reg Off, Manila, Philippines.
   [O'Connor, Patrick] WHO, Southeast Asia Reg Off, New Delhi, India.
   [Landaverde, Mauricio] WHO, Pan Amer Hlth Org, Washington, DC USA.
   [Oblapenko, George; Deshevoi, Sergei; Ajay, Goel] WHO, European Reg Off, Copenhagen, Denmark.
   [Buff, Ann; Safwat, Hala] WHO, Eastern Mediterranean Reg Off, Cairo, Egypt.
   [Salla, Mbaye] WHO, Reg Off Africa, Brazzaville, Congo.
   [Tangermann, Rudi] WHO, CH-1211 Geneva, Switzerland.
RP Lowther, SA (reprint author), CDC, Ctr Global Hlth, Global Immunizat Div, 1600 Clifton Rd, Atlanta, GA 30333 USA.
EM sgl6@cdc.gov
NR 33
TC 4
Z9 4
PU WILEY-BLACKWELL
PI HOBOKEN
PA 111 RIVER ST, HOBOKEN 07030-5774, NJ USA
SN 0272-4332
J9 RISK ANAL
JI Risk Anal.
PD APR
PY 2013
VL 33
IS 4
BP 664
EP 679
DI 10.1111/risa.12032
PG 16
WC Public, Environmental & Occupational Health; Mathematics,
   Interdisciplinary Applications; Social Sciences, Mathematical Methods
SC Public, Environmental & Occupational Health; Mathematics; Mathematical
   Methods In Social Sciences
GA 122DG
UT WOS:000317295900006
ER

PT J
AU Tebbens, RJD
   Pallansch, MA
   Kim, JH
   Burns, CC
   Kew, OM
   Oberste, MS
   Diop, OM
   Wassilak, SGF
   Cochi, SL
   Thompson, KM
AF Tebbens, Radboud J. Duintjer
   Pallansch, Mark A.
   Kim, Jong-Hoon
   Burns, Cara C.
   Kew, Olen M.
   Oberste, M. Steven
   Diop, Ousmane M.
   Wassilak, Steven G. F.
   Cochi, Stephen L.
   Thompson, Kimberly M.
TI Oral Poliovirus Vaccine Evolution and Insights Relevant to Modeling the
   Risks of Circulating Vaccine-Derived Polioviruses (cVDPVs)
SO RISK ANALYSIS
LA English
DT Review
DE Dynamic modeling; outbreak risks; poliovirus
ID SABIN TYPE-1 POLIOVIRUS; PARALYTIC POLIOMYELITIS; IMMUNODEFICIENT
   PATIENT; UNITED-STATES; ATTENUATION PHENOTYPE; NONCODING REGION; WILD
   POLIOVIRUS; GENETIC-BASIS; TEMPERATURE SENSITIVITY; 5'-UNTRANSLATED
   REGION
AB The live, attenuated oral poliovirus vaccine (OPV) provides a powerful tool for controlling and stopping the transmission of wild polioviruses (WPVs), although the risks of vaccine-associated paralytic polio (VAPP) and circulating vaccine-derived poliovirus (cVDPV) outbreaks exist as long as OPV remains in use. Understanding the dynamics of cVDPV emergence and outbreaks as a function of population immunity and other risk factors may help to improve risk management and the development of strategies to respond to possible outbreaks. We performed a comprehensive review of the literature related to the process of OPV evolution and information available from actual experiences with cVDPV outbreaks. Only a relatively small fraction of poliovirus infections cause symptoms, which makes direct observation of the trajectory of OPV evolution within a population impractical and leads to significant uncertainty. Despite a large global surveillance system, the existing genetic sequence data largely provide information about transmitted virulent polioviruses that caused acute flaccid paralysis, and essentially no data track the changes that occur in OPV sequences as the viruses transmit largely asymptomatically through real populations with suboptimal immunity. We updated estimates of cVDPV risks based on actual experiences and identified the many limitations in the existing data on poliovirus transmission and immunity and OPV virus evolution that complicate modeling. Modelers should explore the space of potential model formulations and inputs consistent with the available evidence and future studies should seek to improve our understanding of the OPV virus evolution process to provide better information for policymakers working to manage cVDPV risks.
C1 [Tebbens, Radboud J. Duintjer; Kim, Jong-Hoon; Thompson, Kimberly M.] Kid Risk Inc, Orlando, FL 32832 USA.
   [Pallansch, Mark A.; Burns, Cara C.; Kew, Olen M.; Oberste, M. Steven] Ctr Dis Control & Prevent, Div Viral Dis, Natl Ctr Immunizat & Resp Dis, Atlanta, GA USA.
   [Diop, Ousmane M.] WHO, Global Polio Eradicat Initiat, CH-1211 Geneva, Switzerland.
   [Wassilak, Steven G. F.; Cochi, Stephen L.] Ctr Dis Control & Prevent, Global Immunizat Div, Ctr Global Hlth, Atlanta, GA USA.
   [Thompson, Kimberly M.] Univ Cent Florida, Coll Med, Orlando, FL 32816 USA.
RP Tebbens, RJD (reprint author), Kid Risk Inc, 10524 Moss Pk Rd,Ste 204-364, Orlando, FL 32832 USA.
EM rdt@kidrisk.org
FU World Health Organization (WHO) Polio Research Committee [APW200179134];
   U.S. Centers for Disease Control and Prevention (CDC) [U66IP000519-01]
FX The authors thank the World Health Organization (WHO) Polio Research
   Committee for Grant APW200179134 that supported the review and synthesis
   of the evidence related to OPV evolution. We thank the U.S. Centers for
   Disease Control and Prevention (CDC) for supporting the updated
   assessment of cVPDV risks under Cooperative Agreement U66IP000519-01.
   The contents of this article are solely the responsibility of the
   authors and do not necessarily represent the official views of the WHO
   or CDC. The authors thank Drs. Qi Chen, Jagadish Desphande, Jane Iber,
   Jing Shaw, Roland Sutter, Gregory Wallace, Wenbo Xu, and Shuangli Zhu
   for helpful input and the Global Polio Laboratory Network for
   information.
NR 144
TC 5
Z9 5
PU WILEY-BLACKWELL
PI HOBOKEN
PA 111 RIVER ST, HOBOKEN 07030-5774, NJ USA
SN 0272-4332
J9 RISK ANAL
JI Risk Anal.
PD APR
PY 2013
VL 33
IS 4
BP 680
EP 702
DI 10.1111/risa.12022
PG 23
WC Public, Environmental & Occupational Health; Mathematics,
   Interdisciplinary Applications; Social Sciences, Mathematical Methods
SC Public, Environmental & Occupational Health; Mathematics; Mathematical
   Methods In Social Sciences
GA 122DG
UT WOS:000317295900007
ER

PT J
AU Tebbens, RJD
   Pallansch, MA
   Kalkowska, DA
   Wassilak, SGF
   Cochi, SL
   Thompson, KM
AF Tebbens, Radboud J. Duintjer
   Pallansch, Mark A.
   Kalkowska, Dominika A.
   Wassilak, Steven G. F.
   Cochi, Stephen L.
   Thompson, Kimberly M.
TI Characterizing Poliovirus Transmission and Evolution: Insights from
   Modeling Experiences with Wild and Vaccine-Related Polioviruses
SO RISK ANALYSIS
LA English
DT Review
DE Polio eradication; dynamic modeling; disease outbreaks
ID UNITED-STATES; PARALYTIC POLIOMYELITIS; INFECTIOUS-DISEASES; SENSITIVITY
   ANALYSES; GLOBAL ERADICATION; ECONOMIC-ANALYSIS; MASS VACCINATION;
   CONTACT PATTERNS; POLICY OPTIONS; OUTBREAK
AB With national and global health policymakers facing numerous complex decisions related to achieving and maintaining polio eradication, we expanded our previously developed dynamic poliovirus transmission model using information from an expert literature review process and including additional immunity states and the evolution of oral poliovirus vaccine (OPV). The model explicitly considers serotype differences and distinguishes fecal-oral and oropharyngeal transmission. We evaluated the model by simulating diverse historical experiences with polioviruses, including one country that eliminated wild poliovirus using both OPV and inactivated poliovirus vaccine (IPV) (USA), three importation outbreaks of wild poliovirus (Albania, the Netherlands, Tajikistan), one situation in which no circulating vaccine-derived polioviruses (cVDPVs) emerge despite annual OPV use and cessation (Cuba), three cVDPV outbreaks (Haiti, Madura Island in Indonesia, northern Nigeria), one area of current endemic circulation of all three serotypes (northern Nigeria), and one area with recent endemic circulation and subsequent elimination of multiple serotypes (northern India). We find that when sufficient information about the conditions exists, the model can reproduce the general behavior of poliovirus transmission and outbreaks while maintaining consistency in the generic model inputs. The assumption of spatially homogeneous mixing remains a significant limitation that affects the performance of the differential equation-based model when significant heterogeneities in immunity and mixing may exist. Further studies on OPV virus evolution and improved understanding of the mechanisms of mixing and transmission may help to better characterize poliovirus transmission in populations. Broad application of the model promises to offer insights in the context of global and national policy and economic models.
C1 [Tebbens, Radboud J. Duintjer; Kalkowska, Dominika A.; Thompson, Kimberly M.] Kid Risk Inc, Orlando, FL 32832 USA.
   [Pallansch, Mark A.] Ctr Dis Control & Prevent, Div Viral Dis, Natl Ctr Immunizat & Resp Dis, Atlanta, GA USA.
   [Kalkowska, Dominika A.] Delft Univ Technol, Delft Inst Appl Math, NL-2628 CD Delft, Netherlands.
   [Wassilak, Steven G. F.; Cochi, Stephen L.] Ctr Dis Control & Prevent, Global Immunizat Div, Ctr Global Hlth, Atlanta, GA USA.
   [Thompson, Kimberly M.] Univ Cent Florida, Coll Med, Orlando, FL 32816 USA.
RP Tebbens, RJD (reprint author), Kid Risk Inc, 10524 Moss Pk Rd,Ste 204-364, Orlando, FL 32832 USA.
EM rdt@kidrisk.org
FU U.S. Centers for Disease Control and Prevention (CDC) [U66IP000519-01]
FX The authors thank the U.S. Centers for Disease Control and Prevention
   (CDC) for supporting the development of an expanded poliovirus
   transmission model under Cooperative Agreement U66IP000519-01. The
   contents of this article are solely the responsibility of the authors
   and do not necessarily represent the official views of the CDC. The
   authors thank Drs. Gregory Armstrong, Concepcion Estivariz, Johannes
   Everts, Marta Gacic-Dobo, Alex Gasasira, Olen Kew, Benjamin Lopman,
   Patrick O'Connor, Becky Prevots, Roland Sutter, Rudi Tangermann, Iris
   Tetford, Gregory Wallace, Chris Wolff, and the Global Polio Laboratory
   Network for information.
NR 128
TC 5
Z9 5
PU WILEY-BLACKWELL
PI HOBOKEN
PA 111 RIVER ST, HOBOKEN 07030-5774, NJ USA
SN 0272-4332
EI 1539-6924
J9 RISK ANAL
JI Risk Anal.
PD APR
PY 2013
VL 33
IS 4
BP 703
EP 749
DI 10.1111/risa.12044
PG 47
WC Public, Environmental & Occupational Health; Mathematics,
   Interdisciplinary Applications; Social Sciences, Mathematical Methods
SC Public, Environmental & Occupational Health; Mathematics; Mathematical
   Methods In Social Sciences
GA 122DG
UT WOS:000317295900008
ER

PT J
AU Josekutty, J
   Yeh, R
   Mathew, S
   Ene, A
   Ramessar, N
   Trinidad, J
AF Josekutty, Joby
   Yeh, Richard
   Mathew, Sheena
   Ene, Ada
   Ramessar, Nina
   Trinidad, Jennilee
TI Atypical Presentation of West Nile Virus in a Newly Diagnosed Human
   Immunodeficiency Virus Patient in New York City
SO JOURNAL OF CLINICAL MICROBIOLOGY
LA English
DT Article
ID INFECTION; ENCEPHALITIS
AB Central nervous system manifestations of West Nile virus (WNV) infection include meningitis, encephalitis, and poliomyelitis-like syndrome. We describe a 44-year-old man with no past medical history who presented with a meningoencephalitic syndrome and spastic paralysis bilaterally in the upper and lower extremities, hyperreflexia, and myoclonus and was ultimately diagnosed as being infected with HIV and WNV.
C1 [Josekutty, Joby; Yeh, Richard; Mathew, Sheena] Suny Downstate Med Ctr, Coll Med, Brooklyn, NY 11203 USA.
   [Ene, Ada] Suny Downstate Med Ctr, Dept Infect Dis, Brooklyn, NY 11203 USA.
   [Ene, Ada; Ramessar, Nina; Trinidad, Jennilee] Suny Downstate Med Ctr, Dept Med, Brooklyn, NY 11203 USA.
RP Ene, A (reprint author), Suny Downstate Med Ctr, Dept Infect Dis, Brooklyn, NY 11203 USA.
EM Ada.Ene@downstate.edu
NR 12
TC 2
Z9 2
PU AMER SOC MICROBIOLOGY
PI WASHINGTON
PA 1752 N ST NW, WASHINGTON, DC 20036-2904 USA
SN 0095-1137
J9 J CLIN MICROBIOL
JI J. Clin. Microbiol.
PD APR
PY 2013
VL 51
IS 4
BP 1307
EP 1309
DI 10.1128/JCM.02842-12
PG 3
WC Microbiology
SC Microbiology
GA 107MA
UT WOS:000316220400049
ER

PT J
AU Gallais, B
   Gargiulo, M
   Montreuil, M
   Eymard, B
AF Gallais, B.
   Gargiulo, M.
   Montreuil, M.
   Eymard, B.
TI Fatigue in Steinert myotonic dystrophy: Literature review and research
   perspectives
SO ANNALES MEDICO-PSYCHOLOGIQUES
LA French
DT Article
DE Fatigue; Myotonic dystrophy; Neurological diseases; Neuromuscular
   diseases; Psychology
ID QUALITY-OF-LIFE; MULTIPLE-SCLEROSIS; PARKINSONS-DISEASE; MENTAL FATIGUE;
   FACIOSCAPULOHUMERAL DYSTROPHY; NEUROMUSCULAR DISORDERS; DAYTIME
   SLEEPINESS; SEVERITY SCALE; TYPE-1 DM-1; HMSN-I
AB Steinert myotonic dystrophy is one of the most frequent adult hereditary myopathies. Literature on fatigue showed how relevant this trouble could be for a majority of patients; and also how specific fatigue could be in Steinert disease, compared to other neuromuscular pathologies: in myotonic dystrophy, fatigue and somnolence are two distinct phenomena; the link between fatigue and pain is not significant; there is no correlation between perceived physical activity and actual physical activity, neither between actual physical activity nor subjective fatigue. Thus, more than in any other muscular diseases, factors that are not purely physical seem to be involved in fatigue felt by patients with Steinert disease.
   Objectives. - To better apprehend factors that may be involved in subjective fatigue in Steinert disease.
   Method. - We have examined literature about other affections for which fatigue were richly documented. Fatigue in Chronic Fatigue Syndrome, Parkinson's disease, Multiple Sclerosis, Alzheimer's disease, Poliomyelitis and Myasthenia is studied. Physical, mental and subjective fatigues are well known different types of fatigue. However, clinically, it seems inefficient to try to understand those concepts separately, since they are highly intricate.
   Results. - From this literature review, we underlie three possible etiologies of fatigue experienced by subjects with Steinert's pathology. 1) Central nervous system, in some degrees of alteration, could lead to an objective reduction of the cognitive and physical endurance abilities and to an accurate perception of these perturbations, which result in objective and subjective fatigues, which are highly correlated. We call it "central fatigue". 2) The functional handicap requires, from an individual, abnormal muscular efforts and important sustained attention (to avoid falls, and/or to anticipate any leisure activity), leading to both physical and mental fatigues. These fatigues would be more or less intense, depending on adaptative strategies engaged by the individual (socially active or not), this is why we call it "adaptative fatigue". 3) Psychological distress and fatigue could coexist, and/or maintain one and each other. Fatigue is one of the depression symptoms. But depressed subjects would have a tendency to "over-underestimate" their actual physical and cognitive limitations, leading to a subjective fatigue complaint, which is not correlated with objective physical or cognitive fatigue anymore. Anxiety, as a "hyper-vigilance state", would create a state of mental draining, and would exhaust the cognitive abilities, leading to high level of subjective fatigue. We call it "secondary fatigue".
   Conclusion. - Our aim now remains in designing a future research, in which we would methodologically study these three factors of fatigue, in adults with Steinert's myotonic dystrophy. (C) 2011 Elsevier Masson SAS. All rights reserved.
C1 [Gallais, B.; Gargiulo, M.; Eymard, B.] Grp Hosp Pitie Salpetriere, Inst Myol, Unite Clin Pathol Neuromusculaire, F-75651 Paris 13, France.
   [Gallais, B.; Montreuil, M.] Univ Paris 08, Lab Psychopathol & Neuropsychol, EA 2027, F-93526 St Denis 02, France.
RP Gallais, B (reprint author), Grp Hosp Pitie Salpetriere, Inst Myol, Unite Clin Pathol Neuromusculaire, Batiment Babinski 83,Blvd Hop, F-75651 Paris 13, France.
EM b.gallais@institut-myologie.org
NR 41
TC 0
Z9 0
PU MASSON EDITEUR
PI MOULINEAUX CEDEX 9
PA 21 STREET CAMILLE DESMOULINS, ISSY, 92789 MOULINEAUX CEDEX 9, FRANCE
SN 0003-4487
J9 ANN MED-PSYCHOL
JI Ann. Med.-Psychol.
PD MAR
PY 2013
VL 171
IS 2
BP 83
EP 88
DI 10.1016/j.amp.2011.02.017
PG 6
WC Pharmacology & Pharmacy; Psychiatry; Psychology; Psychology,
   Multidisciplinary
SC Pharmacology & Pharmacy; Psychiatry; Psychology
GA 118LC
UT WOS:000317026000005
ER

PT J
AU Fonteneau, L
   Urcun, JM
   Guthmann, JP
   Collet, M
   Neulat, N
   Bristol-Gauzy, P
   Guignon, N
   Levy-Bruhl, D
   Herbet, JB
AF Fonteneau, L.
   Urcun, J. -M.
   Guthmann, J. -P.
   Collet, M.
   Neulat, N.
   Bristol-Gauzy, P.
   Guignon, N.
   Levy-Bruhl, D.
   Herbet, J. -B.
TI Vaccination coverage in 6-year-old preschool children, France, 2005-2006
SO ARCHIVES DE PEDIATRIE
LA French
DT Article
ID END
AB Introduction. School-based triennial surveys have been implemented in France since 1999 in order to follow up indicators estimating children's health status, including vaccination coverage.
   Methods. The survey was conducted in 2005-2006 in preschools, using a two-stage cross-sectional sampling design (first sampling schools, with pupils then randomly chosen).
   Results. Among all the children targeted by the survey, 21,346 of them were selected to show their health booklet (carnet de sante) in which the vaccination part was completed. Vaccination coverage was high for vaccines against tuberculosis (BCG 96.8 %), diphtheria, tetanus, poliomyelitis (four doses: 95.6 %), pertussis (four doses: 95.0 %), Haemophilus influenzae type b (four doses: 89.9 %) and for the first dose of the measles, mumps, and rubella vaccine (MMR 93.7 %, 91.4 %, 91.4 %). It was low for the second dose of MMR (45.1 %, 43.2 %, and 43.3 %) and for hepatitis B (37.9 %). The region where the child attended school, the size of the urban unit, the school sector, the father's profession, and the child's birth rank were associated with MMR (second dose) and hepatitis B coverage.
   Discussion - Conclusion. In 2005-2006, vaccination coverage for BCG, DTPolio, pertussis, and Rib was stable and satisfactory in 6-year-old children. MMR (first dose) and hepatitis B coverage were insufficient. MMR coverage (second dose) had increased since 2002 but still needs to be improved. (C) 2013 Published by Elsevier Masson SAS.
C1 [Fonteneau, L.; Guthmann, J. -P.; Levy-Bruhl, D.] Inst Veille Sanit InVS, Unite Malad Prevent Vaccinale, Dept Malad Infect, F-94415 St Maurice, France.
   [Collet, M.; Guignon, N.; Herbet, J. -B.] Minist Travail Emploi & Sante, Direct Rech Etud Evaluat & Stat, Bur Etat Sante Populat, Sous Direct Observat Sante & Assurance Malad, F-75014 Paris, France.
   [Urcun, J. -M.; Neulat, N.; Bristol-Gauzy, P.] Minist Educ Natl Jeunesse & Vie Associat, Direct Gen Enseignement Scolaire, F-75007 Paris, France.
RP Fonteneau, L (reprint author), Inst Veille Sanit InVS, Unite Malad Prevent Vaccinale, Dept Malad Infect, 12 Rue Val dOsne, F-94415 St Maurice, France.
EM l.fonteneau@invs.sante.fr
NR 18
TC 1
Z9 1
PU ELSEVIER FRANCE-EDITIONS SCIENTIFIQUES MEDICALES ELSEVIER
PI PARIS
PA 23 RUE LINOIS, 75724 PARIS, FRANCE
SN 0929-693X
J9 ARCH PEDIATRIE
JI Arch. Pediatr.
PD MAR
PY 2013
VL 20
IS 3
BP 241
EP 247
DI 10.1016/j.arcped.2012.12.019
PG 7
WC Pediatrics
SC Pediatrics
GA 115WL
UT WOS:000316842500005
ER

PT J
AU Zimmermann, U
   Gavazzi, G
   Richard, P
   Eymin, C
   Soubeyrand, B
   Baudin, M
AF Zimmermann, Ulrich
   Gavazzi, Gaetan
   Richard, Patrick
   Eymin, Cecile
   Soubeyrand, Benoit
   Baudin, Martine
TI Immunogenicity and safety of a booster dose of diphtheria, tetanus,
   acellular pertussis and inactivated poliomyelitis vaccine (Tdap-IPV,
   Repevax (R)) administered concomitantly versus non-concomitantly with an
   influenza vaccine (Vaxigrip (R)) to adults aged >= 60 years: An
   open-label, randomised trial
SO VACCINE
LA English
DT Article
DE Elderly; Immune response; Inactivated influenza vaccine; Randomised
   controlled trial; Safety; Tdap-IPV
ID BORDETELLA-PERTUSSIS; IMMUNIZATION; FORMULATION; ADOLESCENTS; TOXOIDS
AB Background: Annual influenza vaccination provides an opportunity to administer a booster dose of diphtheria, tetanus, acellular pertussis and inactivated poliomyelitis vaccine (Tdap-IPV) to the elderly. This study evaluated immune responses to and safety of the two vaccines administered concomitantly or sequentially to elderly individuals in France and Germany.
   Methods: Individuals aged >= 60 years who had received a diphtheria/tetanus booster within 5-15 years were randomised (1:1) to receive either Tdap-IPV and an inactivated influenza vaccine concomitantly (Group 1) or inactivated influenza vaccine then Tdap-IPV 28-35 days later (Group 2). Antibody titres were measured before and 28-35 days after each vaccination.
   Results: The mean age of randomised individuals (n = 954) was 68.8 years. Post-vaccination seroprotection rates (>= 0.1 IU/mL for diphtheria/tetanus and >= 8 1/dilution for polio) for Group 1 were non-inferior to Group 2 for diphtheria (85.4% vs. 87.5%), tetanus (both 100%), polio type 1 (99.8% vs. 100%), polio type 2 (both 100%) and polio type 3 (993% vs. 99.8%). Similarly, percentages of individuals with pertussis antibodies >= 5 EU/mL for Group 1 were non-inferior to Group 2: pertussis toxin (94.3% vs. 98.1%), filamentous haemagglutinin (99.8% vs. 100%), pertactin (97.3% vs. 96.0%), fimbriae 2 and 3 (91.7% vs. 89.5%). Post-vaccination geometric mean titres of anti-influenza haemagglutinin antibodies for Group 1 were non-inferior to Group 2. Adverse events following administration of Tdap-IPV were similar in both study groups, with no vaccine-related serious adverse events.
   Conclusion: Tdap-IPV and inactivated influenza vaccine can be administered concomitantly in the elderly without impairing tolerability or the immune response to either vaccine. (c) 2013 Elsevier Ltd. All rights reserved.
C1 [Zimmermann, Ulrich] Internist Gemeinschaftspraxis, D-74072 Heilbronn, Germany.
   [Gavazzi, Gaetan] Univ Hosp Grenoble, F-38043 Grenoble 09, France.
   [Richard, Patrick; Eymin, Cecile; Soubeyrand, Benoit; Baudin, Martine] Sanofi Pasteur MSD, F-69367 Lyon 07, France.
RP Baudin, M (reprint author), Sanofi Pasteur MSD, 8 Rue Jonas Salk, F-69367 Lyon 07, France.
EM Dr.UlrichZimmermann@web.de; GGavazzi@chu-grenoble.fr;
   prichard@spmsd.com; ceymin@spmsd.com; bsoubeyrand@spmsd.com;
   clinicaldevelopment@spmsd.com
FU Sanofi Pasteur MSD; GREPI-TIMC-Imag-UMR-CNRS; Pfizer; University
   Hospital of Grenoble
FX The authors take full responsibility for the content of this manuscript
   and thank Communigen Limited, Oxford, UK (supported by Sanofi Pasteur
   MSD), for their assistance in preparing the manuscript.Ulrich Zimmermann
   has no conflict of interest to declare. Gaetan Gavazzi has received
   consultancy fees/honoraria from GREPI-TIMC-Imag-UMR-CNRS and Pfizer, and
   a grant from the University Hospital of Grenoble. He has also received
   travel/meeting expenses from Novartis, Pfizer and Sanofi Pasteur MSD.
   Martine Baudin holds stock and has a patent pending with Transgene.
   Patrick Richard, Cecile Eymin, Benoit Soubeyrand and Martine Baudin are
   employees of Sanofi Pasteur MSD.This study was funded by Sanofi Pasteur
   MSD who also contributed to the study design, data collection, analysis
   and interpretation, review of the manuscript and decision to publish.
NR 24
TC 0
Z9 1
PU ELSEVIER SCI LTD
PI OXFORD
PA THE BOULEVARD, LANGFORD LANE, KIDLINGTON, OXFORD OX5 1GB, OXON, ENGLAND
SN 0264-410X
J9 VACCINE
JI Vaccine
PD MAR 1
PY 2013
VL 31
IS 11
BP 1496
EP 1502
DI 10.1016/j.vaccine.2012.12.081
PG 7
WC Immunology; Medicine, Research & Experimental
SC Immunology; Research & Experimental Medicine
GA 111MT
UT WOS:000316526100007
ER

PT J
AU Brogardh, C
   Lexell, J
   Lundgren-Nilsson, A
AF Brogardh, Christina
   Lexell, Jan
   Lundgren-Nilsson, Asa
TI Construct Validity of a New Rating Scale for Self-Reported Impairments
   in Persons With Late Effects of Polio
SO PM&R
LA English
DT Article
ID RASCH MEASUREMENT MODEL; POSTPOLIO SYNDROME; POLIOMYELITIS; DIAGNOSIS;
   SURVIVORS; SEQUELAE; WALKING
AB Objective: To evaluate the construct validity of a new rating scale for self-reported impairments in persons with late effects of polio.
   Design: Psychometric analysis of data on self-perceived impairments in persons with prior polio.
   Participants: Two hundred seventy-three persons with prior polio (119 men and 154 women; mean age, 63.5 years).
   Method: Rasch analysis of a 13-item rating scale with 5 response categories, in which the participants rated how much they have been bothered by various post-polio related impairments during the past 2 weeks.
   Results: The initial analysis showed disordered categories, misfit with some of the items, multidimensionality, and local dependency. After adjustment of the categories, which resulted in a 4-category rating scale, fit to the model was achieved, but the scale still showed signs of multidimensionality. Analyses of local dependency revealed correlations among some of the items, which resulted in a 5 testlet solution, which gave fit to the model and unidimensionality.
   Conclusion: After adjustment of the categories and local dependency, this new rating scale, Self-Reported Impairments in Persons With Late Effects of Polio, can be considered as unidimensional. The good psychometric properties implies that the Self-Reported Impairments in Persons With Late Effects of Polio scale could be a useful rating scale that would increase our understanding of the impairments that persons with late effects of polio can experience. With further refinements, this scale may assist in the planning and evaluation of appropriate rehabilitation interventions. PM R 2013;5:176-181
C1 [Brogardh, Christina; Lexell, Jan] Lund Univ, Dept Hlth Sci, SE-22100 Lund, Sweden.
   [Brogardh, Christina; Lexell, Jan] Skane Univ Hosp, Dept Rehabil Med, Lund, Sweden.
   [Lundgren-Nilsson, Asa] Univ Gothenburg, Sahlgrenska Acad, Gothenburg, Sweden.
RP Brogardh, C (reprint author), Lund Univ, Dept Hlth Sci, Box 157, SE-22100 Lund, Sweden.
EM christina.brogardh@med.lu.se
NR 28
TC 1
Z9 1
PU ELSEVIER SCIENCE INC
PI NEW YORK
PA 360 PARK AVE SOUTH, NEW YORK, NY 10010-1710 USA
SN 1934-1482
J9 PM&R
JI PM&R
PD MAR
PY 2013
VL 5
IS 3
BP 176
EP 181
DI 10.1016/j.pmrj.2012.07.007
PG 6
WC Rehabilitation; Sport Sciences
SC Rehabilitation; Sport Sciences
GA 110HN
UT WOS:000316433300003
ER

PT J
AU Hur, GY
   Rhee, BJ
   Ko, JH
   Seo, DK
   Choi, JK
   Jang, YC
   Lee, JW
AF Hur, Gi-Yeun
   Rhee, Byung-Jun
   Ko, Jang-Hyu
   Seo, Dong-Kook
   Choi, Jai-Koo
   Jang, Young-Chul
   Lee, Jong-Wook
TI Correction of Postburn Equinus Deformity
SO ANNALS OF PLASTIC SURGERY
LA English
DT Article
DE equinus deformity; Achilles tendon; burns; free tissue flaps
ID ACHILLES-TENDON; RECONSTRUCTION; DEFECTS; FOOT; FLAP; SKIN
AB Background: Equinus deformity is characterized by an abnormal tiptoe gait and does not allow normal walking, hence needing correction. Congenital causes of equinus deformity include neurological diseases such as cerebral palsy and poliomyelitis. Acquired causes include injuries such as extensive trauma. We have corrected equinus deformity from extensive lower leg burns by a single operation through excisional release of the scar, Achilles lengthening, and radial forearm free flap.
   Methods: Fifteen patients with postburn equinus deformity who were treated between January 2000 and March 2012 were retrospectively studied. We investigated their age, sex, cause and severity of burn injury, equinus degree, ankle range of motion and the changes in the activity, extent of Achilles lengthening, flap size, complication, and the recurrence in these patients.
   Results: The average degree of equinus deformity before the operation was 45 degrees. With an average Achilles lengthening of 4.6 cm, all patients achieved neutral position. The patients who had poor activity due to tiptoe gait before the operation showed good to fair levels of walking ability postoperatively. During an average follow-up period of 3 years and 9 months, no patients had a recurrence.
   Conclusions: Equinus deformity causes significant restrictions to walking and the reconstruction is a challenging problem. Although prevention is more important during the initial stages of treatment, we have successfully corrected patients with existing equinus deformity by scar release, Z-tenoplasty of Achilles, and radial forearm free flap.
C1 [Hur, Gi-Yeun; Rhee, Byung-Jun; Ko, Jang-Hyu; Seo, Dong-Kook; Choi, Jai-Koo; Jang, Young-Chul; Lee, Jong-Wook] Hallym Univ, Med Ctr, Hangang Sacred Heart Hosp, Dept Plast & Reconstruct Surg, Seoul 150719, South Korea.
RP Lee, JW (reprint author), Hallym Univ, Med Ctr, Hangang Sacred Heart Hosp, Dept Plast & Reconstruct Surg, 94-200 Youngdeungpo Dong, Seoul 150719, South Korea.
EM jwlpsdoc@yahoo.co.kr
NR 14
TC 0
Z9 0
PU LIPPINCOTT WILLIAMS & WILKINS
PI PHILADELPHIA
PA 530 WALNUT ST, PHILADELPHIA, PA 19106-3621 USA
SN 0148-7043
J9 ANN PLAS SURG
JI Ann. Plast. Surg.
PD MAR
PY 2013
VL 70
IS 3
BP 276
EP 279
DI 10.1097/SAP.0b013e31827a6c83
PG 4
WC Surgery
SC Surgery
GA 092BI
UT WOS:000315093400007
ER

PT J
AU Bonnal, C
   Desaint, C
   Raynaud-Simon, A
   Fossey-Diaz, V
   Gougeon, ML
   Lucet, JC
   Launay, O
AF Bonnal, Christine
   Desaint, Corinne
   Raynaud-Simon, Agathe
   Fossey-Diaz, Virginie
   Gougeon, Marie Lise
   Lucet, Jean Christophe
   Launay, Odile
TI The vaccination of older adults: A challenge for the future!
SO PRESSE MEDICALE
LA French
DT Article
ID INFLUENZA VACCINATION; CONJUGATE VACCINE; PEOPLE; TRIAL
AB In developed countries, the population is getting older and the prevention of infectious diseases is therefore a major public health issue for elderly.
   Infectious diseases preventable by vaccination, including influenza, pneumococcal infection, pertussis, herpes zoster infections, and to a lesser extent, diphtheria and poliomyelitis, rect causes of hospitalization.
   Few data are available on the proportion of vaccinated elderly, the impact of the under nutrition, or immunosenescence on the quality of the immune response to vaccination and the level of protection.
   The infectious diseases preventable by vaccination are considered in this article, and the epidemic risk related to infectious diseases in older adults living in community, the specific vaccine recommendations, the vaccines available in France, the vaccine coverage of elderly, factors interfering with vaccine response, and future prospects in this area.
C1 [Bonnal, Christine] Hop Bretonneau, Unite Hyg, F-75018 Paris, France.
   [Desaint, Corinne; Launay, Odile] Hop Cochin, CIC Vaccinol Cochin Pasteur CIC BT505, F-75014 Paris, France.
   [Raynaud-Simon, Agathe] Hop Bichat Claude Bernard, Serv Geriatrie, F-75018 Paris, France.
   [Fossey-Diaz, Virginie] Hop Bretonneau, Serv Geriatrie, F-75018 Paris, France.
   [Gougeon, Marie Lise] Inst Pasteur, Antiviral Immun Biotherapy & Vaccine Unit, F-75015 Paris, France.
   [Bonnal, Christine; Lucet, Jean Christophe] Hop Bichat Claude Bernard, Unite Hyg, F-75018 Paris, France.
RP Bonnal, C (reprint author), Hop Bretonneau, Hyg Hosp, 23 Rue Joseph de Maistre, F-75018 Paris, France.
EM christine.bonnal@brt.aphp.fr
NR 29
TC 0
Z9 0
PU MASSON EDITEUR
PI MOULINEAUX CEDEX 9
PA 21 STREET CAMILLE DESMOULINS, ISSY, 92789 MOULINEAUX CEDEX 9, FRANCE
SN 0755-4982
EI 2213-0276
J9 PRESSE MED
JI Presse Med.
PD MAR
PY 2013
VL 42
IS 3
BP 318
EP 326
DI 10.1016/j.lpm.2012.04.024
PG 9
GA AA1LA
UT WOS:000330856500014
ER

PT J
AU Chatterjee, A
   Vidyant, S
   Dhole, TN
AF Chatterjee, Animesh
   Vidyant, Sanjukta
   Dhole, Tapan N.
TI Polio eradication in India: Progress, but environmental surveillance and
   vigilance still needed
SO VACCINE
LA English
DT Review
DE Polio; Polio vaccine virus; Epidemiology; Public health; Surveillance
ID VACCINE-DERIVED POLIOVIRUS; ORAL POLIOVIRUS; POLIOMYELITIS ERADICATION;
   IMMUNODEFICIENT PATIENT; MONOVALENT; CHALLENGES; SEWAGE; TRANSMISSION;
   WORLDWIDE; LESSONS
AB Poliomyelitis has appeared in epidemic form, become endemic on a global scale, and has been reduced to near elimination, all within the span of documented medical history.
   Nevertheless, effective vaccinations, global surveillance network, development of accurate viral diagnosis prompted the historical challenge, global polio eradication initiative (GPEI). Environmental surveillance of poliovirus means monitoring of wild polio virus (WPV) and vaccine derived polio virus (cVDPV) circulation in human populations by examining environmental specimens supposedly contaminated by human feces. The rationale for surveillance is based on the fact that PV-infected individuals, whether presenting with disease symptoms or not, shed large amounts of PV in the feces for several weeks. As the morbidity: infection ratio of PV infection is very low, and therefore this fact contributes to the sensitivity of poliovirus surveillance, which under optimal conditions can be better than that of the standard acute flaccid paralysis (AFP) surveillance. The World Health Organization (WHO) has included environmental surveillance of poliovirus in the new Strategic Plan of the Global Polio Eradication Initiative for years 2010-2012 to be increasingly used in PV surveillance, supplementing AFP surveillance and the strategic advisory group of experts on immunization (SAGE) recommended a switch from tOPV-bOPV to remove the threat of cVDPV2 and to accelerate the elimination of WPV type 1 and 3 as bOPV is a more immunogenic vaccine and to introduce one dose of IPV in their vaccination schedule prior to OPV cessation. (C) 2012 Elsevier Ltd. All rights reserved.
C1 [Chatterjee, Animesh; Vidyant, Sanjukta; Dhole, Tapan N.] Sanjay Gandhi Postgrad Inst Med Sci, Dept Microbiol, Lucknow 226014, Uttar Pradesh, India.
RP Dhole, TN (reprint author), Sanjay Gandhi Postgrad Inst Med Sci, Dept Microbiol, Raebareli Rd, Lucknow 226014, Uttar Pradesh, India.
EM tapandhole@yahoo.co.in
FU National Polio laboratory (NPL), Lucknow, India; World Health
   Organization (W.H.O); National Polio Surveillance Project (NPSP), New
   Delhi, India
FX We are grateful to members of the National Polio laboratory (NPL),
   Lucknow, India and also the World Health Organization (W.H.O) and
   National Polio Surveillance Project (NPSP), New Delhi, India for the
   financial support.
NR 57
TC 2
Z9 2
PU ELSEVIER SCI LTD
PI OXFORD
PA THE BOULEVARD, LANGFORD LANE, KIDLINGTON, OXFORD OX5 1GB, OXON, ENGLAND
SN 0264-410X
J9 VACCINE
JI Vaccine
PD FEB 18
PY 2013
VL 31
IS 9
BP 1268
EP 1275
DI 10.1016/j.vaccine.2012.12.060
PG 8
WC Immunology; Medicine, Research & Experimental
SC Immunology; Research & Experimental Medicine
GA 095CP
UT WOS:000315312600004
ER

PT J
AU Sandhu, HS
AF Sandhu, Hardeep S.
TI Expanding Poliomyelitis and Measles Surveillance Networks to Establish
   Surveillance for Acute Meningitis and Encephalitis Syndromes-Bangladesh,
   China, and India, 2006-2008 (Reprinted from MMWR, vol 61, pg 1008-1011,
   2012)
SO JAMA-JOURNAL OF THE AMERICAN MEDICAL ASSOCIATION
LA English
DT Reprint
C1 [Sandhu, Hardeep S.] WHO, Natl Polio Surveillance Project, New Delhi, India.
   [Sandhu, Hardeep S.] World Hlth Org Reg Off SE Asia, Expanded Programme Immunizat Immunizat & Vaccine, Family & Hlth Res Dept, New Delhi, India.
   [Sandhu, Hardeep S.] WHO, Expanded Programme Immunizat, Geneva, Switzerland.
   [Sandhu, Hardeep S.] CDC, Div Vector Borne Dis, Natl Ctr Emerging & Zoonot Dis, Atlanta, GA 30333 USA.
   [Sandhu, Hardeep S.] CDC, Div Bacterial Dis, Div Viral Dis, Natl Ctr Immunizat & Resp Dis, Atlanta, GA 30333 USA.
   [Sandhu, Hardeep S.] CDC, Global Immunizat Div, Ctr Global Hlth, Atlanta, GA 30333 USA.
EM hsandhu@cdc.gov
NR 1
TC 0
Z9 0
PU AMER MEDICAL ASSOC
PI CHICAGO
PA 330 N WABASH AVE, STE 39300, CHICAGO, IL 60611-5885 USA
SN 0098-7484
EI 1538-3598
J9 JAMA-J AM MED ASSOC
JI JAMA-J. Am. Med. Assoc.
PD FEB 6
PY 2013
VL 309
IS 5
BP 434
EP 436
DI 10.1001/jama.2012.217214
PG 3
WC Medicine, General & Internal
SC General & Internal Medicine
GA 083LY
UT WOS:000314466900009
ER

PT J
AU Bocker, B
   Hoelig, C
   Smolenski, UC
AF Bocker, B.
   Hoelig, C.
   Smolenski, U. C.
TI Orthosis Management in Patients after Poliomyelitis Anterior Acuta
SO PHYSIKALISCHE MEDIZIN REHABILITATIONSMEDIZIN KURORTMEDIZIN
LA English
DT Article
DE poliomyelitis anterior acuta; paresis; orthosis; gait parameter
ID POSTPOLIO SYNDROME; STRENGTH; POLIO
AB Objective: The effect of an orthosis supply in patients with paresis caused by poliomyelitis was to be proved. The main questions was if an orthosis supply might improve the bodily functionality in daily life and especially the muscle activity of the lower limbs and trunk.
   Design: nonrandomized before-after trial with 3 months follow up.
   Setting: institutional practice, ambulatory care.
   Participants: In a consecutive sample of 13 patients (average age: 63.8 years, 9 female, 4 male) with partial paralysis of the quadriceps muscle and weakness of the dorsal flexors of the foot and instability of the knee joint caused by poliomyelitis anterior acuta 40 years before a femoral orthosis supply was indicated. 10 of them fulfilled the inclusion criteria for the study (average age: 64.5 years, 7 female, 3 male).
   Interventions: The activity of 8 specified leg and trunk muscles (m.) had to be described 3 months before (baseline = t0), immediately at orthosis supply (t1) and after further 3 months of gait training with the orthosis (t2).
   Main Outcome Measures: The muscle activity was described by the surface- electromyography (s-EMG). By means of the kinematic gait analysis via 3-dimensional ultrasound analysis of movement the knee joint angle and the stance duration of every single leg was detected at the same times.
   The quality of life was measured by means of 36 Items Short Form Health Survey (SF 36). The significance of all evaluated parameters was detected by the Friedman test (level of significance p < / =0.05).
   Results: Because of 4 dropouts after a 3 months baseline 6 patients (5 female, 1 male, average age: 61 years) were evaluated with an orthosis over a period of 6 months until follow up. On the side without the orthosis, increased s-EMG values of m. obliquus abdominus internus and m. multifideus during standing and of the m. gluteus medius during walking were observed. On the side with the orthosis support changes of both abdominal muscles, rised activity of the vastus medialis and relaxation of m. gluteus medius and m. bizeps femoris during standing were detected, but during walking both abdominal muscles as well as m. multifideus, mm.rectus and bizeps femoris showed higher s-EMG-level whereas both vasti, and m. gluteus medius had decreased values.
   The knee joint angles showed an increase in the leg with the orthosis of 13 without any hyperextension but a rising in the duration of the stance phase was seen in the leg with the orthosis. The patients quality of life did not change significantly during the observation time.
   Conclusion: The instable knee could be stabilized by means of an adequate orthosis. Orthotic support of the paretic limb can relieve the overstrained muscles but a sufficient activity of the m. gluteus medius at the stable leg and of the abdominal muscles and in all probability of m. multifideus on both sides is necessary to indicate orthosis supply.
C1 [Bocker, B.] Univ Clin, Inst Physiotherapy, D-07745 Jena, Germany.
   [Hoelig, C.] Univ Jena, Univ Clin, Jena, Germany.
   [Smolenski, U. C.] Univ Klinikum Jena, Inst Physiotherapy, Jena, Germany.
RP Bocker, B (reprint author), Univ Clin, Inst Physiotherapy, Erlanger Allee 101, D-07745 Jena, Germany.
EM barbara.bocker@med.uni-jena.de
NR 25
TC 0
Z9 0
PU GEORG THIEME VERLAG KG
PI STUTTGART
PA RUDIGERSTR 14, D-70469 STUTTGART, GERMANY
SN 0940-6689
J9 PHYS MED REHAB KUROR
JI Physik. Med. Rehabilitationsmed. Kurort.
PD FEB
PY 2013
VL 23
IS 1
BP 16
EP 21
DI 10.1055/s-0032-1331218
PG 6
WC Rehabilitation; Sport Sciences
SC Rehabilitation; Sport Sciences
GA 101EK
UT WOS:000315757800003
ER

PT J
AU Kulshammer, M
   Winke, U
   Frank, M
   Skali-Lami, U
   Steudel, H
   Schilling, G
   Drexler, JF
   Eis-Hubinger, AM
   Matz, B
AF Kuelshammer, Manuel
   Winke, Ute
   Frank, Monika
   Skali-Lami, Ursula
   Steudel, Henrike
   Schilling, Gert
   Drexler, Jan Felix
   Eis-Huebinger, Anna Maria
   Matz, Bertfried
TI Poor immunity status against poliomyelitis in medical students: a
   semi-anonymous study
SO MEDICAL MICROBIOLOGY AND IMMUNOLOGY
LA English
DT Article
DE Polioviruses; Immunity status; Medical students
ID AUTOMATED MICRONEUTRALIZATION ASSAY; NEUTRALIZING ANTIBODIES;
   QUANTITATIVE DETECTION; POLIOVIRUS; ENTEROVIRUSES; WORLDWIDE
AB In spite of almost complete eradication, poliomyelitis continues to be a global threat even in non-endemic countries due to the ever-increasing international travel activities. Health care workers are at a special risk in acquiring pathogens from travelers returning from endemic countries. Polio vaccines are fairly well accepted throughout the German population. Yet, laboratory controls for successful immunization are carried out only sporadically in the general population, and not even the medical staff are routinely tested for polio immunity. The present study was initiated in order to assess the immunity status of young people at the very beginning of their career in clinical medicine. Within their first clinical semester, all students are supposed to undergo an obligatory health check in our Occupational Medicine Unit. A blood sample is taken and sent under a personal code to our diagnostic laboratories for virus serology, and for cryoconservation of residual serum, if available. Within the periods 2004-2006 and 2008-2010, we analyzed sera from 424 and 427 individuals, respectively, for anti-polio types 1, 2, 3 antibodies by a microneutralization assay. In the latest study period, there was a slight increase in the rate of fully protected persons: 63.9 % triple-seropositivity versus 57.1 % in the period 2004-2006. By the end of the second clinical semester, students with low or negative antibody levels (1:< 10) were informed, and a (booster) vaccination was recommended.
C1 [Kuelshammer, Manuel; Winke, Ute; Frank, Monika; Skali-Lami, Ursula; Drexler, Jan Felix; Eis-Huebinger, Anna Maria; Matz, Bertfried] Univ Bonn, Med Ctr, Inst Virol, D-53105 Bonn, Germany.
   [Steudel, Henrike; Schilling, Gert] Univ Bonn, Med Ctr, Unit Occupat Med, D-53105 Bonn, Germany.
RP Matz, B (reprint author), Univ Bonn, Med Ctr, Inst Virol, Sigmund Freud Str 25, D-53105 Bonn, Germany.
EM bertfried.matz@ukb.uni-bonn.de
RI Drexler, Jan Felix/C-1004-2014
NR 13
TC 2
Z9 2
PU SPRINGER
PI NEW YORK
PA 233 SPRING ST, NEW YORK, NY 10013 USA
SN 0300-8584
J9 MED MICROBIOL IMMUN
JI Med. Microbiol. Immunol.
PD FEB
PY 2013
VL 202
IS 1
BP 63
EP 65
DI 10.1007/s00430-012-0237-2
PG 3
WC Immunology; Microbiology
SC Immunology; Microbiology
GA 082BF
UT WOS:000314366000006
ER

PT J
AU Kosaka, T
   Kuroha, Y
   Tada, M
   Hasegawa, A
   Tani, T
   Matsubara, N
   Koike, R
   Toyoshima, Y
   Takahashi, H
AF Kosaka, Takayuki
   Kuroha, Yasuko
   Tada, Mari
   Hasegawa, Arika
   Tani, Takashi
   Matsubara, Nae
   Koike, Ryoko
   Toyoshima, Yasuko
   Takahashi, Hitoshi
TI A fatal neuromuscular disease in an adult patient after poliomyelitis in
   early childhood: Consideration of the pathology of post-polio syndrome
SO NEUROPATHOLOGY
LA English
DT Article
DE amyotrophic lateral sclerosis; corticospinal tract degeneration;
   post-polio syndrome; synaptophysin; TDP-43
ID AMYOTROPHIC-LATERAL-SCLEROSIS; INCLUSION-BODY MYOSITIS; LONG-TERM
   AMPUTATION; UNILATERAL UPPER ARM; SPINAL-CORD; ANTECEDENT POLIOMYELITIS;
   INTERMEDIATE ZONE; MUSCULAR-ATROPHY; DIAGNOSIS; DEGENERATION
AB Post-polio syndrome (PPS) characterized by new neuromuscular problems can appear many years after acute poliomyelitis in polio survivors. We report a 77-year-old man with antecedent poliomyelitis who newly developed neuromuscular disease with a clinical course of 27 years, the final 10 years of which were characterized by apparent progression, thus raising doubt as to the clinical diagnosis of amyotrophic lateral sclerosis (ALS) following PPS. Pathologically, plaque-like, old poliomyelitis lesions were found almost exclusively in the lumbosacral cord, showing complete neuronal loss and glial scars in the anterior horns. Although less severe, neuronal loss and gliosis were also evident outside the old lesions, including the intermediate zone. Moreover, symmetrical degeneration of the corticospinal tracts, as evidenced by CD68 immunostaining, was a feature of the white matter of the lower spinal cord. In the motor cortex, loss of Betz cells was also confirmed. Synaptophysin immunostaining of the lumbosacral cord also revealed decreased expression outside the old lesions, excluding the posterior horn. Interestingly, decreased expression of synaptophysin was also evident in the cervical anterior horns, where no old lesions were observed. No Bunina bodies, TDP-43 inclusions, or Golgi fragmentation were found. Neurogenic atrophy was evident in the iliopsoas and scalenus muscles, and inclusion body myositis-like changes were also observed in these muscles and the tongue. Was it possible to have diagnosed this patient as having ALS? We consider that the features in this case may have represented the pathology of long-standing and/or fatal PPS itself, and not ALS.
C1 [Kosaka, Takayuki; Tada, Mari; Toyoshima, Yasuko; Takahashi, Hitoshi] Niigata Univ, Dept Pathol, Brain Res Inst, Niigata 9518585, Japan.
   [Kuroha, Yasuko; Hasegawa, Arika; Tani, Takashi; Matsubara, Nae; Koike, Ryoko] Nishi Niigata Chuo Natl Hosp, Dept Neurol, Niigata, Japan.
RP Takahashi, H (reprint author), Niigata Univ, Dept Pathol, Brain Res Inst, Chuo Ku, 1-757 Asahimachi, Niigata 9518585, Japan.
EM hitoshi@bri.niigata-u.ac.jp
FU Research Committee for CNS Degenerative Diseases; Ministry of Health,
   Labour and Welfare, Japan; Ministry of Education, Culture, Sports,
   Science, and Technology, Japan [23240049]
FX We thank C. Tanda, J. Takasaki, H. Saito, T. Fujita, S. Egawa and S.
   Nigorikawa for their technical assistance. This work was supported by a
   grant from the Research Committee for CNS Degenerative Diseases, the
   Ministry of Health, Labour and Welfare, Japan, and a Grant-in-Aid,
   23240049, for Scientific Research from the Ministry of Education,
   Culture, Sports, Science, and Technology, Japan.
NR 36
TC 0
Z9 0
PU WILEY-BLACKWELL
PI HOBOKEN
PA 111 RIVER ST, HOBOKEN 07030-5774, NJ USA
SN 0919-6544
J9 NEUROPATHOLOGY
JI Neuropathology
PD FEB
PY 2013
VL 33
IS 1
BP 93
EP 101
DI 10.1111/j.1440-1789.2012.01327.x
PG 9
WC Clinical Neurology; Neurosciences; Pathology
SC Neurosciences & Neurology; Pathology
GA 083NT
UT WOS:000314472000012
ER

PT J
AU Desai, SK
   Brayton, A
   Chua, VB
   Luerssen, TG
   Jea, A
AF Desai, Sohum K.
   Brayton, Alison
   Chua, Valerie B.
   Luerssen, Thomas G.
   Jea, Andrew
TI The lasting legacy of Paul Randall Harrington to pediatric spine surgery
   Historical vignette
SO JOURNAL OF NEUROSURGERY-SPINE
LA English
DT Article
DE pediatric neurosurgery; pediatric spine surgery; Paul Randall Harrington
ID COTREL-DUBOUSSET INSTRUMENTATION; THORACIC PEDICLE SCREWS; IDIOPATHIC
   SCOLIOSIS; INTERNAL-FIXATION; LUMBAR SPINE; PLACEMENT; FUSION;
   THORACOLUMBAR; DEFORMITIES; ACCURACY
AB Spinal arthrodesis was the first successful treatment for scoliosis, performed by Dr. Russell A. Hibbs in 1911 and later by Dr. Fred H. Albee for tuberculosis. In 1914, Dr. H.P.H. Galloway and Dr. Hibbs began using the method to treat neuromuscular scoliosis in patients with poliomyelitis. However, this treatment approach was plagued by loss of deformity correction over time and high pseudarthrosis rates. The turning point in the operative management of spinal deformities began in 1947 with Dr. Paul Randall Harrington when he started a decade-long process to revolutionize surgical treatment of spinal deformities culminating in the advent of the Harrington Rod, the first successful implantable spinal instrumentation system. During the epoch that he was in practice, Dr. Harrington's achievement influenced the technology and art of spine surgery for his contemporaries and the coming generations of spine surgeons. The purpose of this article is to review the life of Dr. Harrington, and how he has arguably come to be known as "Father of the Modern Treatment of Scoliosis." (http://thejns.org/doi/abs/10.3171/2012.11.SPINE12979)
C1 [Desai, Sohum K.; Brayton, Alison; Chua, Valerie B.; Luerssen, Thomas G.; Jea, Andrew] Texas Childrens Hosp, Baylor Coll Med, Dept Neurosurg, Neurospine Program, Houston, TX 77030 USA.
   [Desai, Sohum K.; Brayton, Alison; Chua, Valerie B.; Luerssen, Thomas G.; Jea, Andrew] Texas Childrens Hosp, Baylor Coll Med, Dept Neurosurg, Div Pediat Neurosurg, Houston, TX 77030 USA.
   [Desai, Sohum K.] Univ Texas Med Branch, Div Neurosurg, Galveston, TX 77555 USA.
RP Jea, A (reprint author), Texas Childrens Hosp, Baylor Coll Med, Dept Neurosurg, Neurospine Program, 6621 Fannin St,CCC 1230-01,12th Floor, Houston, TX 77030 USA.
EM ajea@bcm.edu
NR 46
TC 1
Z9 1
PU AMER ASSOC NEUROLOGICAL SURGEONS
PI ROLLING MEADOWS
PA 5550 MEADOWBROOK DRIVE, ROLLING MEADOWS, IL 60008 USA
SN 1547-5654
J9 J NEUROSURG-SPINE
JI J. Neurosurg.-Spine
PD FEB
PY 2013
VL 18
IS 2
BP 170
EP 177
DI 10.3171/2012.11.SPINE12979
PG 8
WC Clinical Neurology; Surgery
SC Neurosciences & Neurology; Surgery
GA 076DW
UT WOS:000313937700015
ER

PT J
AU Ogwumike, OO
   Kaka, B
   Adeniyi, AF
AF Ogwumike, Omoyemi O.
   Kaka, Bashir
   Adeniyi, Ade F.
TI Children with paralytic poliomyelitis: Utilization of physiotherapy
   services in Zamfara State, Nigeria
SO PHYSIOTHERAPY THEORY AND PRACTICE
LA English
DT Article
AB Physiotherapy is usually indicated for health promotion and the rehabilitation of individuals with paralytic poliomyelitis. The endemic nature of this condition in children in Zamfara State, Nigeria necessitated investigation into the utilization of physiotherapy services by parents or primary caregivers of children affected with polio in this subregion. Parents and primary caregivers of children with paralytic poliomyelitis were recruited using a purposive multi-stage sampling procedure in a cross-sectional survey. Factors associated with the utilization of physiotherapy services were assessed based on questions extracted from a 4-part, 52-item structured questionnaire originally designed for a study which investigated knowledge, attitude, and beliefs of parents of children with paralytic poliomyelitis. A total of 217 participants were included in this study. The mean age was 32.29 +/- 9.89 years and the mean knowledge of polio score was 62.0 +/- 17.3%. The mean age of the children with paralytic poliomyelitis was 6.41 +/- 2.50 years. Only 27.2% of the parents or primary caregivers had utilized physiotherapy service for their children at some point. No association existed between utilization of physiotherapy service and 'knowledge of paralytic poliomyelitis', 'employment status', and 'family income' of respondents. Explanations for low utilization of physiotherapy services for children with paralytic poliomyelitis by parents or primary caregivers are discussed.
RP Ogwumike, OO (reprint author), Univ Ibadan, Coll Med, Dept Physiotherapy, Ibadan, Nigeria.
EM yemfide@yahoo.com
NR 18
TC 0
Z9 0
PU INFORMA HEALTHCARE
PI LONDON
PA TELEPHONE HOUSE, 69-77 PAUL STREET, LONDON EC2A 4LQ, ENGLAND
SN 0959-3985
EI 1532-5040
J9 PHYSIOTHER THEOR PR
JI Physiother. Theory Pract.
PD FEB
PY 2013
VL 29
IS 2
BP 133
EP 141
DI 10.3109/09593985.2012.703761
PG 9
WC Rehabilitation
SC Rehabilitation
GA 062UN
UT WOS:000312948400005
ER

PT J
AU Resik, S
   Tejeda, A
   Sutter, RW
   Diaz, M
   Sarmiento, L
   Alemani, N
   Garcia, G
   Fonseca, M
   Hung, LH
   Kahn, AL
   Burton, A
   Landaverde, JM
   Aylward, RB
AF Resik, Sonia
   Tejeda, Alina
   Sutter, Roland W.
   Diaz, Manuel
   Sarmiento, Luis
   Alemani, Nilda
   Garcia, Gloria
   Fonseca, Magile
   Hung, Lai Heng
   Kahn, Anna-Lea
   Burton, Anthony
   Landaverde, J. Mauricio
   Aylward, R. Bruce
TI Priming after a Fractional Dose of Inactivated Poliovirus Vaccine
SO NEW ENGLAND JOURNAL OF MEDICINE
LA English
DT Article
ID IMMUNIZATION POLICIES; SABIN STRAINS; POLIOMYELITIS; TRIAL;
   IMMUNOGENICITY; ERADICATION; CUBA
AB Background To reduce the costs of maintaining a poliovirus immunization base in low-income areas, we assessed the extent of priming immune responses after the administration of inactivated poliovirus vaccine (IPV).
   Methods We compared the immunogenicity and reactogenicity of a fractional dose of IPV (one fifth of a full dose) administered intradermally with a full dose administered intramuscularly in Cuban infants at the ages of 4 and 8 months. Blood was collected from infants at the ages of 4 months, 8 months, 8 months 7 days, and 8 months 30 days to assess single-dose seroconversion, single-dose priming of immune responses, and two-dose seroconversion. Specimens were tested with a neutralization assay.
   Results A total of 320 infants underwent randomization, and 310 infants (96.9%) fulfilled the study requirements. In the group receiving the first fractional dose of IPV, seroconversion to poliovirus types 1, 2, and 3 occurred in 16.6%, 47.1%, and 14.7% of participants, respectively, as compared with 46.6%, 62.8%, and 32.0% in the group receiving the first full dose of IPV (P< 0.008 for all comparisons). A priming immune response to poliovirus types 1, 2, and 3 occurred in 90.8%, 94.0%, and 89.6% of participants, respectively, in the group receiving the fractional dose as compared with 97.6%, 98.3%, and 98.1% in the group receiving the full dose (P = 0.01 for the comparison with type 3). After the administration of the second dose of IPV in the group receiving fractional doses, cumulative two-dose seroconversion to poliovirus types 1, 2, and 3 occurred in 93.6%, 98.1%, and 93.0% of participants, respectively, as compared with 100.0%, 100.0%, and 99.4% in the group receiving the full dose (P< 0.006 for the comparisons of types 1 and 3). The group receiving intradermal injections had the greatest number of adverse events, most of which were minor in intensity and none of which had serious consequences.
   Conclusions This evaluation shows that vaccinating infants with a single fractional dose of IPV can induce priming and seroconversion in more than 90% of immunized infants. (Funded by the World Health Organization and the Pan American Health Organization; Australian New Zealand Clinical Trials Registry number, ACTRN12610001046099.)
C1 [Resik, Sonia; Diaz, Manuel; Sarmiento, Luis; Garcia, Gloria; Fonseca, Magile; Hung, Lai Heng] Pedro Kouri Inst, Havana, Cuba.
   [Tejeda, Alina; Alemani, Nilda] Prov Hlth Off, Camaguey, Cuba.
   [Sutter, Roland W.; Kahn, Anna-Lea; Burton, Anthony; Aylward, R. Bruce] WHO, Geneva, Switzerland.
   [Landaverde, J. Mauricio] Pan Amer Hlth Org, Washington, DC USA.
RP Sutter, RW (reprint author), 20 Ave Appia, CH-1211 Geneva 27, Switzerland.
EM sutterr@who.int
FU World Health Organization (WHO); Pan American Health Organization
   (PAHO); Netherlands Vaccine Institute
FX Supported by the World Health Organization (WHO), the Pan American
   Health Organization (PAHO), and the Netherlands Vaccine Institute, which
   donated the study vaccines.
NR 37
TC 8
Z9 8
PU MASSACHUSETTS MEDICAL SOC
PI WALTHAM
PA WALTHAM WOODS CENTER, 860 WINTER ST,, WALTHAM, MA 02451-1413 USA
SN 0028-4793
EI 1533-4406
J9 NEW ENGL J MED
JI N. Engl. J. Med.
PD JAN 31
PY 2013
VL 368
IS 5
BP 416
EP 424
DI 10.1056/NEJMoa1202541
PG 9
WC Medicine, General & Internal
SC General & Internal Medicine
GA 080BE
UT WOS:000314215400006
ER

PT J
AU Sanders, BP
   Edo-Matas, D
   Custers, JHHV
   Koldijk, MH
   Klaren, V
   Turk, M
   Luitjens, A
   Bakker, WAM
   Uytdehaag, F
   Goudsmit, J
   Lewis, JA
   Schuitemaker, H
AF Sanders, Barbara P.
   Edo-Matas, Diana
   Custers, Jerome H. H. V.
   Koldijk, Martin H.
   Klaren, Vincent
   Turk, Marije
   Luitjens, Alfred
   Bakker, Wilfried A. M.
   Uytdehaag, Fons
   Goudsmit, Jaap
   Lewis, John A.
   Schuitemaker, Hanneke
TI PER.C6 (R) cells as a serum-free suspension cell platform for the
   production of high titer poliovirus: A potential low cost of goods
   option for world supply of inactivated poliovirus vaccine
SO VACCINE
LA English
DT Article
DE Poliovirus; PER.C6 (R) cells; Vaccine; IPV; Poliomyelitis
ID VERO CELLS; CULTURE; POLIOMYELITIS; VIRUS; REPLICATION; ERADICATION;
   EMERGENCE; POTENCY; SYSTEM; IPV
AB There are two highly efficacious poliovirus vaccines: Sabin's live-attenuated oral polio vaccine (OPV) and Salk's inactivated polio vaccine (IPV). OPV can be made at low costs per dose and is easily administrated. However, the major drawback is the frequent reversion of the OPV vaccine strains to virulent poliovirus strains which can result in Vaccine Associated Paralytic Poliomyelitis (VAPP) in vaccinees. Furthermore, some OPV revertants with high transmissibility can circulate in the population as circulating Vaccine Derived Polioviruses (cVDPVs). IPV does not convey VAPP and cVDPVs but the high costs per dose and insufficient supply have rendered IPV an unfavorable option for low and middle-income countries.
   Here, we explored whether the human PER.C6 (R) cell-line, which has the unique capability to grow at high density in suspension, under serum-free conditions, could be used as a platform for high yield production of poliovirus. PER.C6 (R) cells supported replication of all three poliovirus serotypes with virus titers ranging from 9.4 log(10) to 11.1 log(10) TCID50/ml irrespective of the volume scale (10 ml in shaker flasks to 2 L in bioreactors). This production yield was 10-30 fold higher than in Vero cell cultures performed here, and even 100-fold higher than what has been reported for Vero cell cultures in literature [38]. In agreement, the D-antigen content per volume PER.C6 (R)-derived poliovirus was on average 30-fold higher than Vero-derived poliovirus. Interestingly, PER.C6 (R) cells produced on average 2.5-fold more D-antigen units per cell than Vero cells.
   Based on our findings, we are exploring PER.C6 (R) as an interesting platform for large-scale production of poliovirus at low costs, potentially providing the basis for global supply of an affordable IPV. (C) 2012 Elsevier Ltd. All rights reserved.
C1 [Sanders, Barbara P.; Edo-Matas, Diana; Custers, Jerome H. H. V.; Koldijk, Martin H.; Klaren, Vincent; Luitjens, Alfred; Uytdehaag, Fons; Goudsmit, Jaap; Lewis, John A.; Schuitemaker, Hanneke] Crucell Holland BV, NL-2333 CN Leiden, Netherlands.
   [Turk, Marije] Batavia Bioserv BV, NL-2333 CK Leiden, Netherlands.
   [Bakker, Wilfried A. M.] Natl Inst Publ Hlth & Environm RIVM, Vaccinol Unit, Proc Dev Dept, NL-3720 BA Bilthoven, Netherlands.
RP Schuitemaker, H (reprint author), Crucell Holland BV, Archimedesweg 4-6, NL-2333 CN Leiden, Netherlands.
EM hschuite@its.jnj.com
NR 46
TC 4
Z9 4
PU ELSEVIER SCI LTD
PI OXFORD
PA THE BOULEVARD, LANGFORD LANE, KIDLINGTON, OXFORD OX5 1GB, OXON, ENGLAND
SN 0264-410X
J9 VACCINE
JI Vaccine
PD JAN 21
PY 2013
VL 31
IS 5
BP 850
EP 856
DI 10.1016/j.vaccine.2012.10.070
PG 7
WC Immunology; Medicine, Research & Experimental
SC Immunology; Research & Experimental Medicine
GA 085PF
UT WOS:000314626000020
ER

PT J
AU van den Pol, AN
AF van den Pol, Anthony N.
TI Polio, Still Lurking in the Shadows
SO JOURNAL OF NEUROSCIENCE
LA English
DT Editorial Material
ID VACCINE-DERIVED POLIOVIRUS; INTRAMUSCULAR VIRUS INJECTION; VESICULAR
   STOMATITIS-VIRUS; POLIOMYELITIS-LIKE DISEASE; STIFF-MAN SYNDROME;
   SPINAL-CORD; TRANSGENIC MICE; LATERAL-SCLEROSIS; CUTTER INCIDENT;
   MOTOR-NEURONS
C1 Yale Univ, Sch Med, Dept Neurosurg, New Haven, CT 06520 USA.
RP van den Pol, AN (reprint author), Yale Univ, Sch Med, Dept Neurosurg, 333 Cedar St, New Haven, CT 06520 USA.
EM anthony.vandenpol@yale.edu
NR 92
TC 0
Z9 0
PU SOC NEUROSCIENCE
PI WASHINGTON
PA 11 DUPONT CIRCLE, NW, STE 500, WASHINGTON, DC 20036 USA
SN 0270-6474
J9 J NEUROSCI
JI J. Neurosci.
PD JAN 16
PY 2013
VL 33
IS 3
BP 855
EP 862
DI 10.1523/JNEUROSCI.2861-12.2013
PG 8
WC Neurosciences
SC Neurosciences & Neurology
GA 076KI
UT WOS:000313955000002
ER

PT J
AU Nelson, JC
   Yu, O
   Dominguez-Islas, CP
   Cook, AJ
   Peterson, D
   Greene, SK
   Yih, WK
   Daley, MF
   Jacobsen, SJ
   Klein, NP
   Weintraub, ES
   Broder, KR
   Jackson, LA
AF Nelson, Jennifer C.
   Yu, Onchee
   Dominguez-Islas, Clara P.
   Cook, Andrea J.
   Peterson, Do
   Greene, Sharon K.
   Yih, W. Katherine
   Daley, Matthew F.
   Jacobsen, Steven J.
   Klein, Nicola P.
   Weintraub, Eric S.
   Broder, Karen R.
   Jackson, Lisa A.
TI Adapting Group Sequential Methods to Observational Postlicensure Vaccine
   Safety Surveillance: Results of a Pentavalent Combination DTaP-IPV-Hib
   Vaccine Safety Study
SO AMERICAN JOURNAL OF EPIDEMIOLOGY
LA English
DT Article
DE managed care programs; population surveillance; safety; sequential
   analysis; vaccines; combined
ID B CONJUGATE VACCINE; ADVERSE EVENTS; INACTIVATED POLIOMYELITIS;
   ACELLULAR PERTUSSIS; ACTIVE SURVEILLANCE; DATALINK PROJECT;
   CLINICAL-TRIALS; IMMUNOGENICITY; DIPHTHERIA; TETANUS
AB To address gaps in traditional postlicensure vaccine safety surveillance and to promote rapid signal identification, new prospective monitoring systems using large health-care database cohorts have been developed. We newly adapted clinical trial group sequential methods to this observational setting in an original safety study of a combination diphtheria and tetanus toxoids and acellular pertussis adsorbed (DTaP), inactivated poliovirus (IPV), and Haemophilus influenzae type b (Hib) conjugate vaccine (DTaP-IPV-Hib) among children within the Vaccine Safety Datalink population. For each prespecified outcome, we conducted 11 sequential Poisson-based likelihood ratio tests during September 2008January 2011 to compare DTaP-IPV-Hib vaccinees with historical recipients of other DTaP-containing vaccines. No increased risk was detected among 149,337 DTaP-IPV-Hib vaccinees versus historical comparators for any outcome, including medically attended fever, seizure, meningitis/encephalitis/myelitis, nonanaphylactic serious allergic reaction, anaphylaxis, Guillain-Barr syndrome, or invasive Hib disease. In end-of-study prespecified subgroup analyses, risk of medically attended fever was elevated among 1- to 2-year-olds who received DTaP-IPV-Hib vaccine versus historical comparators (relative risk 1.83, 95 confidence interval: 1.34, 2.50) but not among infants under 1 year old (relative risk 0.83, 95 confidence interval: 0.73, 0.94). Findings were similar in analyses with concurrent comparators who received other DTaP-containing vaccines during the study period. Although lack of a controlled experiment presents numerous challenges, implementation of group sequential monitoring methods in observational safety surveillance studies is promising and warrants further investigation.
C1 [Nelson, Jennifer C.; Dominguez-Islas, Clara P.; Cook, Andrea J.] Univ Washington, Dept Biostat, Sch Publ Hlth, Seattle, WA 98195 USA.
   [Greene, Sharon K.; Yih, W. Katherine] Harvard Univ, Sch Med, Dept Populat Med, Boston, MA USA.
   [Greene, Sharon K.; Yih, W. Katherine] Harvard Pilgrim Hlth Care Inst, Boston, MA USA.
   [Klein, Nicola P.] Kaiser Permanente, Vaccine Study Ctr, Oakland, CA USA.
   [Weintraub, Eric S.; Broder, Karen R.] Ctr Dis Control & Prevent, Immunizat Safety Off, Div Hlth Care Qual Promot, Natl Ctr Emerging & Zoonot Infect Dis, Atlanta, GA USA.
   [Daley, Matthew F.] Kaiser Permanente Colorado, Inst Hlth Res, Aurora, CO USA.
   [Daley, Matthew F.] Univ Colorado, Sch Med, Dept Pediat, Aurora, CO USA.
   [Jacobsen, Steven J.] Kaiser Permanente So Calif, Dept Res & Evaluat, Pasadena, CA USA.
RP Nelson, JC (reprint author), Grp Hlth Res Inst, Biostat Unit, 1730 Minor Ave,Suite 1600, Seattle, WA 98101 USA.
EM nelson.jl@ghc.org
FU America's Health Insurance Plans, Centers for Disease Control and
   Prevention [200-2002-00732]; Sanofi Pasteur; Glaxo-Smith-Kline; Pfizer;
   Novartis; Merck
FX This work was supported by a subcontract with America's Health Insurance
   Plans under contract 200-2002-00732 from the Centers for Disease Control
   and Prevention.Dr. Nelson has served as a statistical consultant to
   Glaxo-Smith-Kline. Dr. Klein has received research support from Sanofi
   Pasteur, Glaxo-Smith-Kline, Pfizer, Novartis, and Merck. Dr. Jackson has
   received research funding from Sanofi Pasteur, Pfizer, and Novartis and
   has received travel support for meeting attendance from Pfizer.
NR 43
TC 4
Z9 4
PU OXFORD UNIV PRESS INC
PI CARY
PA JOURNALS DEPT, 2001 EVANS RD, CARY, NC 27513 USA
SN 0002-9262
J9 AM J EPIDEMIOL
JI Am. J. Epidemiol.
PD JAN 15
PY 2013
VL 177
IS 2
BP 131
EP 141
DI 10.1093/aje/kws317
PG 11
WC Public, Environmental & Occupational Health
SC Public, Environmental & Occupational Health
GA 070RP
UT WOS:000313528700005
ER

PT J
AU Hopkins, DR
AF Hopkins, Donald R.
TI Disease Eradication
SO NEW ENGLAND JOURNAL OF MEDICINE
LA English
DT Review
ID LYMPHATIC FILARIASIS ELIMINATION; JANUARY 2010-SEPTEMBER 2011;
   POLIOMYELITIS ERADICATION; PROGRESS; DRACUNCULIASIS; AFRICA;
   ONCHOCERCIASIS; TRANSMISSION; NIGERIA
C1 Carter Ctr, Atlanta, GA 30307 USA.
RP Hopkins, DR (reprint author), Carter Ctr, 453 Freedom Pky, Atlanta, GA 30307 USA.
EM sdsulli@emory.edu
NR 39
TC 11
Z9 11
PU MASSACHUSETTS MEDICAL SOC
PI WALTHAM
PA WALTHAM WOODS CENTER, 860 WINTER ST,, WALTHAM, MA 02451-1413 USA
SN 0028-4793
J9 NEW ENGL J MED
JI N. Engl. J. Med.
PD JAN 3
PY 2013
VL 368
IS 1
BP 54
EP 63
DI 10.1056/NEJMra1200391
PG 10
WC Medicine, General & Internal
SC General & Internal Medicine
GA 062PA
UT WOS:000312930600005
ER

PT J
AU Esparza, J
AF Esparza, Jose
TI A tale of two vaccines: lessons from polio that could inform the
   development of an HIV vaccine
SO AIDS
LA English
DT Article
DE AIDS vaccines; HIV vaccines; opinion of experts; paradigm change; polio
   vaccines; political support; private foundations; Salk polio vaccine
   trial
ID AIDS VACCINE; POLIOMYELITIS; TRIAL; IMMUNIZATION; THAILAND; STEP; CELL
AB Two vaccine trials that were conducted 50 years apart are reviewed and compared: the 1954 field trial of the Salk inactivated polio vaccine and the RV144 HIV vaccine trial conducted in Thailand between 2003 and 2009. Despite the obvious differences in science and historical periods, several lessons were identified that could inform the future HIV vaccine effort. Those lessons are related to paradigm changes that occur when science progresses, the need to test scientific hypothesis in efficacy trials, the controversies surrounding those trials, the need for strong community and political support, the participation of government and nongovernment institutions, the balance between implementation of other preventive and therapeutic interventions, and the priority given by society to develop a vaccine. If we have the humility and courage to apply some of those lessons, we may be able accelerate the development of an urgently needed HIV vaccine. (C) 2012 Wolters Kluwer Health vertical bar Lippincott Williams & Wilkins AIDS 2013, 27:1-5
C1 Bill & Melinda Gates Fdn, Global Hlth Program, Seattle, WA 98109 USA.
RP Esparza, J (reprint author), Bill & Melinda Gates Fdn, Global Hlth Program, 500 5th St N, Seattle, WA 98109 USA.
EM Jose.Esparza@gatesfoundation.org
NR 33
TC 1
Z9 1
PU LIPPINCOTT WILLIAMS & WILKINS
PI PHILADELPHIA
PA 530 WALNUT ST, PHILADELPHIA, PA 19106-3621 USA
SN 0269-9370
EI 1473-5571
J9 AIDS
JI Aids
PD JAN 2
PY 2013
VL 27
IS 1
BP 1
EP 5
DI 10.1097/QAD.0b013e328359f2c1
PG 5
WC Immunology; Infectious Diseases; Virology
SC Immunology; Infectious Diseases; Virology
GA 054QJ
UT WOS:000312358000002
ER

PT J
AU Kiwou, MK
   Lanetti, R
   Sladeckova, V
   Kalavska, A
   Benca, G
   Sokolova, J
   Kulkova, N
   Dobrodenkova, S
   Mikolasova, G
   Mzwan, JM
   Muli, JM
   Bukovinova, P
   Kralova, J
   Mamova, A
AF Kiwou, Moses Kimon
   Lanetti, Rosario
   Sladeckova, Veronika
   Kalavska, Andrea
   Benca, George
   Sokolova, Jaroslava
   Kulkova, Nada
   Dobrodenkova, Silvia
   Mikolasova, Gertruda
   Mzwan, Johanson Mawole
   Muli, John Mutuku
   Bukovinova, Pavlina
   Kralova, Jaroslava
   Mamova, Alexandra
TI Tropical neuroinfections in south sudanese rural hospitals - analysis of
   8,709 patients
SO NEUROENDOCRINOLOGY LETTERS
LA English
DT Article
DE neuroinfection; cerebral malaria; meningococcal meningitis; sleeping
   sickness; Sudan
ID CEREBRAL MALARIA; MENINGITIS; EXPERIENCE
AB OBJECTIVE: Infections involving the central nervous system have very serious consequences and affect thousands of people in Africa. Despite the availability of new antibiotics and vaccines, neuroinfections act as dangerous and life-threatening conditions. The most frequent neuroinfections which are of the greatest importance for public health systems are viral diseases (such as HIV, encephalitis, poliomyelitis, rabies), bacterial diseases (bacterial meningitis, neurological complications of leprosy and tuberculosis) and parasitic infections (cerebral malaria, sleeping sickness, trypanosomiasis, schistosomiasis, toxoplasmosis etc.).
[truncated: 6,872,954 more chars]
