# Supplementary material for: Invisible Brain: Knowledge in Research Works and Neuron Activity
Source: PLoS One. 2016 Jul 20;11(7):e0158590. doi: 10.1371/journal.pone.0158590 (PMC4954711; doi:10.1371/journal.pone.0158590)
Supplement: S3 File — (ZIP) [file pone.0158590.s003.zip › poliomyelitis_pubmed.txt]

PMID- 25101471
STAT- Publisher
DA  - 20140808
PB  - National Academies Press (US)
DP  - 1996
BTI - Options for Poliomyelitis Vaccination in the United States: Workshop Summary
CN  - Institute of Medicine (US) Vaccine Safety Forum
FED - Howe, Cynthia J.
ED  - Howe CJ
FED - Johnston, Richard B.
ED  - Johnston RB
LA  - eng
PT  - Book
PL  - Washington (DC)
EDAT- 2014/08/08 06:00
MHDA- 2014/08/08 06:00
CDAT- 2014/08/08 06:00
AID - NBK231548 [bookaccession]

PMID- 24900762
OWN - NLM
STAT- PubMed-not-MEDLINE
DA  - 20140605
DCOM- 20140605
LR  - 20140609
IS  - 1948-5875 (Electronic)
IS  - 1948-5875 (Linking)
VI  - 4
IP  - 9
DP  - 2013 Sep 12
TI  - Inhibitors of tick-borne flavivirus reproduction from structure-based virtual
      screening.
PG  - 869-74
LID - 10.1021/ml400226s [doi]
AB  - Flaviviruses form a large family of enveloped viruses affecting millions of
      people over the world. To date, no specific therapy was suggested for the
      infected people, making the treatment exclusively symptomatic. Several attempts
      were performed earlier for the design of fusion inhibitors for mosquito-borne
      flaviviruses, whereas for the tick-borne flaviviruses such design had not been
      performed. We have constructed homology models of envelope glycoproteins of
      tick-transmitted flaviviruses with the detergent binding pocket in the open
      state. Molecular docking of substituted 1,4-dihydropyridines and
      pyrido[2,1-b][1,3,5]thiadiazines was made against these models, and 89 hits were 
      selected for the in vitro experimental evaluation. Seventeen compounds showed
      significant inhibition against tick-borne encephalitis virus, Powassan virus, or 
      Omsk hemorrhagic fever virus in the 50% plaque reduction test in PEK cells. These
      compounds identified through rational design are the first ones possessing
      reproduction inhibition activity against tick-borne flaviviruses.
FAU - Osolodkin, Dmitry I
AU  - Osolodkin DI
AD  - Department of Chemistry, Lomonosov Moscow State University , Moscow 119991,
      Russia ; FSBI Chumakov Institute of Poliomyelitis and Viral Encephalitides RAMS ,
      Moscow 142782, Russia ; iSCALARE Laboratory, Moscow Institute of Physics and
      Technology , Dolgoprudny 141700, Russia.
FAU - Kozlovskaya, Liubov I
AU  - Kozlovskaya LI
AD  - FSBI Chumakov Institute of Poliomyelitis and Viral Encephalitides RAMS , Moscow
      142782, Russia.
FAU - Dueva, Evgenia V
AU  - Dueva EV
AD  - Department of Chemistry, Lomonosov Moscow State University , Moscow 119991,
      Russia ; FSBI Chumakov Institute of Poliomyelitis and Viral Encephalitides RAMS ,
      Moscow 142782, Russia ; iSCALARE Laboratory, Moscow Institute of Physics and
      Technology , Dolgoprudny 141700, Russia.
FAU - Dotsenko, Victor V
AU  - Dotsenko VV
AD  - ChemEx Laboratory, Vladimir Dal' East Ukrainian National University , Lugansk
      91034, Ukraine.
FAU - Rogova, Yulia V
AU  - Rogova YV
AD  - FSBI Chumakov Institute of Poliomyelitis and Viral Encephalitides RAMS , Moscow
      142782, Russia.
FAU - Frolov, Konstantin A
AU  - Frolov KA
AD  - ChemEx Laboratory, Vladimir Dal' East Ukrainian National University , Lugansk
      91034, Ukraine.
FAU - Krivokolysko, Sergey G
AU  - Krivokolysko SG
AD  - ChemEx Laboratory, Vladimir Dal' East Ukrainian National University , Lugansk
      91034, Ukraine.
FAU - Romanova, Ekaterina G
AU  - Romanova EG
AD  - Department of Chemistry, Lomonosov Moscow State University , Moscow 119991,
      Russia.
FAU - Morozov, Alexey S
AU  - Morozov AS
AD  - Department of Chemistry, Lomonosov Moscow State University , Moscow 119991,
      Russia.
FAU - Karganova, Galina G
AU  - Karganova GG
AD  - FSBI Chumakov Institute of Poliomyelitis and Viral Encephalitides RAMS , Moscow
      142782, Russia ; Department of Biology, Lomonosov Moscow State University ,
      Moscow 119991, Russia.
FAU - Palyulin, Vladimir A
AU  - Palyulin VA
AD  - Department of Chemistry, Lomonosov Moscow State University , Moscow 119991,
      Russia ; iSCALARE Laboratory, Moscow Institute of Physics and Technology ,
      Dolgoprudny 141700, Russia.
FAU - Pentkovski, Vladimir M
AU  - Pentkovski VM
AD  - iSCALARE Laboratory, Moscow Institute of Physics and Technology , Dolgoprudny
      141700, Russia.
FAU - Zefirov, Nikolay S
AU  - Zefirov NS
AD  - Department of Chemistry, Lomonosov Moscow State University , Moscow 119991,
      Russia ; iSCALARE Laboratory, Moscow Institute of Physics and Technology ,
      Dolgoprudny 141700, Russia.
LA  - eng
PT  - Journal Article
DEP - 20130730
PL  - United States
TA  - ACS Med Chem Lett
JT  - ACS medicinal chemistry letters
JID - 101521073
PMC - PMC4027560
OID - NLM: PMC4027560 [Available on 09/12/14]
OTO - NOTNLM
OT  - 1,4-dihydropyridines
OT  - Antiviral compounds
OT  - flavivirus
OT  - pyrido[2,1-b][1,3,5]thiadiazines
EDAT- 2014/06/06 06:00
MHDA- 2014/06/06 06:01
CRDT- 2014/06/06 06:00
PMCR- 2014/09/12 00:00
PHST- 2013/09/12 [ecollection]
PHST- 2013/06/13 [received]
PHST- 2013/07/25 [accepted]
PHST- 2013/07/30 [epublish]
AID - 10.1021/ml400226s [doi]
PST - epublish
SO  - ACS Med Chem Lett. 2013 Jul 30;4(9):869-74. doi: 10.1021/ml400226s. eCollection
      2013 Sep 12.

PMID- 24783892
OWN - NLM
STAT- MEDLINE
DA  - 20140502
DCOM- 20140605
IS  - 1121-2233 (Print)
IS  - 1121-2233 (Linking)
VI  - 54
IP  - 3
DP  - 2013 Sep
TI  - Health workers sensitization: effects on perceived quality of immunization
      services among mothers of under five children in Ilorin, North Central Nigeria.
PG  - 146-52
AB  - Clients' satisfaction with services received is an important dimension of
      evaluation that is examined only rarely in developing countries. Health care
      professionals have always acknowledged that satisfying the consumers at some
      level is essential to providing services of high quality. This is a
      quasi-experimental study. The study group included 150 mothers bringing their
      children for immunization at Alanamu Health Centre, Ilorin. The control group
      included 150 mothers bringing their children for immunization at Okelele Health
      Centre. Total population of mothers bringing their children for vaccines against 
      tuberculosis/poliomyelitis/hepatitis B (BCG/ OPV/HBV) and against
      diphterite-pertussis-tetanus (DPT)/OPV/ HBV were recruited sequentially until
      sample size was attained. Mean waiting time at pre-intervention was 82.7 +/- 32.5
      and 90.4 +/- 41.7 minutes for the study and control groups respectively. Post
      intervention, there was a significant decrease (p < 0.05) in the estimated
      waiting time in the study group (mean = 48.0 +/- 24.4 minutes) while there was no
      observed difference in the control p > 0.05 (mean = 88.4 +/- 40.6 minutes).
      Perceived adequacy of information on services being provided by the health
      facility was low (58%) in the study group while it was relatively higher in the
      control group (80%) but there was a significant increase in proportion of those
      that felt information was adequate only in the study group (p < 0.05) at post
      intervention. Waiting time in health facilities by clients should be reduced as
      this may give clients a positive perception of the service they have come to
      access. Information dissemination to clients should be encouraged among health
      workers as this would affect clients' knowledge and also quality of health care
      delivery.
FAU - Goodman, O O
AU  - Goodman OO
FAU - Aderibigbe, S A
AU  - Aderibigbe SA
FAU - Sekoni, O O
AU  - Sekoni OO
FAU - Osagbemi, G K
AU  - Osagbemi GK
FAU - Akande, T M
AU  - Akande TM
LA  - eng
PT  - Journal Article
PL  - Italy
TA  - J Prev Med Hyg
JT  - Journal of preventive medicine and hygiene
JID - 9214440
SB  - IM
MH  - Adolescent
MH  - Adult
MH  - Case-Control Studies
MH  - Child, Preschool
MH  - Communication
MH  - Consumer Health Information
MH  - *Consumer Satisfaction
MH  - Female
MH  - Health Knowledge, Attitudes, Practice
MH  - Humans
MH  - Nigeria
MH  - *Quality of Health Care
MH  - Time Factors
MH  - *Vaccination
MH  - Young Adult
EDAT- 2014/05/03 06:00
MHDA- 2014/06/06 06:00
CRDT- 2014/05/03 06:00
PST - ppublish
SO  - J Prev Med Hyg. 2013 Sep;54(3):146-52.

PMID- 24673078
OWN - NLM
STAT- MEDLINE
DA  - 20140328
DCOM- 20140513
IS  - 1020-3397 (Print)
IS  - 1020-3397 (Linking)
VI  - 19
IP  - 11
DP  - 2013 Nov
TI  - An ancient scourge triggers a modern emergency.
PG  - 903-4
FAU - Aylward, Bruce
AU  - Aylward B
LA  - eng
PT  - Editorial
PL  - Egypt
TA  - East Mediterr Health J
JT  - Eastern Mediterranean health journal = La revue de sante de la Mediterranee
      orientale = al-Majallah al-sihhiyah li-sharq al-mutawassit
JID - 9608387
SB  - IM
MH  - Child, Preschool
MH  - Humans
MH  - Incidence
MH  - Leadership
MH  - Mass Vaccination
MH  - Middle East/epidemiology
MH  - Poliomyelitis/*epidemiology/*prevention & control
MH  - Poliovirus/*isolation & purification
MH  - Travel
EDAT- 2014/03/29 06:00
MHDA- 2014/05/14 06:00
CRDT- 2014/03/29 06:00
PST - ppublish
SO  - East Mediterr Health J. 2013 Nov;19(11):903-4.

PMID- 24669672
OWN - NLM
STAT- MEDLINE
DA  - 20140327
DCOM- 20140501
IS  - 0014-1755 (Print)
IS  - 0014-1755 (Linking)
VI  - 51
IP  - 3
DP  - 2013 Jul
TI  - Is polio becoming a global challenge?
PG  - 2p preceding 169
FAU - Enquselassie, Fikre
AU  - Enquselassie F
LA  - eng
PT  - Editorial
PL  - Ethiopia
TA  - Ethiop Med J
JT  - Ethiopian medical journal
JID - 0373223
SB  - IM
MH  - Afghanistan
MH  - *Disease Eradication
MH  - Disease Outbreaks/prevention & control/statistics & numerical data
MH  - Humans
MH  - Nigeria
MH  - Pakistan
MH  - Poliomyelitis/*epidemiology/*prevention & control
MH  - Somalia
MH  - *World Health
EDAT- 2014/03/29 06:00
MHDA- 2014/05/03 06:00
CRDT- 2014/03/28 06:00
PST - ppublish
SO  - Ethiop Med J. 2013 Jul;51(3):2p preceding 169.

PMID- 24645327
OWN - NLM
STAT- MEDLINE
DA  - 20140320
DCOM- 20140408
IS  - 1003-9279 (Print)
IS  - 1003-9279 (Linking)
VI  - 27
IP  - 5
DP  - 2013 Oct
TI  - [Formation and identification of virus-like particles of poliovirus type I].
PG  - 373-5
AB  - OBJECTIVE: To establish a method to produce virus-like particles (VLP) of
      poliovirus type I in Saccharomy cescerevisiae to develop potential novel
      recombinant vaccine against poliovirus type 1. METHODS: The genes of P1 and 3CD
      of poliovirus type I were optimized, synthesized and inserted into expression
      vector, which was further transfected into Saccharomy cescerevisiae. The extracts
      of yeast cells were purified by CsCl density gradient centrifugation after
      induction and cell lysis. RESULTS: Electrophoresis and sequencing analyses showed
      that the genes P1 and 3CD of poliovirus type I were successfully inserted into
      expression vector and encode a protein whose amino acid sequences were identical 
      with wide-type genes of poliovirus type I. Electronic microscopy analysis showed 
      that the VLPs of poliovirus type I could be efficiently formed in Saccharomy
      cescerevisiae. CONCLUSION: The VLPs of poliovirus type I could be efficiently
      produced by co-expression of P1 and 3CD genes in Saccharomy cescerevisiae.
FAU - Wang, Xiao-Wen
AU  - Wang XW
FAU - Sheng, Wang
AU  - Sheng W
FAU - Zeng, Yi
AU  - Zeng Y
LA  - chi
PT  - English Abstract
PT  - Journal Article
PT  - Research Support, Non-U.S. Gov't
PL  - China
TA  - Zhonghua Shi Yan He Lin Chuang Bing Du Xue Za Zhi
JT  - Zhonghua shi yan he lin chuang bing du xue za zhi = Zhonghua shiyan he linchuang 
      bingduxue zazhi = Chinese journal of experimental and clinical virology
JID - 9602873
RN  - 0 (Poliovirus Vaccines)
RN  - 0 (Viral Proteins)
SB  - IM
MH  - Female
MH  - *Gene Expression
MH  - Humans
MH  - Male
MH  - Poliomyelitis/prevention & control/*virology
MH  - Poliovirus/*genetics/metabolism
MH  - Poliovirus Vaccines/genetics/metabolism
MH  - Saccharomyces cerevisiae/genetics/metabolism
MH  - Viral Proteins/genetics/metabolism
MH  - Virion/*genetics/metabolism
EDAT- 2014/03/22 06:00
MHDA- 2014/04/09 06:00
CRDT- 2014/03/21 06:00
PST - ppublish
SO  - Zhonghua Shi Yan He Lin Chuang Bing Du Xue Za Zhi. 2013 Oct;27(5):373-5.

PMID- 24605651
OWN - NLM
STAT- MEDLINE
DA  - 20140310
DCOM- 20140326
IS  - 0372-9311 (Print)
IS  - 0372-9311 (Linking)
IP  - 5
DP  - 2013 Sep-Oct
TI  - [Improvement of federal epidemiologic surveillance, provision of biologic
      security of population of Russian Federation].
PG  - 27-35
AB  - Realization of priority national project in the sphere of public health,
      population vaccine prophylaxis, as well as provision of human environment safety 
      allowed to reduce the level of infectious and mass noninfectious diseases. In
      2012 a reduction of morbidity for 30 nosologies including bacterial dysentery,
      acute hepatitis B and C, meningococcal infection, brucellosis, Crimea hemorrhagic
      fever, tick-borne viral encephalitis, tick-borne borreliosis, leptospirosis,
      syphilis morbidity was registered. Cases of acute paralytic poliomyelitis were
      not registered that gives evidence on the termination of circulation of wild
      poliovirus on the territory of Russia. For stabilization of epidemic situation in
      2013 ensuring quality planning of population immunization within the framework of
      national calendar including migrants is necessary.
FAU - Onishchenko, G G
AU  - Onishchenko GG
FAU - Simkalova, L M
AU  - Simkalova LM
LA  - rus
PT  - English Abstract
PT  - Journal Article
PL  - Russia (Federation)
TA  - Zh Mikrobiol Epidemiol Immunobiol
JT  - Zhurnal mikrobiologii, epidemiologii, i immunobiologii
JID - 0415217
SB  - IM
MH  - *Communicable Disease Control/legislation & jurisprudence/organization &
      administration/standards
MH  - Communicable Diseases/*epidemiology
MH  - *Epidemiological Monitoring
MH  - Female
MH  - Humans
MH  - Male
MH  - Retrospective Studies
MH  - Russia/epidemiology
EDAT- 2014/03/13 06:00
MHDA- 2014/03/29 06:00
CRDT- 2014/03/11 06:00
PST - ppublish
SO  - Zh Mikrobiol Epidemiol Immunobiol. 2013 Sep-Oct;(5):27-35.

PMID- 24522306
OWN - NLM
STAT- MEDLINE
DA  - 20140213
DCOM- 20140401
IS  - 0716-1018 (Print)
IS  - 0716-1018 (Linking)
VI  - 30
IP  - 6
DP  - 2013 Dec
TI  - [Oral polio vaccine in infants does not interfere in detection of enterovirus in 
      blood].
PG  - 626-9
LID - 10.4067/S0716-10182013000600009 [doi]
LID - S0716-10182013000600009 [pii]
AB  - INTRODUCTION: There is not known if a viraemia post-oral polio vaccine (OPV) is
      detectable by modern molecular techniques. Such viraemia could affect the
      performance of the real time-polymerase chain reaction (PCR) for non polio
      enterovirus (EV) detection, technique of growing clinical use for the study of
      febrile infants. OBJECTIVE: To determine viraemia post-first dose of OPV in
      healthy infants, by molecular techniques. PATIENTS AND METHODS: 50 infants less
      than three months without previous VPO were randomized in 5 groups: a control
      group with pre-vaccination blood sample (BS), group 1 BS at day 2, group 2 BS at 
      day 4, group 3, BS at day 6 and group 4, BS at day 8 post-vaccination.
      Conventional and specific PCR for poliovirus and real time PCR for non polio EV
      were performed in BS and in OPV samples. RESULTS: No genetic material of
      poliovirus was detected in any infant, while in 9 of them (18%) non polio EV was 
      identified. Real time PCR for EV did not amplify poliovirus from OPV samples.
      DISCUSSION: Results suggest that no post VPO viraemia detectable by molecular
      methods exists. Considering that real time PCR for EV does not allow to identify 
      polio virus, no false positives of the test are expected as a result of a recent 
      VPO vaccination. We documented presence of non polio EV in blood of healthy
      asymptomatic infants.
FAU - Gonzalez, Marcela
AU  - Gonzalez M
FAU - Sandoval, Carmen
AU  - Sandoval C
FAU - Valenzuela, Patricia
AU  - Valenzuela P
FAU - Montecinos, Luisa
AU  - Montecinos L
FAU - Martinez, Constanza
AU  - Martinez C
FAU - Godoy, Paula
AU  - Godoy P
FAU - Abarca, Katia
AU  - Abarca K
LA  - spa
PT  - English Abstract
PT  - Journal Article
PT  - Randomized Controlled Trial
PT  - Research Support, Non-U.S. Gov't
TT  - La vacuna polio oral en lactantes no interfiere con la deteccion de enterovirus
      en sangre.
PL  - Chile
TA  - Rev Chilena Infectol
JT  - Revista chilena de infectologia : organo oficial de la Sociedad Chilena de
      Infectologia
JID - 9305754
RN  - 0 (Antibodies, Viral)
RN  - 0 (Poliovirus Vaccine, Oral)
SB  - IM
MH  - Antibodies, Viral/*blood
MH  - Enterovirus/genetics/*isolation & purification
MH  - Enterovirus B, Human/genetics/isolation & purification
MH  - Female
MH  - Humans
MH  - Infant
MH  - Male
MH  - Poliomyelitis/immunology/*prevention & control
MH  - *Poliovirus/genetics/immunology
MH  - Poliovirus Vaccine, Oral/*immunology
MH  - Real-Time Polymerase Chain Reaction
EDAT- 2014/02/14 06:00
MHDA- 2014/04/02 06:00
CRDT- 2014/02/14 06:00
PHST- 2013/06/13 [received]
PHST- 2013/10/09 [accepted]
AID - S0716-10182013000600009 [pii]
AID - 10.4067/S0716-10182013000600009 [doi]
PST - ppublish
SO  - Rev Chilena Infectol. 2013 Dec;30(6):626-9. doi: 10.4067/S0716-10182013000600009.

PMID- 24473652
OWN - NLM
STAT- PubMed-not-MEDLINE
DA  - 20140129
DCOM- 20140606
IS  - 0104-5970 (Print)
IS  - 0104-5970 (Linking)
VI  - 20
IP  - 4
DP  - 2013 Oct
TI  - [Curing by doing: poliomyelitis and the rise of occupational therapy in
      Argentina, 1956-1959].
PG  - 1571-84
LID - 10.1590/S0104-59702013000500008 [doi]
LID - S0104-59702013000401571 [pii]
FAU - Testa, Daniela Edelvis
AU  - Testa DE
LA  - spa
PT  - Journal Article
TT  - Curing by doing: la poliomielitis y el surgimiento de la terapia ocupacional en
      Argentina, 1956-1959.
PL  - Brazil
TA  - Hist Cienc Saude Manguinhos
JT  - Historia, ciencias, saude--Manguinhos
JID - 9513999
EDAT- 2014/01/30 06:00
MHDA- 2014/01/30 06:01
CRDT- 2014/01/30 06:00
PHST- 2011/10/01 [received]
PHST- 2012/05/01 [accepted]
AID - S0104-59702013000401571 [pii]
AID - 10.1590/S0104-59702013000500008 [doi]
PST - ppublish
SO  - Hist Cienc Saude Manguinhos. 2013 Oct;20(4):1571-84. doi:
      10.1590/S0104-59702013000500008.

PMID- 24436996
OWN - NLM
STAT- MEDLINE
DA  - 20131224
DCOM- 20140121
IS  - 0049-8114 (Print)
IS  - 0049-8114 (Linking)
VI  - 88
IP  - 51/52
DP  - 2013 Dec 20
TI  - Progress towards poliomyelitis eradication in Nigeria, January 2012-September
      2013.
PG  - 545-51
LA  - eng
LA  - fre
PT  - Journal Article
PL  - Switzerland
TA  - Wkly Epidemiol Rec
JT  - Releve epidemiologique hebdomadaire / Section d'hygiene du Secretariat de la
      Societe des Nations = Weekly epidemiological record / Health Section of the
      Secretariat of the League of Nations
JID - 0240017
RN  - 0 (Poliovirus Vaccine, Oral)
SB  - IM
MH  - Adolescent
MH  - Child
MH  - Child, Preschool
MH  - *Disease Eradication
MH  - Disease Outbreaks/prevention & control
MH  - Humans
MH  - Incidence
MH  - Infant
MH  - Lot Quality Assurance Sampling
MH  - Mass Vaccination
MH  - Medically Underserved Area
MH  - Muscle Hypotonia/epidemiology/prevention & control
MH  - Nigeria/epidemiology
MH  - Paraplegia/epidemiology/prevention & control
MH  - Poliomyelitis/epidemiology/*prevention & control
MH  - Poliovirus Vaccine, Oral/standards/therapeutic use
MH  - Population Surveillance
MH  - Terrorism
EDAT- 2014/01/21 06:00
MHDA- 2014/01/22 06:00
CRDT- 2014/01/21 06:00
PST - ppublish
SO  - Wkly Epidemiol Rec. 2013 Dec 20;88(51/52):545-51.

PMID- 24431270
OWN - NLM
STAT- In-Process
DA  - 20140116
IS  - 2084-4336 (Electronic)
IS  - 1509-3492 (Linking)
VI  - 15
IP  - 4
DP  - 2013 Jul-Aug
TI  - Surgical treatment of advanced, stiff neurologic cavovarus foot in adults.
PG  - 325-33
LID - 10.5604/15093492.1073831 [doi]
AB  - BACKGROUND: Cavovarus foot is a complex, three-dimensional deformity of
      neuromuscular origin. A rigid cavovarus deformity causes difficulty in walking,
      instability, fatigue fractures, calluses and trophic ulcers in the overloaded
      lateral part of the foot and requires wearing orthopaedic shoes. The aim of the
      study was to evaluate current surgical techniques in the treatment of rigid
      cavovarus foot in adults. MATERIAL AND METHODS: This paper is a retrospective
      analysis of 14 patients (15 feet) treated surgically at our centre who presented 
      with advanced cavovarus foot caused by a spectrum of neuromuscular diseases such 
      as Charcot-Marie-Tooth, poliomyelitis, cerebral palsy, myelomeningocele, diabetes
      (Charcot's neuroarthropathy), sequelae of strokes and CNS injuries, compartment
      syndrome and inveterate sciatic nerve injuries. Average patient age was 53 years.
      Average follow-up period was 24 months (range: 18-58). The AOFAS scoring system
      was used to assess treatment results. RESULTS: The mean AOFAS score before
      surgery was 24 (range: 8-35) points and increased to 60 (range: 40-76) points
      after surgery. A stable, plantigrade, painless foot was achieved in all treated
      patients. CONCLUSIONS: 1. Surgical treatment of advanced cavocarus foot of
      neuromuscular origin should be carried out in a staged process with reassessment 
      and adaptation of subsequent stages rather than following a rigid scheme. 2. The 
      surgeon must be familiar with a number of techniques and procedures in order to
      correct the bony deformity and achieve muscle imbalance correction in a
      single-stage surgery.
FAU - Kolodziej, Lukasz
AU  - Kolodziej L
AD  - University and Hospital Department of Orthopaedics, Traumatology and Oncology of 
      the Musculoskeletal System, Pomeranian Medical University, Szczecin.
FAU - Dobiecki, Konrad
AU  - Dobiecki K
AD  - University and Hospital Department of Orthopaedics, Traumatology and Oncology of 
      the Musculoskeletal System, Pomeranian Medical University, Szczecin.
FAU - Sadlik, Boguslaw
AU  - Sadlik B
AD  - University and Hospital Department of Orthopaedics, Traumatology and Oncology of 
      the Musculoskeletal System, Pomeranian Medical University, Szczecin.
LA  - eng
PT  - Journal Article
PL  - Poland
TA  - Ortop Traumatol Rehabil
JT  - Ortopedia, traumatologia, rehabilitacja
JID - 101240146
SB  - IM
EDAT- 2014/01/17 06:00
MHDA- 2014/01/17 06:00
CRDT- 2014/01/17 06:00
AID - 1073831 [pii]
AID - 10.5604/15093492.1073831 [doi]
PST - ppublish
SO  - Ortop Traumatol Rehabil. 2013 Jul-Aug;15(4):325-33. doi:
      10.5604/15093492.1073831.

PMID- 24403643
OWN - NLM
STAT- PubMed-not-MEDLINE
DA  - 20140109
DCOM- 20140109
LR  - 20140113
IS  - 0019-5049 (Print)
IS  - 0019-5049 (Linking)
VI  - 57
IP  - 6
DP  - 2013 Nov
TI  - Response to Comments: Spinal anaesthesia in poliomyelitis patients with scoliotic
      spine: A case control study.
PG  - 638-9
LID - 10.4103/0019-5049.123359 [doi]
FAU - Kumari, Ballarapu Girija
AU  - Kumari BG
AD  - Department of Anaesthesia, Balaji Institute of Research Rehabilitation for
      Disabled, Trust (T) Hospital, Tirupati, Andhra Pradesh, India.
FAU - Samantaray, Aloka
AU  - Samantaray A
AD  - Department of Anaesthesia, Sri Venkateshwara Institute of Medical Sciences,
      Tirupati, Andhra Pradesh, India.
FAU - Kumar, Anantakiran
AU  - Kumar A
AD  - Department of Neurosurgery, Sri Venkateshwara Institute of Medical Sciences,
      Tirupati, Andhra Pradesh, India.
FAU - Durga, Padmaja
AU  - Durga P
AD  - Department of Anaesthesiology, Nizams Institute of Medical Sciences, Hyderabad,
      India.
FAU - Jagadesh, Gudaru
AU  - Jagadesh G
AD  - Department of Orthopaedics, Balaji Institute of Surgery, Research and
      Rehabilitation for the Disabled, Andhra Pradesh, India.
LA  - eng
PT  - Journal Article
PL  - India
TA  - Indian J Anaesth
JT  - Indian journal of anaesthesia
JID - 0013243
PMC - PMC3883418
OID - NLM: PMC3883418
EDAT- 2014/01/10 06:00
MHDA- 2014/01/10 06:01
CRDT- 2014/01/10 06:00
AID - 10.4103/0019-5049.123359 [doi]
AID - IJA-57-638 [pii]
PST - ppublish
SO  - Indian J Anaesth. 2013 Nov;57(6):638-9. doi: 10.4103/0019-5049.123359.

PMID- 24403642
OWN - NLM
STAT- PubMed-not-MEDLINE
DA  - 20140109
DCOM- 20140109
LR  - 20140113
IS  - 0019-5049 (Print)
IS  - 0019-5049 (Linking)
VI  - 57
IP  - 6
DP  - 2013 Nov
TI  - Comment on "Spinal anaesthesia in poliomyelitis patients with scoliotic spine: A 
      case control study".
PG  - 637-8
LID - 10.4103/0019-5049.123358 [doi]
FAU - Jadon, Ashok
AU  - Jadon A
AD  - Department of Anaesthesia, Tata Motors Hospital, Jamshedpur, Jharkhand, India.
LA  - eng
PT  - Journal Article
PL  - India
TA  - Indian J Anaesth
JT  - Indian journal of anaesthesia
JID - 0013243
PMC - PMC3883417
OID - NLM: PMC3883417
EDAT- 2014/01/10 06:00
MHDA- 2014/01/10 06:01
CRDT- 2014/01/10 06:00
AID - 10.4103/0019-5049.123358 [doi]
AID - IJA-57-637 [pii]
PST - ppublish
SO  - Indian J Anaesth. 2013 Nov;57(6):637-8. doi: 10.4103/0019-5049.123358.

PMID- 24392511
OWN - NLM
STAT- MEDLINE
DA  - 20140106
DCOM- 20140721
IS  - 1527-3172 (Electronic)
IS  - 1527-3172 (Linking)
VI  - 15
IP  - 4
DP  - 2013 Oct
TI  - Poliomyelitis and its elimination in Cuba: An historical overview. Author reply.
PG  - 5
FAU - Chaple, Enrique Beldarrain
AU  - Chaple EB
LA  - eng
PT  - Comment
PT  - Letter
PL  - United States
TA  - MEDICC Rev
JT  - MEDICC review
JID - 100964771
SB  - IM
CON - MEDICC Rev. 2013 Apr;15(2):30-6. PMID: 23686253
CON - MEDICC Rev. 2013 Oct;15(4):5. PMID: 24392510
MH  - Disease Eradication/*history
MH  - Humans
MH  - Poliomyelitis/*prevention & control
EDAT- 2014/01/08 06:00
MHDA- 2014/07/22 06:00
CRDT- 2014/01/08 06:00
PST - ppublish
SO  - MEDICC Rev. 2013 Oct;15(4):5.

PMID- 24392510
OWN - NLM
STAT- MEDLINE
DA  - 20140106
DCOM- 20140721
IS  - 1527-3172 (Electronic)
IS  - 1527-3172 (Linking)
VI  - 15
IP  - 4
DP  - 2013 Oct
TI  - Poliomyelitis and its elimination in Cuba: An historical overview.
PG  - 5
FAU - Bermejo, Pedro Mas
AU  - Bermejo PM
LA  - eng
PT  - Comment
PT  - Letter
PL  - United States
TA  - MEDICC Rev
JT  - MEDICC review
JID - 100964771
SB  - IM
CON - MEDICC Rev. 2013 Apr;15(2):30-6. PMID: 23686253
CIN - MEDICC Rev. 2013 Oct;15(4):5. PMID: 24392511
MH  - Disease Eradication/*history
MH  - Humans
MH  - Poliomyelitis/*prevention & control
EDAT- 2014/01/08 06:00
MHDA- 2014/07/22 06:00
CRDT- 2014/01/08 06:00
PST - ppublish
SO  - MEDICC Rev. 2013 Oct;15(4):5.

PMID- 24383142
OWN - NLM
STAT- MEDLINE
DA  - 20140101
DCOM- 20140128
IS  - 0014-1755 (Print)
IS  - 0014-1755 (Linking)
VI  - 51 Suppl 1
DP  - 2013 Jul
TI  - Health facility preparedness for routine immunization services in Gambella
      region, Ethiopia.
PG  - 67-9
AB  - BACKGROUND: Immunization coverage has been consistently low in semi pastoralist
      regions of Ethiopia, including the Gambella region. OBJECTIVE: Assess facility
      preparedness for routine immunization services in the region. METHODS: All health
      centers and randomly selected health posts that were reported to provide
      immunization services for at least six months earlier to the data collection time
      were included. The study was conducted in August, 2011. Data were collected
      through observations and interviewing health facility head or EPI focal person
      using structured questionnaire. RESULT: Only 7/28 (25%) of health facilities
      provided routine EPI service regularly while the rest 21/28 (75%) health
      facilities did not offer routine EPI regularly. The reasons given for not
      providing EPI services regularly were lack of refrigerator in 9/28 (32.1%) health
      facilities, shortage of kerosene in 7/28 (33.3%), the refrigerators were
      dysfunctional in 3/28 (14.3%), had no vaccine in 1/28 (3.6%) health facilities.
      At times higher coverage were attained when Enhance Routine Immunization
      Activities (ERIA) were conducted. CONCLUSION: Routine EPI performance in Gambella
      region is generally low. There seems to be reliance only on ERIAs to increase EPI
      coverage. Health facilities should be staffed with trained personnel and adequate
      immunization logistics should be available to run regular static and outreach
      services.
FAU - Asres, Muluken
AU  - Asres M
AD  - CCRDA/CORE Group Polio Project Ethiopia, P.O.Box 5674, Addis Ababa, Ethiopia.
FAU - Fantahun, Mesganaw
AU  - Fantahun M
AD  - School of Public Health, Addis Ababa University, Addis Ababa, Ethiopia.
LA  - eng
PT  - Journal Article
PT  - Research Support, Non-U.S. Gov't
PL  - Ethiopia
TA  - Ethiop Med J
JT  - Ethiopian medical journal
JID - 0373223
RN  - 0 (Poliovirus Vaccines)
SB  - IM
MH  - Drug Storage
MH  - Ethiopia
MH  - *Health Facilities
MH  - Humans
MH  - Immunization Programs/*organization & administration
MH  - Poliomyelitis/*prevention & control
MH  - Poliovirus Vaccines/*administration & dosage
MH  - Refrigeration
EDAT- 2014/01/03 06:00
MHDA- 2014/01/29 06:00
CRDT- 2014/01/03 06:00
PST - ppublish
SO  - Ethiop Med J. 2013 Jul;51 Suppl 1:67-9.

PMID- 24382890
OWN - NLM
STAT- MEDLINE
DA  - 20140217
DCOM- 20140428
IS  - 1083-351X (Electronic)
IS  - 0021-9258 (Linking)
VI  - 289
IP  - 7
DP  - 2014 Feb 14
TI  - mRNA decapping enzyme 1a (Dcp1a)-induced translational arrest through protein
      kinase R (PKR) activation requires the N-terminal enabled vasodilator-stimulated 
      protein homology 1 (EVH1) domain.
PG  - 3936-49
LID - 10.1074/jbc.M113.518191 [doi]
AB  - We have shown previously that poliovirus infection disrupts cytoplasmic P-bodies 
      in infected mammalian cells. During the infectious cycle, poliovirus causes the
      directed cleavage of Dcp1a and Pan3, coincident with the dispersion of P-bodies. 
      We now show that expression of Dcp1a prior to infection, surprisingly, restricts 
      poliovirus infection. This inhibition of infection was independent of P-body
      formation because expression of GFP-Dcp1a mutants that cannot enter P-bodies
      restricted poliovirus infection similar to wild-type GFP-Dcp1a. Expression of
      wild-type or mutant GFP-Dcp1a induced phosphorylation of eIF2alpha through the
      eIF2alpha kinase protein kinase R (PKR). Activation of PKR required the
      amino-terminal EVH1 domain of Dcp1a. This PKR-induced translational inhibition
      appears to be specific to Dcp1a because the expression of other P-body
      components, Pan2, Pan3, Ccr4, or Caf1, did not result in the inhibition of
      poliovirus gene expression or induce eIF2alpha phosphorylation. The translation
      blockade induced by Dcp1a expression suggests novel signaling linking RNA
      degradation/decapping and regulation of translation.
FAU - Dougherty, Jonathan D
AU  - Dougherty JD
AD  - From the Department of Molecular Virology and Microbiology, Baylor College of
      Medicine, Houston, Texas 77030.
FAU - Reineke, Lucas C
AU  - Reineke LC
FAU - Lloyd, Richard E
AU  - Lloyd RE
LA  - eng
GR  - AI50237/AI/NIAID NIH HHS/United States
GR  - CA125123/CA/NCI NIH HHS/United States
GR  - DK56338/DK/NIDDK NIH HHS/United States
GR  - HD007495/HD/NICHD NIH HHS/United States
GR  - P30CA1251230/CA/NCI NIH HHS/United States
PT  - Journal Article
PT  - Research Support, N.I.H., Extramural
PT  - Research Support, Non-U.S. Gov't
DEP - 20131231
PL  - United States
TA  - J Biol Chem
JT  - The Journal of biological chemistry
JID - 2985121R
RN  - 0 (Ccr4 protein, mouse)
RN  - 0 (Cnot7 protein, mouse)
RN  - 0 (Eukaryotic Initiation Factor-2)
RN  - 0 (Proteins)
RN  - 0 (Receptors, CCR4)
RN  - 0 (Trans-Activators)
RN  - EC 2.7.11.1 (eIF-2 Kinase)
RN  - EC 3.1.- (Endoribonucleases)
RN  - EC 3.1.- (smad4-interacting protein SMIF, mouse)
SB  - IM
MH  - Animals
MH  - Cell Line
MH  - Endoribonucleases/genetics/*metabolism
MH  - Enzyme Activation/genetics
MH  - Eukaryotic Initiation Factor-2/genetics/metabolism
MH  - Mice
MH  - Mice, Knockout
MH  - Mutation
MH  - Phosphorylation/genetics
MH  - Poliomyelitis/genetics/metabolism/pathology
MH  - Poliovirus/genetics/metabolism
MH  - Protein Biosynthesis/*physiology
MH  - Protein Structure, Tertiary
MH  - Proteins/genetics/metabolism
MH  - RNA Stability/*physiology
MH  - Receptors, CCR4/genetics/metabolism
MH  - Trans-Activators/genetics/*metabolism
MH  - eIF-2 Kinase/genetics/*metabolism
PMC - PMC3924262
OID - NLM: PMC3924262 [Available on 02/14/15]
OTO - NOTNLM
OT  - MRNA Decay
OT  - P-body
OT  - Poliovirus
OT  - Positive-strand RNA Viruses
OT  - Protein Kinase R (PKR)
OT  - Translation Regulation
EDAT- 2014/01/03 06:00
MHDA- 2014/04/29 06:00
CRDT- 2014/01/03 06:00
PMCR- 2015/02/14 00:00
PHST- 2013/12/31 [aheadofprint]
AID - M113.518191 [pii]
AID - 10.1074/jbc.M113.518191 [doi]
PST - ppublish
SO  - J Biol Chem. 2014 Feb 14;289(7):3936-49. doi: 10.1074/jbc.M113.518191. Epub 2013 
      Dec 31.

PMID- 24380209
OWN - NLM
STAT- MEDLINE
DA  - 20140101
DCOM- 20140128
IS  - 0014-1755 (Print)
IS  - 0014-1755 (Linking)
VI  - 51 Suppl 1
DP  - 2013 Jul
TI  - Linking community volunteer surveillance focal persons with health extension
      workers on polio surveillance.
PG  - 71-6
AB  - BACKGROUND: Inadequate involvement of community volunteers in vaccine preventable
      disease surveillance and lack of uniformity in the reporting channel. OBJECTIVE: 
      To identify factors affecting linkage of Community Volunteers Surveillance focal 
      Persons (CVSFP) and HEWs/Woreda Health Offices, identify feasible and acceptable 
      solution for strong linkage and sustainable implementation of the project.
      METHOD: A qualitative study based on purposive convenient sampling method
      involving CVs, HEW, responsible officials on Health Extension Program (HEP) and
      CORE Group Ethiopia Polio Partner NGO's focal persons was conducted. RESULT: A
      total of 26 discussants were interviewed in the study woredas. Training of
      community volunteers at enrollment was not uniform. Health Extension workers and 
      CVs plan together, visit the community together, have periodic meeting and both
      are supervised by the woreda health office. Community volunteers report to HEWs
      or woreda health office. The HEWs complain that CVs are not available as
      required; some are not reporting to HEWs, HEWs are not involved in the training
      of volunteers. Community volunteers complain distant travel to woreda and kebele 
      to report and for meeting. CONCLUSION: The day to day working relation, the
      meeting forums, woreda level monitoring and feedback mechanism shows how well the
      work of CVs and relation with HEWs is recognized. No standard training procedure 
      is followed. Volunteers are used as guide; distance travel with no/inadequate
      incentive can reduce commitment of volunteers. Misunderstanding of HEWs about the
      volunteers' private/obligatory work was a factor for loose relation.
FAU - Dinku, Bezunesh
AU  - Dinku B
AD  - CRDA/CORE Group Ethiopia.
FAU - Kumie, Abera
AU  - Kumie A
AD  - Addis Ababa University School of Public Health.
FAU - Bisrat, Filimona
AU  - Bisrat F
AD  - CRDA/CORE Group Ethiopia.
LA  - eng
PT  - Journal Article
PT  - Research Support, Non-U.S. Gov't
PL  - Ethiopia
TA  - Ethiop Med J
JT  - Ethiopian medical journal
JID - 0373223
SB  - IM
MH  - Community Health Services/*organization & administration
MH  - Ethiopia
MH  - Health Personnel/*organization & administration
MH  - Humans
MH  - Poliomyelitis/*diagnosis/*prevention & control
MH  - *Population Surveillance
MH  - Volunteers/*organization & administration
EDAT- 2014/01/02 06:00
MHDA- 2014/01/29 06:00
CRDT- 2014/01/02 06:00
PST - ppublish
SO  - Ethiop Med J. 2013 Jul;51 Suppl 1:71-6.

PMID- 24380208
OWN - NLM
STAT- MEDLINE
DA  - 20140101
DCOM- 20140128
IS  - 0014-1755 (Print)
IS  - 0014-1755 (Linking)
VI  - 51 Suppl 1
DP  - 2013 Jul
TI  - Knowledge of mothers on poliomyelitis and other vaccine preventable diseases and 
      vaccination status of children in pastoralist and semi-pastoralist areas of
      Ethiopia.
PG  - 59-66
AB  - BACKGROUND: Awareness and service utilization are key to polio eradication.
      OBJECTIVE: Assess the knowledge of mothers on polio and other vaccine preventable
      diseases, and utilization of immunization services in pastoralist and
      semi-pastoralist areas in Ethiopia. METHODS: A community-based cross sectional
      study using a multistage cluster sampling method involving women who delivered
      during the previous one year was conducted. RESULTS: A total of 600 women were
      interviewed. Three hundred-and-five (50.8%) women said they knew what polio was. 
      The time to initiate polio vaccination was correctly indicated to be at birth or 
      within 2 weeks of birth by 224 (37.4%) women. Four hundred forty five (74.2%)
      women said they did not know how polio is transmitted Polio birth dose (Polio 0) 
      and Polio 3 vaccine coverage were estimated at 32% and 37% respectively.
      Adjusting for other factors, knowledge of when polio vaccination starts was
      significantly associated with having a child vaccinated for Polio 3 (OR 95% CI = 
      3.45 (2.33- 5.11). CONCLUSION: Knowledge of mothers about polio is low and a
      little more than one third were aware of when the initial vaccine dose should be 
      administered. Providing detailed information on polio and the recommended
      vaccination schedule can contribute to improve immunization and hasten polio
      eradication.
FAU - Dinku, Bezunesh
AU  - Dinku B
AD  - CCRDA/CORE Group Polio Project Ethiopia, P.O.Box 5674, Addis Ababa, Ethiopia.
FAU - Bisrat, Filimona
AU  - Bisrat F
AD  - CCRDA/CORE Group Polio Project Ethiopia, P.O.Box 5674, Addis Ababa, Ethiopia.
FAU - Kebede, Yetnayet
AU  - Kebede Y
AD  - CCRDA/CORE Group Polio Project Ethiopia, P.O.Box 5674, Addis Ababa, Ethiopia.
FAU - Asegidew, Bethelehem
AU  - Asegidew B
AD  - CCRDA/CORE Group Polio Project Ethiopia, P.O.Box 5674, Addis Ababa, Ethiopia.
FAU - Fantahun, Mesganaw
AU  - Fantahun M
AD  - School of Public Health, Addis Ababa University, Addis Ababa, Ethiopia.
LA  - eng
PT  - Journal Article
PT  - Research Support, Non-U.S. Gov't
PL  - Ethiopia
TA  - Ethiop Med J
JT  - Ethiopian medical journal
JID - 0373223
RN  - 0 (Poliovirus Vaccines)
SB  - IM
MH  - Adolescent
MH  - Adult
MH  - Child
MH  - Cross-Sectional Studies
MH  - Ethiopia
MH  - Female
MH  - *Health Knowledge, Attitudes, Practice
MH  - Humans
MH  - Infant
MH  - Infant, Newborn
MH  - Middle Aged
MH  - Mothers/*psychology
MH  - Poliomyelitis/diagnosis/*prevention & control/transmission
MH  - Poliovirus Vaccines/*administration & dosage
MH  - *Vaccination
MH  - Young Adult
EDAT- 2014/01/02 06:00
MHDA- 2014/01/29 06:00
CRDT- 2014/01/02 06:00
PST - ppublish
SO  - Ethiop Med J. 2013 Jul;51 Suppl 1:59-66.

PMID- 24380207
OWN - NLM
STAT- MEDLINE
DA  - 20140101
DCOM- 20140128
IS  - 0014-1755 (Print)
IS  - 0014-1755 (Linking)
VI  - 51 Suppl 1
DP  - 2013 Jul
TI  - Knowledge and practice of frontline health workers (Health Extension Workers and 
      Community Volunteer Surveillance Focal Persons) towards acute flaccid paralysis
      (AFP) case detection and reporting in pastoralist and semi-pastoralist areas of
      Ethiopia.
PG  - 51-7
AB  - BACKGROUND: Front line workers in pastoralist and semi pastoralist areas are
      expected to play a vital role in detecting cases of Acute Flaccid Paralysis.
      OBJECTIVE: Assess knowledge and practice of Heath Extension Workers (HEWs) and
      Community Volunteer Surveillance Focal Persons (CVSFPs) on AFP case detection and
      reporting. METHODS: A cross sectional survey involving 70 Health Extension
      Workers (HEWs) and 71 Community Volunteer Surveillance Focal Persons (CVSFPs) was
      conducted in 9 districts in Core Group Polio Project Implementation areas of
      Ethiopia from March 1-April 30, 2013. Data were entered and analyzed using SPSS
      version 17. RESULTS: Thirty four HEWs (48.6%) searched for AFP cases by going
      from house to house, while 27 (38.6%) did not perform any function specific to
      AFP surveillance. Twenty (28.2%) and 7 (9.9%) of CVSFPs respectively, indicated
      using a case definition of AFP which included paralysis and acute paralysis. Nine
      (12.7%) of the CVSPF provided responses that did not include paralysis while 22
      CVSFPs (31.0%) did not know the case definition of AFP. Three HEWs and 9 CVSFPs
      claimed to have detected and reported AFP cases. Thirty-eight (53.5%) CVSFPs had 
      received training on community-based surveillance while 33 (46.5%) had none.
      Thirty nine (54.9%) of the CVSFPs reported having received supervision during the
      last six months, 22 (31.0%) of whom reported having received feedback.
      CONCLUSION: Inadequate pertinent knowledge on AFP and inadequate training and
      supervision appear to be obstacles for effective AFP detection by front line
      health workers in the study communities.
FAU - Asres, Muluken
AU  - Asres M
AD  - CCRDA/CORE Group Polio Project Ethiopia, P.O.Box 5674, Addis Ababa, Ethiopia.
FAU - Bisrat, Filimona
AU  - Bisrat F
AD  - CCRDA/CORE Group Polio Project Ethiopia, P.O.Box 5674, Addis Ababa, Ethiopia.
FAU - Kebede, Yetnayet
AU  - Kebede Y
AD  - CCRDA/CORE Group Polio Project Ethiopia, P.O.Box 5674, Addis Ababa, Ethiopia.
FAU - Asegedew, Bethelhem
AU  - Asegedew B
AD  - CCRDA/CORE Group Polio Project Ethiopia, P.O.Box 5674, Addis Ababa, Ethiopia.
FAU - Getachew, Beharu
AU  - Getachew B
AD  - CCRDA/CORE Group Polio Project Ethiopia, P.O.Box 5674, Addis Ababa, Ethiopia.
FAU - Fantahun, Mesganaw
AU  - Fantahun M
AD  - School of Public Health, Addis Ababa University, Addis Ababa, Ethiopia.
LA  - eng
PT  - Journal Article
PL  - Ethiopia
TA  - Ethiop Med J
JT  - Ethiopian medical journal
JID - 0373223
SB  - IM
MH  - Adolescent
MH  - Adult
MH  - *Clinical Competence
MH  - Cross-Sectional Studies
MH  - Ethiopia
MH  - Female
MH  - *Health Personnel
MH  - Humans
MH  - Male
MH  - Middle Aged
MH  - *Physician's Practice Patterns
MH  - Poliomyelitis/complications/*diagnosis/prevention & control
MH  - *Population Surveillance
MH  - *Volunteers
MH  - Young Adult
EDAT- 2014/01/02 06:00
MHDA- 2014/01/29 06:00
CRDT- 2014/01/02 06:00
PST - ppublish
SO  - Ethiop Med J. 2013 Jul;51 Suppl 1:51-7.

PMID- 24380206
OWN - NLM
STAT- MEDLINE
DA  - 20140101
DCOM- 20140128
IS  - 0014-1755 (Print)
IS  - 0014-1755 (Linking)
VI  - 51 Suppl 1
DP  - 2013 Jul
TI  - Factors associated with immunization coverage among children age 12-23 months:
      the case of Zone 3, Afar Regional State, Ethiopia.
PG  - 41-50
AB  - BACKGROUND: Strengthening routine immunization is one of the four pillars of the 
      global polio eradication initiative. OBJECTIVES: To determine the magnitude and
      factors associated with vaccination coverage among children age 12 -23 months in 
      Zone 4 of Afar Regional State, Ethiopia. METHODS: A community based
      cross-sectional study using the WHO modified cluster sampling method was carried 
      out in Zone 3 of Afar Regional State between January 01 and May 31, 2009. The
      calculated sample size was 762 and 740 were included in the analysis of
      vaccination status. RESULTS: A total of 740 children aged 12-23 months were
      included in the study. Three hundred forty two (46%) respondents reported that
      their children were vaccinated at least once. Polio 3 coverage was found to be
      35.0% and full immunization coverage was 20.6%. Respondents who could read and
      write had a higher likelihood of getting their children vaccinated compared to
      those who could not read or write [AOR = 0.18, 95% CI: 0.08-0.34]. Similarly age 
      of the mother, husband's attitude and joint decision making by husband and wife
      were significantly associated with child immunization adjusted for other factors.
      CONCLUSION: The population immunity for polio measured by routine polio vaccine
      uptake in the study area indicated a high risk for wild polio virus outbreaks
      following importations, and the emergence and spread of circulating vaccine-
      derived polio virus. Literacy, positive attitude towards immunization and
      decision power are important factors to be addressed.
FAU - Beyene, Endale Zewdu
AU  - Beyene EZ
FAU - Worku, Alemayehu
AU  - Worku A
AD  - School of Public Health, Addis Ababa University, Addis Ababa, Ethiopia.
FAU - Bisrat, Filimona
AU  - Bisrat F
AD  - CCRDA/CORE Group Polio Project Ethiopia, P.O.Box 5674, Addis Ababa, Ethiopia.
FAU - Fantahun, Mesganaw
AU  - Fantahun M
AD  - School of Public Health, Addis Ababa University, Addis Ababa, Ethiopia.
LA  - eng
PT  - Journal Article
PT  - Research Support, Non-U.S. Gov't
PL  - Ethiopia
TA  - Ethiop Med J
JT  - Ethiopian medical journal
JID - 0373223
RN  - 0 (Poliovirus Vaccines)
SB  - IM
MH  - Adolescent
MH  - Adult
MH  - Cross-Sectional Studies
MH  - Ethiopia
MH  - Female
MH  - Humans
MH  - Immunization Programs/*organization & administration
MH  - Infant
MH  - Male
MH  - Patient Acceptance of Health Care
MH  - Poliomyelitis/*prevention & control
MH  - Poliovirus Vaccines/*administration & dosage
MH  - Socioeconomic Factors
MH  - Young Adult
EDAT- 2014/01/02 06:00
MHDA- 2014/01/29 06:00
CRDT- 2014/01/02 06:00
PST - ppublish
SO  - Ethiop Med J. 2013 Jul;51 Suppl 1:41-50.

PMID- 24380205
OWN - NLM
STAT- MEDLINE
DA  - 20140101
DCOM- 20140128
IS  - 0014-1755 (Print)
IS  - 0014-1755 (Linking)
VI  - 51 Suppl 1
DP  - 2013 Jul
TI  - Cross-border wild polio virus transmission in CORE Group Polio Project areas in
      Ethiopia.
PG  - 31-9
AB  - BACKGROUND: Ethiopia interrupted indigenous polio transmission in April 2008.
      However, it remains at risk of reinfection because of importation of polio virus 
      from bordering countries. OBJECTIVES: Assess polio immunization activities and
      risk of wild polio virus (WPV) importation in CORE Group Polio Project (CGPP)
      international border areas of Ethiopia. METHODS: The study employed key informant
      interviews of community volunteers (CV), health extension workers (HEWs), program
      coordinators, managers and other stakeholders, as well as focus group discussions
      (FGDs) with community and religious leaders in six border districts (woredas)
      located in three regions of the country. It was conducted in March and April
      2012. RESULTS: Thirty-three key informant interviews and six FGDs were conducted.
      Immunization coverage was reported to be low and misconceptions about causes and 
      transmission of polio were abundant. There was extensive cross-border movement of
      people for various reasons and mechanisms for prevention of cross-border polio
      transmission was almost non existent. AFP case detection and reporting was
      generally low. CONCLUSION AND RECOMMENDATIONS: Cross-border transmission of polio
      can occur from several frontiers. Suggestions to control cross-border polio
      transmission included establishing and/or strengthening cross-border
      collaboration with responsible counterparts in neighboring countries by using
      existing cross-border forums and structures to create community awareness, share 
      information and resources, design and implement strategies for identification of 
      children who are eligible for vaccination or suspected AFP cases. In addition
      districts should coordinate supplemental immunization activities to coincide with
      when adjacent districts in neighboring countries are carrying out similar
      actions.
FAU - Bisrat, Filimona
AU  - Bisrat F
AD  - CCRDA/CORE Group Polio Project Ethiopia, P.O.Box 5674, Addis Ababa, Ethiopia.
FAU - Kidanel, Legesse
AU  - Kidanel L
AD  - CCRDA/CORE Group Polio Project Ethiopia, P.O.Box 5674, Addis Ababa, Ethiopia.
FAU - Abraha, Kibrom
AU  - Abraha K
AD  - CCRDA/CORE Group Polio Project Ethiopia, P.O.Box 5674, Addis Ababa, Ethiopia.
FAU - Asres, Muluken
AU  - Asres M
AD  - CCRDA/CORE Group Polio Project Ethiopia, P.O.Box 5674, Addis Ababa, Ethiopia.
FAU - Dinku, Bezunesh
AU  - Dinku B
AD  - CCRDA/CORE Group Polio Project Ethiopia, P.O.Box 5674, Addis Ababa, Ethiopia.
FAU - Conlon, Frank
AU  - Conlon F
AD  - CORE Group Polio Project, Atlanta, GA, USA.
FAU - Fantahun, Mesganaw
AU  - Fantahun M
AD  - School of Public Health, Addis Ababa University, Addis Ababa, Ethiopia.
LA  - eng
PT  - Journal Article
PL  - Ethiopia
TA  - Ethiop Med J
JT  - Ethiopian medical journal
JID - 0373223
SB  - IM
MH  - *Emigration and Immigration
MH  - Ethiopia
MH  - Humans
MH  - *Immunization Programs
MH  - Poliomyelitis/diagnosis/prevention & control/*transmission
MH  - *Population Surveillance
EDAT- 2014/01/02 06:00
MHDA- 2014/01/29 06:00
CRDT- 2014/01/02 06:00
PST - ppublish
SO  - Ethiop Med J. 2013 Jul;51 Suppl 1:31-9.

PMID- 24380203
OWN - NLM
STAT- MEDLINE
DA  - 20140101
DCOM- 20140128
IS  - 0014-1755 (Print)
IS  - 0014-1755 (Linking)
VI  - 51 Suppl 1
DP  - 2013 Jul
TI  - Acute flaccid paralysis surveillance status and community awareness in
      pastoralist and semi-pastoralist communities of Ethiopia.
PG  - 13-20
AB  - BACKGROUND: Acute flaccid paralysis (AFP) surveillance is an essential component 
      of the polio eradication strategy. The last laboratory confirmed wild poliovirus 
      in Ethiopia was identified in April 2008. However, the country remains at risk
      for re-infection because of a number of silent areas and borders with high risk
      countries. OBJECTIVE: Assess AFP surveillance status and community perception on 
      AFP/Polio in semi pastoralist and pastoralist areas. METHODS: Community and
      facility based cross-sectional survey was conducted complemented by Focus Group
      Discussions (FGD) from March - April, 2012. The study populations included
      District and health center AFP surveillance focal persons, WHO surveillance
      officers, community and religious leaders and women who delivered in the previous
      one year in purposively selected districts in Core Group Polio Project
      Implementation areas of Ethiopia. RESULT: Interviews with health center and
      district AFP surveillance focal persons revealed deficiencies in training,
      supervision and feedback. The performance of AFP detection varied in the study
      districts and knowledge about polio and AFP detection was found to be low in the 
      study communities. CONCLUSION: There is a need to strengthen awareness of
      communities through targeted information, education and communication (IEC)
      interventions. Regular need-based training and supportive supervision should be
      conducted, involving all stakeholders including religious leaders and community
      leaders at each step of the awareness creation process, case detection and
      reporting and by giving special emphasis to silent and border districts.
FAU - Abraham, Kibrom
AU  - Abraham K
AD  - CCRDA/CORE Group Polio Project Ethiopia, P.O.Box 5674, Addis Ababa, Ethiopia.
FAU - Bisrat, Filimona
AU  - Bisrat F
AD  - CCRDA/CORE Group Polio Project Ethiopia, P.O.Box 5674, Addis Ababa, Ethiopia.
FAU - Fantahun, Mesganaw
AU  - Fantahun M
AD  - School of Public Health, Addis Ababa University, Addis Ababa, Ethiopia.
FAU - Asres, Muluken
AU  - Asres M
AD  - CCRDA/CORE Group Polio Project Ethiopia, P.O.Box 5674, Addis Ababa, Ethiopia.
FAU - Kidane, Legesse
AU  - Kidane L
AD  - CCRDA/CORE Group Polio Project Ethiopia, P.O.Box 5674, Addis Ababa, Ethiopia.
FAU - Rogie, Bezunesh
AU  - Rogie B
AD  - CCRDA/CORE Group Polio Project Ethiopia, P.O.Box 5674, Addis Ababa, Ethiopia.
LA  - eng
PT  - Journal Article
PL  - Ethiopia
TA  - Ethiop Med J
JT  - Ethiopian medical journal
JID - 0373223
SB  - IM
MH  - Adult
MH  - Child
MH  - Cross-Sectional Studies
MH  - Ethiopia
MH  - Female
MH  - *Health Knowledge, Attitudes, Practice
MH  - Humans
MH  - Male
MH  - Poliomyelitis/complications/*diagnosis/*prevention & control
MH  - *Population Surveillance
EDAT- 2014/01/02 06:00
MHDA- 2014/01/29 06:00
CRDT- 2014/01/02 06:00
PST - ppublish
SO  - Ethiop Med J. 2013 Jul;51 Suppl 1:13-20.

PMID- 24380202
OWN - NLM
STAT- MEDLINE
DA  - 20140101
DCOM- 20140128
IS  - 0014-1755 (Print)
IS  - 0014-1755 (Linking)
VI  - 51 Suppl 1
DP  - 2013 Jul
TI  - Newborn tracking for polio birth dose vaccination in pastoralist and
      semi-pastoralist CORE Group Polio Project implementation districts (woredas) in
      Ethiopia.
PG  - 1-12
AB  - BACKGROUND: Estimates of immunization coverage rates in Ethiopia varied widely,
      but were consistent in that polio birth dose coverage is much lower than other
      antigens, particularly in semi-pastoralist and pastoralist areas. OBJECTIVE:
      Examine pregnancy and child delivery practices and identify mechanisms for
      improving polio birth dose coverage in CORE Group Polio Project implementation
      districts. METHODS: A community based cross sectional study was conducted in
      March - April 2012 involving 600 women who delivered in the previous one year.
      Interviews were also conducted with key informants, Traditional Birth Attendants 
      and, Health Extension Workers complemented by Focus Group Discussions (FGDs) with
      community leaders. RESULTS: Three hundred twelve women (52.0%) had attended
      antenatal care at least once during the last pregnancy. Five hundred forty nine
      women (91.5%) delivered their last baby at home. Polio coverage was 29.7%, 19.7%,
      and 32.7% by history, by card and by history or card respectively. Antenatal care
      attendance was the main predictor of polio birth does utilization adjusted for
      other factors. Discussion with FGD participants revealed the prevailing knowledge
      on polio including misconceptions, and immunization service utilization.
      CONCLUSIONS: Newborn tracking for improving polio birth dose requires raising
      awareness among women and the community at large, strengthening mechanisms for
      identification and follow up of pregnant women at the community level,
      coordinating and strengthening the activities of front line health workers, and
      improving accessibility of health service.
FAU - Kidanne, Legesse
AU  - Kidanne L
AD  - CCRDA/CORE Group Polio Project Ethiopia, P.O.Box 5674, Addis Ababa, Ethiopia.
FAU - Bisrat, Filimona
AU  - Bisrat F
AD  - CCRDA/CORE Group Polio Project Ethiopia, P.O.Box 5674, Addis Ababa, Ethiopia.
FAU - Dinku, Bezunesh
AU  - Dinku B
AD  - CCRDA/CORE Group Polio Project Ethiopia, P.O.Box 5674, Addis Ababa, Ethiopia.
FAU - Lynch, Meghan
AU  - Lynch M
AD  - CORE Group Polio Project, Atlanta, GA, USA.
FAU - Fantahun, Mesganaw
AU  - Fantahun M
AD  - School of Public Health, Addis Ababa University, Addis Ababa, Ethiopia.
LA  - eng
PT  - Journal Article
PL  - Ethiopia
TA  - Ethiop Med J
JT  - Ethiopian medical journal
JID - 0373223
RN  - 0 (Poliovirus Vaccines)
SB  - IM
MH  - Adolescent
MH  - Adult
MH  - Cross-Sectional Studies
MH  - *Delivery, Obstetric
MH  - Ethiopia
MH  - Female
MH  - Humans
MH  - Infant, Newborn
MH  - Patient Identification Systems/*organization & administration
MH  - Poliomyelitis/*prevention & control
MH  - Poliovirus Vaccines/*administration & dosage
MH  - Postnatal Care/*organization & administration
MH  - Pregnancy
MH  - *Vaccination
MH  - Young Adult
EDAT- 2014/01/02 06:00
MHDA- 2014/01/29 06:00
CRDT- 2014/01/02 06:00
PST - ppublish
SO  - Ethiop Med J. 2013 Jul;51 Suppl 1:1-12.

PMID- 24380201
OWN - NLM
STAT- MEDLINE
DA  - 20140101
DCOM- 20140128
IS  - 0014-1755 (Print)
IS  - 0014-1755 (Linking)
VI  - 51 Suppl 1
DP  - 2013 Jul
TI  - Contributing towards polio eradication in Ethiopia.
PG  - 2p preceding 1
FAU - Bisrat, Filimona
AU  - Bisrat F
FAU - Fantahun, Mesganaw
AU  - Fantahun M
LA  - eng
PT  - Editorial
PL  - Ethiopia
TA  - Ethiop Med J
JT  - Ethiopian medical journal
JID - 0373223
SB  - IM
MH  - Disease Eradication/*organization & administration
MH  - Ethiopia/epidemiology
MH  - Humans
MH  - Poliomyelitis/epidemiology/*prevention & control
EDAT- 2014/01/02 06:00
MHDA- 2014/01/29 06:00
CRDT- 2014/01/02 06:00
PST - ppublish
SO  - Ethiop Med J. 2013 Jul;51 Suppl 1:2p preceding 1.

PMID- 24375926
OWN - NLM
STAT- In-Process
DA  - 20140115
IS  - 1098-2825 (Electronic)
IS  - 0887-8013 (Linking)
VI  - 28
IP  - 1
DP  - 2014 Jan
TI  - Molecular epidemiologic trends of diarrhea-causing virus infection from clinical 
      specimens in Cheonan, Korea, in 2010-2012.
PG  - 47-51
LID - 10.1002/jcla.21642 [doi]
AB  - BACKGROUND: The enteric viruses have high health significance in humans, ranging 
      from poliomyelitis, hepatitis, and gastroenteritis to innocuous infections, and
      the human enteric viral infection is the one of the most common diseases during
      early childhood. This study was conducted from July 2010 to October 2012.
      METHODS: We subjected 788 stool specimens using multiplex polymerase chain
      reaction (mPCR) tests that could simultaneously detect five enteric viruses,
      group A rotavirus (GAR), enteric adenovirus (EAdV), norovirus GI (NoV-GI),
      norovirus GII (NoV-GII), and human astrovirus (HAstV). The data were analyzed
      according to seasonality and patient age and sex. RESULTS: Two hundred and
      seventy specimens (34.3%) were positive, 276 viruses were detected in the 788
      sample. The prevalence of GAR, EAdV, NoV-GI, NoV-GII, and HAstV infections in the
      270 mPCR-positive specimens was 101 (36.6%), 28 (10.1%), 4 (1.4%), 132 (47.8%),
      and 11 (4.0%), respectively; six specimens (2.2%) contained double infections.
      NoV-GII and GAR infections occurred mainly in the winter and spring. CONCLUSION: 
      We described the epidemiological analytic data of the diarrhea-causing viruses in
      the population of local society of Korea. These results could be helpful for the 
      diagnosis and subsequent epidemiological surveillance of enteric viral
      infections.
CI  - (c) 2013 Wiley Periodicals, Inc.
FAU - Kim, Jae Kyung
AU  - Kim JK
AD  - Department of Laboratory Medicine, Dankook University Hospital, Cheonan, South
      Korea.
FAU - Kim, Jong Wan
AU  - Kim JW
LA  - eng
PT  - Journal Article
PT  - Research Support, Non-U.S. Gov't
DEP - 20131227
PL  - United States
TA  - J Clin Lab Anal
JT  - Journal of clinical laboratory analysis
JID - 8801384
SB  - IM
OTO - NOTNLM
OT  - ages
OT  - diarrhea
OT  - multiple infection
OT  - multiplex PCR
OT  - season
EDAT- 2014/01/01 06:00
MHDA- 2014/01/01 06:00
CRDT- 2013/12/31 06:00
PHST- 2013/02/13 [received]
PHST- 2013/05/31 [accepted]
PHST- 2013/12/27 [aheadofprint]
AID - 10.1002/jcla.21642 [doi]
PST - ppublish
SO  - J Clin Lab Anal. 2014 Jan;28(1):47-51. doi: 10.1002/jcla.21642. Epub 2013 Dec 27.

PMID- 24371074
OWN - NLM
STAT- MEDLINE
DA  - 20140225
DCOM- 20140512
LR  - 20140516
IS  - 1098-5514 (Electronic)
IS  - 0022-538X (Linking)
VI  - 88
IP  - 6
DP  - 2014 Mar
TI  - Inhibition of poliovirus-induced cleavage of cellular protein PCBP2 reduces the
      levels of viral RNA replication.
PG  - 3192-201
LID - 10.1128/JVI.02503-13 [doi]
AB  - Due to their small genome size, picornaviruses must utilize host proteins to
      mediate cap-independent translation and viral RNA replication. The host
      RNA-binding protein poly(rC) binding protein 2 (PCBP2) is involved in both
      processes in poliovirus infected cells. It has been shown that the viral
      proteinase 3CD cleaves PCBP2 and contributes to viral translation inhibition.
      However, cleaved PCBP2 remains active in viral RNA replication. This would
      suggest that both cleaved and intact forms of PCBP2 have a role in the viral RNA 
      replication cycle. The picornavirus genome must act as a template for both
      translation and RNA replication. However, a template that is actively being
      translated cannot function as a template for RNA replication, suggesting that
      there is a switch in template usage from translation to RNA replication. We
      demonstrate that the cleavage of PCBP2 by the poliovirus 3CD proteinase is a
      necessary step for efficient viral RNA replication and, as such, may be important
      for mediating a switch in template usage from translation to RNA replication.
      IMPORTANCE: Poliovirus, like all positive-strand RNA viruses that replicate in
      the cytoplasm of eukaryotic cells, uses its genomic RNA as a template for both
      viral protein synthesis and RNA replication. Given that these processes cannot
      occur simultaneously on the same template, poliovirus has evolved a mechanism(s) 
      to facilitate the switch from using templates for translation to using them for
      RNA synthesis. This study explores one possible scenario for how the virus alters
      the functions of a host cell RNA binding protein to mediate, in part, this
      important transition.
FAU - Chase, Amanda J
AU  - Chase AJ
AD  - Department of Microbiology and Molecular Genetics, School of Medicine, University
      of California, Irvine, California, USA.
FAU - Daijogo, Sarah
AU  - Daijogo S
FAU - Semler, Bert L
AU  - Semler BL
LA  - eng
GR  - AI026765/AI/NIAID NIH HHS/United States
PT  - Journal Article
PT  - Research Support, N.I.H., Extramural
DEP - 20131226
PL  - United States
TA  - J Virol
JT  - Journal of virology
JID - 0113724
RN  - 0 (PCBP2 protein, human)
RN  - 0 (RNA, Viral)
RN  - 0 (RNA-Binding Proteins)
RN  - 0 (Viral Proteins)
RN  - EC 3.4.22.- (Cysteine Endopeptidases)
RN  - EC 3.4.22.28 (3C proteases)
SB  - IM
MH  - Cysteine Endopeptidases/genetics/metabolism
MH  - Down-Regulation
MH  - HeLa Cells
MH  - Humans
MH  - Poliomyelitis/genetics/*metabolism/virology
MH  - Poliovirus/enzymology/*genetics/physiology
MH  - Protein Processing, Post-Translational
MH  - RNA, Viral/*genetics/metabolism
MH  - RNA-Binding Proteins/genetics/*metabolism
MH  - Viral Proteins/genetics/metabolism
MH  - *Virus Replication
PMC - PMC3957957
OID - NLM: PMC3957957 [Available on 09/01/14]
EDAT- 2013/12/29 06:00
MHDA- 2014/05/13 06:00
CRDT- 2013/12/28 06:00
PMCR- 2014/09/01 00:00
PHST- 2013/12/26 [aheadofprint]
AID - JVI.02503-13 [pii]
AID - 10.1128/JVI.02503-13 [doi]
PST - ppublish
SO  - J Virol. 2014 Mar;88(6):3192-201. doi: 10.1128/JVI.02503-13. Epub 2013 Dec 26.

PMID- 24367838
OWN - NLM
STAT- MEDLINE
DA  - 20131224
DCOM- 20131230
IS  - 0049-8114 (Print)
IS  - 0049-8114 (Linking)
VI  - 88
IP  - 49
DP  - 2013 Dec 6
TI  - Performance of acute flaccid paralysis (AFP) surveillance and incidence of
      poliomyelitis, 2013.
PG  - 528-31
LA  - eng
LA  - fre
PT  - Journal Article
PL  - Switzerland
TA  - Wkly Epidemiol Rec
JT  - Releve epidemiologique hebdomadaire / Section d'hygiene du Secretariat de la
      Societe des Nations = Weekly epidemiological record / Health Section of the
      Secretariat of the League of Nations
JID - 0240017
SB  - IM
MH  - Humans
MH  - Incidence
MH  - Muscle Hypotonia/epidemiology
MH  - Paraplegia/*epidemiology
MH  - Poliomyelitis/*epidemiology
MH  - *Population Surveillance
MH  - World Health
EDAT- 2013/12/26 06:00
MHDA- 2014/01/01 06:00
CRDT- 2013/12/26 06:00
PST - ppublish
SO  - Wkly Epidemiol Rec. 2013 Dec 6;88(49):528-31.

PMID- 24367038
OWN - NLM
STAT- MEDLINE
DA  - 20140512
DCOM- 20140625
IS  - 1537-6613 (Electronic)
IS  - 0022-1899 (Linking)
VI  - 209
IP  - 11
DP  - 2014 Jun 1
TI  - Community circulation patterns of oral polio vaccine serotypes 1, 2, and 3 after 
      Mexican national immunization weeks.
PG  - 1693-9
LID - 10.1093/infdis/jit831 [doi]
AB  - BACKGROUND: With wild poliovirus nearing eradication, preventing circulating
      vaccine-derived poliovirus (cVDPV) by understanding oral polio vaccine (OPV)
      community circulation is increasingly important. Mexico, where OPV is given only 
      during biannual national immunization weeks (NIWs) but where children receive
      inactivated polio vaccine (IPV) as part of their primary regimen, provides a
      natural setting to study OPV community circulation. METHODS: In total, 216
      children and household contacts in Veracruz, Mexico, were enrolled, and monthly
      stool samples and questionnaires collected for 1 year; 2501 stool samples
      underwent RNA extraction, reverse transcription, and real-time polymerase chain
      reaction (PCR) to detect OPV serotypes 1, 2, and 3. RESULTS: OPV was detected up 
      to 7 months after an NIW, but not at 8 months. In total, 35% of samples collected
      from children vaccinated the prior month, but only 4% of other samples, contained
      OPV. Although each serotype was detected in similar proportions among OPV strains
      shed as a result of direct vaccination, 87% of OPV acquired through community
      spread was serotype 2 (P < .0001). CONCLUSIONS: Serotype 2 circulates longer and 
      is transmitted more readily than serotypes 1 or 3 after NIWs in a Mexican
      community primarily vaccinated with IPV. This may be part of the reason why most 
      isolated cVDPV has been serotype 2.
FAU - Troy, Stephanie B
AU  - Troy SB
AD  - Eastern Virginia Medical School, Norfolk, Virginia.
FAU - Ferreyra-Reyes, Leticia
AU  - Ferreyra-Reyes L
FAU - Huang, Chunhong
AU  - Huang C
FAU - Sarnquist, Clea
AU  - Sarnquist C
FAU - Canizales-Quintero, Sergio
AU  - Canizales-Quintero S
FAU - Nelson, Christine
AU  - Nelson C
FAU - Baez-Saldana, Renata
AU  - Baez-Saldana R
FAU - Holubar, Marisa
AU  - Holubar M
FAU - Ferreira-Guerrero, Elizabeth
AU  - Ferreira-Guerrero E
FAU - Garcia-Garcia, Lourdes
AU  - Garcia-Garcia L
FAU - Maldonado, Yvonne A
AU  - Maldonado YA
LA  - eng
GR  - 5K23AI093678/AI/NIAID NIH HHS/United States
GR  - K23 AI093678/AI/NIAID NIH HHS/United States
PT  - Journal Article
PT  - Research Support, N.I.H., Extramural
PT  - Research Support, Non-U.S. Gov't
DEP - 20131223
PL  - United States
TA  - J Infect Dis
JT  - The Journal of infectious diseases
JID - 0413675
RN  - 0 (Poliovirus Vaccine, Oral)
SB  - AIM
SB  - IM
MH  - Adolescent
MH  - Adult
MH  - Child
MH  - Child, Preschool
MH  - Feces/virology
MH  - Female
MH  - Humans
MH  - Longitudinal Studies
MH  - Male
MH  - Mexico/epidemiology
MH  - *National Health Programs
MH  - Poliomyelitis/*prevention & control/virology
MH  - Poliovirus/*isolation & purification
MH  - Poliovirus Vaccine, Oral/*immunology
MH  - Rural Population
MH  - Urban Population
MH  - Virus Shedding
MH  - Young Adult
PMC - PMC4017366
OID - NLM: PMC4017366 [Available on 06/01/15]
OTO - NOTNLM
OT  - Mexico
OT  - VDPV
OT  - inactivated polio vaccine
OT  - oral polio vaccine
OT  - polio
EDAT- 2013/12/25 06:00
MHDA- 2014/06/26 06:00
CRDT- 2013/12/25 06:00
PMCR- 2015/06/01 00:00
PHST- 2013/12/23 [aheadofprint]
PHST- 2014/01/19 [aheadofprint]
AID - jit831 [pii]
AID - 10.1093/infdis/jit831 [doi]
PST - ppublish
SO  - J Infect Dis. 2014 Jun 1;209(11):1693-9. doi: 10.1093/infdis/jit831. Epub 2013
      Dec 23.

PMID- 24358043
OWN - NLM
STAT- PubMed-not-MEDLINE
DA  - 20131220
DCOM- 20131220
LR  - 20140124
IS  - 1735-143X (Print)
IS  - 1735-143X (Linking)
VI  - 13
IP  - 12
DP  - 2013
TI  - Amino Acid Polymorphisms Within the Entire HCV NS5A Region in Estonian Chronic
      HCV 1b Patients With Different Treatment Response.
PG  - e14481
LID - 10.5812/hepatmon.14481 [doi]
AB  - BACKGROUND: A substantial proportion of hepatitis C virus (HCV)-1b infected
      patients do not response to pegylated interferon-alpha plus ribavirin
      (PegIFNalpha/RBV) combination therapy that was partially associated with
      mutations in the non-structural 5A (NS5A) protein. OBJECTIVES: Analysis of NS5A
      polymorphisms in HCV genotype 1b pre-treatment serum samples from Estonian
      patients and their effect on the treatment response. PATIENTS AND METHODS:
      Twenty-nine complete NS5A sequences obtained from patients with chronic HCV-1b
      infection who had received combined therapy with PegIFNalpha-2a/RBV were analyzed
      and compared with the prototype strain HCV-J. Twelve patients achieved a
      sustained virological response (SVR), 15 were non-SVR and 2 patients stopped
      treatment because of side effects. RESULTS: No significant difference in total
      number of amino acid mutations was observed between isolates from SVR and non-SVR
      patients in any known regions of the NS5A protein. However, specific amino acid
      substitutions at positions 1989 and 2283 correlated significantly with SVR,
      mutations at positions 1979, 2107, 2171 and 2382 were associated with
      non-response to treatment and amino acid substitution at position 2319 was
      observed in relapsers. At phylogenetic analysis, NS5A nucleotide sequences have
      been subdivided into four groups characterized by the different treatment
      response. Twenty-four novel nucleotide polymorphisms and 11 novel amino acid
      polymorphisms were identified based on the phylogenetic tree topology.
      CONCLUSIONS: Specific amino acid substitutions correlating with the treatment
      response were found. Polymorphisms revealed by phylogenetic analysis may define
      the signature patterns for treatment susceptible and treatment resistant strains 
      prevalent in Estonia.
FAU - Kuznetsova, Tatiana
AU  - Kuznetsova T
AD  - Department of Virology, National Institute for Health Development, Tallinn,
      Estonia.
FAU - Tallo, Tatjana
AU  - Tallo T
AD  - Department of Virology, National Institute for Health Development, Tallinn,
      Estonia ; Department of Diagnostics and Vaccine, Unit for Molecular Typing,
      Swedish Institute for Communicable Disease Control, Stockholm, Sweden.
FAU - Brjalin, Vadim
AU  - Brjalin V
AD  - Department of Internal Medicine, West-Tallinn Central Hospital, Tallinn, Estonia.
FAU - Reshetnjak, Irina
AU  - Reshetnjak I
AD  - Department of Virology, National Institute for Health Development, Tallinn,
      Estonia.
FAU - Salupere, Riina
AU  - Salupere R
AD  - Department of Internal Medicine, University of Tartu, Tartu, Estonia.
FAU - Priimagi, Ljudmilla
AU  - Priimagi L
AD  - Department of Virology, National Institute for Health Development, Tallinn,
      Estonia.
FAU - Katargina, Olga
AU  - Katargina O
AD  - Department of Virology, National Institute for Health Development, Tallinn,
      Estonia.
FAU - Smirnova, Maria
AU  - Smirnova M
AD  - Department of Hemorrhagic Fevers and Pilot Projects, Federal State Budgetary
      Institution "Chumakov Institute of Poliomyelitis and Viral Encephalitides" of
      RAMS, Moscow, Russia.
FAU - Jansons, Juris
AU  - Jansons J
AD  - Protein Engineering Department, Latvian Biomedical Research and Study Centre,
      Riga, Latvia.
FAU - Tefanova, Valentina
AU  - Tefanova V
AD  - Department of Virology, National Institute for Health Development, Tallinn,
      Estonia.
LA  - eng
PT  - Journal Article
DEP - 20131214
PL  - Iran
TA  - Hepat Mon
JT  - Hepatitis monthly
JID - 101277874
PMC - PMC3867023
OID - NLM: PMC3867023
OTO - NOTNLM
OT  - Estonia
OT  - Hepatitis C
OT  - Ribavirin
OT  - Therapy
EDAT- 2013/12/21 06:00
MHDA- 2013/12/21 06:01
CRDT- 2013/12/21 06:00
PHST- 2013/12 [ecollection]
PHST- 2013/08/28 [received]
PHST- 2013/09/29 [revised]
PHST- 2013/11/01 [accepted]
PHST- 2013/12/14 [epublish]
AID - 10.5812/hepatmon.14481 [doi]
PST - epublish
SO  - Hepat Mon. 2013 Dec 14;13(12):e14481. doi: 10.5812/hepatmon.14481. eCollection
      2013.

PMID- 24352274
OWN - NLM
STAT- MEDLINE
DA  - 20131219
DCOM- 20140121
IS  - 1476-4687 (Electronic)
IS  - 0028-0836 (Linking)
VI  - 504
IP  - 7480
DP  - 2013 Dec 19
TI  - 365 days: 2013 in review.
PG  - 344-9
LID - 10.1038/504344a [doi]
FAU - Van Noorden, Richard
AU  - Van Noorden R
FAU - Tollefson, Jeff
AU  - Tollefson J
FAU - Hayden, Erika Check
AU  - Hayden EC
FAU - Morello, Lauren
AU  - Morello L
FAU - Shen, Helen
AU  - Shen H
FAU - Butler, Declan
AU  - Butler D
FAU - Ledford, Heidi
AU  - Ledford H
FAU - Witze, Alexandra
AU  - Witze A
FAU - Reich, Eugenie Samuel
AU  - Reich ES
FAU - Schiermeier, Quirin
AU  - Schiermeier Q
FAU - Cyranoski, David
AU  - Cyranoski D
LA  - eng
PT  - Historical Article
PT  - News
PL  - England
TA  - Nature
JT  - Nature
JID - 0410462
SB  - IM
MH  - Animals
MH  - Astronomy/economics
MH  - Atmosphere/chemistry
MH  - Coronavirus Infections/epidemiology
MH  - Disease Eradication
MH  - Federal Government
MH  - Fossils
MH  - Genes
MH  - HIV Infections/drug therapy
MH  - History, 21st Century
MH  - Hominidae/classification/genetics
MH  - Humans
MH  - Influenza A Virus, H7N9 Subtype/pathogenicity
MH  - Neurosciences/economics/trends
MH  - Patents as Topic/legislation & jurisprudence
MH  - Poliomyelitis/epidemiology
MH  - *Science/economics/history
MH  - Stem Cell Research
MH  - United States
EDAT- 2013/12/20 06:00
MHDA- 2014/01/22 06:00
CRDT- 2013/12/20 06:00
AID - 504344a [pii]
AID - 10.1038/504344a [doi]
PST - ppublish
SO  - Nature. 2013 Dec 19;504(7480):344-9. doi: 10.1038/504344a.

PMID- 24347574
OWN - NLM
STAT- MEDLINE
DA  - 20140314
DCOM- 20140508
IS  - 1468-2044 (Electronic)
IS  - 0003-9888 (Linking)
VI  - 99
IP  - 4
DP  - 2014 Apr
TI  - Childhood vaccination coverage by ethnicity within London between 2006/2007 and
      2010/2011.
PG  - 348-53
LID - 10.1136/archdischild-2013-304388 [doi]
AB  - OBJECTIVES: To assess childhood vaccination coverage at first, second and fifth
      birthdays by ethnicity in London between 2006/2007 and 2010/2011 and identify
      factors relating to lower coverage. DESIGN: Data concerning receipt of
      diphtheria-containing vaccines were extracted from child health information
      systems (CHISs) and sent to the Health Protection Agency. SETTING: Nine London
      Primary Care Trusts (PCTs). PARTICIPANTS: Records for 315 381 children born April
      2001-March 2010. MAIN OUTCOME MEASURES: Receipt of a full primary course of
      diphtheria-containing vaccines at first and second birthdays, and a primary
      course and preschool booster at fifth birthday. RESULTS: Consistently good
      vaccine coverage of the primary course (>88% at first birthday, >89% at second
      birthday) was achieved across the five largest ethnic groups. Coverage of the
      preschool booster at fifth birthday was >65% across the five largest ethnic
      groups. Lowest coverage was observed in smaller ethnic groups. Deprivation was
      not a strong indicator of coverage overall, and for most ethnic groups there was 
      no relationship between deprivation and coverage. Coverage was significantly
      lower in children not assigned to a general practitioner practice in the CHIS.
      CONCLUSIONS: Smaller, less well-established ethnic groups within a PCT may
      require specific targeting to ensure children are fully immunised and to improve 
      record keeping. Unregistered children need particular attention and may be missed
      by current scheduling processes in London. In order to monitor the impact of the 
      current National Health Service (NHS) reorganisation on inequalities in access to
      healthcare data on country of birth, in addition to ethnicity, should be
      available for analysis.
FAU - Wagner, Karen S
AU  - Wagner KS
AD  - Travel and Migrant Health Section, Public Health England, , London, UK.
FAU - van Wijgerden, Johan C J
AU  - van Wijgerden JC
FAU - Andrews, Nick
AU  - Andrews N
FAU - Goulden, Khushbu
AU  - Goulden K
FAU - White, Joanne M
AU  - White JM
LA  - eng
PT  - Journal Article
DEP - 20131217
PL  - England
TA  - Arch Dis Child
JT  - Archives of disease in childhood
JID - 0372434
RN  - 0 (Diphtheria-Tetanus-Pertussis Vaccine)
RN  - 0 (Haemophilus Vaccines)
RN  - 0 (Poliovirus Vaccine, Inactivated)
RN  - 0 (Vaccines, Conjugate)
RN  - 0 (diphtheria-tetanus-five component acellular pertussis-inactivated
      poliomyelitis -Haemophilus influenzae type b conjugate vaccine)
SB  - AIM
SB  - IM
MH  - Child, Preschool
MH  - Diphtheria-Tetanus-Pertussis Vaccine/administration & dosage
MH  - Ethnic Groups/*statistics & numerical data
MH  - Female
MH  - Haemophilus Vaccines/administration & dosage
MH  - Healthcare Disparities/ethnology/statistics & numerical data
MH  - Humans
MH  - Immunization Programs/standards/statistics & numerical data
MH  - Immunization Schedule
MH  - Infant
MH  - London
MH  - Male
MH  - Medical Record Linkage/standards
MH  - Mothers/statistics & numerical data
MH  - Poliovirus Vaccine, Inactivated/administration & dosage
MH  - Primary Health Care/statistics & numerical data
MH  - Urban Health/statistics & numerical data
MH  - Vaccination/*statistics & numerical data
MH  - Vaccines, Conjugate/administration & dosage
OTO - NOTNLM
OT  - Comm Child Health
OT  - Data Collection
OT  - Epidemiology
OT  - Health Service
OT  - Immunisation
EDAT- 2013/12/19 06:00
MHDA- 2014/05/09 06:00
CRDT- 2013/12/19 06:00
PHST- 2013/12/17 [aheadofprint]
AID - archdischild-2013-304388 [pii]
AID - 10.1136/archdischild-2013-304388 [doi]
PST - ppublish
SO  - Arch Dis Child. 2014 Apr;99(4):348-53. doi: 10.1136/archdischild-2013-304388.
      Epub 2013 Dec 17.

PMID- 24340439
OWN - NLM
STAT- MEDLINE
DA  - 20131212
DCOM- 20140130
IS  - 0023-7205 (Print)
IS  - 0023-7205 (Linking)
VI  - 110
IP  - 43-44
DP  - 2013 Oct 23-29
TI  - [The Swedish polio vaccine - a success story].
PG  - 1937-9
FAU - Lycke, Erik
AU  - Lycke E
AD  - er.lycke@telia.com
LA  - swe
PT  - Historical Article
PT  - Journal Article
TT  - Svenska poliovaccinet en framgangssaga.
PL  - Sweden
TA  - Lakartidningen
JT  - Lakartidningen
JID - 0027707
RN  - 0 (Poliovirus Vaccines)
SB  - IM
MH  - History, 20th Century
MH  - Humans
MH  - Mass Vaccination/*history
MH  - Poliomyelitis/history/immunology/prevention & control
MH  - Poliovirus Vaccines/*history
MH  - Sweden
EDAT- 2013/12/18 06:00
MHDA- 2014/01/31 06:00
CRDT- 2013/12/18 06:00
PST - ppublish
SO  - Lakartidningen. 2013 Oct 23-29;110(43-44):1937-9.

PMID- 24336134
OWN - NLM
STAT- MEDLINE
DA  - 20131216
DCOM- 20140130
IS  - 1545-861X (Electronic)
IS  - 0149-2195 (Linking)
VI  - 62
IP  - 49
DP  - 2013 Dec 13
TI  - Progress toward poliomyelitis eradication - Nigeria, January 2012-September 2013.
PG  - 1009-13
AB  - Transmission of wild poliovirus (WPV) has never been interrupted in Afghanistan, 
      Pakistan, and Nigeria, and since 2003, Nigeria has been a reservoir for WPV
      reintroduction to 25 polio-free countries. In 2012, the Nigerian government
      activated an emergency operations center and implemented a national emergency
      action plan to eradicate polio. The 2013 revision of this plan prioritized 1)
      improving quality of supplemental immunization activities (SIAs), 2) implementing
      strategies to reach underserved populations, 3) adopting special approaches in
      security-compromised areas, 4) improving outbreak response, 5) enhancing routine 
      immunization and activities implemented between SIAs, and 6) strengthening
      surveillance. This report summarizes polio eradication activities in Nigeria
      during January 2012-September 2013 and updates previous reports. During
      January-September 2013, 49 polio cases were reported from 26 local government
      areas (LGAs) in nine states in Nigeria, compared with 101 cases reported from 70 
      LGAs in 13 states during the same period in 2012. For all of 2012, a total of 122
      cases were reported. No WPV type 3 (WPV3) cases have been reported since November
      2012. For the first time ever, in 2013, no polio cases of any type have been
      detected in the northwest of Nigeria; however, transmission continues in Kano and
      states in the northeast. Despite considerable progress, 24 LGAs in 2012 and seven
      LGAs in 2013 reported two or more cases; WPV continues to circulate in eight LGAs
      that had cases in 2012. Efforts to interrupt transmission remain impeded by
      insecurity, anti-polio-vaccine sentiment, and chronically poor SIA implementation
      in selected areas. Improvement of SIA quality and effective outbreak response
      will be needed to interrupt WPV transmission in 2014.
CN  - Centers for Disease Control and Prevention (CDC)
LA  - eng
PT  - Journal Article
PL  - United States
TA  - MMWR Morb Mortal Wkly Rep
JT  - MMWR. Morbidity and mortality weekly report
JID - 7802429
RN  - 0 (Poliovirus Vaccines)
SB  - IM
MH  - Adolescent
MH  - Child
MH  - Child, Preschool
MH  - *Disease Eradication
MH  - Humans
MH  - *Immunization Programs
MH  - Incidence
MH  - Infant
MH  - Nigeria/epidemiology
MH  - Poliomyelitis/epidemiology/*prevention & control/transmission
MH  - Poliovirus/genetics/isolation & purification
MH  - Poliovirus Vaccines/*administration & dosage
MH  - *Population Surveillance
EDAT- 2013/12/18 06:00
MHDA- 2014/01/31 06:00
CRDT- 2013/12/17 06:00
AID - mm6249a5 [pii]
PST - ppublish
SO  - MMWR Morb Mortal Wkly Rep. 2013 Dec 13;62(49):1009-13.

PMID- 24333345
OWN - NLM
STAT- MEDLINE
DA  - 20140109
DCOM- 20140811
IS  - 1873-2518 (Electronic)
IS  - 0264-410X (Linking)
VI  - 32
IP  - 5
DP  - 2014 Jan 23
TI  - A mucosal adjuvant for the inactivated poliovirus vaccine.
PG  - 558-63
LID - 10.1016/j.vaccine.2013.11.101 [doi]
LID - S0264-410X(13)01696-4 [pii]
AB  - The eradication of poliovirus from the majority of the world has been achieved
      through the use of two vaccines: the inactivated poliovirus vaccine (IPV) and the
      live-attenuated oral poliovirus vaccine (OPV). Both vaccines are effective at
      preventing paralytic poliomyelitis, however, they also have significant
      differences. Most importantly for this work is the risk of revertant virus from
      OPV, the greater cost of IPV, and the low mucosal immunity induced by IPV. We and
      others have previously described the use of an alphavirus-based adjuvant that can
      induce a mucosal immune response to a co-administered antigen even when delivered
      at a non-mucosal site. In this report, we describe the use of an alphavirus-based
      adjuvant (GVI3000) with IPV. The IPV-GVI3000 vaccine significantly increased
      systemic IgG, mucosal IgG and mucosal IgA antibody responses to all three
      poliovirus serotypes in mice even when administered intramuscularly. Furthermore,
      GVI3000 significantly increased the potency of IPV in rat potency tests as
      measured by poliovirus neutralizing antibodies in serum. Thus, an IPV-GVI3000
      vaccine would reduce the dose of IPV needed and provide significantly improved
      mucosal immunity. This vaccine could be an effective tool to use in the
      poliovirus eradication campaign without risking the re-introduction of revertant 
      poliovirus derived from OPV.
CI  - Copyright (c) 2013 Elsevier Ltd. All rights reserved.
FAU - Steil, Benjamin P
AU  - Steil BP
AD  - Global Vaccines, Inc., P.O. Box 14827, Research Triangle Park, NC 27709, USA.
      Electronic address: bsteil@globalvaccines.org.
FAU - Jorquera, Patricia
AU  - Jorquera P
AD  - Global Vaccines, Inc., P.O. Box 14827, Research Triangle Park, NC 27709, USA.
FAU - Westdijk, Janny
AU  - Westdijk J
AD  - Institute for Translational Vaccinology (Intravacc), P.O. Box 450, 3720AL
      Bilthoven, The Netherlands.
FAU - Bakker, Wilfried A M
AU  - Bakker WA
AD  - Institute for Translational Vaccinology (Intravacc), P.O. Box 450, 3720AL
      Bilthoven, The Netherlands.
FAU - Johnston, Robert E
AU  - Johnston RE
AD  - Global Vaccines, Inc., P.O. Box 14827, Research Triangle Park, NC 27709, USA.
FAU - Barro, Mario
AU  - Barro M
AD  - Global Vaccines, Inc., P.O. Box 14827, Research Triangle Park, NC 27709, USA.
LA  - eng
GR  - R01 AI088250/AI/NIAID NIH HHS/United States
GR  - R01AI088250/AI/NIAID NIH HHS/United States
GR  - U01 AI070976/AI/NIAID NIH HHS/United States
GR  - U01-AI70976/AI/NIAID NIH HHS/United States
PT  - Journal Article
PT  - Research Support, N.I.H., Extramural
DEP - 20131213
PL  - Netherlands
TA  - Vaccine
JT  - Vaccine
JID - 8406899
RN  - 0 (Adjuvants, Immunologic)
RN  - 0 (Antibodies, Neutralizing)
RN  - 0 (Antibodies, Viral)
RN  - 0 (Immunoglobulin A)
RN  - 0 (Immunoglobulin G)
RN  - 0 (Poliovirus Vaccine, Inactivated)
SB  - IM
MH  - Adjuvants, Immunologic/*pharmacology
MH  - Animals
MH  - Antibodies, Neutralizing/blood
MH  - Antibodies, Viral/blood
MH  - *Antibody Formation
MH  - Female
MH  - *Immunity, Mucosal
MH  - Immunoglobulin A/immunology
MH  - Immunoglobulin G/immunology
MH  - Mice
MH  - Mice, Inbred BALB C
MH  - Poliovirus Vaccine, Inactivated/*immunology
MH  - Rats
PMC - PMC3967568
MID - NIHMS548290
OID - NLM: NIHMS548290 [Available on 01/23/15]
OID - NLM: PMC3967568 [Available on 01/23/15]
OTO - NOTNLM
OT  - Adjuvant
OT  - Alphavirus
OT  - Inactivated poliovirus vaccine
OT  - Mucosal immunity
EDAT- 2013/12/18 06:00
MHDA- 2014/08/12 06:00
CRDT- 2013/12/17 06:00
PMCR- 2015/01/23 00:00
PHST- 2013/08/07 [received]
PHST- 2013/11/20 [revised]
PHST- 2013/11/27 [accepted]
PHST- 2013/12/13 [aheadofprint]
AID - S0264-410X(13)01696-4 [pii]
AID - 10.1016/j.vaccine.2013.11.101 [doi]
PST - ppublish
SO  - Vaccine. 2014 Jan 23;32(5):558-63. doi: 10.1016/j.vaccine.2013.11.101. Epub 2013 
      Dec 13.

PMID- 24332075
OWN - NLM
STAT- MEDLINE
DA  - 20131216
DCOM- 20131226
IS  - 1474-547X (Electronic)
IS  - 0140-6736 (Linking)
VI  - 382
IP  - 9909
DP  - 2013 Dec 14
TI  - Polio eradication: where are we now?
PG  - 1979
LID - 10.1016/S0140-6736(13)62652-5 [doi]
LID - S0140-6736(13)62652-5 [pii]
FAU - Razum, Oliver
AU  - Razum O
AD  - Department of Epidemiology and International Public Health, School of Public
      Health, Bielefeld University, 33501 Bielefeld, Germany. Electronic address:
      oliver.razum@uni-bielefeld.de.
FAU - Muller, Olaf
AU  - Muller O
AD  - Ruprecht-Karls-University, Medical School, Institute of Public Health,
      Heidelberg, Germany.
LA  - eng
PT  - Letter
PL  - England
TA  - Lancet
JT  - Lancet
JID - 2985213R
RN  - 0 (Poliovirus Vaccine, Oral)
SB  - AIM
SB  - IM
MH  - Disease Eradication/*trends
MH  - Humans
MH  - Poliomyelitis/*prevention & control
MH  - Poliovirus Vaccine, Oral/adverse effects
EDAT- 2013/12/18 06:00
MHDA- 2013/12/27 06:00
CRDT- 2013/12/17 06:00
AID - S0140-6736(13)62652-5 [pii]
AID - 10.1016/S0140-6736(13)62652-5 [doi]
PST - ppublish
SO  - Lancet. 2013 Dec 14;382(9909):1979. doi: 10.1016/S0140-6736(13)62652-5.

PMID- 24332074
OWN - NLM
STAT- MEDLINE
DA  - 20131216
DCOM- 20131226
IS  - 1474-547X (Electronic)
IS  - 0140-6736 (Linking)
VI  - 382
IP  - 9909
DP  - 2013 Dec 14
TI  - Economics should incorporate ethical considerations.
PG  - 1978-9
LID - 10.1016/S0140-6736(13)62651-3 [doi]
LID - S0140-6736(13)62651-3 [pii]
FAU - Sinclair, Sean
AU  - Sinclair S
AD  - IDEA CETL, Leeds University, Leeds LS2 9JT, UK. Electronic address:
      prscs@leeds.ac.uk.
LA  - eng
PT  - Comment
PT  - Letter
PL  - England
TA  - Lancet
JT  - Lancet
JID - 2985213R
RN  - 0 (Poliovirus Vaccine, Oral)
SB  - AIM
SB  - IM
CON - Lancet. 2013 Oct 26;382(9902):1381. PMID: 24224188
CON - Science. 2002 Apr 12;296(5566):356-9. PMID: 11896235
MH  - Animals
MH  - Disease Eradication/*trends
MH  - *Disease Outbreaks
MH  - Female
MH  - Humans
MH  - Male
MH  - Poliomyelitis/*epidemiology/*prevention & control/*virology
MH  - Poliovirus/*genetics/*pathogenicity
MH  - Poliovirus Vaccine, Oral/*adverse effects
EDAT- 2013/12/18 06:00
MHDA- 2013/12/27 06:00
CRDT- 2013/12/17 06:00
AID - S0140-6736(13)62651-3 [pii]
AID - 10.1016/S0140-6736(13)62651-3 [doi]
PST - ppublish
SO  - Lancet. 2013 Dec 14;382(9909):1978-9. doi: 10.1016/S0140-6736(13)62651-3.

PMID- 24327182
OWN - NLM
STAT- MEDLINE
DA  - 20131211
DCOM- 20140203
IS  - 1756-1833 (Electronic)
IS  - 0959-535X (Linking)
VI  - 347
DP  - 2013
TI  - Syria: a healthcare system on the brink of collapse.
PG  - f7375
LID - 10.1136/bmj.f7375 [doi]
LID - bmj.f7375 [pii]
FAU - Stone-Brown, Keir
AU  - Stone-Brown K
AD  - University of Manchester, UK.
LA  - eng
PT  - Journal Article
DEP - 20131210
PL  - England
TA  - BMJ
JT  - BMJ (Clinical research ed.)
JID - 8900488
SB  - AIM
SB  - IM
MH  - Delivery of Health Care/*organization & administration
MH  - *Disasters
MH  - Health Services/manpower/*supply & distribution
MH  - Health Services Accessibility
MH  - Humans
MH  - Physicians/supply & distribution
MH  - Poliomyelitis/prevention & control
MH  - Syria
MH  - Vaccination
MH  - *War
MH  - World Health Organization
EDAT- 2013/12/12 06:00
MHDA- 2014/02/04 06:00
CRDT- 2013/12/12 06:00
PST - epublish
SO  - BMJ. 2013 Dec 10;347:f7375. doi: 10.1136/bmj.f7375.

PMID- 24325332
OWN - NLM
STAT- MEDLINE
DA  - 20131223
DCOM- 20140404
IS  - 1471-2377 (Electronic)
IS  - 1471-2377 (Linking)
VI  - 13
DP  - 2013
TI  - Guillain-Barre syndrome as a cause of acute flaccid paralysis in Iraqi children: 
      a result of 15 years of nation-wide study.
PG  - 195
LID - 10.1186/1471-2377-13-195 [doi]
AB  - BACKGROUND: Guillain-Barre syndrome (GBS) is the most common cause of acute
      flaccid paralysis (AFP) in the post-poliomyelitis eradication era. This is the
      first study done to identify the epidemiology, clinical features, and outcome of 
      GBS in Iraqi children over 15 years. METHODS: The surveillance database about AFP
      cases < 15 years reported during January 1997-December 2011 was used. RESULTS:
      GBS represented 52.5% of AFP cases, with an incidence of 1.33 case/100,000
      population < 15 years/year. There was a higher incidence in the Southern
      provinces, age group 1-4 years, males, and outside the capital city of province, 
      with no significant seasonal variations (p = .22). Survival probability after the
      1 year of onset for those with respiratory muscle involvement was .76 (95% CI:
      .60-.86), versus .97 (95% Cl: .96-.98) for those who did not develop it (p <
      .001); and .97 (95% CI: .96-.98) for those living inside the capital city, versus
      .94 (.93-.95) for those living outside (p = .001). Cumulative incidence of
      residual paralysis for patients living inside the capital city was .21 (95% CI:
      .18-.24), versus .27 (95% CI: .25-.29) for those living outside (p < .001).
      CONCLUSIONS: The incidence, age and gender distribution, and seasonality of GBS
      among Iraqi children is similar to those reported from other previous studies. It
      is the most important cause of AFP, especially in those between the age of 1 to 4
      years living in rural areas.
FAU - Jasem, Jagar
AU  - Jasem J
AD  - School of Medicine/ Faculty of Medical Sciences/ University of Duhok,
      Nakhoshkhana Street, Duhok, Kurdistan Region, Iraq. jagar.jasem@osumc.edu.
FAU - Marof, Kawa
AU  - Marof K
FAU - Nawar, Adnan
AU  - Nawar A
FAU - Khalaf, Yosra
AU  - Khalaf Y
FAU - Aswad, Sirwan
AU  - Aswad S
FAU - Hamdani, Faisal
AU  - Hamdani F
FAU - Islam, Monirul
AU  - Islam M
FAU - Kalil, Andre
AU  - Kalil A
LA  - eng
PT  - Journal Article
DEP - 20131210
PL  - England
TA  - BMC Neurol
JT  - BMC neurology
JID - 100968555
SB  - IM
MH  - Adolescent
MH  - Child
MH  - Facial Muscles/*physiopathology
MH  - Female
MH  - Guillain-Barre Syndrome/*complications/*epidemiology
MH  - Humans
MH  - Incidence
MH  - Iraq/epidemiology
MH  - Male
MH  - Paralysis/epidemiology/*etiology
MH  - Population Surveillance
MH  - Respiratory Muscles/physiopathology
MH  - Retrospective Studies
MH  - Survival Analysis
PMC - PMC3878889
OID - NLM: PMC3878889
EDAT- 2013/12/12 06:00
MHDA- 2014/04/05 06:00
CRDT- 2013/12/12 06:00
PHST- 2013/07/19 [received]
PHST- 2013/12/05 [accepted]
PHST- 2013/12/10 [aheadofprint]
AID - 1471-2377-13-195 [pii]
AID - 10.1186/1471-2377-13-195 [doi]
PST - epublish
SO  - BMC Neurol. 2013 Dec 10;13:195. doi: 10.1186/1471-2377-13-195.

PMID- 24322289
OWN - NLM
STAT- MEDLINE
DA  - 20131210
DCOM- 20140321
IS  - 1135-5727 (Print)
IS  - 1135-5727 (Linking)
VI  - 87
IP  - 5
DP  - 2013 Sep-Oct
TI  - [Results of the Spanish National Campaign of oral vaccination polio 1963-1964:
      virological and epidemiological study].
PG  - 523-40
LID - 10.4321/S1135-57272013000500011 [doi]
LID - S1135-57272013000500011 [pii]
AB  - BACKGROUND: From the results of epidemiological studies in 1958 was decided to
      use oral vaccine Sabinl type. The aim of this work is to evaluate the impact of
      the national vaccination campaign of 1963 and 1964. METHODS: The national
      campaign offering it to all Spanish children between two months and seven years. 
      In the first phase of the national campaign was employed polio virus type 1 and
      4,400,000 children were vaccinated, ie 95% of the target population. In the
      second phase was trivalent vaccine types 1, 2 and 3 and covered 4,680,000
      children, representing 98.8 per 100. RESULTS: In the first phase 26 polio cases
      occurred in vaccinated children, 18 had been produced by the virus type 3 and
      type 2. In phase 2 were confirmed virologically 27. From 1 June to 31 December
      1964 14 cases were confirmed. 9 in unvaccinated people, 4 received a single dose 
      of oral vaccine and one had received two doses of the campaign. From January 1 to
      October 1, 1965 were confirmed 18 cases, 8 children orally vaccinated and 7 had
      received only one dose of this vaccine, in 3 was unknown vaccination status. In
      children vaccinated with two doses of oral vaccine were 0 cases. CONCLUSION: The 
      evolution of polio in our country changed radically since the introduction of
      oral polio vaccine. The annual numbers of cases dropped dramatically,
      disappearing completely seasonal rising incidence curve.
FAU - Perez Gallardo, Florencio
AU  - Perez Gallardo F
AD  - Centro Nacional de Virus, Espana.
FAU - Valenciano Clavel, Luis
AU  - Valenciano Clavel L
FAU - Gabriel y Galan, Jesus
AU  - Gabriel y Galan J
LA  - spa
PT  - English Abstract
PT  - Historical Article
PT  - Journal Article
TT  - Resultados de la Campana Nacional de vacunacion antipoliomielitica por via oral
      en Espana: estudio virologico y epidemiologico.
PL  - Spain
TA  - Rev Esp Salud Publica
JT  - Revista espanola de salud publica
JID - 9600212
RN  - 0 (Antibodies, Viral)
RN  - 0 (Poliovirus Vaccine, Inactivated)
RN  - 0 (Poliovirus Vaccine, Oral)
SB  - IM
MH  - Antibodies, Viral/analysis
MH  - Child
MH  - Child, Preschool
MH  - Disease Eradication/history/organization & administration
MH  - Epidemiologic Studies
MH  - History, 20th Century
MH  - Humans
MH  - *Immunization Programs/history/statistics & numerical data
MH  - Infant
MH  - Male
MH  - Poliomyelitis/epidemiology/history/*prevention & control/virology
MH  - Poliovirus/classification/immunology/*isolation & purification
MH  - Poliovirus Vaccine, Inactivated/administration & dosage/immunology
MH  - Poliovirus Vaccine, Oral/*administration & dosage/immunology
MH  - Program Evaluation
MH  - Spain
MH  - Vaccination
EDAT- 2013/12/11 06:00
MHDA- 2014/03/22 06:00
CRDT- 2013/12/11 06:00
AID - S1135-57272013000500011 [pii]
AID - 10.4321/S1135-57272013000500011 [doi]
PST - ppublish
SO  - Rev Esp Salud Publica. 2013 Sep-Oct;87(5):523-40. doi:
      10.4321/S1135-57272013000500011.

PMID- 24322288
OWN - NLM
STAT- MEDLINE
DA  - 20131210
DCOM- 20140321
IS  - 1135-5727 (Print)
IS  - 1135-5727 (Linking)
VI  - 87
IP  - 5
DP  - 2013 Sep-Oct
TI  - [Polio paralytic. New problems: postpolio syndrome].
PG  - 517-22
LID - 10.4321/S1135-57272013000500010 [doi]
LID - S1135-57272013000500010 [pii]
AB  - In 1875 M. Raymond described a progressive muscle wasting and weakness in 3
      individuals survivors of childhood acute poliomyelitis. Jean-Martin Charcot
      suggested that the initial injury should let these guys neurons more sensitive to
      develop posterior spinal diseases and new weakness was the result of overuse of
      the affected muscles. In 1979, after the publication of the description given by 
      a 57 year old patient on motor difficulties that developed after suffering of
      polio in childhood, there was a very significant increase of comments of other
      individuals with similar symptoms, reaching wedged in the 80s the term of
      post-polio syndrome. The term is reserved for describing the development of new
      neurological symptoms, especially for the development of muscle weakness, muscle 
      atrophy and new muscle fatigue not explained by other medical causes, and appear 
      after more than 15 years of infection acute. Is estimated to affect 20 to 85% of 
      individuals with a history of polio in childhood. In 2000 first described the
      diagnostic criteria. This syndrome determines a change in the functional
      abilities. Its pathogenesis is unknown, may be associated with aging. It could
      also be due to an inflammatory persistent or be influenced by genetic factors.
      There is no effective drug treatment, so I can only recommend symptomatic and
      moderate muscle training.
FAU - Esteban, Jesus
AU  - Esteban J
AD  - Unidad de Esclerosis lateral amiotrofica, Seccion Neuromuscular, Servicio de
      Neurologia, Hospital Universitario 12 de Octubre, Madrid, Espana.
LA  - spa
PT  - English Abstract
PT  - Journal Article
TT  - Poliomielitis paralitica. Nuevos problemas: el sindrome postpolio.
PL  - Spain
TA  - Rev Esp Salud Publica
JT  - Revista espanola de salud publica
JID - 9600212
SB  - IM
MH  - Adult
MH  - Humans
MH  - Poliomyelitis/complications
MH  - *Postpoliomyelitis Syndrome/diagnosis/etiology/physiopathology/therapy
MH  - Terminology as Topic
EDAT- 2013/12/11 06:00
MHDA- 2014/03/22 06:00
CRDT- 2013/12/11 06:00
AID - S1135-57272013000500010 [pii]
AID - 10.4321/S1135-57272013000500010 [doi]
PST - ppublish
SO  - Rev Esp Salud Publica. 2013 Sep-Oct;87(5):517-22. doi:
      10.4321/S1135-57272013000500010.

PMID- 24322287
OWN - NLM
STAT- MEDLINE
DA  - 20131210
DCOM- 20140321
IS  - 1135-5727 (Print)
IS  - 1135-5727 (Linking)
VI  - 87
IP  - 5
DP  - 2013 Sep-Oct
TI  - [The eradication of the poliomyelitis in the European Region of the World Health 
      Organization].
PG  - 507-16
LID - 10.4321/S1135-57272013000500009 [doi]
LID - S1135-57272013000500009 [pii]
AB  - Poliomyelitis was considered an important event for the public health since the
      end of XIX century when this disease became epidemic. As soon as vaccines were
      available member states of the World Health Organization (WHO) in the European
      Region started to implement vaccination programmes against polio with an
      important impact in the incidence in this disease. In May 1988, the World Health 
      Assembly resolution for the global eradication of poliomyelitis was adopted and
      the mechanisms to oversee the progress in the different WHO Regions were
      established. This article briefly reviews the history of polio in the WHO
      European Region, the process for certification and maintenance, the strategies
      for eradication and the current situation in the European Region and globally.
      The European Region was certified polio-free in 2002. Nevertheless, there are
      still three endemic countries in the world, some others use live attenuated
      vaccines as well as countries in the Horn of Africa are recently suffering the
      reintroduction of wild poliovirus. Considering these circumstances, the risk of
      reintroduction of poliovirus and the generation of outbreaks in the European
      Region exists, therefore high vaccination coverage against polio and good quality
      surveillance systems are needed to be guaranteed in every member state.
FAU - Limia Sanchez, Aurora
AU  - Limia Sanchez A
AD  - Subdireccion de Promocion de la Salud y Epidemiologia, Direccion General de Salud
      Publica, Calidad e Innovacion, Ministerio de Sanidad Servicios Sociales e
      Igualdad, Madrid, Espana.
LA  - spa
PT  - English Abstract
PT  - Historical Article
PT  - Journal Article
TT  - La erradicacion de la poliomielitis en la Region Europea de la Organizacion
      Mundial de la Salud.
PL  - Spain
TA  - Rev Esp Salud Publica
JT  - Revista espanola de salud publica
JID - 9600212
SB  - IM
MH  - Certification
MH  - Disease Eradication/*methods/organization & administration
MH  - Epidemics/history
MH  - Europe/epidemiology
MH  - History, 20th Century
MH  - Humans
MH  - Incidence
MH  - Poliomyelitis/epidemiology/history/*prevention & control
MH  - Public Health
MH  - Vaccination
MH  - World Health
MH  - World Health Organization
EDAT- 2013/12/11 06:00
MHDA- 2014/03/22 06:00
CRDT- 2013/12/11 06:00
AID - S1135-57272013000500009 [pii]
AID - 10.4321/S1135-57272013000500009 [doi]
PST - ppublish
SO  - Rev Esp Salud Publica. 2013 Sep-Oct;87(5):507-16. doi:
      10.4321/S1135-57272013000500009.

PMID- 24322286
OWN - NLM
STAT- MEDLINE
DA  - 20131210
DCOM- 20140321
IS  - 1135-5727 (Print)
IS  - 1135-5727 (Linking)
VI  - 87
IP  - 5
DP  - 2013 Sep-Oct
TI  - [Polio vaccines, eradication and posterradication].
PG  - 497-505
LID - 10.4321/S1135-57272013000500008 [doi]
LID - S1135-57272013000500008 [pii]
AB  - Vaccination against polio generates herd immunity (both with the attenuated (OPV)
      and inactivated (IPV) vaccines) and this will allow the eradication of the
      disease. The OPV vaccine produces 2-4 polio cases per cohort of one million
      children and therefore IPV is used in countries that can afford its cost (about
      15 times more expensive than OPV). In 1988 the World Health Assembly established 
      the polio eradication goal as "interruption of wild poliovirus transmission". If 
      the elimination of wild poliovirus were achieved, the use of OPV will produce
      annually between 250 and 500 cases of polio in the world. From 1999, it was clear
      that eradication would require ending of immunization with OPV. On the 25th of
      January, 2013 it is approved the plan for the eradication and containment of all 
      polioviruses, wild or not, so that no child suffers paralytic poliomyelitis. The 
      most important landmarks include the lack of wild polio cases after 2014, the
      introduction of at least one dose of IPV in all immunization programs and to
      cease the type 2 OPV vaccination by the end of 2016 and to stop the use of the
      oral bivalent vaccine in 2019. To achieve all this, a complex scientific work and
      economic solidarity will be required.
FAU - Salmeron Garcia, Francisco
AU  - Salmeron Garcia F
AD  - Division de Productos Biologicos y Biotecnologia, Departamento de Medicamentos de
      Uso Humano, Agencia Espanola de Medicamentos y Productos Sanitarios (AEMPS),
      Madrid, Espana.
FAU - Portela Moreira, Agustin
AU  - Portela Moreira A
FAU - Soler Soneira, Marta
AU  - Soler Soneira M
FAU - Lopez Hernandez, Susana
AU  - Lopez Hernandez S
FAU - Chamorro Somoza Diaz-Sarmiento, Maria
AU  - Chamorro Somoza Diaz-Sarmiento M
FAU - Perez Gonzalez, Isabel
AU  - Perez Gonzalez I
FAU - Rubio Gomez, Maria Isabel
AU  - Rubio Gomez MI
FAU - Perez Gonzalez, Alicia
AU  - Perez Gonzalez A
FAU - Sagredo Rodriguez, Ana
AU  - Sagredo Rodriguez A
FAU - Ruiz Antunez, Sol
AU  - Ruiz Antunez S
FAU - Timon Jimenez, Marcos
AU  - Timon Jimenez M
FAU - Frutos Cabanillas, Gloria
AU  - Frutos Cabanillas G
LA  - spa
PT  - English Abstract
PT  - Journal Article
TT  - Vacunas antipoliomieliticas, erradicacion y posterradicacion.
PL  - Spain
TA  - Rev Esp Salud Publica
JT  - Revista espanola de salud publica
JID - 9600212
RN  - 0 (Poliovirus Vaccine, Inactivated)
RN  - 0 (Poliovirus Vaccine, Oral)
SB  - IM
MH  - Child
MH  - Child, Preschool
MH  - Disease Eradication/*methods/organization & administration
MH  - Humans
MH  - Immunization Programs/organization & administration
MH  - Poliomyelitis/epidemiology/*prevention & control/transmission/virology
MH  - Poliovirus Vaccine, Inactivated/*administration & dosage/immunology
MH  - Poliovirus Vaccine, Oral/*administration & dosage/adverse effects/immunology
MH  - Spain/epidemiology
MH  - United States/epidemiology
MH  - Vaccination
MH  - World Health
EDAT- 2013/12/11 06:00
MHDA- 2014/03/22 06:00
CRDT- 2013/12/11 06:00
AID - S1135-57272013000500008 [pii]
AID - 10.4321/S1135-57272013000500008 [doi]
PST - ppublish
SO  - Rev Esp Salud Publica. 2013 Sep-Oct;87(5):497-505. doi:
      10.4321/S1135-57272013000500008.

PMID- 24322285
OWN - NLM
STAT- MEDLINE
DA  - 20131210
DCOM- 20140321
IS  - 1135-5727 (Print)
IS  - 1135-5727 (Linking)
VI  - 87
IP  - 5
DP  - 2013 Sep-Oct
TI  - [Current phase of control of epidemiological surveillance of poliomyelitis in
      Spain].
PG  - 481-96
LID - 10.4321/S1135-57272013000500007 [doi]
LID - S1135-57272013000500007 [pii]
AB  - In Spain, the last case of indigenous wild virus poliomyelitis occurred in 1988. 
      Since then cases detected by the surveillance system are either imported cases,
      cases associated with vaccine or OPV derivatives (VDPV). The Plan of Action
      required for Certificate of Achievement of polio eradication began in 1997. The
      activities were agreed with the regions and approved by the Inter-territorial
      Council of Health. The plan integrates epidemiological surveillance and
      laboratory activities: - Implement an effective surveillance system acute flaccid
      paralysis (AFP) in children under 15 years - Achieve and maintain high
      immunization coverage (95% in the primary series in children under 2 years old). 
      - Environmental monitoring through surveillance of enteroviruses. In the
      implementation of the Plan in Spain have remained high vaccination coverage and
      concern to avoid susceptible bags in vulnerable populations. Surveillance System 
      Acute Flaccid Paralysis in children under 15 years has been consistently
      evaluated by the quality indicators related to the sensitivity, timeliness (in
      reporting and sampling) and the indicators for epidemiological research and
      laboratory. The challenges of polio surveillance are introducing cases: imported 
      polio caused by wild poliovirus, vaccine-derived poliovirus (VDPV) or poliovirus 
      vaccine. Therefore, all activities should continue until a polio-free world.
FAU - Tello Anchuela, Odorina
AU  - Tello Anchuela O
AD  - Centro Nacional de Epidemiologia, Instituto de Salud Carlos III, Ministerio de
      Economia y Competitividad, Madrid, Espana.
LA  - spa
PT  - English Abstract
PT  - Journal Article
TT  - Fase actual de control de la vigilancia epidemiologica de la poliomielitis en
      Espana.
PL  - Spain
TA  - Rev Esp Salud Publica
JT  - Revista espanola de salud publica
JID - 9600212
RN  - 0 (Poliovirus Vaccine, Inactivated)
RN  - 0 (Poliovirus Vaccine, Oral)
SB  - IM
MH  - Adolescent
MH  - Child
MH  - Child, Preschool
MH  - Disease Eradication/*methods/organization & administration
MH  - Humans
MH  - Laboratories
MH  - Male
MH  - Poliomyelitis/epidemiology/*prevention & control/virology
MH  - Poliovirus/immunology
MH  - Poliovirus Vaccine, Inactivated/administration & dosage
MH  - Poliovirus Vaccine, Oral/administration & dosage
MH  - *Public Health Surveillance
MH  - Spain/epidemiology
MH  - Vaccination
EDAT- 2013/12/11 06:00
MHDA- 2014/03/22 06:00
CRDT- 2013/12/11 06:00
AID - S1135-57272013000500007 [pii]
AID - 10.4321/S1135-57272013000500007 [doi]
PST - ppublish
SO  - Rev Esp Salud Publica. 2013 Sep-Oct;87(5):481-96. doi:
      10.4321/S1135-57272013000500007.

PMID- 24322284
OWN - NLM
STAT- MEDLINE
DA  - 20131210
DCOM- 20140321
IS  - 1135-5727 (Print)
IS  - 1135-5727 (Linking)
VI  - 87
IP  - 5
DP  - 2013 Sep-Oct
TI  - [Role of the National Poliovirus Laboratory for the Program of eradication and
      poliomyelitis surveillance].
PG  - 471-9
LID - 10.4321/S1135-57272013000500006 [doi]
LID - S1135-57272013000500006 [pii]
AB  - The Spanish acute flaccid paralysis surveillance network is coordinated by the
      National Poliovirus Laboratory (NPL), which, since 1998, carries out polioviruses
      (PV) and other enteroviruses detected characterization by cell culture and
      molecular techniques. A total of 110,725 (70046+40679) samples were studied
      between 1998-2012 and enteroviruses were detected in 8% of these. Among these
      enteroviruses 241 PV were characterized as PV Sabin-like, except samples belong
      to an imported poliomyelitis case, all of which were characterised as vaccine
      derived PV type 2. The NPL has carried out the serotyping and the intratypic
      differentiation of all the isolated PV in Spain of any syndrome. It is shown that
      wild PV has not circulated in our country during the 15 years studied and that
      has led to the signing of the Act of the "eradication of poliomyelitis in Spain" 
      by WHO in 2001, and the /"certification of the eradication of wild PV free for
      European countries" on 21 June 2002. Currently only 3 countries have endemic
      transmission of wild PV (Pakistan, Afghanistan and Nigeria). Until a complete
      worldwide eradication, was achieved, Spain will actively continue to participate 
      in the maintenance of the poliomyelitis eradication infrastructure by monitoring 
      and vaccination as well as the wild PV containment plan to avoid the spread of
      wild PV.
FAU - Trallero, Gloria
AU  - Trallero G
AD  - Laboratorio Nacional de Poliovirus, Centro Nacional de Microbiologia, Instituto
      de Salud Carlos III, Madrid, Espana.
FAU - Cabrerizo, Maria
AU  - Cabrerizo M
FAU - Avellon, Ana
AU  - Avellon A
CN  - Red de Laboratorios de Vigilancia de Paralisis Flacida Aguda
LA  - spa
PT  - English Abstract
PT  - Journal Article
TT  - Papel del Laboratorio Nacional de Poliovirus en el Programa de erradicacion y
      vigilancia de la poliomielitis.
PL  - Spain
TA  - Rev Esp Salud Publica
JT  - Revista espanola de salud publica
JID - 9600212
SB  - IM
MH  - Disease Eradication/*methods
MH  - Europe
MH  - Humans
MH  - Laboratories/*statistics & numerical data
MH  - Poliomyelitis/epidemiology/*prevention & control/virology
MH  - *Poliovirus/classification/isolation & purification
MH  - *Public Health Surveillance
MH  - Spain/epidemiology
MH  - Vaccination
EDAT- 2013/12/11 06:00
MHDA- 2014/03/22 06:00
CRDT- 2013/12/11 06:00
AID - S1135-57272013000500006 [pii]
AID - 10.4321/S1135-57272013000500006 [doi]
PST - ppublish
SO  - Rev Esp Salud Publica. 2013 Sep-Oct;87(5):471-9. doi:
      10.4321/S1135-57272013000500006.

PMID- 24322283
OWN - NLM
STAT- MEDLINE
DA  - 20131210
DCOM- 20140321
IS  - 1135-5727 (Print)
IS  - 1135-5727 (Linking)
VI  - 87
IP  - 5
DP  - 2013 Sep-Oct
TI  - [Last phase: eradication].
PG  - 461-9
LID - 10.4321/S1135-57272013000500005 [doi]
LID - S1135-57272013000500005 [pii]
AB  - This article presents what is considered the last phase of the eradication of
      polio in Spain, which took 25 years during the period 1963-1988, in the wake of
      the sharp decline that occurred in the incidence of the disease by introducing
      Sabin attenuated vaccine in 1963. This should have led to the disappearance of
      the disease in a short period of time, although it was not due to decreased
      vaccination and epidemiological surveillance until 1976. The last indigenous case
      was in 1988. In 1982 Rafael Najera assumed the leadership of the National Center 
      of Microbiology, Virology and Immunology Health, the first goal of his team was
      the eradication of polio from our country, introducing the criteria of WHO
      classification and characterization studies of intertipica virus isolates.
FAU - Najera Morrondo, Rafael
AU  - Najera Morrondo R
LA  - spa
PT  - Addresses
PT  - English Abstract
PT  - Historical Article
PT  - Portraits
TT  - La ultima fase: la eliminacion.
PL  - Spain
TA  - Rev Esp Salud Publica
JT  - Revista espanola de salud publica
JID - 9600212
RN  - 0 (Poliovirus Vaccine, Oral)
SB  - IM
MH  - Disease Eradication/*methods
MH  - History, 20th Century
MH  - History, 21st Century
MH  - Humans
MH  - Immunization Programs/*history/organization & administration
MH  - Incidence
MH  - Poliomyelitis/epidemiology/*history/prevention & control
MH  - Poliovirus Vaccine, Oral/administration & dosage/*history
MH  - Spain/epidemiology
MH  - Vaccination/history/utilization
EDAT- 2013/12/11 06:00
MHDA- 2014/03/22 06:00
CRDT- 2013/12/11 06:00
AID - S1135-57272013000500005 [pii]
AID - 10.4321/S1135-57272013000500005 [doi]
PST - ppublish
SO  - Rev Esp Salud Publica. 2013 Sep-Oct;87(5):461-9. doi:
      10.4321/S1135-57272013000500005.

PMID- 24322282
OWN - NLM
STAT- MEDLINE
DA  - 20131210
DCOM- 20140321
IS  - 1135-5727 (Print)
IS  - 1135-5727 (Linking)
VI  - 87
IP  - 5
DP  - 2013 Sep-Oct
TI  - [Gestation and conduct of the First National Campaign of oral polio vaccination
      in Spain].
PG  - 455-60
LID - 10.4321/S1135-57272013000500004 [doi]
LID - S1135-57272013000500004 [pii]
AB  - This paper presents the intervention of Dr Luis Valenciano Clavel in the act that
      was held on July 2, 2013 under the title Celebrating the 50th anniversary of the 
      establishment of poliovirus vaccination campaigns in Spain. (Tribute to Dr D
      Florencio Perez Gallardo), in Ernest Lluch Hall of the Ministry of Health, Social
      Services and Equality. Dr Luis Valenciano Clavel describes his experience and
      direct participation, along with Florencio Perez Gallardo, during the first oral 
      polio vaccination campaign in Spain, after returning from his stay in health
      centers of Germany and assuming the leadership of the Polio Diagnostic Laboratory
      of theNational School of Public Health. The success of the polio vaccination
      campaign, it gave rise to the current National Center of Virology, pivot of the
      current Institute of Health Carlos III.
FAU - Valenciano Clavel, Luis
AU  - Valenciano Clavel L
LA  - spa
PT  - Addresses
PT  - English Abstract
PT  - Historical Article
TT  - Gestacion y realizacion de la Primera Campana Nacional de vacunacion
      antipoliomielitica oral en Espana.
PL  - Spain
TA  - Rev Esp Salud Publica
JT  - Revista espanola de salud publica
JID - 9600212
RN  - 0 (Poliovirus Vaccine, Inactivated)
RN  - 0 (Poliovirus Vaccine, Oral)
SB  - IM
MH  - History, 20th Century
MH  - Humans
MH  - Immunization Programs/*history/organization & administration
MH  - Pilot Projects
MH  - Poliomyelitis/*history/prevention & control
MH  - Poliovirus Vaccine, Inactivated/*history/supply & distribution
MH  - Poliovirus Vaccine, Oral/*history/supply & distribution
MH  - Public Health/history
MH  - Spain
MH  - Vaccination/history
EDAT- 2013/12/11 06:00
MHDA- 2014/03/22 06:00
CRDT- 2013/12/11 06:00
AID - S1135-57272013000500004 [pii]
AID - 10.4321/S1135-57272013000500004 [doi]
PST - ppublish
SO  - Rev Esp Salud Publica. 2013 Sep-Oct;87(5):455-60. doi:
      10.4321/S1135-57272013000500004.

PMID- 24322281
OWN - NLM
STAT- MEDLINE
DA  - 20131210
DCOM- 20140321
IS  - 1135-5727 (Print)
IS  - 1135-5727 (Linking)
VI  - 87
IP  - 5
DP  - 2013 Sep-Oct
TI  - [Poliovirus immunology: vaccines, problems for the prevention/eradication and
      future interventions].
PG  - 443-54
LID - 10.4321/S1135-57272013000500003 [doi]
LID - S1135-57272013000500003 [pii]
AB  - Polio is a contagious disease that is caused by the poliovirus, an enterovirus in
      the family Picornaviridae. The virus enters through the oral mucosa and
      multiplies in epithelial cells of both the oropharynx as the gastrointestinal
      tract, releasing virus in oropharyngeal secretions and through the stool. The
      mode of transmission is fecal-oral and/or oral-oral. The virus preferentially
      infects children under 5 years. Most infections are asymptomatic and
      self-limiting gastrointestinal tract. Eventually it spreads to the central
      nervous system and affects the anterior horn motor neurons of the spinal cord
      causing paralysis and even death. We will describe host-virus interaction and the
      natural history of infection which depends on many factors, including the type of
      viral inoculum (serotypes VP1, 2 and 3) and host factors, such as nutritional
      status, concurrent infections and the ability to induce protective immune
      responses, such as, humoral anti-viral antibody responses with neutralizing
      antibodies, mucosal immunity and systemic adaptative immune responses. We will
      discuss the relevant aspects of the immuno-pathogenesis of the infection by
      poliovirus and the problems related to the host-virus interactions in the
      subjects vaccinated, with the latest advances in the strategies to develop
      optimal protection with the different poliovirus vaccines that could allow the
      development of a more effective immunization with induction of the effect or
      mechanisms that would prevent development of the disease, transmission of the
      virus, out-breaks and eventually the poliovirus eradication.
FAU - Fernandez-Cruz Perez, Eduardo
AU  - Fernandez-Cruz Perez E
AD  - Servicio de Inmunologia Clinica, Hospital General Universitario Gregorio Maranon,
      Madrid, Espana.
FAU - Rodriguez-Sainz, Carmen
AU  - Rodriguez-Sainz C
LA  - spa
PT  - English Abstract
PT  - Journal Article
TT  - Inmunologia de la poliomielitis: vacunas, problemas para la
      prevencion/erradicacion e intervenciones de futuro.
PL  - Spain
TA  - Rev Esp Salud Publica
JT  - Revista espanola de salud publica
JID - 9600212
RN  - 0 (Antibodies, Viral)
RN  - 0 (Poliovirus Vaccine, Inactivated)
RN  - 0 (Poliovirus Vaccine, Oral)
SB  - IM
MH  - Antibodies, Viral/immunology
MH  - Asymptomatic Infections
MH  - Child
MH  - Child, Preschool
MH  - Disease Eradication
MH  - Forecasting
MH  - Humans
MH  - Immunity, Mucosal/immunology
MH  - Infant
MH  - Poliomyelitis/*immunology/prevention & control/transmission/virology
MH  - Poliovirus/*immunology/physiology
MH  - Poliovirus Vaccine, Inactivated/adverse effects/immunology
MH  - Poliovirus Vaccine, Oral/adverse effects/*immunology
MH  - Vaccination
MH  - Virus Internalization
EDAT- 2013/12/11 06:00
MHDA- 2014/03/22 06:00
CRDT- 2013/12/11 06:00
AID - S1135-57272013000500003 [pii]
AID - 10.4321/S1135-57272013000500003 [doi]
PST - ppublish
SO  - Rev Esp Salud Publica. 2013 Sep-Oct;87(5):443-54. doi:
      10.4321/S1135-57272013000500003.

PMID- 24322280
OWN - NLM
STAT- MEDLINE
DA  - 20131210
DCOM- 20140321
IS  - 1135-5727 (Print)
IS  - 1135-5727 (Linking)
VI  - 87
IP  - 5
DP  - 2013 Sep-Oct
TI  - [Epidemiological studies on the poliomyelitis in Spain before the vaccination].
PG  - 429-41
LID - 10.4321/S1135-57272013000500002 [doi]
LID - S1135-57272013000500002 [pii]
AB  - The eradication of polio in Spain is one of the most important health milestones 
      of the twentieth century, not only for public health but also for the effect it
      had on scientific knowledge in our country, in the medical field. Knowledge of
      international literature by our epidemiologists and virologists, was important,
      as reflected in the studies of outbreaks, virological studies and clinical
      studies. For public health represented, throughout the twentieth century, an
      effort geared to make decisions based on scientific knowledge. For epidemiology
      represented the application of new ways of working and, therefore, its
      modernization.
FAU - Martinez Navarro, J Ferran
AU  - Martinez Navarro JF
AD  - Escuela Nacional de Sanidad, Instituto de Salud Carlos III, Madrid, Espana.
LA  - spa
PT  - English Abstract
PT  - Historical Article
PT  - Journal Article
TT  - Los estudios epidemiologicos sobre la poliomielitis en Espana antes de la
      vacunacion.
PL  - Spain
TA  - Rev Esp Salud Publica
JT  - Revista espanola de salud publica
JID - 9600212
SB  - IM
MH  - Child, Preschool
MH  - *Disease Outbreaks/history/prevention & control
MH  - Epidemiologic Studies
MH  - History, 18th Century
MH  - History, 19th Century
MH  - History, 20th Century
MH  - Humans
MH  - Infant
MH  - Poliomyelitis/*epidemiology/history/prevention & control
MH  - Public Health/history
MH  - Spain/epidemiology
MH  - Vaccination/history
EDAT- 2013/12/11 06:00
MHDA- 2014/03/22 06:00
CRDT- 2013/12/11 06:00
AID - S1135-57272013000500002 [pii]
AID - 10.4321/S1135-57272013000500002 [doi]
PST - ppublish
SO  - Rev Esp Salud Publica. 2013 Sep-Oct;87(5):429-41. doi:
      10.4321/S1135-57272013000500002.

PMID- 24322279
OWN - NLM
STAT- MEDLINE
DA  - 20131210
DCOM- 20140321
IS  - 1135-5727 (Print)
IS  - 1135-5727 (Linking)
VI  - 87
IP  - 5
DP  - 2013 Sep-Oct
TI  - [50th anniversary of the establishment of poliomyelitis vaccination campaigns in 
      Spain].
PG  - 427-8
LID - 10.4321/S1135-57272013000500001 [doi]
LID - S1135-57272013000500001 [pii]
FAU - Farjas, Pilar
AU  - Farjas P
AD  - Secretaria General de Sanidad y Consumo, Ministerio de Sanidad, Servicios
      Sociales e Igualdad, Madrid, Espana.
LA  - spa
PT  - Editorial
PT  - Historical Article
TT  - 50 degrees aniversario de la instauracion de las campanas de la vacunacion
      antipoliomielitica en Espana.
PL  - Spain
TA  - Rev Esp Salud Publica
JT  - Revista espanola de salud publica
JID - 9600212
RN  - 0 (Poliovirus Vaccine, Inactivated)
RN  - 0 (Poliovirus Vaccine, Oral)
SB  - IM
MH  - Anniversaries and Special Events
MH  - History, 20th Century
MH  - Humans
MH  - Poliomyelitis/*history/prevention & control
MH  - Poliovirus Vaccine, Inactivated/history
MH  - Poliovirus Vaccine, Oral/history
MH  - Spain
MH  - Vaccination/*history
EDAT- 2013/12/11 06:00
MHDA- 2014/03/22 06:00
CRDT- 2013/12/11 06:00
AID - S1135-57272013000500001 [pii]
AID - 10.4321/S1135-57272013000500001 [doi]
PST - ppublish
SO  - Rev Esp Salud Publica. 2013 Sep-Oct;87(5):427-8. doi:
      10.4321/S1135-57272013000500001.

PMID- 24319789
OWN - NLM
STAT- MEDLINE
DA  - 20131209
DCOM- 20131212
IS  - 0049-8114 (Print)
IS  - 0049-8114 (Linking)
VI  - 88
IP  - 47
DP  - 2013 Nov 22
TI  - Progress towards poliomyelitis eradication in Pakistan, January 2012- September
      2013.
PG  - 501-8
LA  - eng
LA  - fre
PT  - Journal Article
PL  - Switzerland
TA  - Wkly Epidemiol Rec
JT  - Releve epidemiologique hebdomadaire / Section d'hygiene du Secretariat de la
      Societe des Nations = Weekly epidemiological record / Health Section of the
      Secretariat of the League of Nations
JID - 0240017
RN  - 0 (Poliovirus Vaccine, Oral)
SB  - IM
MH  - Child, Preschool
MH  - *Disease Eradication
MH  - Humans
MH  - Incidence
MH  - Infant
MH  - Muscle Hypotonia/epidemiology/prevention & control
MH  - Pakistan/epidemiology
MH  - Paraplegia/epidemiology/prevention & control
MH  - Poliomyelitis/epidemiology/*prevention & control
MH  - Poliovirus Vaccine, Oral/therapeutic use
MH  - Population Surveillance
EDAT- 2013/12/11 06:00
MHDA- 2013/12/18 06:00
CRDT- 2013/12/11 06:00
PST - ppublish
SO  - Wkly Epidemiol Rec. 2013 Nov 22;88(47):501-8.

PMID- 24315968
OWN - NLM
STAT- In-Process
DA  - 20140526
IS  - 1096-1194 (Electronic)
IS  - 0890-8508 (Linking)
VI  - 28
IP  - 4
DP  - 2014 Aug
TI  - PCR assays for the identification of rare recombination types from VP1 to 3D
      genomic region of vaccine derived poliovirus strains.
PG  - 107-12
LID - 10.1016/j.mcp.2013.10.004 [doi]
LID - S0890-8508(13)00065-0 [pii]
AB  - Poliomyelitis has been effectively controlled by the use of inactivated
      poliovirus vaccine (IPV) or trivalent live attenuated oral poliovirus vaccine
      (OPV). Since 1964, the use of OPV in mass vaccinations has resulted in drastic
      reductions of the number of poliomyelitis cases caused by wild-type polioviruses.
      However, the characterization of OPV derivatives with increased neurovirulence,
      constituted a real problem with respect to OPV safety. Mutations at attenuating
      sites of the genome and recombination events between Sabin strains of the
      trivalent OPV vaccine have been correlated with the loss of the attenuated
      phenotype of OPV strains and the acquisition of traits characteristic of wild
      polioviruses. In consequence, early detection and characterization of recombinant
      evolved derivatives of vaccine strains is highly important. In this report, ten
      PCR assays are described which allow for the identification of rare recombination
      events located in VP1, 2A, 2C, 3A, 3C and 3D genomic regions and predominant
      recombination events located in 2C and 3D genomic regions of OPV derivatives.
      These assays could be readily implemented in diagnostics laboratories lacking
      sequencing facilities as a first approach for the early detection and
      characterization of recombinant OPV derivatives.
CI  - Copyright (c) 2013 Elsevier Ltd. All rights reserved.
FAU - Dimitriou, T G
AU  - Dimitriou TG
AD  - University of Thessaly, School of Health Sciences, Department of Biochemistry &
      Biotechnology, Microbiology-Virology Laboratory, Larissa, Greece.
FAU - Pliaka, V
AU  - Pliaka V
AD  - University of Thessaly, School of Health Sciences, Department of Biochemistry &
      Biotechnology, Microbiology-Virology Laboratory, Larissa, Greece.
FAU - Kyriakopoulou, Z
AU  - Kyriakopoulou Z
AD  - University of Thessaly, School of Health Sciences, Department of Biochemistry &
      Biotechnology, Microbiology-Virology Laboratory, Larissa, Greece.
FAU - Ruether, I G A
AU  - Ruether IG
AD  - University of Thessaly, School of Health Sciences, Department of Biochemistry &
      Biotechnology, Microbiology-Virology Laboratory, Larissa, Greece.
FAU - Tsakogiannis, D
AU  - Tsakogiannis D
AD  - University of Thessaly, School of Health Sciences, Department of Biochemistry &
      Biotechnology, Microbiology-Virology Laboratory, Larissa, Greece.
FAU - Fountoucidou, P
AU  - Fountoucidou P
AD  - University of Thessaly, School of Health Sciences, Department of Biochemistry &
      Biotechnology, Microbiology-Virology Laboratory, Larissa, Greece.
FAU - Gartzonika, C
AU  - Gartzonika C
AD  - University of Ioannina, Medical School, Department of Microbiology, Ioannina,
      Greece.
FAU - Levidiotou-Stefanou, S
AU  - Levidiotou-Stefanou S
AD  - University of Ioannina, Medical School, Department of Microbiology, Ioannina,
      Greece.
FAU - Markoulatos, P
AU  - Markoulatos P
AD  - University of Thessaly, School of Health Sciences, Department of Biochemistry &
      Biotechnology, Microbiology-Virology Laboratory, Larissa, Greece. Electronic
      address: markoulatos@bio.uth.gr.
LA  - eng
PT  - Journal Article
PT  - Research Support, Non-U.S. Gov't
DEP - 20131204
PL  - England
TA  - Mol Cell Probes
JT  - Molecular and cellular probes
JID - 8709751
SB  - IM
OTO - NOTNLM
OT  - Characterization of recombination types
OT  - OPV derivatives
OT  - PCR detection
OT  - Rare recombinants
EDAT- 2013/12/10 06:00
MHDA- 2013/12/10 06:00
CRDT- 2013/12/10 06:00
PHST- 2013/05/17 [received]
PHST- 2013/10/01 [revised]
PHST- 2013/10/02 [accepted]
PHST- 2013/12/04 [aheadofprint]
AID - S0890-8508(13)00065-0 [pii]
AID - 10.1016/j.mcp.2013.10.004 [doi]
PST - ppublish
SO  - Mol Cell Probes. 2014 Aug;28(4):107-12. doi: 10.1016/j.mcp.2013.10.004. Epub 2013
      Dec 4.

PMID- 24315884
OWN - NLM
STAT- MEDLINE
DA  - 20140109
DCOM- 20140805
IS  - 1873-2518 (Electronic)
IS  - 0264-410X (Linking)
VI  - 32
IP  - 4
DP  - 2014 Jan 16
TI  - Routine childhood vaccination programme coverage, El Salvador, 2011-In search of 
      timeliness.
PG  - 437-44
LID - 10.1016/j.vaccine.2013.11.072 [doi]
LID - S0264-410X(13)01661-7 [pii]
AB  - While assessing immunization programmes, not only vaccination coverage is
      important, but also timely receipt of vaccines. We estimated both vaccination
      coverage and timeliness, as well as reasons for non-vaccination, and identified
      predictors of delayed or missed vaccination, for vaccines of the first two years 
      of age, in El Salvador. We conducted a cluster survey among children aged 23-59
      months. Caregivers were interviewed about the child immunization status and their
      attitudes towards immunization. Vaccination dates were obtained from children
      immunization cards at home or at health facilities. We referred to the 2006
      vaccination schedule for children below two years: one dose of BCG (Bacillus
      Calmette-Guerin) at birth; rotavirus at two and four months; three doses of
      pentavalent - DTP (diphtheria-tetanus-pertussis), hepatitis B, and Haemophilus
      influenzae type b (Hib) - and of oral poliomyelitis vaccine (polio) at two, four,
      and six months; first MMR (measles-mumps-rubella) at 12 months; and first
      boosters of DTP and OPV at 18 months. Timeliness was assessed with Kaplan-Meier
      analysis; Cox and logistic regression were used to identify predictors of
      vaccination. We surveyed 2550 children. Coverage was highest for BCG (991%; 95%
      CI: 98.8-99.5) and lowest for rotavirus, especially second dose (86.3%; 95% CI:
      84.2-88.4). The first doses of MMR and DTP had 991% (95% CI: 98.5-99.6) and 977% 
      (95% CI: 970-985), respectively. Overall coverage was 837% (95% CI: 81.4-86.0);
      96.4% (95% CI: 95.4-97.5), excluding rotavirus. However, only 26.7% (95% CI:
      24.7-28.8) were vaccinated within the age interval recommended by the Expanded
      Programme on Immunization. Being employed and using the bus for transport to the 
      health facility were associated with age-inappropriate vaccinations; while living
      in households with only two residents and in the "Paracentral", "Occidental", and
      "Oriental" regions was associated with age-appropriate vaccinations. Vaccination 
      coverage was high in El Salvador, but general timeliness and rotavirus uptake
      could be improved.
CI  - Copyright (c) 2013 Elsevier Ltd. All rights reserved.
FAU - Suarez-Castaneda, Eduardo
AU  - Suarez-Castaneda E
AD  - Ministry of Health, El Salvador.
FAU - Pezzoli, Lorenzo
AU  - Pezzoli L
AD  - Consultant for the Pan American Health Organization, London, UK. Electronic
      address: pezz@libero.it.
FAU - Elas, Miguel
AU  - Elas M
AD  - Ministry of Health, El Salvador.
FAU - Baltrons, Rafael
AU  - Baltrons R
AD  - Pan American Health Organization, El Salvador.
FAU - Crespin-Elias, Elner Osmin
AU  - Crespin-Elias EO
AD  - Francisco Gavidia University, El Salvador.
FAU - Pleitez, Oscar A Rivera
AU  - Pleitez OA
AD  - Francisco Gavidia University, El Salvador.
FAU - de Campos, Maria Isabel Quintanilla
AU  - de Campos MI
AD  - Francisco Gavidia University, El Salvador.
FAU - Danovaro-Holliday, M Carolina
AU  - Danovaro-Holliday MC
AD  - Pan American Health Organization, Washington, DC, USA.
LA  - eng
PT  - Journal Article
DEP - 20131204
PL  - Netherlands
TA  - Vaccine
JT  - Vaccine
JID - 8406899
RN  - 0 (Rotavirus Vaccines)
RN  - 0 (Vaccines)
SB  - IM
MH  - Child, Preschool
MH  - El Salvador
MH  - Female
MH  - Humans
MH  - Immunization Programs/*statistics & numerical data
MH  - *Immunization Schedule
MH  - Infant
MH  - Male
MH  - Rotavirus Vaccines/administration & dosage
MH  - Vaccination/*statistics & numerical data
MH  - Vaccines/administration & dosage
OTO - NOTNLM
OT  - Coverage
OT  - El Salvador
OT  - Immunization
OT  - Predictors
OT  - Routine vaccination
OT  - Timeliness
EDAT- 2013/12/10 06:00
MHDA- 2014/08/06 06:00
CRDT- 2013/12/10 06:00
PHST- 2013/05/17 [received]
PHST- 2013/10/09 [revised]
PHST- 2013/11/21 [accepted]
PHST- 2013/12/04 [aheadofprint]
AID - S0264-410X(13)01661-7 [pii]
AID - 10.1016/j.vaccine.2013.11.072 [doi]
PST - ppublish
SO  - Vaccine. 2014 Jan 16;32(4):437-44. doi: 10.1016/j.vaccine.2013.11.072. Epub 2013 
      Dec 4.

PMID- 24314810
OWN - NLM
STAT- MEDLINE
DA  - 20131209
DCOM- 20140204
IS  - 1557-8194 (Electronic)
IS  - 0011-5029 (Linking)
VI  - 59
IP  - 12
DP  - 2013 Dec
TI  - Polio.
PG  - 445-7
LID - 10.1016/j.disamonth.2013.10.010 [doi]
LID - S0011-5029(13)00183-1 [pii]
FAU - McFee, Robin B
AU  - McFee RB
LA  - eng
PT  - Journal Article
PL  - United States
TA  - Dis Mon
JT  - Disease-a-month : DM
JID - 0370657
RN  - 0 (Poliovirus Vaccine, Inactivated)
RN  - 0 (Poliovirus Vaccine, Oral)
SB  - AIM
SB  - IM
MH  - Adult
MH  - Child, Preschool
MH  - Diagnosis, Differential
MH  - Disease Eradication
MH  - Disease Reservoirs/virology
MH  - Humans
MH  - *Mass Vaccination/methods/organization & administration
MH  - *Muscle Weakness/diagnosis/etiology
MH  - *Poliomyelitis/epidemiology/etiology/physiopathology/prevention & control
MH  - *Poliovirus/drug effects/immunology
MH  - Poliovirus Vaccine, Inactivated/therapeutic use
MH  - Poliovirus Vaccine, Oral/therapeutic use
MH  - World Health
EDAT- 2013/12/10 06:00
MHDA- 2014/02/05 06:00
CRDT- 2013/12/10 06:00
AID - S0011-5029(13)00183-1 [pii]
AID - 10.1016/j.disamonth.2013.10.010 [doi]
PST - ppublish
SO  - Dis Mon. 2013 Dec;59(12):445-7. doi: 10.1016/j.disamonth.2013.10.010.

PMID- 24308581
OWN - NLM
STAT- In-Process
DA  - 20140116
IS  - 1744-8395 (Electronic)
IS  - 1476-0584 (Linking)
VI  - 13
IP  - 2
DP  - 2014 Feb
TI  - National choices related to inactivated poliovirus vaccine, innovation and the
      endgame of global polio eradication.
PG  - 221-34
LID - 10.1586/14760584.2014.864563 [doi]
AB  - Achieving the goal of a world free of poliomyelitis still requires significant
      effort. Although polio immunization represents a mature area, the polio endgame
      will require new tools and strategies, particularly as national and global health
      leaders coordinate the cessation of all three serotypes of oral poliovirus
      vaccine and increasingly adopt inactivated poliovirus vaccine (IPV). Poliovirus
      epidemiology and the global options for managing polioviruses continue to evolve,
      along with our understanding and appreciation of the resources needed and the
      risks that require management. Based on insights from modeling, we offer some
      perspective on the current status of plans and opportunities to achieve and
      maintain a world free of wild polioviruses and to successfully implement oral
      poliovirus vaccine cessation. IPV costs and potential wastage will represent an
      important consideration for national policy makers. Innovations may reduce future
      IPV costs, but the world urgently needs lower-cost IPV options.
FAU - Thompson, Kimberly M
AU  - Thompson KM
AD  - Kid Risk, Inc., 10524 Moss Park Rd., Ste. 204-364, Orlando, FL 32832, USA.
FAU - Duintjer Tebbens, Radboud J
AU  - Duintjer Tebbens RJ
LA  - eng
PT  - Journal Article
PT  - Research Support, Non-U.S. Gov't
DEP - 20131204
PL  - England
TA  - Expert Rev Vaccines
JT  - Expert review of vaccines
JID - 101155475
SB  - IM
EDAT- 2013/12/07 06:00
MHDA- 2013/12/07 06:00
CRDT- 2013/12/07 06:00
PHST- 2013/12/04 [aheadofprint]
AID - 10.1586/14760584.2014.864563 [doi]
PST - ppublish
SO  - Expert Rev Vaccines. 2014 Feb;13(2):221-34. doi: 10.1586/14760584.2014.864563.
      Epub 2013 Dec 4.

PMID- 24308145
OWN - NLM
STAT- MEDLINE
DA  - 20131206
DCOM- 20140114
IS  - 1660-9379 (Print)
IS  - 1660-9379 (Linking)
VI  - 9
IP  - 405
DP  - 2013 Nov 6
TI  - [Poliomyelitis: eradication questioned].
PG  - 2066-7
FAU - Nau, Jean-Yves
AU  - Nau JY
AD  - jeanyves.nau@gmail.com
LA  - fre
PT  - Journal Article
TT  - Poliomyelite: l'eradication remise en question.
PL  - Switzerland
TA  - Rev Med Suisse
JT  - Revue medicale suisse
JID - 101219148
RN  - 0 (Poliovirus Vaccines)
SB  - IM
MH  - *Disease Eradication
MH  - Humans
MH  - Poliomyelitis/epidemiology/*prevention & control
MH  - Poliovirus Vaccines/*administration & dosage
EDAT- 2013/12/07 06:00
MHDA- 2014/01/15 06:00
CRDT- 2013/12/07 06:00
PST - ppublish
SO  - Rev Med Suisse. 2013 Nov 6;9(405):2066-7.

PMID- 24305728
OWN - NLM
STAT- In-Process
DA  - 20140424
IS  - 1432-1076 (Electronic)
IS  - 0340-6199 (Linking)
VI  - 173
IP  - 5
DP  - 2014 May
TI  - Immunization status in children with inflammatory bowel disease.
PG  - 603-8
LID - 10.1007/s00431-013-2207-0 [doi]
AB  - Inflammatory bowel diseases have an increased risk of infections due to
      immunosuppressive therapies. To report the immunization status according to
      previous recommendations and the reasons explaining a delay, a questionnaire was 
      filled in by the pediatric gastroenterologist, concerning outpatients, in six
      tertiary centers and five local hospitals, in a study, from May to November 2011.
      One hundred and sixty-five questionnaires were collected, of which 106 Crohn's
      diseases, 41 ulcerative colitis, and 17 indeterminate colitis. Sex ratio was
      87:78 M/F. Median age was 14.4 years old (4.2-20.0). One hundred and nine
      patients (66 %) were receiving or had received an immunosuppressive therapy
      (azathioprine, infliximab, methotrexate, or prednisone). Vaccines were up to date
      according to the vaccine schedule of French recommendations in 24 % of cases and 
      according to the recommendations for inflammatory bowel disease in 4 % of cases. 
      Coverage by vaccine was the following: diphtheria-tetanus-poliomyelitis 87 %,
      hepatitis B 38 %, pneumococcus 32 %, and influenza 22 %. Immunization delay
      causes were as follows: absence of proposal 58 %, patient refusal 41 %, fear of
      side effects 33 %, and fear of disease activation 5 %. Therefore, immunization
      coverage is insufficient in children with inflammatory bowel disease, due to
      simple omission or to refusal. A collaboration with the attending physicians and 
      a targeted information are necessary.
FAU - Longuet, Romain
AU  - Longuet R
AD  - Department of Pediatrics, South Hospital, CHU Rennes, 16 Boulevard de Bulgarie,
      BP 90347, 35203, Rennes, Cedex, France, romain.longuet@chu-rennes.fr.
FAU - Willot, Stephanie
AU  - Willot S
FAU - Ginies, Jean-Louis
AU  - Ginies JL
FAU - Pelatan, Cecile
AU  - Pelatan C
FAU - Breton, Estelle
AU  - Breton E
FAU - Segura, Jean-Francois
AU  - Segura JF
FAU - Bridoux, Laure
AU  - Bridoux L
FAU - Le Henaff, Gaelle
AU  - Le Henaff G
FAU - Cagnard, Benoit
AU  - Cagnard B
FAU - Jobert, Agathe
AU  - Jobert A
FAU - Cardonna, Joel
AU  - Cardonna J
FAU - Grimal, Isabelle
AU  - Grimal I
FAU - Balencon, Martine
AU  - Balencon M
FAU - Darviot, Estelle
AU  - Darviot E
FAU - Delaperriere, Nadege
AU  - Delaperriere N
FAU - Caldari, Dominique
AU  - Caldari D
FAU - Piloquet, Hugues
AU  - Piloquet H
FAU - Dabadie, Alain
AU  - Dabadie A
LA  - eng
PT  - Journal Article
DEP - 20131205
PL  - Germany
TA  - Eur J Pediatr
JT  - European journal of pediatrics
JID - 7603873
SB  - IM
EDAT- 2013/12/07 06:00
MHDA- 2013/12/07 06:00
CRDT- 2013/12/06 06:00
PHST- 2013/09/11 [received]
PHST- 2013/10/24 [accepted]
PHST- 2013/12/05 [aheadofprint]
AID - 10.1007/s00431-013-2207-0 [doi]
PST - ppublish
SO  - Eur J Pediatr. 2014 May;173(5):603-8. doi: 10.1007/s00431-013-2207-0. Epub 2013
      Dec 5.

PMID- 24305001
OWN - NLM
STAT- MEDLINE
DA  - 20131205
DCOM- 20140514
IS  - 1681-7168 (Electronic)
IS  - 1022-386X (Linking)
VI  - 23
IP  - 12
DP  - 2013 Dec
TI  - Polio eradication in Pakistan: the real reason for our failure.
PG  - 907
LID - 12.2013/JCPSP.907907 [doi]
FAU - Riaz, Haris
AU  - Riaz H
AD  - Department of Medicine, Civil Hospital, Karachi.
FAU - Hussain, Syed Anas
AU  - Hussain SA
FAU - Riaz, Talha
AU  - Riaz T
LA  - eng
PT  - Letter
PL  - Pakistan
TA  - J Coll Physicians Surg Pak
JT  - Journal of the College of Physicians and Surgeons--Pakistan : JCPSP
JID - 9606447
RN  - 0 (Poliovirus Vaccines)
SB  - IM
MH  - Health Personnel
MH  - Homicide
MH  - Humans
MH  - *Mass Vaccination
MH  - Pakistan
MH  - Poliomyelitis/*prevention & control
MH  - Poliovirus Vaccines/administration & dosage
MH  - *Terrorism
EDAT- 2013/12/07 06:00
MHDA- 2014/05/16 06:00
CRDT- 2013/12/06 06:00
PHST- 2013/07/18 [received]
PHST- 2013/08/02 [accepted]
AID - 040579197 [pii]
AID - 12.2013/JCPSP.907907 [doi]
PST - ppublish
SO  - J Coll Physicians Surg Pak. 2013 Dec;23(12):907. doi: 12.2013/JCPSP.907907.

PMID- 24300591
OWN - NLM
STAT- MEDLINE
DA  - 20140109
DCOM- 20140805
IS  - 1873-2518 (Electronic)
IS  - 0264-410X (Linking)
VI  - 32
IP  - 4
DP  - 2014 Jan 16
TI  - Oral polio vaccine response in breast fed infants with malnutrition and diarrhea.
PG  - 478-82
LID - 10.1016/j.vaccine.2013.11.056 [doi]
LID - S0264-410X(13)01590-9 [pii]
AB  - Oral vaccines for polio (OPV) and rotavirus are less effective in children in the
      developing world. The reasons for this are not well understood. We tested for
      risk factors for poor response to OPV in infants from an urban slum of Dhaka,
      Bangladesh. Diminished serum neutralizing response to OPV, but not failure of
      intramuscularly administered vaccines, was associated with malnutrition,
      diarrhea, and shorter breastfeeding duration. Children with malnutrition (WAZ
      <-2) had significantly lower OPV 3 titers (p=0.029). Children who had 2 or more
      diarrhea episodes during the 1st months of life were more than twice as likely to
      experience OPV failure as those who had 1 diarrhea episode or no diarrhea
      (p=0.0245). In contrast, each additional month in exclusive breastfeeding was
      associated with an increase in OPV 3 titer by 0.41 (p=0.0072) and 0.16 (p=0.0065)
      at the 25th and 50th percentiles of OPV 3 titers respectively. These data are
      consistent with a defect in induction of immunity in the gut for OPV but not
      parenteral vaccines, a defect that may be amenable to intervention in part via
      promotion of exclusive breastfeeding.
CI  - Copyright (c) 2013 Elsevier Ltd. All rights reserved.
FAU - Haque, Rashidul
AU  - Haque R
AD  - International Centre for Diarrhoeal Disease Research, Dhaka, Bangladesh.
FAU - Snider, Cynthia
AU  - Snider C
AD  - University of Virginia, Charlottesville, Virginia, USA.
FAU - Liu, Yue
AU  - Liu Y
AD  - University of Virginia, Charlottesville, Virginia, USA.
FAU - Ma, Jennie Z
AU  - Ma JZ
AD  - University of Virginia, Charlottesville, Virginia, USA.
FAU - Liu, Lei
AU  - Liu L
AD  - Northwestern University, Chicago, IL, USA.
FAU - Nayak, Uma
AU  - Nayak U
AD  - University of Virginia, Charlottesville, Virginia, USA.
FAU - Mychaleckyj, Josyf C
AU  - Mychaleckyj JC
AD  - University of Virginia, Charlottesville, Virginia, USA.
FAU - Korpe, Poonum
AU  - Korpe P
AD  - University of Virginia, Charlottesville, Virginia, USA.
FAU - Mondal, Dinesh
AU  - Mondal D
AD  - International Centre for Diarrhoeal Disease Research, Dhaka, Bangladesh.
FAU - Kabir, Mamun
AU  - Kabir M
AD  - International Centre for Diarrhoeal Disease Research, Dhaka, Bangladesh.
FAU - Alam, Masud
AU  - Alam M
AD  - International Centre for Diarrhoeal Disease Research, Dhaka, Bangladesh.
FAU - Pallansch, Mark
AU  - Pallansch M
AD  - Centers for Disease Control and Prevention, Atlanta, Georgia, USA.
FAU - Oberste, M Steven
AU  - Oberste MS
AD  - Centers for Disease Control and Prevention, Atlanta, Georgia, USA.
FAU - Weldon, William
AU  - Weldon W
AD  - Centers for Disease Control and Prevention, Atlanta, Georgia, USA.
FAU - Kirkpatrick, Beth D
AU  - Kirkpatrick BD
AD  - University of Vermont College of Medicine, Burlington, Vermont, USA.
FAU - Petri, William A Jr
AU  - Petri WA Jr
AD  - University of Virginia, Charlottesville, Virginia, USA. Electronic address:
      wap3g@virginia.edu.
LA  - eng
GR  - AI-43596/AI/NIAID NIH HHS/United States
GR  - R01 AI043596/AI/NIAID NIH HHS/United States
PT  - Journal Article
PT  - Research Support, N.I.H., Extramural
PT  - Research Support, Non-U.S. Gov't
DEP - 20131202
PL  - Netherlands
TA  - Vaccine
JT  - Vaccine
JID - 8406899
RN  - 0 (Antibodies, Neutralizing)
RN  - 0 (Antibodies, Viral)
RN  - 0 (Poliovirus Vaccine, Oral)
SB  - IM
MH  - Antibodies, Neutralizing/blood
MH  - Antibodies, Viral/blood
MH  - Bangladesh/epidemiology
MH  - *Breast Feeding
MH  - Diarrhea/*epidemiology
MH  - Humans
MH  - Infant
MH  - Malnutrition/*epidemiology
MH  - Poliomyelitis/*prevention & control
MH  - Poliovirus Vaccine, Oral/*therapeutic use
EDAT- 2013/12/05 06:00
MHDA- 2014/08/06 06:00
CRDT- 2013/12/05 06:00
PHST- 2013/07/25 [received]
PHST- 2013/11/10 [revised]
PHST- 2013/11/15 [accepted]
PHST- 2013/12/02 [aheadofprint]
AID - S0264-410X(13)01590-9 [pii]
AID - 10.1016/j.vaccine.2013.11.056 [doi]
PST - ppublish
SO  - Vaccine. 2014 Jan 16;32(4):478-82. doi: 10.1016/j.vaccine.2013.11.056. Epub 2013 
      Dec 2.

PMID- 24294834
OWN - NLM
STAT- In-Process
DA  - 20140313
IS  - 1532-4311 (Electronic)
IS  - 0882-0139 (Linking)
VI  - 43
IP  - 3
DP  - 2014
TI  - Combined immunodeficiency presenting with vaccine-associated paralytic
      poliomyelitis: a case report and narrative review of literature.
PG  - 292-8
LID - 10.3109/08820139.2013.859156 [doi]
AB  - Neurologic abnormalities compatible with vaccine-related poliovirus infection
      (VAPP) may be a first presentation of some primary immunodeficient patients. The 
      risk of VAPP rises from 1 case per 750 000 in normal population to 1 per 7000
      times higher, particularly for persons with agammaglobulinemia and
      hypogammaglobulinemia. However, there is no appropriate estimation for VAPP
      occurrence in patients with cellular immunity defects. Herein we report a case of
      combined immunodeficiency with paralytic complication due to oral polio vaccine
      and we present a literature review on this topic.
FAU - Shaghaghi, Mohammadreza
AU  - Shaghaghi M
AD  - Research Center for Immunodeficiencies, Pediatrics Center of Excellence,
      Children's Medical Center, Tehran University of Medical Science , Tehran , Iran .
FAU - Parvaneh, Nima
AU  - Parvaneh N
FAU - Ostad-Rahimi, Pouya
AU  - Ostad-Rahimi P
FAU - Fathi, Seyed Mohammad
AU  - Fathi SM
FAU - Shahmahmoodi, Shohreh
AU  - Shahmahmoodi S
FAU - Abolhassani, Hassan
AU  - Abolhassani H
FAU - Aghamohammadi, Asghar
AU  - Aghamohammadi A
LA  - eng
PT  - Journal Article
DEP - 20131202
PL  - England
TA  - Immunol Invest
JT  - Immunological investigations
JID - 8504629
SB  - IM
EDAT- 2013/12/04 06:00
MHDA- 2013/12/04 06:00
CRDT- 2013/12/04 06:00
PHST- 2013/12/02 [aheadofprint]
AID - 10.3109/08820139.2013.859156 [doi]
PST - ppublish
SO  - Immunol Invest. 2014;43(3):292-8. doi: 10.3109/08820139.2013.859156. Epub 2013
      Dec 2.

PMID- 24288775
OWN - NLM
STAT- MEDLINE
DA  - 20131129
DCOM- 20140722
IS  - 1573-8221 (Electronic)
IS  - 0007-4888 (Linking)
VI  - 155
IP  - 6
DP  - 2013 Oct
TI  - Estimation of efficiency of solvent-detergent method for virus inactivation in
      the technology of immunoglobulin production on the model of duck hepatitis B
      virus.
PG  - 821-4
AB  - The virucidal action of solvent tributyl phosphate and detergent sodium cholate
      used in the production of immunoglobulin for inactivation of viruses with lipid
      envelope was studied on the model of duck hepatitis B virus. PCR analysis
      revealed no significant decrease in duck hepatitis B virus DNA concentrations
      after treatment with solvent/detergent. At the same time, in vivo experiments
      showed that treatment of duck hepatitis B virus with tributyl phosphate
      (concentration >0.15%) and sodium cholate (concentration >0.1%) at 37 degrees C
      for 6 h or longer completely inactivated this model virus added to immunoglobulin
      solution in concentration 5 log ID50. Duck hepatitis B virus appears to be one of
      the most acceptable model viruses for validation of virus inactivating
      technologies in manufacturing human plasma preparations.
FAU - Zubkova, N V
AU  - Zubkova NV
AD  - Branch Office of Microgen Research-and-Production Association, Nizhnii Novgorod
      Bacterial Medicine Plant ImBio, Ministry of Health, Nizhnii Novgorod; M. P.
      Chumakov Institute of Poliomyelitis and Viral Encephalitis, Russian Academy of
      Medical Sciences, Moscow; Microgen Research-and-Production Association, Ministry 
      of Health, Moscow, Russia. karen-kyuregyan@yandex.ru.
FAU - Anastasiev, V V
AU  - Anastasiev VV
FAU - Kyuregyan, K K
AU  - Kyuregyan KK
FAU - Mikhailov, M I
AU  - Mikhailov MI
FAU - Lobastova, A K
AU  - Lobastova AK
FAU - Krasil'nikov, I V
AU  - Krasil'nikov IV
LA  - eng
PT  - Journal Article
PL  - United States
TA  - Bull Exp Biol Med
JT  - Bulletin of experimental biology and medicine
JID - 0372557
RN  - 0 (Disinfectants)
RN  - 0 (Immune Sera)
RN  - 0 (Immunoglobulin G)
RN  - 0 (Organophosphates)
RN  - 0 (Solutions)
RN  - 95UAS8YAF5 (tributyl phosphate)
RN  - NU3Y4CCH8Z (Sodium Cholate)
SB  - IM
MH  - Animals
MH  - Disinfectants/*pharmacology
MH  - Ducks
MH  - Hepatitis B Virus, Duck/*drug effects
MH  - Humans
MH  - Immune Sera/isolation & purification
MH  - Immunoglobulin G/*isolation & purification
MH  - Organophosphates/*pharmacology
MH  - Sodium Cholate/*pharmacology
MH  - Solutions
MH  - *Virus Inactivation
EDAT- 2013/11/30 06:00
MHDA- 2014/07/23 06:00
CRDT- 2013/11/30 06:00
PST - ppublish
SO  - Bull Exp Biol Med. 2013 Oct;155(6):821-4.

PMID- 24282078
OWN - NLM
STAT- MEDLINE
DA  - 20131216
DCOM- 20140804
IS  - 1520-6017 (Electronic)
IS  - 0022-3549 (Linking)
VI  - 103
IP  - 1
DP  - 2014 Jan
TI  - Preformulation study of highly purified inactivated polio vaccine, serotype 3.
PG  - 140-51
LID - 10.1002/jps.23801 [doi]
AB  - To improve the effectiveness of the polio vaccination campaign, improvements in
      the thermal stability of the vaccine are being investigated. Here, inactivated
      polio vaccine, serotype 3 (IPV3) was characterized via a number of biophysical
      techniques. The size was characterized by transmission electronic microscopy and 
      light scattering. The capsid protein conformation was evaluated by intrinsic
      fluorescence and circular dichroism (CD), and the D-antigen content by
      enzyme-linked immunosorbent assay (ELISA). The pH thermal stability of IPV3 (pH
      3.0-8.0; 10 degrees C-87.5 degrees C) was evaluated by fluorescence, CD, and
      static light scattering. The transition temperatures reflect the responses,
      respectively, of tertiary structure, secondary structure, and size to applied
      thermal stress. The data were summarized as empirical phase diagrams, and the
      most stable conditions were found to be pH 7.0 with temperature lower than 40
      degrees C. CD detected a higher transition temperature for capsid protein than
      that for RNA. The effects of certain excipients on IPV3 thermal stability and
      antigen content were evaluated. The results of their effects, based on intrinsic 
      fluorescence and ELISA, were in good agreement, suggesting the feasibility of
      applying intrinsic fluorescence as a high-throughput tool for formulation
      development. The study improves the understanding of IPV3 thermal stability, and 
      provides a starting point for future formulation development of IPV3 and other
      serotypes.
CI  - (c) 2013 Wiley Periodicals, Inc. and the American Pharmacists Association.
FAU - Qi, Wei
AU  - Qi W
AD  - Department of Pharmaceutical Sciences, University of Colorado Anschutz Medical
      Campus, Aurora, Colorado.
FAU - Zeng, Yuhong
AU  - Zeng Y
FAU - Orgel, Scott
AU  - Orgel S
FAU - Francon, Alain
AU  - Francon A
FAU - Kim, Jae Hyun
AU  - Kim JH
FAU - Randolph, Theodore W
AU  - Randolph TW
FAU - Carpenter, John F
AU  - Carpenter JF
FAU - Middaugh, C Russell
AU  - Middaugh CR
LA  - eng
PT  - Journal Article
PT  - Research Support, Non-U.S. Gov't
DEP - 20131126
PL  - United States
TA  - J Pharm Sci
JT  - Journal of pharmaceutical sciences
JID - 2985195R
RN  - 0 (Antigens, Viral)
RN  - 0 (Capsid Proteins)
RN  - 0 (Excipients)
RN  - 0 (Viral Vaccines)
SB  - IM
MH  - Antigens, Viral/immunology
MH  - Capsid Proteins/*chemistry
MH  - Chemistry, Pharmaceutical/methods
MH  - Excipients/chemistry
MH  - Hydrogen-Ion Concentration
MH  - Poliomyelitis/immunology
MH  - Poliovirus/immunology
MH  - Protein Structure, Secondary
MH  - Protein Structure, Tertiary
MH  - Transition Temperature
MH  - Viral Vaccines/*chemistry
OTO - NOTNLM
OT  - excipients
OT  - physical characterization
OT  - pre-formulation
OT  - stability
OT  - stabilization
OT  - vaccines
EDAT- 2013/11/28 06:00
MHDA- 2014/08/05 06:00
CRDT- 2013/11/28 06:00
PHST- 2013/09/14 [received]
PHST- 2013/10/23 [revised]
PHST- 2013/11/06 [accepted]
PHST- 2013/11/26 [aheadofprint]
AID - 10.1002/jps.23801 [doi]
PST - ppublish
SO  - J Pharm Sci. 2014 Jan;103(1):140-51. doi: 10.1002/jps.23801. Epub 2013 Nov 26.

PMID- 24280508
OWN - NLM
STAT- MEDLINE
DA  - 20131127
DCOM- 20140204
IS  - 0767-0974 (Print)
IS  - 0767-0974 (Linking)
VI  - 29
IP  - 11
DP  - 2013 Nov
TI  - [Eradication of poliomyelitis and emergence of pathogenic vaccine-derived
      polioviruses: from Madagascar to Cameroon].
PG  - 1034-41
LID - 10.1051/medsci/20132911021 [doi]
AB  - The oral poliovaccine, a live vaccine made of attenuated poliovirus strains, is
      the main tool of the vaccination campaigns organised for eradicating
      poliomyelitis. these campaigns had led to the decline and, thereafter, to the
      disappearance of wild poliovirus strains of the three serotypes (1-3) in most
      parts of the world. However, when the poliovaccine coverage becomes too low,
      vaccine polioviruses can circulate in insufficiently immunized populations and
      become then pathogenic by mutations and genetic recombination with other
      enteroviruses of the same species, in particular some coxsackievirus A. These
      mutated and recombinant vaccine strains have been implicated in several epidemics
      of paralytic poliomyelitis. Two polio outbreaks associated with these pathogenic 
      circulating vaccine-derived poliovirus (cVDPV) occurred in 2001-2002 and 2005 in 
      the South of Madagascar where vaccine coverage was low. These cVDPV, of serotype 
      2 or 3, were isolated from paralyzed children and some of their healthy contacts.
      Other cVDPV were isolated in the same region from healthy children in 2011,
      indicating that these viruses were circulating again. Vaccination campaigns could
      stop the outbreaks in 2002 and 2005, and most probably prevent another one in
      2011. Therefore, the genetic plasticity of poliovaccine strains that threatens
      the benefit of vaccination campaigns is the target of an accurate surveillance
      and an important theme of studies in the virology laboratories of the Institut
      Pasteur international network.
CI  - (c) 2013 medecine/sciences - Inserm.
FAU - Delpeyroux, Francis
AU  - Delpeyroux F
AD  - Institut Pasteur, biologie des virus enteriques, Inserm U994, 25, rue du Docteur 
      Roux, 75724 Paris Cedex 15, France.
FAU - Colbere-Garapin, Florence
AU  - Colbere-Garapin F
FAU - Razafindratsimandresy, Richter
AU  - Razafindratsimandresy R
FAU - Sadeuh-Mba, Serge
AU  - Sadeuh-Mba S
FAU - Joffret, Marie-Line
AU  - Joffret ML
FAU - Rousset, Dominique
AU  - Rousset D
FAU - Blondel, Bruno
AU  - Blondel B
LA  - fre
PT  - English Abstract
PT  - Journal Article
PT  - Review
TT  - Eradication de la poliomyelite et emergence de poliovirus pathogenes derives du
      vaccin - De Madagascar au Cameroun.
DEP - 20131120
PL  - France
TA  - Med Sci (Paris)
JT  - Medecine sciences : M/S
JID - 8710980
RN  - 0 (Poliovirus Vaccine, Oral)
SB  - IM
MH  - Cameroon/epidemiology
MH  - Disease Outbreaks
MH  - Enterovirus/genetics
MH  - Humans
MH  - Madagascar/epidemiology
MH  - Mass Vaccination/utilization
MH  - Mutation
MH  - Poliomyelitis/*epidemiology/prevention & control/*virology
MH  - Poliovirus/*genetics/*pathogenicity
MH  - Poliovirus Vaccine, Oral/*adverse effects
MH  - Recombination, Genetic
EDAT- 2013/11/28 06:00
MHDA- 2014/02/05 06:00
CRDT- 2013/11/28 06:00
PHST- 2013/11/20 [epublish]
AID - 10.1051/medsci/20132911021 [doi]
AID - medsci20132911p1034 [pii]
PST - ppublish
SO  - Med Sci (Paris). 2013 Nov;29(11):1034-41. doi: 10.1051/medsci/20132911021. Epub
      2013 Nov 20.

PMID- 24272697
OWN - NLM
STAT- In-Process
DA  - 20140321
IS  - 1572-994X (Electronic)
IS  - 0920-8569 (Linking)
VI  - 48
IP  - 2
DP  - 2014 Apr
TI  - Subtyping genotype 2 hepatitis C viruses from Tunisia: identification of two
      putative new subtypes.
PG  - 209-17
LID - 10.1007/s11262-013-1010-3 [doi]
AB  - HCV variants were classified into six genotypes (1-6) subdivided into several
      subtypes with different geographic distribution worldwide. Previous studies
      conducted in Tunisia showed that genotype 1 counts for more than 80 % of
      circulating HCV genotypes and most of the isolates belong to subtype 1b. Genotype
      2 comes in the second position, however, few sequences have been analyzed and
      published. In the present study, 89 isolates from Tunisian patients, typed as
      genotype 2 by the InnoLIPA commercial probe hybridization test, were sequenced in
      the NS5B and Core/E1 regions. All the isolates, clustered with the genotype 2
      reference sequences, in the NS5B and in the Core/E1 region and the phylogenetic
      analyses in the two genomic regions were perfectly concordant: subtype 2c was the
      most frequent (58 out of 89, 65.1 %) and few isolates belonged to subtypes 2k(n =
      10), 2i(n = 5), and 2b(n = 1). Fifteen isolates did not match with any of the
      reference sequences representing the genotype 2 subtypes, identified up-to-date. 
      They divided into 2 separate clusters with high bootstrap values in both genomic 
      regions. This study shows perfect concordance between the NS5B and the Core/E1
      region suggesting that any of the two regions can be used for genotyping and that
      intergenotypic and intragenotypic recombinants are not very frequent, at least
      for HCV isolates from genotype 2. The present study also shows a predominance of 
      subtype 2c among genotype 2 HCV isolates circulating in Tunisia, the
      co-circulation of minor subtypes (2k, 2i, and 2b) and proposes the possible
      existence of two other new subtypes.
FAU - Rajhi, Mouna
AU  - Rajhi M
AD  - Laboratory of Clinical Virology, WHO Regional Reference Laboratory on
      Poliomyelitis and Measles, Institute Pasteur de Tunis, 13, Place Pasteur, BP 74, 
      1002, Tunis-Belvedere, Tunisia.
FAU - Mejri, Selma
AU  - Mejri S
FAU - Djebbi, Ahlem
AU  - Djebbi A
FAU - Chouaieb, Soufiene
AU  - Chouaieb S
FAU - Cheikh, Imed
AU  - Cheikh I
FAU - Ben Yahia, Ahlem
AU  - Ben Yahia A
FAU - Sadraoui, Amel
AU  - Sadraoui A
FAU - Hammami, Walid
AU  - Hammami W
FAU - Azouz, Msaddak
AU  - Azouz M
FAU - Ben Mami, Nabil
AU  - Ben Mami N
FAU - Triki, Henda
AU  - Triki H
LA  - eng
PT  - Journal Article
PT  - Research Support, Non-U.S. Gov't
DEP - 20131123
PL  - United States
TA  - Virus Genes
JT  - Virus genes
JID - 8803967
SB  - IM
EDAT- 2013/11/26 06:00
MHDA- 2013/11/26 06:00
CRDT- 2013/11/26 06:00
PHST- 2013/05/06 [received]
PHST- 2013/11/06 [accepted]
PHST- 2013/11/23 [aheadofprint]
AID - 10.1007/s11262-013-1010-3 [doi]
PST - ppublish
SO  - Virus Genes. 2014 Apr;48(2):209-17. doi: 10.1007/s11262-013-1010-3. Epub 2013 Nov
      23.

PMID- 24257617
OWN - NLM
STAT- MEDLINE
DA  - 20140115
DCOM- 20140416
LR  - 20140803
IS  - 1098-5514 (Electronic)
IS  - 0022-538X (Linking)
VI  - 88
IP  - 3
DP  - 2014 Feb
TI  - Cryo-electron microscopy reconstruction shows poliovirus 135S particles poised
      for membrane interaction and RNA release.
PG  - 1758-70
LID - 10.1128/JVI.01949-13 [doi]
AB  - During infection, binding of mature poliovirus to cell surface receptors induces 
      an irreversible expansion of the capsid, to form an infectious cell-entry
      intermediate particle that sediments at 135S. In these expanded virions, the
      major capsid proteins (VP1 to VP3) adopt an altered icosahedral arrangement to
      open holes in the capsid at 2-fold and quasi-3-fold axes, and internal
      polypeptides VP4 and the N terminus of VP1, which can bind membranes, become
      externalized. Cryo-electron microscopy images for 117,330 particles were
      collected using Leginon and reconstructed using FREALIGN. Improved rigid-body
      positioning of major capsid proteins established reliably which polypeptide
      segments become disordered or rearranged. The virus-to-135S transition includes
      expansion of 4%, rearrangements of the GH loops of VP3 and VP1, and disordering
      of C-terminal extensions of VP1 and VP2. The N terminus of VP1 rearranges to
      become externalized near its quasi-3-fold exit, binds to rearranged GH loops of
      VP3 and VP1, and attaches to the top surface of VP2. These details improve our
      understanding of subsequent stages of infection, including endocytosis and RNA
      transfer into the cytoplasm.
FAU - Butan, Carmen
AU  - Butan C
AD  - Department of Biological Chemistry and Molecular Pharmacology, Harvard Medical
      School, Boston, Massachusetts, USA.
FAU - Filman, David J
AU  - Filman DJ
FAU - Hogle, James M
AU  - Hogle JM
LA  - eng
SI  - PDB/3J48
GR  - AI020566/AI/NIAID NIH HHS/United States
GR  - P41GM103310/GM/NIGMS NIH HHS/United States
GR  - R01 AI020566/AI/NIAID NIH HHS/United States
PT  - Journal Article
PT  - Research Support, N.I.H., Extramural
DEP - 20131120
PL  - United States
TA  - J Virol
JT  - Journal of virology
JID - 0113724
RN  - 0 (Capsid Proteins)
RN  - 0 (RNA, Viral)
SB  - IM
MH  - Capsid/metabolism/ultrastructure
MH  - Capsid Proteins/chemistry/genetics/metabolism
MH  - Cell Membrane/*virology
MH  - Cryoelectron Microscopy
MH  - Humans
MH  - Poliomyelitis/*virology
MH  - Poliovirus/genetics/*metabolism/*ultrastructure
MH  - Protein Structure, Tertiary
MH  - RNA, Viral/genetics/*metabolism
MH  - Virion/genetics/metabolism/ultrastructure
PMC - PMC3911577
OID - NLM: PMC3911577
EDAT- 2013/11/22 06:00
MHDA- 2014/04/17 06:00
CRDT- 2013/11/22 06:00
PHST- 2013/11/20 [aheadofprint]
AID - JVI.01949-13 [pii]
AID - 10.1128/JVI.01949-13 [doi]
PST - ppublish
SO  - J Virol. 2014 Feb;88(3):1758-70. doi: 10.1128/JVI.01949-13. Epub 2013 Nov 20.

PMID- 24257203
OWN - NLM
STAT- MEDLINE
DA  - 20131122
DCOM- 20140109
IS  - 1545-861X (Electronic)
IS  - 0149-2195 (Linking)
VI  - 62
IP  - 46
DP  - 2013 Nov 22
TI  - Progress toward poliomyelitis eradication - Pakistan, January 2012-September
      2013.
PG  - 934-8
AB  - Pakistan is one of three countries where transmission of indigenous wild
      poliovirus (WPV) has never been interrupted. This report describes polio
      eradication activities and progress in Pakistan during January 2012-September
      2013 and updates previous reports. During 2012, 58 WPV cases were reported in
      selected areas, compared with 198 cases throughout the country in 2011; 52 WPV
      cases were reported during January-September 2013, compared with 54 cases during 
      the same period in 2012. Of the 110 WPV cases reported since January 2012, 92
      cases (84%) occurred in the conflict-affected Federally Administered Tribal Areas
      (FATA) and in security-compromised Khyber Pakhtunkhwa (KP) Province. WPV type 3
      (WPV3) was isolated from only three persons with polio in a single district in
      2012; the most recent case occurred in April 2012. During August 2012-September
      2013, 52 circulating vaccine-derived poliovirus type 2 (cVDPV2) cases were
      detected, including 30 cases (58%) identified in FATA during January-September
      2013. Approximately 350,000 children in certain districts of FATA have not
      received polio vaccine during supplementary immunization activities (SIAs)
      conducted since mid-2012 because local authorities have banned polio vaccination.
      In some other areas of Pakistan, SIAs have been compromised by attacks targeting 
      polio workers that started in mid-2012. Further efforts to reach children in
      conflict-affected and security-compromised areas, including vaccinating at
      transit points and conducting additional short-interval-additional-dose (SIAD)
      SIAs as areas become accessible, will be necessary to prevent reintroduction of
      WPV into other areas of Pakistan and other parts of the world.
CN  - Centers for Disease Control and Prevention (CDC)
LA  - eng
PT  - Journal Article
PL  - United States
TA  - MMWR Morb Mortal Wkly Rep
JT  - MMWR. Morbidity and mortality weekly report
JID - 7802429
RN  - 0 (Poliovirus Vaccines)
SB  - IM
MH  - Adolescent
MH  - Child
MH  - Child, Preschool
MH  - *Disease Eradication
MH  - Humans
MH  - *Immunization Programs
MH  - Immunization Schedule
MH  - Incidence
MH  - Infant
MH  - Pakistan/epidemiology
MH  - Poliomyelitis/epidemiology/*prevention & control
MH  - Poliovirus/isolation & purification
MH  - Poliovirus Vaccines/*administration & dosage
MH  - *Population Surveillance
EDAT- 2013/11/22 06:00
MHDA- 2014/01/10 06:00
CRDT- 2013/11/22 06:00
AID - mm6246a6 [pii]
PST - ppublish
SO  - MMWR Morb Mortal Wkly Rep. 2013 Nov 22;62(46):934-8.

PMID- 24257202
OWN - NLM
STAT- MEDLINE
DA  - 20131122
DCOM- 20140109
IS  - 1545-861X (Electronic)
IS  - 0149-2195 (Linking)
VI  - 62
IP  - 46
DP  - 2013 Nov 22
TI  - Progress toward poliomyelitis eradication - Afghanistan, January 2012-September
      2013.
PG  - 928-33
AB  - Since 2012, transmission of indigenous wild poliovirus (WPV) has been limited to 
      three countries: Afghanistan, Pakistan, and Nigeria. This report describes polio 
      eradication activities and progress in Afghanistan during January 2012-September 
      2013 and updates previous reports. During 2012, 37 WPV type 1 (WPV1) cases were
      confirmed in Afghanistan, compared with 80 cases in 2011; nine WPV1 cases were
      confirmed during January-September, 2013, compared with 26 WPV1 cases during the 
      same period in 2012. Since November 2012, no WPV1 cases have been reported from
      the Southern Region, previously the main WPV reservoir in Afghanistan; all nine
      polio cases in 2013 were in the Eastern Region and caused by WPV1 that originated
      in Pakistan. From October 2012 to March 2013, 14 polio cases caused by
      circulating vaccine-derived poliovirus type 2 (cVDPV2) were detected in the
      Southern Region. During 2012-2013, strategies to improve supplemental
      immunization activity (SIA) section sign effectiveness in 11 low-performing
      districts (LPDs) in the Southern Region included increasing staff and supervisory
      training, implementing short-interval-additional-dose (SIAD) campaigns, placing
      transit vaccination teams at the borders of districts inaccessible because of
      insecurity, and establishing permanent polio vaccination teams to vaccinate
      children quarterly. From March 2012 to August 2013, the percentage of children
      unreached during SIAs declined by 43% in the Southern Region but increased by
      122% in the Eastern Region. Despite ongoing challenges, the government of
      Afghanistan continues to expand the application of innovative solutions to reach 
      unvaccinated children in accessible and inaccessible districts.
CN  - Centers for Disease Control and Prevention (CDC)
LA  - eng
PT  - Journal Article
PL  - United States
TA  - MMWR Morb Mortal Wkly Rep
JT  - MMWR. Morbidity and mortality weekly report
JID - 7802429
RN  - 0 (Poliovirus Vaccines)
SB  - IM
MH  - Adolescent
MH  - Afghanistan/epidemiology
MH  - Child
MH  - Child, Preschool
MH  - *Disease Eradication
MH  - Humans
MH  - *Immunization Programs
MH  - Immunization Schedule
MH  - Incidence
MH  - Infant
MH  - Poliomyelitis/epidemiology/*prevention & control
MH  - Poliovirus/isolation & purification
MH  - Poliovirus Vaccines/*administration & dosage
MH  - *Population Surveillance
EDAT- 2013/11/22 06:00
MHDA- 2014/01/10 06:00
CRDT- 2013/11/22 06:00
AID - mm6246a5 [pii]
PST - ppublish
SO  - MMWR Morb Mortal Wkly Rep. 2013 Nov 22;62(46):928-33.

PMID- 24256383
OWN - NLM
STAT- MEDLINE
DA  - 20131122
DCOM- 20131205
IS  - 1533-4406 (Electronic)
IS  - 0028-4793 (Linking)
VI  - 369
IP  - 21
DP  - 2013 Nov 21
TI  - No country is safe without global eradication of poliomyelitis.
PG  - 2045-6
LID - 10.1056/NEJMe1311591 [doi]
FAU - Mundel, Trevor
AU  - Mundel T
AD  - From the Bill and Melinda Gates Foundation, Seattle (T.M.); and the Emory Vaccine
      Center, Emory University, Atlanta (W.A.O.).
FAU - Orenstein, Walter A
AU  - Orenstein WA
LA  - eng
PT  - Comment
PT  - Editorial
PL  - United States
TA  - N Engl J Med
JT  - The New England journal of medicine
JID - 0255562
RN  - 0 (Poliovirus Vaccine, Oral)
SB  - AIM
SB  - IM
CON - N Engl J Med. 2013 Nov 21;369(21):1981-90. PMID: 24256377
MH  - *Disease Outbreaks
MH  - Female
MH  - Humans
MH  - Male
MH  - Poliomyelitis/*epidemiology
MH  - Poliovirus/*genetics
MH  - *Poliovirus Vaccine, Oral
EDAT- 2013/11/22 06:00
MHDA- 2013/12/16 06:00
CRDT- 2013/11/22 06:00
AID - 10.1056/NEJMe1311591 [doi]
PST - ppublish
SO  - N Engl J Med. 2013 Nov 21;369(21):2045-6. doi: 10.1056/NEJMe1311591.

PMID- 24256377
OWN - NLM
STAT- MEDLINE
DA  - 20131122
DCOM- 20131205
LR  - 20140313
IS  - 1533-4406 (Electronic)
IS  - 0028-4793 (Linking)
VI  - 369
IP  - 21
DP  - 2013 Nov 21
TI  - Identification and control of a poliomyelitis outbreak in Xinjiang, China.
PG  - 1981-90
LID - 10.1056/NEJMoa1303368 [doi]
AB  - BACKGROUND: The last case of infection with wild-type poliovirus indigenous to
      China was reported in 1994, and China was certified as a poliomyelitis-free
      region in 2000. In 2011, an outbreak of infection with imported wild-type
      poliovirus occurred in the province of Xinjiang. METHODS: We conducted an
      investigation to guide the response to the outbreak, performed sequence analysis 
      of the poliovirus type 1 capsid protein VP1 to determine the source, and carried 
      out serologic and coverage surveys to assess the risk of viral propagation.
      Surveillance for acute flaccid paralysis was intensified to enhance case
      ascertainment. RESULTS: Between July 3 and October 9, 2011, investigators
      identified 21 cases of infection with wild-type poliovirus and 23 clinically
      compatible cases in southern Xinjiang. Wild-type poliovirus type 1 was isolated
      from 14 of 673 contacts of patients with acute flaccid paralysis (2.1%) and from 
      13 of 491 healthy persons who were not in contact with affected persons (2.6%).
      Sequence analysis implicated an imported wild-type poliovirus that originated in 
      Pakistan as the cause of the outbreak. A public health emergency was declared in 
      Xinjiang after the outbreak was confirmed. Surveillance for acute flaccid
      paralysis was enhanced, with daily reporting from all public and private
      hospitals. Five rounds of vaccination with live, attenuated oral poliovirus
      vaccine (OPV) were conducted among children and adults, and 43 million doses of
      OPV were administered. Trivalent OPV was used in three rounds, and monovalent OPV
      type 1 was used in two rounds. The outbreak was stopped 1.5 months after
      laboratory confirmation of the index case. CONCLUSIONS: The 2011 outbreak in
      China showed that poliomyelitis-free countries remain at risk for outbreaks while
      the poliovirus circulates anywhere in the world. Global eradication of
      poliomyelitis will benefit all countries, even those that are currently free of
      poliomyelitis.
FAU - Luo, Hui-Ming
AU  - Luo HM
AD  - From the Chinese Center for Disease Control and Prevention, National Immunization
      Program (H.-M.L., W.-Z.Y., N.W., H.-Q.W., H.-B.W., J.-S.Z., F.-Q.C., L.-X.H.,
      C.-X.F., G.-J.N., D.-W.L., G.-M.Z., Y.-S.C., Y.-M.L., D.-P.Y., K.-L.L., Y.W.,
      W.-Z.Y.), the Ministry of Health Key Laboratory for Medical Virology, National
      Institute for Viral Disease Control and Prevention (Y.Z., D.-M.Y., D.-X.L.,
      S.-L.Z., S.-W.W., D.-Y.W., G.-H.H., H.Z., Y.-X.J., W.-B.X.), the Health Emergency
      Control Center (Z.-J.F.), and the Division of Infectious Disease Control, Chinese
      Center for Disease Control and Prevention (H.-J.Y.) - all in Beijing; Xinjiang
      Uyghur Autonomous Region Center for Disease Control and Prevention (X.-Q.W.,
      F.W., H.C., J.N., A.G., X.-C.F., X.-L.L., H.-S.T.) and the Center for Disease
      Control and Prevention of the Xinjiang Production and Construction Corps
      (J.-P.W., J.-P.F., S.-S.M.), Urumqi; and Shandong Center for Disease Control and 
      Prevention, Jinan (A.-Q.X.) - all in China.
FAU - Zhang, Yong
AU  - Zhang Y
FAU - Wang, Xin-Qi
AU  - Wang XQ
FAU - Yu, Wen-Zhou
AU  - Yu WZ
FAU - Wen, Ning
AU  - Wen N
FAU - Yan, Dong-Mei
AU  - Yan DM
FAU - Wang, Hua-Qing
AU  - Wang HQ
FAU - Wushouer, Fuerhati
AU  - Wushouer F
FAU - Wang, Hai-Bo
AU  - Wang HB
FAU - Xu, Ai-Qiang
AU  - Xu AQ
FAU - Zheng, Jing-Shan
AU  - Zheng JS
FAU - Li, De-Xin
AU  - Li DX
FAU - Cui, Hui
AU  - Cui H
FAU - Wang, Jian-Ping
AU  - Wang JP
FAU - Zhu, Shuang-Li
AU  - Zhu SL
FAU - Feng, Zi-Jian
AU  - Feng ZJ
FAU - Cui, Fu-Qiang
AU  - Cui FQ
FAU - Ning, Jing
AU  - Ning J
FAU - Hao, Li-Xin
AU  - Hao LX
FAU - Fan, Chun-Xiang
AU  - Fan CX
FAU - Ning, Gui-Jun
AU  - Ning GJ
FAU - Yu, Hong-Jie
AU  - Yu HJ
FAU - Wang, Shi-Wen
AU  - Wang SW
FAU - Liu, Da-Wei
AU  - Liu DW
FAU - Wang, Dong-Yan
AU  - Wang DY
FAU - Fu, Jian-Ping
AU  - Fu JP
FAU - Gou, Ai-li
AU  - Gou AL
FAU - Zhang, Guo-Min
AU  - Zhang GM
FAU - Huang, Guo-Hong
AU  - Huang GH
FAU - Chen, Yuan-Sheng
AU  - Chen YS
FAU - Mi, Sha-Sha
AU  - Mi SS
FAU - Liu, Yan-Min
AU  - Liu YM
FAU - Yin, Da-Peng
AU  - Yin DP
FAU - Zhu, Hui
AU  - Zhu H
FAU - Fan, Xin-Chun
AU  - Fan XC
FAU - Li, Xin-Lan
AU  - Li XL
FAU - Ji, Yi-Xin
AU  - Ji YX
FAU - Li, Ke-Li
AU  - Li KL
FAU - Tang, Hai-Shu
AU  - Tang HS
FAU - Xu, Wen-Bo
AU  - Xu WB
FAU - Wang, Yu
AU  - Wang Y
FAU - Yang, Wei-Zhong
AU  - Yang WZ
LA  - eng
PT  - Journal Article
PL  - United States
TA  - N Engl J Med
JT  - The New England journal of medicine
JID - 0255562
RN  - 0 (Capsid Proteins)
RN  - 0 (Poliovirus Vaccine, Oral)
RN  - 0 (VP1 protein, Poliovirus)
SB  - AIM
SB  - IM
CIN - N Engl J Med. 2013 Nov 21;369(21):2045-6. PMID: 24256383
CIN - Arch Dis Child. 2014 Feb;99(2):170. PMID: 24420611
MH  - Adolescent
MH  - Adult
MH  - Age Distribution
MH  - Capsid Proteins/genetics
MH  - Child
MH  - Child, Preschool
MH  - China/epidemiology
MH  - *Disease Outbreaks/prevention & control
MH  - Female
MH  - Humans
MH  - Incidence
MH  - Infant
MH  - Male
MH  - Phylogeny
MH  - Poliomyelitis/diagnosis/*epidemiology/prevention & control/transmission
MH  - Poliovirus/*genetics/isolation & purification
MH  - *Poliovirus Vaccine, Oral/administration & dosage
MH  - Population Surveillance
MH  - Public Health Practice
MH  - Sex Distribution
EDAT- 2013/11/22 06:00
MHDA- 2013/12/16 06:00
CRDT- 2013/11/22 06:00
AID - 10.1056/NEJMoa1303368 [doi]
PST - ppublish
SO  - N Engl J Med. 2013 Nov 21;369(21):1981-90. doi: 10.1056/NEJMoa1303368.

PMID- 24251324
OWN - NLM
STAT- MEDLINE
DA  - 20131118
DCOM- 20131202
IS  - 1474-547X (Electronic)
IS  - 0140-6736 (Linking)
VI  - 382
IP  - 9905
DP  - 2013 Nov 16
TI  - Middle Eastern countries scramble to stop spread of polio.
PG  - 1621-2
FAU - Mohammadi, Dara
AU  - Mohammadi D
LA  - eng
PT  - News
PL  - England
TA  - Lancet
JT  - Lancet
JID - 2985213R
SB  - AIM
SB  - IM
EIN - Lancet. 2013 Nov 30;382(9907):1780
MH  - Child
MH  - Disease Eradication/*methods
MH  - Humans
MH  - Mass Vaccination/*organization & administration
MH  - Middle East
MH  - Poliomyelitis/*prevention & control
MH  - Refugees
EDAT- 2013/11/20 06:00
MHDA- 2013/12/16 06:00
CRDT- 2013/11/20 06:00
PST - ppublish
SO  - Lancet. 2013 Nov 16;382(9905):1621-2.

PMID- 24249532
OWN - NLM
STAT- MEDLINE
DA  - 20140207
DCOM- 20140421
IS  - 1528-1132 (Electronic)
IS  - 0009-921X (Linking)
VI  - 472
IP  - 3
DP  - 2014 Mar
TI  - CORR Insights(R): Total hip arthroplasty performed in patients with residual
      poliomyelitis: does it work?
PG  - 941-2
LID - 10.1007/s11999-013-3353-4 [doi]
FAU - Cuckler, John M
AU  - Cuckler JM
AD  - Alabama Medical Consultants, 12005 Colliers Reserve Dr., Naples, FL, 34110, USA, 
      jcucklermd@gmail.com.
LA  - eng
PT  - Comment
PT  - Journal Article
DEP - 20131119
PL  - United States
TA  - Clin Orthop Relat Res
JT  - Clinical orthopaedics and related research
JID - 0075674
SB  - AIM
SB  - IM
CON - Clin Orthop Relat Res. 2014 Mar;472(3):933-40. PMID: 24203163
MH  - *Arthroplasty, Replacement, Hip
MH  - Female
MH  - Hip Joint/*surgery
MH  - Humans
MH  - Male
MH  - Osteoarthritis, Hip/*surgery
MH  - Poliomyelitis/*complications
PMC - PMC3916613
OID - NLM: PMC3916613 [Available on 03/01/15]
EDAT- 2013/11/20 06:00
MHDA- 2014/04/22 06:00
CRDT- 2013/11/20 06:00
PMCR- 2015/03/01 00:00
PHST- 2013/10/12 [received]
PHST- 2013/10/16 [accepted]
PHST- 2013/11/19 [aheadofprint]
AID - 10.1007/s11999-013-3353-4 [doi]
PST - ppublish
SO  - Clin Orthop Relat Res. 2014 Mar;472(3):941-2. doi: 10.1007/s11999-013-3353-4.
      Epub 2013 Nov 19.

PMID- 24240051
OWN - NLM
STAT- MEDLINE
DA  - 20131118
DCOM- 20140707
IS  - 1972-2680 (Electronic)
IS  - 1972-2680 (Linking)
VI  - 7
IP  - 11
DP  - 2013 Nov
TI  - Battle against poliovirus in Pakistan.
PG  - 897-9
LID - 10.3855/jidc.3647 [doi]
AB  - On 22 Feb 2013, the Polio Monitoring Cell of Pakistan announced that the
      2012-2013 polio campaign ended, and that 1.6 million children could not be
      vaccinated due to security concerns in several regions where polio workers had
      been killed. Those who could not be vaccinated included 50,000 children from the 
      Federally Administrated Tribal Area (FATA), 150,000 form Khyber Pakhtoon Khao,
      400,000 from a Quetta, 400,000 from Karachi, and a small number from the
      Rawalpindi District. These statistics are worrying, as several districts in the
      large metropolitan cities of Karachi and Quetta were also excluded. The fear of
      advanced medicine, ideas, or complex devices is a new phenomenon in many
      conservative and poor countries such as Pakistan, Afghanistan, Sudan, and
      Somalia. To safeguard the safety of the rest of the world, the failure in the
      implementation of WHO guidelines for vaccination must be regulated by the UN.
      There are a number of reasons for the phobias surrounding vaccination, but as
      technology continues to evolve at such a rapid rate, those with self-determined
      ideologies cannot cope with such advances. They become vocal to gain popularity
      and prevent the use of these technologies and medicine by creating and spreading 
      rumors and propaganda of expediency. The struggle to vaccinate children is not
      easily understood by anyone living in the developed world. The irrational fear of
      vaccines and the lack of vaccination pose a serious global health risk and must
      be curbed through a wide variety of pro-vaccination media and religious
      campaigns.
FAU - Fatima, Kaneez
AU  - Fatima K
AD  - IQ Institute of Infection and Immunity, Lahore, Pakistan.
      fatima_k192002@yahoo.com.
FAU - Qadri, Ishtiaq
AU  - Qadri I
LA  - eng
PT  - Journal Article
DEP - 20131115
PL  - Italy
TA  - J Infect Dev Ctries
JT  - Journal of infection in developing countries
JID - 101305410
SB  - IM
MH  - Adolescent
MH  - Adult
MH  - Aged
MH  - Aged, 80 and over
MH  - Child
MH  - Child, Preschool
MH  - Fear
MH  - Female
MH  - Health Education/methods
MH  - Health Knowledge, Attitudes, Practice
MH  - Humans
MH  - Infant
MH  - Infant, Newborn
MH  - Male
MH  - Middle Aged
MH  - Pakistan/epidemiology
MH  - *Patient Acceptance of Health Care
MH  - Poliomyelitis/*epidemiology/*prevention & control
MH  - Vaccination/*psychology/*utilization
MH  - World Health
MH  - Young Adult
EDAT- 2013/11/19 06:00
MHDA- 2014/07/08 06:00
CRDT- 2013/11/19 06:00
PHST- 2013/04/09 [received]
PHST- 2013/07/26 [accepted]
PHST- 2013/11/11 [revised]
PST - epublish
SO  - J Infect Dev Ctries. 2013 Nov 15;7(11):897-9. doi: 10.3855/jidc.3647.

PMID- 24239251
OWN - NLM
STAT- MEDLINE
DA  - 20140120
DCOM- 20140207
LR  - 20140324
IS  - 1474-547X (Electronic)
IS  - 0140-6736 (Linking)
VI  - 383
IP  - 9913
DP  - 2014 Jan 18
TI  - Polio and the risk for the European Union.
PG  - 216-7
LID - 10.1016/S0140-6736(13)62223-0 [doi]
LID - S0140-6736(13)62223-0 [pii]
FAU - Celentano, Lucia Pastore
AU  - Celentano LP
AD  - European Centre for Disease Prevention and Control, Stockholm SE-171 83, Sweden. 
      Electronic address: lucia.pastore.celentano@ecdc.europa.eu.
FAU - Lopalco, Pier Luigi
AU  - Lopalco PL
AD  - European Centre for Disease Prevention and Control, Stockholm SE-171 83, Sweden.
FAU - Huitric, Emma
AU  - Huitric E
AD  - European Centre for Disease Prevention and Control, Stockholm SE-171 83, Sweden.
FAU - Coulombier, Denis
AU  - Coulombier D
AD  - European Centre for Disease Prevention and Control, Stockholm SE-171 83, Sweden.
FAU - Giesecke, Johan
AU  - Giesecke J
AD  - European Centre for Disease Prevention and Control, Stockholm SE-171 83, Sweden.
LA  - eng
PT  - Comment
PT  - Letter
DEP - 20131114
PL  - England
TA  - Lancet
JT  - Lancet
JID - 2985213R
SB  - AIM
SB  - IM
CON - Lancet. 2013 Nov 30;382(9907):1777. PMID: 24211043
CIN - Lancet. 2014 Mar 22;383(9922):1037-8. PMID: 24656196
CIN - Lancet. 2014 Mar 22;383(9922):1038-9. PMID: 24656197
MH  - *Disease Outbreaks
MH  - Humans
MH  - Poliomyelitis/*epidemiology
EDAT- 2013/11/19 06:00
MHDA- 2014/02/08 06:00
CRDT- 2013/11/19 06:00
PHST- 2013/11/14 [aheadofprint]
AID - S0140-6736(13)62223-0 [pii]
AID - 10.1016/S0140-6736(13)62223-0 [doi]
PST - ppublish
SO  - Lancet. 2014 Jan 18;383(9913):216-7. doi: 10.1016/S0140-6736(13)62223-0. Epub
      2013 Nov 14.

PMID- 24238546
OWN - NLM
STAT- MEDLINE
DA  - 20131118
DCOM- 20131202
IS  - 1474-547X (Electronic)
IS  - 0140-6736 (Linking)
VI  - 382
IP  - 9905
DP  - 2013 Nov 16
TI  - Polio lessons 2013: Israel, the West Bank, and Gaza.
PG  - 1611-2
LID - 10.1016/S0140-6736(13)62331-4 [doi]
LID - S0140-6736(13)62331-4 [pii]
FAU - Tulchinsky, Theodore H
AU  - Tulchinsky TH
AD  - Braun School of Public Health, Hebrew University-Hadassah, Ein Karem, Jerusalem, 
      Israel. Electronic address: tedt@hadassah.org.il.
FAU - Ramlawi, Asad
AU  - Ramlawi A
FAU - Abdeen, Ziad
AU  - Abdeen Z
FAU - Grotto, Itamar
AU  - Grotto I
FAU - Flahault, Antoine
AU  - Flahault A
LA  - eng
PT  - Journal Article
PL  - England
TA  - Lancet
JT  - Lancet
JID - 2985213R
RN  - 0 (Poliovirus Vaccines)
RN  - 0 (Sewage)
SB  - AIM
SB  - IM
MH  - Feces/virology
MH  - Humans
MH  - Middle East
MH  - *Poliomyelitis/prevention & control/virology
MH  - Poliovirus/*isolation & purification
MH  - Poliovirus Vaccines/administration & dosage/*adverse effects
MH  - Sewage/*virology
EDAT- 2013/11/19 06:00
MHDA- 2013/12/16 06:00
CRDT- 2013/11/19 06:00
AID - S0140-6736(13)62331-4 [pii]
AID - 10.1016/S0140-6736(13)62331-4 [doi]
PST - ppublish
SO  - Lancet. 2013 Nov 16;382(9905):1611-2. doi: 10.1016/S0140-6736(13)62331-4.

PMID- 24236326
OWN - NLM
STAT- MEDLINE
DA  - 20131025
DCOM- 20131119
IS  - 0049-8114 (Print)
IS  - 0049-8114 (Linking)
VI  - 88
IP  - 43
DP  - 2013 Oct 25
TI  - Progress towards poliomyelitis eradication: Afghanistan, January 2012-August
      2013.
PG  - 465-71
LA  - eng
LA  - fre
PT  - Journal Article
PL  - Switzerland
TA  - Wkly Epidemiol Rec
JT  - Releve epidemiologique hebdomadaire / Section d'hygiene du Secretariat de la
      Societe des Nations = Weekly epidemiological record / Health Section of the
      Secretariat of the League of Nations
JID - 0240017
RN  - 0 (Poliovirus Vaccine, Oral)
SB  - IM
MH  - Afghanistan/epidemiology
MH  - Child, Preschool
MH  - *Disease Eradication
MH  - Humans
MH  - Incidence
MH  - Infant
MH  - Mass Vaccination
MH  - Muscle Hypotonia/epidemiology/prevention & control
MH  - Paraplegia/epidemiology/prevention & control
MH  - Poliomyelitis/epidemiology/*prevention & control/virology
MH  - Poliovirus Vaccine, Oral/therapeutic use
MH  - Population Surveillance
EDAT- 2013/11/19 06:00
MHDA- 2013/11/20 06:00
CRDT- 2013/11/19 06:00
PST - ppublish
SO  - Wkly Epidemiol Rec. 2013 Oct 25;88(43):465-71.

PMID- 24224188
OWN - NLM
STAT- MEDLINE
DA  - 20131112
DCOM- 20131126
LR  - 20131226
IS  - 1474-547X (Electronic)
IS  - 0140-6736 (Linking)
VI  - 382
IP  - 9902
DP  - 2013 Oct 26
TI  - Polio eradication: where are we now?
PG  - 1381
LA  - eng
PT  - Editorial
PL  - England
TA  - Lancet
JT  - Lancet
JID - 2985213R
SB  - AIM
SB  - IM
CIN - Lancet. 2013 Dec 14;382(9909):1978-9. PMID: 24332074
MH  - Disease Eradication/organization & administration/*trends
MH  - Disease Outbreaks
MH  - Humans
MH  - Poliomyelitis/*prevention & control
MH  - World Health
EDAT- 2013/11/14 06:00
MHDA- 2013/12/16 06:00
CRDT- 2013/11/14 06:00
PST - ppublish
SO  - Lancet. 2013 Oct 26;382(9902):1381.

PMID- 24217440
OWN - NLM
STAT- MEDLINE
DA  - 20131112
DCOM- 20140106
IS  - 1756-1833 (Electronic)
IS  - 0959-535X (Linking)
VI  - 347
DP  - 2013
TI  - Syrian refugees could bring polio to Europe, experts warn.
PG  - f6778
LID - 10.1136/bmj.f6778 [doi]
LID - bmj.f6778 [pii]
FAU - Hives-Wood, Sophie
AU  - Hives-Wood S
AD  - London.
LA  - eng
PT  - News
DEP - 20131111
PL  - England
TA  - BMJ
JT  - BMJ (Clinical research ed.)
JID - 8900488
SB  - AIM
SB  - IM
MH  - Europe/epidemiology
MH  - Humans
MH  - Poliomyelitis/*epidemiology/prevention & control/*transmission
MH  - Public Health
MH  - Refugees/*statistics & numerical data
MH  - Syria/epidemiology
EDAT- 2013/11/13 06:00
MHDA- 2014/01/07 06:00
CRDT- 2013/11/13 06:00
PST - epublish
SO  - BMJ. 2013 Nov 11;347:f6778. doi: 10.1136/bmj.f6778.

PMID- 24217074
OWN - NLM
STAT- MEDLINE
DA  - 20131112
DCOM- 20140729
IS  - 0041-4301 (Print)
IS  - 0041-4301 (Linking)
VI  - 55
IP  - 3
DP  - 2013 May-Jun
TI  - Acute flaccid paralysis surveillance in southeastern Turkey, 1999-2010.
PG  - 283-91
AB  - The aim of the study was to report the results of acute flaccid paralysis (AFP)
      surveillance and to evaluate the performance of surveillance in the southeastern 
      region of Turkey in the 12 years from 1999 to 2010. We investigated cases in
      seven provinces of the southeastern region of Turkey. In the evaluation, AFP Case
      Report Form, Laboratory Investigation Form and 60-Day Case Investigation Form
      were used; individuals' demographic characteristics, clinical findings, status of
      vaccination, sample results, and 60-day follow-up were evaluated. Incidence
      ranged from 0.60/100,000 in 2008 to 1.60/100,000 in 1999. Dysstasia and loss of
      strength were the most frequently reported prodromal symptoms. Coxsackievirus and
      echoviruses were the most frequent viruses detected. One-quarter of the AFP cases
      could not be followed up in the present surveillance system.
FAU - Sevencan, Funda
AU  - Sevencan F
FAU - Ertem, Meliksah
AU  - Ertem M
FAU - Oner, Halise
AU  - Oner H
FAU - Aras Kilinc, Evin
AU  - Aras Kilinc E
FAU - Kose, Onur Ozlem
AU  - Kose OO
FAU - Demircioglu, Sureyya
AU  - Demircioglu S
FAU - Dilmen, Funda
AU  - Dilmen F
FAU - Eldemir, Ridvan
AU  - Eldemir R
FAU - Oncul, Muharrem
AU  - Oncul M
LA  - eng
PT  - Journal Article
PL  - Turkey
TA  - Turk J Pediatr
JT  - The Turkish journal of pediatrics
JID - 0417505
SB  - IM
MH  - Acute Disease
MH  - Adolescent
MH  - Child
MH  - Child, Preschool
MH  - Female
MH  - Follow-Up Studies
MH  - Humans
MH  - Male
MH  - Morbidity/trends
MH  - Paralysis/*epidemiology/etiology
MH  - Poliomyelitis/*complications/epidemiology
MH  - Population Surveillance/*methods
MH  - Retrospective Studies
MH  - Time Factors
MH  - Turkey/epidemiology
EDAT- 2013/11/13 06:00
MHDA- 2014/07/30 06:00
CRDT- 2013/11/13 06:00
PST - ppublish
SO  - Turk J Pediatr. 2013 May-Jun;55(3):283-91.

PMID- 24215438
OWN - NLM
STAT- MEDLINE
DA  - 20131112
DCOM- 20140604
IS  - 1445-6354 (Electronic)
IS  - 1445-6354 (Linking)
VI  - 13
IP  - 4
DP  - 2013 Oct-Dec
TI  - Immunisation coverage and its associations in rural Tanzanian infants.
PG  - 2457
AB  - INTRODUCTION: In Tanzania, vaccination rates (VRs) range from 80% to 90% for
      standard vaccines, but little information is available about rural populations
      and nomadic pastoralists. This study investigates levels and trends of the
      immunisation status of infants at eight mobile reproductive-and-child-health
      (RCH) clinics in a rural area in northern Tanzania (with a large multi-tribal
      population that has a significant population of nomadic pastoralists) for the
      years 1998, 1999, 2006 and 2007. In addition, the influence of tribal affiliation
      and health system-related factors on the immunisation status in this population
      is analysed. METHODS: Vaccination data of 3868 infants for the standard bacillus 
      Calmette-Guerin (BCG), poliomyelitis, diphtheria, pertussis, tetanus and measles 
      vaccines were obtained from the RCH clinic records retrospectively, and coverage 
      for both single vaccines and full vaccination by the end of first year of life
      were calculated. These results were correlated with data on predominant tribal
      affiliation at the clinic site, skilled attendance at birth, service provision
      and vaccine availability as independent variables. RESULTS: In 1998, the full
      vaccination rate (FVR) across all RCH clinics was 72%, significantly higher than 
      in the other years (1999: 58%; 2006: 58%; 2007: 57%) (p<0.0001). BCG and measles 
      VRs were highest in 1998 and 1999, whereas VR was lowest for poliomyelitis in
      1999, and for diphtheria-pertussis-tetanus in 2007 (all p<0.001). Measles VR
      showed a declining trend (1998: 72%; 1999: 73%; 2006: 62%; 2007: 59%) affecting
      the FVR, except in 1999 when poliomyelitis VR was lower (67%). FVR > 80% was only
      achieved at one clinic during 3 years. No clinic showed a consistent increase of 
      VRs over time. In univariate analysis, predominant tribal affiliation (Datoga
      tribe) was associated with a low FVR (odds ratio (OR) 4.6 (95% confidence
      interval (CI) 3.8-5.5)), as were low rates of skilled attendance at birth (OR 3.6
      (CI 2.9-4.4)). Other health system-related factors associated with low FVRs
      included interruption of scheduled monthly immunisation clinics (OR 9.8 (CI
      2.1-45.5)) and lack of vaccines (OR 1.2-2.9, depending on vaccine). In
      multivariate analysis, predominant Datoga tribal affiliation and lack of vaccines
      retained their association with the risk of low rates of vaccination.
      CONCLUSIONS: Vaccination rates in this difficult-to-reach population are markedly
      lower than the national average for almost all years and clinics. Affiliation to 
      the nomadic Datoga tribe and lack of vaccines determine VRs in this rural
      population. Improvements in immunisation service delivery, vaccine availability, 
      stronger involvement of the nomadic communities and special outreach services for
      this population are required to improve VRs in these remote areas of Tanzania.
FAU - Kruger, Carsten
AU  - Kruger C
AD  - St. Franziskus Hospital, Ahlen, Germany. thea.carsten.krueger@web.de.
FAU - Olsen, Oystein E
AU  - Olsen OE
FAU - Mighay, Emanuel
AU  - Mighay E
FAU - Ali, Mohammed
AU  - Ali M
LA  - eng
PT  - Journal Article
DEP - 20131112
PL  - Australia
TA  - Rural Remote Health
JT  - Rural and remote health
JID - 101174860
RN  - 0 (BCG Vaccine)
RN  - 0 (Diphtheria-Tetanus-Pertussis Vaccine)
RN  - 0 (Measles Vaccine)
RN  - 0 (Poliovirus Vaccines)
SB  - IM
MH  - BCG Vaccine/administration & dosage/supply & distribution
MH  - Diphtheria-Tetanus-Pertussis Vaccine/administration & dosage/supply &
      distribution
MH  - Ethnic Groups
MH  - Female
MH  - Humans
MH  - Infant
MH  - Infant, Newborn
MH  - Male
MH  - Measles Vaccine/administration & dosage/supply & distribution
MH  - Mobile Health Units/*statistics & numerical data
MH  - Poliovirus Vaccines/administration & dosage/supply & distribution
MH  - Retrospective Studies
MH  - Risk Factors
MH  - Rural Population/*statistics & numerical data
MH  - Tanzania
MH  - Vaccination/*statistics & numerical data
EDAT- 2013/11/13 06:00
MHDA- 2014/06/05 06:00
CRDT- 2013/11/13 06:00
PHST- 2013/11/12 [epublish]
AID - 2457 [pii]
PST - ppublish
SO  - Rural Remote Health. 2013 Oct-Dec;13(4):2457. Epub 2013 Nov 12.

PMID- 24211043
OWN - NLM
STAT- MEDLINE
DA  - 20131202
DCOM- 20140109
LR  - 20140407
IS  - 1474-547X (Electronic)
IS  - 0140-6736 (Linking)
VI  - 382
IP  - 9907
DP  - 2013 Nov 30
TI  - Polio emergence in Syria and Israel endangers Europe.
PG  - 1777
LID - 10.1016/S0140-6736(13)62220-5 [doi]
LID - S0140-6736(13)62220-5 [pii]
FAU - Eichner, Martin
AU  - Eichner M
AD  - University of Tubingen, Institute of Clinical Epidemiology and Appplied Biometry,
      72076 Tubingen, Germany. Electronic address: martin.eichner@uni-tuebingen.de.
FAU - Brockmann, Stefan O
AU  - Brockmann SO
LA  - eng
PT  - Letter
DEP - 20131108
PL  - England
TA  - Lancet
JT  - Lancet
JID - 2985213R
RN  - 0 (Poliovirus Vaccines)
SB  - AIM
SB  - IM
CIN - Lancet. 2014 Jan 18;383(9913):216-7. PMID: 24239251
CIN - Gesundheitswesen. 2014 Feb;76(2):70. PMID: 24707545
MH  - *Disease Outbreaks
MH  - Europe/epidemiology
MH  - Humans
MH  - Israel/epidemiology
MH  - Poliomyelitis/*epidemiology/transmission
MH  - Poliovirus Vaccines/administration & dosage
MH  - Refugees
MH  - Risk Factors
MH  - Syria/epidemiology
MH  - War
MH  - World Health Organization
EDAT- 2013/11/12 06:00
MHDA- 2014/01/10 06:00
CRDT- 2013/11/12 06:00
PHST- 2013/11/08 [aheadofprint]
AID - S0140-6736(13)62220-5 [pii]
AID - 10.1016/S0140-6736(13)62220-5 [doi]
PST - ppublish
SO  - Lancet. 2013 Nov 30;382(9907):1777. doi: 10.1016/S0140-6736(13)62220-5. Epub 2013
      Nov 8.

PMID- 24203163
OWN - NLM
STAT- MEDLINE
DA  - 20140207
DCOM- 20140421
IS  - 1528-1132 (Electronic)
IS  - 0009-921X (Linking)
VI  - 472
IP  - 3
DP  - 2014 Mar
TI  - Total hip arthroplasty performed in patients with residual poliomyelitis: does it
      work?
PG  - 933-40
LID - 10.1007/s11999-013-3338-3 [doi]
AB  - BACKGROUND: Patients with residual poliomyelitis can have advanced degenerative
      arthritis of the hip in the paralytic limb or the nonparalytic contralateral
      limb. Although THA is a treatment option for some of these patients, there are
      few studies regarding THA in this patient population. QUESTIONS/PURPOSES: We
      therefore reviewed a group of patients with residual poliomyelitis who underwent 
      cementless THA on either their paralytic limb or nonparalytic limb to assess (1) 
      Harris hip scores, (2) radiographic results, including implant loosening, (3)
      complications, including dislocation, and (4) limb length discrepancy after
      recovery from surgery. METHODS: From January 2000 to December 2009, 10 patients
      with residual poliomyelitis (10 hips, four paralytic limbs and six nonparalytic
      contralateral limbs) underwent THA using cementless prostheses. Harris hip
      scores, complications, and leg length discrepancy were determined by chart
      review, and confirmed by questionnaire and examination; radiographs were reviewed
      by two observers for this study. Followup was available for all 10 patients at a 
      minimum of 3 years (median, 7 years; range, 3.4-13 years). Surgery was done at
      the same side of the paralytic limb in four hips and contralateral to the
      paralytic limb in six. RESULTS: All patients had pain relief and improvement in
      function; the Harris hip score improved from mean of 68 preoperatively to 92 at
      last followup (p = 0.043). However, only three patients had complete pain relief.
      One hip dislocated, which was treated successfully with closed reduction and a
      hip spica cast for 2 months. There was no loosening or osteolysis in this series.
      Leg length discrepancy improved after the index operation, but only in the THAs
      performed in the paralytic limbs. CONCLUSIONS: Cementless THA may be suitable for
      painful hips in adult patients with residual poliomyelitis. Nonetheless, these
      patients should be informed of the possibility of mild residual pain and
      persistent leg length discrepancy, particularly patients whose THA is performed
      on the limb that was not affected by polio (ie, the nonparalytic contralateral
      limb). LEVEL OF EVIDENCE: Level IV, therapeutic study. See the Instructions for
      Authors for a complete description of levels of evidence.
FAU - Yoon, Byung-Ho
AU  - Yoon BH
AD  - Department of Orthopaedic Surgery, Seoul National University Bundang Hospital,
      Seongnam, South Korea.
FAU - Lee, Young-Kyun
AU  - Lee YK
FAU - Yoo, Jeong Joon
AU  - Yoo JJ
FAU - Kim, Hee Joong
AU  - Kim HJ
FAU - Koo, Kyung-Hoi
AU  - Koo KH
LA  - eng
PT  - Journal Article
DEP - 20131108
PL  - United States
TA  - Clin Orthop Relat Res
JT  - Clinical orthopaedics and related research
JID - 0075674
SB  - AIM
SB  - IM
CIN - Clin Orthop Relat Res. 2014 Mar;472(3):941-2. PMID: 24249532
MH  - Adult
MH  - *Arthroplasty, Replacement, Hip/adverse effects
MH  - Female
MH  - Hip Dislocation/etiology/surgery
MH  - Hip Joint/physiopathology/radiography/*surgery
MH  - Humans
MH  - Leg Length Inequality/etiology
MH  - Male
MH  - Middle Aged
MH  - Osteoarthritis, Hip/diagnosis/etiology/physiopathology/*surgery
MH  - Pain Measurement
MH  - Poliomyelitis/*complications
MH  - Prosthesis Failure
MH  - Questionnaires
MH  - Reoperation
MH  - Retrospective Studies
MH  - Time Factors
MH  - Treatment Outcome
PMC - PMC3916595
OID - NLM: PMC3916595 [Available on 03/01/15]
EDAT- 2013/11/10 06:00
MHDA- 2014/04/22 06:00
CRDT- 2013/11/09 06:00
PMCR- 2015/03/01 00:00
PHST- 2013/06/18 [received]
PHST- 2013/10/08 [accepted]
PHST- 2013/11/08 [aheadofprint]
AID - 10.1007/s11999-013-3338-3 [doi]
PST - ppublish
SO  - Clin Orthop Relat Res. 2014 Mar;472(3):933-40. doi: 10.1007/s11999-013-3338-3.
      Epub 2013 Nov 8.

PMID- 24202150
OWN - NLM
STAT- MEDLINE
DA  - 20131108
DCOM- 20131127
IS  - 1095-9203 (Electronic)
IS  - 0036-8075 (Linking)
VI  - 342
IP  - 6159
DP  - 2013 Nov 8
TI  - Infectious disease. Israel's silent polio epidemic breaks all the rules.
PG  - 679-80
LID - 10.1126/science.342.6159.679 [doi]
FAU - Roberts, Leslie
AU  - Roberts L
LA  - eng
PT  - News
PL  - United States
TA  - Science
JT  - Science (New York, N.Y.)
JID - 0404511
RN  - 0 (Poliovirus Vaccine, Inactivated)
RN  - 0 (Sewage)
SB  - IM
MH  - Arabs
MH  - Child, Preschool
MH  - Disease Outbreaks/*prevention & control
MH  - Humans
MH  - Israel/epidemiology
MH  - Poliomyelitis/*epidemiology
MH  - Poliovirus/*isolation & purification
MH  - Poliovirus Vaccine, Inactivated/*administration & dosage
MH  - Sewage/*virology
MH  - Vaccination
EDAT- 2013/11/10 06:00
MHDA- 2013/12/16 06:00
CRDT- 2013/11/09 06:00
AID - 342/6159/679 [pii]
AID - 10.1126/science.342.6159.679 [doi]
PST - ppublish
SO  - Science. 2013 Nov 8;342(6159):679-80. doi: 10.1126/science.342.6159.679.

PMID- 24199225
OWN - NLM
STAT- MEDLINE
DA  - 20131023
DCOM- 20131107
IS  - 1526-632X (Electronic)
IS  - 0028-3878 (Linking)
VI  - 81
IP  - 7
DP  - 2013 Aug 13
TI  - Hilary Koprpwski, MD (1916-2013).
PG  - 612-3
FAU - Gilden, David
AU  - Gilden D
LA  - eng
PT  - Biography
PT  - Historical Article
PT  - Journal Article
PT  - Portraits
PL  - United States
TA  - Neurology
JT  - Neurology
JID - 0401060
RN  - 0 (Rabies Vaccines)
SB  - AIM
SB  - IM
MH  - History, 20th Century
MH  - Poliomyelitis/epidemiology/*immunology/prevention & control
MH  - Rabies/*history/immunology/prevention & control
MH  - Rabies Vaccines/immunology
MH  - United States
MH  - Virology/*history
PS  - Koprpwski H
FPS - Koprpwski, Hilary
EDAT- 2013/11/08 06:00
MHDA- 2013/11/08 06:01
CRDT- 2013/11/08 06:00
PST - ppublish
SO  - Neurology. 2013 Aug 13;81(7):612-3.

PMID- 24193146
OWN - NLM
STAT- MEDLINE
DA  - 20131106
DCOM- 20140103
IS  - 1756-1833 (Electronic)
IS  - 0959-535X (Linking)
VI  - 347
DP  - 2013
TI  - Polio outbreak leads to calls for a "vaccination ceasefire" in Syria.
PG  - f6682
LID - 10.1136/bmj.f6682 [doi]
LID - bmj.f6682 [pii]
FAU - Arie, Sophie
AU  - Arie S
AD  - London, UK.
LA  - eng
PT  - News
DEP - 20131105
PL  - England
TA  - BMJ
JT  - BMJ (Clinical research ed.)
JID - 8900488
RN  - 0 (Poliovirus Vaccines)
SB  - AIM
SB  - IM
MH  - Disease Outbreaks/*prevention & control
MH  - Humans
MH  - Poliomyelitis/*epidemiology/*prevention & control
MH  - Poliovirus Vaccines/*administration & dosage
MH  - Public Health
MH  - Syria/epidemiology
MH  - War
EDAT- 2013/11/07 06:00
MHDA- 2014/01/05 06:00
CRDT- 2013/11/07 06:00
PST - epublish
SO  - BMJ. 2013 Nov 5;347:f6682. doi: 10.1136/bmj.f6682.

PMID- 24179117
OWN - NLM
STAT- PubMed-not-MEDLINE
DA  - 20131101
DCOM- 20131101
LR  - 20131107
IS  - 2169-8287 (Electronic)
VI  - 1
IP  - 6
DP  - 2013
TI  - Complete genome sequence of the last representative genotype of wild indigenous
      poliovirus type 1, which circulated in Brazil.
LID - 10.1128/genomeA.00811-13 [doi]
LID - e00811-13 [pii]
AB  - Polioviruses are the major etiological agents associated with acute flaccid
      paralysis (AFP). The complete genome sequence of a representative of the last
      wild poliovirus type 1 genotype isolated in Brazil from a paralytic poliomyelitis
      case is reported here.
FAU - Tavares, Fernando N
AU  - Tavares FN
AD  - Laboratorio de Enterovirus, Instituto Oswaldo Cruz, FIOCRUZ, Rio de Janeiro, Rio 
      de Janeiro, Brazil.
FAU - da Costa, Eliane V
AU  - da Costa EV
FAU - Kew, Olen M
AU  - Kew OM
FAU - da Silva, Edson E
AU  - da Silva EE
LA  - eng
PT  - Journal Article
DEP - 20131031
PL  - United States
TA  - Genome Announc
JT  - Genome announcements
JID - 101595808
PMC - PMC3814633
OID - NLM: PMC3814633
EDAT- 2013/11/02 06:00
MHDA- 2013/11/02 06:01
CRDT- 2013/11/02 06:00
AID - 1/6/e00811-13 [pii]
AID - 10.1128/genomeA.00811-13 [doi]
PST - epublish
SO  - Genome Announc. 2013 Oct 31;1(6). pii: e00811-13. doi: 10.1128/genomeA.00811-13.

PMID- 24172954
OWN - NLM
STAT- MEDLINE
DA  - 20131031
DCOM- 20131211
IS  - 1476-4687 (Electronic)
IS  - 0028-0836 (Linking)
VI  - 502
IP  - 7473
DP  - 2013 Oct 31
TI  - Polio risk looms over Europe.
PG  - 601-2
LID - 10.1038/502601a [doi]
FAU - Butler, Declan
AU  - Butler D
LA  - eng
PT  - News
PL  - England
TA  - Nature
JT  - Nature
JID - 0410462
RN  - 0 (Poliovirus Vaccines)
SB  - IM
MH  - Disease Eradication/trends
MH  - Europe/epidemiology
MH  - Humans
MH  - Israel/epidemiology
MH  - Poliomyelitis/*epidemiology/*transmission
MH  - Poliovirus Vaccines
MH  - Risk Factors
MH  - Syria/epidemiology
MH  - Vaccination/statistics & numerical data
MH  - World Health Organization
EDAT- 2013/11/01 06:00
MHDA- 2013/12/16 06:00
CRDT- 2013/11/01 06:00
AID - 502601a [pii]
AID - 10.1038/502601a [doi]
PST - ppublish
SO  - Nature. 2013 Oct 31;502(7473):601-2. doi: 10.1038/502601a.

PMID- 24168093
OWN - NLM
STAT- In-Process
DA  - 20131030
IS  - 1447-4514 (Print)
IS  - 1447-4514 (Linking)
VI  - 37
IP  - 2
DP  - 2013 Jun
TI  - Annual report of the Australian National Enterovirus Reference Laboratory 2012.
PG  - E97-E104
AB  - In 2012 no cases of poliomyelitis were reported through clinical surveillance in 
      Australia, and poliovirus was not detected through virological surveillance.
      Australia conducts surveillance for cases of acute flaccid paralysis (AFP) in
      children less than 15 years as the main mechanism to monitor its polio-free
      status in accordance with World Health Organization (WHO) recommendations. Cases 
      of AFP in children are notified to the Australian Paediatric Surveillance Unit or
      the Paediatric Active Enhanced Disease Surveillance System. In 2012 Australia
      reported 1.2 non-polio AFP cases per 100,000 children, meeting the WHO
      performance criterion for a sensitive system for the fifth year in a row. However
      the faecal specimen collection rate from AFP cases was 29%, which was well below 
      the WHO target of 80%. Virological surveillance for poliovirus consists of two
      components. Firstly, the Enterovirus Reference Laboratory Network of Australia
      (ERLNA) reports on the typing of enteroviruses detected in or isolated from
      clinical specimens. Secondly, environmental surveillance is conducted at sentinel
      sites. These surveillance systems are co-ordinated by the National Enterovirus
      Reference Laboratory (NERL).
CI  - This work is copyright. Apart from any use as permitted under the Copyright Act
      1968, no part may be reproduced by any process without prior written permission
      from the Commonwealth. Requests and inquiries concerning reproduction and rights 
      should be addressed to the Commonwealth Copyright Administration, Attorney
      General's Department, Robert Garran Offices, National Circuit, Barton ACT 2600 or
      posted at http://www.ag.gov.au/cca.
FAU - Roberts, Jason
AU  - Roberts J
AD  - National Enterovirus Reference Laboratory, Victorian Infectious Diseases
      Reference Laboratory, North Melbourne, Victoria, Australia.
FAU - Hobday, Linda
AU  - Hobday L
FAU - Ibrahim, Aishah
AU  - Ibrahim A
FAU - Aitken, Thomas
AU  - Aitken T
FAU - Thorley, Bruce
AU  - Thorley B
LA  - eng
PT  - Journal Article
PT  - Research Support, Non-U.S. Gov't
DEP - 20130630
PL  - Australia
TA  - Commun Dis Intell Q Rep
JT  - Communicable diseases intelligence quarterly report
JID - 101601804
SB  - IM
EDAT- 2013/10/31 06:00
MHDA- 2013/10/31 06:00
CRDT- 2013/10/31 06:00
PST - epublish
SO  - Commun Dis Intell Q Rep. 2013 Jun 30;37(2):E97-E104.

PMID- 24168089
OWN - NLM
STAT- In-Process
DA  - 20131030
IS  - 1447-4514 (Print)
IS  - 1447-4514 (Linking)
VI  - 37
IP  - 2
DP  - 2013 Jun
TI  - Review of Australia's polio surveillance.
PG  - E149-55
AB  - With eradication almost within reach, the importance of detecting every
      poliomyelitis case has taken on additional significance. The selected
      surveillance strategy must be effective and efficient. A review of polio
      surveillance in Australia was conducted to consider whether current strategies
      were optimal. Document review and semi-structured key informant interviews were
      used to conduct the review. Interviews were recorded, transcribed and
      thematically analysed. The review was an iterative process with feedback on the
      findings sought from interviewees. Since Western Pacific Regional
      polio-elimination status was certified, one imported adult case was detected in
      2007 in Australia, with no evidence of further transmission, and no Australian
      paediatric cases identified. Respondents reported that: it was not possible to
      prevent importations; paediatric cases were more likely to be identified than
      adult cases; and there may be a low level of suspicion among clinicians. Case
      detection and outbreak mitigation were considered key reasons to undertake polio 
      surveillance. While Australia has not achieved one of the key World Health
      Organization (WHO) surveillance targets, this did not compromise Australias
      polio-free status. Identified issues with polio surveillance were the potential
      for an importation with high attendant investigation and containment costs, low
      stool sample collection rates, and the opportunity to improve safeguards around
      the importation and laboratory storage of biological samples containing
      poliovirus. The review found strong support for ongoing polio surveillance,
      particularly to detect imported cases and to demonstrate commitment to
      maintaining a polio-free region. Existing polio surveillance strategies were
      considered appropriate for Australia.
CI  - This work is copyright. Apart from any use as permitted under the Copyright Act
      1968, no part may be reproduced by any process without prior written permission
      from the Commonwealth. Requests and inquiries concerning reproduction and rights 
      should be addressed to the Commonwealth Copyright Administration, Attorney
      General's Department, Robert Garran Offices, National Circuit, Barton ACT 2600 or
      posted at http://www.ag.gov.au/cca.
FAU - Paterson, Beverley J
AU  - Paterson BJ
AD  - Hunter Medical Research Institute, Newcastle, NSW, Australia.
FAU - Durrheim, David N
AU  - Durrheim DN
LA  - eng
PT  - Journal Article
DEP - 20130630
PL  - Australia
TA  - Commun Dis Intell Q Rep
JT  - Communicable diseases intelligence quarterly report
JID - 101601804
SB  - IM
EDAT- 2013/10/31 06:00
MHDA- 2013/10/31 06:00
CRDT- 2013/10/31 06:00
PST - epublish
SO  - Commun Dis Intell Q Rep. 2013 Jun 30;37(2):E149-55.

PMID- 24159664
OWN - NLM
STAT- MEDLINE
DA  - 20131021
DCOM- 20131030
IS  - 0049-8114 (Print)
IS  - 0049-8114 (Linking)
VI  - 88
IP  - 40
DP  - 2013 Oct 4
TI  - Outbreak news. Wild poliovirus in the Horn of Africa.
PG  - 429-30
LA  - eng
LA  - fre
PT  - Journal Article
PL  - Switzerland
TA  - Wkly Epidemiol Rec
JT  - Releve epidemiologique hebdomadaire / Section d'hygiene du Secretariat de la
      Societe des Nations = Weekly epidemiological record / Health Section of the
      Secretariat of the League of Nations
JID - 0240017
SB  - IM
MH  - Africa, Eastern/epidemiology
MH  - Child
MH  - Child, Preschool
MH  - *Disease Outbreaks/prevention & control
MH  - Female
MH  - Humans
MH  - Poliomyelitis/*epidemiology/prevention & control
MH  - Poliovirus
MH  - Travel
MH  - Vaccination
EDAT- 2013/10/29 06:00
MHDA- 2013/10/31 06:00
CRDT- 2013/10/29 06:00
PST - ppublish
SO  - Wkly Epidemiol Rec. 2013 Oct 4;88(40):429-30.

PMID- 24159541
OWN - NLM
STAT- PubMed-not-MEDLINE
DA  - 20131025
DCOM- 20131025
LR  - 20131028
IS  - 2210-9099 (Print)
IS  - 2210-9099 (Linking)
VI  - 4
IP  - 2
DP  - 2013 Apr
TI  - Revision of the national action plan in response to poliovirus importation in
      Korea.
PG  - 117-21
LID - 10.1016/j.phrp.2013.03.008 [doi]
AB  - The polio outbreak in China in 2011 makes it necessary to revise the 2010 polio
      National Action Plan (NAP) in Korea. The revised plan was provided after
      evaluation of the 2010 NAP, literature reviews, and expert advice. It was
      discussed and confirmed by the Polio National Certificate Committee (NCC). The
      revised NAP (2012 NAP) has structured the action to take by patient phase and the
      role of each institution. It also provides the specified classification and
      management actions on the contacts. It includes a new recommendation of onetime
      additional immunization for the contacts regardless of the immunization history. 
      The 2012 NAP could provide an effective countermeasure if there are imported
      poliomyelitis patients in Korea.
FAU - Park, Young-Joon
AU  - Park YJ
AD  - Division of Vaccine Preventable Disease Control and National Immunization
      Program, Korea Centers for Disease Control and Prevention, Osong, Korea.
FAU - Kim, Joon-Woo
AU  - Kim JW
FAU - Kwon, Yoon Hyung
AU  - Kwon YH
FAU - Bae, Geun-Ryang
AU  - Bae GR
FAU - Lee, Duk-Hyoung
AU  - Lee DH
LA  - eng
PT  - Journal Article
PL  - Korea (South)
TA  - Osong Public Health Res Perspect
JT  - Osong public health and research perspectives
JID - 101563309
PMC - PMC3767094
OID - NLM: PMC3767094
OTO - NOTNLM
OT  - Korea
OT  - action plan
OT  - importation
OT  - poliomyelitis
EDAT- 2013/10/26 06:00
MHDA- 2013/10/26 06:01
CRDT- 2013/10/26 06:00
PHST- 2013/02/17 [received]
PHST- 2013/02/21 [revised]
PHST- 2013/02/27 [accepted]
AID - 10.1016/j.phrp.2013.03.008 [doi]
AID - phrp-4-2-117 [pii]
PST - ppublish
SO  - Osong Public Health Res Perspect. 2013 Apr;4(2):117-21. doi:
      10.1016/j.phrp.2013.03.008.

PMID- 24158347
OWN - NLM
STAT- MEDLINE
DA  - 20140506
DCOM- 20140624
IS  - 1432-8798 (Electronic)
IS  - 0304-8608 (Linking)
VI  - 159
IP  - 5
DP  - 2014 May
TI  - Enterovirus 71 pathogenicity in monkeys and cotton rats.
PG  - 1133-8
LID - 10.1007/s00705-013-1895-0 [doi]
AB  - Enterovirus 71 (EV71) is a neurovirulent non-polio enterovirus that can cause
      severe central nervous system (CNS) infection in infants. Vervet monkeys infected
      intracerebrally or intramuscularly with EV71 isolates from the Bulgarian outbreak
      of 1975 developed clinical manifestations and pathological signs of
      encephalomyelitis and spinal poliomyelitis that were similar to EV71
      neuroinfection in children. In addition, vervet monkeys with encephalomyelitis
      had severe alterations in the choroid plexus. EV71 neuroinfection could also be
      reproduced in young (3- to 4-week old) cotton rats with clinical and pathological
      signs comparable with those observed in vervet monkeys.
FAU - Koroleva, Galina A
AU  - Koroleva GA
AD  - Chumakov Institute of Poliomyelitis and Viral Encephalitides, p/o Institut
      Poliomielita, 142782, Moscow, Russia.
FAU - Karmysheva, Valentina Ya
AU  - Karmysheva VY
FAU - Lukashev, Alexander N
AU  - Lukashev AN
LA  - eng
PT  - Journal Article
DEP - 20131025
PL  - Austria
TA  - Arch Virol
JT  - Archives of virology
JID - 7506870
SB  - IM
MH  - Animals
MH  - Brain/virology
MH  - Cercopithecus aethiops
MH  - Encephalomyelitis/virology
MH  - Enterovirus A, Human/*pathogenicity
MH  - Enterovirus Infections/pathology/*veterinary/virology
MH  - Humans
MH  - Infant
MH  - Macaca mulatta
MH  - Male
MH  - Poliomyelitis/virology
MH  - Sigmodontinae
MH  - Spinal Cord/virology
EDAT- 2013/10/26 06:00
MHDA- 2014/06/25 06:00
CRDT- 2013/10/26 06:00
PHST- 2013/07/03 [received]
PHST- 2013/10/10 [accepted]
PHST- 2013/10/25 [aheadofprint]
AID - 10.1007/s00705-013-1895-0 [doi]
PST - ppublish
SO  - Arch Virol. 2014 May;159(5):1133-8. doi: 10.1007/s00705-013-1895-0. Epub 2013 Oct
      25.

PMID- 24154801
OWN - NLM
STAT- In-Process
DA  - 20131203
IS  - 1563-258X (Electronic)
IS  - 0043-5341 (Linking)
VI  - 163
IP  - 21-22
DP  - 2013 Nov
TI  - Unclassified cardiomyopathies in neuromuscular disorders.
PG  - 505-13
LID - 10.1007/s10354-013-0243-z [doi]
AB  - OBJECTIVES: Unclassified cardiomyopathies (CMPs) include left ventricular
      hypertrabeculation or noncompaction (LVHT) and Takotsubo syndrome (TTS).
      Unclassified CMPs are frequently associated with noncardiac disease, including
      neuromuscular disorders (NMDs). This review aims at summarizing and discussing
      recent findings concerning the association of NMDs with unclassified CMPs.
      METHODS: Literature search using the database PubMed from 1966 to June 2013 was
      performed. RESULTS: LVHT has been described in association with
      dystrophinopathies, myotonic dystrophies, zaspopathies, laminopathies,
      dystrobrevinopathies, oculopharyngeal muscular dystrophy, tropomyosin-1
      mutations, multiminicore disease, Danon disease, mitochondrial disorders,
      myoadenylate deaminase deficiency, Pompe's disease, glycogen storage disease-IV, 
      fatty acid oxidation disorder, Barth syndrome, ryanodine receptor mutation,
      inclusion body myopathy, dystrophic epidermolysis bullosa, Charcot-Marie-Tooth
      neuropathy, hereditary cobolamine deficiency, beta-thalassemia, poliomyelitis,
      and Friedreich ataxia. Takotsubo syndrome has been described in association with 
      myasthenia gravis, amyotrophic lateral sclerosis, Guillain-Barre syndrome,
      rhabdomyolysis, mitochondrial disorder, hypokalemia-related myopathy, syndrome
      malin, hereditary sensorimotor neuropathy, Beals syndrome, polymyalgia
      rheumatica, and unclassified myopathy. It is important for treating physicians to
      know about these associations because treatment and outcome of LVHT, including
      artificial ventilation, are determined by the presence or absence of an NMD.
      There are also indications that LVHT in NMDs favors the development of TTS.
      CONCLUSIONS: LVHT and TTS may be associated with NMDs. The pathogenetic link
      between unclassified CMPs and NMDs remains elusive. Outcome of LVHT and treatment
      of TTS are additionally determined by the presence or absence of an NMD.
FAU - Finsterer, Josef
AU  - Finsterer J
AD  - Krankenanstalt Rudolfstiftung, Postfach 20, 1180, Vienna, Austria,
      fifigs1@yahoo.de.
FAU - Stollberger, Claudia
AU  - Stollberger C
LA  - eng
PT  - Journal Article
DEP - 20131024
PL  - Austria
TA  - Wien Med Wochenschr
JT  - Wiener medizinische Wochenschrift (1946)
JID - 8708475
SB  - IM
EDAT- 2013/10/25 06:00
MHDA- 2013/10/25 06:00
CRDT- 2013/10/25 06:00
PHST- 2013/07/17 [received]
PHST- 2013/09/27 [accepted]
PHST- 2013/10/24 [aheadofprint]
AID - 10.1007/s10354-013-0243-z [doi]
PST - ppublish
SO  - Wien Med Wochenschr. 2013 Nov;163(21-22):505-13. doi: 10.1007/s10354-013-0243-z. 
      Epub 2013 Oct 24.

PMID- 24145881
OWN - NLM
STAT- MEDLINE
DA  - 20131022
DCOM- 20131211
IS  - 1526-632X (Electronic)
IS  - 0028-3878 (Linking)
VI  - 81
IP  - 17
DP  - 2013 Oct 22
TI  - The Dercum-Muybridge collaboration for sequential photography of neurologic
      disorders.
PG  - 1550-4
LID - 10.1212/WNL.0b013e3182a95894 [doi]
AB  - OBJECTIVE: To analyze the contributions of American photographer Eadweard
      Muybridge (1830-1904) and Philadelphia neurologist Francis Dercum (1856-1931)
      toward creating the first motion-picture sequences of patients with neurologic
      disorders. BACKGROUND: In the late 1870s and 1880s, prior to the development of
      movie cameras or projectors, Muybridge photographed sequential images of people
      and animals in motion, using arrays of sequentially triggered single-image
      cameras and multilens cameras. METHODS: Examination of published writings and
      photographic sequences by Muybridge and Dercum, and primary source documents,
      including letters from Dercum. RESULTS: In 1885, Philadelphia neurologist Francis
      Dercum (1856-1931) collaborated with Muybridge at the University of Pennsylvania 
      to photograph sequential images of patients with various neurologic disorders
      involving abnormal movements. Subjects were recruited from the neurology services
      of the University Hospital and the Philadelphia Hospital. Muybridge and Dercum
      photographed patients with tabes dorsalis, hemiparesis, paraparesis, athetotic
      cerebral palsy, lead encephalopathy, congenital hydrocephalus with diparesis,
      poliomyelitis, pseudoseizures, psychogenic movement disorder, and other
      conditions. CONCLUSIONS: These are the first motion-picture sequences of
      neurologic disorders ever filmed, and provide an important visual archive and
      teaching resource for neurologic disorders that were prevalent in the late 19th
      century.
FAU - Lanska, Douglas J
AU  - Lanska DJ
AD  - From the Veterans Affairs Medical Center, Great Lakes Healthcare System, Tomah,
      WI.
LA  - eng
PT  - Biography
PT  - Historical Article
PT  - Journal Article
PL  - United States
TA  - Neurology
JT  - Neurology
JID - 0401060
SB  - AIM
SB  - IM
MH  - History, 19th Century
MH  - History, 20th Century
MH  - Humans
MH  - Medical Illustration/*history
MH  - Motion Pictures as Topic/history
MH  - Movement Disorders/*history
MH  - Photography/history
PS  - Dercum F
FPS - Dercum, Francis
PS  - Muybridge E
FPS - Muybridge, Eadweard
EDAT- 2013/10/23 06:00
MHDA- 2013/12/16 06:00
CRDT- 2013/10/23 06:00
AID - 81/17/1550 [pii]
AID - 10.1212/WNL.0b013e3182a95894 [doi]
PST - ppublish
SO  - Neurology. 2013 Oct 22;81(17):1550-4. doi: 10.1212/WNL.0b013e3182a95894.

PMID- 24141431
OWN - NLM
STAT- MEDLINE
DA  - 20131021
DCOM- 20140206
IS  - 1678-4227 (Electronic)
IS  - 0004-282X (Linking)
VI  - 71
IP  - 9A
DP  - 2013 Sep
TI  - [The International Classification of Diseases, the Family of International
      Classifications, the ICD-11, and post-polio syndrome].
PG  - 3-10
LID - 10.1590/0004-282X20130111 [doi]
LID - S0004-282X2013000900111 [pii]
AB  - The first International Classification of Diseases (ICD) was approved in 1893 and
      since then it has been periodically reviewed. The last, 10th revision (ICD-10),
      was approved in 1989. Since 1989, it was possible to update from ICD revisions,
      which did not happen before. The next revision (ICD-11) would probably be
      published in 2015. In 1989, mechanisms were established to update ICD-10, through
      the creation of the Morbidity Reference Group (MbRG) in 1997 and the Update and
      Revision Committee (URC) in 2000. The Morbidity Reference Group (MbRG) was
      created in 2007 to discuss in more detail the issues to update morbidity. A
      specific code in ICD was not included in the revision of ICD-10 in 1989 for the
      post-polio syndrome (PPS). However, the ICD new code G14 for PPS was included in 
      ICD-10 since 2010.
FAU - Laurenti, Ruy
AU  - Laurenti R
AD  - Departamento de Epidemiologia, Centro Colaborador da OMS para a Familia de
      Classificacoes Internacionais, Faculdade de Saude Publica, Universidade Sao
      Paulo, Sao PauloSP, Brazil.
FAU - Nubila, Heloisa Brunow Ventura Di
AU  - Nubila HB
FAU - Quadros, Abrahao Augusto Joviniano
AU  - Quadros AA
FAU - Conde, Monica Tilli Reis Pessoa
AU  - Conde MT
FAU - Oliveira, Acary Souza Bulle
AU  - Oliveira AS
LA  - por
PT  - English Abstract
PT  - Historical Article
PT  - Journal Article
TT  - A Classificacao Internacional de Doencas, a Familia de Classificacoes
      Internacionais, a CID-11 e a Sindrome Pos-Poliomielite.
PL  - Brazil
TA  - Arq Neuropsiquiatr
JT  - Arquivos de neuro-psiquiatria
JID - 0125444
SB  - IM
MH  - History, 16th Century
MH  - History, 20th Century
MH  - History, 21st Century
MH  - History, Ancient
MH  - History, Medieval
MH  - Humans
MH  - International Classification of Diseases/*history
MH  - Postpoliomyelitis Syndrome/classification
EDAT- 2013/10/22 06:00
MHDA- 2014/02/07 06:00
CRDT- 2013/10/22 06:00
PHST- 2013/04/07 [received]
PHST- 2013/04/15 [accepted]
AID - S0004-282X2013000900111 [pii]
AID - 10.1590/0004-282X20130111 [doi]
PST - ppublish
SO  - Arq Neuropsiquiatr. 2013 Sep;71(9A):3-10. doi: 10.1590/0004-282X20130111.

PMID- 24134813
OWN - NLM
STAT- MEDLINE
DA  - 20131125
DCOM- 20140117
IS  - 0755-4982 (Print)
IS  - 0755-4982 (Linking)
VI  - 42
IP  - 11
DP  - 2013 Nov
TI  - [Assessment of liberal physician's occupational risks management on the exposure 
      to biological fluids].
PG  - e385-92
LID - 10.1016/j.lpm.2013.06.017 [doi]
LID - S0755-4982(13)00723-9 [pii]
AB  - INTRODUCTION: During their practice, liberal physicians might have a risk of
      viral exposure to biological fluids. That risk is well-known in hospitals. The
      purpose of this study was to measure those occupational risks into their own
      private practice. METHODS: This observational descriptive transversal
      multicentral, epidemiological study is based on the information collected from
      400 physicians (general practitioners, ENT specialists, dermatologists,
      pediatricians, rheumatologists and gynecologists), working in own private
      practice in Lorraine. They received by post a confidential survey consisting of
      multiple-choice and open questions, asking for their activity, their risks of
      being exposed to biological fluids, their vaccine coverage and their potentially 
      infectious medical waste (PIMW) management. RESULTS: Among 175 physicians who
      replied to the survey, 153 did invasive procedures and 58 encountered an
      accidental blood exposure (ABE). The execution of invasive procedures was the
      main factor in having an ABE (P=0.0023). Around 89.5 % of the complications were 
      due to percutaneous injuries. Still 30.9 % of the physicians always recapped
      needles and 40 % hadn't a complementary health cover. More than 82 % were
      up-to-date on mandatory vaccinations (hepatitis B and
      diphtheria-tetanus-poliomyelitis). In private practice, 97.6 % of physicians sort
      out blunt objects (prickly or sharp), which is quite satisfactory in comparison
      with only 60.5 % of them who sort out soft wastes and 44.6 % of blunt objects at 
      patient's home. CONCLUSION: Even if physician's blunt objects disposal in private
      practice and their mandatory vaccination are satisfactory, "standard"
      precautions, safety equipment use and soft wastes disposal can be improved.
CI  - Copyright (c) 2013 Elsevier Masson SAS. All rights reserved.
FAU - Wagenheim, Cedric
AU  - Wagenheim C
AD  - 57070 Metz, France. Electronic address: cedric.wagenheim@gmail.com.
FAU - Di Patrizio, Paolo
AU  - Di Patrizio P
FAU - Rabaud, Christian
AU  - Rabaud C
LA  - fre
PT  - English Abstract
PT  - Journal Article
PT  - Multicenter Study
PT  - Observational Study
PT  - Research Support, Non-U.S. Gov't
TT  - Evaluation des pratiques des medecins liberaux sur la gestion des risques
      professionnels lies a l'exposition aux liquides biologiques.
DEP - 20131014
PL  - France
TA  - Presse Med
JT  - Presse medicale (Paris, France : 1983)
JID - 8302490
RN  - 0 (Medical Waste)
RN  - 0 (Medical Waste Disposal)
RN  - 0 (Viral Vaccines)
SB  - IM
MH  - *Body Fluids/virology
MH  - Cross-Sectional Studies
MH  - Health Knowledge, Attitudes, Practice
MH  - Humans
MH  - Infection Control/methods/standards
MH  - Medical Waste/*statistics & numerical data
MH  - Medical Waste Disposal/methods/standards
MH  - Middle Aged
MH  - Occupational Diseases/*prevention & control/virology
MH  - Occupational Exposure/analysis/*statistics & numerical data
MH  - Physician's Practice Patterns
MH  - Private Practice/*statistics & numerical data
MH  - Punctures/utilization
MH  - Questionnaires
MH  - Risk Assessment
MH  - Universal Precautions/*statistics & numerical data
MH  - Vaccination/statistics & numerical data
MH  - Viral Vaccines/administration & dosage
MH  - Virus Diseases/*prevention & control
MH  - Wounds, Penetrating/complications/virology
EDAT- 2013/10/19 06:00
MHDA- 2014/01/18 06:00
CRDT- 2013/10/19 06:00
PHST- 2013/03/12 [received]
PHST- 2013/05/28 [revised]
PHST- 2013/06/10 [accepted]
PHST- 2013/10/14 [aheadofprint]
AID - S0755-4982(13)00723-9 [pii]
AID - 10.1016/j.lpm.2013.06.017 [doi]
PST - ppublish
SO  - Presse Med. 2013 Nov;42(11):e385-92. doi: 10.1016/j.lpm.2013.06.017. Epub 2013
      Oct 14.

PMID- 24125034
OWN - NLM
STAT- In-Process
DA  - 20131128
IS  - 1525-1470 (Electronic)
IS  - 0736-8046 (Linking)
VI  - 30
IP  - 6
DP  - 2013 Nov-Dec
TI  - Postvaccination bullous pemphigoid in infancy: report of three new cases and
      literature review.
PG  - 741-4
LID - 10.1111/pde.12231 [doi]
AB  - Bullous pemphigoid (BP) is an acquired autoimmune blistering disorder of unknown 
      etiology uncommon in childhood. Unlike adult BP, infantile BP shows acral
      distribution and resolves rapidly with systemic steroids. We report three infants
      with infantile BP presenting shortly after vaccination for diphtheria, pertussis,
      tetanus, poliomyelitis, hepatitis B, Haemophilus influenzae B, and meningococcus 
      C. Our cases further reinforce the causal association between childhood BP and
      vaccination.
CI  - (c) 2013 Wiley Periodicals, Inc.
FAU - de la Fuente, Sonia
AU  - de la Fuente S
AD  - Department of Dermatology, Hospital Infantil Nino Jesus, Madrid, Spain.
FAU - Hernandez-Martin, Angela
AU  - Hernandez-Martin A
FAU - de Lucas, Raul
AU  - de Lucas R
FAU - Gonzalez-Ensenat, Ma Antonia
AU  - Gonzalez-Ensenat MA
FAU - Vicente, Asuncion
AU  - Vicente A
FAU - Colmenero, Isabel
AU  - Colmenero I
FAU - Gonzalez-Beato, Maria
AU  - Gonzalez-Beato M
FAU - Sunol, Mariona
AU  - Sunol M
FAU - Torrelo, Antonio
AU  - Torrelo A
LA  - eng
PT  - Journal Article
DEP - 20131011
PL  - United States
TA  - Pediatr Dermatol
JT  - Pediatric dermatology
JID - 8406799
SB  - IM
EDAT- 2013/10/16 06:00
MHDA- 2013/10/16 06:00
CRDT- 2013/10/16 06:00
PHST- 2013/10/11 [aheadofprint]
AID - 10.1111/pde.12231 [doi]
PST - ppublish
SO  - Pediatr Dermatol. 2013 Nov-Dec;30(6):741-4. doi: 10.1111/pde.12231. Epub 2013 Oct
      11.

PMID- 24120581
OWN - NLM
STAT- MEDLINE
DA  - 20131104
DCOM- 20140608
IS  - 1877-0665 (Electronic)
IS  - 1877-0657 (Linking)
VI  - 56
IP  - 7-8
DP  - 2013 Oct
TI  - Poliomyelitis sequels in France and the clinical and social needs of survivors: a
      retrospective study of 200 patients.
PG  - 542-50
LID - 10.1016/j.rehab.2013.08.001 [doi]
LID - S1877-0657(13)01285-2 [pii]
AB  - INTRODUCTION: Polio survivors in France are estimated at 50,000. This study aimed
      at describing their needs from their clinical and vocational conditions. METHOD: 
      A retrospective study of our physical and rehabilitation medicine (PRM)
      consultation activity. RESULTS: One hundred and fifteen women/85 men, with a mean
      age of 51years+/-14.3 (17 to 82). Paralysis involved only one lower limb in 108
      patients, the two lower limbs in 56 patients and only one upper limb in 4. At the
      time of the first consultation 137 patients had experienced functional worsening.
      The complaints were pain (105 subjects), fatigue (59) and new paresis (58). Only 
      25% had retired. Post-polio syndrome criteria were present in 46 subjects (23%). 
      Patients who had contracted poliomyelitis in France (56%) differed from the other
      subjects with regard to age (58.4 versus 41.5), professional status and frequency
      of PPS (30.9% versus 12.6%). CONCLUSION: These polio survivors were not
      particularly aged and they had often experienced functional worsening. The
      evolution of their disease shall represent a public health issue over the decades
      to come.
CI  - Copyright (c) 2013 Elsevier Masson SAS. All rights reserved.
FAU - Yelnik, A P
AU  - Yelnik AP
AD  - Service de medecine physique et de readaptation, universite Paris Diderot, UMR
      8194 Paris Descartes, AP-HP, groupe hospitalier St.-Louis-Lariboisiere-F.-Widal, 
      200, rue du Faubourg-Saint-Denis, 75010 Paris, France. Electronic address:
      alain.yelnik@lrb.aphp.fr.
FAU - Andriantsifanetra, C
AU  - Andriantsifanetra C
FAU - Bradai, N
AU  - Bradai N
FAU - Sportouch, P
AU  - Sportouch P
FAU - Beaudreuil, J
AU  - Beaudreuil J
FAU - Dizien, O
AU  - Dizien O
LA  - eng
PT  - Journal Article
DEP - 20130927
PL  - Netherlands
TA  - Ann Phys Rehabil Med
JT  - Annals of physical and rehabilitation medicine
JID - 101502773
SB  - IM
MH  - Adolescent
MH  - Adult
MH  - Aged
MH  - Aged, 80 and over
MH  - Crutches
MH  - Employment
MH  - Fatigue/etiology
MH  - Female
MH  - France
MH  - Health Services Needs and Demand
MH  - Humans
MH  - Male
MH  - Middle Aged
MH  - Musculoskeletal Pain/etiology
MH  - Needs Assessment
MH  - Orthotic Devices
MH  - Paresis/etiology
MH  - Poliomyelitis/*complications/*rehabilitation
MH  - Retrospective Studies
MH  - Young Adult
OTO - NOTNLM
OT  - France
OT  - Poliomyelitis
OT  - Poliomyélite
OT  - Post-polio syndrome
OT  - Syndrome post-poliomyélite
EDAT- 2013/10/15 06:00
MHDA- 2014/06/09 06:00
CRDT- 2013/10/15 06:00
PHST- 2013/04/15 [received]
PHST- 2013/08/06 [revised]
PHST- 2013/08/07 [accepted]
PHST- 2013/09/27 [aheadofprint]
AID - S1877-0657(13)01285-2 [pii]
AID - 10.1016/j.rehab.2013.08.001 [doi]
PST - ppublish
SO  - Ann Phys Rehabil Med. 2013 Oct;56(7-8):542-50. doi: 10.1016/j.rehab.2013.08.001. 
      Epub 2013 Sep 27.

PMID- 24119825
OWN - NLM
STAT- MEDLINE
DA  - 20131210
DCOM- 20140731
IS  - 1532-2742 (Electronic)
IS  - 0163-4453 (Linking)
VI  - 68 Suppl 1
DP  - 2014 Jan
TI  - The enteroviruses: problems in need of treatments.
PG  - S108-14
LID - 10.1016/j.jinf.2013.09.020 [doi]
LID - S0163-4453(13)00287-9 [pii]
AB  - Specific antiviral therapy is currently not available for enterovirus (EV)
      infections. Poliomyelitis, EV 71 neurologic disease, and neonatal EV disease are 
      three manifestations of EV infections that exemplify the importance of developing
      antivirals for EV infections. Despite tremendous strides in the effort to
      eradicate polio through vaccination, challenges remain, including the potential
      for transmission of neurovirulent vaccine-derived polioviruses which have
      genetically reverted from live-attenuated, oral poliovirus vaccine virus. EV 71
      emerged in the late 1990 s in eastern Asia as a neurovirulent virus that causes
      large outbreaks of hand-foot-mouth disease, herpangina, and fever, and, in some
      children, meningitis, acute flaccid paralysis, and brainstem encephalitis
      complicated by pulmonary edema and cardiopulmonary collapse. EV infections in
      neonates can cause severe disease characterized by meningoencephalitis,
      myocarditis, pneumonitis, and/or hepatitis and coagulopathy. Prototypic agents
      for specific therapy of EV infections that act upon numerous potential viral
      targets exist. Three candidate compounds are currently in development: pleconaril
      (active against many EVs), V-073 (anti-poliovirus), and BTA-798 (active against
      many rhinoviruses and EVs). The three conditions described illustrate why
      development of antiviral medications for EV infections is a medically important
      need.
CI  - Copyright (c) 2013 The British Infection Association. Published by Elsevier Ltd. 
      All rights reserved.
FAU - Abzug, Mark J
AU  - Abzug MJ
AD  - University of Colorado School of Medicine and Children's Hospital Colorado,
      Pediatric Infectious Diseases, Box B055, 13123 East 16th Avenue, Aurora, CO
      80045, USA. Electronic address: mark.abzug@childrenscolorado.org.
LA  - eng
PT  - Journal Article
PT  - Review
DEP - 20131008
PL  - England
TA  - J Infect
JT  - The Journal of infection
JID - 7908424
RN  - 0 (Antiviral Agents)
RN  - 0 (Oxadiazoles)
RN  - 0 (pleconaril)
SB  - IM
MH  - Antiviral Agents/*isolation & purification/*pharmacology/therapeutic use
MH  - Drug Discovery/*trends
MH  - Enterovirus Infections/*drug therapy/*epidemiology
MH  - Humans
MH  - Oxadiazoles/isolation & purification/pharmacology/therapeutic use
MH  - World Health
OTO - NOTNLM
OT  - Antiviral therapy
OT  - Enterovirus
OT  - Enterovirus 71
OT  - Neonatal
OT  - Poliomyelitis
OT  - Poliovirus
EDAT- 2013/10/15 06:00
MHDA- 2014/08/01 06:00
CRDT- 2013/10/15 06:00
PHST- 2013/12/20 [accepted]
PHST- 2013/10/08 [aheadofprint]
AID - S0163-4453(13)00287-9 [pii]
AID - 10.1016/j.jinf.2013.09.020 [doi]
PST - ppublish
SO  - J Infect. 2014 Jan;68 Suppl 1:S108-14. doi: 10.1016/j.jinf.2013.09.020. Epub 2013
      Oct 8.

PMID- 24117294
OWN - NLM
STAT- MEDLINE
DA  - 20131014
DCOM- 20131203
IS  - 1532-5415 (Electronic)
IS  - 0002-8614 (Linking)
VI  - 61
IP  - 10
DP  - 2013 Oct
TI  - Symptom profiles in individuals aging with post-polio syndrome.
PG  - 1813-5
LID - 10.1111/jgs.12465 [doi]
FAU - Amtmann, Dagmar
AU  - Amtmann D
AD  - Rehabilitation Medicine, University of Washington, Seattle, Washington.
FAU - Bamer, Alyssa M
AU  - Bamer AM
FAU - Verrall, Aimee
AU  - Verrall A
FAU - Salem, Rana
AU  - Salem R
FAU - Borson, Soo
AU  - Borson S
LA  - eng
PT  - Comparative Study
PT  - Letter
PT  - Research Support, U.S. Gov't, Non-P.H.S.
PL  - United States
TA  - J Am Geriatr Soc
JT  - Journal of the American Geriatrics Society
JID - 7503062
SB  - IM
MH  - Aged
MH  - Aged, 80 and over
MH  - *Aging
MH  - Disease Progression
MH  - Female
MH  - Humans
MH  - Male
MH  - Middle Aged
MH  - Postpoliomyelitis Syndrome/*diagnosis
MH  - Questionnaires
MH  - Retrospective Studies
MH  - Severity of Illness Index
EDAT- 2013/10/15 06:00
MHDA- 2013/12/16 06:00
CRDT- 2013/10/15 06:00
AID - 10.1111/jgs.12465 [doi]
PST - ppublish
SO  - J Am Geriatr Soc. 2013 Oct;61(10):1813-5. doi: 10.1111/jgs.12465.

PMID- 24115915
OWN - NLM
STAT- MEDLINE
DA  - 20131011
DCOM- 20140509
IS  - 1549-1676 (Electronic)
IS  - 1549-1277 (Linking)
VI  - 10
IP  - 10
DP  - 2013 Oct
TI  - The final push for polio eradication: addressing the challenge of violence in
      Afghanistan, Pakistan, and Nigeria.
PG  - e1001529
LID - 10.1371/journal.pmed.1001529 [doi]
AB  - Seye Abimbola and colleagues provide a view from Nigeria, Pakistan, and
      Afghanistan on global efforts to eradicate polio in those countries. Please see
      later in the article for the Editors' Summary.
FAU - Abimbola, Seye
AU  - Abimbola S
AD  - National Primary Health Care Development Agency, Abuja, Nigeria.
FAU - Malik, Asmat Ullah
AU  - Malik AU
FAU - Mansoor, Ghulam Farooq
AU  - Mansoor GF
LA  - eng
PT  - Journal Article
DEP - 20131008
PL  - United States
TA  - PLoS Med
JT  - PLoS medicine
JID - 101231360
SB  - IM
MH  - Afghanistan/epidemiology
MH  - Humans
MH  - Nigeria/epidemiology
MH  - Pakistan/epidemiology
MH  - Poliomyelitis/*prevention & control
PMC - PMC3792994
OID - NLM: PMC3792994
EDAT- 2013/10/12 06:00
MHDA- 2014/05/10 06:00
CRDT- 2013/10/12 06:00
PHST- 2013/10 [ecollection]
PHST- 2013/10/08 [epublish]
AID - 10.1371/journal.pmed.1001529 [doi]
AID - PMEDICINE-D-13-00628 [pii]
PST - ppublish
SO  - PLoS Med. 2013 Oct;10(10):e1001529. doi: 10.1371/journal.pmed.1001529. Epub 2013 
      Oct 8.

PMID- 24112018
OWN - NLM
STAT- MEDLINE
DA  - 20131011
DCOM- 20140102
IS  - 2046-2336 (Print)
IS  - 2046-2336 (Linking)
VI  - 25
IP  - 8
DP  - 2013 Oct
TI  - Why we still need to be vigilant about polio here and abroad.
PG  - 15
LID - 10.7748/ncyp2013.10.25.8.15.s24 [doi]
FAU - Hill, Ted
AU  - Hill T
AD  - The British Polio Fellowship.
LA  - eng
PT  - Letter
PL  - England
TA  - Nurs Child Young People
JT  - Nursing children and young people
JID - 101554473
SB  - N
MH  - Great Britain/epidemiology
MH  - Humans
MH  - *Internationality
MH  - Poliomyelitis/complications/*epidemiology/physiopathology
MH  - Postpoliomyelitis Syndrome/etiology/physiopathology
EDAT- 2013/10/12 06:00
MHDA- 2014/01/03 06:00
CRDT- 2013/10/12 06:00
AID - 10.7748/ncyp2013.10.25.8.15.s24 [doi]
PST - ppublish
SO  - Nurs Child Young People. 2013 Oct;25(8):15. doi: 10.7748/ncyp2013.10.25.8.15.s24.

PMID- 24100955
OWN - NLM
STAT- MEDLINE
DA  - 20131111
DCOM- 20140106
IS  - 1476-6256 (Electronic)
IS  - 0002-9262 (Linking)
VI  - 178
IP  - 10
DP  - 2013 Nov 15
TI  - The potential impact of routine immunization with inactivated poliovirus vaccine 
      on wild-type or vaccine-derived poliovirus outbreaks in a posteradication
      setting.
PG  - 1579-87
LID - 10.1093/aje/kwt203 [doi]
AB  - The "endgame" for worldwide poliomyelitis eradication will entail eventual
      cessation of the use of oral poliovirus vaccine (OPV) in all countries to prevent
      the reintroduction of vaccine-derived polioviruses--exposing some populations to 
      an unprecedented, albeit low, risk of poliovirus outbreaks. Inactivated
      poliovirus vaccine (IPV) is likely to play a large part in post--OPV management
      of poliovirus risks by reducing the consequences of any reintroduction of
      poliovirus. In this article, we examine the impact IPV would have on an outbreak 
      in a partially susceptible population after OPV cessation, using a mathematical
      model of poliovirus transmission with a realistic natural history and case
      reporting. We explore a range of assumptions about the impact of IPV on an
      individual's infectiousness, given the lack of knowledge about this parameter. We
      show that routine use of IPV is beneficial under most conditions, increasing the 
      chance of fadeout and reducing the expected prevalence of infection at the time
      of detection. The duration of "silent" poliovirus circulation prior to detection 
      lengthens with increasing coverage of IPV, although this only increases the
      expected prevalence of infection at the time of the OPV response if IPV has a
      very limited impact on infectiousness. Overall, the model predicts that routine
      use of IPV will be advantageous for the posteradication management of poliovirus.
FAU - Mangal, Tara D
AU  - Mangal TD
FAU - Aylward, R Bruce
AU  - Aylward RB
FAU - Grassly, Nicholas C
AU  - Grassly NC
LA  - eng
PT  - Journal Article
PT  - Research Support, Non-U.S. Gov't
DEP - 20131007
PL  - United States
TA  - Am J Epidemiol
JT  - American journal of epidemiology
JID - 7910653
RN  - 0 (Poliovirus Vaccine, Inactivated)
RN  - 0 (Poliovirus Vaccine, Oral)
SB  - IM
MH  - Disease Outbreaks
MH  - Humans
MH  - Immunization/*statistics & numerical data
MH  - Poliomyelitis/*epidemiology/*prevention & control
MH  - Poliovirus Vaccine, Inactivated/*administration & dosage/immunology
MH  - Poliovirus Vaccine, Oral/*administration & dosage/immunology
OTO - NOTNLM
OT  - disease transmission
OT  - inactivated poliovirus vaccine
OT  - oral poliovirus vaccine
OT  - poliomyelitis
OT  - poliovirus eradication
EDAT- 2013/10/09 06:00
MHDA- 2014/01/07 06:00
CRDT- 2013/10/09 06:00
PHST- 2013/10/07 [aheadofprint]
AID - kwt203 [pii]
AID - 10.1093/aje/kwt203 [doi]
PST - ppublish
SO  - Am J Epidemiol. 2013 Nov 15;178(10):1579-87. doi: 10.1093/aje/kwt203. Epub 2013
      Oct 7.

PMID- 24100853
OWN - NLM
STAT- MEDLINE
DA  - 20131008
DCOM- 20131211
IS  - 1756-1833 (Electronic)
IS  - 0959-535X (Linking)
VI  - 347
DP  - 2013
TI  - Polio is re-emerging in areas previously considered polio free.
PG  - f6061
LID - 10.1136/bmj.f6061 [doi]
LID - bmj.f6061 [pii]
FAU - Moszynski, Peter
AU  - Moszynski P
AD  - London.
LA  - eng
PT  - News
DEP - 20131007
PL  - England
TA  - BMJ
JT  - BMJ (Clinical research ed.)
JID - 8900488
SB  - AIM
SB  - IM
MH  - Africa/epidemiology
MH  - Communicable Diseases, Emerging/*epidemiology
MH  - *Disease Outbreaks
MH  - Health Services Accessibility
MH  - Humans
MH  - Poliomyelitis/*epidemiology/prevention & control
EDAT- 2013/10/09 06:00
MHDA- 2013/12/16 06:00
CRDT- 2013/10/09 06:00
PST - epublish
SO  - BMJ. 2013 Oct 7;347:f6061. doi: 10.1136/bmj.f6061.

PMID- 24092712
OWN - NLM
STAT- MEDLINE
DA  - 20131004
DCOM- 20131029
IS  - 1095-9203 (Electronic)
IS  - 0036-8075 (Linking)
VI  - 342
IP  - 6154
DP  - 2013 Oct 4
TI  - The art of eradicating polio.
PG  - 28-35
LID - 10.1126/science.342.6154.28 [doi]
FAU - Roberts, Leslie
AU  - Roberts L
LA  - eng
PT  - News
PL  - United States
TA  - Science
JT  - Science (New York, N.Y.)
JID - 0404511
RN  - 0 (Poliovirus Vaccines)
SB  - IM
MH  - Adolescent
MH  - Child
MH  - Child, Preschool
MH  - Disease Eradication/*trends
MH  - Female
MH  - Humans
MH  - Male
MH  - Nigeria/epidemiology
MH  - Poliomyelitis/*epidemiology/*prevention & control
MH  - Poliovirus
MH  - Poliovirus Vaccines/*administration & dosage/adverse effects
MH  - Safety
MH  - Vaccination/*trends
EDAT- 2013/10/05 06:00
MHDA- 2013/10/30 06:00
CRDT- 2013/10/05 06:00
AID - 342/6154/28 [pii]
AID - 10.1126/science.342.6154.28 [doi]
PST - ppublish
SO  - Science. 2013 Oct 4;342(6154):28-35. doi: 10.1126/science.342.6154.28.

PMID- 24084337
OWN - NLM
STAT- MEDLINE
DA  - 20131002
DCOM- 20131209
LR  - 20140717
IS  - 1560-7917 (Electronic)
IS  - 1025-496X (Linking)
VI  - 18
IP  - 38
DP  - 2013
TI  - Insidious reintroduction of wild poliovirus into Israel, 2013.
LID - 20586 [pii]
AB  - Israel was certified as polio-free country in June 2002, along with the rest of
      the World Health Organization European Region. Some 11 years later, wild-type
      polio virus (1) (WPV(1)) was isolated initially from routine sewage samples
      collected between 7 and 13 April 2013 in two cities in the Southern district.
      WPV(1)-specific analysis of samples indicated WPV(1) introduction into that area 
      in early February 2013. National supplementary immunisation with oral polio
      vaccine has been ongoing since August 2013.
FAU - Anis, E
AU  - Anis E
AD  - The Division of Epidemiology, Public Health Services, Ministry of Health,
      Jerusalem, Israel.
FAU - Kopel, E
AU  - Kopel E
FAU - Singer, S R
AU  - Singer SR
FAU - Kaliner, E
AU  - Kaliner E
FAU - Moerman, L
AU  - Moerman L
FAU - Moran-Gilad, J
AU  - Moran-Gilad J
FAU - Sofer, D
AU  - Sofer D
FAU - Manor, Y
AU  - Manor Y
FAU - Shulman, L M
AU  - Shulman LM
FAU - Mendelson, E
AU  - Mendelson E
FAU - Gdalevich, M
AU  - Gdalevich M
FAU - Lev, B
AU  - Lev B
FAU - Gamzu, R
AU  - Gamzu R
FAU - Grotto, I
AU  - Grotto I
LA  - eng
PT  - Journal Article
PT  - Research Support, Non-U.S. Gov't
DEP - 20130919
PL  - Sweden
TA  - Euro Surveill
JT  - Euro surveillance : bulletin Europeen sur les maladies transmissibles = European 
      communicable disease bulletin
JID - 100887452
RN  - 0 (Poliovirus Vaccine, Oral)
RN  - 0 (Sewage)
SB  - IM
EIN - Euro Surveill. 2013;18(49):pii/20651
MH  - Communicable Diseases, Emerging/epidemiology
MH  - Disease Outbreaks/*prevention & control
MH  - Humans
MH  - Israel/epidemiology
MH  - Mass Vaccination
MH  - Poliomyelitis/diagnosis/*virology
MH  - Poliovirus/immunology/*isolation & purification
MH  - Poliovirus Vaccine, Oral/immunology
MH  - Population Surveillance/*methods
MH  - Sewage/*virology
EDAT- 2013/10/03 06:00
MHDA- 2013/12/16 06:00
CRDT- 2013/10/03 06:00
PST - epublish
SO  - Euro Surveill. 2013 Sep 19;18(38). pii: 20586.

PMID- 24075048
OWN - NLM
STAT- MEDLINE
DA  - 20130930
DCOM- 20131028
IS  - 1474-547X (Electronic)
IS  - 0140-6736 (Linking)
VI  - 382
IP  - 9898
DP  - 2013 Sep 28
TI  - Poliomyelitis: threats to eradication.
PG  - 1096
LID - 10.1016/S0140-6736(13)62021-8 [doi]
LID - S0140-6736(13)62021-8 [pii]
FAU - Mir, Mohammed Umer
AU  - Mir MU
FAU - Bhamani, Mehreen
AU  - Bhamani M
LA  - eng
PT  - Letter
PL  - England
TA  - Lancet
JT  - Lancet
JID - 2985213R
RN  - 0 (Poliovirus Vaccine, Inactivated)
SB  - AIM
SB  - IM
MH  - Disease Eradication/methods
MH  - Humans
MH  - Immunity, Humoral
MH  - Poliomyelitis/*prevention & control
MH  - Poliovirus Vaccine, Inactivated
EDAT- 2013/10/01 06:00
MHDA- 2013/10/29 06:00
CRDT- 2013/10/01 06:00
AID - S0140-6736(13)62021-8 [pii]
AID - 10.1016/S0140-6736(13)62021-8 [doi]
PST - ppublish
SO  - Lancet. 2013 Sep 28;382(9898):1096. doi: 10.1016/S0140-6736(13)62021-8.

PMID- 24073464
OWN - NLM
STAT- MEDLINE
DA  - 20130927
DCOM- 20131017
IS  - 0049-8114 (Print)
IS  - 0049-8114 (Linking)
VI  - 88
IP  - 38
DP  - 2013 Sep 20
TI  - Assessing and mitigating the risks of wild poliovirus outbreaks in polio-free
      African countries, January 2012- July 2013.
PG  - 405-12
LA  - eng
LA  - fre
PT  - Journal Article
PL  - Switzerland
TA  - Wkly Epidemiol Rec
JT  - Releve epidemiologique hebdomadaire / Section d'hygiene du Secretariat de la
      Societe des Nations = Weekly epidemiological record / Health Section of the
      Secretariat of the League of Nations
JID - 0240017
SB  - IM
MH  - Africa/epidemiology
MH  - Child, Preschool
MH  - *Disease Eradication
MH  - *Disease Outbreaks/prevention & control
MH  - Humans
MH  - Infant
MH  - Mass Vaccination
MH  - Poliomyelitis/*epidemiology/*prevention & control/virology
MH  - Poliovirus
MH  - Population Surveillance
MH  - Risk Assessment
EDAT- 2013/10/01 06:00
MHDA- 2013/10/18 06:00
CRDT- 2013/10/01 06:00
PST - ppublish
SO  - Wkly Epidemiol Rec. 2013 Sep 20;88(38):405-12.

PMID- 24068267
OWN - NLM
STAT- MEDLINE
DA  - 20130926
DCOM- 20140508
LR  - 20140718
IS  - 1806-3756 (Electronic)
IS  - 1806-3713 (Linking)
VI  - 39
IP  - 4
DP  - 2013 Jun-Aug
TI  - Lung function in post-poliomyelitis syndrome: a cross-sectional study.
PG  - 455-60
LID - 10.1590/S1806-37132013000400009 [doi]
LID - S1806-37132013000400455 [pii]
AB  - OBJECTIVE: To compare lung function between patients with post-poliomyelitis
      syndrome and those with sequelae of paralytic poliomyelitis (without any signs or
      symptoms of post-poliomyelitis syndrome), as well as between patients with
      post-poliomyelitis syndrome and healthy controls. METHODS: Twenty-nine male
      participants were assigned to one of three groups: control; poliomyelitis
      (comprising patients who had had paralytic poliomyelitis but had not developed
      post-poliomyelitis syndrome); and post-poliomyelitis syndrome. Volunteers
      underwent lung function measurements (spirometry and respiratory muscle strength 
      assessment). RESULTS: The results of the spirometric assessment revealed no
      significant differences among the groups except for an approximately 27% lower
      mean maximal voluntary ventilation in the post-poliomyelitis syndrome group when 
      compared with the control group (p = 0.0127). Nevertheless, the maximal voluntary
      ventilation values for the post-poliomyelitis group were compared with those for 
      the Brazilian population and were found to be normal. No significant differences 
      were observed in respiratory muscle strength among the groups. CONCLUSIONS: With 
      the exception of lower maximal voluntary ventilation, there was no significant
      lung function impairment in outpatients diagnosed with post-poliomyelitis
      syndrome when compared with healthy subjects and with patients with sequelae of
      poliomyelitis without post-poliomyelitis syndrome. This is an important clinical 
      finding because it shows that patients with post-poliomyelitis syndrome can have 
      preserved lung function.
FAU - Lira, Claudio Andre Barbosa de
AU  - Lira CA
AD  - Federal University of Goias at Jatai, Jatai, Brazil.
FAU - Minozzo, Fabio Carderelli
AU  - Minozzo FC
FAU - Sousa, Bolivar Saldanha
AU  - Sousa BS
FAU - Vancini, Rodrigo Luiz
AU  - Vancini RL
FAU - Andrade, Marilia dos Santos
AU  - Andrade Mdos S
FAU - Quadros, Abrahao Augusto Juviniano
AU  - Quadros AA
FAU - Oliveira, Acary Souza Bulle
AU  - Oliveira AS
FAU - da Silva, Antonio Carlos
AU  - da Silva AC
LA  - eng
LA  - por
PT  - Journal Article
PL  - Brazil
TA  - J Bras Pneumol
JT  - Jornal brasileiro de pneumologia : publicacao oficial da Sociedade Brasileira de 
      Pneumologia e Tisilogia
JID - 101222274
SB  - IM
MH  - Case-Control Studies
MH  - Cross-Sectional Studies
MH  - Forced Expiratory Volume/physiology
MH  - Humans
MH  - Lung/*physiopathology
MH  - Male
MH  - Maximal Voluntary Ventilation/physiology
MH  - Middle Aged
MH  - Muscle Strength/*physiology
MH  - Postpoliomyelitis Syndrome/*physiopathology
MH  - Respiratory Muscles/*physiopathology
MH  - Risk Factors
MH  - Spirometry
MH  - Vital Capacity/*physiology
PMC - PMC4075872
OID - NLM: PMC4075872
EDAT- 2013/09/27 06:00
MHDA- 2014/05/09 06:00
CRDT- 2013/09/27 06:00
PHST- 2012/11/11 [received]
PHST- 2013/07/22 [accepted]
AID - S1806-37132013000400455 [pii]
AID - 10.1590/S1806-37132013000400009 [doi]
PST - ppublish
SO  - J Bras Pneumol. 2013 Jun-Aug;39(4):455-60. doi: 10.1590/S1806-37132013000400009.

PMID- 24063976
OWN - NLM
STAT- MEDLINE
DA  - 20131104
DCOM- 20140606
IS  - 1873-2518 (Electronic)
IS  - 0264-410X (Linking)
VI  - 31
IP  - 47
DP  - 2013 Nov 12
TI  - Safety and immunogenicity of inactivated poliovirus vaccine based on Sabin
      strains with and without aluminum hydroxide: a phase I trial in healthy adults.
PG  - 5531-6
LID - 10.1016/j.vaccine.2013.09.021 [doi]
LID - S0264-410X(13)01252-8 [pii]
AB  - BACKGROUND: An inactivated poliovirus vaccine (IPV) based on attenuated
      poliovirus strains (Sabin-1, -2 and -3) was developed for technology transfer to 
      manufacturers in low- and middle income countries in the context of the Global
      Polio Eradication Initiative. METHOD: Safety and immunogenicity of the Sabin-IPV 
      was evaluated in a double-blind, randomized, controlled, phase I
      'proof-of-concept' trial. Healthy male adults received a single intramuscular
      injection with Sabin-IPV, Sabin-IPV adjuvanted with aluminum hydroxide or
      conventional IPV. Virus-neutralizing titers against both Sabin and wild
      poliovirus strains were determined before and 28 days after vaccination. RESULTS:
      No vaccine-related serious adverse events were observed, and all local and
      systemic reactions were mild or moderate and transient. In all subjects, an
      increase in antibody titer for all types of poliovirus (both Sabin and wild
      strains) was observed 28 days after vaccination. CONCLUSION: Sabin-IPV and
      Sabin-IPV adjuvanted with aluminum hydroxide administered as a booster dose were 
      equally immunogenic and safe as conventional IPV. EudraCTnr: 2010-024581-22,
      NCT01708720.
CI  - Copyright (c) 2013 Elsevier Ltd. All rights reserved.
FAU - Verdijk, Pauline
AU  - Verdijk P
AD  - Institute for Translational Vaccinology (Intravacc), P.O. Box 450, 3720 AL
      Bilthoven, The Netherlands. Electronic address: pauline.verdijk@intravacc.nl.
FAU - Rots, Nynke Y
AU  - Rots NY
FAU - van Oijen, Monique G C T
AU  - van Oijen MG
FAU - Oberste, M Steven
AU  - Oberste MS
FAU - Boog, Claire J
AU  - Boog CJ
FAU - Okayasu, Hiromasa
AU  - Okayasu H
FAU - Sutter, Roland W
AU  - Sutter RW
FAU - Bakker, Wilfried A M
AU  - Bakker WA
LA  - eng
SI  - ClinicalTrials.gov/NCT01708720
PT  - Clinical Trial, Phase I
PT  - Journal Article
PT  - Randomized Controlled Trial
PT  - Research Support, Non-U.S. Gov't
DEP - 20130921
PL  - Netherlands
TA  - Vaccine
JT  - Vaccine
JID - 8406899
RN  - 0 (Adjuvants, Immunologic)
RN  - 0 (Antibodies, Neutralizing)
RN  - 0 (Antibodies, Viral)
RN  - 0 (Poliovirus Vaccine, Inactivated)
RN  - 5QB0T2IUN0 (Aluminum Hydroxide)
SB  - IM
MH  - Adjuvants, Immunologic/*administration & dosage
MH  - Adolescent
MH  - Adult
MH  - Aluminum Hydroxide/*administration & dosage
MH  - Antibodies, Neutralizing/blood
MH  - Antibodies, Viral/blood
MH  - Double-Blind Method
MH  - Healthy Volunteers
MH  - Humans
MH  - Injections, Intramuscular
MH  - Male
MH  - Middle Aged
MH  - Poliomyelitis/*prevention & control
MH  - Poliovirus Vaccine, Inactivated/administration & dosage/*adverse
      effects/*immunology
MH  - Young Adult
OTO - NOTNLM
OT  - Adjuvant
OT  - Aluminum hydroxide
OT  - D-antigen units
OT  - DU
OT  - IPV
OT  - Immunogenicity
OT  - Inactivated poliovirus vaccine
OT  - Phase I trial
OT  - Sabin strains
OT  - Safety
OT  - cIPV
OT  - conventional IPV
OT  - inactivated poliovirus vaccine
EDAT- 2013/09/26 06:00
MHDA- 2014/06/07 06:00
CRDT- 2013/09/26 06:00
PHST- 2013/07/09 [received]
PHST- 2013/08/27 [revised]
PHST- 2013/09/10 [accepted]
PHST- 2013/09/21 [aheadofprint]
AID - S0264-410X(13)01252-8 [pii]
AID - 10.1016/j.vaccine.2013.09.021 [doi]
PST - ppublish
SO  - Vaccine. 2013 Nov 12;31(47):5531-6. doi: 10.1016/j.vaccine.2013.09.021. Epub 2013
      Sep 21.

PMID- 24062866
OWN - NLM
STAT- MEDLINE
DA  - 20130924
DCOM- 20140210
IS  - 1937-8688 (Electronic)
VI  - 15
DP  - 2013
TI  - [Investigation and response to an outbreak of wild poliovirus in Kinshasa].
PG  - 37
LID - 10.11604/pamj.2013.15.37.2665 [doi]
FAU - Nsambu, Muriel Nzazi
AU  - Nsambu MN
AD  - Medecin Epidemiologiste Coordonateur, Organisation Mondiale de la Sante,
      Sous-Bureau de Kinshasa, Avenue des Cliniques, Gombe, Kinshasa.
FAU - Bazira, Leodegal
AU  - Bazira L
FAU - Coulibaly, Tiekoura
AU  - Coulibaly T
FAU - Mbule, Albert
AU  - Mbule A
FAU - Wilmet, Michele Dramaix
AU  - Wilmet MD
FAU - Likwela, Joris Losimba
AU  - Likwela JL
LA  - fre
PT  - Journal Article
TT  - Investigation et riposte a une epidemie de poliovirus sauvage a Kinshasa.
DEP - 20130531
PL  - Uganda
TA  - Pan Afr Med J
JT  - The Pan African medical journal
JID - 101517926
RN  - 0 (Poliovirus Vaccines)
SB  - IM
MH  - Adolescent
MH  - Adult
MH  - Age Distribution
MH  - Child
MH  - Child, Preschool
MH  - Congo/epidemiology
MH  - Disease Outbreaks/*statistics & numerical data
MH  - Female
MH  - Humans
MH  - Immunization Programs/methods
MH  - Male
MH  - Paralysis/*virology
MH  - Poliomyelitis/*epidemiology/prevention & control
MH  - Poliovirus/*isolation & purification
MH  - Poliovirus Vaccines/administration & dosage
MH  - Public Health Surveillance
MH  - Retrospective Studies
MH  - Sex Distribution
MH  - Young Adult
PMC - PMC3779459
OID - NLM: PMC3779459
OTO - NOTNLM
OT  - Acute flaccid paralysis
OT  - Democratic Republic of Congo
OT  - Wild Polio Virus
OT  - outbreak
OT  - vaccination
EDAT- 2013/09/26 06:00
MHDA- 2014/02/11 06:00
CRDT- 2013/09/25 06:00
PHST- 2013 [ecollection]
PHST- 2013/03/30 [received]
PHST- 2013/05/14 [accepted]
PHST- 2013/05/31 [epublish]
AID - 10.11604/pamj.2013.15.37.2665 [doi]
AID - PAMJ-15-37 [pii]
PST - epublish
SO  - Pan Afr Med J. 2013 May 31;15:37. doi: 10.11604/pamj.2013.15.37.2665. eCollection
      2013.

PMID- 24060387
OWN - NLM
STAT- In-Process
DA  - 20140324
IS  - 1934-1563 (Electronic)
IS  - 1934-1482 (Linking)
VI  - 6
IP  - 3
DP  - 2014 Mar
TI  - Brain volume and fatigue in patients with postpoliomyelitis syndrome.
PG  - 215-20
LID - 10.1016/j.pmrj.2013.09.009 [doi]
LID - S1934-1482(13)01083-6 [pii]
AB  - BACKGROUND: Acute paralytic poliomyelitis is associated with encephalitis. Early 
      brain inflammation may produce permanent neuronal injury with brain atrophy,
      which may result in symptoms such as fatigue. Brain volume has not been assessed 
      in postpoliomyelitis syndrome (PPS). OBJECTIVE: To determine whether brain volume
      is decreased compared with that in normal controls, and whether brain volume is
      associated with fatigue in patients with PPS. DESIGN: A cross-sectional study.
      SETTING: Tertiary university-affiliated hospital postpolio and multiple sclerosis
      (MS) clinics. PARTICIPANTS: Forty-nine ambulatory patients with PPS, 28 normal
      controls, and 53 ambulatory patients with MS. METHODS: We studied the brains of
      all study subjects with magnetic resonance imaging by using a 1.5 T Siemens
      Sonata machine. The subjects completed the Fatigue Severity Scale. Multivariable 
      linear regression models were computed to evaluate the contribution of PPS and MS
      compared with controls to explain brain volume. MAIN OUTCOME MEASUREMENTS:
      Normalized brain volume (NBV) was assessed with the automated program Structured 
      Image Evaluation, using Normalization, of Atrophy method from the acquired
      magnetic resonance images. This method may miss brainstem atrophy. RESULTS:
      Technically adequate NBV measurements were available for 42 patients with PPS, 27
      controls, and 49 patients with MS. The mean (standard deviation) age was 60.9 +/-
      7.6 years for patients with PPS, 47.0 +/- 14.6 years for controls, and 46.2 +/-
      9.4 years for patients with MS. In a multivariable model adjusted for age and
      gender, NBV was not significantly different in patients with PPS compared with
      that in controls (P = .28). As expected, when using a similar model for patients 
      with MS, NBV was significantly decreased compared with that in controls (P =
      .006). There was no significant association between NBV and fatigue in subjects
      with PPS (Spearman rho = 0.23; P = .19). CONCLUSIONS: No significant whole-brain 
      atrophy was found, and no association of brain volume with fatigue in PPS. Brain 
      atrophy was confirmed in MS. It is possible that brainstem atrophy was not
      recognized by this study.
CI  - Copyright (c) 2014 American Academy of Physical Medicine and Rehabilitation.
      Published by Elsevier Inc. All rights reserved.
FAU - Trojan, Daria A
AU  - Trojan DA
AD  - Department of Neurology and Neurosurgery, Montreal Neurological Institute and
      Hospital, McGill University Health Centre, 3801 University Street, Montreal,
      Quebec, Canada H3A 2B4( *). Electronic address: daria.trojan@mcgill.ca.
FAU - Narayanan, Sridar
AU  - Narayanan S
AD  - Magnetic Resonance Spectroscopy Unit, McConnell Brain Imaging Centre, Montreal
      Neurological Institute and Hospital, McGill University, Montreal, Quebec,
      Canada(dagger).
FAU - Francis, Simon J
AU  - Francis SJ
AD  - Magnetic Resonance Spectroscopy Unit, McConnell Brain Imaging Centre, Montreal
      Neurological Institute and Hospital, McGill University, Montreal, Quebec,
      Canada(double dagger).
FAU - Caramanos, Zografos
AU  - Caramanos Z
AD  - Magnetic Resonance Spectroscopy Unit, McConnell Brain Imaging Centre, Montreal
      Neurological Institute and Hospital, McGill University, Montreal, Quebec, Canada(
      section sign).
FAU - Robinson, Ann
AU  - Robinson A
AD  - Department of Neurology and Neurosurgery, Montreal Neurological Institute and
      Hospital, McGill University Health Centre, Montreal, Quebec, Canada( ||).
FAU - Cardoso, Mauro
AU  - Cardoso M
AD  - Clinical Research Unit, Montreal Neurological Institute and Hospital, McGill
      University, Montreal, Quebec, Canada( paragraph sign).
FAU - Arnold, Douglas L
AU  - Arnold DL
AD  - Department of Neurology and Neurosurgery, Montreal Neurological Institute and
      Hospital, McGill University Health Centre, Montreal, Quebec, Canada(#).
LA  - eng
PT  - Journal Article
PT  - Research Support, Non-U.S. Gov't
DEP - 20130920
PL  - United States
TA  - PM R
JT  - PM & R : the journal of injury, function, and rehabilitation
JID - 101491319
SB  - IM
EDAT- 2013/09/26 06:00
MHDA- 2013/09/26 06:00
CRDT- 2013/09/25 06:00
PHST- 2013/02/02 [received]
PHST- 2013/09/12 [revised]
PHST- 2013/09/15 [accepted]
PHST- 2013/09/20 [aheadofprint]
AID - S1934-1482(13)01083-6 [pii]
AID - 10.1016/j.pmrj.2013.09.009 [doi]
PST - ppublish
SO  - PM R. 2014 Mar;6(3):215-20. doi: 10.1016/j.pmrj.2013.09.009. Epub 2013 Sep 20.

PMID- 24056597
OWN - NLM
STAT- MEDLINE
DA  - 20130923
DCOM- 20140403
IS  - 0971-5916 (Print)
IS  - 0971-5916 (Linking)
VI  - 138
DP  - 2013
TI  - Differential induction of Toll-like receptors & type 1 interferons by Sabin
      attenuated & wild type 1 polioviruses in human neuronal cells.
PG  - 209-18
AB  - BACKGROUND & OBJECTIVES: Polioviruses are the causative agent of paralytic
      poliomyelitis. Attenuated polioviruses (Sabin oral poliovirus vaccine strains) do
      not replicate efficiently in neurons as compared to the wild type polioviruses
      and therefore do not cause disease. This study was aimed to investigate the
      differential host immune response to wild type 1 poliovirus (wild PV) and Sabin
      attenuated type 1 poliovirus (Sabin PV) in cultured human neuronal cells.
      METHODS: By using flow cytometry and real time PCR methods we examined host
      innate immune responses and compared the role of toll like receptors (TLRs) and
      cytoplasmic RNA helicases in cultured human neuronal cells (SK-N-SH) infected
      with Sabin PV and wild PV. RESULTS: Human neuronal cells expressed very low
      levels of TLRs constitutively. Sabin PV infection induced significantly higher
      expression of TLR3, TLR7 and melanoma differentiation-associated protein-5
      (MDA-5) m-RNA in neuronal cells at the beginning of infection (up to 4 h) as
      compared to wild PV. Further, Sabin PV also induced the expression of interferon 
      alpha/beta at early time point of infection. The induced expression of IFN
      alpha/beta gene by Sabin PV in neuronal cells could be suppressed by inhibiting
      TLR7. INTERPRETATION & CONCLUSIONS: Neuronal cell innate immune response to Sabin
      and wild polioviruses differ significantly for TLR3, TLR7, MDA5 and type 1
      interferons. Effects of TLR7 activation and interferon production and Sabin virus
      replication in neuronal cells need to be actively investigated in future studies.
FAU - Mohanty, Madhu C
AU  - Mohanty MC
AD  - Enterovirus Research Centre (ICMR), Mumbai, India.
FAU - Deshpande, Jagadish M
AU  - Deshpande JM
LA  - eng
PT  - Journal Article
PT  - Research Support, Non-U.S. Gov't
PL  - India
TA  - Indian J Med Res
JT  - The Indian journal of medical research
JID - 0374701
RN  - 0 (Toll-Like Receptors)
RN  - 9008-11-1 (Interferons)
SB  - IM
MH  - Cells, Cultured
MH  - Humans
MH  - Interferons/*biosynthesis
MH  - Neurons/cytology/*metabolism
MH  - Poliovirus/*physiology
MH  - Toll-Like Receptors/*biosynthesis
PMC - PMC3788206
OID - NLM: PMC3788206
EDAT- 2013/09/24 06:00
MHDA- 2014/04/04 06:00
CRDT- 2013/09/24 06:00
AID - IndianJMedRes_2013_138_2_209_117554 [pii]
PST - ppublish
SO  - Indian J Med Res. 2013;138:209-18.

PMID- 24052955
OWN - NLM
STAT- MEDLINE
DA  - 20130916
DCOM- 20130926
IS  - 0049-8114 (Print)
IS  - 0049-8114 (Linking)
VI  - 88
IP  - 36
DP  - 2013 Sep 6
TI  - Performance of acute flaccid paralysis (AFP) surveillance and incidence of
      poliomyelitis,2013.
PG  - 385-8
LA  - eng
LA  - fre
PT  - Journal Article
PL  - Switzerland
TA  - Wkly Epidemiol Rec
JT  - Releve epidemiologique hebdomadaire / Section d'hygiene du Secretariat de la
      Societe des Nations = Weekly epidemiological record / Health Section of the
      Secretariat of the League of Nations
JID - 0240017
SB  - IM
MH  - Humans
MH  - Incidence
MH  - Muscle Hypotonia/epidemiology
MH  - Paraplegia/*epidemiology
MH  - Poliomyelitis/*epidemiology
MH  - *Population Surveillance
MH  - World Health
EDAT- 2013/09/24 06:00
MHDA- 2013/09/27 06:00
CRDT- 2013/09/24 06:00
PST - ppublish
SO  - Wkly Epidemiol Rec. 2013 Sep 6;88(36):385-8.

PMID- 24049178
OWN - NLM
STAT- MEDLINE
DA  - 20131104
DCOM- 20140108
LR  - 20140603
IS  - 1098-5514 (Electronic)
IS  - 0022-538X (Linking)
VI  - 87
IP  - 23
DP  - 2013 Dec
TI  - Highly divergent type 2 and 3 vaccine-derived polioviruses isolated from sewage
      in Tallinn, Estonia.
PG  - 13076-80
LID - 10.1128/JVI.01174-13 [doi]
AB  - Highly divergent vaccine-derived polioviruses (VDPVs) have been isolated from
      sewage in Tallinn, Estonia, since 2002. Sequence analysis of VDPVs of serotypes 2
      and 3 showed that they shared common noncapsid region recombination sites,
      indicating origination from a single trivalent oral polio vaccine dose, estimated
      to have been given between 1986 and 1998. The sewage isolates closely resemble
      VDPVs chronically excreted by persons with common variable immunodeficiency, but 
      no chronic excretors have yet been identified in Estonia.
FAU - Al-Hello, Haider
AU  - Al-Hello H
AD  - National Institute for Health and Welfare (THL), Helsinki, Finland.
FAU - Jorba, Jaume
AU  - Jorba J
FAU - Blomqvist, Soile
AU  - Blomqvist S
FAU - Raud, Riina
AU  - Raud R
FAU - Kew, Olen
AU  - Kew O
FAU - Roivainen, Merja
AU  - Roivainen M
LA  - eng
SI  - GENBANK/KC784367
SI  - GENBANK/KC784368
SI  - GENBANK/KC784369
SI  - GENBANK/KC784370
SI  - GENBANK/KC784371
SI  - GENBANK/KC784372
SI  - GENBANK/KC784373
PT  - Journal Article
PT  - Research Support, Non-U.S. Gov't
DEP - 20130918
PL  - United States
TA  - J Virol
JT  - Journal of virology
JID - 0113724
RN  - 0 (Capsid Proteins)
RN  - 0 (Poliovirus Vaccines)
RN  - 0 (Sewage)
SB  - IM
MH  - Base Sequence
MH  - Capsid Proteins/chemistry/genetics
MH  - Estonia
MH  - *Evolution, Molecular
MH  - Humans
MH  - Molecular Sequence Data
MH  - Phylogeny
MH  - Poliomyelitis/prevention & control/*virology
MH  - Poliovirus/chemistry/classification/*genetics/isolation & purification
MH  - Poliovirus Vaccines/chemistry/classification/*genetics/isolation & purification
MH  - Recombination, Genetic
MH  - Sequence Alignment
MH  - Sewage/*virology
PMC - PMC3838114
OID - NLM: PMC3838114
EDAT- 2013/09/21 06:00
MHDA- 2014/01/09 06:00
CRDT- 2013/09/20 06:00
PHST- 2013/09/18 [aheadofprint]
AID - JVI.01174-13 [pii]
AID - 10.1128/JVI.01174-13 [doi]
PST - ppublish
SO  - J Virol. 2013 Dec;87(23):13076-80. doi: 10.1128/JVI.01174-13. Epub 2013 Sep 18.

PMID- 24048181
OWN - NLM
STAT- MEDLINE
DA  - 20130919
DCOM- 20131203
LR  - 20140228
IS  - 1120-9135 (Print)
IS  - 1120-9135 (Linking)
VI  - 25
IP  - 5
DP  - 2013 Sep-Oct
TI  - Immunity status against poliomyelitis in childbearing women in a province of
      northern Italy. A cross-sectional analysis.
PG  - 427-33
LID - doi:10.7416/ai.2013.1944 [doi]
AB  - This cross-sectional seroprevalence study was carried out in 2007 to estimate the
      immunological status associated with poliomyelitis among fertile women ,
      according to demographic changes. We consecutively enrolled 493 healthy mothers
      at the time of delivery in order to assess immunity against poliomyelitis by a
      neutralisation inhibition test. Despite the lack of seronegative subjects, our
      investigation showed low GMTs, which confirmed a reduction in the "booster
      effect". The GMTs against poliovirus 1, poliovirus 2 and poliovirus 3 were 25.20,
      14.79 and 8.80, respectively. The data that emerged from our survey showed that
      GMTs have decreased significantly since 1983 and reached low-to-medium values
      over the past 25 years. The serum prevalence studies, together with the
      vaccination coverage estimates, are useful and are strongly recommended in order 
      to highlight and identify the possible scenarios in which susceptible subject
      groups may be present simultaneously as well the possibility of the
      reintroduction of wild virus in an area that was previously free of polio.
FAU - Veronesi, L
AU  - Veronesi L
AD  - Department of Biomedical Biotechnological and Translational Science, Unit of
      Public Health, University of Parma,Italy.
FAU - Affanni, P
AU  - Affanni P
FAU - Verrotti di Pianella, C
AU  - Verrotti di Pianella C
FAU - Colucci, M E
AU  - Colucci ME
FAU - Tanzi, M L
AU  - Tanzi ML
LA  - eng
PT  - Journal Article
PL  - Italy
TA  - Ann Ig
JT  - Annali di igiene : medicina preventiva e di comunita
JID - 9002865
RN  - 0 (Antibodies, Viral)
RN  - 0 (Poliovirus Vaccine, Oral)
SB  - IM
CIN - Ann Ig. 2014 Jan-Feb;26(1):119. PMID: 24452190
CIN - Ann Ig. 2014 Jan-Feb;26(1):120. PMID: 24452191
MH  - Adolescent
MH  - Adult
MH  - Antibodies, Viral/*blood
MH  - Cross-Sectional Studies
MH  - Emigrants and Immigrants/statistics & numerical data
MH  - Female
MH  - Fertility
MH  - Humans
MH  - Immunity, Maternally-Acquired
MH  - Immunization, Secondary
MH  - Infant, Newborn
MH  - Italy
MH  - Middle Aged
MH  - Poliomyelitis/epidemiology/*immunology/prevention & control
MH  - Poliovirus/*immunology
MH  - Poliovirus Vaccine, Oral
MH  - Pregnancy
MH  - Seroepidemiologic Studies
MH  - Vaccination/legislation & jurisprudence/statistics & numerical data
MH  - Young Adult
EDAT- 2013/09/21 06:00
MHDA- 2013/12/16 06:00
CRDT- 2013/09/20 06:00
PST - ppublish
SO  - Ann Ig. 2013 Sep-Oct;25(5):427-33. doi: doi:10.7416/ai.2013.1944.

PMID- 24048153
OWN - NLM
STAT- MEDLINE
DA  - 20130919
DCOM- 20131104
IS  - 1545-861X (Electronic)
IS  - 0149-2195 (Linking)
VI  - 62
IP  - 37
DP  - 2013 Sep 20
TI  - Assessing the risks for poliovirus outbreaks in polio-free countries--Africa,
      2012-2013.
PG  - 768-72
AB  - In 2012, the World Health Assembly of the World Health Organization (WHO)
      declared the completion of polio eradication a programmatic emergency. Indigenous
      wild poliovirus (WPV) transmission remains uninterrupted in Nigeria (in the WHO
      African Region [AFR]) and in Afghanistan and Pakistan (in the WHO Eastern
      Mediterranean Region [EMR]). In the WHO AFR, multiple WPV outbreaks have occurred
      since 2003 after importation of indigenous West African WPV into 21 previously
      polio-free countries in a "WPV importation belt"* that extends across the
      continent. The Global Polio Eradication Initiative (GPEI) and WHO regional
      offices have used indicators of population immunity, surveillance quality, and
      other factors (e.g., high-risk subpopulations and proximity to WPV-affected
      countries) to assess the risk for outbreaks in polio-free countries and guide the
      implementation of risk mitigation measures to limit poliovirus transmission after
      WPV importation and prevent the emergence of circulating vaccine-derived
      poliovirus (cVDPV). Despite risk mitigation efforts, a polio outbreak, first
      confirmed in May 2013, is ongoing; as of September 10, a total of 178 WPV type 1 
      (WPV1) cases have been reported in Somaliadagger (163 cases), Kenya (14 cases)
      and Ethiopia (1 case), after importation of WPV1 of West African origin. This
      report summarizes steps taken by the GPEI to assess and mitigate the risks for
      outbreaks after WPV importation or the emergence of cVDPV in polio-free countries
      within the WHO AFR's "WPV importation belt." All countries will continue to have 
      some level of risk for WPV outbreaks as long as endemic circulation continues in 
      Afghanistan, Nigeria, and Pakistan.
CN  - Centers for Disease Control and Prevention (CDC)
LA  - eng
PT  - Journal Article
PL  - United States
TA  - MMWR Morb Mortal Wkly Rep
JT  - MMWR. Morbidity and mortality weekly report
JID - 7802429
RN  - 0 (Poliovirus Vaccines)
SB  - IM
MH  - Africa/epidemiology
MH  - Disease Outbreaks/*prevention & control
MH  - Humans
MH  - Mass Vaccination
MH  - Poliomyelitis/*epidemiology/prevention & control
MH  - Poliovirus Vaccines/administration & dosage
MH  - *Population Surveillance
MH  - Risk Assessment
EDAT- 2013/09/21 06:00
MHDA- 2013/11/05 06:00
CRDT- 2013/09/20 06:00
AID - mm6237a4 [pii]
PST - ppublish
SO  - MMWR Morb Mortal Wkly Rep. 2013 Sep 20;62(37):768-72.

PMID- 24047933
OWN - NLM
STAT- MEDLINE
DA  - 20130919
DCOM- 20140410
IS  - 1080-6059 (Electronic)
IS  - 1080-6040 (Linking)
VI  - 19
IP  - 10
DP  - 2013 Oct
TI  - Emergence of vaccine-derived polioviruses, Democratic Republic of Congo,
      2004-2011.
PG  - 1583-9
LID - 10.3201/eid1910.130028 [doi]
AB  - Polioviruses isolated from 70 acute flaccid paralysis patients from the
      Democratic Republic of Congo (DRC) during 2004-2011 were characterized and found 
      to be vaccine-derived type 2 polioviruses (VDPV2s). Partial genomic sequencing of
      the isolates revealed nucleotide sequence divergence of up to 3.5% in the viral
      protein 1 capsid region of the viral genome relative to the Sabin vaccine strain.
      Genetic analysis identified at least 7 circulating lineages localized to specific
      geographic regions. Multiple independent events of VDPV2 emergence occurred
      throughout DRC during this 7-year period. During 2010-2011, VDPV2 circulation in 
      eastern DRC occurred in an area distinct from that of wild poliovirus
      circulation, whereas VDPV2 circulation in the southwestern part of DRC (in Kasai 
      Occidental) occurred within the larger region of wild poliovirus circulation.
FAU - Gumede, Nicksy
AU  - Gumede N
FAU - Lentsoane, Olivia
AU  - Lentsoane O
FAU - Burns, Cara C
AU  - Burns CC
FAU - Pallansch, Mark
AU  - Pallansch M
FAU - de Gourville, Esther
AU  - de Gourville E
FAU - Yogolelo, Riziki
AU  - Yogolelo R
FAU - Muyembe-Tamfum, Jean Jacques
AU  - Muyembe-Tamfum JJ
FAU - Puren, Adrian
AU  - Puren A
FAU - Schoub, Barry D
AU  - Schoub BD
FAU - Venter, Marietjie
AU  - Venter M
LA  - eng
SI  - GENBANK/JQ691358
SI  - GENBANK/JQ691359
SI  - GENBANK/JQ691360
SI  - GENBANK/JQ691361
SI  - GENBANK/JQ691362
SI  - GENBANK/JQ691363
SI  - GENBANK/JQ691364
SI  - GENBANK/JQ691365
SI  - GENBANK/JQ691366
SI  - GENBANK/JQ691367
SI  - GENBANK/JQ691368
SI  - GENBANK/JQ691369
SI  - GENBANK/JQ691370
SI  - GENBANK/JQ691371
SI  - GENBANK/JQ691372
SI  - GENBANK/JQ691373
SI  - GENBANK/JQ691374
SI  - GENBANK/JQ691375
SI  - GENBANK/JQ691376
SI  - GENBANK/JQ691377
SI  - GENBANK/JQ691378
SI  - GENBANK/JQ691379
SI  - GENBANK/JQ691380
SI  - GENBANK/JQ691381
SI  - GENBANK/JQ691382
SI  - GENBANK/JQ691383
SI  - GENBANK/JQ691384
SI  - GENBANK/JQ691385
SI  - GENBANK/JQ691386
SI  - GENBANK/JQ691387
SI  - GENBANK/JQ691388
SI  - GENBANK/JQ691389
SI  - GENBANK/JQ691390
SI  - GENBANK/JQ691391
SI  - GENBANK/JQ691392
SI  - GENBANK/JQ691393
SI  - GENBANK/JQ691394
SI  - GENBANK/JQ691395
SI  - GENBANK/JQ691396
SI  - GENBANK/JQ691397
SI  - GENBANK/JQ691398
SI  - GENBANK/JQ691399
SI  - GENBANK/JQ691400
SI  - GENBANK/JQ691401
SI  - GENBANK/JQ691402
SI  - GENBANK/JQ691403
SI  - GENBANK/JQ691404
SI  - GENBANK/JQ691405
SI  - GENBANK/JQ691406
SI  - GENBANK/JQ691407
SI  - GENBANK/JQ691408
SI  - GENBANK/JQ691409
SI  - GENBANK/JQ691410
SI  - GENBANK/JQ691411
SI  - GENBANK/JQ691412
SI  - GENBANK/JQ691413
PT  - Journal Article
PT  - Research Support, Non-U.S. Gov't
PL  - United States
TA  - Emerg Infect Dis
JT  - Emerging infectious diseases
JID - 9508155
RN  - 0 (Capsid Proteins)
RN  - 0 (Poliovirus Vaccine, Oral)
RN  - 0 (VP1 protein, Poliovirus)
SB  - IM
MH  - Acute Disease
MH  - Capsid Proteins/genetics
MH  - Communicable Diseases, Emerging/epidemiology/prevention & control/virology
MH  - Democratic Republic of the Congo
MH  - Feces/virology
MH  - Humans
MH  - Incidence
MH  - Molecular Sequence Data
MH  - Muscle Hypotonia/immunology/prevention & control/virology
MH  - Paralysis/epidemiology/prevention & control/*virology
MH  - Phylogeny
MH  - Poliomyelitis/epidemiology/prevention & control/*virology
MH  - Poliovirus/*genetics/immunology/isolation & purification
MH  - Poliovirus Vaccine, Oral/*genetics/immunology
MH  - Sequence Analysis, DNA
MH  - *Vaccination
PMC - PMC3810735
OID - NLM: PMC3810735
OTO - NOTNLM
OT  - DRC
OT  - Democratic Republic of Congo
OT  - circulating VDPV
OT  - poliovirus
OT  - vaccine-derived poliovirus
OT  - viruses
EDAT- 2013/09/21 06:00
MHDA- 2014/04/11 06:00
CRDT- 2013/09/20 06:00
AID - 10.3201/eid1910.130028 [doi]
PST - ppublish
SO  - Emerg Infect Dis. 2013 Oct;19(10):1583-9. doi: 10.3201/eid1910.130028.

PMID- 24044240
OWN - NLM
STAT- MEDLINE
DA  - 20130918
DCOM- 20131219
IS  - 0017-8012 (Print)
IS  - 0017-8012 (Linking)
VI  - 91
IP  - 6
DP  - 2013 Jun
TI  - If you want to do something really big.
PG  - 38
FAU - Hewko, John
AU  - Hewko J
AD  - Rotary International.
LA  - eng
PT  - Journal Article
PL  - United States
TA  - Harv Bus Rev
JT  - Harvard business review
JID - 9875796
SB  - H
MH  - *Disease Eradication/economics
MH  - *Goals
MH  - Humans
MH  - Poliomyelitis/*prevention & control
MH  - World Health
EDAT- 2013/09/21 06:00
MHDA- 2013/12/20 06:00
CRDT- 2013/09/19 06:00
PST - ppublish
SO  - Harv Bus Rev. 2013 Jun;91(6):38.

PMID- 24041545
OWN - NLM
STAT- In-Process
DA  - 20140303
IS  - 1873-2518 (Electronic)
IS  - 0264-410X (Linking)
VI  - 32
IP  - 12
DP  - 2014 Mar 10
TI  - Survey of poliovirus antibodies in Kano, Northern Nigeria.
PG  - 1414-20
LID - 10.1016/j.vaccine.2013.08.060 [doi]
LID - S0264-410X(13)01172-9 [pii]
AB  - INTRODUCTION: In 1988, the World Health Assembly resolved to eradicate
      poliomyelitis. Since then, much progress towards this goal has been made, but
      three countries including Nigeria remain polio-endemic as of end 2012. To assess 
      the immunity level against poliomyelitis in young children in Northern Nigeria,
      we conducted a seroprevalence survey in the Kano Metropolitan Area (KMA) in May
      2011. METHODS: Parents or guardians of infants aged 6-9months or children aged
      36-47months presenting to the outpatient department of Murtala Mohammad
      Specialist Hospital were approached for participation, screened for eligibility
      and were asked to provide informed consent. After that, a questionnaire was
      administered and blood was collected for neutralization assay. RESULTS: A total
      of 327 subjects were enrolled. Of these, 313 (96%) met the study requirements and
      were analyzed (161 [51%] aged 6-9months and 152 [49%] aged 36-47months). Among
      subjects aged 6-9months, seroprevalence was 81% (95% confidence interval [CI]
      75-87%) to poliovirus type 1, 76% (95% CI 68-81%) to poliovirus type 2, and 73%
      (95% CI 67-80%) to poliovirus type 3. Among subjects aged 36-47months, the
      seroprevalence was 91% (95% CI 86-95%) to poliovirus type 1, 87% (95% CI 82-92%) 
      for poliovirus type 2, and 86% (95% CI 80-91%) to poliovirus type 3.
      Seroprevalence was associated with history of oral poliovirus vaccine (OPV)
      doses, maternal education and gender. CONCLUSIONS: Seroprevalence is lower than
      required levels for poliovirus interruption in the KMA. Persistence of immunity
      gaps in the 36-47months group is a big concern. Since higher number of vaccine
      doses is associated with higher seroprevalence, it implies that
      failure-to-vaccinate and not vaccine failure accounts for the suboptimal
      seroprevalence. Intensified efforts are necessary to administer polio vaccines to
      all target children and surpass the threshold levels for herd immunity.
CI  - Published by Elsevier Ltd.
FAU - Iliyasu, Zubairu
AU  - Iliyasu Z
AD  - Department of Community Medicine, Aminu Kano Teaching Hospital & Bayero
      University, Kano, Nigeria.
FAU - Nwaze, Eric
AU  - Nwaze E
AD  - National Primary Health Care Development Agency, Abuja, Nigeria.
FAU - Verma, Harish
AU  - Verma H
AD  - World Health Organization, Geneva, Switzerland.
FAU - Mustapha, Asani O
AU  - Mustapha AO
AD  - Department of Pediatrics, Aminu Kano Teaching Hospital & Bayero University, Kano,
      Nigeria.
FAU - Weldegebriel, Goitom
AU  - Weldegebriel G
AD  - World Health Organization, Abuja, Nigeria.
FAU - Gasasira, Alex
AU  - Gasasira A
AD  - World Health Organization, Abuja, Nigeria.
FAU - Wannemuehler, Kathleen A
AU  - Wannemuehler KA
AD  - Centers for Disease Control and Prevention, Atlanta, GA, United States.
FAU - Pallansch, Mark A
AU  - Pallansch MA
AD  - Centers for Disease Control and Prevention, Atlanta, GA, United States.
FAU - Gajida, Auwalu U
AU  - Gajida AU
AD  - Department of Community Medicine, Aminu Kano Teaching Hospital & Bayero
      University, Kano, Nigeria.
FAU - Pate, Muhammad
AU  - Pate M
AD  - National Primary Health Care Development Agency, Abuja, Nigeria; Duke Global
      Health Institute, Duke University, Durham, USA.
FAU - Sutter, Roland W
AU  - Sutter RW
AD  - World Health Organization, Geneva, Switzerland. Electronic address:
      sutterr@who.int.
LA  - eng
PT  - Journal Article
PT  - Research Support, Non-U.S. Gov't
DEP - 20130914
PL  - Netherlands
TA  - Vaccine
JT  - Vaccine
JID - 8406899
SB  - IM
OTO - NOTNLM
OT  - Kano
OT  - Nigeria
OT  - Oral poliovirus vaccine
OT  - Poliomyelitis
OT  - Seroprevalence
EDAT- 2013/09/18 06:00
MHDA- 2013/09/18 06:00
CRDT- 2013/09/18 06:00
PHST- 2013/04/11 [received]
PHST- 2013/08/15 [revised]
PHST- 2013/08/21 [accepted]
PHST- 2013/09/14 [aheadofprint]
AID - S0264-410X(13)01172-9 [pii]
AID - 10.1016/j.vaccine.2013.08.060 [doi]
PST - ppublish
SO  - Vaccine. 2014 Mar 10;32(12):1414-20. doi: 10.1016/j.vaccine.2013.08.060. Epub
      2013 Sep 14.

PMID- 24041284
OWN - NLM
STAT- MEDLINE
DA  - 20130917
DCOM- 20140407
IS  - 1875-7855 (Electronic)
IS  - 0079-6123 (Linking)
VI  - 203
DP  - 2013
TI  - Frida Kahlo's neurological deficits and her art.
PG  - 241-54
LID - 10.1016/B978-0-444-62730-8.00010-4 [doi]
LID - B978-0-444-62730-8.00010-4 [pii]
AB  - World-famous Mexican painter Frida Kahlo is an impressive example of a
      professional artist whose artistic subject matter was extremely influenced by her
      chronic, severe illness. Many of her best-known works depict her physical and
      mental suffering. She was one of those very uncommon artists who dared to show
      their nude, sick body. This chapter describes and explains the biographical
      events and works of Frida Kahlo that are closely related to neurology: congenital
      anomaly (spina bifida), poliomyelitis, spine injury, and neuropathic pain.
CI  - (c) 2013 Elsevier B.V. All rights reserved.
FAU - Budrys, Valmantas
AU  - Budrys V
AD  - Clinics of Neurology and Neurosurgery, Faculty of Medicine, Vilnius University,
      Vilnius, Lithuania. Electronic address: valmantas.budrys@gmail.com.
LA  - eng
PT  - Biography
PT  - Historical Article
PT  - Journal Article
PT  - Portraits
PL  - Netherlands
TA  - Prog Brain Res
JT  - Progress in brain research
JID - 0376441
SB  - IM
MH  - Art/*history
MH  - History, 20th Century
MH  - Pain
MH  - Spinal Dysraphism
PS  - Kahlo F
FPS - Kahlo, Frida
OTO - NOTNLM
OT  - Frida Kahlo
OT  - artist
OT  - neurology and art
OT  - neuropathic pain
OT  - poliomyelitis
OT  - spina bifida
OT  - spine injury
EDAT- 2013/09/18 06:00
MHDA- 2014/04/08 06:00
CRDT- 2013/09/18 06:00
AID - B978-0-444-62730-8.00010-4 [pii]
AID - 10.1016/B978-0-444-62730-8.00010-4 [doi]
PST - ppublish
SO  - Prog Brain Res. 2013;203:241-54. doi: 10.1016/B978-0-444-62730-8.00010-4.

PMID- 24040675
OWN - NLM
STAT- MEDLINE
DA  - 20130827
DCOM- 20130920
IS  - 0049-8114 (Print)
IS  - 0049-8114 (Linking)
VI  - 88
IP  - 33
DP  - 2013 Aug 16
TI  - Poliomyelitis outbreak in Somalia and Kenya, 2013.
PG  - 349-55
LA  - eng
PT  - Journal Article
PL  - Switzerland
TA  - Wkly Epidemiol Rec
JT  - Releve epidemiologique hebdomadaire / Section d'hygiene du Secretariat de la
      Societe des Nations = Weekly epidemiological record / Health Section of the
      Secretariat of the League of Nations
JID - 0240017
SB  - IM
MH  - Adolescent
MH  - Child
MH  - Child, Preschool
MH  - *Disease Outbreaks/prevention & control
MH  - Female
MH  - Humans
MH  - Infant
MH  - Kenya/epidemiology
MH  - Male
MH  - Mass Vaccination
MH  - Poliomyelitis/*epidemiology/prevention & control
MH  - Somalia/epidemiology
EDAT- 2013/09/18 06:00
MHDA- 2013/09/21 06:00
CRDT- 2013/09/18 06:00
PST - ppublish
SO  - Wkly Epidemiol Rec. 2013 Aug 16;88(33):349-55.

PMID- 24040674
OWN - NLM
STAT- MEDLINE
DA  - 20130827
DCOM- 20130920
IS  - 0049-8114 (Print)
IS  - 0049-8114 (Linking)
VI  - 88
IP  - 32
DP  - 2013 Aug 9
TI  - Health conditions for travellers to Saudi Arabia for the pilgrimage to Mecca
      (Hajj).
PG  - 343-7
LA  - eng
LA  - fre
PT  - Journal Article
PL  - Switzerland
TA  - Wkly Epidemiol Rec
JT  - Releve epidemiologique hebdomadaire / Section d'hygiene du Secretariat de la
      Societe des Nations = Weekly epidemiological record / Health Section of the
      Secretariat of the League of Nations
JID - 0240017
SB  - IM
MH  - Disease Outbreaks/*prevention & control
MH  - Disease Transmission, Infectious/*prevention & control
MH  - Humans
MH  - Influenza, Human/prevention & control
MH  - *Islam
MH  - Meningitis, Meningococcal/prevention & control
MH  - Poliomyelitis/prevention & control
MH  - Saudi Arabia
MH  - *Travel
MH  - *Vaccination
MH  - World Health Organization
MH  - Yellow Fever/prevention & control
EDAT- 2013/09/18 06:00
MHDA- 2013/09/21 06:00
CRDT- 2013/09/18 06:00
PST - ppublish
SO  - Wkly Epidemiol Rec. 2013 Aug 9;88(32):343-7.

PMID- 24037958
OWN - NLM
STAT- MEDLINE
DA  - 20131004
DCOM- 20140508
IS  - 1096-9071 (Electronic)
IS  - 0146-6615 (Linking)
VI  - 85
IP  - 12
DP  - 2013 Dec
TI  - CCR5 deficiency and severe polio infection in the 1984 outbreak in Finland.
PG  - 2139-40
LID - 10.1002/jmv.23739 [doi]
AB  - CCR5, a leukocyte chemoattractant receptor for chemokines CCL3, CCL4, and CCL5,
      promotes innate and adaptive immune responses by mediating leukocyte trafficking 
      within lymph nodes and to peripheral tissues and is also known as a co-receptor
      for HIV cell entry. Homozygous inheritance of a complete loss-of-function
      mutation in CCR5 (CCR5Delta32/CCR5Delta32) is associated with symptomatic
      neuroinflammatory disease in humans with West Nile and Tickborne Encephalitis
      flavivirus infections. This study sought to establish whether CCR5 deficiency
      could also be a determinant of clinical outcome after infection by poliovirus
      which results in central nervous system damage in only a small proportion of
      cases. We analyzed serum samples from seven patients and 79 controls, collected
      during the 1984-1985 polio outbreak in Finland, where CCR5Delta32 is relatively
      common in the general population. The results excluded CCR5 deficiency as the
      sole determinant of severe neurologic disease after poliovirus infection in this 
      population.
CI  - (c) 2013 Wiley Periodicals, Inc.
FAU - Rosenberg, A S
AU  - Rosenberg AS
AD  - Division of Therapeutic Proteins, Office of Biotechnology Products, CDER, FDA,
      Silver Spring, Maryland.
FAU - Roivainen, M
AU  - Roivainen M
FAU - Hovi, T
AU  - Hovi T
FAU - Liu, Q
AU  - Liu Q
FAU - Murphy, P M
AU  - Murphy PM
LA  - eng
PT  - Historical Article
PT  - Journal Article
DEP - 20130913
PL  - United States
TA  - J Med Virol
JT  - Journal of medical virology
JID - 7705876
RN  - 0 (Receptors, CCR5)
SB  - IM
MH  - Adolescent
MH  - Adult
MH  - Child
MH  - Child, Preschool
MH  - *Disease Outbreaks
MH  - Finland/epidemiology
MH  - Genotype
MH  - History, 20th Century
MH  - Humans
MH  - Mutation
MH  - Poliomyelitis/*epidemiology/*genetics/history
MH  - Receptors, CCR5/*deficiency
MH  - Young Adult
OTO - NOTNLM
OT  - CCR5delta32
OT  - neuropathology
OT  - poliovirus
EDAT- 2013/09/17 06:00
MHDA- 2014/05/09 06:00
CRDT- 2013/09/17 06:00
PHST- 2013/07/16 [accepted]
PHST- 2013/09/13 [aheadofprint]
AID - 10.1002/jmv.23739 [doi]
PST - ppublish
SO  - J Med Virol. 2013 Dec;85(12):2139-40. doi: 10.1002/jmv.23739. Epub 2013 Sep 13.

PMID- 24035094
OWN - NLM
STAT- MEDLINE
DA  - 20131007
DCOM- 20140430
IS  - 1464-3405 (Electronic)
IS  - 0960-894X (Linking)
VI  - 23
IP  - 21
DP  - 2013 Nov 1
TI  - Benzohydroxamic acids as potent and selective anti-HCV agents.
PG  - 5936-40
LID - 10.1016/j.bmcl.2013.08.081 [doi]
LID - S0960-894X(13)01021-4 [pii]
AB  - A diverse collection of 40 derivatives of benzohydroxamic acid (BHAs) of various 
      structural groups were synthesized and tested against hepatitis C virus (HCV) in 
      full-genome replicon assay. Some of these compounds demonstrated an exceptional
      activity, suppressing viral replication at sub-micromolar concentrations. The
      compounds were inactive against key viral enzymes NS3, and NS5B in vitro assays, 
      suggesting host cell inhibition target(s). The testing results were consistent
      with metal coordination by the BHAs hydroxamic group in complex with a target(s).
      Remarkably, this class of compounds did not suppress poliomyelitis virus (PV)
      propagation in RD cells indicating a specific antiviral activity of BHAs against 
      HCV.
CI  - Copyright (c) 2013 Elsevier Ltd. All rights reserved.
FAU - Kozlov, Maxim V
AU  - Kozlov MV
AD  - Engelhardt Institute of Molecular Biology, Russian Academy of Sciences, Vavilov
      Str. 32, 119991 Moscow, Russia. Electronic address: kozlovmv@hotmail.com.
FAU - Kleymenova, Alla A
AU  - Kleymenova AA
FAU - Romanova, Lyudmila I
AU  - Romanova LI
FAU - Konduktorov, Konstantin A
AU  - Konduktorov KA
FAU - Smirnova, Olga A
AU  - Smirnova OA
FAU - Prasolov, Vladimir S
AU  - Prasolov VS
FAU - Kochetkov, Sergey N
AU  - Kochetkov SN
LA  - eng
PT  - Journal Article
PT  - Research Support, Non-U.S. Gov't
DEP - 20130827
PL  - England
TA  - Bioorg Med Chem Lett
JT  - Bioorganic & medicinal chemistry letters
JID - 9107377
RN  - 0 (Antiviral Agents)
RN  - 0 (Hydroxamic Acids)
RN  - K8YW73872D (benzohydroxamic acid)
SB  - IM
MH  - Animals
MH  - Antiviral Agents/*chemistry/*pharmacology
MH  - Cell Line
MH  - Genome, Viral/drug effects
MH  - Hepacivirus/*drug effects/enzymology/genetics
MH  - Hepatitis C/drug therapy/virology
MH  - Humans
MH  - Hydroxamic Acids/*chemistry/*pharmacology
MH  - Poliovirus/drug effects
MH  - Replicon/drug effects
OTO - NOTNLM
OT  - Benzohydroxamic acids
OT  - Hepatitis C virus
OT  - Metal-depending enzymes
OT  - Poliomyelitis virus
EDAT- 2013/09/17 06:00
MHDA- 2014/05/03 06:00
CRDT- 2013/09/17 06:00
PHST- 2013/06/25 [received]
PHST- 2013/08/14 [revised]
PHST- 2013/08/18 [accepted]
PHST- 2013/08/27 [aheadofprint]
AID - S0960-894X(13)01021-4 [pii]
AID - 10.1016/j.bmcl.2013.08.081 [doi]
PST - ppublish
SO  - Bioorg Med Chem Lett. 2013 Nov 1;23(21):5936-40. doi: 10.1016/j.bmcl.2013.08.081.
      Epub 2013 Aug 27.

PMID- 24033476
OWN - NLM
STAT- MEDLINE
DA  - 20140303
DCOM- 20140421
IS  - 1365-3156 (Electronic)
IS  - 1360-2276 (Linking)
VI  - 18
IP  - 11
DP  - 2013 Nov
TI  - Expansion of acute flaccid paralysis surveillance: beyond poliomyelitis.
PG  - 1421-2
LID - 10.1111/tmi.12181 [doi]
FAU - Mateen, Farrah J
AU  - Mateen FJ
AD  - Department of International Health, Bloomberg School of Public Health, The Johns 
      Hopkins University, Baltimore, MD, USA; Department of Neurology, Massachusetts
      General Hospital, Boston, MA, USA.
FAU - Black, Robert E
AU  - Black RE
LA  - eng
PT  - Editorial
DEP - 20130829
PL  - England
TA  - Trop Med Int Health
JT  - Tropical medicine & international health : TM & IH
JID - 9610576
SB  - IM
MH  - Africa
MH  - Asia, Western
MH  - Child
MH  - Diphtheria/complications
MH  - *Health Services Needs and Demand
MH  - Humans
MH  - Nervous System Diseases/complications
MH  - Paralysis/*etiology/prevention & control
MH  - Poliomyelitis/complications
MH  - *Population Surveillance
MH  - Rabies/complications
MH  - World Health
OTO - NOTNLM
OT  - diphtheria
OT  - paralysis
OT  - poliomyelitis
OT  - rabies
OT  - vaccination
EDAT- 2013/09/17 06:00
MHDA- 2014/04/22 06:00
CRDT- 2013/09/17 06:00
PHST- 2013/08/29 [aheadofprint]
AID - 10.1111/tmi.12181 [doi]
PST - ppublish
SO  - Trop Med Int Health. 2013 Nov;18(11):1421-2. doi: 10.1111/tmi.12181. Epub 2013
      Aug 29.

PMID- 24013602
OWN - NLM
STAT- In-Data-Review
DA  - 20140221
IS  - 0172-780X (Print)
IS  - 0172-780X (Linking)
VI  - 34
IP  - Suppl 1
DP  - 2013 Sep
TI  - Tropical neuroinfections in south sudanese rural hospitals - analysis of 8,709
      patients.
PG  - 24-7
AB  - OBJECTIVE: Infections involving the central nervous system have very serious
      consequences and affect thousands of people in Africa. Despite the availability
      of new antibiotics and vaccines, neuroinfections act as dangerous and
      life-threatening conditions. The most frequent neuroinfections which are of the
      greatest importance for public health systems are viral diseases (such as HIV,
      encephalitis, poliomyelitis, rabies), bacterial diseases (bacterial meningitis,
      neurological complications of leprosy and tuberculosis) and parasitic infections 
      (cerebral malaria, sleeping sickness, trypanosomiasis, schistosomiasis,
      toxoplasmosis etc.). METHODS: A descriptive study to assess the occurrence of
      neuroinfections in two rural hospitals in Sudan (Mapuordit in Yirol and Gordim in
      Aweil) was performed in two periods of two years: (i) 2005-2006 and (ii)
      2010-2011. We obtained data on patients from Mapuordit and from Gordim by
      studying their medical records. RESULTS: Several cases of neuroinfections were
      observed during both periods; those were represented by tetanus, meningococcal
      meningitis, leprosy with neuropathy (altogether 442 patients) in Mapuordit. Also 
      in Gordim, severe neuroinfections such as cerebral malaria were very rare (1
      case), as well as tetanus (1 case), meningococcal meningitis (8 cases) and
      sleeping sickness (9 cases). However, the incidence of neuroinfections decreased 
      from 44/1000 in 2005-2006 to 2/1000 in 2010-2011. CONCLUSIONS: Decreased
      incidence of serious neuroinfections (cerebral malaria, sleeping sickness,
      meningococcal meningitis) in Sudan may be related to improvement of effective
      therapeutic options, represented by (i) intermittent preventive therapy (IPT) for
      malaria, (ii) by suppression of sleeping sickness vectors and (iii) by better
      accessibility of antibiotics.
FAU - Kiwou, Moses Kimon
AU  - Kiwou MK
AD  - Slovak Tropical Institute, SEU of Health and Social Sciences, Bratislava,
      Slovakia.
FAU - Lanetti, Rosario
AU  - Lanetti R
AD  - Our Lady of Fatima AAA and SEU Hospital, Gordim, South Sudan.
FAU - Sladeckova, Veronika
AU  - Sladeckova V
AD  - Slovak Tropical Institute, SEU of Health and Social Sciences, Bratislava,
      Slovakia.
FAU - Kalavska, Andrea
AU  - Kalavska A
AD  - Slovak Tropical Institute, SEU of Health and Social Sciences, Bratislava,
      Slovakia.
FAU - Benca, George J
AU  - Benca GJ
AD  - Slovak Tropical Institute, SEU of Health and Social Sciences, Bratislava,
      Slovakia.
FAU - Sokolova, Jaroslava
AU  - Sokolova J
AD  - Slovak Tropical Institute, SEU of Health and Social Sciences, Bratislava,
      Slovakia.
FAU - Kulkova, Nada
AU  - Kulkova N
AD  - Slovak Tropical Institute, SEU of Health and Social Sciences, Bratislava,
      Slovakia.
FAU - Dobrodenkova, Silvia
AU  - Dobrodenkova S
AD  - Slovak Tropical Institute, SEU of Health and Social Sciences, Bratislava,
      Slovakia.
FAU - Mikolasova, Gertruda
AU  - Mikolasova G
AD  - Slovak Tropical Institute, SEU of Health and Social Sciences, Bratislava,
      Slovakia.
FAU - Mzwan, Johanson Mawole
AU  - Mzwan JM
AD  - Slovak Tropical Institute, SEU of Health and Social Sciences, Bratislava,
      Slovakia.
FAU - Muli, John Mutuku
AU  - Muli JM
AD  - Tropical Program SEU, Mukuru, Nairobi, Kenya.
FAU - Bukovinova, Pavlina
AU  - Bukovinova P
AD  - Our Lady of Fatima AAA and SEU Hospital, Gordim, South Sudan.
FAU - Kralova, Jaroslava
AU  - Kralova J
AD  - Our Lady of Fatima AAA and SEU Hospital, Gordim, South Sudan.
FAU - Mamova, Alexandra
AU  - Mamova A
AD  - Our Lady of Fatima AAA and SEU Hospital, Gordim, South Sudan.
LA  - eng
PT  - Journal Article
PL  - Sweden
TA  - Neuro Endocrinol Lett
JT  - Neuro endocrinology letters
JID - 8008373
SB  - IM
EDAT- 2013/09/10 06:00
MHDA- 2013/09/10 06:00
CRDT- 2013/09/10 06:00
PHST- 2013/05/08 [received]
PHST- 2013/08/10 [accepted]
AID - NEL340913A04 [pii]
PST - ppublish
SO  - Neuro Endocrinol Lett. 2013 Sep;34(Suppl 1):24-7.

PMID- 24006200
OWN - NLM
STAT- MEDLINE
DA  - 20130905
DCOM- 20140410
IS  - 1438-8790 (Electronic)
IS  - 0934-8387 (Linking)
VI  - 67
IP  - 9
DP  - 2013 Sep
TI  - [The iron lung].
PG  - 522-4
LID - 10.1055/s-0033-1344493 [doi]
FAU - Kropp, R
AU  - Kropp R
AD  - dr.robert.kropp@gmx.de
LA  - ger
PT  - Historical Article
PT  - Journal Article
TT  - Die Eiserne Lunge.
DEP - 20130904
PL  - Germany
TA  - Pneumologie
JT  - Pneumologie (Stuttgart, Germany)
JID - 8906641
SB  - IM
MH  - Europe
MH  - History, 19th Century
MH  - History, 20th Century
MH  - History, 21st Century
MH  - Poliomyelitis/*history/*rehabilitation
MH  - Respiration Disorders/*history/*rehabilitation
MH  - Respiration, Artificial/*history/*instrumentation
MH  - United States
EDAT- 2013/09/06 06:00
MHDA- 2014/04/11 06:00
CRDT- 2013/09/06 06:00
PHST- 2013/09/04 [epublish]
AID - 10.1055/s-0033-1344493 [doi]
PST - ppublish
SO  - Pneumologie. 2013 Sep;67(9):522-4. doi: 10.1055/s-0033-1344493. Epub 2013 Sep 4.

PMID- 24002271
OWN - NLM
STAT- MEDLINE
DA  - 20130904
DCOM- 20130909
IS  - 1538-3598 (Electronic)
IS  - 0098-7484 (Linking)
VI  - 310
IP  - 9
DP  - 2013 Sep 4
TI  - Conflict and polio: winning the polio wars.
PG  - 905-6
LID - 10.1001/jama.2013.276583 [doi]
FAU - Bhutta, Zulfiqar A
AU  - Bhutta ZA
AD  - Sick Kids Center for Global Child Health, Toronto, Ontario, Canada.
      zulfiqar.bhutta@sickkids.ca
LA  - eng
PT  - Journal Article
PL  - United States
TA  - JAMA
JT  - JAMA : the journal of the American Medical Association
JID - 7501160
RN  - 0 (Poliovirus Vaccines)
SB  - AIM
SB  - IM
MH  - Afghanistan/epidemiology
MH  - Child
MH  - Government Programs
MH  - Health Personnel
MH  - Health Services Needs and Demand
MH  - Humans
MH  - *Immunization Programs
MH  - Nigeria/epidemiology
MH  - Pakistan/epidemiology
MH  - Poliomyelitis/epidemiology/*prevention & control
MH  - Poliovirus Vaccines/*administration & dosage
MH  - Public Health/manpower
MH  - Social Conditions
MH  - Trust
MH  - Violence
MH  - *War
MH  - World Health
EDAT- 2013/09/05 06:00
MHDA- 2013/09/10 06:00
CRDT- 2013/09/05 06:00
AID - 1734711 [pii]
AID - 10.1001/jama.2013.276583 [doi]
PST - ppublish
SO  - JAMA. 2013 Sep 4;310(9):905-6. doi: 10.1001/jama.2013.276583.

PMID- 24000593
OWN - NLM
STAT- MEDLINE
DA  - 20130904
DCOM- 20130917
IS  - 0372-9311 (Print)
IS  - 0372-9311 (Linking)
IP  - 3
DP  - 2013 May-Jun
TI  - [Monitoring of enterovirus circulation in Irkutsk region].
PG  - 45-51
AB  - AIM: Monitoring of circulation of enteroviruses (EVI) in Irkutsk Region and study
      of regional specter of circulating enteroviruses. MATERIALS AND METHODS: 1419
      samples from patients with suspected EVI, contact in foci ofenterovirus
      infection, acute intestine infections and 964 samples of sewage water were
      studied in total. In 2011 isolation of viral agents from 97 samples positive on
      enterovirus by RT-PCR from patients with preliminary EVI diagnosis and 5 samples 
      of sewage water of Irkutsk city was carried out. Transplantable line of human
      rhabdomyosarcoma RD cell culture was used for isolation of enteroviruses.
      Infection of cells and 2 serial passages of the studied material were carried
      out. The isolates were typed in neutralization reaction (NR) with a set of 32
      diagnostic type-specific immune sera against viral poliomyelitis I-III; Coxsackie
      B1-6; Coxsackie A2, A4, A7, A9, A10; ECHO 68 - 71; ECHO 2, 4, 7, 8, 9, 12, 16,
      20, 25, 26, 27, 29, 31, 33. RESULTS: In 2011 circulation of enterovirus serotypes
      that were previously absent on the territory of the region was established: ECHO 
      68, ECHO 70, ECHO 71. These strains were isolated from patients, circulation of
      ECHO 70 serotype was established also in samples of sewage water. The analysis of
      enterovirus landscape carried out showed the possibility of complication of
      epidemic situation on the territory of the region due to change of serovariants
      of causative agents of non-polioenterovirus infections and detection
      ofepidemically significant enteroviruses - ECHO 68, 70 and 71 serotypes.
      CONCLUSION: Determination of specter ofenterovirus serotypes, detection of
      serotypes that had not previously circulated in Irkutsk Region allows to prognose
      epidemic situation on morbidity of enterovirus infections and timely develop and 
      make decisions for ensuring epidemiologic welfare of the population.
FAU - Sevostianova, A V
AU  - Sevostianova AV
FAU - Gavrilova, T A
AU  - Gavrilova TA
FAU - Borisova, T I
AU  - Borisova TI
FAU - Andaev, E I
AU  - Andaev EI
FAU - Nursaianova, L P
AU  - Nursaianova LP
FAU - Bibaeva, M D
AU  - Bibaeva MD
FAU - Khakimova, M I
AU  - Khakimova MI
FAU - Kazanova, V B
AU  - Kazanova VB
FAU - Verkhozina, M M
AU  - Verkhozina MM
FAU - Kirillova, T A
AU  - Kirillova TA
LA  - rus
PT  - English Abstract
PT  - Journal Article
PL  - Russia (Federation)
TA  - Zh Mikrobiol Epidemiol Immunobiol
JT  - Zhurnal mikrobiologii, epidemiologii, i immunobiologii
JID - 0415217
RN  - 0 (Immune Sera)
RN  - 0 (Sewage)
SB  - IM
MH  - Adolescent
MH  - Cell Line, Tumor/virology
MH  - Child
MH  - Child, Preschool
MH  - Enterovirus/classification/immunology/*isolation & purification
MH  - Enterovirus Infections/blood/*epidemiology/immunology/virology
MH  - *Epidemiological Monitoring
MH  - Humans
MH  - Immune Sera/chemistry
MH  - Infant
MH  - Molecular Typing
MH  - Neutralization Tests
MH  - Seasons
MH  - Sewage/virology
MH  - Siberia/epidemiology
EDAT- 2013/09/05 06:00
MHDA- 2013/09/18 06:00
CRDT- 2013/09/05 06:00
PST - ppublish
SO  - Zh Mikrobiol Epidemiol Immunobiol. 2013 May-Jun;(3):45-51.

PMID- 23999579
OWN - NLM
STAT- MEDLINE
DA  - 20130909
DCOM- 20131126
LR  - 20140731
IS  - 1651-2081 (Electronic)
IS  - 1650-1977 (Linking)
VI  - 45
IP  - 9
DP  - 2013 Sep
TI  - Gait characteristics and influence of fatigue during the 6-minute walk test in
      patients with post-polio syndrome.
PG  - 924-8
LID - 10.2340/16501977-1209 [doi]
AB  - OBJECTIVE: To evaluate gait in patients with post-polio syndrome, using the
      6-minute walk test (6MWT) combined with three-dimensional kinematic analysis.
      DESIGN: Descriptive study. SUBJECTS: Eighteen patients and 11 healthy controls.
      METHODS: Kinematic data were obtained during a 6MWT by a Vicon motion capture
      system. Distance, heart rate, leg tiredness, dyspnoea and exertion were also
      recorded. RESULTS: Patients with post-polio syndrome showed larger increases in
      leg tiredness (p < 0.001) and dyspnoea (p < 0.05) as a result of the 6MWT than
      did controls. Walking speed decreased by 14.1% in patients vs 4.7% in controls (p
      < 0.05). Fourteen out of 18 patients displayed plantar-flexed ankle at initial
      contact (1/11 controls). At foot-off, the patients had a flexed hip (extended in 
      controls) and a more flexed knee. Walking speed in patients correlated with hip
      angle at foot-off, at the start (r = -0.60, p < 0.001) and the end of the 6MWT (r
      = -0.74, p < 0.001), being higher the more the hip was extended. CONCLUSION: The 
      6MWT is fatiguing for patients with post-polio syndrome, and this was reflected
      in the kinematic data. Walking speed was negatively correlated with the increased
      hip flexion, but not with the ankle plantar-flexion at foot-off in the patients
      with post-polio syndrome. The three-dimensional results underscore the importance
      of hip function in this patient group.
FAU - Vreede, Katarina Skough
AU  - Vreede KS
AD  - Division of Rehabilitation Medicine, Department of Clinical Sciences, Danderyd
      Hospital, Karolinska Institutet, SE-182 88 Stockholm, Sweden.
      katarina.skough@ki.se.
FAU - Henriksson, Jan
AU  - Henriksson J
FAU - Borg, Kristian
AU  - Borg K
FAU - Henriksson, Marketta
AU  - Henriksson M
LA  - eng
PT  - Journal Article
PT  - Research Support, Non-U.S. Gov't
PL  - Sweden
TA  - J Rehabil Med
JT  - Journal of rehabilitation medicine
JID - 101088169
SB  - IM
MH  - Adult
MH  - Biomechanical Phenomena
MH  - *Exercise Test
MH  - Fatigue/*physiopathology
MH  - Female
MH  - Gait/*physiology
MH  - Humans
MH  - Male
MH  - Middle Aged
MH  - Postpoliomyelitis Syndrome/physiopathology/*rehabilitation
EDAT- 2013/09/04 06:00
MHDA- 2013/12/16 06:00
CRDT- 2013/09/04 06:00
AID - 10.2340/16501977-1209 [doi]
PST - ppublish
SO  - J Rehabil Med. 2013 Sep;45(9):924-8. doi: 10.2340/16501977-1209.

PMID- 23984575
OWN - NLM
STAT- MEDLINE
DA  - 20130829
DCOM- 20131017
IS  - 0021-4892 (Print)
IS  - 0021-4892 (Linking)
VI  - 62
IP  - 8
DP  - 2013 Aug
TI  - [General anesthesia for a patient with post-polio syndrome].
PG  - 962-4
AB  - We gave anesthesia for a patient with post-polio syndrome undergoing laparoscopic
      sigmoid colectomy. She is a 68-year-old woman and had been diagnosed as
      post-polio syndrome since she was 55 years of age. Before the operation,
      paralysis was observed in her right leg. After inducing anesthesia using
      propofol, muscle relaxation was obtained by rocuronium bromide for intubation.
      Remifentanil was used during the operation, and good pain relief was obtained by 
      iv-PCA (fentanyl) after operation.
FAU - Sonobe, Shota
AU  - Sonobe S
AD  - Department of Anesthesiology, Yao Municipal Hospital, Yao 581-0069.
FAU - Imashuku, Yasuhiko
AU  - Imashuku Y
FAU - Inamori, Masayuki
AU  - Inamori M
FAU - Yabuta, Koichi
AU  - Yabuta K
FAU - Hashimura, Toshiya
AU  - Hashimura T
FAU - Kura, Masahiro
AU  - Kura M
FAU - Otada, Hideki
AU  - Otada H
LA  - jpn
PT  - Case Reports
PT  - English Abstract
PT  - Journal Article
PL  - Japan
TA  - Masui
JT  - Masui. The Japanese journal of anesthesiology
JID - 0413707
SB  - IM
MH  - Aged
MH  - Anesthesia, General/*methods
MH  - Female
MH  - Humans
MH  - Postpoliomyelitis Syndrome/*complications
MH  - Sigmoid Neoplasms/surgery
EDAT- 2013/08/30 06:00
MHDA- 2013/10/18 06:00
CRDT- 2013/08/30 06:00
PST - ppublish
SO  - Masui. 2013 Aug;62(8):962-4.

PMID- 23981453
OWN - NLM
STAT- MEDLINE
DA  - 20130828
DCOM- 20140812
IS  - 1558-3481 (Electronic)
IS  - 0899-5885 (Linking)
VI  - 25
IP  - 3
DP  - 2013 Sep
TI  - Viral meningitis and encephalitis.
PG  - 363-80
LID - 10.1016/j.ccell.2013.04.003 [doi]
LID - S0899-5885(13)00027-0 [pii]
AB  - Meningitis is an inflammation of the meninges, whereas encephalitis is
      inflammation of the parenchymal brain tissue. The single distinguishing element
      between the 2 diagnoses is the altered state of consciousness, focal deficits,
      and seizures found in encephalitis. Consequently meningoencephalitis is a term
      used when both findings are present in the patient. Viral meningitis is not
      necessarily reported as it is often underdiagnosed, whereas encephalitis cases
      are on the increase in various areas of North America. Improved imaging and viral
      diagnostics, as well as enhanced neurocritical care management, have improved
      patient outcomes to date.
CI  - Copyright (c) 2013 Elsevier Inc. All rights reserved.
FAU - Tuppeny, Misti
AU  - Tuppeny M
AD  - Center for Nursing Education, Florida Hospital, Orlando, FL 32803, USA.
      misti.tuppeny@flhosp.org
LA  - eng
PT  - Journal Article
PT  - Review
DEP - 20130620
PL  - United States
TA  - Crit Care Nurs Clin North Am
JT  - Critical care nursing clinics of North America
JID - 8912620
SB  - N
MH  - Coxsackievirus Infections/diagnosis
MH  - Critical Care Nursing
MH  - Encephalitis, Viral/*diagnosis/epidemiology/nursing/*therapy
MH  - Herpes Simplex/diagnosis
MH  - Humans
MH  - Meningitis, Viral/*diagnosis/epidemiology/nursing/*therapy
MH  - Poliomyelitis/diagnosis
MH  - Public Health
MH  - Seasons
OTO - NOTNLM
OT  - Brain infection
OT  - Central nervous system infections
OT  - Encephalitis
OT  - Meningitis
OT  - Meningoencephalitis
OT  - Viral infections
EDAT- 2013/08/29 06:00
MHDA- 2014/08/13 06:00
CRDT- 2013/08/29 06:00
PHST- 2013/06/20 [aheadofprint]
AID - S0899-5885(13)00027-0 [pii]
AID - 10.1016/j.ccell.2013.04.003 [doi]
PST - ppublish
SO  - Crit Care Nurs Clin North Am. 2013 Sep;25(3):363-80. doi:
      10.1016/j.ccell.2013.04.003. Epub 2013 Jun 20.

PMID- 23979562
OWN - NLM
STAT- MEDLINE
DA  - 20130909
DCOM- 20131126
LR  - 20140530
IS  - 1651-2081 (Electronic)
IS  - 1650-1977 (Linking)
VI  - 45
IP  - 9
DP  - 2013 Sep
TI  - Rasch analysis of the WHOQOL-BREF in post polio syndrome.
PG  - 873-80
LID - 10.2340/16501977-1186 [doi]
AB  - OBJECTIVE: The World Health Organisation quality of life abbreviated scale
      (WHOQOL-BREF) was developed as a measure of quality of life across 4 separate
      health domains; physical health, psychological, social relationships and
      environment. This study evaluated the validity of the WHOQOL-BREF in post-polio
      syndrome by testing it for fit against the Rasch model. RESULTS: The scale was
      posted to 319 volunteers, 271 (85%) completed the scale with a mean age of 66.7
      years (standard deviation 8.15); 64% were female. The social relationships domain
      fitted the Rasch model (chi2 p = 0.19) but reliability was low (alpha = 0.69) and
      there were insufficient items to test the assumption of unidimensionality.
      Solutions were derived for physical health (p = 0.45, t-test = 1.5%, alpha =
      0.67), psychological (p = 0.19, t-test = 4.9%, alpha = 0.78) and environment
      domains (p = 0.48, t-test = 6.0% - lower confidence interval 3.4%, alpha = 0.80) 
      by accounting for local dependence and to cancel out differential item
      functioning. An overall measure of quality of life, which combined all 4 domains 
      was validated (p = 0.80, t-test = 4.6%, alpha = 0.81). A transformation table for
      this total score is provided. CONCLUSION: The 4 domains of the WHOQOL-BREF
      provide valid measures of quality of life in post-polio syndrome. The summed
      score was more reliable and better targeted and can be used as an ordinal
      estimate of quality of life.
FAU - Pomeroy, Ian M
AU  - Pomeroy IM
AD  - Department of Neurology, Walton Centre for Neurology and Neurosurgery, L9 7LJ
      Liverpool, United Kingdom. ian.pomeroy@thewaltoncentre.nhs.uk,
      impomeroy@gmail.com.
FAU - Tennant, Alan
AU  - Tennant A
FAU - Young, Carolyn A
AU  - Young CA
LA  - eng
PT  - Journal Article
PT  - Research Support, Non-U.S. Gov't
PT  - Validation Studies
PL  - Sweden
TA  - J Rehabil Med
JT  - Journal of rehabilitation medicine
JID - 101088169
SB  - IM
MH  - Adult
MH  - Aged
MH  - Aged, 80 and over
MH  - Female
MH  - Humans
MH  - Male
MH  - Middle Aged
MH  - *Postpoliomyelitis Syndrome
MH  - *Quality of Life
MH  - Questionnaires
MH  - Reproducibility of Results
EDAT- 2013/08/28 06:00
MHDA- 2013/12/16 06:00
CRDT- 2013/08/28 06:00
AID - 10.2340/16501977-1186 [doi]
PST - ppublish
SO  - J Rehabil Med. 2013 Sep;45(9):873-80. doi: 10.2340/16501977-1186.

PMID- 23965829
OWN - NLM
STAT- MEDLINE
DA  - 20130822
DCOM- 20131029
IS  - 1545-861X (Electronic)
IS  - 0149-2195 (Linking)
VI  - 62
IP  - 33
DP  - 2013 Aug 23
TI  - Polio field census and vaccination of underserved populations--northern Nigeria, 
      2012-2013.
PG  - 663-5
AB  - In 2012, the World Health Assembly declared completion of polio eradication a
      public health emergency. However, wild poliovirus (WPV) transmission remains
      endemic in three countries (Afghanistan, Nigeria, and Pakistan). In Nigeria, the 
      National Stop Transmission of Polio (N-STOP) program, under the umbrella of the
      Nigerian Field Epidemiology and Laboratory Training Program (FELTP), has been
      developed to implement innovative strategies that address the remaining polio
      eradication challenges in Nigeria. One N-STOP initiative focuses on locating and 
      vaccinating children aged<5 years in remote nomadic, scattered, and border
      populations in northern Nigeria, where low polio vaccination coverage likely
      contributes to ongoing WPV transmission. During August 2012-April 2013, N-STOP
      conducted field outreach activities that enumerated 40,212 remote settlements,
      including 4,613 (11.5%) settlements never visited by vaccination teams during
      previous polio supplemental immunization activities (SIAs). Enumeration resulted 
      in documentation of 906,201 children aged<5 years residing in these settlements, 
      including 53,738 (5.9%) who had never received polio vaccination, and in
      detection of 211 unreported cases of acute flaccid paralysis (AFP) with onset of 
      illness in the 6 months before enumeration. Sustaining access to underserved
      populations in remote settlements in future SIAs will increase overall population
      immunity and should decrease WPV transmission. By providing a flexible and
      capable workforce consisting of Nigerian citizens, N-STOP is able to support
      evaluation and implementation of innovative polio eradication strategies in
      Nigeria while building local public health capacity with a potential to address
      other public health problems following the eradication of polio from Nigeria.
CN  - Centers for Disease Control and Prevention (CDC)
LA  - eng
PT  - Journal Article
PL  - United States
TA  - MMWR Morb Mortal Wkly Rep
JT  - MMWR. Morbidity and mortality weekly report
JID - 7802429
RN  - 0 (Poliovirus Vaccines)
SB  - IM
MH  - Censuses
MH  - Child, Preschool
MH  - Community-Institutional Relations
MH  - Health Services Accessibility
MH  - Humans
MH  - Immunization Programs/organization & administration/*utilization
MH  - Infant
MH  - Nigeria/epidemiology
MH  - Poliomyelitis/epidemiology/*prevention & control
MH  - Poliovirus Vaccines/*administration & dosage
MH  - Vulnerable Populations/*statistics & numerical data
EDAT- 2013/08/24 06:00
MHDA- 2013/10/30 06:00
CRDT- 2013/08/23 06:00
AID - mm6233a3 [pii]
PST - ppublish
SO  - MMWR Morb Mortal Wkly Rep. 2013 Aug 23;62(33):663-5.

PMID- 23965520
OWN - NLM
STAT- MEDLINE
DA  - 20130822
DCOM- 20140326
IS  - 1080-6059 (Electronic)
IS  - 1080-6040 (Linking)
VI  - 19
IP  - 9
DP  - 2013
TI  - Detection of diphtheritic polyneuropathy by acute flaccid paralysis surveillance,
      India.
PG  - 1368-73
LID - 10.3201/eid1909.130117 [doi]
AB  - Diphtheritic polyneuropathy is a vaccine-preventable illness caused by
      exotoxin-producing strains of Corynebacterium diphtheriae. We present a
      retrospective convenience case series of 15 children (6 girls)<15 years of age
      (mean age 5.2 years, case-fatality rate 53%, and 1 additional case-patient who
      was ventilator dependent at the time of last follow-up; median follow-up period
      60 days) with signs and symptoms suggestive of diphtheritic polyneuropathy. All
      cases were identified through national acute flaccid paralysis surveillance,
      which was designed to detect poliomyelitis in India during 2002-2008. We also
      report data on detection of diphtheritic polyneuropathy compared with other
      causes of acute flaccid paralysis identified by this surveillance system.
FAU - Mateen, Farrah J
AU  - Mateen FJ
AD  - Johns Hopkins University, Baltimore, Maryland, USA. fmateen@gmail.com
FAU - Bahl, Sunil
AU  - Bahl S
FAU - Khera, Ajay
AU  - Khera A
FAU - Sutter, Roland W
AU  - Sutter RW
LA  - eng
PT  - Case Reports
PT  - Journal Article
PL  - United States
TA  - Emerg Infect Dis
JT  - Emerging infectious diseases
JID - 9508155
SB  - IM
MH  - Adolescent
MH  - Child
MH  - Child, Preschool
MH  - *Corynebacterium diphtheriae
MH  - Diphtheria/*complications/epidemiology
MH  - Female
MH  - Humans
MH  - India/epidemiology
MH  - Male
MH  - Paralysis/*diagnosis/epidemiology/*etiology
MH  - Polyneuropathies/*diagnosis/epidemiology/*etiology
MH  - Public Health Surveillance
PMC - PMC3810918
OID - NLM: PMC3810918
OTO - NOTNLM
OT  - Corynebacterium diphtheriae
OT  - Guillain-Barré syndrome
OT  - India
OT  - acute flaccid paralysis surveillance system
OT  - bacteria
OT  - diphtheria
OT  - diphtheritic polyneuropathy
OT  - immunization
OT  - neurology
OT  - paralysis
EDAT- 2013/08/24 06:00
MHDA- 2014/03/29 06:00
CRDT- 2013/08/23 06:00
AID - 10.3201/eid1909.130117 [doi]
PST - ppublish
SO  - Emerg Infect Dis. 2013;19(9):1368-73. doi: 10.3201/eid1909.130117.

PMID- 23949084
OWN - NLM
STAT- MEDLINE
DA  - 20131111
DCOM- 20140625
IS  - 1878-6448 (Electronic)
IS  - 1053-8135 (Linking)
VI  - 33
IP  - 3
DP  - 2013
TI  - Muscle strength is only a weak to moderate predictor of gait performance in
      persons with late effects of polio.
PG  - 457-64
LID - 10.3233/NRE-130978 [doi]
AB  - OBJECTIVE: To assess muscle strength in the knee extensors, knee flexors and
      ankle dorsiflexors in persons with late effects of polio, and determine how much 
      muscle strength, gender, age and BMI are related to gait performance. METHODS:
      Ninety community-dwelling ambulant persons (47 men and 43 women; mean age 64
      years SD 8) with late effects of polio participated. Isokinetic concentric knee
      extensor and flexor muscle strength was measured at 60 degrees /s and ankle
      dorsiflexor muscle strength at 30 degrees /s. Gait performance was assessed by
      the Timed "Up & Go", the Comfortable and Fast Gait Speed tests, and the 6-Minute 
      Walk test. RESULTS: There were significant correlations between knee extensor and
      flexor muscle strength and gait performance (p < 0.01), and between ankle
      dorsiflexor muscle strength and gait performance (p < 0.05), for both lower
      limbs. Muscle strength in the knee extensors and flexors explained 7% to 37% and 
      9% to 47%, respectively, of the variance in gait performance. Strength in the
      ankle dorsiflexors explained 4% to 24%, whereas gender, age and BMI contributed
      at most an additional 9%. CONCLUSION: Knee muscle strength, and to some extent
      ankle dorsiflexor muscle strength, are predictors of gait performance in persons 
      with late effects of polio, but the strength of the relationships indicates that 
      other factors are also important.
FAU - Flansbjer, Ulla-Britt
AU  - Flansbjer UB
AD  - Department of Rehabilitation Medicine, Lund University Hospital, Lund, Sweden
      Department of Health Sciences, Lund University, Lund, Sweden.
FAU - Brogardh, Christina
AU  - Brogardh C
FAU - Lexell, Jan
AU  - Lexell J
LA  - eng
PT  - Journal Article
PT  - Research Support, Non-U.S. Gov't
PL  - Netherlands
TA  - NeuroRehabilitation
JT  - NeuroRehabilitation
JID - 9113791
SB  - IM
MH  - Aged
MH  - Female
MH  - *Gait Disorders, Neurologic/diagnosis/etiology/virology
MH  - Humans
MH  - Isotonic Contraction/physiology
MH  - Knee/physiopathology
MH  - Male
MH  - Middle Aged
MH  - Muscle Strength/*physiology
MH  - Neurologic Examination
MH  - Poliomyelitis/*complications
MH  - Predictive Value of Tests
OTO - NOTNLM
OT  - Post poliomyelitis syndrome
OT  - gait
OT  - muscle strength
EDAT- 2013/08/21 06:00
MHDA- 2014/06/26 06:00
CRDT- 2013/08/17 06:00
AID - K1747P3224R6632J [pii]
AID - 10.3233/NRE-130978 [doi]
PST - ppublish
SO  - NeuroRehabilitation. 2013;33(3):457-64. doi: 10.3233/NRE-130978.

PMID- 23949039
OWN - NLM
STAT- MEDLINE
DA  - 20130904
DCOM- 20140402
IS  - 1878-6448 (Electronic)
IS  - 1053-8135 (Linking)
VI  - 33
IP  - 1
DP  - 2013
TI  - Relationship between self-reported walking ability and objectively assessed gait 
      performance in persons with late effects of polio.
PG  - 127-32
LID - 10.3233/NRE-130936 [doi]
AB  - BACKGROUND: Muscle weakness in the lower limbs and impeded gait performance are
      common in persons with late effects of polio. OBJECTIVE: To assess self-reported 
      walking ability in persons with late effects of polio and determine the
      relationship with objectively assessed gait performance. METHODS: One-hundred and
      twenty-two individuals with prior polio (65 women and 57 men, mean age 65 [SD +/-
      9] years) participated in the study. The main outcome measures were: Walk-12
      (Swedish version) to assess self-reported walking ability, and Timed "Up & Go",
      Comfortable Gait Speed, Fast Gait Speed and 6-Minute Walk Tests to assess gait
      performance objectively. RESULTS: More than 50% of the participants reported
      limitations (moderately or quite a bit) related to standing or walking, climbing 
      stairs, walking speed and distance, concentration and effort, and gait quality
      aspects. Half of the participants reported no need to use support when walking
      indoors or outdoors, but 58% reported that their ability to run was extremely
      limited. Significant correlations (P < 0.01) were found between the Walk-12 and
      the four gait performance tests (rho -0.66 to 0.63). CONCLUSION: The strength of 
      the relationship implies that Walk-12 reflects broader dimensions than the
      objective gait performance tests and can be a complement when the walking ability
      in persons with late effects of polio is evaluated.
FAU - Brogardh, Christina
AU  - Brogardh C
AD  - Department of Health Sciences, Lund University, Lund, Sweden Department of
      Rehabilitation Medicine, Skane University Hospital, Lund, Sweden.
      christina.brogardh@med.lu.se
FAU - Flansbjer, Ulla-Britt
AU  - Flansbjer UB
FAU - Espelund, Christina
AU  - Espelund C
FAU - Lexell, Jan
AU  - Lexell J
LA  - eng
PT  - Comparative Study
PT  - Journal Article
PT  - Research Support, Non-U.S. Gov't
PL  - Netherlands
TA  - NeuroRehabilitation
JT  - NeuroRehabilitation
JID - 9113791
SB  - IM
MH  - Aged
MH  - *Diagnostic Self Evaluation
MH  - Female
MH  - Gait Disorders, Neurologic/*diagnosis/etiology/psychology
MH  - Humans
MH  - Male
MH  - Middle Aged
MH  - Poliomyelitis/*complications
MH  - Time Factors
MH  - Walking/physiology
EDAT- 2013/08/21 06:00
MHDA- 2014/04/03 06:00
CRDT- 2013/08/17 06:00
AID - C0702114J8816056 [pii]
AID - 10.3233/NRE-130936 [doi]
PST - ppublish
SO  - NeuroRehabilitation. 2013;33(1):127-32. doi: 10.3233/NRE-130936.

PMID- 23926333
OWN - NLM
STAT- MEDLINE
DA  - 20130923
DCOM- 20131112
LR  - 20140401
IS  - 1098-5514 (Electronic)
IS  - 0022-538X (Linking)
VI  - 87
IP  - 20
DP  - 2013 Oct
TI  - The Golgi protein ACBD3, an interactor for poliovirus protein 3A, modulates
      poliovirus replication.
PG  - 11031-46
LID - 10.1128/JVI.00304-13 [doi]
AB  - We have shown that the circulating vaccine-derived polioviruses responsible for
      poliomyelitis outbreaks in Madagascar have recombinant genomes composed of
      sequences encoding capsid proteins derived from poliovaccine Sabin, mostly type 2
      (PVS2), and sequences encoding nonstructural proteins derived from other human
      enteroviruses. Interestingly, almost all of these recombinant genomes encode a
      nonstructural 3A protein related to that of field coxsackievirus A17 (CV-A17)
      strains. Here, we investigated the repercussions of this exchange, by assessing
      the role of the 3A proteins of PVS2 and CV-A17 and their putative cellular
      partners in viral replication. We found that the Golgi protein acyl-coenzyme A
      binding domain-containing 3 (ACBD3), recently identified as an interactor for the
      3A proteins of several picornaviruses, interacts with the 3A proteins of PVS2 and
      CV-A17 at viral RNA replication sites, in human neuroblastoma cells infected with
      either PVS2 or a PVS2 recombinant encoding a 3A protein from CV-A17
      [PVS2-3A(CV-A17)]. The small interfering RNA-mediated downregulation of ACBD3
      significantly increased the growth of both viruses, suggesting that ACBD3 slowed 
      viral replication. This was confirmed with replicons. Furthermore,
      PVS2-3A(CV-A17) was more resistant to the replication-inhibiting effect of ACBD3 
      than the PVS2 strain, and the amino acid in position 12 of 3A was involved in
      modulating the sensitivity of viral replication to ACBD3. Overall, our results
      indicate that exchanges of nonstructural proteins can modify the relationships
      between enterovirus recombinants and cellular interactors and may thus be one of 
      the factors favoring their emergence.
FAU - Teoule, Francois
AU  - Teoule F
AD  - Institut Pasteur, Unite de Biologie des Virus Enteriques, Paris, France.
FAU - Brisac, Cynthia
AU  - Brisac C
FAU - Pelletier, Isabelle
AU  - Pelletier I
FAU - Vidalain, Pierre-Olivier
AU  - Vidalain PO
FAU - Jegouic, Sophie
AU  - Jegouic S
FAU - Mirabelli, Carmen
AU  - Mirabelli C
FAU - Bessaud, Mael
AU  - Bessaud M
FAU - Combelas, Nicolas
AU  - Combelas N
FAU - Autret, Arnaud
AU  - Autret A
FAU - Tangy, Frederic
AU  - Tangy F
FAU - Delpeyroux, Francis
AU  - Delpeyroux F
FAU - Blondel, Bruno
AU  - Blondel B
LA  - eng
PT  - Journal Article
PT  - Research Support, Non-U.S. Gov't
DEP - 20130807
PL  - United States
TA  - J Virol
JT  - Journal of virology
JID - 0113724
RN  - 0 (3A protein, Poliovirus)
RN  - 0 (ACBD3 protein, human)
RN  - 0 (Adaptor Proteins, Signal Transducing)
RN  - 0 (Membrane Proteins)
RN  - 0 (Viral Core Proteins)
SB  - IM
MH  - Adaptor Proteins, Signal Transducing/*metabolism
MH  - Cell Line
MH  - *Host-Pathogen Interactions
MH  - Humans
MH  - Membrane Proteins/*metabolism
MH  - Neurons/virology
MH  - Poliovirus/*physiology
MH  - Viral Core Proteins/*metabolism
MH  - *Virus Replication
PMC - PMC3807280
OID - NLM: PMC3807280
EDAT- 2013/08/09 06:00
MHDA- 2013/11/13 06:00
CRDT- 2013/08/09 06:00
PHST- 2013/08/07 [aheadofprint]
AID - JVI.00304-13 [pii]
AID - 10.1128/JVI.00304-13 [doi]
PST - ppublish
SO  - J Virol. 2013 Oct;87(20):11031-46. doi: 10.1128/JVI.00304-13. Epub 2013 Aug 7.

PMID- 23925762
OWN - NLM
STAT- MEDLINE
DA  - 20130903
DCOM- 20131122
LR  - 20140319
IS  - 1526-632X (Electronic)
IS  - 0028-3878 (Linking)
VI  - 81
IP  - 10
DP  - 2013 Sep 3
TI  - Immune competence after alemtuzumab treatment of multiple sclerosis.
PG  - 872-6
LID - 10.1212/WNL.0b013e3182a35215 [doi]
AB  - OBJECTIVE: To determine the immunocompetency of patients with multiple sclerosis 
      treated with the lymphodepleting humanized monoclonal antibody alemtuzumab.
      METHODS: In this pilot case-control study, we assessed immunocompetence in 24
      patients after alemtuzumab treatment by measuring antibody responses to 3
      vaccines (diphtheria, tetanus, and poliomyelitis vaccine, Haemophilus influenzae 
      type b and meningococcal group C conjugate vaccine, and pneumococcal
      polysaccharide vaccine). In 20 patients, antibodies to common viruses (mumps,
      rubella, varicella-zoster, and Epstein-Barr virus) were measured before
      alemtuzumab treatment, then at 1 and 9-11 months after treatment. Results were
      compared with well-defined historical controls. RESULTS: Serum antibodies against
      common viruses remained detectable after treatment, and vaccine responses were
      normal to T-cell-dependent recall antigens (tetanus, diphtheria, and polio), a
      T-cell-dependent novel antigen (meningococcus C), and T-cell-independent antigens
      (pneumococcal). There was no evidence for a diminished response to vaccinations
      in 5 patients studied within 6 months of alemtuzumab treatment. CONCLUSION: In
      this small historically controlled pilot study, we demonstrated i) retained
      humoral immunologic memory (in the form of antibodies against common viruses and 
      response to recall antigens), and ii) the retained ability to mount a humoral
      immune response against a novel antigen after treatment with alemtuzumab.
      CLASSIFICATION OF EVIDENCE: This pilot study provides Class III evidence that
      patients with relapsing-remitting multiple sclerosis appear immunocompetent after
      treatment with alemtuzumab.
FAU - McCarthy, Claire L
AU  - McCarthy CL
AD  - Department of Clinical Neurosciences, University of Cambridge, Cambridge, UK.
      dr.claire.mccarthy@gmail.com
FAU - Tuohy, Orla
AU  - Tuohy O
FAU - Compston, D Alastair S
AU  - Compston DA
FAU - Kumararatne, Dinakantha S
AU  - Kumararatne DS
FAU - Coles, Alasdair J
AU  - Coles AJ
FAU - Jones, Joanne L
AU  - Jones JL
LA  - eng
GR  - 623/Department of Health/United Kingdom
PT  - Journal Article
PT  - Research Support, Non-U.S. Gov't
DEP - 20130807
PL  - United States
TA  - Neurology
JT  - Neurology
JID - 0401060
RN  - 0 (Antibodies, Monoclonal, Humanized)
RN  - 3A189DH42V (alemtuzumab)
SB  - AIM
SB  - IM
CIN - Neurology. 2013 Sep 3;81(10):875. PMID: 23925764
MH  - Adult
MH  - Antibodies, Monoclonal, Humanized/*therapeutic use
MH  - Case-Control Studies
MH  - Female
MH  - Humans
MH  - Immunocompetence/*immunology
MH  - Male
MH  - Middle Aged
MH  - Multiple Sclerosis/blood/*immunology/*therapy
MH  - Pilot Projects
MH  - Treatment Outcome
MH  - Young Adult
PMC - PMC3885219
OID - NLM: PMC3885219
EDAT- 2013/08/09 06:00
MHDA- 2013/12/16 06:00
CRDT- 2013/08/09 06:00
PHST- 2013/08/07 [aheadofprint]
AID - WNL.0b013e3182a35215 [pii]
AID - 10.1212/WNL.0b013e3182a35215 [doi]
PST - ppublish
SO  - Neurology. 2013 Sep 3;81(10):872-6. doi: 10.1212/WNL.0b013e3182a35215. Epub 2013 
      Aug 7.

PMID- 23923196
OWN - NLM
STAT- MEDLINE
DA  - 20130807
DCOM- 20130829
IS  - 0036-8733 (Print)
IS  - 0036-8733 (Linking)
VI  - 309
IP  - 2
DP  - 2013 Aug
TI  - Hidden and dangerous. Polio could soon be wiped out--but only if scientists can
      track down the last carriers.
PG  - 14-5
FAU - Branswell, Helen
AU  - Branswell H
LA  - eng
PT  - Journal Article
PL  - United States
TA  - Sci Am
JT  - Scientific American
JID - 0404400
SB  - IM
MH  - Carrier State/*virology
MH  - Humans
MH  - Immunocompromised Host
MH  - Infectious Disease Transmission, Vertical/prevention & control
MH  - Poliomyelitis/*prevention & control/*transmission/virology
MH  - Virus Shedding
EDAT- 2013/08/08 06:00
MHDA- 2013/08/30 06:00
CRDT- 2013/08/08 06:00
PST - ppublish
SO  - Sci Am. 2013 Aug;309(2):14-5.

PMID- 23910458
OWN - NLM
STAT- MEDLINE
DA  - 20131016
DCOM- 20140415
IS  - 1365-2672 (Electronic)
IS  - 1364-5072 (Linking)
VI  - 115
IP  - 5
DP  - 2013 Nov
TI  - Detection and distribution of culturable Human Enteroviruses through
      environmental surveillance in Milan, Italy.
PG  - 1231-9
LID - 10.1111/jam.12321 [doi]
AB  - AIMS: Human Enteroviruses (HEVs) infections have a significant impact on public
      health, being implicated in outbreaks of meningitis, encephalitis,
      hand-foot-mouth disease and other acute and chronic manifestation. In the
      strategic plan for poliomyelitis eradication, the environmental surveillance of
      poliovirus (PV) has been identified by the World Health Organization (WHO) as an 
      activity that can complement the surveillance of polio. Having wastewater samples
      available for PV surveillance allows us to study nonpolio enteroviruses (NPEVs)
      circulating in the study population, which are widely spread. METHODS AND
      RESULTS: This study was carried out according to the WHO guidelines for
      environmental surveillance of PV and analysed the circulation of PV and NPEVs
      through the isolation of viruses in cell cultures in Milan area; from 2006 to
      2010, 321 wastewater samples were collected, regularly over time, at the inlet of
      three diverse waste water treatment plants (WWTPs). Culturable HEVs were isolated
      in 80% of sewage samples: all isolates belonged to the HEV-B group and those
      circulating more intensely were CVB5 and Echo 6, while CVB4 was the predominant
      serotype found in 2010. In this study, two type 2 PVs were isolated, both
      characterized as Sabin like. CONCLUSION: Environmental monitoring of HEVs in
      Milan has proved to be an interesting tool to investigate the circulation and
      distribution of viruses. SIGNIFICANCE AND IMPACT OF THE STUDY: The detection of
      PV and other NPEV could be predictive of possible re-emergence of these viruses
      with an impact on public health. NPEV monitoring could also be a powerful public 
      health tool to investigate the possible role of NPEV in different clinical
      manifestations.
CI  - (c) 2013 The Society for Applied Microbiology.
FAU - Pellegrinelli, L
AU  - Pellegrinelli L
AD  - Department of Biomedical Sciences for Health, University of Milan, Milan, Italy.
FAU - Binda, S
AU  - Binda S
FAU - Chiaramonte, I
AU  - Chiaramonte I
FAU - Primache, V
AU  - Primache V
FAU - Fiore, L
AU  - Fiore L
FAU - Battistone, A
AU  - Battistone A
FAU - Fiore, S
AU  - Fiore S
FAU - Gambino, M
AU  - Gambino M
FAU - Bubba, L
AU  - Bubba L
FAU - Barbi, M
AU  - Barbi M
LA  - eng
PT  - Journal Article
DEP - 20130827
PL  - England
TA  - J Appl Microbiol
JT  - Journal of applied microbiology
JID - 9706280
RN  - 0 (Sewage)
RN  - 0 (Waste Water)
SB  - IM
MH  - Cell Line
MH  - Enterovirus/classification/*isolation & purification
MH  - *Environmental Monitoring
MH  - Humans
MH  - Italy
MH  - Pilot Projects
MH  - Sewage/*virology
MH  - Waste Water/*virology
OTO - NOTNLM
OT  - CVB
OT  - NPEV
OT  - PV eradication
OT  - echo
EDAT- 2013/08/06 06:00
MHDA- 2014/04/16 06:00
CRDT- 2013/08/06 06:00
PHST- 2013/05/13 [received]
PHST- 2013/07/05 [revised]
PHST- 2013/07/28 [accepted]
PHST- 2013/08/27 [aheadofprint]
AID - 10.1111/jam.12321 [doi]
PST - ppublish
SO  - J Appl Microbiol. 2013 Nov;115(5):1231-9. doi: 10.1111/jam.12321. Epub 2013 Aug
      27.

PMID- 23909010
OWN - NLM
STAT- MEDLINE
DA  - 20130802
DCOM- 20130806
IS  - 0049-8114 (Print)
IS  - 0049-8114 (Linking)
VI  - 88
IP  - 28
DP  - 2013 Jul 12
TI  - Global Polio Eradication Initiative: 8th meeting of the Independent Monitoring
      Board.
PG  - 297-300
LA  - eng
LA  - fre
PT  - Journal Article
PL  - Switzerland
TA  - Wkly Epidemiol Rec
JT  - Releve epidemiologique hebdomadaire / Section d'hygiene du Secretariat de la
      Societe des Nations = Weekly epidemiological record / Health Section of the
      Secretariat of the League of Nations
JID - 0240017
SB  - IM
MH  - Advisory Committees
MH  - *Disease Eradication
MH  - Disease Outbreaks/prevention & control
MH  - Humans
MH  - Poliomyelitis/*prevention & control
MH  - Population Surveillance
MH  - World Health
EDAT- 2013/08/06 06:00
MHDA- 2013/08/07 06:00
CRDT- 2013/08/06 06:00
PST - ppublish
SO  - Wkly Epidemiol Rec. 2013 Jul 12;88(28):297-300.

PMID- 23903028
OWN - NLM
STAT- MEDLINE
DA  - 20131104
DCOM- 20140708
IS  - 1473-5660 (Electronic)
IS  - 0342-5282 (Linking)
VI  - 36
IP  - 4
DP  - 2013 Dec
TI  - Psychometric properties of fatigue severity and fatigue impact scales in
      postpolio patients.
PG  - 339-45
LID - 10.1097/MRR.0b013e3283646b56 [doi]
AB  - We evaluate the reliability, validity, and responsiveness of the Fatigue Severity
      Scale (FSS) and the Fatigue Impact Scale (FIS) and to determine whether these
      scales are potentially applicable for measuring fatigue in postpolio patients
      (PPS). After the Turkish adaptation of FSS and FIS using a forward-backward
      procedure, the scales were administered to 48 PPS patients without additional
      health problems that may induce fatigue. Reliability studies were carried out by 
      determination of intraclass correlation coefficient and internal consistency by
      the Cronbach-alpha coefficient. Validity was tested by within-scale analyses and 
      analyses against the external criteria including convergent validity and
      discriminant validity. Correlations with the Notthingham Health Profile (NHP),
      fatigue, pain and cramp severity (visual analog scale), and manual muscle testing
      were performed. Sensitivity to changes was determined by standardized response
      mean values. All patients completed scales, suggesting their satisfactory
      acceptance. Reliability studies were satisfactory, with higher Cronbach-alpha
      values and intraclass correlation coefficients than 0.80. The FSS score was
      correlated moderately with visual analog scale-fatigue (r=0.41) and the
      NHP-energy dimension (r=0.29). All FIS scores except cognitive scores were
      moderately related to the NHP-social isolation score (r=0.40, 0.37, and 0.43 for 
      FIS-physical, social, and total scores, respectively). There was also a
      significant correlation between the FIS-physical score and the NHP-energy score
      (r=0.31). On the basis of the standardized response mean values, response to
      treatment for these two questionnaires was satisfactory (P=0.00). The Turkish
      versions of FSS and FIS were reliable, sensitive to clinical changes, and also
      well accepted by patients with PPS. Although they had somewhat satisfactory
      convergent validity, the absence of strong correlations did not support the
      validity entirely.
FAU - Oncu, Julide
AU  - Oncu J
AD  - aDepartment of Physical Medicine and Rehabilitation, Sisli Etfal Teaching
      Hospital, Istanbul bDepartment of Physical Medicine and Rehabilitation, Medical
      Faculty of Ege University, Bornova-Izmir, Turkey.
FAU - Atamaz, Funda
AU  - Atamaz F
FAU - Durmaz, Berrin
AU  - Durmaz B
FAU - On, Arzu
AU  - On A
LA  - eng
PT  - Journal Article
PT  - Validation Studies
PL  - England
TA  - Int J Rehabil Res
JT  - International journal of rehabilitation research. Internationale Zeitschrift fur 
      Rehabilitationsforschung. Revue internationale de recherches de readaptation
JID - 7805421
SB  - IM
MH  - Adult
MH  - Female
MH  - Humans
MH  - Male
MH  - Middle Aged
MH  - Postpoliomyelitis Syndrome/*rehabilitation
MH  - Psychometrics
MH  - *Severity of Illness Index
MH  - *Sickness Impact Profile
EDAT- 2013/08/02 06:00
MHDA- 2014/07/09 06:00
CRDT- 2013/08/02 06:00
AID - 10.1097/MRR.0b013e3283646b56 [doi]
PST - ppublish
SO  - Int J Rehabil Res. 2013 Dec;36(4):339-45. doi: 10.1097/MRR.0b013e3283646b56.

PMID- 23898697
OWN - NLM
STAT- In-Process
DA  - 20130731
IS  - 0024-3477 (Print)
IS  - 0024-3477 (Linking)
VI  - 135
IP  - 5-6
DP  - 2013 May-Jun
TI  - [West nile virus infection: re-emergent disease in Croatia].
PG  - 156-61
AB  - West Nile virus (WNV) is a small, enveloped, spherical virus that belongs to the 
      family Flaviviridae, genus Flavivirus, Japanese encephalitis serocomplex. Natural
      reservoirs of WNV are birds, and the main vectors are mosquitoes of the genus
      Culex. There are seven genetic lineages of WNV. Lineages 1 and 2 are the most
      widely distributed (Africa, North and South America, Europe, Asia and Australia).
      About 80% of infections are asymptomatic. In 20% of patients nonspecific febrile 
      disease occurs (West Nile fever). Less than 1% of infected persons will develop
      neuroinvasive WNV disease (meningitis, encephalitis, and poliomyelitis). In
      Croatia, antibodies to WNV were demonstrated in humans,bears and horses. In
      August-September 2012 clinical cases of human WNV neuroinvasive disease and
      asymptomatic acute infection in horses were reported for the first time in three 
      eastern Croatian counties. The diagnosis was confirmed by serologic tests (enzyme
      immunoassay, IgG avidity, plaque-reduction neutralization test).
FAU - Vilibic-Cavlek, Tatjana
AU  - Vilibic-Cavlek T
AD  - Odjel za virologiju, Hrvatski zavod za javno zdravstvo, Medicinski fakultet
      Sveusiliyta u Zagrebu. tatjana.vilibic-cavlek@hzjz.hr
FAU - Barbic, Ljubo
AU  - Barbic L
FAU - Ljubin-Sternak, Suncanica
AU  - Ljubin-Sternak S
FAU - Pem-Novosel, Iva
AU  - Pem-Novosel I
FAU - Stevanovic, Vladimir
AU  - Stevanovic V
FAU - Gjenero-Margan, Ira
AU  - Gjenero-Margan I
FAU - Mlinaric-Galinovic, Gordana
AU  - Mlinaric-Galinovic G
LA  - hrv
PT  - English Abstract
PT  - Journal Article
TT  - Infekcija virusom zapadnog nila: re-emergentna bolest u hrvatskoj.
PL  - Croatia
TA  - Lijec Vjesn
JT  - Lijecnicki vjesnik
JID - 0074253
SB  - IM
EDAT- 2013/08/01 06:00
MHDA- 2013/08/01 06:00
CRDT- 2013/08/01 06:00
PST - ppublish
SO  - Lijec Vjesn. 2013 May-Jun;135(5-6):156-61.

PMID- 23897524
OWN - NLM
STAT- MEDLINE
DA  - 20130730
DCOM- 20140128
IS  - 1998-3654 (Electronic)
IS  - 0019-5359 (Linking)
VI  - 66
IP  - 11-12
DP  - 2012 Nov-Dec
TI  - Bilateral lower limb polio, chronic obstructive pulmonary disease, and recurrent 
      acute coronary syndrome in a poly tobacco user: a preventable triple tragedy.
PG  - 286-8
LID - 10.4103/0019-5359.115756 [doi]
AB  - Non communicable diseases in most of the developing countries have surpassed the 
      morbidity and mortality arising from communicable diseases. However there are
      people who continue to suffer from the residual disabilities of some communicable
      disease acquired at younger age like polio and develop non communicable diseases 
      like COPD and coronary syndrome at older age primarily because of their tobacco
      habits. Both of these combination of communicable and non communicable diseases
      are preventable if timely preventive measures and healthy life style is adopted. 
      This case highlights one such case where patient despite suffering from polio and
      restrictive lung disease started using tobacco and suffered from obstructive lung
      disease and coronary syndrome.
FAU - Aggarwal, Ramesh
AU  - Aggarwal R
AD  - Department of Medicine, Lady Hardinge Medical College and Associated Hospitals,
      New Delhi, India.
FAU - Dwivedi, Shridhar
AU  - Dwivedi S
LA  - eng
PT  - Case Reports
PT  - Journal Article
PL  - India
TA  - Indian J Med Sci
JT  - Indian journal of medical sciences
JID - 0373023
RN  - Kyphoscoliosis 1
SB  - IM
MH  - Acute Coronary Syndrome/*complications/prevention & control
MH  - Humans
MH  - Kyphosis/*complications
MH  - Leg
MH  - Male
MH  - Middle Aged
MH  - Poliomyelitis/*complications/prevention & control
MH  - Pulmonary Disease, Chronic Obstructive/*complications/prevention & control
MH  - Scoliosis/*complications
MH  - *Smoking
EDAT- 2013/07/31 06:00
MHDA- 2014/01/29 06:00
CRDT- 2013/07/31 06:00
AID - IndianJMedSci_2012_66_11_286_115756 [pii]
AID - 10.4103/0019-5359.115756 [doi]
PST - ppublish
SO  - Indian J Med Sci. 2012 Nov-Dec;66(11-12):286-8. doi: 10.4103/0019-5359.115756.

PMID- 23897153
OWN - NLM
STAT- MEDLINE
DA  - 20130730
DCOM- 20140630
IS  - 1576-6578 (Electronic)
IS  - 0210-0010 (Linking)
VI  - 57 Suppl 1
DP  - 2013 Sep 6
TI  - [Hypotonic syndrome in the newborn infant].
PG  - S23-35
AB  - Hypotonia is understood to refer to a pronounced decrease in muscle tone that
      affects normal motor development and that may affect the axial muscles as well as
      those of the limbs and, sometimes, the face. It is a very challenging clinical
      picture because it consists in a fairly wide range of conditions that affect
      different areas of the central and peripheral nervous system and may be the
      expression of pathologies that can be either benign or of an uncertain prognosis.
      These cover myopathies, metabolic disorders, diseases based on genetic causes,
      pathologies affecting the endocrine glands and progressive or chronic diseases,
      among other aetiologies. The important development of medicine today has made a
      number of tools available to the examiner with which to refine or pronounce a
      diagnosis. Such instruments include the developments achieved in genetic
      research, together with studies conducted in imaging and optical and electronic
      microscopy. However, in spite of having all this material available for use, it
      is still the clinical features that allow a rational use to be made of these
      advances to be able to point towards the possible causation, topographic location
      and developmental control. It is useful, for the diagnostic approach and the use 
      of auxiliary methods, to know the topographic location of the disorder, whether
      it is situated in the brain, the cerebellum, the stem, the spinal cord, the
      peripheral nerves, the myoneural junction or the muscle.
FAU - Gaona, Victor Alejandro
AU  - Gaona VA
AD  - Centro Medico La Costa, Asuncion, Paraguay.
LA  - spa
PT  - English Abstract
PT  - Journal Article
PT  - Review
TT  - Sindrome hipotonico del lactante.
PL  - Spain
TA  - Rev Neurol
JT  - Revista de neurologia
JID - 7706841
SB  - IM
MH  - Cerebellar Diseases/pathology/physiopathology
MH  - Cerebellum/pathology/physiopathology
MH  - Genetic Diseases, Inborn/complications/physiopathology
MH  - Heredodegenerative Disorders, Nervous System/complications/physiopathology
MH  - Humans
MH  - *Muscle Hypotonia/classification/diagnosis/etiology/therapy
MH  - Neuromuscular Diseases/complications/physiopathology
MH  - Poliomyelitis/pathology/physiopathology
OAB - Publisher: Abstract available from the publisher.
OABL- spa
EDAT- 2013/07/31 06:00
MHDA- 2014/07/01 06:00
CRDT- 2013/07/31 06:00
AID - rn2013235 [pii]
PST - ppublish
SO  - Rev Neurol. 2013 Sep 6;57 Suppl 1:S23-35.

PMID- 23891502
OWN - NLM
STAT- MEDLINE
DA  - 20130917
DCOM- 20140402
IS  - 1873-2518 (Electronic)
IS  - 0264-410X (Linking)
VI  - 31
IP  - 42
DP  - 2013 Oct 1
TI  - Population immunity to polioviruses in the context of a large-scale wild
      poliovirus type 1 outbreak in Tajikistan, 2010.
PG  - 4911-6
LID - 10.1016/j.vaccine.2013.06.106 [doi]
LID - S0264-410X(13)00937-7 [pii]
AB  - BACKGROUND: A serosurvey to evaluate population immunity to polioviruses (PVs) in
      the context of the importation-related wild PV1 outbreak in Tajikistan in 2010
      (461 confirmed cases among children and young adults) was conducted. METHODS:
      Serum specimens from a nationwide sample of 1-24 year-old persons selected
      through stratified cluster sampling (n=2447) were tested for neutralizing
      antibodies to all three PV types. Samples with titers<1:8 were considered
      seronegative. The serosurvey was conducted during the interval after mOPV1
      supplementary immunization activities (SIAs) and before tOPV SIAs (targeting ages
      </= 15 years) implemented to control the outbreak. In the absence of pre-outbreak
      specimens, results for PV3 were used as a proxy for pre-outbreak PV1 immunity
      patterns. RESULTS: Overall, PV1 seroprevalence was 98.9%, PV2 seroprevalence was 
      98.8%, and PV3 seroprevalence was 86.9%. PV1 and PV2 seroprevalence exceeded 95% 
      in all age groups and regions. PV3 seroprevalence was <90% in all age groups and 
      regions, except 15-19 year-olds (91.7%) and Dushanbe (90.0%). PV3 seroprevalence 
      was lowest among 1-4 (82.7%) and 5-9 (84.4%) year-olds, particularly among 1-4
      year-olds in Kurgan-Tube (76.3%) and RRS (80.0%) regions. Birth cohorts immunized
      only through routine services (ages, 1-7 years) had lower PV3 seroprevalence than
      birth cohorts targeted by the SIAs during 1995-2002 (8-19 years): 82.5% versus
      89.3%, p<0.001. CONCLUSIONS: Suboptimal (<90%) PV3 seroprevalence across wide age
      range suggests the outbreak resulted from accumulation of susceptibles due to
      suboptimal coverage over a long time period, particularly in the birth cohorts
      immunized only through routine services and in areas where the outbreak began
      (Kurgan-Tube and RRS). High PV1 seroprevalence indicates that mOPV1 SIAs with
      expanded target age (</= 15 years) succeeded in closing the immunity gap and
      ongoing WPV1 transmission is unlikely. To accelerate outbreak control in areas
      which have been polio-free for long time, expanding SIA target age should be
      considered.
CI  - Copyright (c) 2013. Published by Elsevier Ltd.
FAU - Khetsuriani, Nino
AU  - Khetsuriani N
AD  - Global Immunization Division, Center for Global Health, CDC, Atlanta, USA.
      Electronic address: nck7@cdc.gov.
FAU - Pallansch, Mark A
AU  - Pallansch MA
FAU - Jabirov, Shamsiddin
AU  - Jabirov S
FAU - Saparova, Nargis
AU  - Saparova N
FAU - Oberste, M Steven
AU  - Oberste MS
FAU - Wannemuehler, Kathleen
AU  - Wannemuehler K
FAU - Ursu, Pavel
AU  - Ursu P
FAU - Wassilak, Steve
AU  - Wassilak S
FAU - Martin, Rebecca
AU  - Martin R
LA  - eng
GR  - 5 U66 IP000161-03/IP/NCIRD CDC HHS/United States
PT  - Journal Article
PT  - Research Support, U.S. Gov't, P.H.S.
DEP - 20130724
PL  - Netherlands
TA  - Vaccine
JT  - Vaccine
JID - 8406899
RN  - 0 (Antibodies, Neutralizing)
RN  - 0 (Antibodies, Viral)
SB  - IM
MH  - Adolescent
MH  - Antibodies, Neutralizing/blood
MH  - Antibodies, Viral/*blood
MH  - Child
MH  - Child, Preschool
MH  - *Disease Outbreaks
MH  - Female
MH  - Humans
MH  - Infant
MH  - Male
MH  - Poliomyelitis/*epidemiology/*prevention & control
MH  - Poliovirus/*immunology
MH  - Seroepidemiologic Studies
MH  - Tajikistan/epidemiology
MH  - Young Adult
OTO - NOTNLM
OT  - Antibodies against polioviruses
OT  - Poliomyelitis
OT  - Poliomyelitis outbreaks
OT  - Polioviruses
OT  - Population immunity
OT  - Seroprevalence
OT  - Tajikistan
EDAT- 2013/07/31 06:00
MHDA- 2014/04/03 06:00
CRDT- 2013/07/30 06:00
PHST- 2013/05/22 [received]
PHST- 2013/06/21 [revised]
PHST- 2013/06/25 [accepted]
PHST- 2013/07/24 [aheadofprint]
AID - S0264-410X(13)00937-7 [pii]
AID - 10.1016/j.vaccine.2013.06.106 [doi]
PST - ppublish
SO  - Vaccine. 2013 Oct 1;31(42):4911-6. doi: 10.1016/j.vaccine.2013.06.106. Epub 2013 
      Jul 24.

PMID- 23891005
OWN - NLM
STAT- MEDLINE
DA  - 20131104
DCOM- 20140608
IS  - 1877-0665 (Electronic)
IS  - 1877-0657 (Linking)
VI  - 56
IP  - 7-8
DP  - 2013 Oct
TI  - Gait characteristics of post-poliomyelitis patients: standardization of
      quantitative data reporting.
PG  - 527-41
LID - 10.1016/j.rehab.2013.06.005 [doi]
LID - S1877-0657(13)00103-6 [pii]
AB  - OBJECTIVES: To evaluate the differences in gait characteristics and gait symmetry
      of post-polio syndrome (PPS) patients ambulating with or without shoes and
      between subgroups walking with different walking aids and orthoses, study the
      correlation of these data with personal data, illness condition, physical health,
      frequency of using aids and orthotics and frequency of falls, and derive
      recommendations for standardization of reporting these data. METHOD: Twenty-six
      PPS subjects ambulated with their own walking devices. We calculated
      spatio-temporal parameters and symmetry indices (SI) of gait using a data
      acquired by a motion capture system. We compared inter-subject differences in
      gait pattern for PPS groups that differed by questionnaire-obtained data of
      demographics, physical activity, polio history, falls and walking aids.
      Additional inter-subject comparisons were performed between normal subjects
      (n=16), PPS patients walking with shoes with/without an ankle-foot-orthosis
      (n=11), PPS patients walking with knee-ankle-foot-orthosis (n=5), and PPS
      patients walking with a walker/crutches (n=10). We also compared intra-subject
      variability in PPS subjects who were able to repeat the trials barefoot. RESULTS:
      Our main results show that subjects who reported participating in physical
      activity twice a week or more had significantly better step time and double
      support symmetry. Subjects who use walking aids on a daily basis had
      significantly higher gait cadence and shorter stride time. Also, subjects that do
      not require knee-ankle-foot orthoses and/or walking aids walked with a smaller
      base width and better symmetry in stance and swing durations than PPS subjects
      who require these aids. CONCLUSIONS: The gait pattern of PPS patients is related 
      to numerous intrinsic and extrinsic factors. Standardization of the reporting
      protocol of gait-related data of PPS patients is crucial for patient evaluation
      and treatment design.
CI  - Copyright (c) 2013 Elsevier Masson SAS. All rights reserved.
FAU - Portnoy, S
AU  - Portnoy S
AD  - Department of Physical Medicine and Rehabilitation, Hadassah Medical Center,
      Mount Scopus, Jerusalem 91240, Israel; Department of Occupational Therapy, Tel
      Aviv University, Tel Aviv, Israel. Electronic address: sigalp@hadassah.org.il.
FAU - Schwartz, I
AU  - Schwartz I
LA  - eng
PT  - Journal Article
DEP - 20130717
PL  - Netherlands
TA  - Ann Phys Rehabil Med
JT  - Annals of physical and rehabilitation medicine
JID - 101502773
SB  - IM
MH  - Accidental Falls
MH  - Adult
MH  - Aged
MH  - Case-Control Studies
MH  - Crutches
MH  - Female
MH  - *Gait
MH  - Humans
MH  - Male
MH  - Middle Aged
MH  - Orthotic Devices
MH  - Poliomyelitis/*physiopathology/*rehabilitation
MH  - Research Design/*standards
MH  - Shoes
MH  - Walkers
MH  - Young Adult
OTO - NOTNLM
OT  - Aides à la marche
OT  - Analyse informatique comparative de la démarche
OT  - Chaussures orthopédiques
OT  - Computational gait analysis
OT  - Gait symmetry
OT  - Orthopedic shoes
OT  - Orthotics
OT  - Orthotique
OT  - Post-polio syndrome
OT  - Rehabilitation
OT  - Rééducation
OT  - Symétrie de la démarche
OT  - Syndrome post-polio
OT  - Walking aids
EDAT- 2013/07/31 06:00
MHDA- 2014/06/09 06:00
CRDT- 2013/07/30 06:00
PHST- 2013/02/03 [received]
PHST- 2013/06/24 [revised]
PHST- 2013/06/29 [accepted]
PHST- 2013/07/17 [aheadofprint]
AID - S1877-0657(13)00103-6 [pii]
AID - 10.1016/j.rehab.2013.06.005 [doi]
PST - ppublish
SO  - Ann Phys Rehabil Med. 2013 Oct;56(7-8):527-41. doi: 10.1016/j.rehab.2013.06.005. 
      Epub 2013 Jul 17.

PMID- 23890796
OWN - NLM
STAT- MEDLINE
DA  - 20140221
DCOM- 20140630
IS  - 1542-2224 (Electronic)
IS  - 1067-2516 (Linking)
VI  - 53
IP  - 2
DP  - 2014 Mar-Apr
TI  - Correction of a severe poliomyelitic equinocavovarus foot using an adjustable
      external fixation frame.
PG  - 235-8
LID - 10.1053/j.jfas.2013.06.007 [doi]
LID - S1067-2516(13)00256-1 [pii]
AB  - One-stage surgical correction of severe equinocavovarus deformity can result in
      complications ranging from skin necrosis to tibial nerve palsy. Fewer
      complications have been reported when severe deformities were treated by gradual 
      correction using external frames such as the Ilizarov external fixator or the
      Taylor Spatial Frame. We describe a case of a 64-year-old female patient with
      severe poliomyelitic equinocavovarus whose deformity required her to ambulate
      using the dorsum of her right foot as a weightbearing surface. We treated the
      deformity with gradual correction using a Taylor Spatial Frame, followed by ankle
      arthrodesis. At the most recent postoperative evaluation, 20 months after the
      initial surgery, the patient was pain free and ambulating on the sole of her
      right foot.
CI  - Copyright (c) 2014 American College of Foot and Ankle Surgeons. Published by
      Elsevier Inc. All rights reserved.
FAU - Nomura, Issei
AU  - Nomura I
AD  - Department of Orthopaedic Surgery, Kanazawa University Graduate School of Medical
      Science, Kanazawa, Japan.
FAU - Watanabe, Koji
AU  - Watanabe K
AD  - Department of Orthopaedic Surgery, Kanazawa University Graduate School of Medical
      Science, Kanazawa, Japan.
FAU - Matsubara, Hidenori
AU  - Matsubara H
AD  - Department of Orthopaedic Surgery, Kanazawa University Graduate School of Medical
      Science, Kanazawa, Japan.
FAU - Nishida, Hideji
AU  - Nishida H
AD  - Department of Orthopaedic Surgery, Kanazawa University Graduate School of Medical
      Science, Kanazawa, Japan.
FAU - Shirai, Toshiharu
AU  - Shirai T
AD  - Department of Orthopaedics, Kyoto Prefectural University of Medicine, Kyoto,
      Japan.
FAU - Tsuchiya, Hiroyuki
AU  - Tsuchiya H
AD  - Department of Orthopaedic Surgery, Kanazawa University Graduate School of Medical
      Science, Kanazawa, Japan. Electronic address: tsuchi@med.kanazawa-u.ac.jp.
LA  - eng
PT  - Case Reports
PT  - Journal Article
DEP - 20130725
PL  - United States
TA  - J Foot Ankle Surg
JT  - The Journal of foot and ankle surgery : official publication of the American
      College of Foot and Ankle Surgeons
JID - 9308427
SB  - IM
MH  - Clubfoot/etiology/surgery
MH  - External Fixators
MH  - Female
MH  - Foot Deformities, Acquired/etiology/*surgery
MH  - Foot Ulcer/etiology/*surgery
MH  - Humans
MH  - Middle Aged
MH  - Poliomyelitis/*complications
OTO - NOTNLM
OT  - Taylor Spatial Frame™
OT  - circular frame
OT  - paralytic equinocavovarus
OT  - reconstructive surgery
EDAT- 2013/07/31 06:00
MHDA- 2014/07/01 06:00
CRDT- 2013/07/30 06:00
PHST- 2013/02/12 [received]
PHST- 2013/07/25 [aheadofprint]
AID - S1067-2516(13)00256-1 [pii]
AID - 10.1053/j.jfas.2013.06.007 [doi]
PST - ppublish
SO  - J Foot Ankle Surg. 2014 Mar-Apr;53(2):235-8. doi: 10.1053/j.jfas.2013.06.007.
      Epub 2013 Jul 25.

PMID- 23879099
OWN - NLM
STAT- MEDLINE
DA  - 20130724
DCOM- 20131212
IS  - 1002-1892 (Print)
IS  - 1002-1892 (Linking)
VI  - 27
IP  - 5
DP  - 2013 May
TI  - [Medium-term effectiveness of total hip arthroplasty with straight tapered
      rectangular femoral prosthesis].
PG  - 594-8
AB  - OBJECTIVE: To investigate the medium-term effectiveness of straight tapered
      rectangular femoral prosthesis in total hip arthroplasty (THA). METHODS: Between 
      May 2004 and June 2006, 58 cases (61 hips) of hip joint disease underwent THA
      with straight tapered rectangular femoral prosthesis and the clinical data of 43 
      cases (45 hips) followed up more than 6 years were retrospectively analyzed.
      There were 21 males (23 hips) and 22 females (22 hips) with an average age of
      51.6 years (range, 25-75 years), including 12 cases (12 hips) of congenital
      developmental dysplasia of the hip, 1 case (1 hip) of osteoarthritis secondary to
      acetabular dysplasia, 1 case (1 hip) of hip deformity after poliomyelitis, 9
      cases (9 hips) of femoral neck fractures, 8 cases (8 hips) of avascular necrosis 
      of the femoral head, 8 cases (8 hips) of osteoarthritis of the hip joint, 2 cases
      (3 hips) of rheumatoid arthritis, and 2 cases (3 hips) of ankylosing spondylitis.
      Unilateral replacement was performed in 41 cases and bilateral replacement in 2
      cases. The Harris score was 41.7 +/-10.4 before operation. X-ray examination was 
      performed to analyze the location of femoral prostheses and evaluate the
      stability of the prosthesis-bone interface, and Harris score was used to evaluate
      the hip function. RESULTS: Periprosthetic fracture occurred in 3 hips, and thigh 
      pain in 4 hips after operation. Forty-three cases (45 hips) were followed up
      74-99 months (mean, 85 months). Harris score was 87.6 +/- 8.3 at last follow-up, 
      showing significant difference when compared with preoperative score (t=23.14,
      P=0.00). The X-ray examination showed that 9 hips had heterotopic ossification;
      bone resorption caused by stress shielding was observed at the proximal femur in 
      42 hips. But the stability of the prosthesis-bone interface was good; no
      infection or dislocation occurred; and no revision for aseptic loosening was
      performed in all cases. The survival rate of the femoral prosthesis was 100%
      during medium-term follow-up. CONCLUSION: THA with straight tapered rectangular
      femoral prosthesis has good medium-term effectiveness.
FAU - Liu, Hongwei
AU  - Liu H
AD  - Department of Orthopedics, Changzhou No.2 People's Hospital Affiliated to Nanjing
      Medical University, Changzhou Jiangsu, 213000, PR China.
FAU - Gu, Weidong
AU  - Gu W
FAU - Sun, Junying
AU  - Sun J
LA  - chi
PT  - English Abstract
PT  - Journal Article
PL  - China
TA  - Zhongguo Xiu Fu Chong Jian Wai Ke Za Zhi
JT  - Zhongguo xiu fu chong jian wai ke za zhi = Zhongguo xiufu chongjian waike zazhi =
      Chinese journal of reparative and reconstructive surgery
JID - 9425194
SB  - IM
MH  - Adult
MH  - Aged
MH  - *Arthroplasty, Replacement, Hip/methods
MH  - Bone Transplantation
MH  - Female
MH  - Femoral Neck Fractures/radiography/surgery
MH  - Femur/radiography/surgery
MH  - Follow-Up Studies
MH  - Hip Joint/pathology/radiography/*surgery
MH  - *Hip Prosthesis
MH  - Humans
MH  - Male
MH  - Middle Aged
MH  - Osteoarthritis, Hip/radiography/*surgery
MH  - Pain Measurement
MH  - Prosthesis Design
MH  - Retrospective Studies
MH  - Treatment Outcome
EDAT- 2013/07/25 06:00
MHDA- 2013/12/18 06:00
CRDT- 2013/07/25 06:00
PST - ppublish
SO  - Zhongguo Xiu Fu Chong Jian Wai Ke Za Zhi. 2013 May;27(5):594-8.

PMID- 23867788
OWN - NLM
STAT- MEDLINE
DA  - 20130909
DCOM- 20131216
IS  - 1873-5487 (Electronic)
IS  - 0188-4409 (Linking)
VI  - 44
IP  - 5
DP  - 2013 Jul
TI  - Polio eradication: how long and how much to the end?
PG  - 401-4
LID - 10.1016/j.arcmed.2013.05.003 [doi]
LID - S0188-4409(13)00115-X [pii]
AB  - Eradication of poliomyelitis seems to be more feasible than ever. During recent
      years the strategy has reached milestone goals, faced new challenges, and
      re-configured by itself. In this text we describe the current situation of the
      polio eradication efforts worldwide and present an analysis of the potential
      implications and needs regarding vaccination in the coming years.
CI  - Copyright (c) 2013 IMSS. Published by Elsevier Inc. All rights reserved.
FAU - Rodriguez-Alvarez, Mauricio
AU  - Rodriguez-Alvarez M
AD  - Laboratorios de Biologicos y Reactivos de Mexico, S.A. de C.V. (BIRMEX), Mexico.
FAU - Jimenez-Corona, Maria Eugenia
AU  - Jimenez-Corona ME
FAU - Cervantes-Rosales, Rocio
AU  - Cervantes-Rosales R
FAU - Ponce de Leon-Rosales, Samuel
AU  - Ponce de Leon-Rosales S
LA  - eng
PT  - Journal Article
DEP - 20130716
PL  - United States
TA  - Arch Med Res
JT  - Archives of medical research
JID - 9312706
RN  - 0 (Poliovirus Vaccine, Oral)
SB  - IM
MH  - Disease Outbreaks/economics/*prevention & control
MH  - Humans
MH  - Immunization Schedule
MH  - Poliomyelitis/*epidemiology/*prevention & control
MH  - Poliovirus Vaccine, Oral/*administration & dosage
MH  - Vaccination/*utilization
MH  - World Health/statistics & numerical data
OTO - NOTNLM
OT  - Eradication
OT  - Oral polio vaccine
OT  - Poliomyelitis
EDAT- 2013/07/23 06:00
MHDA- 2013/12/18 06:00
CRDT- 2013/07/23 06:00
PHST- 2013/05/03 [received]
PHST- 2013/05/15 [accepted]
PHST- 2013/07/16 [aheadofprint]
AID - S0188-4409(13)00115-X [pii]
AID - 10.1016/j.arcmed.2013.05.003 [doi]
PST - ppublish
SO  - Arch Med Res. 2013 Jul;44(5):401-4. doi: 10.1016/j.arcmed.2013.05.003. Epub 2013 
      Jul 16.

PMID- 23866499
OWN - NLM
STAT- MEDLINE
DA  - 20130722
DCOM- 20130827
IS  - 0030-9982 (Print)
IS  - 0030-9982 (Linking)
VI  - 62
IP  - 12
DP  - 2012 Dec
TI  - The polio bomb: what must Pakistan do?
PG  - 1365
FAU - Hassan, Maroof
AU  - Hassan M
FAU - Khaliq, Muhammd Farhan
AU  - Khaliq MF
FAU - Noorani, Muhammad Muslim
AU  - Noorani MM
LA  - eng
PT  - Letter
PL  - Pakistan
TA  - J Pak Med Assoc
JT  - JPMA. The Journal of the Pakistan Medical Association
JID - 7501162
SB  - IM
MH  - Afghanistan/epidemiology
MH  - Humans
MH  - Nigeria/epidemiology
MH  - Pakistan/epidemiology
MH  - Poliomyelitis/*epidemiology/*prevention & control
MH  - Population Surveillance
MH  - Risk Factors
MH  - World Health
MH  - World Health Organization
EDAT- 2013/07/23 06:00
MHDA- 2013/08/28 06:00
CRDT- 2013/07/23 06:00
PST - ppublish
SO  - J Pak Med Assoc. 2012 Dec;62(12):1365.

PMID- 23863351
OWN - NLM
STAT- MEDLINE
DA  - 20130904
DCOM- 20140422
IS  - 1878-3627 (Electronic)
IS  - 0922-6028 (Linking)
VI  - 31
IP  - 5
DP  - 2013
TI  - Transcranial direct current stimulation (tDCS) for sleep disturbances and fatigue
      in patients with post-polio syndrome.
PG  - 661-8
LID - 10.3233/RNN-130321 [doi]
AB  - PURPOSE: Post-polio syndrome develops about 20-40 years after acute paralytic
      poliomyelitis, and manifests with progressively deteriorating muscle strength and
      endurance. Here, we assessed whether transcranial direct current stimulation
      (tDCS) improves sleep and fatigue symptoms in patients with post-polio syndrome. 
      METHODS: We enrolled 32 patients with a diagnosis of post-polio syndrome. tDCS
      (1.5 mA, 15 min) was delivered by a direct current stimulator connected to three 
      electrodes: two anodal electrodes on the scalp over the right and left pre-motor 
      cortex and the other above the left shoulder (cathode). 16 patients received
      anodal tDCS and the remainder sham tDCS. We evaluated changes induced by tDCS
      (daily for five days a week, for three weeks) on clinical scales (Short Form
      Health Survey [SF-36], Piper Fatigue Scale [PFS], Fatigue Severity Scale [FSS],
      101-Point Numerical Rating [PNR-101], Hamilton Rating Scale for Depression
      [HRSD], Pittsburgh Sleep Quality Index [PSQI]) at baseline (T0) and three weeks
      later (T1). RESULTS: At T1 SF-36 sub-items physical functioning, role physical,
      vitality, social functioning and role emotional improved significantly more in
      patients who received tDCS (p < 0.01) than in sham-treated patients. Also, PSQI
      scores improved more in treated patients (p < 0.05, two-way ANOVA with
      "stimulation" and "time" as factors: p < 0.01). tDCS-induced benefits were more
      pronounced in patients who were younger at primary infection (p < 0.05).
      CONCLUSION: Anodal tDCS over the pre-motor areas for fifteen days improved sleep 
      and fatigue symptoms in patients with post-polio syndrome. tDCS could be a
      non-invasive and valuable new tool for managing post-polio patients.
FAU - Acler, Michele
AU  - Acler M
AD  - Sezione di Neurologia, Dipartimento di Scienze Neurologiche e del Movimento,
      Universita di Verona, Verona, Italy.
FAU - Bocci, Tommaso
AU  - Bocci T
FAU - Valenti, Diana
AU  - Valenti D
FAU - Turri, Mara
AU  - Turri M
FAU - Priori, Alberto
AU  - Priori A
FAU - Bertolasi, Laura
AU  - Bertolasi L
LA  - eng
PT  - Journal Article
PT  - Randomized Controlled Trial
PL  - Netherlands
TA  - Restor Neurol Neurosci
JT  - Restorative neurology and neuroscience
JID - 9005499
SB  - IM
MH  - Aged
MH  - Fatigue/epidemiology/physiopathology/*therapy
MH  - Female
MH  - Health Surveys/methods
MH  - Humans
MH  - Male
MH  - Middle Aged
MH  - Postpoliomyelitis Syndrome/epidemiology/physiopathology/*therapy
MH  - Psychomotor Performance/physiology
MH  - Sleep Disorders/epidemiology/physiopathology/*therapy
MH  - Transcranial Magnetic Stimulation/*methods
EDAT- 2013/07/19 06:00
MHDA- 2014/04/23 06:00
CRDT- 2013/07/19 06:00
AID - 4J2W63012WJ00666 [pii]
AID - 10.3233/RNN-130321 [doi]
PST - ppublish
SO  - Restor Neurol Neurosci. 2013;31(5):661-8. doi: 10.3233/RNN-130321.

PMID- 23860130
OWN - NLM
STAT- MEDLINE
DA  - 20131227
DCOM- 20140627
IS  - 1542-2224 (Electronic)
IS  - 1067-2516 (Linking)
VI  - 53
IP  - 1
DP  - 2014 Jan-Feb
TI  - Foot and ankle function after tibial overlengthening.
PG  - 12-5
LID - 10.1053/j.jfas.2013.05.008 [doi]
LID - S1067-2516(13)00201-9 [pii]
AB  - Lengthening the tibia more than 25% of its original length can be indicated for
      proximal femoral deficiency, poliomyelitis, or femoral infected nonunion. Such
      lengthening of the tibia can adversely affect the ankle or foot shape and
      function. The present study aimed to assess the effect of tibial lengthening of
      more than 25% of its original length on the foot and ankle shape and function
      compared with the preoperative condition. This was a retrospective study of 13
      children with severe proximal focal femoral deficiency, Aitken classification
      type D, who had undergone limb lengthening from June 2000 to June 2008 using
      Ilizarov external fixators. The techniques used in tibial lengthening included
      lengthening without intramedullary rodding and lengthening over a nail. The foot 
      assessment was done preoperatively, at fixator removal, and then annually for 3
      years, documenting the range of motion and deformity of the ankle and subtalar
      joints and big toe and the navicular height, calcaneal pitch angle, and
      talo-first metatarsal angle. At fixator removal, all cases showed equinocavovarus
      deformity, with decreased ankle, subtalar, and big toe motion. The mean American 
      Orthopedic Foot and Ankle Society score was significantly reduced. During
      follow-up, the range of motion, foot deformity, and American Orthopedic Foot and 
      Ankle Society score improved, reaching nearly to the preoperative condition by 2 
      years of follow-up. The results of our study have shown that tibial
      overlengthening has an adverse effect on foot and ankle function. This effect was
      reversible in the patients included in the present study. Lengthening of more
      than 25% can be safely done after careful discussion with the patients and their 
      families about the probable effects of lengthening on foot and ankle function.
CI  - Copyright (c) 2014 American College of Foot and Ankle Surgeons. Published by
      Elsevier Inc. All rights reserved.
FAU - Emara, Khaled M
AU  - Emara KM
AD  - Professor, Department of Orthopaedic Surgery, Ain Shams University, Cairo, Egypt.
FAU - Diab, Ramy Ahmed
AU  - Diab RA
AD  - Lecturer, Department of Orthopaedic Surgery, Ain Shams University, Cairo, Egypt. 
      Electronic address: ramydiab79@gmail.com.
FAU - El Ghazali, Sherif
AU  - El Ghazali S
AD  - Assistant Professor, Department of Orthopaedic Surgery, Ain Shams University,
      Cairo, Egypt.
FAU - Farouk, Amr
AU  - Farouk A
AD  - Assistant Lecturer, Department of Orthopaedic Surgery, Ain Shams University,
      Cairo, Egypt.
FAU - El Kersh, Mohamed Ahmed
AU  - El Kersh MA
AD  - Assistant Lecturer, Department of Orthopaedic Surgery, Ain Shams University,
      Cairo, Egypt.
LA  - eng
PT  - Journal Article
DEP - 20130713
PL  - United States
TA  - J Foot Ankle Surg
JT  - The Journal of foot and ankle surgery : official publication of the American
      College of Foot and Ankle Surgeons
JID - 9308427
SB  - IM
MH  - Adolescent
MH  - Ankle Joint/physiopathology
MH  - Child
MH  - Female
MH  - Femur/*abnormalities
MH  - Foot/physiopathology
MH  - Humans
MH  - Ilizarov Technique
MH  - Leg Length Inequality/*surgery
MH  - Male
MH  - Retrospective Studies
MH  - Tibia/*surgery
OTO - NOTNLM
OT  - 3
OT  - Ilizarov
OT  - deformity
OT  - external fixator
OT  - femur
OT  - surgery
EDAT- 2013/07/19 06:00
MHDA- 2014/06/28 06:00
CRDT- 2013/07/18 06:00
PHST- 2012/05/21 [received]
PHST- 2013/07/13 [aheadofprint]
AID - S1067-2516(13)00201-9 [pii]
AID - 10.1053/j.jfas.2013.05.008 [doi]
PST - ppublish
SO  - J Foot Ankle Surg. 2014 Jan-Feb;53(1):12-5. doi: 10.1053/j.jfas.2013.05.008. Epub
      2013 Jul 13.

PMID- 23859842
OWN - NLM
STAT- MEDLINE
DA  - 20130917
DCOM- 20140402
IS  - 1873-2518 (Electronic)
IS  - 0264-410X (Linking)
VI  - 31
IP  - 42
DP  - 2013 Oct 1
TI  - Seroepidemiology of diphtheria and tetanus among children and young adults in
      Tajikistan: nationwide population-based survey, 2010.
PG  - 4917-22
LID - 10.1016/j.vaccine.2013.07.015 [doi]
LID - S0264-410X(13)00939-0 [pii]
AB  - BACKGROUND: Tajikistan had a major diphtheria outbreak ( approximately 10,000
      cases) in the 1990 s, which was controlled after nationwide immunization
      campaigns with diphtheria-tetanus toxoid in 1995 and 1996. Since 2000, only 52
      diphtheria cases have been reported. However, in coverage surveys conducted in
      2000 and 2005, diphtheria-tetanus-pertussis vaccine coverage was lower than
      administratively reported estimates raising concerns about potential immunity
      gaps. To further assess population immunity to diphtheria in Tajikistan,
      diphtheria antibody testing was included in a large-scale nationwide serosurvey
      for vaccine-preventable diseases conducted in connection with a poliomyelitis
      outbreak in 2010. In addition, the serosurvey provided an opportunity to assess
      population immunity to tetanus. METHODS: Residents of all regions of Tajikistan
      aged 1-24 years were included in the serosurvey implemented during
      September-October 2010. Participants were selected through stratified cluster
      sampling. Specimens were tested for diphtheria antibodies using a Vero cell
      neutralization assay and for tetanus antibodies using an anti-tetanus IgG ELISA. 
      Antibody concentrations >/= 0.1 IU/mL were considered seropositive. RESULTS:
      Overall, 51.4% (95% CI, 47.1%-55.6%) of participants were seropositive for
      diphtheria and 78.9% (95% CI, 74.7%-82.5%) were seropositive for tetanus. The
      lowest percentages of seropositivity for both diseases were observed among
      persons aged 10-19 years: diphtheria seropositivity was 37.1% (95% CI,
      31.0%-43.7%) among 10-14 year-olds, and 35.3% (95% CI, 29.9%-41.1%) among 15-19
      year-olds; tetanus seropositivity in respective age groups was 65.3% (95% CI,
      58.4%-71.6%) and 70.1% (95% CI, 64.5%-75.2%). CONCLUSIONS: Population immunity
      for diphtheria in Tajikistan is low, particularly among 10-19 year-olds.
      Population immunity to tetanus is generally higher than for diphtheria, but is
      suboptimal among 10-19 year-olds. These findings highlight the need to improve
      routine immunization service delivery, and support a one-time supplementary
      immunization campaign with diphtheria-tetanus toxoid among birth cohorts aged
      1-19 years in 2010 (3-21 years in 2012) to close immunity gaps and prevent
      diphtheria outbreaks.
CI  - Published by Elsevier Ltd.
FAU - Khetsuriani, Nino
AU  - Khetsuriani N
AD  - Centers for Disease Control and Prevention (CDC), Atlanta, United States.
      Electronic address: nck7@cdc.gov.
FAU - Zakikhany, Katherina
AU  - Zakikhany K
FAU - Jabirov, Shamsiddin
AU  - Jabirov S
FAU - Saparova, Nargis
AU  - Saparova N
FAU - Ursu, Pavel
AU  - Ursu P
FAU - Wannemuehler, Kathleen
AU  - Wannemuehler K
FAU - Wassilak, Steve
AU  - Wassilak S
FAU - Efstratiou, Androulla
AU  - Efstratiou A
FAU - Martin, Rebecca
AU  - Martin R
LA  - eng
GR  - 5 U66 IP000161-03/IP/NCIRD CDC HHS/United States
PT  - Journal Article
PT  - Research Support, U.S. Gov't, P.H.S.
DEP - 20130713
PL  - Netherlands
TA  - Vaccine
JT  - Vaccine
JID - 8406899
RN  - 0 (Antibodies, Bacterial)
RN  - 0 (Antitoxins)
RN  - 0 (Immunoglobulin G)
SB  - IM
MH  - Adolescent
MH  - Antibodies, Bacterial/*blood
MH  - Antitoxins/blood
MH  - Child
MH  - Child, Preschool
MH  - Diphtheria/*epidemiology
MH  - Enzyme-Linked Immunosorbent Assay
MH  - Female
MH  - Humans
MH  - Immunoglobulin G/blood
MH  - Infant
MH  - Male
MH  - Neutralization Tests
MH  - Seroepidemiologic Studies
MH  - Tajikistan/epidemiology
MH  - Tetanus/*epidemiology
MH  - Young Adult
OTO - NOTNLM
OT  - Diphtheria
OT  - Population immunity
OT  - Seroprevalence
OT  - Susceptibility
OT  - Tajikistan
OT  - Tetanus
EDAT- 2013/07/19 06:00
MHDA- 2014/04/03 06:00
CRDT- 2013/07/18 06:00
PHST- 2013/05/23 [received]
PHST- 2013/06/26 [revised]
PHST- 2013/07/02 [accepted]
PHST- 2013/07/13 [aheadofprint]
AID - S0264-410X(13)00939-0 [pii]
AID - 10.1016/j.vaccine.2013.07.015 [doi]
PST - ppublish
SO  - Vaccine. 2013 Oct 1;31(42):4917-22. doi: 10.1016/j.vaccine.2013.07.015. Epub 2013
      Jul 13.

PMID- 23857693
OWN - NLM
STAT- MEDLINE
DA  - 20130716
DCOM- 20140507
LR  - 20140720
IS  - 1806-3756 (Electronic)
IS  - 1806-3713 (Linking)
VI  - 39
IP  - 3
DP  - 2013 May-Jun
TI  - Pneumothorax as a complication of lung volume recruitment.
PG  - 382-6
LID - 10.1590/S1806-37132013000300017 [doi]
LID - S1806-37132013000300382 [pii]
AB  - Lung volume recruitment involves deep inflation techniques to achieve maximum
      insufflation capacity in patients with respiratory muscle weakness, in order to
      increase peak cough flow, thus helping to maintain airway patency and improve
      ventilation. One of these techniques is air stacking, in which a manual
      resuscitator is used in order to inflate the lungs. Although intrathoracic
      pressures can rise considerably, there have been no reports of respiratory
      complications due to air stacking. However, reaching maximum insufflation
      capacity is not recommended in patients with known structural abnormalities of
      the lungs or chronic obstructive airway disease. We report the case of a
      72-year-old woman who had poliomyelitis as a child, developed torsion scoliosis
      and post-polio syndrome, and had periodic but infrequent asthma attacks. After
      performing air stacking for 3 years, the patient suddenly developed a
      pneumothorax, indicating that this technique should be used with caution or not
      at all in patients with a known pulmonary pathology.
FAU - Westermann, Erik J A
AU  - Westermann EJ
AD  - University Medical Center Utrecht, Department of Internal Medicine and
      Dermatology, Centre for Home Mechanical Ventilation Utrecht, The Netherlands,
      Utrecht. e.westermann@umcutrecht.nl
FAU - Jans, Maurice
AU  - Jans M
FAU - Gaytant, Michael A
AU  - Gaytant MA
FAU - Bach, John R
AU  - Bach JR
FAU - Kampelmacher, Mike J
AU  - Kampelmacher MJ
LA  - eng
LA  - por
PT  - Case Reports
PT  - Journal Article
PL  - Brazil
TA  - J Bras Pneumol
JT  - Jornal brasileiro de pneumologia : publicacao oficial da Sociedade Brasileira de 
      Pneumologia e Tisilogia
JID - 101222274
SB  - IM
MH  - Aged
MH  - Barotrauma/*etiology
MH  - Female
MH  - Humans
MH  - Insufflation/*adverse effects
MH  - Lung/pathology
MH  - Lung Volume Measurements/methods
MH  - Pneumothorax/*etiology
MH  - Positive-Pressure Respiration/methods
PMC - PMC4075836
OID - NLM: PMC4075836
EDAT- 2013/07/17 06:00
MHDA- 2014/05/08 06:00
CRDT- 2013/07/17 06:00
PHST- 2011/10/25 [received]
PHST- 2012/05/04 [accepted]
AID - S1806-37132013000300382 [pii]
AID - 10.1590/S1806-37132013000300017 [doi]
PST - ppublish
SO  - J Bras Pneumol. 2013 May-Jun;39(3):382-6. doi: 10.1590/S1806-37132013000300017.

PMID- 23857622
OWN - NLM
STAT- MEDLINE
DA  - 20130716
DCOM- 20140314
LR  - 20140805
IS  - 1678-4227 (Electronic)
IS  - 0004-282X (Linking)
VI  - 71
IP  - 7
DP  - 2013 Jul
TI  - Circadian variation of fatigue in both patients with paralytic poliomyelitis and 
      post-polio syndrome.
PG  - 442-5
LID - 10.1590/0004-282X20130059 [doi]
LID - S0004-282X2013000700442 [pii]
AB  - OBJECTIVE: It was to evaluate the degree of fatigue in patients with paralytic
      poliomyelitis (PP) and with post-polio syndrome (PPS), and correlate it with
      parameters of sleep and the circadian cycle. METHODS: Thirty patients, 17 female 
      (56.7%), participated in the study: they answered the Revised Piper Fatigue Scale
      and performed a nocturnal polysomnographic study. Eleven had PP (mean
      age+/-standard deviation of 47.9+/-6.4 years), and 19 had PPS (mean
      age+/-standard deviation of 46.4+/-5.6 years). RESULTS: Our study showed that
      fatigue was worse in the afternoon in the PP Group and had a progressive increase
      throughout the day in the PPS Group. We also observed compromised quality of
      sleep in both groups, but no statically significant difference was found in the
      sleep parameters measured by polysomnography. CONCLUSION: Fatigue has a
      well-defined circadian variation, especially in PPS Group. Poor sleep quality is 
      associated with fatigue and, therefore, sleep disturbances should be evaluated
      and treated in this group of PPS.
FAU - Viana, Celiana Figueiredo
AU  - Viana CF
AD  - Departamento de Neurologia, Universidade Federal de Sao Paulo/Escola Paulista de 
      Medicina (UNIFESP/EPM), Sao Paulo SP, Brazil. celianafigueiredo@hotmail.com
FAU - Pradella-Hallinan, Marcia
AU  - Pradella-Hallinan M
FAU - Quadros, Abrahao Augusto Juviniano
AU  - Quadros AA
FAU - Marin, Luis Fabiano
AU  - Marin LF
FAU - Oliveira, Acary Souza Bulle
AU  - Oliveira AS
LA  - eng
PT  - Evaluation Studies
PT  - Journal Article
PL  - Brazil
TA  - Arq Neuropsiquiatr
JT  - Arquivos de neuro-psiquiatria
JID - 0125444
SB  - IM
CIN - Arq Neuropsiquiatr. 2014 Jun;72(6):476. PMID: 24964121
CIN - Arq Neuropsiquiatr. 2014 Jun;72(6):475-6. PMID: 24964120
MH  - Adult
MH  - Circadian Rhythm/*physiology
MH  - Fatigue/*physiopathology
MH  - Female
MH  - Humans
MH  - Male
MH  - Middle Aged
MH  - Poliomyelitis/*physiopathology
MH  - Polysomnography
MH  - Postpoliomyelitis Syndrome/physiopathology
MH  - Questionnaires
MH  - Reference Values
MH  - Sleep/physiology
MH  - Time Factors
EDAT- 2013/07/17 06:00
MHDA- 2014/03/15 06:00
CRDT- 2013/07/17 06:00
PHST- 2012/09/10 [received]
PHST- 2013/02/19 [received]
PHST- 2013/02/26 [accepted]
AID - S0004-282X2013000700442 [pii]
AID - 10.1590/0004-282X20130059 [doi]
PST - ppublish
SO  - Arq Neuropsiquiatr. 2013 Jul;71(7):442-5. doi: 10.1590/0004-282X20130059.

PMID- 23856565
OWN - NLM
STAT- MEDLINE
DA  - 20130716
DCOM- 20140623
IS  - 2210-6014 (Electronic)
IS  - 2210-6006 (Linking)
VI  - 3
IP  - 2
DP  - 2013 Jun
TI  - Health conditions of travellers to Saudi Arabia for the pilgrimage to Mecca (Hajj
      and Umra) for 1434 (2013).
PG  - 59-61
LID - 10.1016/j.jegh.2013.03.001 [doi]
LID - S2210-6006(13)00038-5 [pii]
FAU - Memish, Ziad A
AU  - Memish ZA
FAU - Al-Rabeeah, A A
AU  - Al-Rabeeah AA
LA  - eng
PT  - Editorial
DEP - 20130415
PL  - Netherlands
TA  - J Epidemiol Glob Health
JT  - Journal of epidemiology and global health
JID - 101592084
SB  - IM
MH  - Africa/epidemiology
MH  - Central America/epidemiology
MH  - *Health Status
MH  - *Islam
MH  - Meningitis, Meningococcal/prevention & control
MH  - Poliomyelitis/prevention & control
MH  - *Religion
MH  - Saudi Arabia
MH  - South America/epidemiology
MH  - *Travel
MH  - Yellow Fever/prevention & control
EDAT- 2013/07/17 06:00
MHDA- 2014/06/24 06:00
CRDT- 2013/07/17 06:00
PHST- 2013/04/15 [aheadofprint]
AID - S2210-6006(13)00038-5 [pii]
AID - 10.1016/j.jegh.2013.03.001 [doi]
PST - ppublish
SO  - J Epidemiol Glob Health. 2013 Jun;3(2):59-61. doi: 10.1016/j.jegh.2013.03.001.
      Epub 2013 Apr 15.

PMID- 23852850
OWN - NLM
STAT- MEDLINE
DA  - 20130715
DCOM- 20131107
IS  - 1735-9694 (Electronic)
IS  - 0044-6025 (Linking)
VI  - 51
IP  - 6
DP  - 2013
TI  - Idiopathic great saphenous phlebosclerosis.
PG  - 425-6
AB  - Arterial sclerosis has been extensively described but reports on venous sclerosis
      are very sparse. Phlebosclerosis refers to the thickening and hardening of the
      venous wall. Despite its morphological similarities with arteriosclerosis and
      potential morbid consequences, phlebosclerosis has gained only little attention. 
      We report a 72 year old male with paralysis and atrophy of the right leg due to
      childhood poliomyelitis who was referred for coronary artery bypass surgery. The 
      great saphenous vein, harvested from the left leg, showed a hardened cord-like
      obliterated vein. Surprisingly, harvested veins from the atrophic limb were
      normal and successfully used for grafting.
FAU - Jodati, Ahmadreza
AU  - Jodati A
AD  - Madani Cardiovascular Medical and Research Center, Tabriz University of Medical
      Sciences, Tabriz, Iran.
FAU - Kazemi, Babak
AU  - Kazemi B
FAU - Safaei, Naser
AU  - Safaei N
FAU - Shokoohi, Behrooz
AU  - Shokoohi B
LA  - eng
PT  - Case Reports
PT  - Journal Article
DEP - 20130713
PL  - Iran
TA  - Acta Med Iran
JT  - Acta medica Iranica
JID - 14540050R
SB  - IM
MH  - Aged
MH  - Coronary Artery Bypass
MH  - Coronary Artery Disease/surgery
MH  - Diagnosis, Differential
MH  - Humans
MH  - Male
MH  - Saphenous Vein/*pathology/transplantation/ultrasonography
MH  - Sclerosis/diagnosis
MH  - Tissue and Organ Harvesting
MH  - Ultrasonography, Doppler
MH  - Vascular Diseases/*pathology/ultrasonography
EDAT- 2013/07/16 06:00
MHDA- 2013/11/08 06:00
CRDT- 2013/07/16 06:00
PHST- 2013/07/13 [received]
PST - epublish
SO  - Acta Med Iran. 2013 Jul 13;51(6):425-6.

PMID- 23850238
OWN - NLM
STAT- MEDLINE
DA  - 20131007
DCOM- 20140509
IS  - 1873-2364 (Electronic)
IS  - 0960-8966 (Linking)
VI  - 23
IP  - 11
DP  - 2013 Nov
TI  - Fatigue resistance of the knee extensor muscles is not reduced in post-polio
      syndrome.
PG  - 892-8
LID - 10.1016/j.nmd.2013.06.372 [doi]
LID - S0960-8966(13)00541-5 [pii]
AB  - The present study investigated whether intrinsic fatigability of the muscle
      fibers is reduced in patients with post-polio syndrome (PPS). This may contribute
      to the muscle fatigue complaints reported by patients with PPS. For this purpose,
      we assessed contractile properties and fatigue resistance of the knee extensor
      muscles using repeated isometric electrically evoked contractions in 38 patients 
      with PPS and 19 age-matched healthy subjects. To determine whether any difference
      in fatigue resistance between both groups could be attributed to differences in
      aerobic capacity of the muscle fibers, 9 patients with PPS and 11 healthy
      subjects performed the same protocol under arterial occlusion. Results showed
      that fatigue resistance of patients with PPS was comparable to that in controls, 
      both in the situation with intact circulation and with occluded blood flow.
      Together, our findings suggest that there are no differences in contractile
      properties and aerobic muscle capacity that may account for the increased muscle 
      fatigue perceived in PPS.
CI  - Copyright (c) 2013 Elsevier B.V. All rights reserved.
FAU - Voorn, Eric L
AU  - Voorn EL
AD  - Department of Rehabilitation, Academic Medical Center, University of Amsterdam,
      Amsterdam, The Netherlands; MOVE Research Institute Amsterdam, Faculty of Human
      Movement Sciences, VU University Amsterdam, Amsterdam, The Netherlands.
      Electronic address: e.l.voorn@amc.uva.nl.
FAU - Beelen, Anita
AU  - Beelen A
FAU - Gerrits, Karin H L
AU  - Gerrits KH
FAU - Nollet, Frans
AU  - Nollet F
FAU - de Haan, Arnold
AU  - de Haan A
LA  - eng
PT  - Journal Article
PT  - Research Support, Non-U.S. Gov't
DEP - 20130711
PL  - England
TA  - Neuromuscul Disord
JT  - Neuromuscular disorders : NMD
JID - 9111470
SB  - IM
MH  - Female
MH  - Humans
MH  - Knee Joint/*physiopathology
MH  - Male
MH  - Middle Aged
MH  - *Muscle Fatigue
MH  - Muscle Strength
MH  - Postpoliomyelitis Syndrome/*physiopathology
OTO - NOTNLM
OT  - Electric stimulation
OT  - Muscle weakness
OT  - Muscular fatigue
OT  - Postpoliomyelitis syndrome
OT  - Skeletal muscle fibers
EDAT- 2013/07/16 06:00
MHDA- 2014/05/10 06:00
CRDT- 2013/07/16 06:00
PHST- 2013/04/16 [received]
PHST- 2013/06/11 [revised]
PHST- 2013/06/19 [accepted]
PHST- 2013/07/11 [aheadofprint]
AID - S0960-8966(13)00541-5 [pii]
AID - 10.1016/j.nmd.2013.06.372 [doi]
PST - ppublish
SO  - Neuromuscul Disord. 2013 Nov;23(11):892-8. doi: 10.1016/j.nmd.2013.06.372. Epub
      2013 Jul 11.

PMID- 23838777
OWN - NLM
STAT- MEDLINE
DA  - 20130710
DCOM- 20140206
IS  - 1532-0987 (Electronic)
IS  - 0891-3668 (Linking)
VI  - 32
IP  - 7
DP  - 2013 Jul
TI  - A randomized, controlled trial to assess the immunogenicity and safety of a
      heptavalent diphtheria, tetanus, pertussis, hepatitis B, poliomyelitis, hib and
      meningococcal serogroup C combination vaccine administered at 2, 3, 4 and 12-18
      months of age.
PG  - 777-85
LID - 10.1097/INF.0b013e31828d6b20 [doi]
AB  - BACKGROUND: Combination vaccines offer protection against multiple diseases with 
      fewer injections. This study evaluated the immunogenicity and safety of an
      investigational diphtheria, tetanus, acellular pertussis, hepatitis B,
      poliomyelitis, Haemophilus influenzae type b (Hib) and meningococcal serogroup C 
      (MenC) heptavalent combination vaccine (heptavalent vaccine) given as 4 doses at 
      2, 3, 4 and 12-18 months of age. METHODS: In this randomized, open, phase II
      study (NCT00970307/NCT01171989) conducted in Poland, 421 infants were enrolled to
      receive the heptavalent vaccine or licensed comparator vaccines. Immunogenicity
      against study vaccine antigens was measured prior to and 1 month after primary
      and booster vaccinations. Safety and reactogenicity of the vaccines were also
      evaluated. RESULTS: The primary noninferiority objectives of the MenC and Hib
      immune responses induced by the heptavalent vaccine versus comparator vaccines
      were reached after primary vaccination, but no statistical conclusion could be
      drawn after booster dose. One month after primary and booster vaccinations,
      >/=98.4% of the heptavalent vaccine recipients were seroprotected for MenC and
      Hib. Exploratory analyses indicated that the heptavalent vaccine induced higher
      postprimary vaccination antibody geometric mean concentrations against Hib, but
      lower postprimary and postbooster vaccinations geometric mean titers against MenC
      compared with the relevant comparator vaccines. The reactogenicity profiles of
      the vaccines were acceptable, although 1 infant vaccinated with the heptavalent
      vaccine experienced a serious adverse event (thrombocytopenia) considered
      possibly related to vaccination. CONCLUSIONS: The heptavalent vaccine was
      immunogenic and had a clinically acceptable safety profile when administered to
      infants and toddlers.
FAU - Szenborn, Leszek
AU  - Szenborn L
AD  - Department of Pediatric Infectious Diseases, Medical University Wroclaw, Wroclaw,
      Poland. leszek.szenborn@am.wroc.pl
FAU - Czajka, Hanna
AU  - Czajka H
FAU - Brzostek, Jerzy
AU  - Brzostek J
FAU - Konior, Ryszard
AU  - Konior R
FAU - Caubet, Magalie
AU  - Caubet M
FAU - Ulianov, Liliana
AU  - Ulianov L
FAU - Leyssen, Maarten
AU  - Leyssen M
LA  - eng
SI  - ClinicalTrials.gov/NCT00970307
SI  - ClinicalTrials.gov/NCT01171989
PT  - Clinical Trial, Phase II
PT  - Journal Article
PT  - Randomized Controlled Trial
PL  - United States
TA  - Pediatr Infect Dis J
JT  - The Pediatric infectious disease journal
JID - 8701858
RN  - 0 (Antibodies, Bacterial)
RN  - 0 (Diphtheria-Tetanus-Pertussis Vaccine)
RN  - 0 (Haemophilus Vaccines)
RN  - 0 (Hepatitis B Vaccines)
RN  - 0 (Meningococcal Vaccines)
RN  - 0 (Poliovirus Vaccine, Inactivated)
RN  - 0 (Vaccines, Combined)
RN  - 0 (diphtheria-tetanus-acellular pertussis-inactivated poliovirus-Haemophilus
      influenzae b conjugate-hepatitis B vaccine)
RN  - 0 (serogroup C meningococcal conjugate vaccine)
SB  - IM
MH  - Antibodies, Bacterial/blood
MH  - Blood Bactericidal Activity
MH  - Diphtheria-Tetanus-Pertussis Vaccine/administration & dosage/*adverse
      effects/*immunology
MH  - Drug-Related Side Effects and Adverse Reactions/epidemiology/pathology
MH  - Enzyme-Linked Immunosorbent Assay
MH  - Haemophilus Vaccines/administration & dosage/*adverse effects/*immunology
MH  - Hepatitis B Vaccines/administration & dosage/*adverse effects/*immunology
MH  - Humans
MH  - Infant
MH  - Male
MH  - Meningococcal Vaccines/administration & dosage/*adverse effects/*immunology
MH  - Poland
MH  - Poliovirus Vaccine, Inactivated/administration & dosage/*adverse
      effects/*immunology
MH  - Vaccination/*adverse effects/*methods
MH  - Vaccines, Combined/administration & dosage/adverse effects/immunology
EDAT- 2013/07/11 06:00
MHDA- 2014/02/07 06:00
CRDT- 2013/07/11 06:00
AID - 10.1097/INF.0b013e31828d6b20 [doi]
AID - 00006454-201307000-00022 [pii]
PST - ppublish
SO  - Pediatr Infect Dis J. 2013 Jul;32(7):777-85. doi: 10.1097/INF.0b013e31828d6b20.

PMID- 23838068
OWN - NLM
STAT- MEDLINE
DA  - 20130726
DCOM- 20140109
IS  - 1769-664X (Electronic)
IS  - 0929-693X (Linking)
VI  - 20
IP  - 8
DP  - 2013 Aug
TI  - [Annual trends (2008-2011) in early childhood vaccination coverage for the French
      population: the Vaccinoscopie((R)) study].
PG  - 837-44
LID - 10.1016/j.arcped.2013.05.016 [doi]
LID - S0929-693X(13)00340-0 [pii]
AB  - Assessing vaccination coverage (VC) is a critical part of adherence to
      immunization guidelines and beyond vaccine effectiveness can fill possible gaps
      and optimize VC. The aim of this study was to measure annual VC trends
      (2008-2011) among children 0-6years of age. METHODS: An Internet survey was
      conducted using a self-administrated questionnaire to a representative sample
      (quota method) of mothers reporting their child's immunization record. RESULTS:
      Diphtheria-tetanus-poliomyelitis-pertussis VC (complete schedule) was 96.0% at 6 
      years of age in 2010. Hepatitis B VC (>/=1 dose) in the 6- to 11-month-old
      population increased from 54.6% in 2008 to 80.5% in 2011, but only 34.7% of
      6-year-old had received a complete schedule in 2010. Pneumococcal conjugate
      vaccine VC (complete schedule) increased to 92.7% in the 24- to 35-month-old
      population. Measles-mumps-rubella (MMR) VC (2 injections) increased in 24- to
      35-month-olds from 60.3% in 2008 to 81.0% in 2011. In 2011, 64.2% of 24- to
      35-month-olds had received a second dose of MMR vaccine before 25 months vs.
      45.4% in 2008. BCG VC in 12- to 35-month-olds was 73.2% in Ile-de-France, where
      vaccination is recommended in all children vs. 15.5% elsewhere (vaccination only 
      recommended in high-risk children). CONCLUSION: This study shows a significant
      improvement of VC in young French children. However, outreach efforts should
      continue to be made, especially to adolescent and adult populations, in whom VC
      is very low.
CI  - Copyright (c) 2013 Elsevier Masson SAS. All rights reserved.
FAU - Martinot, A
AU  - Martinot A
AD  - EA 2694, clinique de pediatrie, CHU de Lille, universite Lille Nord de France, 2,
      avenue Oscar-Lambret, 59037 Lille, France. alain.martinot@chru-lille.fr
FAU - Cohen, R
AU  - Cohen R
FAU - Denis, F
AU  - Denis F
FAU - Gaudelus, J
AU  - Gaudelus J
FAU - Lery, T
AU  - Lery T
FAU - Le Danvic, M
AU  - Le Danvic M
FAU - Stahl, J-P
AU  - Stahl JP
LA  - fre
PT  - English Abstract
PT  - Journal Article
PT  - Research Support, Non-U.S. Gov't
TT  - Vaccinoscopie((R)) : etude de l'evolution annuelle entre 2008 et 2011 de la
      couverture vaccinale des enfants de moins de 7ans dans la population francaise.
DEP - 20130706
PL  - France
TA  - Arch Pediatr
JT  - Archives de pediatrie : organe officiel de la Societe francaise de pediatrie
JID - 9421356
RN  - 0 (BCG Vaccine)
RN  - 0 (Diphtheria-Tetanus-Pertussis Vaccine)
RN  - 0 (Haemophilus Vaccines)
RN  - 0 (Hepatitis B Vaccines)
RN  - 0 (Measles-Mumps-Rubella Vaccine)
RN  - 0 (Pneumococcal Vaccines)
RN  - 0 (Poliovirus Vaccines)
SB  - IM
MH  - Age Factors
MH  - BCG Vaccine/administration & dosage
MH  - Child
MH  - Child, Preschool
MH  - Diphtheria-Tetanus-Pertussis Vaccine/administration & dosage
MH  - France
MH  - Guideline Adherence/statistics & numerical data
MH  - Haemophilus Vaccines/administration & dosage
MH  - Health Surveys
MH  - Hepatitis B Vaccines/administration & dosage
MH  - Humans
MH  - Immunization Schedule
MH  - Immunization, Secondary
MH  - Infant
MH  - Measles-Mumps-Rubella Vaccine/administration & dosage
MH  - Pneumococcal Vaccines/administration & dosage
MH  - Poliovirus Vaccines/administration & dosage
MH  - Questionnaires
MH  - Self Report
MH  - Vaccination/*statistics & numerical data
EDAT- 2013/07/11 06:00
MHDA- 2014/01/10 06:00
CRDT- 2013/07/11 06:00
PHST- 2013/01/02 [received]
PHST- 2013/05/10 [revised]
PHST- 2013/05/24 [accepted]
PHST- 2013/07/06 [aheadofprint]
AID - S0929-693X(13)00340-0 [pii]
AID - 10.1016/j.arcped.2013.05.016 [doi]
PST - ppublish
SO  - Arch Pediatr. 2013 Aug;20(8):837-44. doi: 10.1016/j.arcped.2013.05.016. Epub 2013
      Jul 6.

PMID- 23827387
OWN - NLM
STAT- MEDLINE
DA  - 20130705
DCOM- 20130919
LR  - 20131111
IS  - 1752-8550 (Electronic)
IS  - 1752-8550 (Linking)
VI  - 6
DP  - 2013
TI  - What we are watching--five top global infectious disease threats, 2012: a
      perspective from CDC's Global Disease Detection Operations Center.
PG  - 20632
LID - 10.3402/ehtj.v6i0.20632 [doi]
AB  - Disease outbreaks of international public health importance continue to occur
      regularly; detecting and tracking significant new public health threats in
      countries that cannot or might not report such events to the global health
      community is a challenge. The Centers for Disease Control and Prevention's (CDC) 
      Global Disease Detection (GDD) Operations Center, established in early 2007,
      monitors infectious and non-infectious public health events to identify new or
      unexplained global public health threats and better position CDC to respond, if
      public health assistance is requested or required. At any one time, the GDD
      Operations Center actively monitors approximately 30-40 such public health
      threats; here we provide our perspective on five of the top global infectious
      disease threats that we were watching in 2012: 1 avian influenza A (H5N1), 2
      cholera, 3 wild poliovirus, 4 enterovirus-71, and 5 extensively drug-resistant
      tuberculosis11daggerCurrent address: Division of Integrated Biosurveillance,
      Armed Forces Health Surveillance Center, US Department of Defense, Silver Spring,
      MD, USA.
FAU - Christian, Kira A
AU  - Christian KA
AD  - Division of Global Disease Detection and Emergency Response, Center for Global
      Health, Centers for Disease Control and Prevention, Atlanta, GA, USA.
      DOT9@cdc.gov
FAU - Ijaz, Kashef
AU  - Ijaz K
FAU - Dowell, Scott F
AU  - Dowell SF
FAU - Chow, Catherine C
AU  - Chow CC
FAU - Chitale, Rohit A
AU  - Chitale RA
FAU - Bresee, Joseph S
AU  - Bresee JS
FAU - Mintz, Eric
AU  - Mintz E
FAU - Pallansch, Mark A
AU  - Pallansch MA
FAU - Wassilak, Steven
AU  - Wassilak S
FAU - McCray, Eugene
AU  - McCray E
FAU - Arthur, Ray R
AU  - Arthur RR
LA  - eng
PT  - Journal Article
DEP - 20130703
PL  - Sweden
TA  - Emerg Health Threats J
JT  - Emerging health threats journal
JID - 101484599
SB  - IM
MH  - Animals
MH  - *Biosurveillance
MH  - Birds
MH  - Centers for Disease Control and Prevention (U.S.)
MH  - Cholera/epidemiology/prevention & control
MH  - *Communicable Disease Control
MH  - Disease Outbreaks/*prevention & control
MH  - Drug Resistance, Multiple, Bacterial
MH  - Enterovirus A, Human
MH  - Enterovirus Infections/epidemiology/prevention & control
MH  - Humans
MH  - Influenza A Virus, H5N1 Subtype
MH  - Influenza in Birds/epidemiology/prevention & control
MH  - Poliomyelitis/epidemiology/prevention & control
MH  - Poliovirus
MH  - Tuberculosis/epidemiology/prevention & control
MH  - United States
MH  - *World Health
PMC - PMC3701798
OID - NLM: PMC3701798
OTO - NOTNLM
OT  - CDC
OT  - disease detection
OT  - emergency response
OT  - epidemic intelligence
OT  - epidemiology
OT  - global health
EDAT- 2013/07/06 06:00
MHDA- 2013/09/21 06:00
CRDT- 2013/07/06 06:00
PHST- 2013/02/14 [received]
PHST- 2013/05/15 [revised]
PHST- 2013/05/24 [accepted]
AID - 20632 [pii]
PST - epublish
SO  - Emerg Health Threats J. 2013 Jul 3;6:20632. doi: 10.3402/ehtj.v6i0.20632.

PMID- 23825813
OWN - NLM
STAT- PubMed-not-MEDLINE
DA  - 20130704
DCOM- 20130705
LR  - 20130708
IS  - 0019-5049 (Print)
IS  - 0019-5049 (Linking)
VI  - 57
IP  - 2
DP  - 2013 Mar
TI  - Spinal anaesthesia in poliomyelitis patients with scoliotic spine: A case control
      study.
PG  - 145-9
LID - 10.4103/0019-5049.111839 [doi]
AB  - BACKGROUND: There is limited data to predict the course of sub-arachnoid block in
      poliomyelitis patients with scoliotic spine. So we intended to study the course
      of intrathecal anaesthesia in these patients in comparison to patients with
      normal spine using 0.5% bupivacaine (heavy). METHODS: In this prospective
      observational study, 41 poliomyelitic patients scheduled for lower limb
      corrective surgeries under spinal anaesthesia were enrolled. Patients were
      studied in two groups (Scolotic spine, n=20; Normal spine, n=21). All patients
      were injected 2 ml of 0.5% bupivacaine heavy intrathecally in the sitting
      position. The extent of block, bilateral spread, regression of sensory block and
[truncated: 17,419,585 more chars]
