# Supplementary material for: Invisible Brain: Knowledge in Research Works and Neuron Activity
Source: PLoS One. 2016 Jul 20;11(7):e0158590. doi: 10.1371/journal.pone.0158590 (PMC4954711; doi:10.1371/journal.pone.0158590)
Supplement: S3 File — (ZIP) [file pone.0158590.s003.zip › QuantumElectroDynamics_1970-2013.txt]

FN Thomson Reuters Web of Science™
VR 1.0
PT J
AU Wei, GW
AF Wei, Guo-Wei
TI MULTISCALE, MULTIPHYSICS AND MULTIDOMAIN MODELS I: BASIC THEORY
SO JOURNAL OF THEORETICAL & COMPUTATIONAL CHEMISTRY
LA English
DT Article
DE Multiscale; multiphysics; multidomain; Laplace-Beltrami equation;
   Poisson-Boltzmann equation; Nernst-Planck equation; fluid dynamics;
   molecular dynamics; elastic dynamics
ID POISSON-NERNST-PLANCK; POLARIZABLE CONTINUUM MODEL; DENSITY-FUNCTIONAL
   THEORY; SOLVATION FREE-ENERGIES; SCALED-PARTICLE THEORY; GENERALIZED
   BORN MODELS; CHARGED HARD-SPHERES; BOLTZMANN EQUATION;
   INTEGRAL-EQUATION; MOLECULAR-DYNAMICS
AB This work extends our earlier two-domain formulation of a differential geometry based multiscale paradigm into a multidomain theory, which endows us the ability to simultaneously accommodate multiphysical descriptions of aqueous chemical, physical and biological systems, such as fuel cells, solar cells, nanofluidics, ion channels, viruses, RNA polymerases, molecular motors, and large macromolecular complexes. The essential idea is to make use of the differential geometry theory of surfaces as a natural means to geometrically separate the macroscopic domain of solvent from the microscopic domain of solute, and dynamically couple continuum and discrete descriptions. Our main strategy is to construct energy functionals to put on an equal footing of multiphysics, including polar (i.e. electrostatic) solvation, non-polar solvation, chemical potential, quantum mechanics, fluid mechanics, molecular mechanics, coarse grained dynamics, and elastic dynamics. The variational principle is applied to the energy functionals to derive desirable governing equations, such as multidomain Laplace-Beltrami (LB) equations for macromolecular morphologies, multidomain Poisson-Boltzmann (PB) equation or Poisson equation for electrostatic potential, generalized Nernst-Planck (NP) equations for the dynamics of charged solvent species, generalized Navier-Stokes (NS) equation for fluid dynamics, generalized Newton's equations for molecular dynamics (MD) or coarse-grained dynamics and equation of motion for elastic dynamics. Unlike the classical PB equation, our PB equation is an integral-differential equation due to solvent-solute interactions. To illustrate the proposed formalism, we have explicitly constructed three models, a multidomain solvation model, a multidomain charge transport model and a multidomain chemo-electro-fluid-MD-elastic model. Each solute domain is equipped with distinct surface tension, pressure, dielectric function, and charge density distribution. In addition to long-range Coulombic interactions, various non-electrostatic solvent-solute interactions are considered in the present modeling. We demonstrate the consistency between the non-equilibrium charge transport model and the equilibrium solvation model by showing the systematical reduction of the former to the latter at equilibrium. This paper also offers a brief review of the field.
C1 [Wei, Guo-Wei] Michigan State Univ, Dept Math, E Lansing, MI 48824 USA.
   [Wei, Guo-Wei] Michigan State Univ, Dept Elect & Comp Engn, E Lansing, MI 48824 USA.
   [Wei, Guo-Wei] Michigan State Univ, Dept Biochem & Mol Biol, E Lansing, MI 48824 USA.
RP Wei, GW (reprint author), Michigan State Univ, Dept Math, E Lansing, MI 48824 USA.
EM wei@math.msu.edu
FU NSF [CCF-0936830, IIS-1302285, DMS-1160352]; NIH [R01GM-090208]
FX This work was supported in part by NSF grants CCF-0936830, IIS-1302285
   and DMS-1160352, and NIH Grant R01GM-090208. The author acknowledges the
   Mathematical Biosciences Institute for hosting valuable workshops which
   lead to some of the present ideas.
NR 182
TC 3
Z9 3
PU WORLD SCIENTIFIC PUBL CO PTE LTD
PI SINGAPORE
PA 5 TOH TUCK LINK, SINGAPORE 596224, SINGAPORE
SN 0219-6336
EI 1793-6888
J9 J THEOR COMPUT CHEM
JI J. Theor. Comput. Chem.
PD DEC
PY 2013
VL 12
IS 8
AR 1341006
DI 10.1142/S021963361341006X
PG 34
WC Chemistry, Multidisciplinary
SC Chemistry
GA 270ZR
UT WOS:000328359500006
ER

PT J
AU Singh, RS
AF Singh, Radhey Shyam
TI Optimization of Energy Inputs for Gram Production under Different
   Farming Systems in Madhya Pradesh
SO AMA-AGRICULTURAL MECHANIZATION IN ASIA AFRICA AND LATIN AMERICA
LA English
DT Article
AB The use of energy resources has increased greatly with the advancement in technology and agricultural development,. Traditional or low energy farming is being substituted by modern energy intensive farming wherever feasible in order to meet the growing demand for agricultural products, particularly food. The choice of energy resources has been dynamic due to preferences to chemical inputs and electro-mechanical power sources. A survey was conducted under the All India Coordinated Research Project on "Energy Requirements in the Agricultural Sector" for energy audit on crop production activity. A whole village approach was used in the different villages of Madhya Pradesh. In order to distinguish between the cultivation practices used by the farmers in the villages surveyed, the farms were grouped as follows: (a) irrigated, and (b) rainfed farms. Further sub-classification was done based on the power source used as (i) animal farms (using animal as draught power source), (ii) mixed farms (using animal and tractor as draught power) and (iii) tractor farms. Linear programming technique was used to determine the optimal energy inputs for maximum yield obtainable from the given data set of energy inputs used by the farmers and corresponding yields. Due to use of tractors with matching implements in mixed and tractor farms, machinery energy consumption on these farms was higher than that in animal farms. The mixed and tractor farms consumed 1.13 and 1.41 times higher machinery energy than the animal farms. The animal farms, consequently, had the highest renewable energy consumption (2,534 MJ/ha) while tractor farms had highest non-renewable energy consumption (4,971 MJ/ha and 2.5 times that of animal farms). The operational energy consumption patterns and energy resource allocation among the unit operations had been different in three farming systems. With the use of electro-mechanical power sources, the tractor farms had consumed the highest energy in the unit operations followed by mixed farms (using a mix of electro-mechanical and animal power source) and animal farms operating with only animal power. The energy consumption patterns in the present three farming systems indicated the changing energy resource use patterns with progressive mechanization. The quantum of indirect energy consumed in animal and mixed farms were similar while direct energy consumption in mixed farms was higher than animal farms. Use of direct and indirect energy was highest in the tractor farms. In the present cultivation system providing about 37 percent of potential yield, the reliance on commercial energy resources was high, and likely to further increase with increase in crop productivity. With increase in adoption of mechanization, demand of non-renewable energy resources were expected to increase significantly.
C1 Cent Inst Agr Engn, Bhopal 462038, India.
RP Singh, RS (reprint author), Cent Inst Agr Engn, Berasia Rd, Bhopal 462038, India.
EM rssingh12@gmail.com
NR 16
TC 0
Z9 0
PU FARM MACHINERY INDUSTRIAL RESEARCH CORP
PI TOKYO
PA 1-12-3 DAI-ICHI AMAI BUILDING 2F, KANDA NISHIKICHO, CHIYODA-KU, TOKYO,
   101-0054, JAPAN
SN 0084-5841
J9 AMA-AGR MECH ASIA AF
JI AMA-Agric. Mech. Asia Afr. Lat. A.
PD WIN
PY 2013
VL 44
IS 1
BP 27
EP 39
PG 13
WC Agricultural Engineering
SC Agriculture
GA 212NV
UT WOS:000323991000005
ER

PT J
AU Qin, F
   Zhao, H
   Duan, QQ
   Cai, W
   Zhang, ZG
   Cao, WW
AF Qin, Feng
   Zhao, Hua
   Duan, Qianqian
   Cai, Wei
   Zhang, Zhiguo
   Cao, Wenwu
TI New method for measuring time-resolved spectra of lanthanide emission
   using square-wave excitation
SO REVIEW OF SCIENTIFIC INSTRUMENTS
LA English
DT Article
ID UP-CONVERSION LUMINESCENCE; LASER; GLASS
AB A method using modulated continuous wave (CW) visible laser to measure time-resolved fluorescence spectra of trivalent rare-earth ions has been developed. Electro-optic modulator was used to modulate the CW pumping laser with a rise time of 2 mu s. CW Nd3+ lasers were used as examples to present the method. Upconversion dynamic process of Ho3+ was studied utilizing a 532 nm CW laser. Quantum cutting dynamic process from Tb3+ to Yb3+ was analyzed by a 473 nm CW laser. This method can be applied to any CW laser such as He-Ne laser, Ar+ laser, Kr+ laser, Ti:sapphire laser, etc. (C) 2013 AIP Publishing LLC.
C1 [Qin, Feng; Zhang, Zhiguo; Cao, Wenwu] Harbin Inst Technol, Condensed Matter Sci & Technol Inst, Harbin 150080, Peoples R China.
   [Zhao, Hua; Cai, Wei] Harbin Inst Technol, Sch Mat Sci & Engn, Harbin 150001, Peoples R China.
   [Duan, Qianqian] Taiyuan Univ Technol, Coll Informat Engn, Taiyuan 030024, Peoples R China.
   [Zhang, Zhiguo; Cao, Wenwu] Harbin Inst Technol, Lab Sono & Phototheranost Technol, Harbin 150080, Peoples R China.
   [Cao, Wenwu] Penn State Univ, Mat Res Inst, University Pk, PA 16802 USA.
RP Qin, F (reprint author), Harbin Inst Technol, Condensed Matter Sci & Technol Inst, Harbin 150080, Peoples R China.
EM weicai@hit.edu.cn; zhangzhiguo@hit.edu.cn; dzk@psu.edu
RI Cao, Wenwu/F-6091-2012
FU National Key Basic Research Program of China (973 Program)
   [2013CB632900]
FX This work was financially supported by the National Key Basic Research
   Program of China (973 Program) under Grant No. 2013CB632900.
NR 14
TC 0
Z9 0
PU AMER INST PHYSICS
PI MELVILLE
PA CIRCULATION & FULFILLMENT DIV, 2 HUNTINGTON QUADRANGLE, STE 1 N O 1,
   MELVILLE, NY 11747-4501 USA
SN 0034-6748
EI 1089-7623
J9 REV SCI INSTRUM
JI Rev. Sci. Instrum.
PD NOV
PY 2013
VL 84
IS 11
AR 113106
DI 10.1063/1.4830415
PG 4
WC Instruments & Instrumentation; Physics, Applied
SC Instruments & Instrumentation; Physics
GA 293OL
UT WOS:000329982000007
ER

PT J
AU Deria, P
   Von Bargen, CD
   Olivier, JH
   Kumbhar, AS
   Saven, JG
   Therien, MJ
AF Deria, Pravas
   Von Bargen, Christopher D.
   Olivier, Jean-Hubert
   Kumbhar, Arnar S.
   Saven, Jeffery G.
   Therien, Michael J.
TI Single-Handed Helical Wrapping of Single-Walled Carbon Nanotubes by
   Chiral, Ionic, Semiconducting Polymers
SO JOURNAL OF THE AMERICAN CHEMICAL SOCIETY
LA English
DT Article
ID ELECTRONIC CIRCULAR-DICHROISM; CONJUGATED PORPHYRIN ARRAYS;
   MOLECULAR-DYNAMICS; LIQUID-CRYSTAL; ENERGY-CONVERSION; OPTICAL-ROTATION;
   QUANTUM YIELDS; AB-INITIO; DNA; OLIGOMERS
AB We establish the requisite design for arylene-ethynylene polymers that give rise to single-handed helical wrapping of single-walled carbon nanotubes (SWNTs). Highly charged semiconducting polymers that utilize either an (R)- or (S)-1,1'-bi-2-naphthol component in their respective conjugated backbones manifest HRTEM and AFM images of single-chain-wrapped SWNTs that reveal significant preferences for the anticipated helical wrapping handedness; statistical analysis of these images, however, indicates that similar to 20% of the helical structures are formed with the "unexpected" handedness. CD spectroscopic data, coupled with TDDFT-based computational studies that correlate the spectral signatures of semiconducting polymer-wrapped SWNT assemblies with the structural properties of the chiral 1,1'-binaphthyl unit, suggest strongly that two distinct binaphthalene SWNT binding modes, cisoid-facial and cisoid-side, are possible for these polymers, with the latter mode responsible for inversion of helical chirality and the population of polymer-SWNT superstructures that feature the unexpected polymer helical wrapping chirality at the nanotube surface. Analogous aryleneethynylene polymers were synthesized that feature a 2,2'-(1,3-benzyloxy)-bridged (b)-1,1'-bi-2-naphthol unit: this 1,1'-bi-2-naphthol derivative is characterized by a bridging 2,2'-1,3 benzyloxy tether that restricts the torsional angle between the two naphthalene subunits along its C1-C1' chirality axis to larger, oblique angles that facilitate more extensive van der Waals contact of the naphthyl subunits with the nanotube. Similar microscopic, spectroscopic, and computational studies determine that chiral polymers based on conformationally restricted transoid binaphthyl units direct preferential facial binding of the polymer with the SWNT and thereby guarantee helically wrapped polymer-nanotube superstructures of fixed helical chirality. Molecular dynamics simulations provide an integrated picture tying together the global helical superstructure and conformational properties of the binaphthyl units: a robust, persistent helical handedness is preferred for the conformationally restricted transoid binaphthalene polymer. Further examples of similar semiconducting polymer-SWNT superstructures are reported that demonstrate that the combination of single-handed helical wrapping and electronic structural modification of the conjugated polymer motif opens up new opportunities for engineering the electro-optic functionality of nanoscale objects.
C1 [Deria, Pravas; Olivier, Jean-Hubert; Therien, Michael J.] Duke Univ, French Family Sci Ctr, Dept Chem, Durham, NC 27708 USA.
   [Von Bargen, Christopher D.; Saven, Jeffery G.] Univ Penn, Dept Chem, Philadelphia, PA 19104 USA.
   [Kumbhar, Arnar S.] Univ N Carolina, Chapel Hill Analyt & Nanofabricat Lab, Chapel Hill, NC 27599 USA.
RP Saven, JG (reprint author), Univ Penn, Dept Chem, Philadelphia, PA 19104 USA.
EM saven@sas.upenn.edu; michael.therien@duke.edu
FU Division of Chemical Sciences, Geosciences, and Biosciences, Office of
   Basic Energy Sciences, of the U.S. Department of Energy [DE-SC0001517];
   University of Pennsylvania's Nano/Bio Interface Center [NSF NSEC DMR
   08-32802]; National Science Foundation through XSEDE resources provided
   by NICS [TG-CHE110041]
FX This work was funded by the Division of Chemical Sciences, Geosciences,
   and Biosciences, Office of Basic Energy Sciences, of the U.S. Department
   of Energy through Grant DE-SC0001517. Support was provided by the
   University of Pennsylvania's Nano/Bio Interface Center (NSF NSEC DMR
   08-32802) and infrastructural support by the Laboratory for the Research
   on the Structure of Matter (NSF MRSEC DMR 11-20901). This research was
   supported in part by the National Science Foundation through XSEDE
   resources provided by NICS under grant number TG-CHE110041. C.D.V.B. and
   J.G.S. thank Christopher MacDermaid and Colleen Murrett for assistance
   with the modeling calculations.
NR 98
TC 2
Z9 2
PU AMER CHEMICAL SOC
PI WASHINGTON
PA 1155 16TH ST, NW, WASHINGTON, DC 20036 USA
SN 0002-7863
J9 J AM CHEM SOC
JI J. Am. Chem. Soc.
PD OCT 30
PY 2013
VL 135
IS 43
BP 16220
EP 16234
DI 10.1021/ja408430v
PG 15
WC Chemistry, Multidisciplinary
SC Chemistry
GA 245TX
UT WOS:000326487800044
ER

PT J
AU Bakulin, AA
   Neutzner, S
   Bakker, HJ
   Ottaviani, L
   Barakel, D
   Chen, ZY
AF Bakulin, Artem A.
   Neutzner, Stefanie
   Bakker, Huib J.
   Ottaviani, Laurent
   Barakel, Damien
   Chen, Zhuoying
TI Charge Trapping Dynamics in PbS Colloidal Quantum Dot Photovoltaic
   Devices
SO ACS NANO
LA English
DT Article
DE quantum dots nanodevices; photovoltaics; ultrafast spectroscopy; charge
   transport
ID MULTIPLE EXCITON GENERATION; HETEROJUNCTION SOLAR-CELLS; CDSE
   NANOCRYSTALS; INTRABAND RELAXATION; ELECTRON INJECTION; TRANSFER STATE;
   BROAD-BAND; EFFICIENCY; ENERGY; ABSORPTION
AB The efficiency of solution-processed colloidal quantum dot (QD) based solar cells is limited by poor charge transport in the active layer of the device, which originates from multiple trapping sites provided by QD surface defects. We apply a recently developed ultrafast electro-optical technique, pump-push photocurrent spectroscopy, to elucidate the charge trapping dynamics in PbS colloidal-QD photovoltaic devices at working conditions. We show that IR photoinduced absorption of QD in the 0.2-05 eV region is partly associated with immobile charges, which can be optically detrapped in our experiment. Using this absorption as a probe, we observe that the early trapping dynamics strongly depend on the nature of the ligands used for QD passivation, while it depends only slightly on the nature of the electron-accepting layer. We find that weakly bound states, with a photon-activation energy of 0.2 eV, are populated instantaneously upon photoexcitation. This indicates that the photogenerated states show an intrinsically bound-state character, arguably similar to charge-transfer states formation in organic photovoltaic materials. Sequential population of deeper traps (activation energy 03-05 eV) is observed on the similar to 0.1-10 ns time scales, indicating that most of carrier trapping occurs only after substantial charge relaxation/transport. The reported study disentangles fundamentally different contributions to charge trapping dynamics in the nanocrystal-based optoelectronic devices and can serve as a useful tool for QD solar cell development.
C1 [Bakulin, Artem A.; Neutzner, Stefanie; Bakker, Huib J.] FOM Inst AMOLF, NL-1098 XG Amsterdam, Netherlands.
   [Ottaviani, Laurent; Barakel, Damien] Aix Marseille Univ, Inst Mat Microelect Nanosci Provence, UMR CNRS 7334, Fac Sci St Jerome, F-13397 Marseille 20, France.
   [Chen, Zhuoying] ESPCI CNRS UPMC UMR 8213, Lab Phys & Etud Mat, F-75005 Paris, France.
RP Bakulin, AA (reprint author), FOM Inst AMOLF, Sci Pk 104, NL-1098 XG Amsterdam, Netherlands.
EM a.bakulin@amolf.nl; zhuoying.chen@espci.fr
RI Bakulin, Artem/B-3940-2012; BARAKEL, Damien/F-5856-2012
FU VENI from The Netherlands Organization for Scientific Research (NWO); EU
   Marie Curie Career Integration Grants [303824]; 
   [ANR-2011-JS09-004-01-PvCoNano project]
FX A.A.B. thanks Erik Garnett, Akshay Rao and Brian Walker for stimulating
   discussions. Z.C. is grateful to Martiane Cabie, Thomas Neisius,
   Guillaume Radtke, and Xiangzhen Xu for their assistance in TEM and STEM
   characterizations. AAB. acknowledges a VENI grant from The Netherlands
   Organization for Scientific Research (NWO). Z.C. acknowledges support
   from the ANR-2011-JS09-004-01-PvCoNano project and the EU Marie Curie
   Career Integration Grants (303824).
NR 62
TC 3
Z9 3
PU AMER CHEMICAL SOC
PI WASHINGTON
PA 1155 16TH ST, NW, WASHINGTON, DC 20036 USA
SN 1936-0851
EI 1936-086X
J9 ACS NANO
JI ACS Nano
PD OCT
PY 2013
VL 7
IS 10
BP 8771
EP 8779
DI 10.1021/nn403190s
PG 9
WC Chemistry, Multidisciplinary; Chemistry, Physical; Nanoscience &
   Nanotechnology; Materials Science, Multidisciplinary
SC Chemistry; Science & Technology - Other Topics; Materials Science
GA 242AF
UT WOS:000326209100047
ER

PT J
AU Then, HW
   Feng, M
   Holonyak, N
AF Then, Han Wui
   Feng, Milton
   Holonyak, Nick, Jr.
TI The Transistor Laser: Theory and Experiment
SO PROCEEDINGS OF THE IEEE
LA English
DT Article
DE Analog and logic optoelectronic circuits; carrier-photon dynamics;
   charge control; current and voltage modulation; dependent optical
   source; differential laser gain; equivalent circuit model; feedback
   linearization; frequency multiplication; heterojunction bipolar
   transistor (HBT); laser theory; light-emitting transistor (LET); optical
   switch; quantum transitions; quasi-fermi level discontinuity;
   resonance-free response; stimulated and spontaneous recombination;
   transistor laser (TL); tunnel junction (TJ) transistor laser
ID LIGHT-EMITTING TRANSISTOR; MINORITY-CARRIER LIFETIME; QUANTUM WELL
   LASERS; SURFACE-FREE GAAS; 77 DEGREES K; BIPOLAR-TRANSISTOR; MODULATION
   BANDWIDTH; RECOMBINATION; JUNCTIONS; EMISSION
AB The quantum-well (QW) heterojunction bipolar transistor (HBT) laser [the transistor laser (TL)], inherently a fast switching device, operates by transporting small minority base charge densities similar to 10(16) cm(-3) over nanoscale base thickness (< 900 A) in picoseconds. The base QW acts as an optical "collector," in addition to the usual electrical collector, that selects out "fast" recombining carriers, resulting in a short lifetime (similar to 29 ps) and higher differential laser gains. Charge and current continuity, together with the boundary conditions imposed by both collectors of the TL lead to a new charge control model, "unpinning" of population inversion beyond lasing threshold, quasi-Fermi level discontinuity across base QW, and a new equivalent circuit model requiring an extension to Kirchhoff's law. With the TL, the HBT becomes more than just a charge control device, but also a photon storage and switching device. The TL, owing to fast recombination speed, its unique three-terminal configuration, and the complementary nature of its optical and electrical collector output signals, enables resonance-free base current and collector voltage modulations, and compact realization of electro-optical applications such as nonlinear signal mixing, frequency multiplication, negative feedback, and optoelectronic logic gates.
C1 [Then, Han Wui] Intel Corp, Components Res, Hillsboro, OR 97124 USA.
   [Feng, Milton] Univ Illinois, Dept Elect & Comp Engn, Everitt Lab, Urbana, IL 61801 USA.
   [Holonyak, Nick, Jr.] Univ Illinois, Dept Elect & Comp Engn, Micro & Nanotechnol Lab, Urbana, IL 61801 USA.
RP Then, HW (reprint author), Intel Corp, Components Res, Hillsboro, OR 97124 USA.
EM hanwuithen@gmail.com; nholonya@illinois.edu
FU John Bardeen Chair (Sony) of Electrical and Computer Engineering and
   Physics; Nick Holonyak, Jr. Chair of Electrical and Computer
   Engineering; U.S. Army Research Office [W911NF-12-1-0394]
FX Manuscript received December 3, 2012; accepted May 3, 2013. Date of
   publication August 28, 2013; date of current version September 16, 2013.
   The work of N. Holonyak, Jr. was supported by the John Bardeen Chair
   (Sony) of Electrical and Computer Engineering and Physics. The work of
   M. Feng was supported by the Nick Holonyak, Jr. Chair of Electrical and
   Computer Engineering. This work was supported by the U.S. Army Research
   Office under Grant W911NF-12-1-0394.
NR 58
TC 0
Z9 0
PU IEEE-INST ELECTRICAL ELECTRONICS ENGINEERS INC
PI PISCATAWAY
PA 445 HOES LANE, PISCATAWAY, NJ 08855-4141 USA
SN 0018-9219
J9 P IEEE
JI Proc. IEEE
PD OCT
PY 2013
VL 101
IS 10
SI SI
BP 2271
EP 2298
DI 10.1109/JPROC.2013.2274935
PG 28
WC Engineering, Electrical & Electronic
SC Engineering
GA 224IE
UT WOS:000324876300015
ER

PT J
AU Amaro, P
   Schlesser, S
   Guerra, M
   Le Bigot, E
   Santos, JP
   Szabo, CI
   Gumberidze, A
   Indelicato, P
AF Amaro, P.
   Schlesser, S.
   Guerra, M.
   Le Bigot, E.
   Santos, J. P.
   Szabo, C. I.
   Gumberidze, A.
   Indelicato, P.
TI Absolute measurements and simulations of x-ray line energies of highly
   charged ions with a double-crystal spectrometer
SO PHYSICA SCRIPTA
LA English
DT Article; Proceedings Paper
CT 16th International Conference on the Physics of Highly Charged Ions
   (HCI)
CY SEP 02-07, 2012
CL Heidelberg, GERMANY
SP CAEN, Oerlikon Leybold Vacuum, RoentDek Handels, Struck Innovat Syst
HO Ruprecht Karls Univ
AB We present a recently constructed double-crystal spectrometer with the purpose of measuring line energies of inner-shell transitions in highly charged ions. Due to its geometrical features, this spectrometer enables absolute measurements of energies with an unprecedented accuracy. We have also developed an ab initio simulation code that allows us to obtain accurate line profiles and estimate geometric and diffraction profile uncertainties. We show the first proof-of-principle measurements on highly charged ions done with this spectrometer. In particular, we present the recent measurement of the M1 transition in He-like Ar with an accuracy of 2.5 ppm and compare it with results of quantum electro dynamic theory.
C1 [Amaro, P.; Schlesser, S.; Le Bigot, E.; Szabo, C. I.; Gumberidze, A.; Indelicato, P.] Univ Paris 06, CNRS, Ecole Normale Super, Lab Kastler Brossel, F-75005 Paris, France.
   [Amaro, P.; Guerra, M.; Santos, J. P.] Univ Nova Lisboa, FCT, Dept Fis, Ctr Fis Atom, P-2829516 Caparica, Portugal.
   [Gumberidze, A.] GSI Helmholtzzentrum Schwerionenforsch, ExtreMe Matter Inst EMMI, D-64291 Darmstadt, Germany.
   [Gumberidze, A.] GSI Helmholtzzentrum Schwerionenforsch, Div Res, D-64291 Darmstadt, Germany.
   [Gumberidze, A.] Frankfurt Inst Adv Studies FIAS, D-60438 Frankfurt, Germany.
RP Amaro, P (reprint author), Heidelberg Univ, Inst Phys, D-69120 Heidelberg, Germany.
EM pamaro@physi.uni-heidelberg.de
RI Guerra, Mauro/H-9419-2012; Santos, Jose Paulo/F-4186-2010
OI Guerra, Mauro/0000-0001-6286-4048; Santos, Jose
   Paulo/0000-0002-5890-0971
NR 10
TC 0
Z9 0
PU IOP PUBLISHING LTD
PI BRISTOL
PA TEMPLE CIRCUS, TEMPLE WAY, BRISTOL BS1 6BE, ENGLAND
SN 0031-8949
EI 1402-4896
J9 PHYS SCRIPTA
JI Phys. Scr.
PD SEP
PY 2013
VL T156
AR 014104
DI 10.1088/0031-8949/2013/T156/014104
PG 4
WC Physics, Multidisciplinary
SC Physics
GA 280IP
UT WOS:000329022300104
ER

PT J
AU Kleinert, H
   Strobel, E
   Xue, SS
AF Kleinert, Hagen
   Strobel, Eckhard
   Xue, She-Sheng
TI Fractional effective action at strong electromagnetic fields
SO PHYSICAL REVIEW D
LA English
DT Article
ID QED EFFECTIVE ACTION; PAIR-PRODUCTION; QUANTUM ELECTRODYNAMICS; EXTERNAL
   FIELD; ELECTRIC-FIELD; REPRESENTATION; POSITRON; VACUUM; DIRAC; MASS
AB In 1936, Weisskopf [K. Dan. Vidensk. Selsk. Mat. Fys. Medd. XIV (1936)] showed that for vanishing electric or magnetic fields the strong-field behavior of the one-loop Euler-Heisenberg effective Lagrangian of quantum electro dynamics (QED) is logarithmic. Here we generalize this result for different limits of the Lorentz invariants (E) over right arrow (2) - (B) over right arrow (2) and (B) over right arrow . (E) over right arrow. The logarithmic dependence can be interpreted as a lowest-order manifestation of an anomalous power behavior of the effective Lagrangian of QED, with critical exponents delta = e(2)/(12 pi) for spinor QED, and delta(S) = delta/4 for scalar QED.
C1 [Kleinert, Hagen; Strobel, Eckhard; Xue, She-Sheng] ICRANet, I-65122 Pescara, Italy.
   [Kleinert, Hagen] Free Univ Berlin, Inst Theoret Phys, D-14195 Berlin, Germany.
   [Strobel, Eckhard; Xue, She-Sheng] Univ Roma La Sapienza, Dipartimento Fis, I-00185 Rome, Italy.
   [Strobel, Eckhard] Univ Nice Sophia Antipolis, F-06103 Nice 2, France.
RP Strobel, E (reprint author), ICRANet, Piazzale Repubbl 10, I-65122 Pescara, Italy.
EM eckhard.strobel@irap-phd.eu
FU Erasmus Mundus Joint Doctorate Program from the EACEA of the European
   Commission [2012-1710]
FX E.S. is supported by the Erasmus Mundus Joint Doctorate Program by Grant
   No. 2012-1710 from the EACEA of the European Commission.
NR 54
TC 1
Z9 1
PU AMER PHYSICAL SOC
PI COLLEGE PK
PA ONE PHYSICS ELLIPSE, COLLEGE PK, MD 20740-3844 USA
SN 1550-7998
J9 PHYS REV D
JI Phys. Rev. D
PD JUL 31
PY 2013
VL 88
IS 2
AR 025049
DI 10.1103/PhysRevD.88.025049
PG 15
WC Astronomy & Astrophysics; Physics, Particles & Fields
SC Astronomy & Astrophysics; Physics
GA 195TA
UT WOS:000322725300006
ER

PT J
AU Konak, T
   Tekavec, M
   Fedorov, VV
   Mirov, SB
AF Konak, Tetyana
   Tekavec, Michael
   Fedorov, Vladimir V.
   Mirov, Sergey B.
TI Electrical, spectroscopic, and laser characterization of
   gamma-irradiated transition metal doped II-VI semiconductors
SO OPTICAL MATERIALS EXPRESS
LA English
DT Article
ID QUANTUM-WELL LASERS; CLOSE FRENKEL PAIRS; ELECTRONIC-STRUCTURE;
   SINGLE-CRYSTALS; ZNSE; ZINC; ABSORPTION; PHOSPHORS; EMISSION; SPECTRA
AB We report a comprehensive study of gamma-irradiation on optical, electrical, and laser characteristics of pure and transition-metal doped single and polycrystalline ZnS and ZnSe. Polished pure, Cr-doped, and Ag, Au, Cu, Al, In, and Mn co-doped ZnS and ZnSe crystals after absorption and electro-conductivity characterization were gamma-irradiated at doses of 1.28x10(8) rad at -3 degrees C. Dynamic room temperature absorption studies, electro-conductivity measurements, and mid-IR lasing were performed after different exposition times of crystals at room temperature. Cr:ZnSe and Cr: ZnS lasers based on identical gamma-irradiated and non-irradiated crystals featured very similar pump thresholds, slope efficiencies, and output powers. New fluorescence band spanning over 1.3-2.1 mu m in the gamma-irradiated Au:Cr:ZnS was attributed to (3)A(2)-->T-3(2)(F) transition of Cr4+. (C) 2013 Optical Society of America
C1 [Konak, Tetyana] Univ Alabama Birmingham, Ctr Opt Sensors & Spectroscopies, Birmingham, AL 35294 USA.
   Univ Alabama Birmingham, Dept Phys, Birmingham, AL 35294 USA.
RP Konak, T (reprint author), Univ Alabama Birmingham, Ctr Opt Sensors & Spectroscopies, CH 310,1300 Univ Blvd, Birmingham, AL 35294 USA.
EM mirov@uab.edu
FU Materials and Manufacturing Directorate of AFRL [RSC09011,
   FA865006-D-5401/0013]; National Science Foundation [DMR-0116098,
   EPS-0814103, ECCS-0901376]; National Aeronautics and Space
   Administration (NASA)-Alabama Space Grant Consortium Research
   Experiences for Undergraduates (REU) award
FX The authors would like to acknowledge funding support from the Materials
   and Manufacturing Directorate of AFRL (Subcontract RSC09011, Prime
   Contract No. FA865006-D-5401/0013), and the National Science Foundation
   under grants DMR-0116098, EPS-0814103, and ECCS-0901376. The authors
   also would like to acknowledge National Aeronautics and Space
   Administration (NASA)-Alabama Space Grant Consortium Research
   Experiences for Undergraduates (REU) award to University of Alabama at
   Birmingham.
NR 36
TC 0
Z9 0
PU OPTICAL SOC AMER
PI WASHINGTON
PA 2010 MASSACHUSETTS AVE NW, WASHINGTON, DC 20036 USA
SN 2159-3930
J9 OPT MATER EXPRESS
JI Opt. Mater. Express
PD JUN 1
PY 2013
VL 3
IS 6
BP 777
EP 786
DI 10.1364/OME.3.000777
PG 10
WC Materials Science, Multidisciplinary; Optics
SC Materials Science; Optics
GA 155IA
UT WOS:000319740000012
ER

PT J
AU Alba, D
   Crater, HW
   Lusanna, L
AF Alba, David
   Crater, Horace W.
   Lusanna, Luca
TI A relativistic version of a two-level atom in the rest-frame instant
   form of dynamics
SO JOURNAL OF PHYSICS A-MATHEMATICAL AND THEORETICAL
LA English
DT Article
ID CHARGED-PARTICLES PLUS; JAYNES-CUMMINGS MODEL; MINKOWSKI SPACE-TIME;
   ELECTROMAGNETIC-FIELD; NONINERTIAL FRAMES; SPINNING PARTICLES;
   QUANTIZATION; QUANTUM; SYSTEM
AB We define a relativistic version of a two-level atom, in which an extended atom is replaced by a point particle carrying suitable Grassmann variables for the description of the two-level structure and that of the electric dipole. After studying the isolated system 'atom plus the electro-magnetic field' in the electric-dipole representation as a parameterized Minkowski theory, we give its restriction to the inertial rest frame and the explicit form of the Poincare generators. After quantization, we get a two-level atom with a spin-1/2 electric dipole and the relativistic generalization of the Hamiltonians of the Rabi and Jaynes-Cummings models.
C1 [Alba, David] Univ Florence, Dipartimento Fis, I-50019 Sesto Fiorentino, Italy.
   [Crater, Horace W.] Univ Tennessee, Inst Space, Tullahoma, TN 37388 USA.
   [Lusanna, Luca] Sez INFN Firenze, I-50019 Sesto Fiorentino, Italy.
RP Alba, D (reprint author), Univ Florence, Dipartimento Fis, Via Sansone 1, I-50019 Sesto Fiorentino, Italy.
EM alba@fi.infn.it; hcrater@utsi.edu; lusanna@fi.infn.it
NR 24
TC 0
Z9 0
PU IOP PUBLISHING LTD
PI BRISTOL
PA TEMPLE CIRCUS, TEMPLE WAY, BRISTOL BS1 6BE, ENGLAND
SN 1751-8113
J9 J PHYS A-MATH THEOR
JI J. Phys. A-Math. Theor.
PD MAY 17
PY 2013
VL 46
IS 19
AR 195303
DI 10.1088/1751-8113/46/19/195303
PG 15
WC Physics, Multidisciplinary; Physics, Mathematical
SC Physics
GA 136ZM
UT WOS:000318403100009
ER

PT J
AU Nadtochiy, AM
   Hofmann, W
   Germann, TD
   Blokhin, SA
   Karachinskiy, LY
   Maximov, MV
   Shchukin, VA
   Zhukov, AE
   Bimberg, D
AF Nadtochiy, A. M.
   Hofmann, W.
   Germann, T. D.
   Blokhin, S. A.
   Karachinskiy, L. Ya
   Maximov, M. V.
   Shchukin, V. A.
   Zhukov, A. E.
   Bimberg, D.
TI High-frequency electrical properties of a vertical-cavity
   surface-emitting laser with a monolithically integrated electro-optical
   modulator
SO SEMICONDUCTORS
LA English
DT Article
ID QUANTUM-WELLS; 40 GBIT/S; OPERATION; DYNAMICS; RATES
AB The high-frequency electrical properties of a vertical-cavity surface-emitting laser with a monolithically integrated electro-optical modulator are studied using small-signal modulation analysis of the electroreflectance. The experimental data obtained are approximated using the suggested equivalent electrical circuit, which accounts for the formation of a nonequilibrium space charge in the carrier-depletion region of the modulator. The bandwidth of the high-frequency electrical-signal transfer to the electro-optical region, determined for the suggested equivalent electrical circuit of the modulator, is shown to be 3GHz.
C1 [Nadtochiy, A. M.; Blokhin, S. A.; Karachinskiy, L. Ya; Maximov, M. V.; Zhukov, A. E.] Russian Acad Sci, Nanotechnol Res & Educ Ctr, St Petersburg Acad Univ, St Petersburg 195220, Russia.
   [Nadtochiy, A. M.; Blokhin, S. A.; Karachinskiy, L. Ya; Maximov, M. V.; Shchukin, V. A.] Russian Acad Sci, Ioffe Phys Tech Inst, St Petersburg 194021, Russia.
   [Hofmann, W.; Germann, T. D.; Karachinskiy, L. Ya; Bimberg, D.] Tech Univ Berlin, Inst Festkorperphys, D-10623 Berlin, Germany.
   [Shchukin, V. A.] VI Syst GmbH, D-10623 Berlin, Germany.
   [Blokhin, S. A.] Connector Opt OOO, St Petersburg 194292, Russia.
RP Nadtochiy, AM (reprint author), Russian Acad Sci, Nanotechnol Res & Educ Ctr, St Petersburg Acad Univ, St Petersburg 195220, Russia.
EM al.nadtochy@mail.ioffe.ru
RI Nadtochiy, Alexey/A-5721-2014; Zhukov, Alexey/A-5523-2014; Blokhin,
   Sergey/D-1678-2014; Karachinsky, Leonid/A-7042-2014
FU Ministry of Education and Science of the Russian Federation
   [07.514.11.4148, 8642]
FX The study was financially supported by the Ministry of Education and
   Science of the Russian Federation under State Contract 07.514.11.4148
   and agreement no. 8642 in the framework of the Federal Target Program
   "Scientific and Scientific-Pedagogical Personnel of Innovative Russia."
NR 15
TC 0
Z9 0
PU MAIK NAUKA/INTERPERIODICA/SPRINGER
PI NEW YORK
PA 233 SPRING ST, NEW YORK, NY 10013-1578 USA
SN 1063-7826
J9 SEMICONDUCTORS+
JI Semiconductors
PD MAY
PY 2013
VL 47
IS 5
BP 695
EP 700
DI 10.1134/S1063782613050175
PG 6
WC Physics, Condensed Matter
SC Physics
GA 142NU
UT WOS:000318804900020
ER

PT J
AU Petryayeva, E
   Algar, WR
   Medintz, IL
AF Petryayeva, Eleonora
   Algar, W. Russ
   Medintz, Igor L.
TI Quantum Dots in Bioanalysis: A Review of Applications Across Various
   Platforms for Fluorescence Spectroscopy and Imaging
SO APPLIED SPECTROSCOPY
LA English
DT Review
DE Quantum dot; Fluorescence; Spectroscopy; Assay; Imaging; Microscopy;
   Flow cytometry; Single molecule; Forster resonance energy transfer
   (FRET); Multiplexing
ID RESONANCE ENERGY-TRANSFER; PHOTOINDUCED ELECTRON-TRANSFER; COLLOIDAL
   SEMICONDUCTOR NANOCRYSTALS; CROSS-CORRELATION SPECTROSCOPY;
   PLASMON-COUPLED EMISSION; LIGAND-RECEPTOR BINDING; IN-VIVO;
   ELECTROGENERATED CHEMILUMINESCENCE; CDSE NANOCRYSTALS; ENHANCED
   ELECTROCHEMILUMINESCENCE
AB Semiconductor quantum dots (QDs) are brightly luminescent nanoparticles that have found numerous applications in bioanalysis and bioimaging. In this review, we highlight recent developments in these areas in the context of specific methods for fluorescence spectroscopy and imaging. Following a primer on the structure, properties, and biofunctionalization of QDs, we describe Select examples of how QDs have been used in combination with steady-state or time-resolved spectroscopic techniques to develop a variety of assays, bioprobes, and biosensors that function via changes in QD photoluminescence intensity, polarization, or lifetime. Some special attention is paid to the use of Forster resonance energy transfer type methods in bioanalysis, including those based on bioluminescence and chemiluminescence. Direct chemiluminescence, electro-chemiluminescence, and charge transfer quenching are similarly discussed. We further describe the combination of QDs and flow cytometry, including traditional cellular analyses and spectrally encoded barcode-based assay technologies, before turning our attention to enhanced fluorescence techniques based on photonic crystals or plasmon coupling. Finally, we survey the use of QDs across different platforms for biological fluorescence imaging, including epilluorescence, confocal, and two. photon excitation microscopy; single particle tracking and fluorescence correlation spectroscopy; super-resolution imaging; near-field scanning optical microscopy; and fluorescence lifetime imaging microscopy. In each of the above-mentioned platforms, QDs provide the brightness needed for highly sensitive detection, the photostability needed for tracking dynamic processes, or the multiplexing capacity needed to elucidate complex systems. There is a clear synergy between advances in QD materials and spectroscopy and imaging techniques, as both must be applied in concert to achieve their full potential.
C1 [Petryayeva, Eleonora; Algar, W. Russ] Univ British Columbia, Dept Chem, Vancouver, BC V6T 1Z1, Canada.
   [Medintz, Igor L.] USN, Res Lab, Ctr Biomol Sci & Engn, Washington, DC 20375 USA.
RP Algar, WR (reprint author), Univ British Columbia, Dept Chem, 2036 Main Mall, Vancouver, BC V6T 1Z1, Canada.
EM algar@chem.ubc.ca
FU Natural Sciences and Engineering Research Council of Canada; University
   of British Columbia
FX Eleonora Petryayeva is grateful to the Natural Sciences and Engineering
   Research Council of Canada for support through a postgraduate
   fellowship. W. Russ Algar and Eleonora Petryayeva acknowledge the
   University of British Columbia for financial support of this research.
   Igor L. Medintz acknowledges the Office of Naval Research, the Naval
   Research Laboratory (NRL), the NRL Nanosciences Institute, the Defense
   Advanced Research Projects Agency, and the Defense Threat Reduction
   Agency Joint Science and Technological Office (DTRA-JSTO) Military
   Interdepartmental Purchase Requisition B112582M.
NR 299
TC 25
Z9 25
PU SOC APPLIED SPECTROSCOPY
PI FREDERICK
PA 5320 SPECTRUM DRIVE SUITE C, FREDERICK, MD 21703 USA
SN 0003-7028
EI 1943-3530
J9 APPL SPECTROSC
JI Appl. Spectrosc.
PD MAR
PY 2013
VL 67
IS 3
BP 215
EP 252
DI 10.1366/12-06948
PG 38
WC Instruments & Instrumentation; Spectroscopy
SC Instruments & Instrumentation; Spectroscopy
GA 102GR
UT WOS:000315833400001
ER

PT J
AU Wu, HW
   Mi, XW
AF Wu Hong-Wei
   Mi Xian-Wu
TI Optical absorption in asymmetric double quantum wells driven by two
   intense terahertz fields
SO CHINESE PHYSICS B
LA English
DT Article
DE optical absorption; intense terahertz field; Autler-Townes splitting
ID ELECTROABSORPTION
AB Optical absorption is investigated for asymmetric double quantum wells driven by a resonant terahertz field and a varied terahertz field, both polarized along the growth direction. Rich nonlinear dynamics of the replica peak and the Autler-Townes splitting of various dressed states are systematically studied in undoped asymmetric double quantum wells by taking account of multiple factors, such as the frequency of the varied terahertz field and the strength of the resonant terahertz field. Each electron subband splits into two dressed states when the resonant terahertz field is applied in the absence of the varied terahertz field, the optical absorption spectrum shows the first-order Autler-Townes splitting of the electron subbands. When a varied terahertz field is added into the resonant system, the replica peak and the second-order Autler-Townes splitting of the dressed states near the band edge respectively emerge when the varied terahertz field is non-resonant and resonant with these dressed states. When the strength of the resonant terahertz field is increased, the first-order Autler-Townes double peaks and the replica peak in the optical absorption spectrum shift with the shifts of the dressed states. The presented results have potential applications in electro-optical devices.
C1 [Wu Hong-Wei] Jishou Univ, Coll Phys Sci & Mech Engn, Jishou 416000, Peoples R China.
   [Mi Xian-Wu] Huaihua Univ, Dept Phys & Informat Engn, Huaihua 418008, Peoples R China.
   [Mi Xian-Wu] Chinese Acad Sci, Key Lab Terahertz Solid State Technol, Shanghai Inst Microsyst & Informat Technol, Shanghai 200050, Peoples R China.
RP Mi, XW (reprint author), Huaihua Univ, Dept Phys & Informat Engn, Huaihua 418008, Peoples R China.
EM xwmi@yahoo.com.cn
FU National Natural Science Foundation of China [10647132]; Hunan
   Provincial Education Department, China [10A100]
FX Project supported by the National Natural Science Foundation of China
   (Grant No. 10647132) and the Hunan Provincial Education Department
   Funded Project, China (Grant No. 10A100).
NR 27
TC 0
Z9 0
PU IOP PUBLISHING LTD
PI BRISTOL
PA TEMPLE CIRCUS, TEMPLE WAY, BRISTOL BS1 6BE, ENGLAND
SN 1674-1056
EI 1741-4199
J9 CHINESE PHYS B
JI Chin. Phys. B
PD MAR
PY 2013
VL 22
IS 3
AR 037104
DI 10.1088/1674-1056/22/3/037104
PG 6
WC Physics, Multidisciplinary
SC Physics
GA 107AN
UT WOS:000316187100068
ER

PT J
AU Yinnon, TA
   Elia, V
AF Yinnon, Tamar A.
   Elia, Vittorio
TI DYNAMICS IN PERTURBED VERY DILUTE AQUEOUS SOLUTIONS: THEORY AND
   EXPERIMENTAL EVIDENCE
SO INTERNATIONAL JOURNAL OF MODERN PHYSICS B
LA English
DT Article
DE Very dilute aqueous solutions; self-organization; supramolecular
   ordering; electric dipole aggregates; dissipative structures; water
   clusters; quantum electro-dynamics
ID BOSE-EINSTEIN CONDENSATE; PHYSICOCHEMICAL PROPERTIES; SUPRAMOLECULAR
   ORGANIZATION; MECHANICAL TREATMENTS; HYDROPHILIC SURFACES; AGITATED
   SOLUTIONS; PROTON RELAXATION; PHASE-TRANSITION; SILICA-LACTOSE; QED
   COHERENCE
AB Perturbed very dilute aqueous solutions are investigated by analyzing their electric conductivity (chi). Foci include titrations and quasi-periodic oscillations of chi spanning several months. The chi data reflect persistent dissipative supramolecular self-organization. This paper's successful consistent explanations of the chi measurements corroborate earlier quantum field theoretical predictions. For example: (1) Permanent polarization results from quantum electro-dynamical interactions mediated auto-ordering of water molecules and molecular aggregates which have electric dipole moments. (2) The aggregates are created by exciting very dilute aqueous solutions, generating long lasting (cold) vortices in crystalline-like-structured super-fluidic domains. These domains are only present when the concentration (C) is lower than a solute dependent transitions concentration (C-trans). Typically, C-trans is of the order of 10(-4) M or below.
C1 [Yinnon, Tamar A.] K Kalia, IL-90666 Dn Kikar Jordan, Israel.
   [Elia, Vittorio] Univ Monte SAngelo, Univ Federico II Complesso, Dept Chem, I-80126 Naples, Italy.
RP Yinnon, TA (reprint author), K Kalia, IL-90666 Dn Kikar Jordan, Israel.
EM lwcdsrc@kalia.org.il
NR 115
TC 1
Z9 1
PU WORLD SCIENTIFIC PUBL CO PTE LTD
PI SINGAPORE
PA 5 TOH TUCK LINK, SINGAPORE 596224, SINGAPORE
SN 0217-9792
J9 INT J MOD PHYS B
JI Int. J. Mod. Phys. B
PD FEB 20
PY 2013
VL 27
IS 5
AR 1350005
DI 10.1142/S0217979213500057
PG 35
WC Physics, Applied; Physics, Condensed Matter; Physics, Mathematical
SC Physics
GA 116PT
UT WOS:000316895400003
ER

PT J
AU Thoma, J
   Liang, BL
   Lewis, L
   Hegarty, SP
   Huyet, G
   Huffaker, DL
AF Thoma, Jiri
   Liang, Baolai
   Lewis, Liam
   Hegarty, Stephen P.
   Huyet, Guillaume
   Huffaker, Diana L.
TI Electro-optical and lasing properties of hybrid quantum dot/quantum well
   material system for reconfigurable photonic devices
SO APPLIED PHYSICS LETTERS
LA English
DT Article
ID DOT LASER; FEMTOSECOND PULSES; TEMPERATURE; MODULATORS; DYNAMICS
AB We characterize the electro-optical and lasing properties of a hybrid material consisting of multiple InAs quantum dot (QD) layers together with an InGaAs quantum well (QW) grown on a GaAs substrate. Over 40 nm Stark shift of the InGaAs QW leading to 9 dB extinction ratio was demonstrated. Lasing operation at the QD first excited state transition of 1070 nm was achieved and together with < 10 ps absorption recovery the system shows promise for high-speed mode-locked lasers and electro-modulated lasers. (C) 2013 American Institute of Physics. [http://dx.doi.org/10.1063/1.4791565]
C1 [Thoma, Jiri; Lewis, Liam; Huyet, Guillaume] Cork Inst Technol, Ctr Adv Photon & Proc Anal, Cork, Ireland.
   [Thoma, Jiri; Hegarty, Stephen P.; Huyet, Guillaume] UCC, Tyndall Natl Inst, Cork, Ireland.
   [Liang, Baolai; Huffaker, Diana L.] Univ Calif Los Angeles, Calif NanoSyst Inst, Los Angeles, CA 90095 USA.
   [Liang, Baolai; Huffaker, Diana L.] Univ Calif Los Angeles, Dept Elect Engn, Los Angeles, CA 90095 USA.
RP Thoma, J (reprint author), Cork Inst Technol, Ctr Adv Photon & Proc Anal, Cork, Ireland.
FU Science Foundation Ireland (SFI) Strategic Research Cluster, PiFAS
   [07/SRC/I1173]; United States Department of Defense [NSSEFF
   N00244-09-1-0091]
FX This work was supported by the Science Foundation Ireland (SFI)
   Strategic Research Cluster, PiFAS, under Contract No. 07/SRC/I1173. The
   authors also gratefully acknowledge the financial support of United
   States Department of Defense (Grant No. NSSEFF N00244-09-1-0091).
NR 27
TC 0
Z9 0
PU AMER INST PHYSICS
PI MELVILLE
PA CIRCULATION & FULFILLMENT DIV, 2 HUNTINGTON QUADRANGLE, STE 1 N O 1,
   MELVILLE, NY 11747-4501 USA
SN 0003-6951
J9 APPL PHYS LETT
JI Appl. Phys. Lett.
PD FEB 4
PY 2013
VL 102
IS 5
AR 053110
DI 10.1063/1.4791565
PG 4
WC Physics, Applied
SC Physics
GA 087OC
UT WOS:000314770300085
ER

PT J
AU Abedi, K
   Taleb, H
AF Abedi, K.
   Taleb, H.
TI Sub-Nanosecond Phase Recovery in Quantum-Dot Semiconductor Optical
   Amplifiers
SO ACTA PHYSICA POLONICA A
LA English
DT Article; Proceedings Paper
CT 2nd International Congress on Advances in Applied Physics and Materials
   Science (APMAS)
CY APR 26-29, 2012
CL Antalya, TURKEY
SP Gebze Inst Technol, Izmir Katip Celebi Univ, Istanbul Kultur Univ, Doga Nanobiotech Inc, Terra Lab, Inc, LOT Oriel Grp Europe, Redoks Inc, Edinburgh Instruments, Anamed & Analitik Grp, NanoMagnet Instruments Ltd, Maney Publishing
ID GAIN SATURATION; MODULATION; MODEL
AB In this paper, optimal design of a pumping scheme for achieving the best gain and phase response in quntum-dot semiconductor optical amplifiers is investigated. For the first time, the dynamic response of the quntum-dot semiconductor optical amplifier is evaluated under three different pumping schemes, known as optical pumping, electrical pumping, and electro-optical pumping. Simulation results show that the shortest gain recovery time in quntum-dot semiconductor optical amplifiers can be achieved under the electrical pumping scheme. However, under the optical pumping and electro-optical pumping schemes, the quntum-dot semiconductor optical amplifier represents a shorter phase recovery compared to the electrical pumping scheme. We found that a sub-nanosecond phase recovery in the quntum-dot semiconductor optical amplifier can be achieved under the OP and electro-optical pumping schemes, which can never be achieved under the electrical pumping, because of the slow carrier dynamics of the carrier reservoir. Also, it was found that the gain recovery process in an optically pumped quntum-dot semiconductor optical amplifier can be significantly accelerated at cryogenic temperatures. This result demonstrates the superiorities of the optical pumping scheme over the electrical pumping and electro-optical pumping schemes at low temperatures, where both the gain and phase recovery times of an optically pumped quantum-dot semiconductor optical amplifier are drastically decreased. DOI: 10.12693/APhysPolA.123.407
C1 [Abedi, K.; Taleb, H.] Shahid Beheshti Univ, Dept Elect Engn, Fac Elect & Comp Engn, Tehran, Iran.
RP Abedi, K (reprint author), Shahid Beheshti Univ, Dept Elect Engn, Fac Elect & Comp Engn, GC 18993443332, Tehran, Iran.
EM k_abedi@sbu.ac.ir
NR 15
TC 0
Z9 0
PU POLISH ACAD SCIENCES INST PHYSICS
PI WARSAW
PA AL LOTNIKOW 32-46, PL-02-668 WARSAW, POLAND
SN 0587-4246
J9 ACTA PHYS POL A
JI Acta Phys. Pol. A
PD FEB
PY 2013
VL 123
IS 2
BP 407
EP 410
PG 4
WC Physics, Multidisciplinary
SC Physics
GA 125LP
UT WOS:000317541600085
ER

PT J
AU Wu, HW
   Mi, XW
   Huang, YG
   Song, KH
AF Wu Hong-wei
   Mi Xian-wu
   Huang Yong-gang
   Song Ke-hui
TI Autler-Townes splitting and quantum confined Stark effect of sideband
   peak in asymmetric double quantum wells
SO JOURNAL OF APPLIED PHYSICS
LA English
DT Article
ID INTENSE TERAHERTZ RADIATION; OPTICAL-ABSORPTION; FIELDS;
   ELECTROABSORPTION; SEMICONDUCTORS; DRIVEN
AB Optical absorption is investigated by self-consistent density matrix approach in asymmetric double quantum wells driven by an intense terahertz field and a direct current electric field polarized along the growth direction. Rich nonlinear dynamic behaviors of sideband absorption peaks are systematically studied in undoped asymmetric double quantum wells. When only in presence of a resonant terahertz field, the Autler-Townes splitting of the sideband peaks becomes pronounced with increasing the strength of the terahertz field. Quantum confined Stark effect of sideband peaks is discussed when an invariant terahertz field and a direct current electric field are simultaneously applied to the quantum well. It is shown that the sideband peaks of the 1s main absorption peak undergo a red-shift and the sideband peaks of the 2s main absorption peak undergo a blue-shift with increasing intensity of the direct current electric field. The presented results have potential applications in electro-optical devices. (C) 2013 American Institute of Physics. [http://dx.doi.org/10.1063/1.4788796]
C1 [Wu Hong-wei; Huang Yong-gang] Jishou Univ, Coll Phys Sci & Mech Engn, Jishou 416000, Peoples R China.
   [Mi Xian-wu; Song Ke-hui] Huaihua Univ, Dept Phys & Informat Engn, Huaihua 418008, Peoples R China.
   [Mi Xian-wu] Chinese Acad Sci, Key Lab Terahertz Solid State Technol, Shanghai Inst Microsyst & Informat Technol, Shanghai 200050, Peoples R China.
RP Mi, XW (reprint author), Huaihua Univ, Dept Phys & Informat Engn, Huaihua 418008, Peoples R China.
EM xwmi@yahoo.com.cn
FU National Science Foundation of China [11174100]; Scientific Research
   Fund of Hunan Provincial Education Department [10A100]; Key Project of
   Hunan Provincial Natural Science Foundation [11JJ2003]
FX The project supported by the National Science Foundation of China (No.
   11174100), the Scientific Research Fund of Hunan Provincial Education
   Department (No. 10A100) and Key Project of Hunan Provincial Natural
   Science Foundation (No. 11JJ2003).
NR 27
TC 0
Z9 0
PU AMER INST PHYSICS
PI MELVILLE
PA CIRCULATION & FULFILLMENT DIV, 2 HUNTINGTON QUADRANGLE, STE 1 N O 1,
   MELVILLE, NY 11747-4501 USA
SN 0021-8979
J9 J APPL PHYS
JI J. Appl. Phys.
PD JAN 28
PY 2013
VL 113
IS 4
AR 043105
DI 10.1063/1.4788796
PG 7
WC Physics, Applied
SC Physics
GA 086XZ
UT WOS:000314724500006
ER

PT J
AU Femoni, C
   Muzzioli, S
   Palazzi, A
   Stagni, S
   Zacchini, S
   Monti, F
   Accorsi, G
   Bolognesi, M
   Armaroli, N
   Massi, M
   Valenti, G
   Marcaccio, M
AF Femoni, Cristina
   Muzzioli, Sara
   Palazzi, Antonio
   Stagni, Stefano
   Zacchini, Stefano
   Monti, Filippo
   Accorsi, Gianluca
   Bolognesi, Margherita
   Armaroli, Nicola
   Massi, Massimiliano
   Valenti, Giovanni
   Marcaccio, Massimo
TI New tetrazole-based Cu(I) homo- and heteroleptic complexes with various
   P boolean AND P ligands: synthesis, characterization, redox and
   photophysical properties
SO DALTON TRANSACTIONS
LA English
DT Article
ID EMITTING ELECTROCHEMICAL-CELLS; CU-I COMPLEXES; TIME-RESOLVED
   DIFFRACTION; EXCITED-STATE STRUCTURE; COPPER(I) COMPLEXES; BITE ANGLE;
   RUTHENIUM(II) COMPLEXES; CATALYZED HYDROFORMYLATION; ELECTROLUMINESCENT
   DEVICES; PHENANTHROLINE COMPLEX
AB Four Cu(I) complexes with general formulas [Cu((NN)-N-boolean AND)(2)][BF4] and [((PP)-P-boolean AND) Cu((NN)-N-boolean AND)][BF4] were prepared, where (NN)-N-boolean AND stands for 2-(2-tert-butyl-2H-tetrazol-5-yl)pyridine and (PP)-P-boolean AND is a chelating diphosphine, namely bis-(diphenylphosphino) methane (dppm), bis-(diphenylphosphino) ethane (dppe) or bis[2-(diphenylphosphino) phenyl] ether (POP). In an acetonitrile medium, the Electro-Spray Ionization Mass Spectrometry (ESI-MS) determination provided the preliminary evidence for the occurrence of the dppm-containing complex as a mixture of a cationic mononuclear [Cu((NN)-N-boolean AND)(dppm)](+) species and a bis-cationic dinuclear [Cu-2((NN)-N-boolean AND)(2)(dppm)(2)](2+)-type compound. Definitive evidence of peculiar structural features came from X-ray crystallography, which showed both the dppm-and, unexpectedly, the dppe-based heteroleptic compounds to crystallize as diphosphine-bridged Cu(I) dimers, unlike [Cu((NN)-N-boolean AND) 2](+) and [(POP) Cu( (NN)-N-boolean AND)]+ which are mononuclear species. In solutions of non-coordinating solvents, P-31 NMR studies at variable temperatures and dilution titrations confirmed that the dppm-based complex undergoes a monomer-dimer dynamic equilibrium, while the dppe-containing complex occurs as the bis-cationic dinuclear species, [Cu-2((NN)-N-boolean AND)(2)(dppe)(2)](2+), within a concentration range comprised between 10(-2) and 10(-4) M. Differences among heteroleptic complexes might be related to the smaller natural bite angle displayed by dppm and dppe phosphine ligands (72 and 85, respectively), with respect to that reported for POP (102). The electrochemical features of the new species have been investigated by cyclic voltammetry. Despite the irreversible and complicated redox behaviour, which is typical for copper complexes, the reductions have been attributed to the tetrazole ligand whereas the oxidations are characterized as Cu(I/II) processes with a substantial contribution from the (PP)-P-boolean AND-based ligands in the case of the heteroleptic species. All the four complexes are weakly or not luminescent in CH2Cl2 solution, but heteroleptic complexes are bright green luminophores in a solid matrix, with quantum yields as high as 45% (dppm complex) even at room temperature. This makes them potential candidates as cheap emitting materials for electroluminescent devices.
C1 [Femoni, Cristina; Muzzioli, Sara; Palazzi, Antonio; Stagni, Stefano; Zacchini, Stefano] Univ Bologna, Dipartimento Chim Fis & Inorgan, I-40136 Bologna, Italy.
   [Monti, Filippo; Accorsi, Gianluca; Bolognesi, Margherita; Armaroli, Nicola] CNR, ISOF, I-40129 Bologna, Italy.
   [Massi, Massimiliano] Curtin Univ Technol, Dept Chem, Perth, WA 6845, Australia.
   [Valenti, Giovanni; Marcaccio, Massimo] Univ Bologna, Dipartimento Chim G Ciamician, I-40126 Bologna, Italy.
RP Stagni, S (reprint author), Univ Bologna, Dipartimento Chim Fis & Inorgan, Viale Risorgimento 4, I-40136 Bologna, Italy.
EM stefano.stagni@unibo.it; nicola.armaroli@cnr.it
RI Stagni, Stefano/J-4969-2012; Armaroli, Nicola/B-9094-2009; Massi,
   Massimiliano/G-1709-2011; Accorsi, Gianluca/D-6914-2012; Monti,
   Filippo/D-2194-2012; muzzioli, sara/F-3059-2013; Accorsi,
   Gianluca/B-8496-2009
OI Monti, Filippo/0000-0002-9806-1957; 
FU MIUR; CNR [PM.P04.010]
FX This work was supported by MIUR (PRIN 2008) and the CNR (PM.P04.010,
   MACOL).
NR 71
TC 11
Z9 11
PU ROYAL SOC CHEMISTRY
PI CAMBRIDGE
PA THOMAS GRAHAM HOUSE, SCIENCE PARK, MILTON RD, CAMBRIDGE CB4 0WF, CAMBS,
   ENGLAND
SN 1477-9226
J9 DALTON T
JI Dalton Trans.
PY 2013
VL 42
IS 4
BP 997
EP 1010
DI 10.1039/c2dt32056h
PG 14
WC Chemistry, Inorganic & Nuclear
SC Chemistry
GA 058UE
UT WOS:000312659200024
ER

PT J
AU Steinberger, J
AF Steinberger, J.
TI The history of neutrinos, 1930-1985. What have we learned about
   neutrinos? What have we learned using neutrinos?
SO ANNALS OF PHYSICS
LA English
DT Article
DE Neutrino; Structure function; Neutrino families
ID HIGH-ENERGY NEUTRINOS; SCATTERING; ANTINEUTRINOS; ELECTRON; MESON; IRON;
   NUCLEON; DECAYS; MUON
AB An attempt to remember some of the main events which highlight the evolution of our knowledge of the neutrinos and their properties, the "families" of particles, a few of the very interesting persons who contributed to this progress, as well as the contribution of neutrino beam experiments to the validation of the electro-weak and quantum-chromo-dynamic theories, and the structure of the nucleon. (C) 2012 Elsevier Inc. All rights reserved.
C1 CERN, Kyoto, Japan.
RP Steinberger, J (reprint author), CERN, Kyoto, Japan.
EM jack.steinberger@cern.ch
NR 33
TC 0
Z9 0
PU ACADEMIC PRESS INC ELSEVIER SCIENCE
PI SAN DIEGO
PA 525 B ST, STE 1900, SAN DIEGO, CA 92101-4495 USA
SN 0003-4916
J9 ANN PHYS-NEW YORK
JI Ann. Phys.
PD DEC
PY 2012
VL 327
IS 12
BP 3182
EP 3205
DI 10.1016/j.aop.2012.07.012
PG 24
WC Physics, Multidisciplinary
SC Physics
GA 044XL
UT WOS:000311658400014
ER

PT J
AU Mirzaei, J
   Reznikov, M
   Hegmann, T
AF Mirzaei, Javad
   Reznikov, Mitya
   Hegmann, Torsten
TI Quantum dots as liquid crystal dopants
SO JOURNAL OF MATERIALS CHEMISTRY
LA English
DT Article
ID REVERSE MICROEMULSION METHOD; CADMIUM SELENIDE NANOCRYSTALS; SIZED CDSE
   NANOCRYSTALS; SEMICONDUCTOR NANOCRYSTALS; SOLAR-CELLS;
   OPTICAL-PROPERTIES; PHOTOLUMINESCENCE INTENSITY; BIOLOGICAL
   APPLICATIONS; TEMPLATED SYNTHESIS; DYNAMIC PROPERTIES
AB Liquid crystal nanoscience, a field exploring the mutually beneficial combination of the unique properties of nanoscale materials and fluid, yet ordered liquid crystalline phases, is increasingly focusing on semiconductor quantum dots. In one major research thrust, the anisotropic properties of the liquid crystal host are sought to facilitate the assembly of quantum dots into arrays, in another, both size-and shape-dependent optical and electronic properties of quantum dots are used to manipulate optical, electro-optical and alignment properties of liquid crystalline materials. This feature article reviews recent accomplishments and new insights in this fascinating area of soft matter nanocomposites including work from our laboratory on a series of CdSe and CdTe quantum dots as additives in nematic liquid crystal hosts.
C1 [Mirzaei, Javad; Hegmann, Torsten] Univ Manitoba, Dept Chem, Winnipeg, MB R3T 2N2, Canada.
   [Reznikov, Mitya; Hegmann, Torsten] Kent State Univ, Chem Phys Interdisciplinary Program, Kent, OH 44242 USA.
   [Hegmann, Torsten] Univ Manitoba, Dept Pharmacol & Therapeut, Winnipeg, MB R3T 2N2, Canada.
   [Hegmann, Torsten] Kent State Univ, Dept Chem & Biochem, Kent, OH 44242 USA.
RP Hegmann, T (reprint author), Univ Manitoba, Dept Chem, Winnipeg, MB R3T 2N2, Canada.
EM thegmann@kent.edu
FU Natural Science and Engineering Research Council (NSERC) of Canada;
   Canada Foundation for Innovation (CFI); Manitoba Research and Innovation
   Fund (MRIF); University of Manitoba's Technology Transfer Office
   (NSERC/CIHR Intellectual Property Mobilization Grants); Kent State
   University; Government of Ohio
FX The authors would like to thank the Natural Science and Engineering
   Research Council (NSERC) of Canada, the Canada Foundation for Innovation
   (CFI), the Manitoba Research and Innovation Fund (MRIF), and the
   University of Manitoba's Technology Transfer Office (NSERC/CIHR
   Intellectual Property Mobilization Grants) for financial support of part
   of the work by the authors summarized in this review. TH also
   acknowledges financial support from Kent State University and the
   Government of Ohio's Third Frontier Program for Ohio Research Scholars.
NR 140
TC 16
Z9 16
PU ROYAL SOC CHEMISTRY
PI CAMBRIDGE
PA THOMAS GRAHAM HOUSE, SCIENCE PARK, MILTON RD, CAMBRIDGE CB4 0WF, CAMBS,
   ENGLAND
SN 0959-9428
J9 J MATER CHEM
JI J. Mater. Chem.
PD NOV 14
PY 2012
VL 22
IS 42
BP 22350
EP 22365
DI 10.1039/c2jm33274d
PG 16
WC Chemistry, Physical; Materials Science, Multidisciplinary
SC Chemistry; Materials Science
GA 032LW
UT WOS:000310721300003
ER

PT J
AU Spicka, V
   Nieuwenhuizen, TM
   Keefe, PD
AF Spicka, V.
   Nieuwenhuizen, Th M.
   Keefe, P. D.
TI Physics at the FQMT'11 conference
SO PHYSICA SCRIPTA
LA English
DT Article
ID TIME QUANTUM DYNAMICS; RENORMALIZATION-GROUP APPROACH; BROWNIAN MOTORS;
   MESOSCOPIC SYSTEMS; NOBEL LECTURE; 2ND LAW; INFORMATION-THEORY;
   MOLECULAR MOTORS; GREENS-FUNCTIONS; NANOELECTROMECHANICAL SYSTEMS
AB This paper deals with the recent state of the art of the following topics presented at the FQMT'11 conference: foundations of quantum physics, quantum measurement; nonequilibrium quantum statistical physics; quantum thermodynamics; quantum measurement, entanglement and coherence; dissipation, dephasing, noise, and decoherence; quantum optics; macroscopic quantum behavior; e.g. cold atoms; Bose-Einstein condensates; physics of quantum computing and quantum information; mesoscopic, nano-electro-mechanical systems and nano-optical systems; spin systems and their dynamics; biological systems and molecular motors; and cosmology, gravitation and astrophysics. The lectures and discussions at the FQMT'11 conference, as well as the contributions to the related topical issue, reveal important themes for future development. The recent literature is included.
C1 [Spicka, V.] Acad Sci Czech Republic, Inst Phys, Prague 18221 8, Czech Republic.
   [Nieuwenhuizen, Th M.] Univ Amsterdam, Inst Theoret Phys, NL-1090 GL Amsterdam, Netherlands.
   [Keefe, P. D.] Univ Detroit Mercy, Eastpointe, MI 48021 USA.
RP Spicka, V (reprint author), Acad Sci Czech Republic, Inst Phys, Na Slovance 2, Prague 18221 8, Czech Republic.
EM spicka@fzu.cz; T.M.Nieuwenhuizen@uva.nl; PDK@ix.netcom.com
RI Nieuwenhuizen, Theodorus Maria/G-8953-2012; Spicka, Vaclav/H-2984-2014
OI Nieuwenhuizen, Theodorus Maria/0000-0002-2942-7986; 
FU Czech Science Foundation [P204/12/0897]
FX This research was partially supported by the Czech Science Foundation
   within the grant project P204/12/0897.
NR 574
TC 1
Z9 1
PU IOP PUBLISHING LTD
PI BRISTOL
PA TEMPLE CIRCUS, TEMPLE WAY, BRISTOL BS1 6BE, ENGLAND
SN 0031-8949
EI 1402-4896
J9 PHYS SCRIPTA
JI Phys. Scr.
PD NOV
PY 2012
VL T151
AR 014001
DI 10.1088/0031-8949/2012/T151/014001
PG 16
WC Physics, Multidisciplinary
SC Physics
GA 049DH
UT WOS:000311961700002
ER

PT J
AU Konstantinidis, AC
   Szafraniec, MB
   Speller, RD
   Olivo, A
AF Konstantinidis, Anastasios C.
   Szafraniec, Magdalena B.
   Speller, Robert D.
   Olivo, Alessandro
TI The Dexela 2923 CMOS X-ray detector: A flat panel detector based on CMOS
   active pixel sensors for medical imaging applications
SO NUCLEAR INSTRUMENTS & METHODS IN PHYSICS RESEARCH SECTION A-ACCELERATORS
   SPECTROMETERS DETECTORS AND ASSOCIATED EQUIPMENT
LA English
DT Article
DE CMOS APS; Digital X-ray detector; Mammography; Radiography; DQE
ID DIGITAL RADIOGRAPHIC SYSTEM; QUANTUM EFFICIENCY;
   PHYSICAL-CHARACTERISTICS; MAMMOGRAPHY SYSTEMS; NOISE PERFORMANCE; DEVICE
   CAMERA; MATRIX; SCINTILLATORS; RADIOLOGY; SELENIUM
AB Complementary metal-oxide-semiconductors (CMOS) active pixel sensors (APS) have been introduced recently in many scientific applications. This work reports on the performance (in terms of signal and noise transfer) of an X-ray detector that uses a novel CMOS APS which was developed for medical X-ray imaging applications. For a full evaluation of the detector's performance, electro-optical and X-ray characterizations were carried out. The former included measuring read noise, full well capacity and dynamic range. The latter, which included measuring X-ray sensitivity, presampling modulation transfer function (pMTF), noise power spectrum (NPS) and the resulting detective quantum efficiency (DQE), was assessed under three beam qualities (28 kV, 50 kV (RQA3) and 70 kV (RQA5) using W/AI) all in accordance with the IEC standard. The detector features an in-pixel option for switching the full well capacity between two distinct modes, high full well (HFW) and low full well (LFW). Two structured Csl:Tl scintillators of different thickness (a "thin" one for high resolution and a thicker one for high light efficiency) were optically coupled to the sensor array to optimize the performance of the system for different medical applications. The electro-optical performance evaluation of the sensor results in relatively high read noise (similar to 360 e(-)), high full well capacity (similar to 1.5 x 10(6) e(-)) and wide dynamic range (similar to 73 dB) under HFW mode operation. When the LFW mode is used, the read noise is lower (similar to 165) at the expense of a reduced full well capacity (similar to 0.5 x 10(6) e(-)) and dynamic range (similar to 69 dB). The maximum DQE values at low frequencies (i.e. 0.5 Ip/mm) are high for both HFW (0.69 for 28 kV, 0.71 for 50 kV and 0.75 for 70 kV) and LFW (0.69 for 28 kV and 0.7 for 50 kV) modes. The X-ray performance of the studied detector compares well to that of other mammography and general radiography systems, obtained under similar experimental conditions. This demonstrates the suitability of the detector for both mammography and general radiography, with the use of appropriate scintillators. The high DQE values obtained under low mammographic exposures (up to 0.65 for 22.3 mu Gy) matches the demand for high detectability in imaging of the dense breast. (C) 2012 Elsevier B.V. All rights reserved.
C1 [Konstantinidis, Anastasios C.; Szafraniec, Magdalena B.; Speller, Robert D.; Olivo, Alessandro] UCL, Dept Med Phys & Bioengn, London WC1E 6BT, England.
RP Konstantinidis, AC (reprint author), UCL, Dept Med Phys & Bioengn, Malet Pl Engn Bldg,Gower St, London WC1E 6BT, England.
EM a.konstantinidis@medphys.ucl.ac.uk
FU Greek State Scholarships Foundation; EPSRC-GB; UK Engineering and
   Physical Sciences Research Council [EP/G004250/1, EP/I021884/1]; Dexela
   Limited (a PerkinElmer company)
FX A.C. Konstantinidis was supported by the Greek State Scholarships
   Foundation (IKY). M.B. Szafraniec is partially funded by an EPSRC-GB
   doctoral training allowance. A. Olivo is supported by the UK Engineering
   and Physical Sciences Research Council (Grants EP/G004250/1 and
   EP/I021884/1). The detector was supported by Dexela Limited (a
   PerkinElmer company).
NR 64
TC 5
Z9 6
PU ELSEVIER SCIENCE BV
PI AMSTERDAM
PA PO BOX 211, 1000 AE AMSTERDAM, NETHERLANDS
SN 0168-9002
J9 NUCL INSTRUM METH A
JI Nucl. Instrum. Methods Phys. Res. Sect. A-Accel. Spectrom. Dect. Assoc.
   Equip.
PD OCT 11
PY 2012
VL 689
BP 12
EP 21
DI 10.1016/j.nima.2012.06.024
PG 10
WC Instruments & Instrumentation; Nuclear Science & Technology; Physics,
   Particles & Fields; Spectroscopy
SC Instruments & Instrumentation; Nuclear Science & Technology; Physics;
   Spectroscopy
GA 992RN
UT WOS:000307797500003
ER

PT J
AU Bablich, A
   Boehm, M
AF Bablich, A.
   Boehm, M.
TI NUV/VIS sensitive multicolor thin film detector based on
   a-SiC:H/a-Si:H/mu c-SiGeC:H alloys with an in-situ structured
   transparent conductive oxide front contact without etching
SO THIN SOLID FILMS
LA English
DT Article
DE Amorphous silicon; Photonic device; Reflectance measurement; Color
   detection; Photovoltaics; Imaging; Chemical analysis
AB An innovative family of hydrogenated amorphous silicon (a-Si: H) multicolor p-i-n photo sensors, sensitive in the VIS and the near UV spectrum, is presented. Typical values of the quantum efficiency at 350 nm and 580 nm are 5.4% and 54.7%, respectively, with -0.4 V and -12 V bias. Electro-optical studies were performed to explore the effect of combining linearly graded a-SiGe:H/mu c-SiGeC:H layers with linearly graded a-SiC:H-layers. The devices presented additionally contain a buried a-Si: H region. Low-reflective aluminum doped zinc oxide (ZnO:Al) back contacts improve the spectral color separation. mu tau-products and absorption coefficients of graded absorbers were determined. Discrete absorbers were substituted by a linear graded a-SiC: H absorption zone in the top structure, an interior a-Si: H region and a graded a-SiGe:H/a-SiC:H alloy combination. In this paper we demonstrate a reduction of interference fringes and operation at low bias voltages, combined with a highly precise adjustment of the spectral sensitivity, even in the near UV-spectrum. The device dynamic range exceeds 50 dB at 1000 lx white-light illumination. As the deposited upper layers adopt the roughness of mu c-SiGeC:H clusters in the rear absorber, we present an in-situ structured front contact without etching ZnO:Al. (C) 2012 Elsevier B.V. All rights reserved.
C1 [Bablich, A.; Boehm, M.] Univ Siegen, Inst Microsyst Technol, Dept Elect & Comp Engn, D-57076 Siegen, Germany.
RP Bablich, A (reprint author), Univ Siegen, Inst Microsyst Technol, Dept Elect & Comp Engn, Hoelderlinstr 3, D-57076 Siegen, Germany.
EM andreas.bablich@uni-siegen.de; m.boehm@t-online.de
NR 18
TC 2
Z9 2
PU ELSEVIER SCIENCE SA
PI LAUSANNE
PA PO BOX 564, 1001 LAUSANNE, SWITZERLAND
SN 0040-6090
J9 THIN SOLID FILMS
JI Thin Solid Films
PD OCT 1
PY 2012
VL 520
IS 24
BP 7189
EP 7194
DI 10.1016/j.tsf.2012.07.045
PG 6
WC Materials Science, Multidisciplinary; Materials Science, Coatings &
   Films; Physics, Applied; Physics, Condensed Matter
SC Materials Science; Physics
GA 004OT
UT WOS:000308691700027
ER

PT J
AU Ryckman, JD
   Weiss, SM
AF Ryckman, Judson D.
   Weiss, S. M.
TI Low mode volume slotted photonic crystal single nanobeam cavity
SO APPLIED PHYSICS LETTERS
LA English
DT Article
ID OPTOMECHANICAL CAVITY; WAVE-GUIDES; DESIGN; RESONATORS; MICROCAVITIES;
   NANOCAVITY; DEFECT; SCALE; SLAB; GAP
AB We present and experimentally demonstrate a slotted photonic crystal single nanobeam cavity in silicon. The slot geometry is exploited to achieve ultra-small effective mode volumes, similar to 0.025(lambda/n)(3), more than an order of magnitude smaller than traditional nanobeam cavities. A continuous slot and a tapered photonic crystal design are implemented to achieve experimental quality factors near 10(4). This device structure offers a unique platform for achieving enhanced light-matter interactions and could be used to benefit a variety of applications including non-linear optics, cavity quantum electro-dynamics, sensing, optical modulation, and nano-optomechanics. (C) 2012 American Institute of Physics. [http://dx.doi.org/10.1063/1.4742749]
C1 [Ryckman, Judson D.; Weiss, S. M.] Vanderbilt Univ, Dept Elect Engn & Comp Sci, Nashville, TN 37235 USA.
RP Ryckman, JD (reprint author), Vanderbilt Univ, Dept Elect Engn & Comp Sci, 221 Kirkland Hall, Nashville, TN 37235 USA.
RI Weiss, Sharon/B-4806-2012
FU Air Force Office of Scientific Research [FA9550-10-1-0366]; ARO DURIP
   [W911-NF-10-1-0319]; Oak Ridge National Laboratory by the Division of
   Scientific User Facilities, U.S. Department of Energy; NSF
FX This work was supported in part by the Air Force Office of Scientific
   Research under Grant No. FA9550-10-1-0366. The authors further
   acknowledge support from ARO DURIP equipment grant W911-NF-10-1-0319.
   Portions of this work were performed at the Vanderbilt Institute of
   Nanoscale Science and Engineering, using facilities renovated under NSF
   ARI-R2 DMR-0963361, and the Center for Nanophase Materials Sciences,
   which is sponsored at Oak Ridge National Laboratory by the Division of
   Scientific User Facilities, U.S. Department of Energy. J.D.R.
   acknowledges support from a NSF Graduate Research Fellowship.
NR 41
TC 6
Z9 6
PU AMER INST PHYSICS
PI MELVILLE
PA CIRCULATION & FULFILLMENT DIV, 2 HUNTINGTON QUADRANGLE, STE 1 N O 1,
   MELVILLE, NY 11747-4501 USA
SN 0003-6951
J9 APPL PHYS LETT
JI Appl. Phys. Lett.
PD AUG 13
PY 2012
VL 101
IS 7
AR 071104
DI 10.1063/1.4742749
PG 4
WC Physics, Applied
SC Physics
GA 998TK
UT WOS:000308263100004
ER

PT J
AU Cea, P
AF Cea, Paolo
TI THE QUANTUM HALL EFFECT IN GRAPHENE
SO MODERN PHYSICS LETTERS B
LA English
DT Article
DE Quantum Hall effect; graphene; planar QED
ID SYMMETRY-BREAKING; BERRYS PHASE; CARBON
AB We investigate the quantum Hall effect in graphene. We argue that in graphene in presence of an external magnetic field there is dynamical generation of mass by a rearrangement of the Dirac sea. We show that the mechanism breaks the lattice valley degeneracy only for the n = 0 Landau levels and leads to the new observed nu = +/- 1 quantum Hall plateaus. We suggest that our result can be tested by means of numerical simulations of planar Quantum Electro Dynamics with dynamical fermions in an external magnetic fields on the lattice.
C1 [Cea, Paolo] Univ Bari, Dipartmento Fis, I-70126 Bari, Italy.
   [Cea, Paolo] Ist Nazl Fis Nucl, Sez Bari, I-70126 Bari, Italy.
RP Cea, P (reprint author), Univ Bari, Dipartmento Fis, Via Amendola 173, I-70126 Bari, Italy.
EM Paolo.Cea@ba.infn.it
NR 23
TC 2
Z9 2
PU WORLD SCIENTIFIC PUBL CO PTE LTD
PI SINGAPORE
PA 5 TOH TUCK LINK, SINGAPORE 596224, SINGAPORE
SN 0217-9849
J9 MOD PHYS LETT B
JI Mod. Phys. Lett. B
PD MAY 30
PY 2012
VL 26
IS 13
AR 1250084
DI 10.1142/S0217984912500844
PG 7
WC Physics, Applied; Physics, Condensed Matter; Physics, Mathematical
SC Physics
GA 931GP
UT WOS:000303204700007
ER

PT J
AU Bahari, A
   Moghadam, ZS
AF Bahari, A.
   Moghadam, Z. Soltani
TI QUADRATIC ELECTRO-OPTIC EFFECTS IN ZnS/CdSe/ZnS CYLINDRICAL NANOSHELLS
SO INTERNATIONAL JOURNAL OF MODERN PHYSICS B
LA English
DT Article
DE Nanoparticle; optical susceptibility; nonlinear effects
ID DOT QUANTUM-WELL; OPTICAL NONLINEARITIES; RAMAN-SCATTERING; CONFINEMENT;
   DYNAMICS; LAYER; FIELD
AB The third-order nonlinearity susceptibility is obtained as a function of wavelength for ZnS/CdSe/ZnS structure. Numerical calculations show that the nonlinear susceptibility of this structure depends on parameters such as structure size, relaxation time and pump photon energy. The intensity and position of third-order nonlinear susceptibility peaks depend on shell thicknesses; smaller thicknesses have peak susceptibility at shorter wavelength.
C1 [Bahari, A.; Moghadam, Z. Soltani] Lorestan Univ, Dept Phys, Lorestan, Iran.
RP Bahari, A (reprint author), Lorestan Univ, Dept Phys, Lorestan, Iran.
EM bahari.a@lu.ac.ir
NR 29
TC 2
Z9 2
PU WORLD SCIENTIFIC PUBL CO PTE LTD
PI SINGAPORE
PA 5 TOH TUCK LINK, SINGAPORE 596224, SINGAPORE
SN 0217-9792
J9 INT J MOD PHYS B
JI Int. J. Mod. Phys. B
PD APR 30
PY 2012
VL 26
IS 11
AR 1250074
DI 10.1142/S0217979212500749
PG 11
WC Physics, Applied; Physics, Condensed Matter; Physics, Mathematical
SC Physics
GA 927TI
UT WOS:000302932600005
ER

PT J
AU John, S
   Joseph, A
AF John, Sam
   Joseph, Abraham
TI Electro analytical, surface morphological and theoretical studies on the
   corrosion inhibition behavior of different 1,2,4-triazole precursors on
   mild steel in 1 M hydrochloric acid
SO MATERIALS CHEMISTRY AND PHYSICS
LA English
DT Article
DE Mild Steel; Acid solutions; EIS; Polarization; Acid inhibition
ID MOLECULAR-DYNAMICS; COPPER CORROSION; SCHIFF-BASES; DERIVATIVES;
   ELECTRODEPOSITION; ADSORPTION; MEDIA; ELECTRODISSOLUTION; POLARIZATION;
   EFFICIENCY
AB The interaction and corrosion properties of three different 1,2,4-triazole precursors on mild steel in 1 M hydrochloric acid have become studied by polarization, EIS, Adsorption, Surface studies and computational calculations at 300 K. Polarization studies showed that these molecules act as mixed type inhibitors. As the electron density around the inhibitor molecule increases through substitution, the inhibition efficiency also increases. Quantum chemical approach used to calculate electronic properties of the molecule to ascertain the relation between inhibitive effect and molecular structure. Electrochemical and theoretical studies agree fairly well. The results showed that DBATD is a better inhibitor than BATD and ATD. (C) 2012 Elsevier B.V. All rights reserved.
C1 [John, Sam; Joseph, Abraham] Univ Calicut, Dept Chem, Calicut, Kerala, India.
RP Joseph, A (reprint author), Univ Calicut, Dept Chem, Calicut, Kerala, India.
EM drabrahamj@gmail.com
FU Kerala State Council for Science Technology and Environment (KSCSTE)
   [018/SRSPS/2006/CSTE]; CSIR New Delhi
FX The authors are very much grateful to Kerala State Council for Science
   Technology and Environment (KSCSTE) for financial support in the form of
   a major research project 018/SRSPS/2006/CSTE. One of the authors (SJ) is
   also grateful to CSIR New Delhi for providing research fellowship.
NR 42
TC 10
Z9 10
PU ELSEVIER SCIENCE SA
PI LAUSANNE
PA PO BOX 564, 1001 LAUSANNE, SWITZERLAND
SN 0254-0584
J9 MATER CHEM PHYS
JI Mater. Chem. Phys.
PD APR 16
PY 2012
VL 133
IS 2-3
BP 1083
EP 1091
DI 10.1016/j.matchemphys.2012.02.020
PG 9
WC Materials Science, Multidisciplinary
SC Materials Science
GA 932HO
UT WOS:000303281500082
ER

PT J
AU Germann, TD
   Hofmann, W
   Nadtochiy, AM
   Schulze, JH
   Mutig, A
   Strittmatter, A
   Bimberg, D
AF Germann, Tim David
   Hofmann, Werner
   Nadtochiy, Alexey M.
   Schulze, Jan-Hindrik
   Mutig, Alex
   Strittmatter, Andre
   Bimberg, Dieter
TI Electro-optical resonance modulation of vertical-cavity surface-emitting
   lasers
SO OPTICS EXPRESS
LA English
DT Article
ID OPERATION
AB Optical and electrical investigations of vertical-cavity surface-emitting lasers (VCSEL) with a monolithically integrated electro-optical modulator (EOM) allow for a detailed physical understanding of this complex compound cavity laser system. The EOM VCSEL light output is investigated to identify optimal working points. An electro-optic resonance feature triggered by the quantum confined Stark effect is used to modulate individual VCSEL modes by more than 20 dB with an extremely small EOM voltage change of less than 100 mV. Spectral mode analysis reveals modulation of higher order modes and very low wavelength chirp of < 0.5 nm. Dynamic experiments and simulation predict an intrinsic bandwidth of the EOM VCSEL exceeding 50 GHz. (C) 2012 Optical Society of America
C1 [Germann, Tim David; Hofmann, Werner; Nadtochiy, Alexey M.; Schulze, Jan-Hindrik; Mutig, Alex; Strittmatter, Andre; Bimberg, Dieter] Tech Univ Berlin, Inst Festkorperphys, D-10623 Berlin, Germany.
   [Nadtochiy, Alexey M.] Nanotechnol Res & Educ Ctr RAS, St Petersburg 195220, Russia.
   [Bimberg, Dieter] King Abdulaziz Univ, Jeddah, Saudi Arabia.
RP Germann, TD (reprint author), Tech Univ Berlin, Inst Festkorperphys, EW 5-2,Hardenbergstr 36, D-10623 Berlin, Germany.
EM tgermann@physik.tu-berlin.de
RI Nadtochiy, Alexey/A-5721-2014
FU Deutsche Forschungsgemeinschaft [CRC 787]; EU [224211]; state of Berlin;
   VI-Systems GmbH, Berlin
FX We acknowledge funding by the Deutsche Forschungsgemeinschaft (CRC 787),
   the EU FP7 program under Agreement No. 224211, the state of Berlin ( 100
   x 100 Optics) and VI-Systems GmbH, Berlin. We would like to thank Dr. V.
   A. Shchukin, Prof. N. N. Ledentsov and Prof. U. W. Pohl for helpful
   discussions.
NR 15
TC 13
Z9 13
PU OPTICAL SOC AMER
PI WASHINGTON
PA 2010 MASSACHUSETTS AVE NW, WASHINGTON, DC 20036 USA
SN 1094-4087
J9 OPT EXPRESS
JI Opt. Express
PD FEB 27
PY 2012
VL 20
IS 5
BP 5099
EP 5107
PG 9
WC Optics
SC Optics
GA 902QL
UT WOS:000301053200029
ER

PT J
AU Babkov, LM
   Korolevich, MV
   Moiseikina, EA
AF Babkov, L. M.
   Korolevich, M. V.
   Moiseikina, E. A.
TI Hydrogen bonding, IR spectrum, and the structure of
   methyl-beta-D-glucopyranoside
SO JOURNAL OF STRUCTURAL CHEMISTRY
LA English
DT Article
DE methyl-beta-D-glucopyranoside; hydrogen bonding; H-complex; molecular
   simulation; quantum chemistry; density functional; normal vibrations; IR
   spectrum; frequency; intensity
AB A theoretical study of the structure and vibrational spectrum of methyl-beta-D-glucopyranoside is performed with allowance for the hydrogen bond effect on them. At the density functional theory level with the use of the B3LYP functional in the 6-31G(d) basis set the structural dynamic models of a free molecule of methyl-beta-D-glucopyranoside and its simplest complexes with hydrogen bonding in the form of dimers with different structures are constructed. Energies are minimized; structures, electro optical parameters, force constants, and normal vibrational frequencies in the harmonic approximation and their intensities in IR spectra are calculated; the hydrogen bond energy is estimated. Based on the calculation, the conclusions are drawn about the structure of the methyl-beta-D-glucopyranoside sample, the formation and interpretation of its IR spectrum, and the possibilities of the used density functional theory method.
C1 [Babkov, L. M.; Moiseikina, E. A.] NG Chernyshevsky Saratov State Univ, Saratov, Russia.
   [Korolevich, M. V.] Natl Acad Sci Belarus, BI Stepanov Phys Inst, Minsk, Byelarus.
RP Babkov, LM (reprint author), NG Chernyshevsky Saratov State Univ, Saratov, Russia.
EM babkov@sgu.ru
NR 14
TC 1
Z9 1
PU SPRINGER
PI NEW YORK
PA 233 SPRING ST, NEW YORK, NY 10013 USA
SN 0022-4766
J9 J STRUCT CHEM+
JI J. Struct. Chem.
PD FEB
PY 2012
VL 53
IS 1
BP 55
EP 62
DI 10.1134/S0022476612010076
PG 8
WC Chemistry, Inorganic & Nuclear; Chemistry, Physical
SC Chemistry
GA 918XE
UT WOS:000302284000007
ER

PT J
AU Yinnon, TA
   Yinnon, CA
AF Yinnon, Tamar A.
   Yinnon, Carmi A.
TI DOMAINS OF SOLVATED IONS IN AQUEOUS SOLUTIONS, THEIR CHARACTERISTICS AND
   IMPACT ON ELECTRIC CONDUCTIVITY: THEORY AND EXPERIMENTAL EVIDENCE
SO MODERN PHYSICS LETTERS B
LA English
DT Article
DE Solvated ion domains; quantum electro-dynamic domains; dilute solutions;
   crystalline-like liquid phase; ionic conductivity
ID SCALE SUPRAMOLECULAR STRUCTURE; MOLAR-MASS COMPOUNDS; NEUTRON-SCATTERING
   INTENSITY; WATER MIXTURES; ELECTROLYTE-SOLUTIONS; MOLECULAR-DYNAMICS;
   LIGHT-SCATTERING; PHASE-TRANSITION; QED COHERENCE; NACL SOLUTION
AB In this paper, we identify a yet unreported, quantum-electro-dynamic (QED) interactions induced, self-organization in aqueous solutions. We show that its characteristics conform to hitherto unexplained experimental findings, reported in the literature. Specifically, our analysis shows: (a) Solvated ions may organize into micrometer (mu m) sized domains, wherein the plasma oscillations of identical ions are in-phase. (b) These liquid domains have a crystalline-like lattice structure. (c) For salt solutions, for concentrations C below a solute specific transition concentration C-trans, the ions organize into the "in-phase" domains. For C larger than C-trans, domains form wherein the plasma oscillations of the solvated ions are just coherent. Previous studies provided theoretical and experimental evidence for the "coherent" domains. However, they did not show that the "coherent" domains only exist for C > C-trans. Typically, at room temperature and pressure, C-trans is about 10(-4) M or below. (d) At C-trans, the molar electric conductivity sharply changes, i.e. for C < C-trans, the slope of the molar electric conductivity dependence on concentration is several times larger than for C > C-trans.
C1 [Yinnon, Tamar A.] K Kalia, DN Kikar, IL-90666 Jordan, Israel.
   [Yinnon, Carmi A.] K Ramat Jochanan, DN Kfar, IL-30035 Macabi, Israel.
RP Yinnon, TA (reprint author), K Kalia, DN Kikar, IL-90666 Jordan, Israel.
EM lwcdsrc@kalia.org.il
NR 61
TC 3
Z9 3
PU WORLD SCIENTIFIC PUBL CO PTE LTD
PI SINGAPORE
PA 5 TOH TUCK LINK, SINGAPORE 596224, SINGAPORE
SN 0217-9849
J9 MOD PHYS LETT B
JI Mod. Phys. Lett. B
PD JAN 20
PY 2012
VL 26
IS 2
AR 1150006
DI 10.1142/S0217984911500060
PG 14
WC Physics, Applied; Physics, Condensed Matter; Physics, Mathematical
SC Physics
GA 888XT
UT WOS:000300038600003
ER

PT J
AU Cadirci, M
   Stubbs, SK
   Hardman, SJO
   Masala, O
   Allan, G
   Delerue, C
   Pickett, N
   Binks, DJ
AF Cadirci, Musa
   Stubbs, Stuart K.
   Hardman, Samantha J. O.
   Masala, Ombretta
   Allan, Guy
   Delerue, Christophe
   Pickett, Nigel
   Binks, David J.
TI Ultrafast exciton dynamics in InAs/ZnSe nanocrystal quantum dots
SO PHYSICAL CHEMISTRY CHEMICAL PHYSICS
LA English
DT Article
ID CARRIER-MULTIPLICATION; SEMICONDUCTOR NANOCRYSTALS; COLLOIDAL
   NANOCRYSTALS; SOLAR-CELLS; GENERATION; PBSE; EFFICIENCY; CONVERSION;
   LIMIT
AB Colloidal nanocrystal quantum dots with a band gap in the near infra-red have potential application as the emitters for telecommunications or in vivo imaging, or as the photo-absorbing species in next generation solar cells or photodetectors. However, electro- and photoluminescence yields and the efficiency with which photo-generated charges can be extracted from quantum dots depend on the total rate of recombination, which can be dominated by surface-mediated processes. In this study, we use ultrafast transient absorption spectroscopy to characterise the recombination dynamics of photo-generated charges in InAs/ZnSe nanocrystal quantum dots. We find that recombination is dominated by rapid, sub-nanosecond transfer of conduction band electrons to surface states. For the size of dots studied, we also find no evidence of significant multiple exciton generation for photon energies up to 3.2 times the band gap, in agreement with our theoretical modelling.
C1 [Cadirci, Musa; Stubbs, Stuart K.; Hardman, Samantha J. O.; Binks, David J.] Univ Manchester, Sch Phys & Astron, Manchester M13 9PL, Lancs, England.
   [Cadirci, Musa; Stubbs, Stuart K.; Hardman, Samantha J. O.; Binks, David J.] Univ Manchester, Photon Sci Inst, Manchester M13 9PL, Lancs, England.
   [Stubbs, Stuart K.; Masala, Ombretta; Pickett, Nigel] Nanoco Grp Plc, Manchester M13 9NT, Lancs, England.
   [Allan, Guy; Delerue, Christophe] UMR CNRS 8520, Dept ISEN, Inst Elect Microelect & Nanotechnol, F-59046 Lille, France.
RP Binks, DJ (reprint author), Univ Manchester, Sch Phys & Astron, Manchester M13 9PL, Lancs, England.
EM Christophe.Delerue@isen.fr; npickett@nanocotechnologies.com;
   david.binks@manchester.ac.uk
RI Delerue, Christophe/E-9949-2012; Allan, Guy/B-5420-2011
OI Delerue, Christophe/0000-0002-0427-3001; 
FU UK's Engineering and Physical Science Research Council [EP/E036287/1];
   Ministry of National Education of the Republic of Turkey
FX The authors would like to acknowledge the financial support of both the
   UK's Engineering and Physical Science Research Council under grant
   EP/E036287/1 for S.H. and the Ministry of National Education of the
   Republic of Turkey for M.C. We also thank Prof. W. Flavell for access to
   the laser system funded by the Northwest Science Fund (NWDA).
NR 37
TC 5
Z9 5
PU ROYAL SOC CHEMISTRY
PI CAMBRIDGE
PA THOMAS GRAHAM HOUSE, SCIENCE PARK, MILTON RD, CAMBRIDGE CB4 0WF, CAMBS,
   ENGLAND
SN 1463-9076
J9 PHYS CHEM CHEM PHYS
JI Phys. Chem. Chem. Phys.
PY 2012
VL 14
IS 43
BP 15166
EP 15172
DI 10.1039/c2cp42125a
PG 7
WC Chemistry, Physical; Physics, Atomic, Molecular & Chemical
SC Chemistry; Physics
GA 023AQ
UT WOS:000310005700050
ER

PT J
AU Li, J
   Xiao, FN
   Xia, XH
AF Li, Jing
   Xiao, Fang-Nan
   Xia, Xing-Hua
TI One-step immobilization of Ru(bpy)(3)(2+) in a silica matrix for the
   construction of a solid-state electrochemiluminescent sensor with high
   performance
SO ANALYST
LA English
DT Article
ID ELECTROGENERATED CHEMILUMINESCENCE BIOSENSOR; TIN OXIDE ELECTRODES;
   SINGLE QUANTUM DOTS; CHEMI-LUMINESCENCE; NANOPARTICLES;
   ELECTROCHEMISTRY; FILMS; DEHYDROGENASE; MICROEMULSION; COMPLEXES
AB An electrochemically induced sol-gel process has been used to efficiently immobilize Ru(bpy)(3)(2+) in a 3D porous silica film matrix deposited on a glassy carbon electrode (GCE), forming a solid state electro-chemiluminescence (ECL) sensor. In this approach, electrolysis of the GCE at cathodic voltages from a solution of ammonium fluorosilicate containing Ru(bpy)(3)(2+) results in the reduction of water to hydroxyl ions and hydrogen bubbles. The former product catalyzes the hydrolysis of ammonium fluorosilicate to form a silica film; while the hydrogen bubbles act as a dynamic template in forming a porous silica matrix. Therefore, a large quantity of Ru(bpy)(3)(2+) ions can be efficiently encapsulated in the porous silica matrix, and the formed porous structure offers a good mass transport path. The fabricated [ Ru(bpy)(3)](2+) solid-state ECL sensor shows high sensitivity and stability towards the determination of tripropylamine (TPA). The electrochemically generated luminescence signal shows a good linear relationship to TPA concentration ranging from 3.46 x 10(-10) to 3.70 x 10(-6) M and 3.70 x 10(-6) to 3.60 x 10(-4) M, with an extremely low detection limit of 17 pM (S/N = 3). The present approach is effective for encapsulation of various molecules and could find wide application in the construction of various sensors.
C1 [Li, Jing; Xiao, Fang-Nan; Xia, Xing-Hua] Nanjing Univ, Sch Chem & Chem Engn, State Key Lab Analyt Chem Life Sci, Nanjing 210093, Jiangsu, Peoples R China.
RP Xia, XH (reprint author), Nanjing Univ, Sch Chem & Chem Engn, State Key Lab Analyt Chem Life Sci, Nanjing 210093, Jiangsu, Peoples R China.
EM xhxia@nju.edu.cn
FU National 973 Basic Research Program [2012CB933804]; National Natural
   Science Foundation of China [21035002]; National Science Fund for
   Creative Research Groups [21121091]; Natural Science Foundation of
   Jiangsu province [BK2010009]; Open Research Fund of State Key laboratory
   of Bioelectronics, Southeast University
FX This work was supported by the Grants from the National 973 Basic
   Research Program (2012CB933804), the National Natural Science Foundation
   of China (21035002), the National Science Fund for Creative Research
   Groups (21121091), the Natural Science Foundation of Jiangsu province
   (BK2010009) and the Open Research Fund of State Key laboratory of
   Bioelectronics, Southeast University.
NR 49
TC 1
Z9 1
PU ROYAL SOC CHEMISTRY
PI CAMBRIDGE
PA THOMAS GRAHAM HOUSE, SCIENCE PARK, MILTON RD, CAMBRIDGE CB4 0WF, CAMBS,
   ENGLAND
SN 0003-2654
J9 ANALYST
JI Analyst
PY 2012
VL 137
IS 22
BP 5245
EP 5250
DI 10.1039/c2an35980d
PG 6
WC Chemistry, Analytical
SC Chemistry
GA 020UF
UT WOS:000309839400012
ER

PT J
AU Zhang, GH
   Luo, X
   Zheng, Y
   Wang, BA
AF Zhang, Genghong
   Luo, Xin
   Zheng, Yue
   Wang, Biao
TI Giant piezoelectric resistance effect of nanoscale zinc oxide tunnel
   junctions: first principles simulations
SO PHYSICAL CHEMISTRY CHEMICAL PHYSICS
LA English
DT Article
ID TOTAL-ENERGY CALCULATIONS; FIELD-EFFECT TRANSISTOR; AUGMENTED-WAVE
   METHOD; MOLECULAR-DYNAMICS; NANOWIRE; NANOPIEZOTRONICS; PIEZOTRONICS;
   INTERFACES; METALS
AB Based on first principles simulations and quantum transport calculations, we have investigated in the present work the effect of the mechanical load on transport characteristics and the relative physical properties of nanoscale zinc oxide (ZnO) tunnel junctions, and verified an intrinsic giant piezoelectric resistance (GPR) effect. Our results show that the transport-relevant properties, e.g., the piezoelectric potential (piezopotential), built-in electric field, conduction band offset and electron transmission probability of the junction etc., can obviously be tuned by the applied strain. Accordingly, it is inspiring to find that the current-voltage characteristics and tunneling electro-resistance of the ZnO tunnel junction can significantly be adjusted with the strain. When the applied strain switches from 5% to 5%, an increase of more than 14 times in the tunneling current at a bias voltage of 1.1 V can be obtained. Meanwhile, an increase of up to 2000% of the electro-resistance ratio with respect to the zero strain state can be reached at the same bias voltage and with a 5% compression. According to our investigations, the giant piezoelectric resistance effect of nanoscale ZnO tunnel junctions exhibits great potential in exploiting tunable electronic devices. Furthermore, the methodology of strain engineering revealed in this work may shed light on the mechanical manipulations of electronic devices.
C1 [Zhang, Genghong; Luo, Xin; Zheng, Yue; Wang, Biao] Sun Yat Sen Univ, Sch Phys & Engn, Micronano Phys & Mech Res Lab, State Key Lab Optoelect Mat & Technol,Inst Optoel, Guangzhou 510275, Guangdong, Peoples R China.
   [Luo, Xin] Inst High Performance Comp, Singapore 138632, Singapore.
RP Zheng, Y (reprint author), Sun Yat Sen Univ, Sch Phys & Engn, Micronano Phys & Mech Res Lab, State Key Lab Optoelect Mat & Technol,Inst Optoel, Guangzhou 510275, Guangdong, Peoples R China.
EM zhengy35@mail.sysu.edu.cn; wangbiao@mail.sysu.edu.cn
FU National Natural Science Foundation of China (NSFC) [10902128, 11072271,
   51172291, 10972239]; Fundamental Research Funds for the Central
   Universities; New Century Excellent Talents in University; Research Fund
   for the Doctoral Program of Higher Education; Fok Ying Tung Foundation
FX Helpful discussions with W. J. Chen and X. L. Zou are gratefully
   acknowledged. We also acknowledge the financial support of the National
   Natural Science Foundation of China (NSFC) (Nos. 10902128, 11072271,
   51172291, 10972239), the Fundamental Research Funds for the Central
   Universities, New Century Excellent Talents in University, Research Fund
   for the Doctoral Program of Higher Education, and Fok Ying Tung
   Foundation.
NR 37
TC 3
Z9 3
PU ROYAL SOC CHEMISTRY
PI CAMBRIDGE
PA THOMAS GRAHAM HOUSE, SCIENCE PARK, MILTON RD, CAMBRIDGE CB4 0WF, CAMBS,
   ENGLAND
SN 1463-9076
J9 PHYS CHEM CHEM PHYS
JI Phys. Chem. Chem. Phys.
PY 2012
VL 14
IS 19
BP 7051
EP 7058
DI 10.1039/c2cp23652d
PG 8
WC Chemistry, Physical; Physics, Atomic, Molecular & Chemical
SC Chemistry; Physics
GA 931WX
UT WOS:000303251100042
ER

PT J
AU Bahari, A
   Moghadam, FR
AF Bahari, Ali
   Moghadam, Fereshteh Rahimi
TI Quadratic electro-optic effect and electro-absorption process in
   CdSe-ZnS-CdSe structure
SO PHYSICA E-LOW-DIMENSIONAL SYSTEMS & NANOSTRUCTURES
LA English
DT Article
ID DOT QUANTUM-WELL; NONLINEARITIES; CDS/HGS/CDS; DYNAMICS; LAYER
AB The third order nonlinearity susceptibility is obtained as a function of wavelength for CdSe-ZnS-CdSe structure. Numerical calculations show that the quadratic electro-optic and electro absorption effects of this structure depend on the parameters such as structure size, relaxation time and pump photon energy. By changing shells thickness, these structures can be designed with the susceptibility peak from the visible to infrared regions of the spectrum. The intensity and position of the third order nonlinearity susceptibility peaks depend on outer shell thickness and radius of the core. (C) 2011 Elsevier B.V. All rights reserved.
C1 [Bahari, Ali; Moghadam, Fereshteh Rahimi] Lorestan Univ, Dept Phys, Lorestan, Iran.
RP Bahari, A (reprint author), Lorestan Univ, Dept Phys, Lorestan, Iran.
EM alibahari2@yahoo.com
NR 21
TC 3
Z9 3
PU ELSEVIER SCIENCE BV
PI AMSTERDAM
PA PO BOX 211, 1000 AE AMSTERDAM, NETHERLANDS
SN 1386-9477
J9 PHYSICA E
JI Physica E
PD JAN
PY 2012
VL 44
IS 4
BP 782
EP 785
DI 10.1016/j.physe.2011.11.028
PG 4
WC Nanoscience & Nanotechnology; Physics, Condensed Matter
SC Science & Technology - Other Topics; Physics
GA 895ZU
UT WOS:000300536000006
ER

PT J
AU Feng, SW
   Chyi, JI
AF Feng, Shih-Wei
   Chyi, Jen-Inn
TI Carrier Transport Study of TMIn-Treated InGaN LEDs by Using Quantum
   Efficiency and Time-Resolved Electro-Luminescence Measurements
SO JOURNAL OF THE ELECTROCHEMICAL SOCIETY
LA English
DT Article
ID LIGHT-EMITTING DEVICES; GROWTH INTERRUPTION; WELLS; DYNAMICS; DIODES
AB The aim of this study is to determine the emission and carrier transport characteristics of Trimethylindium (TMIn)-treated InGaN green light emitting diodes (LEDs) by using quantum efficiency and time-resolved electro-luminescence measurements. As TMIn treatment time increased, a more homogeneous indium composition and low V-shaped defect density lead to slightly blue-shifted peak position, narrower spectrum width, and better luminescence efficiency. In addition, the ns-scale response time shows efficient carrier injection and carrier transport. The shorter response times of the longer-TMIn-treated LED suggest that a lower V-shaped density is beneficial to carrier injection into the quantum wells and that a slight carrier localization helps carrier recombination. Furthermore, a mu s-scale decay time represents inefficient carrier recombination in the active region. The longer the TMIn treatment time, the shorter the response time, the faster the radiative decay rate, and the slower the nonradiative decay rate. With a forward applied voltage, lower V-shaped defect density, un-reduced polarization field, carrier delocalization, and weaker Auger recombination in the TMIn-treated samples lead to the inevitable efficiency droop. The resulting recombination dynamics are correlated with the device characteristics and performance of the TMIn-treated LEDs. The research results provide important information to solve the efficiency droop of LEDs. (C) 2011 The Electrochemical Society. [DOI: 10.1149/2.011203jes] All rights reserved.
C1 [Feng, Shih-Wei] Natl Univ Kaohsiung, Dept Appl Phys, Kaohsiung, Taiwan.
   [Chyi, Jen-Inn] Natl Cent Univ, Dept Elect Engn, Chungli, Taiwan.
   [Chyi, Jen-Inn] Natl Cent Univ, Dept Opt & Photon, Chungli, Taiwan.
   [Chyi, Jen-Inn] Acad Sinica, Res Ctr Appl Sci, Taipei, Taiwan.
RP Feng, SW (reprint author), Natl Univ Kaohsiung, Dept Appl Phys, Kaohsiung, Taiwan.
EM swfeng@nuk.edu.tw
FU National Science Council, Taiwan, R.O.C. [NSC 98-3114-E-110-001, NSC
   99-2112-M-390-002-MY3, NSC 99-2515-S-390-001]
FX This research was supported by the National Science Council, Taiwan,
   R.O.C., under grants NSC 98-3114-E-110-001, NSC 99-2112-M-390-002-MY3,
   and NSC 99-2515-S-390-001.
NR 25
TC 2
Z9 2
PU ELECTROCHEMICAL SOC INC
PI PENNINGTON
PA 65 SOUTH MAIN STREET, PENNINGTON, NJ 08534 USA
SN 0013-4651
J9 J ELECTROCHEM SOC
JI J. Electrochem. Soc.
PY 2012
VL 159
IS 3
BP H225
EP H229
DI 10.1149/2.011203jes
PG 5
WC Electrochemistry; Materials Science, Coatings & Films
SC Electrochemistry; Materials Science
GA 878YA
UT WOS:000299292100064
ER

PT J
AU Kowalik-Seidl, K
   Vogele, XP
   Rimpfl, BN
   Schinner, GJ
   Schuh, D
   Wegscheider, W
   Holleitner, AW
   Kotthaus, JP
AF Kowalik-Seidl, Katarzyna
   Voegele, Xaver P.
   Rimpfl, Bernhard N.
   Schinner, Georg J.
   Schuh, Dieter
   Wegscheider, Werner
   Holleitner, Alexander W.
   Kotthaus, Joerg P.
TI Tunable Photoemission from an Excitonic Antitrap
SO NANO LETTERS
LA English
DT Article
DE Dipolar exciton; exciton trap; exciton antitrap; electro-optical
   modulator
ID BOSE-EINSTEIN CONDENSATION; COUPLED QUANTUM-WELLS; DYNAMICS; STORAGE;
   TRAPS
AB We study the influence of lithographically defined, electrostatic trap configurations on the photon emission from dipolar excitons in coupled quantum wells. The emission is surprisingly enhanced for an excitonic antitrap compared to a trap configuration, an effect more pronounced for a trap with smaller diameter. We explain the observations by the interplay between the exciton formation process, the lateral charge-carrier dynamics, and the dipole dipole interactions between the excitons. Exploiting this interplay allows us to efficiently tune the excitonic emission energy with very small intensity variation.
C1 [Kowalik-Seidl, Katarzyna; Voegele, Xaver P.; Rimpfl, Bernhard N.; Schinner, Georg J.; Kotthaus, Joerg P.] Univ Munich, Fak Phys, D-80539 Munich, Germany.
   [Kowalik-Seidl, Katarzyna; Voegele, Xaver P.; Rimpfl, Bernhard N.; Schinner, Georg J.; Kotthaus, Joerg P.] Univ Munich, Ctr NanoSci CeNS, D-80539 Munich, Germany.
   [Schuh, Dieter] Univ Regensburg, Inst Expt & Angew Phys, D-93053 Regensburg, Germany.
   [Wegscheider, Werner] ETH, Festkorperphys Lab, HPF E 7, CH-8093 Zurich, Switzerland.
   [Holleitner, Alexander W.] Tech Univ Munich, Walter Schottky Inst, D-85748 Garching, Germany.
   [Holleitner, Alexander W.] Tech Univ Munich, Dept Phys, D-85748 Garching, Germany.
RP Kowalik-Seidl, K (reprint author), Univ Munich, Fak Phys, Geschwister Scholl Pl 1, D-80539 Munich, Germany.
EM k.kowalik@physik.uni-muenchen.de
RI Kotthaus, Jorg/A-7674-2010
FU DFG [KO 416/17]; Center for Nano-Science (CeNS); Nanosystems Initiative
   Munich (NIM); LMUexcellent; Alexander von Humboldt Foundation
FX We thank S. Manus for technical help. We gratefully acknowledge
   financial support from DFG project KO 416/17, the Center for
   Nano-Science (CeNS), the "Nanosystems Initiative Munich (NIM)" and
   "LMUexcellent". K.K-S. thanks the Alexander von Humboldt Foundation for
   support.
NR 32
TC 2
Z9 2
PU AMER CHEMICAL SOC
PI WASHINGTON
PA 1155 16TH ST, NW, WASHINGTON, DC 20036 USA
SN 1530-6984
J9 NANO LETT
JI Nano Lett.
PD JAN
PY 2012
VL 12
IS 1
BP 326
EP 330
DI 10.1021/nl203613k
PG 5
WC Chemistry, Multidisciplinary; Chemistry, Physical; Nanoscience &
   Nanotechnology; Materials Science, Multidisciplinary; Physics, Applied;
   Physics, Condensed Matter
SC Chemistry; Science & Technology - Other Topics; Materials Science;
   Physics
GA 874GJ
UT WOS:000298943100057
ER

PT J
AU Bansal, K
   Datta, S
AF Bansal, Kanika
   Datta, Shouvik
TI Voltage modulated electro-luminescence spectroscopy to understand
   negative capacitance and the role of sub-bandgap states in light
   emitting devices
SO JOURNAL OF APPLIED PHYSICS
LA English
DT Article
ID HYDROGENATED AMORPHOUS-SILICON; TRANSIENT SPECTROSCOPY; SEMICONDUCTORS;
   DIODES; INTERFACES; INJECTION; ORIGIN
AB Voltage modulated electroluminescence spectra and low frequency (<= 100 kHz) impedance characteristics of red electroluminescent diodes under forward bias are investigated. Light emission under periodic voltage modulation tracks the onset of observed negative capacitance for each modulation frequency. Active participation of sub-bandgap defects including the shallower states in minority carrier recombination dynamics is sought to explain the results. The phenomenon of negative capacitance is understood as a necessary dielectric response to compensate any irreversible transient changes in the injected minority carrier reservoir due to radiative recombinations mediated by slowly responding sub-bandgap defects. Experimentally measured variations of the in-phase component of modulated electroluminescence spectra with forward bias levels and with modulation frequencies support the dynamic influence of these sub-bandgap states in the radiative recombination process. Predominant negative sign of the in-phase component of voltage modulated electroluminescence signal further confirms the bi-molecular nature of light emission. Effect of these states on the net density of minority carriers available for radiative recombination is discussed. These sub-bandgap states can even supress the external quantum efficiency of such devices under high frequency operation commonly used in optical communication. (C) 2011 American Institute of Physics. [doi:10.1063/1.3665128]
C1 [Bansal, Kanika; Datta, Shouvik] Indian Inst Sci Educ & Res, Div Phys, Pune 411021, Maharashtra, India.
RP Bansal, K (reprint author), Indian Inst Sci Educ & Res, Div Phys, Pune 411021, Maharashtra, India.
EM kanika.iiserp@gmail.com; shouvik@iiserpune.ac.in
FU IISER-Pune; Dept. of Science and Technology, India for DST Nano Unit
   [SR/NM/NS-42/2009]; CSIR, India
FX Authors want to thank IISER-Pune for funding the laboratory
   infrastructure and Dept. of Science and Technology, India for DST Nano
   Unit grant SR/NM/NS-42/2009. Authors also wish to thank Prof. B.M. Arora
   and Dr. Sandip Ghosh for valuable discussions and Prof. K.N. Ganesh for
   support. K. B. is thankful to CSIR, India for research fellowship.
NR 26
TC 2
Z9 2
PU AMER INST PHYSICS
PI MELVILLE
PA CIRCULATION & FULFILLMENT DIV, 2 HUNTINGTON QUADRANGLE, STE 1 N O 1,
   MELVILLE, NY 11747-4501 USA
SN 0021-8979
J9 J APPL PHYS
JI J. Appl. Phys.
PD DEC 1
PY 2011
VL 110
IS 11
AR 114509
DI 10.1063/1.3665128
PG 7
WC Physics, Applied
SC Physics
GA 864QL
UT WOS:000298254800148
ER

PT J
AU Consoli, M
   Pluchino, A
   Rapisarda, A
AF Consoli, M.
   Pluchino, A.
   Rapisarda, A.
TI Basic randomness of nature and ether-drift experiments
SO CHAOS SOLITONS & FRACTALS
LA English
DT Article
ID SCHRODINGER-EQUATION; RANDOM ELECTRODYNAMICS; LIGHT-PROPAGATION;
   PREFERRED FRAME; PRECISION TEST; GROUND-STATE; DERIVATION; DYNAMICS;
   SYSTEMS; VACUUM
AB We re-consider the idea that quantum fluctuations might reflect the existence of an 'objective randomness', i.e. a basic property of the vacuum state which is independent of any experimental accuracy of the observations or limited knowledge of initial conditions. Besides being responsible for the observed quantum behavior, this might introduce a weak, residual form of 'noise' which is intrinsic to natural phenomena and could be important for the emergence of complexity at higher physical levels. By adopting Stochastic Electro Dynamics as a heuristic model, we are driven to a picture of the vacuum as a form of highly turbulent ether, which is deep-rooted into the basic foundational aspects of both quantum physics and relativity, and to search for experimental tests of this scenario. An analysis of the most precise ether-drift experiments, operating both at room temperature and in the cryogenic regime, shows that, at present, there is some ambiguity in the interpretation of the data. In fact the average amplitude of the signal has precisely the magnitude expected, in a 'Lorentzian' form of relativity, from an underlying stochastic ether and, as such, might not be a spurious instrumental effect. This puzzle, however, should be solved in a next future with the use of new cryogenically cooled optical resonators whose stability should improve by about two orders of magnitude. In these new experimental conditions, the persistence of the present amplitude would represent a clean evidence for the type of random vacuum we are envisaging. (C) 2011 Elsevier Ltd. All rights reserved.
C1 [Consoli, M.; Pluchino, A.; Rapisarda, A.] Univ Catania, Ist Nazl Fis Nucl, Sez Catania, Dipartimento Fis & Astron, I-95123 Catania, Italy.
RP Consoli, M (reprint author), Univ Catania, Ist Nazl Fis Nucl, Sez Catania, Dipartimento Fis & Astron, Via Santa Sofia 64, I-95123 Catania, Italy.
EM maurizio.consoli@ct.infn.it
RI Rapisarda, Andrea/D-2453-2014; Pluchino, Alessandro/D-7407-2014
OI Rapisarda, Andrea/0000-0001-8290-8183; Pluchino,
   Alessandro/0000-0001-9368-5800
NR 83
TC 3
Z9 3
PU PERGAMON-ELSEVIER SCIENCE LTD
PI OXFORD
PA THE BOULEVARD, LANGFORD LANE, KIDLINGTON, OXFORD OX5 1GB, ENGLAND
SN 0960-0779
J9 CHAOS SOLITON FRACT
JI Chaos Solitons Fractals
PD DEC
PY 2011
VL 44
IS 12
BP 1089
EP 1099
DI 10.1016/j.chaos.2011.09.006
PG 11
WC Mathematics, Interdisciplinary Applications; Physics, Multidisciplinary;
   Physics, Mathematical
SC Mathematics; Physics
GA 860RM
UT WOS:000297965400007
ER

PT J
AU Tomljenovic-Hanic, S
   Greentree, AD
   Gibson, BC
   Karle, TJ
   Prawer, S
AF Tomljenovic-Hanic, Snjezana
   Greentree, Andrew D.
   Gibson, Brant C.
   Karle, Timothy J.
   Prawer, Steven
TI Nanodiamond induced high-Q resonances in defect-free photonic crystal
   slabs
SO OPTICS EXPRESS
LA English
DT Article
ID DIAMOND NANOCRYSTALS; QUANTUM INFORMATION; CAVITY; NANOCAVITY; EMISSION;
   CENTERS; DESIGN; MODES
AB We demonstrate that a high-Q photonic crystal cavity can be induced by the presence of a nanodiamond (ND) on the air-hole side wall in an otherwise defect-free photonic crystal. The ND itself acts as the perturbation, increasing the average refractive index, necessary to define the cavity; therefore self-aligned with the cavity. Such cavities are potentially useful for exploiting cavity quantum electro-dynamic interactions between fluorescent NDs and the cavity. A single ND can induce a cavity with Q similar to 3 x 10(4) and two or more ND particles can induce a cavity with Q similar to 1.5 x 10(5). We show numerically that perturbing the position and the size of the NDs has little effect on the cavity properties. (C)2011 Optical Society of America
C1 [Tomljenovic-Hanic, Snjezana; Greentree, Andrew D.; Gibson, Brant C.; Karle, Timothy J.; Prawer, Steven] Univ Melbourne, Sch Phys, Melbourne, Vic 3010, Australia.
RP Tomljenovic-Hanic, S (reprint author), Univ Melbourne, Sch Phys, Melbourne, Vic 3010, Australia.
EM snjezana.thanic@unimelb.edu.au
RI Greentree, Andrew/A-8503-2008; Gibson, Brant/B-8747-2011; Karle,
   Timothy/B-7377-2012
OI Greentree, Andrew/0000-0002-3505-9163; Gibson,
   Brant/0000-0002-7109-2796; Karle, Timothy/0000-0003-0817-6425
FU Australian Research Council (ARC) [DP1096288, DP0880466]; ARC Australian
   Research Fellowship [DP1096288]
FX This work was produced with the assistance of the Australian Research
   Council (ARC) under the Discovery project scheme (project number
   DP1096288) and by an award under the Merit Allocation Scheme on the
   National Facility of the Australian Partnership for Advanced Computing.
   S. T-H. is supported by the ARC Australian Research Fellowship (project
   number DP1096288). A. D. G. acknowledges the support of an ARC QEII
   Fellowship (project number DP0880466).
NR 27
TC 3
Z9 3
PU OPTICAL SOC AMER
PI WASHINGTON
PA 2010 MASSACHUSETTS AVE NW, WASHINGTON, DC 20036 USA
SN 1094-4087
J9 OPT EXPRESS
JI Opt. Express
PD OCT 24
PY 2011
VL 19
IS 22
BP 22219
EP 22226
PG 8
WC Optics
SC Optics
GA 842DC
UT WOS:000296568100102
ER

PT J
AU Piwonski, T
   Pulka, J
   Huyet, G
   Houlihan, J
   Viktorov, EA
   Erneux, T
AF Piwonski, T.
   Pulka, J.
   Huyet, G.
   Houlihan, J.
   Viktorov, E. A.
   Erneux, T.
TI Mixed state effects in waveguide electro-absorbers based on quantum dots
SO APPLIED PHYSICS LETTERS
LA English
DT Article
ID LASERS
AB Multi-pulse heterodyne pump-probe measurements are used to investigate the reverse bias dynamics of InAs/GaAs quantum dots in a waveguide structure. Using a femtosecond pulse, we simultaneously populate high energy ground states and low energy excited states and measure the resulting gain and phase dynamics over the bandwidth of the pulse. We identify a similar to 5 ps timescale in the phase dynamics which can be associated with low energy ground states outside the pulse bandwidth and may provide an explanation for the deterioration of monolithic mode locked laser performance at high reverse voltages. (C) 2011 American Institute of Physics. [doi:10.1063/1.3653287]
C1 [Houlihan, J.] Waterford Inst Technol, Dept Comp Maths & Phys, Waterford, Ireland.
   [Piwonski, T.; Pulka, J.; Huyet, G.] Cork Inst Technol, Dept Appl Phys, Cork, Ireland.
   [Piwonski, T.; Pulka, J.; Huyet, G.] Tyndall Natl Inst, Cork, Ireland.
   [Viktorov, E. A.; Erneux, T.] Univ Libre Bruxelles, B-1050 Brussels, Belgium.
RP Houlihan, J (reprint author), Waterford Inst Technol, Dept Comp Maths & Phys, Waterford, Ireland.
EM jhoulihan@wit.ie
FU Science Foundation Ireland (SFI) [SFI 07/IN.1/I929]; INSPIRE Programme;
   Irish Government; Institute of Technology Ireland; Fond National de la
   Recherche Scientifique; Air Force Office of Scientific Research (AFOSR)
   [FA8655-09-1-3068]
FX The authors would like to thank Bryan Kelleher for proof reading the
   manuscript. This study has been supported by Science Foundation Ireland
   (SFI) under the contract number SFI 07/IN.1/I929, the INSPIRE Programme,
   funded by the Irish Government's Programme for Research in Third Level
   Institutions, Cycle 4, National Development Plan 2007-2013, and the
   Institute of Technology Ireland's Strand I Programme and the Tyndall
   National Access Program. In Belgium, support was provided by the Fond
   National de la Recherche Scientifique. T. Erneux was also supported by
   the Air Force Office of Scientific Research (AFOSR) grant
   FA8655-09-1-3068.
NR 18
TC 0
Z9 0
PU AMER INST PHYSICS
PI MELVILLE
PA CIRCULATION & FULFILLMENT DIV, 2 HUNTINGTON QUADRANGLE, STE 1 N O 1,
   MELVILLE, NY 11747-4501 USA
SN 0003-6951
J9 APPL PHYS LETT
JI Appl. Phys. Lett.
PD OCT 24
PY 2011
VL 99
IS 17
AR 171103
DI 10.1063/1.3653287
PG 3
WC Physics, Applied
SC Physics
GA 841NG
UT WOS:000296518400003
ER

PT J
AU Abbaspour, H
   Ahmadi, V
   Yavari, MH
AF Abbaspour, Hadis
   Ahmadi, Vahid
   Yavari, Mohammad Hasan
TI Analysis of QD VCSEL Dynamic Characteristics Considering Homogeneous and
   Inhomogeneous Broadening
SO IEEE JOURNAL OF SELECTED TOPICS IN QUANTUM ELECTRONICS
LA English
DT Article
DE Homogeneous and inhomogeneous broadening; modulation response; quantum
   dot (QD); vertical cavity surface emitting laser (VCSEL)
ID QUANTUM-DOT VCSELS; LASERS
AB In this paper, for the first time we present a self-consistent opto-electro-thermal model to analyze the influence of homogeneous and inhomogeneous broadening on the modulation response of 1.3-mu m oxide-confined quantum dot InGaAs-GaAs vertical cavity surface emitting laser. In this model, the dependence of 3-dB bandwidth on the self-heating effect is discussed and the influence of inhomogeneous broadening on frequency response is studied. We show that there is an optimized amount of injected current density for the highest maximum bandwidth.
C1 [Abbaspour, Hadis; Ahmadi, Vahid; Yavari, Mohammad Hasan] Modares Univ, Dept Elect Engn, Tehran 14115143, Iran.
RP Abbaspour, H (reprint author), Modares Univ, Dept Elect Engn, Tehran 14115143, Iran.
EM h.abbaspour@modares.ac.ir; v_ahmadi@modares.ac.ir; yavarim@modares.ac.ir
FU Iran Telecommunication Research Centre
FX This work was supported by the Iran Telecommunication Research Centre.
NR 22
TC 3
Z9 3
PU IEEE-INST ELECTRICAL ELECTRONICS ENGINEERS INC
PI PISCATAWAY
PA 445 HOES LANE, PISCATAWAY, NJ 08855-4141 USA
SN 1077-260X
J9 IEEE J SEL TOP QUANT
JI IEEE J. Sel. Top. Quantum Electron.
PD SEP-OCT
PY 2011
VL 17
IS 5
BP 1327
EP 1333
DI 10.1109/JSTQE.2011.2107570
PG 7
WC Engineering, Electrical & Electronic; Optics; Physics, Applied
SC Engineering; Optics; Physics
GA 829MK
UT WOS:000295586100025
ER

PT J
AU Dalton, L
   Benight, S
AF Dalton, Larry
   Benight, Stephanie
TI Theory-Guided Design of Organic Electro-Optic Materials and Devices
SO POLYMERS
LA English
DT Review
DE organic electro-optic materials and devices; electric field poling;
   chromophores with high molecular first hyperpolarizability;
   laser-assisted poling; time-dependent density functional theory;
   course-grained Monte Carlo and molecular dynamics methods;
   nano-engineering of intermolecular interactions; silicon photonics;
   plasmonics; metamaterials
AB Integrated (multi-scale) quantum and statistical mechanical theoretical methods have guided the nano-engineering of controlled intermolecular electrostatic interactions for the dramatic improvement of acentric order and thus electro-optic activity of melt-processable organic polymer and dendrimer electro-optic materials. New measurement techniques have permitted quantitative determination of the molecular order parameters, lattice dimensionality, and nanoscale viscoelasticity properties of these new soft matter materials and have facilitated comparison of theoretically-predicted structures and thermodynamic properties with experimentally-defined structures and properties. New processing protocols have permitted further enhancement of material properties and have facilitated the fabrication of complex device structures. The integration of organic electro-optic materials into silicon photonic, plasmonic, and metamaterial device architectures has led to impressive new performance metrics for a variety of technological applications.
C1 [Dalton, Larry; Benight, Stephanie] Univ Washington, Dept Chem & Elect Engn, Seattle, WA 98195 USA.
RP Dalton, L (reprint author), Univ Washington, Dept Chem & Elect Engn, Seattle, WA 98195 USA.
EM dalton@chem.washington.edu; sbenight@uw.edu
FU National Science Foundation [DMR00905686]; Air Force Office of
   Scientific Research [FA9550-09-1-0589]
FX The authors gratefully acknowledge financial support from the National
   Science Foundation (DMR00905686) and the Air Force Office of Scientific
   Research (FA9550-09-1-0589). The authors also wish to thank members of
   Robinson, Overney, Jen, Reid, and Dalton research groups at the
   University of Washington for many helpful discussions and with
   assistance with calculations and measurements.
NR 118
TC 14
Z9 14
PU MDPI AG
PI BASEL
PA POSTFACH, CH-4005 BASEL, SWITZERLAND
SN 2073-4360
J9 POLYMERS-BASEL
JI Polymers
PD SEP
PY 2011
VL 3
IS 3
BP 1325
EP 1351
DI 10.3390/polym3031325
PG 27
WC Polymer Science
SC Polymer Science
GA V27GM
UT WOS:000208601700023
ER

PT J
AU Khene, S
   Moeno, S
   Nyokong, T
AF Khene, Samson
   Moeno, Sharon
   Nyokong, Tebello
TI Voltammetry and electrochemical impedance spectroscopy of gold
   electrodes modified with CdTe quantum dots and their conjugates with
   nickel tetraamino phthalocyanine
SO POLYHEDRON
LA English
DT Article
DE Nickel tetraamino phthalocyanine; CdTe quantum dots; Cyclic voltammetry;
   Electrochemical impedance spectroscopy; Atomic force microscopy
ID CARBON NANOTUBES; INFRARED SPECTRA; VIBRATIONS; WATER; NANOCRYSTALS;
   MONOLAYERS; INTERFACE; EMISSION; DYNAMICS; FILMS
AB This work reports on the synthesis of conjugates of cadmium telluride quantum dots (CdTe-QDs) caped with thioglycolic acid and peripherally substituted nickel tetraamino phthalocyanine (NiTAPc) complex. The conjugates are characterized using cyclic (CV) and differential pulse (DPV) voltammetries, electro-chemical impedance spectroscopy, X-ray powder diffraction, infrared spectroscopy, Raman spectroscopy, atomic force microscopy and time correlated single photon counting. CV and DPV show that NiTAPc stabilizes the CdTe QDs against oxidation to metallic products. (C) 2011 Elsevier Ltd. All rights reserved.
C1 [Khene, Samson; Moeno, Sharon; Nyokong, Tebello] Rhodes Univ, Dept Chem, ZA-6140 Grahamstown, South Africa.
RP Nyokong, T (reprint author), Rhodes Univ, Dept Chem, POB 94, ZA-6140 Grahamstown, South Africa.
EM t.nyokong@ru.ac.za
FU Department of Science and Technology (DST); National Research Foundation
   (NRF) of South Africa through DST/NRF South African Research Chairs
   Initiative; Rhodes University
FX This work was supported by the Department of Science and Technology
   (DST) and National Research Foundation (NRF) of South Africa through
   DST/NRF South African Research Chairs Initiative for Professor of
   Medicinal Chemistry and Nanotechnology and Rhodes University.
NR 35
TC 5
Z9 5
PU PERGAMON-ELSEVIER SCIENCE LTD
PI OXFORD
PA THE BOULEVARD, LANGFORD LANE, KIDLINGTON, OXFORD OX5 1GB, ENGLAND
SN 0277-5387
J9 POLYHEDRON
JI Polyhedron
PD AUG 2
PY 2011
VL 30
IS 12
BP 2162
EP 2170
DI 10.1016/j.poly.2011.06.002
PG 9
WC Chemistry, Inorganic & Nuclear; Crystallography
SC Chemistry; Crystallography
GA 812TV
UT WOS:000294316700033
ER

PT J
AU Wu, BB
   Cheng, YB
   Fu, SN
   Wu, J
   Yao, C
   Wei, SL
   Li, LL
   Dai, YT
   Shum, P
AF Wu, Bingbing
   Cheng, Yuanbing
   Fu, Songnian
   Wu, Jian
   Yao, Chen
   Wei, Shile
   Li, Lanlan
   Dai, Yitang
   Shum, Ping
TI Investigation of InGaAsP Quantum-Well EAM Based Pump-Probe Configuration
   for Ultrafast Optical Signal Processing
SO IEEE JOURNAL OF QUANTUM ELECTRONICS
LA English
DT Article
DE Absorption saturation; electro-absorption modulator; pump-probe
   configuration; signal processing
ID CROSS-ABSORPTION MODULATION; BULK SEMICONDUCTOR ABSORBERS;
   ELECTROABSORPTION MODULATOR; RECOVERY; DYNAMICS; MODEL; INP
AB A comprehensive theoretical model for analyzing both static and dynamic properties of arbitrary composition In(1-x)Ga(x)As(y)P(1-y) quantum-well (QW) electro-absorption modulator (EAM) is proposed. Optical absorption spectra of the QW-EAM considering both excitonic transitions and continuum conduction-band to valence-band transitions are included to evaluate the QW-EAM static performance. The dynamic absorption recovery of EAM is calculated as a function of electric field and pump power. Then, based on the theory of the carrier and absorption dynamics, a 40 Gb/s pump-probe configuration for optical signal processing using In(0.53)Ga(0.47) As/InP QW-EAM as nonlinear element is thoroughly investigated. Influence of various parameters including pulse width, optical wavelength, optical power, and QW structure on the intensity and phase variation of the output probe signal through nonlinear interactions between pump and probe signals are investigated. The presented model and investigation are suitable for optimizing the device design and describing the properties of In(1-x)Ga(x)As(y)P(1-y) QW-EAM used in ultrafast optical signal processing applications.
C1 [Wu, Bingbing; Cheng, Yuanbing; Wu, Jian; Yao, Chen; Wei, Shile; Li, Lanlan; Dai, Yitang] Beijing Univ Posts & Telecommun, Minist Educ, Key Lab Informat Photon & Opt Commun, Beijing 100876, Peoples R China.
   [Fu, Songnian; Shum, Ping] Nanyang Technol Univ, Network Technol Res Ctr, Singapore 637553, Singapore.
RP Wu, BB (reprint author), Beijing Univ Posts & Telecommun, Minist Educ, Key Lab Informat Photon & Opt Commun, Beijing 100876, Peoples R China.
EM wubingbing416@163.com; ybcheng@bupt.edu.cn; songnian@ntu.edu.sg;
   jianwu@bupt.edu.cn; yaochen720@semi.ac.cn; wsl.1987@163.com;
   lilan-lan425425@gmail.com; daiyt02@gmail.com; epshum@ntu.edu.sg
RI Shum , Ping/A-5091-2011
OI Shum , Ping/0000-0003-1391-4736
FU 973 Program [2011CB301702]; National Natural Science Foundation of China
   [61001121, 61006041, 60736036, 60932004]; Fundamental Research Funds for
   the Central Universities; Beijing University of Posts and
   Telecommunications Excellent Ph.D. Students Foundation [CX201012];
   Specialized Research Fund for the Doctoral Program of Higher Education
   [200800131007]
FX This work was supported in part by the 973 Program under Grant
   2011CB301702, the National Natural Science Foundation of China under
   Grant 61001121, Grant 61006041, Grant 60736036, and Grant 60932004, the
   Fundamental Research Funds for the Central Universities, Beijing
   University of Posts and Telecommunications Excellent Ph.D. Students
   Foundation under Grant CX201012, Specialized Research Fund for the
   Doctoral Program of Higher Education under Grant 200800131007.
NR 26
TC 1
Z9 1
PU IEEE-INST ELECTRICAL ELECTRONICS ENGINEERS INC
PI PISCATAWAY
PA 445 HOES LANE, PISCATAWAY, NJ 08855-4141 USA
SN 0018-9197
J9 IEEE J QUANTUM ELECT
JI IEEE J. Quantum Electron.
PD AUG
PY 2011
VL 47
IS 8
BP 1113
EP 1122
DI 10.1109/JQE.2011.2159483
PG 10
WC Engineering, Electrical & Electronic; Optics; Physics, Applied
SC Engineering; Optics; Physics
GA 804MB
UT WOS:000293656800001
ER

PT J
AU Lu, TC
   Chen, JR
   Lin, SC
   Huang, SW
   Wang, SC
   Yamamoto, Y
AF Lu, Tien-Chang
   Chen, Jun-Rong
   Lin, Shiang-Chi
   Huang, Si-Wei
   Wang, Shing-Chung
   Yamamoto, Yoshihisa
TI Room Temperature Current Injection Polariton Light Emitting Diode with a
   Hybrid Microcavity
SO NANO LETTERS
LA English
DT Article
DE GaN; exciton-polariton; light emitting diode (LED); Rabi splitting
ID BOSE-EINSTEIN CONDENSATION; MULTIPLE-QUANTUM WELLS; SEMICONDUCTOR
   MICROCAVITY; EXCITON POLARITONS; PHOTOLUMINESCENCE; SPECTROSCOPY; LASERS
AB The strong light-matter interaction within a semiconductor high-Q microcavity has been used to produce half-matter/half-light quasiparticles, exciton-polaritons. The exciton-polaritons have very small effective mass and controllable energy-momentum dispersion relation. These unique properties of polaritons provide the possibility to investigate the fundamental physics including solid-state cavity quantum electro-dynamics, and dynamical Bose-Einstein condensates (BECs). Thus far the polariton BEC has been demonstrated using optical excitation. However, from a practical viewpoint, the current injection polariton devices operating at room temperature would be most desirable. Here we report the first realization of a current injection microcavity GaN exciton-polariton light emitting diode (LED) operating under room temperature. The exciton-polariton emission from the LED at photon energy 3.02 eV under strong coupling condition is confirmed through temperature-dependent and angle-resolved electroluminescence spectra.
C1 [Lu, Tien-Chang; Chen, Jun-Rong; Lin, Shiang-Chi; Huang, Si-Wei; Wang, Shing-Chung] Natl Chiao Tung Univ, Dept Photon, Hsinchu 300, Taiwan.
   [Yamamoto, Yoshihisa] Stanford Univ, Edward L Ginzton Lab, Stanford, CA 94305 USA.
   [Yamamoto, Yoshihisa] Natl Inst Informat, Chiyoda Ku, Tokyo 1018430, Japan.
RP Lu, TC (reprint author), Natl Chiao Tung Univ, Dept Photon, Hsinchu 300, Taiwan.
EM timtclu@mail.nctu.edu.tw; scwang@mail.nctu.edu.tw
RI Yamamoto, Yoshihisa/A-2811-2012; Lu, Tien-chang/D-2536-2014
OI Lu, Tien-chang/0000-0003-4192-9919
FU MOE ATU program; National Science Council of Taiwan
   [NSC99-2221-E-009-035-MY3, NSC99-2120-M-009-007,
   NSC98-2923-E-009-001-MY3]; FIQST-Quantum Information Processing program
FX This work has been supported in part by the MOE ATU program and in part
   by the National Science Council of Taiwan under Contracts
   NSC99-2221-E-009-035-MY3, NSC99-2120-M-009-007, and
   NSC98-2923-E-009-001-MY3. J.R.C., S.C.L. and S.W.H. acknowledge C. K.
   Chen, S. W. Chen, Z. Y. Li, and Professor H. C. Kuo of National Chiao
   Tung University for sample preparation at an early stage. Y.Y.
   acknowledges the support from the FIQST-Quantum Information Processing
   program.
NR 34
TC 10
Z9 10
PU AMER CHEMICAL SOC
PI WASHINGTON
PA 1155 16TH ST, NW, WASHINGTON, DC 20036 USA
SN 1530-6984
J9 NANO LETT
JI Nano Lett.
PD JUL
PY 2011
VL 11
IS 7
BP 2791
EP 2795
DI 10.1021/nl2011164
PG 5
WC Chemistry, Multidisciplinary; Chemistry, Physical; Nanoscience &
   Nanotechnology; Materials Science, Multidisciplinary; Physics, Applied;
   Physics, Condensed Matter
SC Chemistry; Science & Technology - Other Topics; Materials Science;
   Physics
GA 793UM
UT WOS:000292849400039
ER

PT J
AU Schmidt, R
   Stolte, M
   Grune, M
   Wurthner, F
AF Schmidt, Ralf
   Stolte, Matthias
   Gruene, Matthias
   Wuerthner, Frank
TI Hydrogen-Bond-Directed Formation of Supramolecular Polymers
   Incorporating Head-to-Tail Oriented Dipolar Merocyanine Dyes
SO MACROMOLECULES
LA English
DT Article
ID NONLINEAR-OPTICAL MATERIALS; GEL-PHASE MATERIALS; MOLECULAR RECOGNITION;
   PHOTOREFRACTIVE APPLICATIONS; BIS(MEROCYANINE) DYES; FUNCTIONAL
   MATERIALS; CHROMOPHORE DESIGN; QUANTUM YIELDS; CYANINE DYES; MAIN-CHAIN
AB A self-complementary Hamilton-receptor-functionalized merocyanine dye has been synthesized by incorporating a hydrogen bonding receptor site to the donor moiety of a merocyanine chromophore that bears a barbituric acid acceptor unit. The optical and electro-optical properties of monomeric dyes have been studied by UV-vis, fluorescence, and electro-optical absorption spectroscopy in chloroform, 1,4-dioxane, tetrahydrofuran, and dimethyl sulfoxide under dilute condition. The self-assembly properties of this self-complementary merocyanine in solution have been investigated by concentration-and temperature-dependent UV-vis and one- and two-dimensional NMR spectroscopy. These studies revealed that the present merocyanine dyes self-assemble in a head-to-tail fashion by forming six hydrogen bonds. The size of the assemblies in solution was determined by dynamic light scattering and diffusion-ordered spectroscopy NMR investigations. In nonpolar solvent mixtures at high concentrations, this merocyanine dye forms appreciably fluorescent gels (Phi(fl) = 0.17) while the monomeric dye and self-assemblies in solution are only weakly fluorescent (Phi(fl) = 0.07).
C1 [Wuerthner, Frank] Univ Wurzburg, Inst Organ Chem, D-97074 Wurzburg, Germany.
   Univ Wurzburg, Rontgen Res Ctr Complex Mat Syst, D-97074 Wurzburg, Germany.
RP Wurthner, F (reprint author), Univ Wurzburg, Inst Organ Chem, D-97074 Wurzburg, Germany.
EM wuerthner@chemie.uni-wuerzburg.de
FU Volkswagen Foundation
FX We gratefully thank Dr. Xin Zhang for performing TEM measurements and
   the Volkswagen Foundation for financial support of this work within the
   priority program "Complex Materials: Cooperative Projects on the
   Natural, Engineering and Biosciences".
NR 87
TC 17
Z9 17
PU AMER CHEMICAL SOC
PI WASHINGTON
PA 1155 16TH ST, NW, WASHINGTON, DC 20036 USA
SN 0024-9297
J9 MACROMOLECULES
JI Macromolecules
PD MAY 24
PY 2011
VL 44
IS 10
BP 3766
EP 3776
DI 10.1021/ma2004184
PG 11
WC Polymer Science
SC Polymer Science
GA 762WE
UT WOS:000290511500013
ER

PT J
AU Bahari, A
   Moghadam, FR
AF Bahari, Ali
   Moghadam, Fatemeh Rahimi
TI Quadratic electro-optic effects and electro-absorption process in
   multilayer nanoshells
SO PHYSICA SCRIPTA
LA English
DT Article
ID DOT QUANTUM-WELL; PHOTOLUMINESCENCE; NONLINEARITIES; NANOCRYSTALS;
   CDS/HGS/CDS; DYNAMICS; LAYER
AB The third-order nonlinear susceptibility is obtained as a function of wavelength for a multilayer nanoshell structure. Numerical calculations show that the nonlinear susceptibility of this structure depends on parameters such as the structure size, relaxation time and pump photon energy. The intensity and position of third-order nonlinear susceptibility peaks depend on shell thicknesses; smaller thicknesses have peak susceptibility at shorter wavelengths.
C1 [Bahari, Ali; Moghadam, Fatemeh Rahimi] Lorestan Univ, Dept Phys, Lorestan, Iran.
RP Bahari, A (reprint author), Lorestan Univ, Dept Phys, Lorestan, Iran.
EM bahari.a@lu.ac.ir
NR 29
TC 2
Z9 2
PU IOP PUBLISHING LTD
PI BRISTOL
PA TEMPLE CIRCUS, TEMPLE WAY, BRISTOL BS1 6BE, ENGLAND
SN 0031-8949
J9 PHYS SCRIPTA
JI Phys. Scr.
PD MAY
PY 2011
VL 83
IS 5
AR 055703
DI 10.1088/0031-8949/83/05/055703
PG 5
WC Physics, Multidisciplinary
SC Physics
GA 759HJ
UT WOS:000290231000021
ER

PT J
AU Bernardini, AE
   Guzzo, MM
   Nishi, CC
AF Bernardini, A. E.
   Guzzo, M. M.
   Nishi, C. C.
TI Quantum flavor oscillations extended to the Dirac theory
SO FORTSCHRITTE DER PHYSIK-PROGRESS OF PHYSICS
LA English
DT Article
DE Oscillation; neutrino; Dirac equation; quantum field theory
ID EXTERNAL MAGNETIC-FIELD; NEUTRINO CHIRAL OSCILLATIONS; RESONANT
   AMPLIFICATION; 2ND-ORDER CORRECTIONS; CONVERSION FORMULAS; MASSIVE
   NEUTRINOS; PARTICLE PHYSICS; MASSES; MODEL; MECHANICS
AB Flavor oscillations by itself and its coupling with chiral oscillations and/or spin-flipping are the most relevant quantum phenomena of neutrino physics. This report deals with the quantum theory of flavor oscillations in vacuum, extended to fermionic particles in the several subtle aspects of the first quantization and second quantization theories. At first, the basic controversies regarding quantum-mechanical derivations of the flavor conversion formulas are reviewed based on the internal wave packet (IWP) framework. In this scenario, the use of the Dirac equation is required for a satisfactory evolution of fermionic mass-eigenstates since in the standard treatment of oscillations the mass-eigenstates are implicitly assumed to be scalars and, consequently, the spinorial form of neutrino wave functions is not included in the calculations.
   Within first quantized theories, besides flavor oscillations, chiral oscillations automatically appear when we set the dynamic equations for a fermionic Dirac-type particle. It is also observed that there is no constraint between chiral oscillations, when it takes place in vacuum, and the process of spin-flipping related to the helicity quantum number, which does not take place in vacuum. The left-handed chiral nature of created and detected neutrinos can be implemented in the first quantized Dirac theory in presence of mixing; the probability loss due to the changing of initially left-handed neutrinos to the undetected right-handed neutrinos can be obtained in analytic form. These modifications introduce correction factors proportional to m(v)(2)/E-v(2) that are very difficult to be quantified by the current phenomenological analysis. All these effects can also be identified when the non-minimal coupling with an external (electro) magnetic field in the neutrino interacting Lagrangian is taken into account. In the context of a causal relativistic theory of a free particle, one of the two effects should be present in flavor oscillations: (a) rapid oscillations or (b) initial flavor violation. Concerning second quantized approaches, a simple second quantized treatment exhibits a tiny but inevitable initial flavor violation without the possibility of rapid oscillations. Such effect is a consequence of an intrinsically indefinite but approximately well defined neutrino flavor. Within a realistic calculation in pion decay, including the quantum field treatment of the creation process with finite decay width, it is possible to quantify such violation. The violation effects are shown to be much larger than loop induced lepton flavor violation processes, already present in the standard model in the presence of massive neutrinos with mixing. For the implicitly assumed fermionic nature of the Dirac theory, the conclusions of this report lead to lessons concerning flavor mixing, chiral oscillations, interference between positive and negative frequency components of Dirac equation solutions, and the field formulation of quantum oscillations. (C) 2011 WILEY-VCH Verlag GmbH & Co. KGaA, Weinheim
C1 [Bernardini, A. E.] Univ Fed Sao Carlos, Dept Fis, BR-13565905 Sao Carlos, SP, Brazil.
   [Guzzo, M. M.] Univ Estadual Campinas, Inst Fis Gleb Wataghin, BR-13083970 Campinas, SP, Brazil.
   [Nishi, C. C.] Univ Fed ABC, BR-09210170 Santo Andre, SP, Brazil.
RP Bernardini, AE (reprint author), Univ Fed Sao Carlos, Dept Fis, POB 676, BR-13565905 Sao Carlos, SP, Brazil.
EM alexeb@ufscar.br; guzzo@ifi.unicamp.br; celso.nishi@ufabc.edu.br
RI Nishi, Celso/J-8494-2012; Guzzo, Marcelo/B-9794-2013
FU FAPESP [08/50671-0, 09/11309-7, 04/00220-1]; CNPq [300233/2010-8,
   309455/2009-0, 303937/2009-2]
FX The authors would like to thank the financial support from the Brazilian
   Agencies FAPESP, through the grants 08/50671-0 (AEB), 09/11309-7 (CCN)
   and 04/00220-1 (MMG), and CNPq, through the grants 300233/2010-8 (AEB),
   309455/2009-0 (CCN) and 303937/2009-2 (MMG).
NR 159
TC 2
Z9 2
PU WILEY-V C H VERLAG GMBH
PI WEINHEIM
PA BOSCHSTRASSE 12, D-69469 WEINHEIM, GERMANY
SN 0015-8208
J9 FORTSCHR PHYS
JI Fortschritte Phys.-Prog. Phys.
PD MAY
PY 2011
VL 59
IS 5-6
BP 372
EP 453
DI 10.1002/prop.201000101
PG 82
WC Physics, Multidisciplinary
SC Physics
GA 755RU
UT WOS:000289954900002
ER

PT J
AU Olbrich, C
   Liebers, J
   Kleinekathofer, U
AF Olbrich, Carsten
   Liebers, Joerg
   Kleinekathoefer, Ulrich
TI Modeling of light-harvesting in purple bacteria using a time-dependent
   Hamiltonian approach
SO PHYSICA STATUS SOLIDI B-BASIC SOLID STATE PHYSICS
LA English
DT Article
DE absorption; combined classical quantum simulation; light-harvesting
ID DIFFERENTIAL-OVERLAP TECHNIQUE; ENERGY-TRANSFER; MOLECULAR-DYNAMICS;
   ANTENNA COMPLEX; LH2 ANTENNA; RHODOPSEUDOMONAS-ACIDOPHILA; SPECTROSCOPIC
   PROPERTIES; SYNECHOCOCCUS-ELONGATUS; INTERMEDIATE NEGLECT;
   OPTICAL-PROPERTIES
AB The photosynthetic light-harvesting system II (LH2) of bacteriochlorophylls' embedded in the LH2 complex. Further Rhodospirillum molischianum is investigated using a time more the couplings between the bacteriochlorophylls are dependent combination of molecular dynamics simulations and computed using the method of transition changes from electro-semiempirical ZINDO/S electronic on the available crystal approximation. With these quantities the excitonic energies of structure of the LH2 complex, Snapshots of the atomic the complete system as well as the linear absorption spectra area fluctuations along this 12 ps long trajectory serve as input for calculated and compared to experimental findings the calculations of the excitation energies of the individual (C) 2011 WILEY-VCH Verlag GmbH & Co. KGaA, Weinheim
C1 [Olbrich, Carsten; Liebers, Joerg; Kleinekathoefer, Ulrich] Jacobs Univ Bremen, Sch Sci & Engn, D-28759 Bremen, Germany.
RP Kleinekathofer, U (reprint author), Jacobs Univ Bremen, Sch Sci & Engn, Campus Ring 1, D-28759 Bremen, Germany.
EM u.kleinekathoefer@jacobs-university.de
RI Kleinekathofer, Ulrich/I-2329-2013
OI Kleinekathofer, Ulrich/0000-0002-6114-7431
FU Deutsche Forschungsgemeinschaft
FX Financial support by the Deutsche Forschungsgemeinschaft is gratefully
   acknowledged.
NR 51
TC 5
Z9 5
PU WILEY-BLACKWELL
PI MALDEN
PA COMMERCE PLACE, 350 MAIN ST, MALDEN 02148, MA USA
SN 0370-1972
J9 PHYS STATUS SOLIDI B
JI Phys. Status Solidi B-Basic Solid State Phys.
PD FEB
PY 2011
VL 248
IS 2
BP 393
EP 398
DI 10.1002/pssb.201000651
PG 6
WC Physics, Condensed Matter
SC Physics
GA 726JC
UT WOS:000287715600017
ER

PT J
AU Galperin, EA
AF Galperin, E. A.
TI Hamiltonian systems, information transmittal and special relativity
SO COMPUTERS & MATHEMATICS WITH APPLICATIONS
LA English
DT Article
DE Generalized Hamiltonian systems; Dirac's equations; Relativistic
   modeling and identification; Real time calibration in measurement and
   computation
ID SPEED
AB Linear transformations of special relativity considered in [Albert Einstein, Zur Elektrodynamik der bewegte Korper. Annalen der Physik. 17 (1905) 891-921] are applied to Hamiltonian systems and Dirac equations, as presented in [Paul A.M. Dirac, Lectures on Quantum Mechanics, Belfer Graduate School of Science, New York, 1964]. To account for Weber's electro-dynamic law of particle attraction and for the relativistic increase of the mass in particle accelerators, an extension of the second Newton's law for motion subject to external forces that may depend on accelerations and higher order derivatives of velocities is considered and the Buquoy-Mestschersky generalization for motion of bodies with variable masses is included. The causality of systems driven by such forces is assured by consideration of left higher order derivatives in the right-hand sides of the equations of motion. The consistency condition is presented, and existence of solutions for the equations of motion driven by forces with left higher order derivatives is proved, leading to the generalized Lagrange and Hamilton equations that incorporate those extensions. Then, non-holonomic Hamiltonian systems with time-invariant constraints introduced by P.G. Bergmann and PAM. Dirac are considered, as suggested by Dirac for atomic models. Since one and the same process or particle may be observed as different images, the procedure is developed for identification of processes in moving systems by inverse relativistic transformations applied over small intervals of time to discrete experimental measurements obtained as the images of those processes in the observed (relativistic) coordinates. It is demonstrated that motions and processes evolving in still and/or moving systems can be described in the proper (of a still system) and/or relativistic (of different moving systems) coordinates in one common system of equations under the condition that all components of that system are referred to one and the same time of a still or moving observer. The results open new avenues for further research in relativistic systems theory and provide a basis for development of computing software for process identification in the images transmitted from distant or fast moving systems. (C) 2010 Elsevier Ltd. All rights reserved.
C1 Univ Quebec, Dept Math, Montreal, PQ H3C 3P8, Canada.
RP Galperin, EA (reprint author), Univ Quebec, Dept Math, CP 8888,Succ Ctr Ville, Montreal, PQ H3C 3P8, Canada.
EM galperin.efim@uqam.ca
NR 23
TC 1
Z9 1
PU PERGAMON-ELSEVIER SCIENCE LTD
PI OXFORD
PA THE BOULEVARD, LANGFORD LANE, KIDLINGTON, OXFORD OX5 1GB, ENGLAND
SN 0898-1221
J9 COMPUT MATH APPL
JI Comput. Math. Appl.
PD JAN
PY 2011
VL 61
IS 2
BP 211
EP 235
DI 10.1016/j.camwa.2010.10.043
PG 25
WC Computer Science, Interdisciplinary Applications; Mathematics, Applied
SC Computer Science; Mathematics
GA 724CJ
UT WOS:000287553400008
ER

PT J
AU Parz, W
   Haddad, R
   Muller, T
   Wilson, LR
   Cockburn, J
   Krysa, A
   Roberts, J
   Unterrainer, K
AF Parz, Wolfgang
   Haddad, Reza
   Mueller, Thomas
   Wilson, Luke R.
   Cockburn, John
   Krysa, Andrey
   Roberts, John
   Unterrainer, Karl
TI Time-domain spectroscopy of mid-infrared quantum cascade lasers
SO SEMICONDUCTOR SCIENCE AND TECHNOLOGY
LA English
DT Article
ID GENERATION; THZ; DISPERSION
AB In this work we present phase-resolved measurements of the stimulated emission process in a quantum cascade laser emitting at 11.7 mu m. In particular, we are focusing on the temperature performance of the intersubband gain in a spectrally broad region. We find that the gain turns into strong absorption at higher temperatures. We show that the phase information is mandatory to describe the correct relation between stimulated emission and absorption. Due to the importance of the correct phase estimation, we present an extended noise analysis of our optimized electro-optic sampling detection scheme. The dynamic range is >80 dB with signal components between 6 and 67 THz.
C1 [Parz, Wolfgang; Haddad, Reza; Mueller, Thomas; Unterrainer, Karl] Vienna Univ Technol, Inst Photon, A-1040 Vienna, Austria.
   [Wilson, Luke R.; Cockburn, John] Univ Sheffield, Dept Phys & Astron, Sheffield S3 7RH, S Yorkshire, England.
   [Krysa, Andrey; Roberts, John] Univ Sheffield, EPSRC Natl Ctr Technol 3 5, Sheffield S1 3JD, S Yorkshire, England.
RP Parz, W (reprint author), Vienna Univ Technol, Inst Photon, Gusshausstr 25-29, A-1040 Vienna, Austria.
EM wolfgang.parz@tuwien.ac.at
RI Krysa, Andrey/D-2074-2011
FU Austrian Science Fund (FWF)
FX We acknowledge the financial support by the Austrian Science Fund (FWF)
   under the SFB project Advanced Light Sources (ADLIS) and Infrared
   Optical Nanostructures (IRON).
NR 23
TC 0
Z9 0
PU IOP PUBLISHING LTD
PI BRISTOL
PA TEMPLE CIRCUS, TEMPLE WAY, BRISTOL BS1 6BE, ENGLAND
SN 0268-1242
J9 SEMICOND SCI TECH
JI Semicond. Sci. Technol.
PD JAN
PY 2011
VL 26
IS 1
AR 014020
DI 10.1088/0268-1242/26/1/014020
PG 6
WC Engineering, Electrical & Electronic; Materials Science,
   Multidisciplinary; Physics, Condensed Matter
SC Engineering; Materials Science; Physics
GA 695OP
UT WOS:000285382000022
ER

PT J
AU Bradley, DI
   Crookston, P
   Fear, MJ
   Fisher, SN
   Foulds, G
   Garg, D
   Guenault, AM
   Guise, E
   Haley, RP
   Kolosov, O
   Pickett, GR
   Schanen, R
   Tsepelin, V
AF Bradley, D. I.
   Crookston, P.
   Fear, M. J.
   Fisher, S. N.
   Foulds, G.
   Garg, D.
   Guenault, A. M.
   Guise, E.
   Haley, R. P.
   Kolosov, O.
   Pickett, G. R.
   Schanen, R.
   Tsepelin, V.
TI Measuring the Prong Velocity of Quartz Tuning Forks Used to Probe
   Quantum Fluids
SO JOURNAL OF LOW TEMPERATURE PHYSICS
LA English
DT Article
DE Calibration; Velocity; Tuning fork; Quantum fluids
ID SUPERFLUID HE-4; HELIUM LIQUIDS; TURBULENCE; TRANSITION
AB Recently, quartz tuning forks have been used to probe the dynamics of quantum fluids. For many of these measurements it is important to know the velocity amplitude of the tips of the vibrating fork prongs. We have used different techniques to establish, with an accuracy of a few percent, the relationship between the electrical and mechanical properties of several commercial quartz tuning forks with fundamental resonant frequency similar to 32 kHz. The velocity is usually inferred from an electro-mechanical calibration that models a quartz prong as a clamped, rectangular cantilever beam. We have tested the accuracy of this calibration using three methods: measurement of the amplitude at which the fork prongs touch each other; direct optical measurement of the moving fork prongs using strobe microscopy; and a Michelson interferometry technique operating with a 670 nm laser. All three methods yield consistent results. The velocity so determined is found to be 10% lower than that of the standard electro-mechanical calibration.
C1 [Bradley, D. I.; Crookston, P.; Fear, M. J.; Fisher, S. N.; Foulds, G.; Garg, D.; Guenault, A. M.; Guise, E.; Haley, R. P.; Kolosov, O.; Pickett, G. R.; Schanen, R.; Tsepelin, V.] Univ Lancaster, Dept Phys, Lancaster, England.
RP Haley, RP (reprint author), Univ Lancaster, Dept Phys, Lancaster, England.
EM r.haley@lancaster.ac.uk
RI Tsepelin, Viktor/G-1530-2011
FU U.K. EPSRC; Royal Society; European FP7 Programme MICROKELVIN Project
   [228464]
FX We are grateful to S.M. Holt, A.M. Stokes and M.G. Ward for their
   technical support and for discussions with V.B. Efimov, J.R.
   Owers-Bradley, P.V.E. McClintock, M. Patton, L. Skrbek, P. Skyba and
   W.F. Vinen. We acknowledge financial support of the U.K. EPSRC (Summer
   Bursary to GF), the Royal Society (URF to RPH and Summer Bursary to EG),
   and the European FP7 Programme MICROKELVIN Project Number 228464.
NR 15
TC 9
Z9 9
PU SPRINGER/PLENUM PUBLISHERS
PI NEW YORK
PA 233 SPRING ST, NEW YORK, NY 10013 USA
SN 0022-2291
J9 J LOW TEMP PHYS
JI J. Low Temp. Phys.
PD DEC
PY 2010
VL 161
IS 5-6
SI SI
BP 536
EP 547
DI 10.1007/s10909-010-0227-y
PG 12
WC Physics, Applied; Physics, Condensed Matter
SC Physics
GA 706AM
UT WOS:000286183600008
ER

PT J
AU Kita, S
   Hachuda, S
   Nozaki, K
   Babab, T
AF Kita, Shota
   Hachuda, Shoji
   Nozaki, Kengo
   Babab, Toshihiko
TI Nanoslot laser
SO APPLIED PHYSICS LETTERS
LA English
DT Article
ID PHOTONIC CRYSTAL NANOLASER; SLOT-WAVE-GUIDES; SPONTANEOUS EMISSION;
   ROOM-TEMPERATURE; NANOCAVITY
AB We propose and demonstrate photonic crystal nanolaser with a nanoslot. Using high-aspect etching process, we succeed in fabricating a 30-nm-wide nanoslot device and room temperature lasing in both air and liquids. As an index sensor, it exhibits a high sensitivity of 410 nm per refractive index unit, as well as low temperature dependence in water. These behaviors and theoretical analysis suggest that the mode is strongly localized in the nanoslot. This device will be effective for enhancing light-matter interaction in cavity quantum electro dynamics, nonlinear optics, and biosensing. (C) 2010 American Institute of Physics. [doi:10.1063/1.3505139]
C1 [Kita, Shota] Yokohama Natl Univ, Dept Elect & Comp Engn, Hodogaya Ku, Yokohama, Kanagawa 2408501, Japan.
   Japan Sci & Technol Agcy, Core Res Evolut Sci & Technol, Chiyoda Ku, Tokyo 1020075, Japan.
RP Kita, S (reprint author), Yokohama Natl Univ, Dept Elect & Comp Engn, Hodogaya Ku, 79-5 Tokiwadai, Yokohama, Kanagawa 2408501, Japan.
EM d09sd103@ynu.ac.jp; baba@ynu.ac.jp
RI Nozaki, Kengo/D-4024-2011
FU Japan Society for the Promotion of Science
FX This work was supported by a Grant-in-Aid and a Research Fellowship of
   the Japan Society for the Promotion of Science.
NR 16
TC 14
Z9 14
PU AMER INST PHYSICS
PI MELVILLE
PA CIRCULATION & FULFILLMENT DIV, 2 HUNTINGTON QUADRANGLE, STE 1 N O 1,
   MELVILLE, NY 11747-4501 USA
SN 0003-6951
J9 APPL PHYS LETT
JI Appl. Phys. Lett.
PD OCT 18
PY 2010
VL 97
IS 16
AR 161108
DI 10.1063/1.3505139
PG 3
WC Physics, Applied
SC Physics
GA 671KD
UT WOS:000283502100008
ER

PT J
AU Mehata, MS
   Majumder, M
   Mallik, B
   Ohta, N
AF Mehata, Mohan Singh
   Majumder, Manisree
   Mallik, Biswanath
   Ohta, Nobuhiro
TI External Electric Field Effects on Optical Property and Excitation
   Dynamics of Capped CdS Quantum Dots Embedded in a Polymer Film
SO JOURNAL OF PHYSICAL CHEMISTRY C
LA English
DT Article
ID MICROWAVE IRRADIATION; ELECTROABSORPTION SPECTROSCOPY; NANOCRYSTALS;
   ABSORPTION; SPECTRA; PHOTOLUMINESCENCE; FLUORESCENCE; TEMPERATURE;
   EMISSION
AB Nanocomposites of benzyl mercaptan (BM)-capped cadmium sulfide (CdS) quantum dots (QDs) have been prepared and investigated by using electric field modulation spectroscopy. Applied electric fields on absorption and photoluminescence (PL) spectra as well as PL decays of BM-capped CdS QDs embedded in a poly(methyl methacrylate) (PMMA) film have revealed a field-induced alteration. Electro-photoluminescence (E-PL) exhibits field-induced quenching of photoluminescence in the presence of electric fields. The observed E-PL spectra and field-induced change in decay profile suggest that the PL intensity alternation originates from the electric field effect on emitting state population rather than PL quantum yield, probably as a result of the presence of field-assisted dissociation into hole and electron at the photoexcited state having a charge-separated character. Field-induced change in absorption spectra showed the spectral broadening caused by the stark shifts, indicating a large electric dipole moment in the exciton state. E-PL spectra also show that the emission state of BM-capped CdS QDs has a large charge transfer character. The field-assisted dissociation from the photoexcited state has been confirmed to depend on the excitation wavelength.
C1 [Mehata, Mohan Singh; Ohta, Nobuhiro] Hokkaido Univ, RIES, Sapporo, Hokkaido 0010020, Japan.
   [Majumder, Manisree; Mallik, Biswanath] Indian Assoc Cultivat Sci, Dept Spect, Kolkata 700032, India.
RP Ohta, N (reprint author), Hokkaido Univ, RIES, Sapporo, Hokkaido 0010020, Japan.
EM spbm@mahendra.iacs.res.in; nohta@es.hokudai.ac.jp
RI Ohta, Nobuhiro/E-1238-2012
FU Japan Society for the Promotion of Science (JSPS); Department of Science
   and Technology (DST), Govt. of India [DST/INT/JAP/ P-44/08]; JSPS, Japan
FX M.S.M. thanks the Japan Society for the Promotion of Science (JSPS) for
   a Postdoctoral fellowship and for a Grant-in-Aid for JSPS fellows. B.M.
   thanks the Department of Science and Technology (DST), Govt. of India
   for the financial support against the project (Order No. DST/INT/JAP/
   P-44/08 dt 8.05.2008) and JSPS, Japan for supporting his stay in Japan.
NR 32
TC 13
Z9 13
PU AMER CHEMICAL SOC
PI WASHINGTON
PA 1155 16TH ST, NW, WASHINGTON, DC 20036 USA
SN 1932-7447
EI 1932-7455
J9 J PHYS CHEM C
JI J. Phys. Chem. C
PD SEP 23
PY 2010
VL 114
IS 37
BP 15594
EP 15601
DI 10.1021/jp104124z
PG 8
WC Chemistry, Physical; Nanoscience & Nanotechnology; Materials Science,
   Multidisciplinary
SC Chemistry; Science & Technology - Other Topics; Materials Science
GA 649FR
UT WOS:000281754000008
ER

PT J
AU Xu, YC
AF Xu, Yichun
CA STAR Collaboration
TI Identified hadrons and jet chemistry for p plus p and Au plus Au
   collisions at RHIC
SO JOURNAL OF PHYSICS G-NUCLEAR AND PARTICLE PHYSICS
LA English
DT Article; Proceedings Paper
CT 14th International Conference on Strangeness in Quark Matter
CY SEP 27-OCT 02, 2009
CL Rio de Janeiro, BRAZIL
SP Univ Fed Rio de Janeiro, Univ Estadual Campinas, Cent Brasileiro Pesquisas Fisicas, Univ Sao Paulo, Univ Estadual Paulista, Univ Fed Rio Grande Sul
ID TRANSVERSE-MOMENTUM; D+AU COLLISIONS; SPECTRA; P+P
AB The study of hadron spectra at high p(T) in p+p collisions provides a good test of perturbative quantum chromo-dynamic calculations (pQCD) and a baseline for measurements of nuclear modification factors in Au+Au collisions. Using events triggered with electro-magnetic calorimetery, identified charged hadron transverse momentum (p(T)) spectra are measured up to 15 GeV/c at mid-rapidity (vertical bar y vertical bar < 0.5) and neutral kaon p(T) spectra up to 12 GeV/c in p+p collisions at root s(NN) = 200 GeV in the STAR experiment (Ackermann K H et al 2003 Nucl. Instrum. Methods A 499 624. The particle ratios of p/pi(+), <(p)over bar>/pi(-) and K-+/-,K-0/pi(+/-) in p+p collisions are shown and compared with next-to-leading-order pQCD calculations. In central Au+Au collisions, we report nuclear modification factors (R-AA) for pion, kaon, proton and rho, and discuss several model calculations: color-charge dependence of jet quenching and jet conversion. Finally, the centrality dependence of R-AA at high p(T) (> 5.5 GeV/c) for kaons is compared with that of pions in Au+Au collisions at 200 GeV.
C1 [Xu, Yichun; STAR Collaboration] Univ Sci & Technol China, Dept Modern Phys, Hefei 230026, Anhui, Peoples R China.
RP Xu, YC (reprint author), Univ Sci & Technol China, Dept Modern Phys, Hefei 230026, Anhui, Peoples R China.
EM xuyichun@mail.ustc.edu.cn
NR 15
TC 6
Z9 6
PU IOP PUBLISHING LTD
PI BRISTOL
PA TEMPLE CIRCUS, TEMPLE WAY, BRISTOL BS1 6BE, ENGLAND
SN 0954-3899
J9 J PHYS G NUCL PARTIC
JI J. Phys. G-Nucl. Part. Phys.
PD SEP
PY 2010
VL 37
IS 9
SI SI
AR 094059
DI 10.1088/0954-3899/37/9/094059
PG 6
WC Physics, Nuclear; Physics, Particles & Fields
SC Physics
GA 637HD
UT WOS:000280807200060
ER

PT J
AU Dorokhin, MV
   Danilov, YA
   Prokof'eva, MM
   Sholina, AE
AF Dorokhin, M. V.
   Danilov, Yu. A.
   Prokof'eva, M. M.
   Sholina, A. E.
TI Temperature stability of photoluminescence in heterostructures with
   InGaAs/GaAs quantum well and Mn-delta-doped acceptor layer in GaAs
   barrier
SO TECHNICAL PHYSICS LETTERS
LA English
DT Article
ID EMISSION; DYNAMICS
AB The temperature dependence of the electro- and photoluminescence of heterostructures with InGaAs/GaAs quantum well and a closely spaced manganese delta (delta)-doped layer in the GaAs barrier was investigated. It is found that the proposed heterostructures exhibit increased temperature stability and decreased temperature quenching as compared to the control structures containing no delta-doped layers. An increase in the operating temperature is explained by the appearance of an additional potential barrier for electrons due to the delta-doped acceptor layer formation in the near-surface barrier.
C1 [Dorokhin, M. V.; Danilov, Yu. A.; Prokof'eva, M. M.; Sholina, A. E.] Nizhnii Novgorod State Univ, Physicotech Res Inst, Nizhnii Novgorod 603600, Russia.
RP Dorokhin, MV (reprint author), Nizhnii Novgorod State Univ, Physicotech Res Inst, Nizhnii Novgorod 603600, Russia.
EM dorokhin@nifti.unn.ru
FU Russian Foundation for Basic Research [08-02-00548a,
   08-02-97038_r_povolzh'e_a, 10-02-00739]; Ministry of Education and
   Science of the Russian Federation [2.2.2.2/4297]; US Civilian Research
   and Development Foundation (CRDF) [BP4MO1]
FX This study was supported by the Russian Foundation for Basic Research
   (project nos. 08-02-00548a, 08-02-97038_r_povolzh'e_a, and 10-02-00739),
   the Ministry of Education and Science of the Russian Federation (Program
   "Development of the Research Potential of Russian Universities," project
   no. 2.2.2.2/4297), and the US Civilian Research and Development
   Foundation (CRDF grant no. BP4MO1).
NR 11
TC 0
Z9 0
PU MAIK NAUKA/INTERPERIODICA/SPRINGER
PI NEW YORK
PA 233 SPRING ST, NEW YORK, NY 10013-1578 USA
SN 1063-7850
J9 TECH PHYS LETT+
JI Tech. Phys. Lett.
PD SEP
PY 2010
VL 36
IS 9
BP 819
EP 822
DI 10.1134/S1063785010090130
PG 4
WC Physics, Applied
SC Physics
GA 657SP
UT WOS:000282432900013
ER

PT J
AU Iotti, RC
   Rossi, F
   Vitiello, MS
   Scamarcio, G
   Mahler, L
   Tredicucci, A
AF Iotti, Rita Claudia
   Rossi, Fausto
   Vitiello, Miriam Serena
   Scamarcio, Gaetano
   Mahler, Lukas
   Tredicucci, Alessandro
TI Impact of nonequilibrium phonons on the electron dynamics in terahertz
   quantum cascade lasers
SO APPLIED PHYSICS LETTERS
LA English
DT Article
DE electron-phonon interactions; electro-optical devices; laser modes;
   Monte Carlo methods; quantum cascade lasers; submillimetre wave lasers
ID TRANSPORT
AB In this paper we investigate, both theoretically and experimentally, nonequilibrium electron and phonon effects in quantum-cascade devices. In particular, we have developed a Monte Carlo-based global kinetic approach describing the complete interacting electronic subsystem (i.e., the full set of active-region and injector subbands) coupled to out-of-equilibrium longitudinal polar-optical (LO) phonons, which in turn will decay anharmonically into thermalized acoustic modes. Simulated results obtained for a prototypical terahertz emitting device show a very good agreement with measured data, evidencing how the nonequilibrium LO phonon population affects the electro-optical device performances. The latter may be qualitatively reproduced in terms of a global effective temperature of the heated phononic system. (C) 2010 American Institute of Physics. [doi:10.1063/1.3464977]
C1 [Iotti, Rita Claudia; Rossi, Fausto] Politecn Torino, Dipartimento Fis, I-10129 Turin, Italy.
   [Vitiello, Miriam Serena; Scamarcio, Gaetano] Univ Bari Aldo Moro, CNR, Ist Foton & Nanotecnol, I-70126 Bari, Italy.
   [Vitiello, Miriam Serena; Scamarcio, Gaetano] Univ Bari Aldo Moro, Dept Fis, I-70126 Bari, Italy.
   [Mahler, Lukas; Tredicucci, Alessandro] INFM, NEST CNR, I-56126 Pisa, Italy.
   [Mahler, Lukas; Tredicucci, Alessandro] Scuola Normale Super Pisa, I-56126 Pisa, Italy.
RP Iotti, RC (reprint author), Politecn Torino, Dipartimento Fis, Corso Duca Abruzzi 24, I-10129 Turin, Italy.
EM rita.iotti@polito.it
RI Iotti, Rita/E-8792-2012; Rossi, Fausto/H-7308-2013
OI Rossi, Fausto/0000-0001-6729-0928
NR 16
TC 8
Z9 8
PU AMER INST PHYSICS
PI MELVILLE
PA CIRCULATION & FULFILLMENT DIV, 2 HUNTINGTON QUADRANGLE, STE 1 N O 1,
   MELVILLE, NY 11747-4501 USA
SN 0003-6951
J9 APPL PHYS LETT
JI Appl. Phys. Lett.
PD JUL 19
PY 2010
VL 97
IS 3
AR 033110
DI 10.1063/1.3464977
PG 3
WC Physics, Applied
SC Physics
GA 630EO
UT WOS:000280255800076
ER

PT J
AU Tsang, M
AF Tsang, Mankei
TI Cavity quantum electro-optics
SO PHYSICAL REVIEW A
LA English
DT Article
ID NANOMECHANICAL MOTION; RADIATION-PRESSURE; BACK-ACTION; OSCILLATOR;
   FORCE; MICROMIRROR
AB The quantum dynamics of the coupling between a cavity optical field and a resonator microwave field via the electro-optic effect is studied. This coupling has the same form as the optomechanical coupling via radiation pressure, so all previously considered optomechanical effects can in principle be observed in electro-optic systems as well. In particular, I point out the possibilities of laser cooling of the microwave mode, entanglement between the optical mode and the microwave mode via electro-optic parametric amplification, and back-action-evading optical measurements of a microwave quadrature.
C1 Univ New Mexico, Ctr Quantum Informat & Control, Albuquerque, NM 87131 USA.
RP Tsang, M (reprint author), Univ New Mexico, Ctr Quantum Informat & Control, MSC07-4220, Albuquerque, NM 87131 USA.
EM mankei@unm.edu
RI Tsang, Mankei/B-2926-2011
FU National Science Foundation [PHY-0903953, 0653596]; Office of Naval
   Research [N00014-07-1-0304]
FX Discussions with Tobias Kippenberg, Elanor Huntington, Matthew Woolley,
   Carlton Caves, and Jeffrey Shapiro are gratefully acknowledged. This
   work was supported in part by National Science Foundation Grants No.
   PHY-0903953 and No. 0653596 and Office of Naval Research Grant No.
   N00014-07-1-0304.
NR 48
TC 13
Z9 13
PU AMER PHYSICAL SOC
PI COLLEGE PK
PA ONE PHYSICS ELLIPSE, COLLEGE PK, MD 20740-3844 USA
SN 1050-2947
J9 PHYS REV A
JI Phys. Rev. A
PD JUN 30
PY 2010
VL 81
IS 6
AR 063837
DI 10.1103/PhysRevA.81.063837
PG 5
WC Optics; Physics, Atomic, Molecular & Chemical
SC Optics; Physics
GA 618UN
UT WOS:000279381300004
ER

PT J
AU Muraguchi, M
   Endoh, T
AF Muraguchi, Masakazu
   Endoh, Tetsuo
TI Study on Quantum Electro-Dynamics in Vertical MOSFET
SO IEICE TRANSACTIONS ON ELECTRONICS
LA English
DT Article
DE vertical MOSFET; quantum electro-dynamics; resonant tunneling;
   surrounding gate; time-dependent Schrodinger equation
ID SGT
AB We have studied transmission property of electron in vertical MOSFET (V-MOSFET) from the viewpoint of quantum electrodynamics. To obtain the intuitive picture of electron transmission property through channel of the V-MOSFET, we solve the time-dependent Schrodinger equation in real space by employing the split operator method. We injected an electron wave packet into the body of the V-MOSFET from the source, and traced the time-development of electron-wave function in the body and drain region. We successfully showed that the electron wave function propagates through the resonant states of the body potential. Our suggested approaches open the quantative and intuitive discussion for the carrier dynamics in the V-MOSFET on quantum limit.
C1 [Muraguchi, Masakazu] Tohoku Univ, Interdisciplinary Res Ctr, Sendai, Miyagi 9808578, Japan.
   [Muraguchi, Masakazu; Endoh, Tetsuo] JST CREST, Tokyo 1020075, Japan.
RP Muraguchi, M (reprint author), Tohoku Univ, Interdisciplinary Res Ctr, Sendai, Miyagi 9808578, Japan.
EM endoh@riec.tohoku.ac.jp
FU CREST of the Japan Science and Technology Agency (JST)
FX This work has been supported in part by a grant from "Research of
   Innovative Material and Process for Creation of Next-generation
   Electronics Devices" of CREST of the Japan Science and Technology Agency
   (JST).
NR 13
TC 1
Z9 1
PU IEICE-INST ELECTRONICS INFORMATION COMMUNICATIONS ENG
PI TOKYO
PA KIKAI-SHINKO-KAIKAN BLDG, 3-5-8, SHIBA-KOEN, MINATO-KU, TOKYO, 105-0011,
   JAPAN
SN 0916-8524
EI 1745-1353
J9 IEICE T ELECTRON
JI IEICE Trans. Electron.
PD MAY
PY 2010
VL E93C
IS 5
BP 552
EP 556
DI 10.1587/transele.E93.C.552
PG 5
WC Engineering, Electrical & Electronic
SC Engineering
GA 643ZZ
UT WOS:000281341500005
ER

PT J
AU Popov, AM
   Tikhonova, OV
   Volkova, EA
AF Popov, A. M.
   Tikhonova, O. V.
   Volkova, E. A.
TI Low-Frequency Strong-Field Ionization and Excitation of Hydrogen Atom
SO LASER PHYSICS
LA English
DT Article
ID STRONG LASER FIELD; MULTIPHOTON IONIZATION; SINGLE IONIZATION;
   STABILIZATION; COULOMB; SYSTEM
AB The dynamics of hydrogen atom in the presence of a strong radiation field of the titanium-sapphire laser is studied for the Keldysh parameters gamma >= 1 and gamma <= 1. It is demonstrated that the ionization is sup plemented with the effective population of the excited states with the principal quantum numbers n = 5-10 in the entire range of variation in the Keldysh parameter. The population of the excited Rydberg states can be interpreted as a consequence of the multiphoton resonance involving the initial 1s state and a group of excited states in the vicinity of the continuum boundary with the simultaneous repopulation of these states by Lambda-type Raman transitions under the action of the laser field. The resulting coherent Rydberg packet appears to be stable with respect to ionization, so that the ionization of the atomic system in the presence of strong electro magnetic field is suppressed. Physical reasons for the stabilization are discussed. An interpretation of the effective population of the Rydberg states in the recent experiments on the ionization of atomic helium by the titanium-sapphire laser is proposed. DOI: 10.1134/S1054660X1010004X
C1 [Popov, A. M.; Tikhonova, O. V.; Volkova, E. A.] Moscow MV Lomonosov State Univ, Inst Nucl Phys, Moscow 119991, Russia.
RP Popov, AM (reprint author), Moscow MV Lomonosov State Univ, Inst Nucl Phys, Moscow 119991, Russia.
EM alexander.m.popov@gmail.com
RI Popov, Alexander/D-7130-2012; Tikhonova, Olga/D-7665-2012; Volkova,
   Ekaterina/D-7810-2012
FU Russian Foundation for Basic Research [09-02-00317]; Presidential Grant
   [NSh 133.2008.2]; Dinastiya Foundation
FX We are grateful to S.P. Goreslavski for stimulating and fruitful
   discussions. This work was supported by the Russian Foundation for Basic
   Research (project no. 09-02-00317), Presidential Grant NSh 133.2008.2,
   and the Dinastiya Foundation (Program of Support for Young Doctors of
   Science). The simulations were performed on the Chebyshev SKIFMSU
   supercomputer.
NR 23
TC 11
Z9 11
PU IOP PUBLISHING LTD
PI BRISTOL
PA TEMPLE CIRCUS, TEMPLE WAY, BRISTOL BS1 6BE, ENGLAND
SN 1054-660X
J9 LASER PHYS
JI Laser Phys.
PD MAY
PY 2010
VL 20
IS 5
BP 1028
EP 1037
DI 10.1134/S1054660X1010004X
PG 10
WC Optics; Physics, Applied
SC Optics; Physics
GA 635LD
UT WOS:000280655900015
ER

PT J
AU Sharma, SC
AF Sharma, Suresh C.
TI A review of the electro-optical properties and their modification by
   radiation in polymer-dispersed liquid crystals and thin films containing
   CdSe/ZnS quantum dots
SO MATERIALS SCIENCE AND ENGINEERING B-ADVANCED FUNCTIONAL SOLID-STATE
   MATERIALS
LA English
DT Article; Proceedings Paper
CT Conference on Specialty Advanced Materials and Polymers for Aerospace
   and Defense and Applications (SAMPADA-2008)
CY DEC 08-12, 2008
CL Pune, INDIA
HO Univ Pune
DE Quantum dots; Nanocrystals; Photoluminescence; Polymer-dispersed
   liquid-crystal
ID LIGHT-EMITTING-DIODES; SEMICONDUCTOR NANOCRYSTALS; ENE
   PHOTOPOLYMERIZATION; REORIENTATION DYNAMICS; PHOTONIC CRYSTALS;
   GRATINGS; CELLS; SCATTERING; LASER; TRANSMISSION
AB This review summarizes our results on the electro-optical properties of switchable periodic structures holographically synthesized in polymer-dispersed liquid crystals (PDLCs) and of thin polymer films containing CdSe/ZnS quantum dots. In particular, we discuss the (1) effects of the microstructure and gamma-radiation on the electro-optical properties of PDLCs, (2) switching characteristics of PDLC-based periodic structures, as well as of complementary "reverse-mode" structures, and (3) effects of simultaneous irradiations by the 532-nm laser and gamma-rays on the photoluminescence characteristics of thin films containing CdSe/ZnS quantum dots. (C) 2010 Elsevier B.V. All rights reserved.
C1 Univ Texas Arlington, Dept Phys, Arlington, TX 76019 USA.
RP Sharma, SC (reprint author), Univ Texas Arlington, Dept Phys, POB 19059, Arlington, TX 76019 USA.
EM Sharma@uta.edu
RI sharma, suresh/F-2371-2014
OI sharma, suresh/0000-0002-4765-8227
NR 81
TC 3
Z9 3
PU ELSEVIER SCIENCE BV
PI AMSTERDAM
PA PO BOX 211, 1000 AE AMSTERDAM, NETHERLANDS
SN 0921-5107
J9 MATER SCI ENG B-ADV
JI Mater. Sci. Eng. B-Adv. Funct. Solid-State Mater.
PD APR 15
PY 2010
VL 168
IS 1-3
SI SI
BP 5
EP 15
DI 10.1016/j.mseb.2010.01.014
PG 11
WC Materials Science, Multidisciplinary; Physics, Condensed Matter
SC Materials Science; Physics
GA 604VT
UT WOS:000278307300002
ER

PT J
AU Strikha, MV
   Vasko, FT
AF Strikha, M. V.
   Vasko, F. T.
TI Electro-optics of graphene: Field-modulated reflection and birefringence
SO PHYSICAL REVIEW B
LA English
DT Article
ID QUANTUM-WELLS; HOT-ELECTRONS; SEMICONDUCTORS; TRANSITIONS; ABSORPTION;
   DRAG
AB The electro-optical response of graphene due to heating and drift of carriers is studied theoretically. Real and imaginary parts of the dynamic conductivity tensor are calculated for the case of effective momentum relaxation, when anisotropic contributions are small. We use the quasiequilibrium distribution of electrons and holes, characterized by the effective temperature of carriers and by concentrations, which are controlled by gate voltage and in-plane electric field. The geometry of normal propagation of probe radiation is considered; spectral and field dependences of the reflection coefficient and the relative absorption are analyzed. The ellipticity degree of the reflected and transmitted radiations due to small birefringence of a graphene sheet with current has also been determined.
C1 [Strikha, M. V.; Vasko, F. T.] NAS Ukraine, Inst Semicond Phys, UA-03028 Kiev, Ukraine.
RP Strikha, MV (reprint author), NAS Ukraine, Inst Semicond Phys, Pr Nauky 41, UA-03028 Kiev, Ukraine.
EM ftvasko@yahoo.com
NR 38
TC 7
Z9 7
PU AMER PHYSICAL SOC
PI COLLEGE PK
PA ONE PHYSICS ELLIPSE, COLLEGE PK, MD 20740-3844 USA
SN 1098-0121
J9 PHYS REV B
JI Phys. Rev. B
PD MAR
PY 2010
VL 81
IS 11
AR 115413
DI 10.1103/PhysRevB.81.115413
PG 7
WC Physics, Condensed Matter
SC Physics
GA 577UF
UT WOS:000276248800126
ER

PT J
AU Ono, M
   Kobayashi, H
   Matsuzaka, S
   Ohno, Y
   Ohno, H
AF Ono, M.
   Kobayashi, H.
   Matsuzaka, S.
   Ohno, Y.
   Ohno, H.
TI Gate voltage dependence of nuclear spin relaxation in an impurity-doped
   semiconductor quantum well
SO APPLIED PHYSICS LETTERS
LA English
DT Article
DE aluminium compounds; dynamic nuclear polarisation; electron density;
   gallium arsenide; hyperfine interactions; III-V semiconductors;
   impurities; Kerr electro-optical effect; magnetoelectronics; nuclear
   magnetic resonance; nuclear spin-lattice relaxation; semiconductor
   doping; semiconductor quantum wells
ID DEVICE
AB We investigated the gate voltage dependence of the nuclear spin relaxation in a Schottky-gated n-GaAs/AlGaAs (110) quantum well by the time-resolved Kerr rotation measurement combined with the nuclear magnetic resonance technique. The Fermi contact hyperfine interaction is enhanced by decreasing the background electron density, as the electrons become localized at impurity site. The energy relaxation time T(1) and the decay time of the Rabi oscillation T(2Rabi) can be controlled by more than a factor of 10 and a factor of similar to 2, respectively.
C1 [Ono, M.; Kobayashi, H.; Matsuzaka, S.; Ohno, Y.; Ohno, H.] Tohoku Univ, Lab Nanoelect & Spintron, Elect Commun Res Inst, Aoba Ku, Sendai, Miyagi 9808577, Japan.
RP Ohno, Y (reprint author), Tohoku Univ, Lab Nanoelect & Spintron, Elect Commun Res Inst, Aoba Ku, Katahira 2-1-1, Sendai, Miyagi 9808577, Japan.
EM oono@riec.tohoku.ac.jp
RI Ohno, Hideo/E-6453-2010
FU JSPS; Ministry of Education, Culture, Sports, Science, and Technology
   (MEXT) [17686001, 19048007, 19048008]; Global COE Program Center of
   Education and Research for Information Electronics Systems at Tohoku
   University
FX This work was partly supported by the Grant-in-Aid for JSPS Fellows and
   Scientific Research (Grant Nos. 17686001, 19048007, and 19048008 in
   Priority Area "Creation and control of spin current") from the Ministry
   of Education, Culture, Sports, Science, and Technology (MEXT), and the
   Global COE Program Center of Education and Research for Information
   Electronics Systems at Tohoku University.
NR 13
TC 8
Z9 8
PU AMER INST PHYSICS
PI MELVILLE
PA CIRCULATION & FULFILLMENT DIV, 2 HUNTINGTON QUADRANGLE, STE 1 N O 1,
   MELVILLE, NY 11747-4501 USA
SN 0003-6951
J9 APPL PHYS LETT
JI Appl. Phys. Lett.
PD FEB 15
PY 2010
VL 96
IS 7
AR 071907
DI 10.1063/1.3309687
PG 3
WC Physics, Applied
SC Physics
GA 558PX
UT WOS:000274758100024
ER

PT J
AU Alba, D
   Lusanna, L
AF Alba, David
   Lusanna, Luca
TI CHARGED PARTICLES AND THE ELECTRO-MAGNETIC FIELD IN NONINERTIAL FRAMES
   OF MINKOWSKI SPACE-TIME: I. ADMISSIBLE 3+1 SPLITTINGS OF MINKOWSKI
   SPACE-TIME AND THE NONINERTIAL REST FRAMES
SO INTERNATIONAL JOURNAL OF GEOMETRIC METHODS IN MODERN PHYSICS
LA English
DT Article
DE Special relativity; classical electromagnetism; Riemannian geometry;
   time and frequency; classical general relativity; Lagrangian and
   Hamiltonian approach
ID SHANMUGADHASAN CANONICAL TRANSFORMATION; MULTITEMPORAL QUANTIZATION
   SCHEME; FIXED 3-ORTHOGONAL GAUGE; NON-INERTIAL FRAMES;
   GENERAL-RELATIVITY; TETRAD GRAVITY; QUANTUM-MECHANICS; INSTANT FORM;
   ACCELERATED OBSERVERS; PULSAR MAGNETOSPHERE
AB By using the 3+1 point of view and parametrized Minkowski theories we develop the theory of noninertial frames in Minkowski space-time. The transition from a noninertial frame to another one is a gauge transformation connecting the respective notions of instantaneous three-space ( clock synchronization convention) and of the three-coordinates inside them. As a particular case we get the extension of the inertial rest-frame instant form of dynamics to the noninertial rest-frame one. We show that every isolated system can be described as an external decoupled noncovariant canonical center of mass (described by frozen Jacobi data) carrying a pole-dipole structure: the invariant mass and an e. ective spin. Moreover we identify the constraints eliminating the internal three-center of mass inside the instantaneous three-spaces.
   In the case of the isolated system of positive-energy scalar particles with Grassmann-valued electric charges plus the electro-magnetic field, we obtain both Maxwell equations and their Hamiltonian description in noninertial frames. Then by means of a noncovariant decomposition we de. ne the noninertial radiation gauge and we find the form of the noncovariant Coulomb potential. We identify the coordinate-dependent relativistic inertial potentials and we show that they have the correct Newtonian limit.
   In the second paper we will study properties of Maxwell equations in noninertial frames like the wrap-up effect and the Faraday rotation in astrophysics. Also the 3+1 description without coordinate-singularities of the rotating disk and the Sagnac effect will be given, with added comments on pulsar magnetosphere and on a relativistic extension of the Earth-fixed coordinate system.
C1 [Alba, David; Lusanna, Luca] Sez INFN Firenze, I-50019 Sesto Fiorentino, Italy.
RP Alba, D (reprint author), Sez INFN Firenze, Via Sansone 1, I-50019 Sesto Fiorentino, Italy.
EM alba@fi.infn.it; lusanna@fi.infn.it
NR 71
TC 12
Z9 12
PU WORLD SCIENTIFIC PUBL CO PTE LTD
PI SINGAPORE
PA 5 TOH TUCK LINK, SINGAPORE 596224, SINGAPORE
SN 0219-8878
J9 INT J GEOM METHODS M
JI Int. J. Geom. Methods Mod. Phys.
PD FEB
PY 2010
VL 7
IS 1
BP 33
EP 93
DI 10.1142/S021988781000394X
PG 61
WC Physics, Mathematical
SC Physics
GA 567TS
UT WOS:000275470100002
ER

PT J
AU Xue, CY
   Hu, J
   Zhang, WD
   Zhang, BZ
   Xiong, JJ
   Chen, Y
AF Xue, Chenyang
   Hu, Jie
   Zhang, Wendong
   Zhang, Binzhen
   Xiong, Jijun
   Chen, Yong
TI Integration of GaAs/In(0.1)Ga(0.9)As/AlAs resonance tunneling
   heterostructures into micro-electro-mechanical systems for sensor
   applications
SO PHYSICA STATUS SOLIDI A-APPLICATIONS AND MATERIALS SCIENCE
LA English
DT Article
ID CIRCUITS; STRESS; MODEL
AB Double-barrier quantum-well resonant tunneling heterostructures of GaAs/In(0.1)Ga(0.9)As/AlAs have been used as pressure-sensing elements of designed micro-electro-mechanical systems. The static experiments have been conducted on the heterostructure, in both positive and negative differential resistance (PDR and NDR) regions, showing a piezoresistive coefficient of 3.85 x 10(-9)Pa(-1), which is about seven times larger than that of piezoresistive silicon devices. At the same time, the devices also provided an improved dynamic response (119.6 mu V.g(-1)V(-1))and signal-to-noise ratio (57 dB) in the NDR region. (C) 2010 WILEY-VCH Verlag GmbH & Co. KGaA, Weinheim
C1 [Xue, Chenyang; Hu, Jie; Zhang, Wendong; Xiong, Jijun] N Univ China, Key Lab Instrumentat Sci & Dynam Measurement, Minist Educ, Taiyuan 030051, Shanxi, Peoples R China.
   [Xue, Chenyang; Zhang, Wendong; Zhang, Binzhen; Xiong, Jijun] N Univ China, Natl Key Lab Elect Measurement Technol, Taiyuan 030051, Shanxi, Peoples R China.
   [Hu, Jie; Chen, Yong] Ecole Normale Super, F-75231 Paris, France.
RP Hu, J (reprint author), N Univ China, Key Lab Instrumentat Sci & Dynam Measurement, Minist Educ, Taiyuan 030051, Shanxi, Peoples R China.
EM hujie0351@163.com
RI Chen, Yong/A-1700-2009
FU National Science Foundation of China [50730009, 50535030]; National
   Basic Research Program of China [2008CB317104]
FX The work was funded by the National Science Foundation of China
   (50730009, 50535030), the National Basic Research Program of China
   (2008CB317104). We appreciate the fruitful discussions and the help of
   Tianjie Wei and Yong Wang (CETC).
NR 18
TC 1
Z9 2
PU WILEY-V C H VERLAG GMBH
PI WEINHEIM
PA PO BOX 10 11 61, D-69451 WEINHEIM, GERMANY
SN 1862-6300
J9 PHYS STATUS SOLIDI A
JI Phys. Status Solidi A-Appl. Mat.
PD FEB
PY 2010
VL 207
IS 2
BP 462
EP 467
DI 10.1002/pssa.200925015
PG 6
WC Materials Science, Multidisciplinary; Physics, Applied; Physics,
   Condensed Matter
SC Materials Science; Physics
GA 563QM
UT WOS:000275148400040
ER

PT J
AU Ruffini, R
   Vereshchagin, G
   Xue, SS
AF Ruffini, Remo
   Vereshchagin, Gregory
   Xue, She-Sheng
TI Electron-positron pairs in physics and astrophysics: From heavy nuclei
   to black holes
SO PHYSICS REPORTS-REVIEW SECTION OF PHYSICS LETTERS
LA English
DT Review
DE Critical field; Pair production; Plasma oscillations; Black holes
ID GAMMA-RAY BURSTS; RELATIVISTIC THERMAL PLASMAS; ENERGY COLLISION
   PROCESSES; QUANTUM-FIELD THEORY; EXTRAGALACTIC BACKGROUND LIGHT; STRONG
   COULOMB FIELD; 14 DECEMBER 1997; EXPECTATION VALUE FORMALISM; PLANE
   ELECTROMAGNETIC WAVE; APEX E(+)E(-) EXPERIMENT
AB Due to the interaction of physics and astrophysics we are witnessing in these years a splendid synthesis of theoretical, experimental and observational results originating from three fundamental physical processes. They were originally proposed by Dirac, by Breit and Wheeler and by Sauter, Heisenberg, Euler and Schwinger. For almost seventy years they have all three been followed by a continued effort of experimental verification on Earth-based experiments. The Dirac process, e(+)e(-) -> 2 gamma, has been by far the most successful. It has obtained extremely accurate experimental verification and has led as well to an enormous number of new physics in possibly one of the most fruitful experimental avenues by introduction of storage rings in Frascati and followed by the largest accelerators worldwide: DESY, SLAC etc. The Breit-Wheeler process, 2 gamma -> e(+)e(-), although conceptually simple, being the inverse process of the Dirac one, has been by far one of the most difficult to be verified experimentally. Only recently, through the technology based on free electron X-ray laser and its numerous applications in Earth-based experiments, some first indications of its possible verification have been reached. The vacuum polarization process in strong electromagnetic field, pioneered by Sauter, Heisenberg, Euler and Schwinger, introduced the concept of critical electric field E(c) = m(e)(2)c(3)/(e (h) over bar). It has been searched without success for more than forty years by heavy-ion collisions in many of the leading particle accelerators worldwide.
   The novel situation today is that these same processes can be studied on a much more grandiose scale during the gravitational collapse leading to the formation of a black hole being observed in Gamma Ray Bursts (GRBs). This report is dedicated to the scientific race. The theoretical and experimental work developed in Earth-based laboratories is confronted with the theoretical interpretation of space-based observations of phenomena originating on cosmological scales. What has become clear in the last ten years is that all the three above mentioned processes, duly extended in the general relativistic framework, are necessary for the understanding of the physics of the gravitational collapse to a black hole. Vice versa, the natural arena where these processes can be observed in mutual interaction and on an unprecedented scale, is indeed the realm of relativistic astrophysics.
   We systematically analyze the conceptual developments which have followed the basic work of Dirac and Breit-Wheeler. We also recall how the seminal work of Born and Infeld inspired the work by Sauter, Heisenberg and Euler on effective Lagrangian leading to the estimate of the rate for the process of electron-positron production in a constant electric field. In addition to reviewing the intuitive semi-classical treatment of quantum mechanical tunneling for describing the process of electron-positron production, we recall the calculations in Quantum Electro-Dynamics of the Schwinger rate and effect Lagrangian for constant electromagnetic fields. We also review the electron-positron production in both time-alternating electromagnetic fields, studied by Brezin, Itzykso Popov, Nikishov and Narozhny, and the corresponding processes relevant for p production at the focus of coherent laser beams as well as electron-beam-laser collision We finally report some current developments based on the general JWKB approach which allows us to compute the Schwinger rate in spatially varying and time varying electromagnetic fields.
   We also recall the pioneering work of Landau and Lifshitz, and Racah on the collision charged particles as well as the experimental success of AdA and ADONE in the production of electron-positron pairs.
   We then turn to the possible experimental verification of these phenomena. We review (A) the experimental verification of the e(+)e(-) -> 2 gamma process studied by Dirac. We all briefly recall the very successful experiments of e(+)e(-) annihilation to hadronic channels, addition to the Dirac electromagnetic channel: (B) ongoing Earth-based experiments to detect electron-positron production in strong fields by focusing coherent laser beams and electron-beam-laser collisions; and (C) the multiyear attempts to detect electron-positron production in Coulomb fields for a large atomic number Z > 137 in heavy-ion collision. These attempts follow the classical theoretical work of Popov and Zeldovich, and Grein and their schools.
   We then turn to astrophysics. We first review the basic work on the energetics and electrodynamical properties of an electromagnetic black hole and the application of the Schwinger formula around Kerr-Newman black holes as pioneered by Damour and Ruffin. We only focus on black hole masses larger than the critical mass of neutron stars, inconvenience assumed to coincide with the Rhoades and Ruffini upper limit of 3.2 N. In this case the electron Compton wavelength is much smaller than the space-time curvature and all previous results invariantly expressed can be applied following well established rules of the equivalence principle. We derive the corresponding rate of electron-positron pair production and introduce the concept of dyadosphere. We review the recent progress in describing the evolution of optically thick electron-positron plasma the presence of supercritical electric field, which is relevant both in astrophysics as well as in ongoing laser beam experiments. In particular we review the recent progress based on the Vlasov-Boltzmann-Maxwell equations to study the feedback of the created electron-positron pairs on the original constant electric field. We evidence the existence plasma oscillations and its interaction with photons leading to energy and number equipartition of photons, electrons and positrons. We finally review the recent progress obtain by using the Boltzmann equations to study the evolution of an electron-positron-photon plasma towards thermal equilibrium and determination of its characteristic timescales. The crucial difference introduced by the correct evaluation of the role of two- and three-boson collisions, direct and inverse, is especially evidenced. We then present some general conclusions.
   The results reviewed in this report are going to be submitted to decisive tests the forthcoming years both in physics and astrophysics. To mention only a few of the fundamental steps in testing in physics we recall, the setting up of experimental facilities the National Ignition Facility at the Lawrence Livermore National Laboratory as well as the corresponding French Laser Mega Joule project. In astrophysics these results will be test in galactic and extragalactic black holes observed in binary X-ray sources, active galactic nuclei, microquasars and in the process of gravitational collapse to a neutron star and all of two neutron stars to a black hole giving rise to GRBs. The astrophysical description of the stellar precursors and the initial physical conditions leading to a gravitation collapse process will be the subject of a forthcoming report. As of today no theoretical description has yet been found to explain either the emission of the remnant for supernovae or the formation of a charged black hole for GRBs. Important current progress towards the understanding of such phenomena as well as of the electrodynamical structure neutron stars, the supernova explosion and the theories of GRBs will be discussed in the above mentioned forthcoming report. What is important to recall at this stage is on that both the supernovae and GRBs processes are among the most energetic and transient phenomena ever observed in the Universe: a supernova can attain an energy of similar to 10(54) ergs on a timescale of a few months and GRBs can have emission of up to similar to 10(54) ergs in timescale as short as a few seconds. The central role of neutron stars in the description supernovae, as well as of black holes and the electron-positron plasma, in the description of GRBs, pioneered by one of us (RR) in 1975, are widely recognized. Only the theoretical basis to address these topics are discussed in the present report. (C) 2009 Elsevier B.V. All rights reserved.
C1 [Ruffini, Remo] Univ Roma La Sapienza, Dip Fis, I-00185 Rome, Italy.
   [Ruffini, Remo; Vereshchagin, Gregory; Xue, She-Sheng] ICRANet & ICRA, I-65100 Pescara, Italy.
   [Ruffini, Remo] Univ Nice Sophia Antipolis, ICRANet, F-06103 Nice, France.
RP Ruffini, R (reprint author), Univ Roma La Sapienza, Dip Fis, Piazzale Aldo Moro 5, I-00185 Rome, Italy.
EM ruffini@icra.it; veresh@icra.it; xue@icra.it
RI Vereshchagin, Gregory/B-1027-2013
NR 552
TC 90
Z9 90
PU ELSEVIER SCIENCE BV
PI AMSTERDAM
PA PO BOX 211, 1000 AE AMSTERDAM, NETHERLANDS
SN 0370-1573
J9 PHYS REP
JI Phys. Rep.-Rev. Sec. Phys. Lett.
PD FEB
PY 2010
VL 487
IS 1-4
BP 1
EP 140
DI 10.1016/j.physrep.2009.10.004
PG 140
WC Physics, Multidisciplinary
SC Physics
GA 566WK
UT WOS:000275403800001
ER

PT J
AU Spicka, V
   Nieuwenhuizen, TM
   Keefe, PD
AF Spicka, V.
   Nieuwenhuizen, Th. M.
   Keefe, P. D.
TI Physics at the FMQT'08 conference
SO PHYSICA E-LOW-DIMENSIONAL SYSTEMS & NANOSTRUCTURES
LA English
DT Article; Proceedings Paper
CT International Conference on Frontiers of Quantum and Mesoscopic
   Thermodynamics (FQMT '08)
CY JUL 28-AUG 02, 2008
CL Prague, CZECH REPUBLIC
DE Foundations of quantum physics; Quantum optics; Quantum gases; Quantum
   computing and information; Thermodynamics; Statistical physics; Noise;
   Decoherence; Nanoscale systems; NEMS; Molecular motors; Biological
   systems
ID TIME QUANTUM DYNAMICS; NONEQUILIBRIUM GREENS-FUNCTIONS;
   RENORMALIZATION-GROUP APPROACH; PARTICLE TRANSPORT-EQUATION; BROWNIAN
   MOTORS; NOBEL LECTURE; MOLECULAR MOTORS; 2ND LAW; NANOELECTROMECHANICAL
   SYSTEMS; STOCHASTIC RESONANCE
AB This paper summarizes the recent state of the art of the following topics presented at the FQMT'08 conference: Foundations of quantum physics, Quantum measurement: Quantum noise. decoherence and dephasing: Cold atoms and Bose-Einstein condensation; Physics of quantum computing and information; Nonequilibrium quantum Statistical mechanics: Quantum, mesoscopic and partly classical thermodynamics: Mesoscopic, nano-electro-mechanical systems and optomechanical systems: Spins systems and their dynamics, Brownian motion and molecular motors; Physics of biological systems, and Relevant experiments from the nanoscale to the macroscale.
   To all these Subjects an introduction is given and the recent literature is overviewed. The paper contains some 680 references in total. (C) 2009 Elsevier B.V. All rights reserved.
C1 [Spicka, V.] Acad Sci Czech Republic, Inst Phys, Prague 18221 8, Czech Republic.
   [Nieuwenhuizen, Th. M.] Inst Theoret Phys, NL-1018 XE Amsterdam, Netherlands.
   [Keefe, P. D.] Univ Detroit Mercy, Eastpointe, MI 48021 USA.
RP Spicka, V (reprint author), Acad Sci Czech Republic, Inst Phys, Na Slovance 2, Prague 18221 8, Czech Republic.
EM spicka@fzu.cz
RI Nieuwenhuizen, Theodorus Maria/G-8953-2012; Spicka, Vaclav/H-2984-2014
OI Nieuwenhuizen, Theodorus Maria/0000-0002-2942-7986; 
NR 686
TC 0
Z9 0
PU ELSEVIER SCIENCE BV
PI AMSTERDAM
PA PO BOX 211, 1000 AE AMSTERDAM, NETHERLANDS
SN 1386-9477
EI 1873-1759
J9 PHYSICA E
JI Physica E
PD JAN
PY 2010
VL 42
IS 3
BP 207
EP 227
DI 10.1016/j.physe.2009.11.064
PG 21
WC Nanoscience & Nanotechnology; Physics, Condensed Matter
SC Science & Technology - Other Topics; Physics
GA 561DA
UT WOS:000274954500002
ER

PT J
AU Klinger, A
   Degenkolb, S
   Gemelke, N
   Soderberg, KAB
   Chin, C
AF Klinger, Andreas
   Degenkolb, Skyler
   Gemelke, Nathan
   Soderberg, Kathy-Anne Brickman
   Chin, Cheng
TI Optical lattices for atom-based quantum microscopy
SO REVIEW OF SCIENTIFIC INSTRUMENTS
LA English
DT Article
DE optical lattices; optical microscopy; quantum optics
ID ULTRACOLD ATOMS; NEUTRAL ATOMS; SINGLE ATOMS; ENTANGLEMENT; GATES; GAS
AB We describe new techniques in the construction of optical lattices to realize a coherent atom-based microscope, comprised of two atomic species used as target and probe atoms, each in an independently controlled optical lattice. Precise and dynamic translation of the lattices allows atoms to be brought into spatial overlap to induce atomic interactions. For this purpose, we have fabricated two highly stable, hexagonal optical lattices, with widely separated wavelengths but identical lattice constants using diffractive optics. The relative translational stability of 12 nm permits controlled interactions and even entanglement operations with high fidelity. Translation of the lattices is realized through a monolithic electro-optic modulator array, capable of moving the lattice smoothly over one lattice site in 11 mu s, or rapidly on the order of 100 ns.
C1 [Klinger, Andreas] Univ Chicago, Dept Phys, Chicago, IL 60637 USA.
   Univ Chicago, James Franck Inst, Chicago, IL 60637 USA.
RP Klinger, A (reprint author), Univ Chicago, Dept Phys, Chicago, IL 60637 USA.
FU NSF-MRSEC [DMR-0820054]; AFOSR MURI; Packard foundation; Grainger
   Foundation; Kadanoff-Rice MRSEC Fellowship
FX The authors wish to thank Qiti Guo and Emily Garza for assistance in the
   production of the DOE. The authors acknowledge support from the
   NSF-MRSEC program under Grant No. DMR-0820054, AFOSR MURI on Ultracold
   Molecules, and Packard foundation. N.G. acknowledges support from the
   Grainger Foundation. K.-A. B. S. acknowledges support from the
   Kadanoff-Rice MRSEC Fellowship.
NR 31
TC 10
Z9 10
PU AMER INST PHYSICS
PI MELVILLE
PA CIRCULATION & FULFILLMENT DIV, 2 HUNTINGTON QUADRANGLE, STE 1 N O 1,
   MELVILLE, NY 11747-4501 USA
SN 0034-6748
J9 REV SCI INSTRUM
JI Rev. Sci. Instrum.
PD JAN
PY 2010
VL 81
IS 1
AR 013109
DI 10.1063/1.3274813
PG 6
WC Instruments & Instrumentation; Physics, Applied
SC Instruments & Instrumentation; Physics
GA 551BG
UT WOS:000274179800009
ER

PT J
AU Kato, T
   Yamanouchi, K
AF Kato, Tsuyoshi
   Yamanouchi, Kaoru
TI Time-dependent multiconfiguration theory for describing molecular
   dynamics in diatomic-like molecules
SO JOURNAL OF CHEMICAL PHYSICS
LA English
DT Article
ID INTENSE LASER FIELDS; BORN-OPPENHEIMER APPROXIMATION; ELECTRONIC
   WAVE-FUNCTIONS; NUCLEAR-DYNAMICS; ORBITAL THEORY; HYDROGEN MIGRATION;
   PROTONIC STRUCTURE; SYSTEMS; DISSOCIATION; METHANOL
AB We extend the multiconfiguration time-dependent Hartree-Fock (MCTDHF) theory, which is originally developed for the investigation of electronic dynamics in atoms and molecules within the clamped nuclear model, for describing molecular dynamics in diatomic-like molecular systems which are composed of electrons, protons, and two heavy nuclei such as CH3OH, C2H2, C2H4, and H5O2+. A novel representation of the molecular (electrons and nuclei) wave function to describe the electronic and nuclear quantal dynamics of molecules in an intense laser field is proposed, and the explicit coupled equations of motion (EOMs) for electron spin-orbitals, proton spin-orbitals, and CI-vectors are formulated. The CI-vectors are introduced to describe the quantal motion of the internuclear distance between two heavy nuclei. The derivation of the EOMs is done in two steps. First, the distance between the two heavy nuclei R is treated classically, i.e., electro-protonic dynamics within the clamped nuclear model, and then, the distance R is treated quantum mechanically to describe non-Born-Oppenheimer molecular dynamics. The properties of the EOMs are discussed for the application of the present theory to clarify the mechanism of intramolecular hydrogen (proton) migration processes within hydrocarbon molecules competing with the ionization and the fragmentation processes in intense laser fields. (C) 2009 American Institute of Physics. [doi:10.1063/1.3249967]
C1 [Kato, Tsuyoshi; Yamanouchi, Kaoru] Univ Tokyo, Sch Sci, Dept Chem, Bunkyo Ku, Tokyo 1130033, Japan.
RP Kato, T (reprint author), Univ Tokyo, Sch Sci, Dept Chem, Bunkyo Ku, 7-3-1 Hongo, Tokyo 1130033, Japan.
EM tkato@chem.s.u-tokyo.ac.jp
RI Kato, Tsuyoshi/J-3333-2012
OI Kato, Tsuyoshi/0000-0002-2692-0492
NR 76
TC 27
Z9 27
PU AMER INST PHYSICS
PI MELVILLE
PA CIRCULATION & FULFILLMENT DIV, 2 HUNTINGTON QUADRANGLE, STE 1 N O 1,
   MELVILLE, NY 11747-4501 USA
SN 0021-9606
J9 J CHEM PHYS
JI J. Chem. Phys.
PD OCT 28
PY 2009
VL 131
IS 16
AR 164118
DI 10.1063/1.3249967
PG 14
WC Physics, Atomic, Molecular & Chemical
SC Physics
GA 513XV
UT WOS:000271358400026
ER

PT J
AU Xiong, B
   Xu, JM
   Sun, CZ
   Wang, J
   Luo, Y
AF Xiong Bing
   Xu Jianming
   Sun Changzheng
   Wang Jian
   Luo Yi
TI High Speed Electro-Absorption Modulators for Digital and Analog Optical
   Fiber Communications
SO CHINA COMMUNICATIONS
LA English
DT Article
DE electro-absorption modulator; digital optical communication; analog
   optical communication; photonic integration
ID RADIO
AB An electro-absorption (EA) modulator is one of key components for optical fiber communications due to the high speed, small size, low voltage and integration ability with other semiconductor devices. A 40 Gb/s InGaAsP/InP multiple-quantum-well (MQW) EA modulator monolithically integrated with a semiconductor optical amplifier (SOA) was fabricated for digital communications. The modulator capacitance was reduced to obtain 40 GHz bandwidth, and the SOA section helped reduce the insertion loss from 18 dB to 3 dB. InGaAlAs/InP MQW EA modulators have also been fabricated and characterized for analog optical fiber communications. A low driving voltage of 2.7 V and high spurious free dynamic range of 107 dB.HZ(2/3) were estimated by static and dynamic measurements.
C1 [Xiong Bing; Xu Jianming; Sun Changzheng; Wang Jian; Luo Yi] Tsinghua Univ, Dept Elect Engn, State Key Lab Integrated Optoelect, Tsinghua Natl Lab Informat Sci & Technol, Beijing 100084, Peoples R China.
RP Xiong, B (reprint author), Tsinghua Univ, Dept Elect Engn, State Key Lab Integrated Optoelect, Tsinghua Natl Lab Informat Sci & Technol, Beijing 100084, Peoples R China.
FU National Science Foundation Programs [60536020, 60723002]; "973" State
   Key Basic Research Programs [2006CB302800, 2006CB921106]
FX This paper was supported by National Science Foundation Programs
   (60536020, 60723002), and "973" State Key Basic Research Programs
   (2006CB302800, 2006CB921106).
NR 3
TC 0
Z9 0
PU CHINA INST COMMUNICATIONS
PI BEIJING
PA NO 13 WEST CHANG AN AVENUE, BEIJING, 00000, PEOPLES R CHINA
SN 1673-5447
J9 CHINA COMMUN
JI China Commun.
PD JUL
PY 2009
VL 6
IS 3
BP 110
EP 114
PG 5
WC Telecommunications
SC Telecommunications
GA 488QO
UT WOS:000269365000013
ER

PT J
AU Yinnon, CA
   Yinnon, TA
AF Yinnon, Carmi A.
   Yinnon, Tamar A.
TI DOMAINS IN AQUEOUS SOLUTIONS: THEORY AND EXPERIMENTAL EVIDENCE
SO MODERN PHYSICS LETTERS B
LA English
DT Article
DE Coherent domains; quantum electro-dynamics; aggregates; clusters;
   aqueous solutions
ID SCALE SUPRAMOLECULAR STRUCTURE; MOLAR-MASS COMPOUNDS; QUANTIZED
   RADIATION FIELD; PHASE-TRANSITION; ELECTROLYTE-SOLUTIONS;
   MOLECULAR-DYNAMICS; LIGHT-SCATTERING; WATER MIXTURES; QED COHERENCE;
   NACL SOLUTION
AB Experimentally observed aggregates in under-saturated aqueous solutions are analyzed. Aggregates studied include: 0.5 to 6 micrometer-sized domains composed of solvated strong electrolyte ions, organic- or bio-molecules; clusters of up to 280 water molecules.
   Hitherto, the customary electrostatic (ES) theories could not explain the formation of these large aggregates. Recently, it was shown that quantum electrodynamic (QED) interactions might affect the structure of solutions. Our analysis indicates that these interactions cause the observed aggregations.
   We found the observed aggregate characteristics conform to those of QED coherent domains. For example, QED predicts that dilution, e. g. from 2 M to 1 M, causes an increase of several hundred percent in the size of domains composed of solvated coherently oscillating molecules or ions. For solutions of DNA or NaCl, the measured cluster size as a function of concentration is available in the literature. We found it to be in agreement with the QED predictions.
C1 [Yinnon, Carmi A.] Hebrew Univ Jerusalem, Fritz Haber Res Ctr Mol Dynam, IL-91904 Jerusalem, Israel.
   [Yinnon, Tamar A.] L Water Ctr, IL-90666 K Kalia, Dn Kikar Jordan, Israel.
RP Yinnon, CA (reprint author), Hebrew Univ Jerusalem, Fritz Haber Res Ctr Mol Dynam, IL-91904 Jerusalem, Israel.
EM lwcdsrc@kalia.org.il
NR 57
TC 13
Z9 13
PU WORLD SCIENTIFIC PUBL CO PTE LTD
PI SINGAPORE
PA 5 TOH TUCK LINK, SINGAPORE 596224, SINGAPORE
SN 0217-9849
J9 MOD PHYS LETT B
JI Mod. Phys. Lett. B
PD JUN 30
PY 2009
VL 23
IS 16
BP 1959
EP 1973
PG 15
WC Physics, Applied; Physics, Condensed Matter; Physics, Mathematical
SC Physics
GA 472IQ
UT WOS:000268124200001
ER

PT J
AU Gupta, V
   Smirnov, KS
   Bougeard, D
   Tandon, P
AF Gupta, Vineet
   Smirnov, Konstantin S.
   Bougeard, Daniel
   Tandon, Poonam
TI Electro-Optical Parameters for Computation of Nonresonance Raman
   Scattering Intensities of Peptides
SO JOURNAL OF CHEMICAL THEORY AND COMPUTATION
LA English
DT Article
ID DIPOLE INTERACTION-MODEL; MOLECULAR ELECTRIC PROPERTIES;
   LEVEL-CORRELATED CALCULATIONS; POLARIZED BASIS-SETS; POLYGLYCINE-I;
   VIBRATIONAL DYNAMICS; SPECTRA; POLARIZABILITY; SPECTROSCOPY;
   ALUMINOSILICATES
AB A set of electro-optical parameters (EOPs) of cylindrical zero-order bond polarizability model (BPM) for chemical bonds found in peptides was obtained from the results of quantum-chemical computations. The calculation of the polarizability tensors; and the Raman scattering activities of four test molecules (N-methylacetamide, N,N-dimethylacetamide, dialanine, and diglycine) has shown that the BPM calculated quantities are in good agreement with the reference data obtained in experiments or derived by quantum-chemical calculations. The mean molecular polarizabilities are reproduced with the maximum relative error of 1.6%. A good agreement was obtained for the Raman activity of stretching vibrations, whereas a limited performance of the EOPs was found for the vibrational modes with a significant contribution of the bending internal coordinates involving H atoms. The origins of the discrepancies are analyzed, and the ways of improvement of the model performance are discussed.
C1 [Smirnov, Konstantin S.; Bougeard, Daniel] Univ Sci & Technol Lille, CNRS, LASIR, F-59655 Villeneuve Dascq, France.
   [Gupta, Vineet; Tandon, Poonam] Univ Lucknow, Dept Phys, Lucknow 226007, Uttar Pradesh, India.
RP Smirnov, KS (reprint author), Univ Sci & Technol Lille, CNRS, LASIR, Bat C5, F-59655 Villeneuve Dascq, France.
EM Konstantin.Smirnov@univlille1.fr
RI Tandon, Poonam/G-2247-2010; Gupta, Vineet/B-4764-2009
FU Indo-French Centre for the Promotion of the Advanced Research (IFCPAR)
   [3305-1]
FX The financial support from the Indo-French Centre for the Promotion of
   the Advanced Research (IFCPAR) under grant no. 3305-1 is gratefully
   acknowledged.
NR 39
TC 3
Z9 3
PU AMER CHEMICAL SOC
PI WASHINGTON
PA 1155 16TH ST, NW, WASHINGTON, DC 20036 USA
SN 1549-9618
J9 J CHEM THEORY COMPUT
JI J. Chem. Theory Comput.
PD MAY
PY 2009
VL 5
IS 5
BP 1369
EP 1379
DI 10.1021/ct800510y
PG 11
WC Chemistry, Physical; Physics, Atomic, Molecular & Chemical
SC Chemistry; Physics
GA 444OT
UT WOS:000265991000019
ER

PT J
AU Mukherjee, J
   McInerney, JG
AF Mukherjee, Jayanta
   McInerney, John G.
TI Spatial mode dynamics in wide-aperture quantum-dot lasers
SO PHYSICAL REVIEW A
LA English
DT Article
ID LINEWIDTH-ENHANCEMENT FACTOR; AREA SEMICONDUCTOR-LASERS; INHOMOGENEOUSLY
   BROADENED LASER; SPATIOTEMPORAL DYNAMICS; MICROSCOPIC PHYSICS; NONLINEAR
   DYNAMICS; TRANSVERSE SECTION; OPTICAL FEEDBACK; BLOCH EQUATIONS;
   DIODE-LASERS
AB We present a systematic theoretical study of spatial mode dynamics in wide-aperture semiconductor quantum-dot lasers within the Maxwell-Bloch formalism. Our opto-electro-thermal model self-consistently captures the essential dynamical coupling between field, polarization, and carrier density in both thermal and nonthermal regimes, providing detailed description of the complex spatiotemporal modal intensity structure and spectra in these novel devices and broad area edge-emitting lasers in general. Using linear stability analysis and high resolution adaptive-grid finite element numerical simulation, we show that in the nonthermal regime, the presence of inhomogeneous broadening in quantum-dot active media leads to suppressed filamentation and enhanced spatial coherence compared to conventional quantum well devices with comparable phase-amplitude coupling (alpha parameter). Increasing the degree of inhomogeneous broadening in the active medium leads to further improvement in spatial coherence. In the thermal regime, there is further suppression of filamentation in the inhomogeneously broadened quantum-dot active medium; however, the spatial coherence aided by inhomogeneous broadening is partly lost due to the effect of temperature on cavity detuning. We propose that device designs based on optimized inhomogeneous broadening of quantum-dot gain medium could ultimately lead to diffraction-limited outputs in the quasi-cw regime which are still very difficult to achieve in conventional wide-aperture designs.
C1 [Mukherjee, Jayanta] Natl Univ Ireland Univ Coll Cork, Dept Phys, Optoelect Grp, Cork, Ireland.
   Natl Univ Ireland Univ Coll Cork, Tyndall Natl Inst, Optoelect Grp, Cork, Ireland.
RP Mukherjee, J (reprint author), Natl Univ Ireland Univ Coll Cork, Dept Phys, Optoelect Grp, Cork, Ireland.
FU Science Foundation Ireland [04/BR/P0701]
FX This work was supported by Science Foundation Ireland under Grant No.
   04/BR/P0701. The authors acknowledge helpful discussions with Dr.
   Guillaume Huyet, Professor J. V. Moloney, and Professor F. Prati during
   the course of this work.
NR 93
TC 5
Z9 5
PU AMER PHYSICAL SOC
PI COLLEGE PK
PA ONE PHYSICS ELLIPSE, COLLEGE PK, MD 20740-3844 USA
SN 1050-2947
J9 PHYS REV A
JI Phys. Rev. A
PD MAY
PY 2009
VL 79
IS 5
AR 053813
DI 10.1103/PhysRevA.79.053813
PG 15
WC Optics; Physics, Atomic, Molecular & Chemical
SC Optics; Physics
GA 451WF
UT WOS:000266500900183
ER

PT J
AU Kuehn, W
   Reimann, K
   Woerner, M
   Elsaesser, T
AF Kuehn, W.
   Reimann, K.
   Woerner, M.
   Elsaesser, T.
TI Phase-resolved two-dimensional spectroscopy based on collinear n-wave
   mixing in the ultrafast time domain
SO JOURNAL OF CHEMICAL PHYSICS
LA English
DT Article
ID HYDROGEN-BOND DYNAMICS; INFRARED-SPECTROSCOPY; FEMTOSECOND PULSES;
   GENERATION; WATER
AB We present a novel approach for femtosecond two-dimensional (2D) spectroscopy in the midinfrared combining a collinear beam geometry and phase-resolved detection. Two phase-locked pulses of variable time delay tau interact with the sample. The transmitted electric fields are measured in real time t by electro-optic sampling. 2D spectra are generated by Fourier transforming the signal along the two time axes tau and t. In the 2D spectra, nonlinear signals originating from different orders n in the electric field are separated. Such decomposition of the overall response is demonstrated by mapping the nonlinear response of intersubband transitions in GaAs/AlGaAs multiple quantum wells. (C) 2009 American Institute of Physics. [DOI: 10.1063/1.3120766]
C1 [Kuehn, W.; Reimann, K.; Woerner, M.; Elsaesser, T.] Max Born Inst Nichtlneare Opt & Kurzzeitspekirosk, D-12489 Berlin, Germany.
RP Kuehn, W (reprint author), Max Born Inst Nichtlneare Opt & Kurzzeitspekirosk, D-12489 Berlin, Germany.
EM wkuehn@mbi-berlin.de
RI Reimann, Klaus/B-8824-2009; Schaff, William/B-5839-2009
NR 28
TC 31
Z9 31
PU AMER INST PHYSICS
PI MELVILLE
PA CIRCULATION & FULFILLMENT DIV, 2 HUNTINGTON QUADRANGLE, STE 1 N O 1,
   MELVILLE, NY 11747-4501 USA
SN 0021-9606
J9 J CHEM PHYS
JI J. Chem. Phys.
PD APR 28
PY 2009
VL 130
IS 16
AR 164503
DI 10.1063/1.3120766
PG 6
WC Physics, Atomic, Molecular & Chemical
SC Physics
GA 456XD
UT WOS:000266885200037
ER

PT J
AU Tomljenovic-Hanic, S
   Greentree, AD
   de Sterke, CM
   Prawer, S
AF Tomljenovic-Hanic, Snjezana
   Greentree, Andrew D.
   de Sterke, C. Martijn
   Prawer, Steven
TI Flexible design of ultrahigh-Q microcavities in diamond-based photonic
   crystal slabs
SO OPTICS EXPRESS
LA English
DT Article
ID HIGH-Q CAVITIES; COLOR-CENTERS; QUANTUM-DOT; NANOCAVITY; FABRICATION;
   MICROSCOPY; EMISSION; LIGHT; STATE; FILMS
AB We design extremely flexible ultrahigh-Q diamond-based double-heterostructure photonic crystal slab cavities by modifying the refractive index of the diamond. The refractive index changes needed for ultrahigh-Q cavities with Q similar to 10(7), are well within what can be achieved (Delta(n) similar to 0.02). The cavity modes have relatively small volumes V<2 (lambda/n)(3), making them ideal for cavity quantum electro-dynamic applications. Importantly for realistic fabrication, our design is flexible because the range of parameters, cavity length and the index changes, that enables an ultrahigh-Q is quite broad. Furthermore as the index modification is post-processed, an efficient technique to generate cavities around defect centres is achievable, improving prospects for defect-tolerant quantum architectures. (C) 2009 Optical Society of America
C1 [Tomljenovic-Hanic, Snjezana; de Sterke, C. Martijn] Univ Sydney, ARC Ctr Excellence Ultrahigh Bandwidth Devices Op, Camperdown, NSW 2006, Australia.
   [Tomljenovic-Hanic, Snjezana; de Sterke, C. Martijn] Univ Sydney, Sch Phys, Camperdown, NSW 2006, Australia.
   [Greentree, Andrew D.; Prawer, Steven] Univ Melbourne, Sch Phys, Melbourne, Vic 2010, Australia.
RP Tomljenovic-Hanic, S (reprint author), Univ Sydney, ARC Ctr Excellence Ultrahigh Bandwidth Devices Op, Camperdown, NSW 2006, Australia.
EM snjezana@physics.usyd.edu.au
RI Greentree, Andrew/A-8503-2008
OI Greentree, Andrew/0000-0002-3505-9163
FU Australian Research Council Queen Elizabeth II Fellowship [DP0880466];
   Australian Research Council; Australian Government; International
   Science Linkages; Department of Education Science and Technology; EU 6th
   Framework
FX The authors thank R. Kalish and M. Draganski for helpful discussions.
   This work was produced with the assistance of the Australian Research
   Council (ARC) under the ARC Centres of Excellence Program and by an
   award under the Merit Allocation Scheme on the National Facility of the
   Australian Partnership for Advanced Computing. CUDOS (the Centre for
   Ultrahigh- bandwidth Devices for Optical Systems) is an ARC Centre of
   Excellence. A. D. G. is the recipient of an Australian Research Council
   Queen Elizabeth II Fellowship (project number DP0880466). A. D. G. and
   S. P. are supported by the Australian Research Council, the Australian
   Government, International Science Linkages program the Department of
   Education Science and Technology under the International Science
   Linkages scheme, and the EU 6th Framework under the EQUIND
   collaboration.
NR 49
TC 36
Z9 36
PU OPTICAL SOC AMER
PI WASHINGTON
PA 2010 MASSACHUSETTS AVE NW, WASHINGTON, DC 20036 USA
SN 1094-4087
J9 OPT EXPRESS
JI Opt. Express
PD APR 13
PY 2009
VL 17
IS 8
BP 6465
EP 6475
PG 11
WC Optics
SC Optics
GA 432BQ
UT WOS:000265108900062
ER

PT J
AU Piwonski, T
   Pulka, J
   Madden, G
   Huyet, G
   Houlihan, J
   Viktorov, EA
   Erneux, T
   Mandel, P
AF Piwonski, Tomasz
   Pulka, Jaroslaw
   Madden, Gillian
   Huyet, Guillaume
   Houlihan, John
   Viktorov, Evgeny A.
   Erneux, Thomas
   Mandel, Paul
TI Intradot dynamics of InAs quantum dot based electroabsorbers
SO APPLIED PHYSICS LETTERS
LA English
DT Article
DE Auger effect; carrier relaxation time; electroabsorption;
   electro-optical devices; excited states; gallium arsenide; ground
   states; III-V semiconductors; indium compounds; nonlinear optics;
   optical materials; optical waveguides; phonons; semiconductor quantum
   dots
ID LASERS
AB The carrier relaxation and escape dynamics of InAs/GaAs quantum dot waveguide absorbers is studied using heterodyne pump-probe measurements. Under reverse bias conditions, we reveal differences in intradot relaxation dynamics, related to the initial population of the dots' ground or excited states. These differences can be attributed to phonon-assisted or Auger processes being dominant for initially populated ground or excited states, respectively.
C1 [Piwonski, Tomasz; Pulka, Jaroslaw; Madden, Gillian; Huyet, Guillaume] Tyndall Natl Inst, Cork, Ireland.
   [Piwonski, Tomasz; Pulka, Jaroslaw; Madden, Gillian; Huyet, Guillaume] Cork Inst Technol, Dept Appl Phys, Cork, Ireland.
   [Houlihan, John] Waterford Inst Technol, Dept Comp Maths & Phys, Waterford, Ireland.
   [Viktorov, Evgeny A.; Erneux, Thomas; Mandel, Paul] Univ Libre Bruxelles, B-1050 Brussels, Belgium.
RP Piwonski, T (reprint author), Tyndall Natl Inst, Cork, Ireland.
EM jhoulihan@wit.ie
NR 12
TC 21
Z9 21
PU AMER INST PHYSICS
PI MELVILLE
PA CIRCULATION & FULFILLMENT DIV, 2 HUNTINGTON QUADRANGLE, STE 1 N O 1,
   MELVILLE, NY 11747-4501 USA
SN 0003-6951
J9 APPL PHYS LETT
JI Appl. Phys. Lett.
PD MAR 23
PY 2009
VL 94
IS 12
AR 123504
DI 10.1063/1.3106633
PG 3
WC Physics, Applied
SC Physics
GA 425JT
UT WOS:000264633500075
ER

PT J
AU Sigal, IM
AF Sigal, Israel Michael
TI Ground State and Resonances in the Standard Model of the
   Non-Relativistic QED
SO JOURNAL OF STATISTICAL PHYSICS
LA English
DT Article
DE Non-relativistic QED; Quantum electro-dynamics; Spectrum; Ground state;
   Resonances; Renormalization group
ID QUANTIZED RADIATION-FIELD; QUANTUM ELECTRODYNAMICS; METASTABLE STATES;
   SELF-ENERGY; ATOMS; RENORMALIZATION; SCATTERING; PARTICLE; MOLECULES;
   ELECTRON
AB We prove existence of a ground state and resonances in the standard model of the non-relativistic quantum electro-dynamics (QED). To this end we introduce a new canonical transformation of QED Hamiltonians and use the spectral renormalization group technique with a new choice of Banach spaces.
C1 Univ Toronto, Dept Math, Toronto, ON M5S 1A1, Canada.
RP Sigal, IM (reprint author), Univ Toronto, Dept Math, Toronto, ON M5S 1A1, Canada.
EM im.sigal@utoronto.ca
NR 59
TC 8
Z9 8
PU SPRINGER
PI NEW YORK
PA 233 SPRING ST, NEW YORK, NY 10013 USA
SN 0022-4715
J9 J STAT PHYS
JI J. Stat. Phys.
PD MAR
PY 2009
VL 134
IS 5-6
BP 899
EP 939
DI 10.1007/s10955-009-9721-5
PG 41
WC Physics, Mathematical
SC Physics
GA 436AH
UT WOS:000265384500007
ER

PT J
AU Prezhdo, OV
   Duncan, WR
   Prezhdo, VV
AF Prezhdo, Oleg V.
   Duncan, Walter R.
   Prezhdo, Victor V.
TI Photoinduced electron dynamics at the chromophore-semiconductor
   interface: A time-domain ab initio perspective
SO PROGRESS IN SURFACE SCIENCE
LA English
DT Article; Proceedings Paper
CT 11th Symposium on Surface Physics
CY JUN 30-JUL 04, 2008
CL Prague, CZECH REPUBLIC
SP Inst Phys, Acad Sci Czech Republic, Union Czech Mathematicians & Physicists, European Phys Soc
ID DENSITY-FUNCTIONAL THEORY; SENSITIZED SOLAR-CELLS; NONADIABATIC
   MOLECULAR-DYNAMICS; QUANTUM-CLASSICAL DYNAMICS; CONDUCTION-BAND
   ELECTRONS; CHARGE-TRANSFER COMPLEXES; METAL-OXIDE SURFACES;
   NANOCRYSTALLINE TIO2; TITANIUM-DIOXIDE; NONRADIATIVE RELAXATION
AB The chromophore-semiconductor interface offers a classic example of an interaction between an organic molecular species and an inorganic bulk material. The interface provides the foundation for a new, promising type of solar cell and presents a fundamentally important case study for several fields, including photo-, electro- and analytical chemistries, molecular electronics, and photography. Scientists employ different concepts and terminologies to describe molecular and solid states of matter, and these differences make it difficult to describe the interface with a single model. At the basic atomistic level of description, however, this challenge can be largely overcome. Recent advances in non-adiabatic molecular dynamics and time-domain density functional theory have created a unique opportunity for simulating the ultrafast, photoinduced processes on a computer very similar to the way that they occur in nature. The progress report is a review of these state-of-the-art theoretical tools. It offers a comprehensive picture of a variety of electron transfer processes that occur at the interface. The topics of discussion include electron injection from the chromophore to the semiconductor, electron relaxation and delocalization inside the semiconductor, back-transfer of the electron to the chromophore and to the electrolyte, and regeneration of the neutral chromophore by the electrolyte. The ab initio time-domain modeling is particularly valuable for understanding these dynamic features of the ultrafast electron transfer processes, which cannot be represented by a simple rate description. For example, the simulations show that what appears as a single step, such as electron injection, is in fact an average over many distinct elementary processes, and that very different vibrational modes drive electron transfer, depending on the process, the system, and the experimental conditions. The report focuses in particular on the electronic donor-acceptor interaction, atomic motions, electron-vibrational coupling, surface termination, thermal effects, electron transfer mechanisms and fluctuations from the average behavior. (C) 2008 Elsevier Ltd. All rights reserved.
C1 [Prezhdo, Oleg V.; Duncan, Walter R.] Univ Washington, Dept Chem, Seattle, WA 98195 USA.
   [Duncan, Walter R.] Seattle Univ, Dept Chem, Seattle, WA 98122 USA.
   [Prezhdo, Victor V.] Kochanowski U, Inst Chem, Kielce, Poland.
RP Prezhdo, OV (reprint author), Univ Washington, Dept Chem, Seattle, WA 98195 USA.
EM prezhdo@u.washington.edu
NR 154
TC 69
Z9 69
PU PERGAMON-ELSEVIER SCIENCE LTD
PI OXFORD
PA THE BOULEVARD, LANGFORD LANE, KIDLINGTON, OXFORD OX5 1GB, ENGLAND
SN 0079-6816
J9 PROG SURF SCI
JI Prog. Surf. Sci.
PD MAR
PY 2009
VL 84
IS 1-2
BP 30
EP 68
DI 10.1016/j.progsurf.2008.10.005
PG 39
WC Chemistry, Physical; Physics, Condensed Matter
SC Chemistry; Physics
GA 418DZ
UT WOS:000264128700004
ER

PT J
AU Bolognesi, A
   Betti, P
   Botta, C
   Destri, S
   Giovanella, U
   Moreau, J
   Pasini, M
   Porzio, W
AF Bolognesi, A.
   Betti, P.
   Botta, C.
   Destri, S.
   Giovanella, U.
   Moreau, J.
   Pasini, M.
   Porzio, W.
TI From Block Copolymers to End-Capped Polymers: A Suitable Method To
   Control the Electro-Optical Properties of Polymeric Materials
SO MACROMOLECULES
LA English
DT Article
ID LIGHT-EMITTING-DIODES; POLYFLUORENE; BLENDS; TRIPHENYLAMINE; TRANSPORT;
   EMISSION; DYNAMICS; DEVICES; FILMS
AB New block copolymers constituted by different molar ratios of two semiconducting macromolecules, namely alternated copolymer of triphenylammino disubstituted fluorene with dialkylsubstituted fluorene (PFTPA) and alternated copolymer between benzothiadiazole with dialkylfuorene (PF8BT), have been synthesized and characterized. The copolymers formation was checked by gel permeation chromatography and photoluminescence (PL) measurement,, in solution. By controlling such a molar ratio the electro-optical properties can be tuned, reaching it PL quantum yield (QY) value higher than the one measured for each component alone. We show that both intra and interchain interactions determine the emission properties of block copolymers, that behave differently from homopolymer blends. By a proper chemical tailoring of a block copolymer structure, the emission can be addressed in terms of both emission spectral region and PLQY. The results Suggest that the chance given b properly designed copolymers, has some advantages with respect to the approach of reaching the desired emission either by blending two polymers or by randomly polymerizing different amounts of chromophores with the desired emission.
C1 [Bolognesi, A.] CNR, Ist Studio Macromol, I-20133 Milan, Italy.
   CNR, I-20138 Milan, Italy.
RP Bolognesi, A (reprint author), CNR, Ist Studio Macromol, Via Bassini 15, I-20133 Milan, Italy.
EM bolognesi@isamae.cnr.it
NR 27
TC 20
Z9 20
PU AMER CHEMICAL SOC
PI WASHINGTON
PA 1155 16TH ST, NW, WASHINGTON, DC 20036 USA
SN 0024-9297
J9 MACROMOLECULES
JI Macromolecules
PD FEB 24
PY 2009
VL 42
IS 4
BP 1107
EP 1113
DI 10.1021/ma802587f
PG 7
WC Polymer Science
SC Polymer Science
GA 408IW
UT WOS:000263429700033
ER

PT J
AU Lim, JJ
   MacKenzie, R
   Sujecki, S
   Dumitrescu, M
   Wang, SM
   Sadeghi, M
   Adolfsson, G
   Gustavsson, J
   Larsson, A
   Larkins, EC
AF Lim, J. J.
   MacKenzie, R.
   Sujecki, S.
   Dumitrescu, M.
   Wang, S. M.
   Sadeghi, M.
   Adolfsson, G.
   Gustavsson, J.
   Larsson, A.
   Larkins, E. C.
TI Static and dynamic performance optimisation of a 1.3 mu m GaInNAs ridge
   waveguide laser
SO OPTICAL AND QUANTUM ELECTRONICS
LA English
DT Article; Proceedings Paper
CT 8th International Conference on Numerical Simulation of Optoelectronic
   Devices
CY SEP 01-04, 2008
CL Nottingham, ENGLAND
SP IEEE Lasers & Electro Opt Soc
HO Univ Nottingham
DE Optimisation; GaInNAs; Dilute nitride; Laser diode; Small-signalanalysis
ID QUANTUM-WELL LASERS; VERTICAL BEAM DIVERGENCE; SIMULATION; DIODES
AB In this work, we perform a multi-parameter design study to improve the performance of an uncooled directly modulated 1.3 mu m GaInNAs ridge waveguide laser for high speed operation especially at high temperature. The static and dynamic performance of the improved design is analyzed using an accurate in-house 2D electro-opto-thermal laser simulator. The improved structure is shown to have a lower threshold current, higher thermal roll-over limit and higher modulation bandwidth-especially under high temperature operation. The improved structure also has a lower vertical beam divergence compared to a reference structure with a conventional design.
C1 [Lim, J. J.; MacKenzie, R.; Sujecki, S.; Larkins, E. C.] Univ Nottingham, Nottingham NG7 2RD, England.
   [Dumitrescu, M.] Tampere Univ Technol, ORC, FIN-33101 Tampere, Finland.
   [Wang, S. M.; Sadeghi, M.; Adolfsson, G.; Gustavsson, J.; Larsson, A.] Chalmers, Photon Lab, S-41296 Gothenburg, Sweden.
RP Lim, JJ (reprint author), Univ Nottingham, Univ Pk, Nottingham NG7 2RD, England.
EM jun.lim@nottingham.ac.uk
RI MacKenzie, Roderick/I-3938-2012
NR 11
TC 3
Z9 3
PU SPRINGER
PI DORDRECHT
PA VAN GODEWIJCKSTRAAT 30, 3311 GZ DORDRECHT, NETHERLANDS
SN 0306-8919
J9 OPT QUANT ELECTRON
JI Opt. Quantum Electron.
PD NOV
PY 2008
VL 40
IS 14-15
BP 1181
EP 1186
DI 10.1007/s11082-009-9303-4
PG 6
WC Engineering, Electrical & Electronic; Optics
SC Engineering; Optics
GA 495SF
UT WOS:000269914600018
ER

PT J
AU Kuehn, W
   Parz, W
   Gaal, P
   Reimann, K
   Woerner, M
   Elsaesser, T
   Muller, T
   Darmo, J
   Unterrainer, K
   Austerer, M
   Strasser, G
   Wilson, LR
   Cockburn, JW
   Krysa, AB
   Roberts, JS
AF Kuehn, W.
   Parz, W.
   Gaal, P.
   Reimann, K.
   Woerner, M.
   Elsaesser, T.
   Mueller, T.
   Darmo, J.
   Unterrainer, K.
   Austerer, M.
   Strasser, G.
   Wilson, L. R.
   Cockburn, J. W.
   Krysa, A. B.
   Roberts, J. S.
TI Ultrafast phase-resolved pump-probe measurements on a quantum cascade
   laser
SO APPLIED PHYSICS LETTERS
LA English
DT Article
ID TRANSPORT; SEMICONDUCTORS; PULSES
AB The dynamics of optical gain in an InGaAs/AlInAs quantum cascade laser is studied in midinfrared pump-probe measurements. Pump and probe pulses of identical wavelength, polarization, and propagation direction through the laser waveguide are detected separately by electro-optic sampling. For injection currents below the lasing threshold, we observe an absorption decrease in the laser transition with a approximate to 3 ps recovery time. Above threshold, the gain strongly saturates and shows a fast recovery time decreasing with current. Such kinetics is superimposed by oscillations with a frequency of 0.8 THz originating from coherent electron tunneling through the injection barrier. (C) 2008 American Institute of Physics. [DOI: 10.1063/1.2998648]
C1 [Kuehn, W.; Gaal, P.; Reimann, K.; Woerner, M.; Elsaesser, T.] Max Born Inst Nichtlineare Opt & Kurzzeitspektros, D-12489 Berlin, Germany.
   [Parz, W.; Mueller, T.; Darmo, J.; Unterrainer, K.] Vienna Univ Technol, Inst Photon, A-1040 Vienna, Austria.
   [Austerer, M.; Strasser, G.] Vienna Univ Technol, Zentrum Micro & Nano Strukturen, A-1040 Vienna, Austria.
   [Wilson, L. R.; Cockburn, J. W.] Univ Sheffield, Dept Phys & Astron, Sheffield S3 7RH, S Yorkshire, England.
   [Krysa, A. B.; Roberts, J. S.] Univ Sheffield, EPSRC Natl Ctr Technol 3 5, Sheffield S1 3JD, S Yorkshire, England.
RP Kuehn, W (reprint author), Max Born Inst Nichtlineare Opt & Kurzzeitspektros, D-12489 Berlin, Germany.
EM reimann@mbi-berlin.de
RI Reimann, Klaus/B-8824-2009; Krysa, Andrey/D-2074-2011; Strasser,
   Gottfried/E-3274-2010
OI Strasser, Gottfried/0000-0003-0147-0883
FU Austrian Science Fund (FWF); European Union
FX We acknowledge financial support by the Austrian Science Fund (FWF)
   under the SFB project Advanced Light Sources (ADLIS) and by the European
   Union through the Marie Curie RTN POISE.
NR 21
TC 8
Z9 8
PU AMER INST PHYSICS
PI MELVILLE
PA CIRCULATION & FULFILLMENT DIV, 2 HUNTINGTON QUADRANGLE, STE 1 N O 1,
   MELVILLE, NY 11747-4501 USA
SN 0003-6951
J9 APPL PHYS LETT
JI Appl. Phys. Lett.
PD OCT 13
PY 2008
VL 93
IS 15
AR 151106
DI 10.1063/1.2998648
PG 3
WC Physics, Applied
SC Physics
GA 361JY
UT WOS:000260125100006
ER

PT J
AU Armour, AD
   Blencowe, MP
AF Armour, A. D.
   Blencowe, M. P.
TI Probing the quantum coherence of a nanomechanical resonator using a
   superconducting qubit: I. Echo scheme
SO NEW JOURNAL OF PHYSICS
LA English
DT Article
ID STATE; CIRCUIT; DECOHERENCE; DISSIPATION; DYNAMICS; PHASE; FIELD
AB We propose a scheme in which the quantum coherence of a nanomechanical resonator can be probed using a superconducting qubit. We consider a mechanical resonator coupled capacitively to a Cooper pair box and assume that the superconducting qubit is tuned to the degeneracy point so that its coherence time is maximized and the electro-mechanical coupling can be approximated by a dispersive Hamiltonian. When the qubit is prepared in a superposition of states, this drives the mechanical resonator progressively into a superposition which in turn leads to apparent decoherence of the qubit. Applying a suitable control pulse to the qubit allows its population to be inverted resulting in a reversal of the resonator dynamics. However, the resonator's interactions with its environment mean that the dynamics is not completely reversible. We show that this irreversibility is largely due to the decoherence of the mechanical resonator and can be inferred from appropriate measurements on the qubit alone. Using estimates for the parameters involved based on a specific realization of the system, we show that it should be possible to carry out this scheme with existing device technology.
C1 [Armour, A. D.] Univ Nottingham, Sch Phys & Astron, Nottingham NG7 2RD, England.
   [Blencowe, M. P.] Dartmouth Coll, Dept Phys, Wilder Lab 6127, Hanover, NH 03755 USA.
RP Armour, AD (reprint author), Univ Nottingham, Sch Phys & Astron, Nottingham NG7 2RD, England.
EM andrew.armour@nottingham.ac.uk; miles.p.blencowe@dartmouth.edu
NR 47
TC 21
Z9 21
PU IOP PUBLISHING LTD
PI BRISTOL
PA DIRAC HOUSE, TEMPLE BACK, BRISTOL BS1 6BE, ENGLAND
SN 1367-2630
J9 NEW J PHYS
JI New J. Phys.
PD SEP 30
PY 2008
VL 10
AR 095004
DI 10.1088/1367-2630/10/9/095004
PG 25
WC Physics, Multidisciplinary
SC Physics
GA 354CK
UT WOS:000259616300003
ER

PT J
AU Barbara, B
AF Barbara, B.
TI Quantum nanomagnets: From relaxation to coherence
SO INORGANICA CHIMICA ACTA
LA English
DT Review
DE mesoscopic; quantum tunneling; relaxation; coherence
ID MAGNETIC-FIELD; MN-12 ACETATE; ENERGY-LEVELS; SPECTROSCOPY; LIYF4-HO3+;
   PARTICLES; SPECTRA; SPINS
AB At the nanometer scale, a magnet is quantum. A single crystal made of a network of nanomagnets is a macroscopic quantum object (incoherent). The first object of this class which was discovered is the so called molecular complex Mn(12)-ac with a spin S = 10 per molecule. With vanishingly small tunneling gaps this system opened the field of slow quantum dynamics, allowing in particular the study of interplays between classical and quantum magnetism. The first part of this paper gives an overview of this new type of mesoscopic physics. An extension to the case non-interacting rare-earth ions is presented in the second part, showing that mesoscopic magnetism can reach the atomic scale. Modifications occur in the spin-bath allowing the observation of two- and four-spins entanglements of electro-nuclear states. If rare-earth ions are more diluted this system undergoes a progressive transition from the relaxation regime to the coherence regime where Rabi oscillations are observed. This leads to the rare-earth spin qubits with new possibilities in quantum computation. (c) 2008 Elsevier B. V. All rights reserved.
C1 CNRS, Inst Neel, F-38042 Grenoble 09, France.
RP Barbara, B (reprint author), CNRS, Inst Neel, BP166, F-38042 Grenoble 09, France.
EM barbara@grenoble.cnrs.fr
NR 56
TC 12
Z9 12
PU ELSEVIER SCIENCE SA
PI LAUSANNE
PA PO BOX 564, 1001 LAUSANNE, SWITZERLAND
SN 0020-1693
J9 INORG CHIM ACTA
JI Inorg. Chim. Acta
PD SEP 1
PY 2008
VL 361
IS 12-13
BP 3371
EP 3379
DI 10.1016/j.ica.2008.04.051
PG 9
WC Chemistry, Inorganic & Nuclear
SC Chemistry
GA 336VZ
UT WOS:000258394200006
ER

PT J
AU Glinka, YD
   Tolk, NH
   Liu, X
   Sasaki, Y
   Furdyna, JK
AF Glinka, Y. D.
   Tolk, N. H.
   Liu, X.
   Sasaki, Y.
   Furdyna, J. K.
TI Electro-optic nature of ultrafast pump-probe reflectivity response from
   multilayer semiconductor heterostructures
SO JOURNAL OF APPLIED PHYSICS
LA English
DT Article
ID 2ND-HARMONIC GENERATION; PHONON OSCILLATIONS; QUANTUM-WELLS; GAAS;
   CARRIER; DYNAMICS; INP
AB We provide the evidence for the eiectro-optic nature of the transient reflectivity change (TRC) response from GaAs/GaSb/InAs heterostructures measured in ultrafast pump-probe experiments. The evidence is based on the correlation between TRC and the transient electric-field-induced second harmonic generation change signals, which have been measured simultaneously. The TRC signal is induced through the second- and third-order nonlinearities by the interfacial dc electric fields originating from the charge separation of pump-excited carriers among the layers. The effect of the interface type between GaSb and InAs layers on the interfacial field strength was analyzed. (c) 2008 American Institute of Physics.
C1 [Glinka, Y. D.] USA, Aviat & Missile RDEC, Redstone Arsenal, AL 35809 USA.
   [Glinka, Y. D.] Univ Alabama, Micro Devices Ctr, Huntsville, AL 35899 USA.
   [Tolk, N. H.] Vanderbilt Univ, Dept Phys & Astron, Nashville, TN 37235 USA.
   [Liu, X.; Sasaki, Y.; Furdyna, J. K.] Univ Notre Dame, Dept Phys, Notre Dame, IN 46556 USA.
RP Glinka, YD (reprint author), USA, Aviat & Missile RDEC, Redstone Arsenal, AL 35809 USA.
EM glinkay@uah.edu
NR 27
TC 4
Z9 4
PU AMER INST PHYSICS
PI MELVILLE
PA CIRCULATION & FULFILLMENT DIV, 2 HUNTINGTON QUADRANGLE, STE 1 N O 1,
   MELVILLE, NY 11747-4501 USA
SN 0021-8979
J9 J APPL PHYS
JI J. Appl. Phys.
PD FEB 15
PY 2008
VL 103
IS 4
AR 043708
DI 10.1063/1.2840139
PG 10
WC Physics, Applied
SC Physics
GA 277CW
UT WOS:000254191300030
ER

PT J
AU Reckermann, F
   Leijnse, M
   Wegewijs, MR
   Schoeller, H
AF Reckermann, F.
   Leijnse, M.
   Wegewijs, M. R.
   Schoeller, H.
TI Transport signature of pseudo Jahn-Teller dynamics in a single-molecule
   transistor
SO EPL
LA English
DT Article
AB We calculate the electronic transport through a molecular dimer, in which an excess electron is delocalized over equivalent monomers, which can be locally distorted. In this system the Born-Oppenheimer approximation breaks down resulting in quantum entanglement of the mechanical and electronic motion. We show that pseudo Jahn-Teller (pJT) dynamics of the molecule gives rise to conductance peaks that indicate this violation. Their magnitude, sign and position sharply depend on the electro-mechanical properties of the molecule, which can be varied in recently developed three-terminal junctions with mechanical control. The predicted effect depends crucially on the degree of intramolecular delocalization of the excess electron, a parameter which is also of fundamental importance in physical chemistry. Copyright (c) EPLA, 2008.
C1 [Reckermann, F.; Leijnse, M.; Wegewijs, M. R.; Schoeller, H.] Rhein Westfal TH Aachen, Inst Theoret Phys A, D-52056 Aachen, Germany.
   [Reckermann, F.; Wegewijs, M. R.] Forschungszentrum, Inst Festkorper Forsch Theorie 3, D-52425 Julich, Germany.
RP Reckermann, F (reprint author), Rhein Westfal TH Aachen, Inst Theoret Phys A, D-52056 Aachen, Germany.
RI Wegewijs, Maarten/A-3512-2012
OI Wegewijs, Maarten/0000-0002-2972-3822
FU DFG [SPP-1243]; NanoSci-ERA; Helmholtz Foundation; EU-RTN Spintronics;
   FZ-Julich
FX We acknowledge K. Flensberg for discussions and the financial support
   from DFG SPP-1243, the NanoSci-ERA, the Helmholtz Foundation, the EU-RTN
   Spintronics, and the FZ-Julich (IFMIT).
NR 31
TC 13
Z9 13
PU EPL ASSOCIATION, EUROPEAN PHYSICAL SOCIETY
PI MULHOUSE
PA 6 RUE DES FRERES LUMIERE, MULHOUSE, 68200, FRANCE
SN 0295-5075
J9 EPL-EUROPHYS LETT
JI EPL
PY 2008
VL 83
IS 5
AR 58001
DI 10.1209/0295-5075/83/58001
PG 6
WC Physics, Multidisciplinary
SC Physics
GA 345XE
UT WOS:000259030200032
ER

PT J
AU Dariescu, C
   Dariescu, MA
AF Dariescu, Ciprian
   Dariescu, Marina-Aura
TI The mesoscopic nonlinear electro-quantum origin of the Langmuir law
SO CHAOS SOLITONS & FRACTALS
LA English
DT Article
ID ENERGY PARTICLE PHYSICS; SPACE-CHARGE; VACUUM; GENERATION; DYNAMICS; GAP
AB After a classical derivation of the Langmuir law, we perform a simple electro-quantum analysis, based on the Schrodinger and Gauss-Poisson equations. It is shown that, for any stationary state, the approximating solution to the Gauss-Poisson equation, for the large argument expansion of the Hankel function modulus, turns into the Langmuir-like functional dependence. In practice, the different multiplying coefficient, 3/4 instead of 4/9, makes no essential contribution, for it can be incorporated into the actual perveance of the employed vacuum-based diode. Nevertheless, within an improved electro-quantum model, we deal with the (highly) nonlinear Gauss-Schrodinger system. Consequently, not only one obtains the precise form of the Langmuir law, but also it emphasizes some technicalities in the WKB approximation related to the role of the strong electro-quantum (geometry) condition, which must be fulfilled by the cathode-to-anode (separation) distance, in order to obtain the diode in a principally 1-10(-n) confidence Langmuir-regime. (C) 2006 Elsevier Ltd. All rights reserved.
C1 Alexandru Ioan Cuza Univ, Dept Solid State & Theoret Phys, Fac Phys, Iasi 700506, Romania.
RP Dariescu, MA (reprint author), Alexandru Ioan Cuza Univ, Dept Solid State & Theoret Phys, Fac Phys, Bd Carol 1 11, Iasi 700506, Romania.
EM marina@uaic.ro
RI Cuza, UAIC/D-2604-2009
NR 26
TC 0
Z9 0
PU PERGAMON-ELSEVIER SCIENCE LTD
PI OXFORD
PA THE BOULEVARD, LANGFORD LANE, KIDLINGTON, OXFORD OX5 1GB, ENGLAND
SN 0960-0779
J9 CHAOS SOLITON FRACT
JI Chaos Solitons Fractals
PD NOV
PY 2007
VL 34
IS 3
BP 955
EP 965
DI 10.1016/j.chaos.2006.04.009
PG 11
WC Mathematics, Interdisciplinary Applications; Physics, Multidisciplinary;
   Physics, Mathematical
SC Mathematics; Physics
GA 178WU
UT WOS:000247251800034
ER

PT J
AU Takimoto, Y
   Vila, FD
   Rehr, JJ
AF Takimoto, Y.
   Vila, F. D.
   Rehr, J. J.
TI Real-time time-dependent density functional theory approach for
   frequency-dependent nonlinear optical response in photonic molecules
SO JOURNAL OF CHEMICAL PHYSICS
LA English
DT Article
ID HYPER-RAYLEIGH SCATTERING; AB-INITIO CALCULATIONS; CONJUGATED MOLECULES;
   P-NITROANILINE; HARTREE-FOCK; ELECTRONIC EXCITATIONS; EXCITED-STATES;
   SYSTEMS; HYPERPOLARIZABILITIES; APPROXIMATION
AB We present ab initio calculations of frequency- dependent linear and nonlinear optical responses based on real- time time- dependent density functional theory for arbitrary photonic molecules. This approach is based on an extension of an approach previously implemented for a linear response using the electronic structure program SIESTA. Instead of calculating excited quantum states, which can be a bottleneck in frequency- space calculations, the response of large molecular systems to time- varying electric fields is calculated in real time. This method is based on the finite field approach generalized to the dynamic case. To speed the nonlinear calculations, our approach uses Gaussian enveloped quasimonochromatic external fields. We thereby obtain the frequency- dependent second harmonic generation beta(- 2 omega; omega, omega), the dc nonlinear rectification beta( 0;- omega, omega), and the electro- optic effect beta(- omega; omega, 0). The method is applied to nanoscale photonic nonlinear optical molecules, including p- nitroaniline and the FTC chromophore, i. e., 2- [3- Cyano- 4-(2-{5-[2-(4-diethylamino-phenyl)-vinyl] - thiophen- 2- yl} - vinyl)- 5,5- dimethyl- 5H- furan- 2- ylidene]malononitrile, and yields results in good agreement with experiment. (C) 2007 American Institute of Physics. [DOI: 10.1063/ 1.2790014]
C1 Univ Washington, Dept Phys, Seattle, WA 98195 USA.
RP Rehr, JJ (reprint author), Univ Washington, Dept Phys, Seattle, WA 98195 USA.
EM jjr@phys.washington.edu
NR 73
TC 32
Z9 32
PU AMER INST PHYSICS
PI MELVILLE
PA CIRCULATION & FULFILLMENT DIV, 2 HUNTINGTON QUADRANGLE, STE 1 N O 1,
   MELVILLE, NY 11747-4501 USA
SN 0021-9606
J9 J CHEM PHYS
JI J. Chem. Phys.
PD OCT 21
PY 2007
VL 127
IS 15
AR 154114
DI 10.1063/1.2790014
PG 10
WC Physics, Atomic, Molecular & Chemical
SC Physics
GA 222KS
UT WOS:000250295900015
ER

PT J
AU Kroll, J
   Dhillon, SS
   Marcadet, X
   Calligaro, M
   Sirtori, C
   Unterrainer, K
AF Kroell, Josef
   Dhillon, Sukhdeep S.
   Marcadet, Xavier
   Calligaro, Michel
   Sirtori, Carlo
   Unterrainer, Karl
TI Phase-resolved measurements of stimulated emission in a laser
SO NATURE
LA English
DT Article
ID QUANTUM CASCADE LASER; OPTICAL MASER; WAVE-GUIDES; POWER
AB Lasers are usually described by their output frequency and intensity. However, laser operation is an inherently nonlinear process. Knowledge about the dynamic behaviour of lasers is thus of great importance for detailed understanding of laser operation and for improvement in performance for applications. Of particular interest is the time domain within the coherence time of the optical transition. This time is determined by the oscillation period of the laser radiation and thus is very short. Rigorous quantum mechanical models(1,2) predict interesting effects like quantum beats, lasing without inversion, and photon echo processes. As these models are based on quantum coherence and interference, knowledge of the phase within the optical cycle is of particular interest. Laser radiation has so far been measured using intensity detectors, which are sensitive to the square of the electric field. Therefore information about the sign and phase of the laser radiation is lost. Here we use an electro-optic detection scheme to measure the amplitude and phase of stimulated radiation, and correlate this radiation directly with an input probing pulse. We have applied this technique to semiconductor quantum cascade lasers, which are coherent sources operating at frequencies between the optical (> 100 THz) and electronic (< 0.5 THz) ranges(3). In addition to the phase information, we can also determine the spectral gain, the bias dependence of this gain, and obtain an insight into the evolution of the laser field.
C1 Vienna Univ Technol, Photon Inst, A-1040 Vienna, Austria.
   Univ Paris 07, F-75251 Paris 05, France.
   Ecole Normale Super, F-75231 Paris 05, France.
   Alcatel Thales 3 5 Lab, F-91767 Palaiseau, France.
RP Unterrainer, K (reprint author), Vienna Univ Technol, Photon Inst, Gusshausstr 25-29, A-1040 Vienna, Austria.
EM karl.unterrainer@tuwien.ac.at
NR 24
TC 97
Z9 98
PU NATURE PUBLISHING GROUP
PI LONDON
PA MACMILLAN BUILDING, 4 CRINAN ST, LONDON N1 9XW, ENGLAND
SN 0028-0836
J9 NATURE
JI Nature
PD OCT 11
PY 2007
VL 449
IS 7163
BP 698
EP U4
DI 10.1038/nature06208
PG 5
WC Multidisciplinary Sciences
SC Science & Technology - Other Topics
GA 218VV
UT WOS:000250045000038
ER

PT J
AU Pugzlys, A
   Rizo, PJ
   Ivanin, K
   Slachter, A
   Reuter, D
   Wieck, AD
   van der Wal, CH
   van Loosdrecht, PHM
AF Pugzlys, A.
   Rizo, P. J.
   Ivanin, K.
   Slachter, A.
   Reuter, D.
   Wieck, A. D.
   van der Wal, C. H.
   van Loosdrecht, P. H. M.
TI Charge and spin dynamics in a two-dimensional electron gas
SO JOURNAL OF PHYSICS-CONDENSED MATTER
LA English
DT Review
ID QUANTUM-WELL STRUCTURES; SINGLE HETEROJUNCTIONS; RADIATIVE
   RECOMBINATION; GAAS; PHOTOLUMINESCENCE; HETEROSTRUCTURES;
   SEMICONDUCTORS; SPECTROSCOPY; SPINTRONICS; RELAXATION
AB A number of time-resolved optical experiments probing and controlling the spin and charge dynamics of the high-mobility two-dimensional electron gas in a GaAs/AlGaAs heterojunction are discussed. These include time-resolved reflectivity, luminescence, transient grating, magneto-optical Kerr effect, and electro-optical Kerr effect experiments. The optical experiments provide information on the carrier lifetimes and spin dephasing times, as well as on the carrier diffusion coefficient which directly gives the charge mobility. A combination of the two types of Kerr experiment proves to be useful in extracting both the carrier lifetimes and spin dephasing times in a single experiment.
C1 Univ Groningen, Zernike Inst Adv Mat, NL-9747 AG Groningen, Netherlands.
   Ruhr Univ Bochum, Angew Festkorperphys, D-44780 Bochum, Germany.
RP Pugzlys, A (reprint author), Vienna Univ Technol, Photon Inst, Gusshausstr 27-387, A-1040 Vienna, Austria.
EM p.h.m.van.loosdrecht@rug.nl
RI van Loosdrecht, Paul/F-7670-2011; van der Wal, Caspar/D-9206-2013
OI van der Wal, Caspar/0000-0002-9843-3220
NR 40
TC 5
Z9 5
PU IOP PUBLISHING LTD
PI BRISTOL
PA DIRAC HOUSE, TEMPLE BACK, BRISTOL BS1 6BE, ENGLAND
SN 0953-8984
J9 J PHYS-CONDENS MAT
JI J. Phys.-Condes. Matter
PD JUL 25
PY 2007
VL 19
IS 29
AR 295206
DI 10.1088/0953-8984/19/29/295206
PG 20
WC Physics, Condensed Matter
SC Physics
GA 188OR
UT WOS:000247929700008
ER

PT J
AU Aslam, F
   Stevenson-Hill, J
   Binks, DJ
   Daniels, S
   Pickett, NL
   O'Brien, P
AF Aslam, F.
   Stevenson-Hill, J.
   Binks, D. J.
   Daniels, S.
   Pickett, N. L.
   O'Brien, P.
TI Effect of nanoparticle composition on the performance of photorefractive
   polymers
SO CHEMICAL PHYSICS
LA English
DT Article
DE photorefractive polymers; nanoparticles
ID HOLOGRAPHIC CONTRAST GROWTH; ULTRAFAST CARRIER DYNAMICS; QUANTUM DOTS;
   CDSE NANOPARTICLES; ANALYTICAL FORM; DATA-STORAGE; NANOCRYSTALS;
   NANOCOMPOSITES; BIREFRINGENCE; GRATINGS
AB A photorefractive polymer composite has been sensitized by three different types of CdSe/ZnS core/shell nanoparticles, which are of similar sizes and nominally of the same composition but different in detail. The composites comprise the nanoparticles, poly(N-vinylcarbazole) and the electro-optic chromophore 1-(2-ethylhexyloxy)-2,5-dimethyl-4-(4nitrophenylazo) benzene. The nanoparticles are characterized by elemental analysis, absorption and photoluminescence spectroscopy, transmission electron microscopy and powder X-ray diffraction. The electro-optic response of the composites is measured by transmission ellipsometry, photo refractivity is confirmed by two-beam coupling, and photorefractive performance is determined by degenerate four wave mixing. The results indicate that, even for ostensibly similar nanoparticles, small differences in composition have a significant effect on the photorefractive performance. (c) 2007 Elsevier B.V. All rights reserved.
C1 Univ Manchester, Sch Phys & Astron, Manchester M13 9PL, Lancs, England.
   Univ Manchester, Sch Chem, Manchester M13 9PL, Lancs, England.
RP Aslam, F (reprint author), Univ Manchester, Sch Phys & Astron, Manchester M13 9PL, Lancs, England.
EM farzana.aslam@manchester.ac.uk
NR 39
TC 12
Z9 12
PU ELSEVIER SCIENCE BV
PI AMSTERDAM
PA PO BOX 211, 1000 AE AMSTERDAM, NETHERLANDS
SN 0301-0104
J9 CHEM PHYS
JI Chem. Phys.
PD APR 20
PY 2007
VL 334
IS 1-3
BP 45
EP 52
DI 10.1016/j.chemphys.2007.02.011
PG 8
WC Chemistry, Physical; Physics, Atomic, Molecular & Chemical
SC Chemistry; Physics
GA 168UH
UT WOS:000246549000006
ER

PT J
AU Schelly, ZA
AF Schelly, Zoltan A.
TI Subnanometer size uncapped quantum dots via electroporation of synthetic
   vesicles
SO COLLOIDS AND SURFACES B-BIOINTERFACES
LA English
DT Article; Proceedings Paper
CT 11th Symposium on Colloid and Molecular Electro-Optics
CY MAY 22-25, 2006
CL Kyoto, JAPAN
HO Kyoty Univ, Inst Chem Res
DE vesicles; electro-optics; electroporation; quantum dots
ID UNILAMELLAR VESICLES; CLUSTERS; DYNAMICS; BIREFRINGENCE; LIPOSOMES;
   N=1-9
AB The very rapid, usually diffusion-controlled, self-aggregation of nascent molecules of semiconductors (MX) or metals (M) in solution represents an experimental challenge for arresting the growth of the particles at a desired size. Unfortunately, the typical remedy used, namely capping of the clusters with a protective coating, alters their intrinsic electronic and optical properties. An additional defect of capping's virtue is that it prevents the observation of further cluster growth-which is especially important in the subnanometer (molecular) size regime, where particle growth is associated with dramatic changes in structure, surface states, and transition energy.
   We have developed a novel method for the preparation of subnanometer size uncapped quantum dots, which also allows the monitoring of their growth up to several hundreds of nanometer in diameter. The essence of the method is the initial encapsulation of the metal ion (M') in Synthetic vesicles (liposomes) and the placement of the anion (X-) in the bulk solution. Exposure of the suspension to a rectangular pulse of a high-voltage homogenous electric field E of suitable intensity and duration causes the formation of transient pores in the vesicle's bilayer (electroporation). A fraction of the metal ions that are ejected through the pores react with the anions in the bulk, and the freshly created monomers (MX) adsorb on the exterior surface of the vesicle. On the vesicle surface, the self-aggregation is slowed down to the hour and day timescales which allows for convenient spectral monitoring of the growth of the clusters.
   The discussion will focus on the behavior of vesicles in an electric field, the mechanism of electroporation, and our experimental and density functional theoretical findings of previously unobserved, unusual spectroscopic properties of subnanometer size AgBr, CdS, PbS, ZnS and gold quantum dots. (c) 2006 Elsevier B.V. All rights reserved.
C1 Univ Texas, Dept Chem & Biochem, Ctr Colloidal & Interfacial Dynam, Arlington, TX 76019 USA.
RP Schelly, ZA (reprint author), Univ Texas, Dept Chem & Biochem, Ctr Colloidal & Interfacial Dynam, Arlington, TX 76019 USA.
EM schelly@uta.edu
NR 20
TC 4
Z9 4
PU ELSEVIER SCIENCE BV
PI AMSTERDAM
PA PO BOX 211, 1000 AE AMSTERDAM, NETHERLANDS
SN 0927-7765
J9 COLLOID SURFACE B
JI Colloid Surf. B-Biointerfaces
PD APR 15
PY 2007
VL 56
IS 1-2
BP 281
EP 284
DI 10.1016/j.colsurfb.2006.10.031
PG 4
WC Biophysics; Chemistry, Physical; Materials Science, Biomaterials
SC Biophysics; Chemistry; Materials Science
GA 162AQ
UT WOS:000246059100044
ER

PT J
AU Barbara, B
   Bertaina, S
   Gambarelli, S
   Giraud, R
   Stepanov, A
   Malkin, B
   Tkachuk, A
AF Barbara, B.
   Bertaina, S.
   Gambarelli, S.
   Giraud, R.
   Stepanov, A.
   Malkin, B.
   Tkachuk, A.
TI Environmental effects on quantum relaxation and coherent dynamics in
   rare-earths ions
SO JOURNAL OF MAGNETISM AND MAGNETIC MATERIALS
LA English
DT Article; Proceedings Paper
CT 17th International Conference on Magnetism (ICM 2006)
CY AUG 20-25, 2006
CL Kyoto, JAPAN
SP Int Union Pure & Appl Phys
DE quantum dynamics; environment; relaxation; coherence; spin qubits
ID MN-12 ACETATE; MAGNETIZATION; V-15; SYSTEM
AB This work provides new developments of the field of spin dynamics in mesoscopic systems. We first discuss, by a few examples, how environmental degrees of freedom affect tunneling and subsequent slow quantum relaxation of large molecule spins (such as Mn-12-AC or rare-earth (RE) spins (such as Ho diluted in YLiF4) showing two different facets of the spin bath model. The case of low molecule spins (V-15) is also considered. Then we discuss AC-susceptibility experiments performed on YLiF4:Ho3+ allowing to clarify the roles played by the phonon and the spin baths on single-ion and two-ion electro-nuclear tunneling. In the last part, we extend these quantum dynamical studies to the case of Er diluted in CaWO4 where the spin and phonon baths are weak enough to allow fast and coherent quantum dynamics with the observation of Rabi oscillations. The angular momentum and magnetic moment of Er, J = 15/2and 9 mu(B), are comparable to those of large molecule spins, implying easy manipulations of potential RE solid-state qubits. (c) 2006 Elsevier B.V. All rights reserved.
C1 CNRS, Inst Neel, F-38042 Grenoble 9, France.
   Ecole Natl Super Phys Grenoble, Minatec, F-38016 Grenoble 9, France.
   Univ Grenoble 1, CEA, DRFMC, LCIB UMR E3, F-38054 Grenoble 9, France.
   CNRS, LPN, F-91460 Marcoussis, France.
   Fac Sci & Tech St Jerome, Lab Mat & Microelectron Provence, F-13397 Marseille 20, France.
   Kazan VI Lenin State Univ, Kazan 420008, Russia.
   SI Vavilov State Opt Inst, St Petersburg 199034, Russia.
RP Barbara, B (reprint author), CNRS, Inst Neel, 25 Ave Martyrs,BP166, F-38042 Grenoble 9, France.
EM bernard.barbara@grenoble.cnrs.fr
RI Bertaina, Sylvain/B-6841-2008; Stepanov, Anatoli/B-3214-2010
OI Bertaina, Sylvain/0000-0002-6466-8830; 
NR 24
TC 0
Z9 0
PU ELSEVIER SCIENCE BV
PI AMSTERDAM
PA PO BOX 211, 1000 AE AMSTERDAM, NETHERLANDS
SN 0304-8853
J9 J MAGN MAGN MATER
JI J. Magn. Magn. Mater.
PD MAR
PY 2007
VL 310
IS 2
BP 1462
EP 1467
DI 10.1016/j.jmmm.2006.10.614
PN 2
PG 6
WC Materials Science, Multidisciplinary; Physics, Condensed Matter
SC Materials Science; Physics
GA 184CM
UT WOS:000247618700308
ER

PT J
AU Lewandowska-Robak, M
   Polasik, M
AF Lewandowska-Robak, Maja
   Polasik, Marek
TI Theoretical shapes of K x-ray spectra for lead as predicted by MCDF
   calculations
SO X-RAY SPECTROMETRY
LA English
DT Article; Proceedings Paper
CT European X-Ray Spectrometry Conference (EXRS 2006)
CY JUN 19-23, 2006
CL Paris, FRANCE
ID MULTICONFIGURATION-DIRAC-FOCK; IONIZED HEAVY-ATOMS; M-SHELL IONIZATION;
   NEAR-CENTRAL COLLISIONS; MID-Z ATOMS; HIGH-RESOLUTION; SATELLITE LINES;
   IONS; MO; HYPERSATELLITES
AB Simulations of the shapes of Pb K x-ray spectra have been performed for an experimental situation in which single and double L- and M-shell ionization (apart from the single K-shell ionization) of target atoms occurs. The simulations are based on the results of the calculations of the energies and probabilities of various Pb K x-ray transitions, done with the multiconfiguration Dirac-Fock (MCDF) method with the inclusion of the transverse (Breit) interaction and quantum electro dynamic (QED) corrections. It has been found that most contributions to the simulated spectra considerably overlap other contributions. Thus, their extraction from the measured spectra, which provides data about the L- and M-shell ionization probability in a collision process, will only be possible using the results of theoretical studies. Our studies can be crucial in both analysis of a number of observed Pb K x-ray spectra and in designing new experiments concerning the K x-ray spectra of multiply ionized heavy atoms induced in collisions with various light or heavy projectiles of different energies. Copyright (C) 2007 John Wiley & Sons, Ltd.
C1 Nicholas Copernicus Univ, Fac Chem, PL-87100 Torun, Poland.
RP Lewandowska-Robak, M (reprint author), Nicholas Copernicus Univ, Fac Chem, Gagarina 7, PL-87100 Torun, Poland.
EM majal@stud.luni.ltorun.lpl
NR 25
TC 2
Z9 2
PU JOHN WILEY & SONS LTD
PI CHICHESTER
PA THE ATRIUM, SOUTHERN GATE, CHICHESTER PO19 8SQ, W SUSSEX, ENGLAND
SN 0049-8246
J9 X-RAY SPECTROM
JI X-Ray Spectrom.
PD MAR-APR
PY 2007
VL 36
IS 2
BP 66
EP 71
DI 10.1002/xrs.939
PG 6
WC Spectroscopy
SC Spectroscopy
GA 146IP
UT WOS:000244928000003
ER

PT J
AU Abi-Salloum, T
   Davis, JP
   Lehman, C
   Elliott, E
   Narducci, FA
AF Abi-Salloum, T.
   Davis, J. P.
   Lehman, C.
   Elliott, E.
   Narducci, F. A.
TI Phase dynamics and interference in EIT
SO JOURNAL OF MODERN OPTICS
LA English
DT Article; Proceedings Paper
CT 37th Winter Colloquium on the Physics of Quantum Electronics
CY JAN 02-06, 2007
CL Snowbird, UT
ID ELECTROMAGNETICALLY INDUCED TRANSPARENCY; POPULATION-INVERSION;
   GROUP-VELOCITY; BUFFER GAS; VAPOR; MEDIA; LIGHT
AB In this paper, we investigate various aspects of electro-magnetically induced transparency (EIT) that are associated with quantum interference. In the first half of this paper, we investigate two cascade schemes and demonstrate two possible absorption pathways in one, which leads to interference, and only one pathway in the other scheme, which does not exhibit EIT. In the second part of this paper, we demonstrate how EIT can be changed into enhanced absorption by changing the phase of either the coupling or probe fields.
C1 Widener Univ, Chester, PA 19013 USA.
   Naval Air Syst Command, EO Sensors Div, Patuxent River, MD 20670 USA.
RP Narducci, FA (reprint author), Widener Univ, 1 Univ Pl, Chester, PA 19013 USA.
EM frank@aps.org
NR 25
TC 14
Z9 14
PU TAYLOR & FRANCIS LTD
PI ABINGDON
PA 4 PARK SQUARE, MILTON PARK, ABINGDON OX14 4RN, OXON, ENGLAND
SN 0950-0340
J9 J MOD OPTIC
JI J. Mod. Opt.
PY 2007
VL 54
IS 16-17
BP 2459
EP 2471
DI 10.1080/09500340701742617
PG 13
WC Optics
SC Optics
GA 237GD
UT WOS:000251361300016
ER

PT J
AU Joseph, S
   Aluru, NR
AF Joseph, Sony
   Aluru, N. R.
TI Hierarchical multiscale simulation of electrokinetic transport in silica
   nanochannels at the point of zero charge
SO LANGMUIR
LA English
DT Article
ID MOLECULAR-DYNAMICS; ATOMIC CHARGES; SURFACE-CHARGE; ELECTROSTATIC
   POTENTIALS; DOUBLE-LAYER; FORCE-FIELD; DENSITY; WATER; INTERFACES;
   PROFILES
AB Effects of nanoscale confinement and partial charges that stem from quantum calculations are investigated in silica slit channels filled with 1M KCl at the point of zero charge by using a hierarchical multiscale simulation methodology. Partial charges of both bulk and surface atoms from ab initio quantum calculations that take into account bond polarization and electronegativity are used in molecular dynamics (MD) simulations to obtain ion and water concentration profiles for channel widths of 1.1, 2.1, 2.75, and 4.1 nm. The interfacial electron density profiles of simulations matched well with that of recent X-ray reflectivity experiments. By simulating corresponding channels with no partial charges, it was observed that the partial charges affect the concentration profiles and transport properties such as diffusion coefficients and mobilities up to a distance of about 3 sigma(O-O) from the surface. Both in uncharged and partially charged cases, oscillations in concentration profiles of K+ and Cl- ions give rise to an electro-osmotic flow in the presence of an external electric field, indicating the presence of an electric double layer at net zero surface charge, contrary to the expectations from classical continuum theory. I-V curves in a channel-bath system using ionic mobilities from MD simulations were significantly different for channels with and without partial charges for channel widths less than 4.1 nm.
C1 Univ Illinois, Beckman Inst Adv Sci & Technol, Dept Mech Sci & Engn, Urbana, IL 61801 USA.
RP Aluru, NR (reprint author), Univ Illinois, Beckman Inst Adv Sci & Technol, Dept Mech Sci & Engn, Urbana, IL 61801 USA.
EM aluru@uiuc.edu
RI Aluru, N/A-4617-2014
NR 52
TC 34
Z9 35
PU AMER CHEMICAL SOC
PI WASHINGTON
PA 1155 16TH ST, NW, WASHINGTON, DC 20036 USA
SN 0743-7463
J9 LANGMUIR
JI Langmuir
PD OCT 10
PY 2006
VL 22
IS 21
BP 9041
EP 9051
DI 10.1021/la0610147
PG 11
WC Chemistry, Multidisciplinary; Chemistry, Physical; Materials Science,
   Multidisciplinary
SC Chemistry; Materials Science
GA 090MB
UT WOS:000240954300061
ER

PT J
AU Feng, X
   Xiong, G
   Zhang, X
   Gao, H
AF Feng, Xiaobo
   Xiong, Guiguang
   Zhang, Xi
   Gao, Haiyan
TI Third-order nonlinear optical susceptibilities associated with
   intersubband transitions in CdSe/ZnS core-shell quantum dots
SO PHYSICA B-CONDENSED MATTER
LA English
DT Article
DE electro-optic effects; core-shell quantum dot; nonlinear optical
   susceptibility
ID NANOCRYSTALS; DYNAMICS; STATES
AB The nonlinear susceptibilities associated with intersubband transitions in the conduction band are theoretically calculated for CdSe/ ZnS spherical core-shell quantum dots. The confined wave functions and eigenenergies of electrons in quantum dots have been calculated under the effective-mass approximation by solving a three-dimensional Schrodinger equation. And the third-order susceptibilities for quadratic electro-optic effects as a function of core, shell radii, relaxation time and pump photo energy involving the position of energy levels also have been analyzed. (c) 2006 Elsevier B.V. All rights reserved.
C1 Wuhan Univ, Dept Phys, Wuhan 430072, Peoples R China.
RP Xiong, G (reprint author), Wuhan Univ, Dept Phys, Wuhan 430072, Peoples R China.
EM ggxiong@whu.edu.cn
NR 19
TC 25
Z9 30
PU ELSEVIER SCIENCE BV
PI AMSTERDAM
PA PO BOX 211, 1000 AE AMSTERDAM, NETHERLANDS
SN 0921-4526
J9 PHYSICA B
JI Physica B
PD SEP 1
PY 2006
VL 383
IS 2
BP 207
EP 212
DI 10.1016/j.physb.2006.03.012
PG 6
WC Physics, Condensed Matter
SC Physics
GA 078FP
UT WOS:000240088000007
ER

PT J
AU Stotland, A
   Cohen, D
AF Stotland, Alexander
   Cohen, Doron
TI Diffractive energy spreading and its semiclassical limit
SO JOURNAL OF PHYSICS A-MATHEMATICAL AND GENERAL
LA English
DT Article
ID CONSTANT ELECTRIC-FIELD; WANNIER-STARK LOCALIZATION; BLOCH ELECTRON;
   NONPERTURBATIVE RESPONSE; QUANTUM DISSIPATION; MESOSCOPIC SYSTEMS; ZENER
   TRANSITIONS; EXISTENCE; CHAOS; DYNAMICS
AB We consider driven systems where the driving induces jumps in energy space: (1) particles pulsed by a step potential; (2) particles in a box with a moving wall; (3) particles in a ring driven by an electro-motive-force. In all these cases, the route towards quantum-classical correspondence is highly non-trivial. Some insight is gained by observing that the dynamics in energy space, where n is the level index, is essentially the same as that of Bloch electrons in a tight binding model, where n is the site index. The mean level spacing is like a constant electric field and the driving induces long range hopping alpha 1/(n - m).
C1 Ben Gurion Univ Negev, Dept Phys, IL-84005 Beer Sheva, Israel.
RP Stotland, A (reprint author), Ben Gurion Univ Negev, Dept Phys, IL-84005 Beer Sheva, Israel.
RI Cohen, Doron/D-4564-2009
OI Cohen, Doron/0000-0002-3835-3544
NR 29
TC 1
Z9 1
PU IOP PUBLISHING LTD
PI BRISTOL
PA DIRAC HOUSE, TEMPLE BACK, BRISTOL BS1 6BE, ENGLAND
SN 0305-4470
J9 J PHYS A-MATH GEN
JI J. Phys. A-Math. Gen.
PD AUG 25
PY 2006
VL 39
IS 34
BP 10703
EP 10721
DI 10.1088/0305-4470/39/34/008
PG 19
WC Physics, Multidisciplinary; Physics, Mathematical
SC Physics
GA 075YF
UT WOS:000239922800009
ER

PT J
AU Zhang, TY
   Zhao, W
AF Zhang, T. Y.
   Zhao, W.
TI Franz-Keldysh effect and dynamical Franz-Keldysh effect of cylindrical
   quantum wires
SO PHYSICAL REVIEW B
LA English
DT Article
ID SIDE-BAND GENERATION; NONLINEAR-OPTICAL-PROPERTIES; ELECTRIC-FIELD;
   SEMICONDUCTOR SUPERLATTICES; ABSORPTION EDGE; WELL STRUCTURES;
   MAGNETIC-FIELD; DRIVEN; RENORMALIZATION; MICROCAVITIES
AB We investigate the interband optical absorption spectra near the band edge of a cylindrical semiconductor quantum wire in the presence of a static electric field and a terahertz electric field polarized along the axis. Optical absorption spectra are nonperturbatively calculated by solving the low-density semiconductor Bloch equations in real space and real time. The influence of the Franz-Keldysh (FK) effect and dynamical FK effect on the absorption spectrum is investigated. To highlight the physics behind the FK effect and dynamical FK effect, the spatiotemporal dynamics of the polarization wave packet are also presented. Under a reasonable static electric field, substantial and tunable absorption oscillations appear above the band gap. A terahertz field, however, will cause the Autler-Townes splitting of the main exciton peak and the emergence of multiphoton replicas. The presented results suggest that semiconductor quantum wires have potential applications in electro-optical devices.
C1 Chinese Acad Sci, Xian Inst Opt & Precis Mech, State Key Lab Transient Opt & Photon, Xian 710068, Peoples R China.
RP Zhang, TY (reprint author), Chinese Acad Sci, Xian Inst Opt & Precis Mech, State Key Lab Transient Opt & Photon, 322 W Youyi Rd, Xian 710068, Peoples R China.
NR 53
TC 21
Z9 22
PU AMERICAN PHYSICAL SOC
PI COLLEGE PK
PA ONE PHYSICS ELLIPSE, COLLEGE PK, MD 20740-3844 USA
SN 1098-0121
J9 PHYS REV B
JI Phys. Rev. B
PD JUN
PY 2006
VL 73
IS 24
AR 245337
DI 10.1103/PhysRevB.73.245337
PG 6
WC Physics, Condensed Matter
SC Physics
GA 058XC
UT WOS:000238696900098
ER

PT J
AU Smirnov, KS
   Bougeard, D
   Tandon, P
AF Smirnov, KS
   Bougeard, D
   Tandon, P
TI Electro-optical parameters of bond polarizability model for
   aluminosilicates
SO JOURNAL OF PHYSICAL CHEMISTRY A
LA English
DT Article
ID AB-INITIO ANALYSIS; RAMAN-SPECTRA; VIBRATIONAL-SPECTRA;
   MOLECULAR-DYNAMICS; SILICEOUS ZEOLITES; LATTICE-VIBRATIONS;
   COMPUTER-SIMULATION; INTERNAL-FIELD; ALPHA-QUARTZ; INTENSITIES
AB Electro-optical parameters (EOPs) of bond polarizability model (BPM) for aluminosilicate structures were derived from quantum-chemical DFT calculations of molecular models. The tensor of molecular polarizability and the derivatives of the tensor with respect to the bond length are well reproduced with the BPM, and the EOPs obtained are in a fair agreement with available experimental data. The parameters derived were found to be transferable to larger molecules. This finding suggests that the procedure used can be applied to systems with partially ionic chemical bonds. The transferability of the parameters to periodic systems was tested in molecular dynamics simulation of the polarized Raman spectra of alpha-quartz. It appeared that the molecular Si-O bond EOPs failed to reproduce the intensity of peaks in the spectra. This limitation is due to large values of the longitudinal components of the bond polarizability and its derivative found in the molecular calculations as compared to those obtained from periodic DFT calculations of crystalline silica polymorphs by Umari et al. (Phys. Rev. B 2001, 63, 094305). It is supposed that the electric field of the solid is responsible for the difference of the parameters. Nevertheless, the EOPs obtained can be used as an initial set of parameters for calculations of polarizability related characteristics of relevant systems in the framework of BPM.
C1 Univ Sci & Technol Lille, CNRS, USTL, UMR 8516,Lab Spectrochim Infrarouge & Raman, F-59655 Villeneuve Dascq, France.
   Univ Lucknow, Dept Phys, Lucknow 226007, Uttar Pradesh, India.
RP Smirnov, KS (reprint author), Univ Sci & Technol Lille, CNRS, USTL, UMR 8516,Lab Spectrochim Infrarouge & Raman, F-59655 Villeneuve Dascq, France.
EM Konstantin.Smirnov@univ-lille1.fr
RI Tandon, Poonam/G-2247-2010
NR 49
TC 7
Z9 7
PU AMER CHEMICAL SOC
PI WASHINGTON
PA 1155 16TH ST, NW, WASHINGTON, DC 20036 USA
SN 1089-5639
J9 J PHYS CHEM A
JI J. Phys. Chem. A
PD APR 6
PY 2006
VL 110
IS 13
BP 4516
EP 4523
DI 10.1021/jp060151+
PG 8
WC Chemistry, Physical; Physics, Atomic, Molecular & Chemical
SC Chemistry; Physics
GA 028XS
UT WOS:000236522700030
ER

PT J
AU Chen, CY
AF Chen, Chang-Yong
TI Approximate and conditional teleportation of an unknown atomic state
   without the Bell-state measurement with multi-photon interaction
SO INTERNATIONAL JOURNAL OF THEORETICAL PHYSICS
LA English
DT Article
DE teleportation; bell-state measurement; cavity QED; multi-photon
   interaction
ID DETERMINISTIC QUANTUM TELEPORTATION; PODOLSKY-ROSEN CHANNELS; FIELD
   INTERACTION; TRAPPED IONS; GATE
AB A scheme for approximately and conditionally teleporting an unknown atomic state via multi-photon interaction in cavity quantum electro dynamics (QED) is proposed. It is the extension of the scheme of Zheng (2004) [Physical Review A69, 064302], which is based on Jaynes-Cummings model in QED and where only a time point of system evolution and the corresponding Fidelity implementing the teleportation are given. In our scheme, the cavity field may be Fock state and the multi-photon interaction Jaynes-Cummings model is used to realize the approximate and conditional teleportation. Our scheme does not involve the Bell-state measurement and an additional atom, only requiring two atoms and one single-mode cavity. The fidelity of the scheme is higher than that of Zheng (2004) [Physical Review A69, 064302]. The scheme may be generalized to not only the teleportation of the state of a cavity mode to another mode by means of a single atom but also the teleportation of the state of a trapped ion.
C1 Hunan Inst Humanities Sci & Technol, Dept Phys & Informat Engn, Loudi 417000, Peoples R China.
   Chinese Acad Sci, Wuhan Inst Phys & Math, State Key Lab Magnet Resonance & Atom & Mol Phys, Wuhan 430071, Peoples R China.
RP Chen, CY (reprint author), Hunan Inst Humanities Sci & Technol, Dept Phys & Informat Engn, Loudi 417000, Peoples R China.
EM chenchangyong_64@hotmail.com
NR 23
TC 0
Z9 0
PU SPRINGER/PLENUM PUBLISHERS
PI NEW YORK
PA 233 SPRING ST, NEW YORK, NY 10013 USA
SN 0020-7748
J9 INT J THEOR PHYS
JI Int. J. Theor. Phys.
PD APR
PY 2006
VL 45
IS 4
BP 707
EP 714
DI 10.1007/s10773-006-9061-z
PG 8
WC Physics, Multidisciplinary
SC Physics
GA 061CD
UT WOS:000238847900003
ER

PT J
AU Graf, MJ
   Micotti, E
   Lascialfari, A
   Borsa, F
   Barbara, B
   Tkachuk, A
AF Graf, MJ
   Micotti, E
   Lascialfari, A
   Borsa, F
   Barbara, B
   Tkachuk, A
TI F-19 NMR and longitudinal field mu SR studies of the spin dynamics in
   LiY0.998Ho0.002F4
SO PHYSICA B-CONDENSED MATTER
LA English
DT Article; Proceedings Paper
CT 10th International Conference on Muon Spin Rotation, Relaxation and
   Resonance
CY AUG 08-12, 2005
CL Oxford, ENGLAND
SP Hamamatsi Photon, ISIS Fac, Triumf Fac
HO Oxford Univ, St Annes Coll, Dept Phys
DE NMR; LiY0.998Ho0.002F4; quantum tunneling of magnetization; mu SR
AB It has recently been demonstrated that quantum tunneling of magnetization occurs between the low-lying electro-nuclear energy levels of Ho3+ ions doped into LiYF4. Here, we report F-19 NMR and longitudinal field mu SR measurements on single crystal LiY0.998Ho0.002F4. We observe that the F-19 spin-lattice relaxation rate 1/T-1 is controlled by the fluctuating field of the Ho ion and, consequently, 1/T-1 increases sharply at resonant magnetic field values where the energy levels are predicted to have level crossings/avoided level crossings, in agreement with the magnetization measurements. Complementary to these ongoing NMR studies we have undertaken longitudinal field mu SR measurements. At low magnetic fields, the muon depolarization rate is dominated by strong depolarization due to the formation of F-muon-F bonds, while at higher fields the longitudinal field dominates, and any enhancement of the depolarization rate due to the energy level crossings is very weak. (c) 2005 Elsevier B.V. All rights reserved.
C1 Boston Coll, Dept Phys, Chestnut Hill, MA 02467 USA.
   Unita INFM Pavia, Dipartimento Fis A Volta, I-27100 Pavia, Italy.
   CNRS, Lab Magnetisme Louis Neel, BP166, F-38042 Grenoble, France.
   All Russia Sci Ctr, SI Vavilov State Opt Inst, St Petersburg 199034, Russia.
RP Graf, MJ (reprint author), Boston Coll, Dept Phys, Chestnut Hill, MA 02467 USA.
EM grafm@bc.edu
NR 8
TC 3
Z9 3
PU ELSEVIER SCIENCE BV
PI AMSTERDAM
PA PO BOX 211, 1000 AE AMSTERDAM, NETHERLANDS
SN 0921-4526
J9 PHYSICA B
JI Physica B
PD MAR 31
PY 2006
VL 374
BP 9
EP 12
DI 10.1016/j.physb.2005.11.005
PG 4
WC Physics, Condensed Matter
SC Physics
GA 027BN
UT WOS:000236388800003
ER

PT J
AU Darabi, E
   Ahmadi, V
   Mirabbaszadeh, K
AF Darabi, E
   Ahmadi, V
   Mirabbaszadeh, K
TI Numerical analysis of an optoelectronic integrated device composed of
   coupled periodic MQW phototransistor and strained-QW laser diode
SO SOLID-STATE ELECTRONICS
LA English
DT Article
DE optoelectronic integrated device; strained quantum well; coupled
   periodic multi quantum wells; amplifier; switch; voltage-tunable
ID QUANTUM-WELLS
AB A rigorous numerical analysis for dynamic response of a voltage-tunable optoelectronic integrated device is presented. The device is composed of a coupled periodic multi quantum wells heterojunction phototransistor (CP-MQW HPT) integrated over a strained quantum well laser diode. The model is based on small signal analysis of device rate equations, for which we require to calculate laser diode gain and HPT electro-absorption coefficient. The Hamiltonian of quantum well laser diode structure is numerically solved by transfer matrix method taking in to account the strain effect and band mixing between heavy hole and light hole. The results are used to obtain laser diode gain. In order to calculate the electroabsorption coefficient, the exciton equation is solved numerically in momentum space using combination of the Transfer matrix method and Gaussian quadrature method. The valence band mixing is also considered here. The quantum confined Stark effect in the absorption spectra results in changes in the optical gain of the device which provides voltage tunability for the device. Based on the model, we show that the device has two operation modes: amplification for small optical feedback coefficient and switching for higher values. (c) 2006 Elsevier Ltd. All rights reserved.
C1 Tarbiat Modares Univ, Dept Elect Engn, Tehran, Iran.
   Amirkabir Univ Technol, Dept Phys, Tehran, Iran.
   AEOI, Semicond Laser Grp, Laser Res Ctr, Tehran, Iran.
RP Ahmadi, V (reprint author), Tarbiat Modares Univ, Dept Elect Engn, POB 14115-143, Tehran, Iran.
EM v_ahmadi@modares.ac.ir
NR 12
TC 8
Z9 8
PU PERGAMON-ELSEVIER SCIENCE LTD
PI OXFORD
PA THE BOULEVARD, LANGFORD LANE, KIDLINGTON, OXFORD OX5 1GB, ENGLAND
SN 0038-1101
J9 SOLID STATE ELECTRON
JI Solid-State Electron.
PD MAR
PY 2006
VL 50
IS 3
BP 473
EP 479
DI 10.1016/j.sse.2006.02.007
PG 7
WC Engineering, Electrical & Electronic; Physics, Applied; Physics,
   Condensed Matter
SC Engineering; Physics
GA 043QN
UT WOS:000237616500028
ER

PT J
AU Ray, PC
   Leszczynski, J
AF Ray, PC
   Leszczynski, J
TI Nonlinear optical properties of highly conjugated push-pull porphyrin
   aggregates: Role of intermolecular interaction
SO CHEMICAL PHYSICS LETTERS
LA English
DT Article
ID 1ST-ORDER HYPERPOLARIZABILITIES; 1ST HYPERPOLARIZABILITIES;
   ELECTRONIC-STRUCTURE; 2-PHOTON ABSORPTION; AROMATIC-COMPOUNDS;
   CHROMOPHORES; COMPLEXES; MOLECULES; POLYMERS; ACCEPTOR
AB We present a quantum-chemical analysis of porphyrin aggregates performed to provide insight into the intermolecular interactions and the relationship between their structural and collective non-linear optical properties. The first hyperpolarizabilities are evaluated for monomer and aggregates of a series of push-pull porphyrins, whose synthesis and hyperpolarizabilities are reported recently in literature [T.G. Zhang, Y. Zhao, I. Asselberghs, A. Persoons, K. Clays, M.J. Therien, J. Am. Chem. Soc. 127 (2005) 9710]. The molecular geometries are obtained via B3LY-P/6-31G (d, p) level optimization including SCRF/PCM approach, while the dynamic NLO properties are calculated with the ZINDO/CV method including solvent effects. It has been observed that the first hyperpolarizability changes tremendously as monomer undergoes aggregation and the magnitude of first hyperpolarizabilities are highly dependent on the nature of aggregates. Importance of our results on the design of electro-optic materials has been discussed. (c) 2005 Elsevier B.V. All rights reserved.
C1 Jackson State Univ, Dept Chem, Jackson, MS 39217 USA.
RP Ray, PC (reprint author), Jackson State Univ, Dept Chem, 1400 JR Lynch St, Jackson, MS 39217 USA.
EM paresh10027@yahoo.com
NR 35
TC 31
Z9 31
PU ELSEVIER SCIENCE BV
PI AMSTERDAM
PA PO BOX 211, 1000 AE AMSTERDAM, NETHERLANDS
SN 0009-2614
J9 CHEM PHYS LETT
JI Chem. Phys. Lett.
PD FEB 26
PY 2006
VL 419
IS 4-6
BP 578
EP 583
DI 10.1016/j.cplett.2005.11.126
PG 6
WC Chemistry, Physical; Physics, Atomic, Molecular & Chemical
SC Chemistry; Physics
GA 017DT
UT WOS:000235675000053
ER

PT J
AU Bernardini, AE
AF Bernardini, AE
TI Dynamics of chiral oscillations: a comparative analysis with spin
   flipping
SO JOURNAL OF PHYSICS G-NUCLEAR AND PARTICLE PHYSICS
LA English
DT Article
ID QUANTUM-FIELD THEORY; NEUTRINO OSCILLATIONS; DIRAC-EQUATION; MATTER;
   ZITTERBEWEGUNG; MASSES; FLAVOR; MODEL
AB Chiral oscillation as well as spin flipping effects correspond to quantum phenomena of fundamental importance in the context of particle physics and, in particular, of neutrino physics. From the point of view of first quantized theories, we are specifically interested in pointing out the differences between chirality and helicity by obtaining their dynamic equations for a fermionic Dirac-type particle (neutrino). We also identify both effects when the nonminimal coupling with an external (electro)magnetic field in the neutrino interacting Lagrangian is taken into account. We demonstrate that, however, there is no constraint between chiral oscillations, when it takes place in vacuum, and the process of spin flipping related to the helicity quantum number, which does not take place in vacuum. To conclude, we show that the origin of chiral oscillations (in vacuum) can be interpreted as projections of very rapid oscillations of position onto the longitudinal direction of momentum.
C1 Univ Estadual Campinas, Inst Fis Gleb Wataghin, BR-13083970 Campinas, SP, Brazil.
RP Bernardini, AE (reprint author), Univ Estadual Campinas, Inst Fis Gleb Wataghin, POB 6165, BR-13083970 Campinas, SP, Brazil.
EM alexeb@ifi.umcamp.br
NR 48
TC 3
Z9 3
PU IOP PUBLISHING LTD
PI BRISTOL
PA TEMPLE CIRCUS, TEMPLE WAY, BRISTOL BS1 6BE, ENGLAND
SN 0954-3899
J9 J PHYS G NUCL PARTIC
JI J. Phys. G-Nucl. Part. Phys.
PD JAN
PY 2006
VL 32
IS 1
BP 9
EP 22
DI 10.1088/0954-3899/32/1/002
PG 14
WC Physics, Nuclear; Physics, Particles & Fields
SC Physics
GA 017BW
UT WOS:000235670100004
ER

PT J
AU Saif, F
AF Saif, F
TI Classical and quantum chaos in atom optics
SO PHYSICS REPORTS-REVIEW SECTION OF PHYSICS LETTERS
LA English
DT Review
DE atom optics; classical and quantum chaos; dynamical localization;
   quantum recurrences; fermi accelerator
ID BOSE-EINSTEIN CONDENSATION; MOMENTUM-TRANSFER EXPERIMENTS; TIME-PERIODIC
   HAMILTONIANS; FERMI-ACCELERATION MODEL; EXCITED HYDROGEN-ATOMS;
   EVANESCENT LIGHT-WAVE; MARKOV-TREE MODEL; DYNAMICAL LOCALIZATION;
   GRAVITATIONAL CAVITY; TRAPPED ION
AB The interaction of an atom with an electro-magnetic field is discussed in the presence of a time periodic external modulating force. It is explained that a control on atom by electro-magnetic fields helps to design the quantum analog of classical optical systems. In these atom optical systems chaos may appear at the onset of external fields. The classical and quantum chaotic dynamics is discussed, in particular in an atom optics Fermi accelerator. It is found that the quantum dynamics exhibits dynamical localization and quantum recurrences. (c) 2005 Elsevier B.V. All rights reserved.
C1 Quaid I Azam Univ, Dept Elect, Islamabad 45320, Pakistan.
   Univ Arizona, Dept Phys, Tucson, AZ 85721 USA.
RP Saif, F (reprint author), Quaid I Azam Univ, Dept Elect, Islamabad 45320, Pakistan.
EM saif@physics.arizona.edu
NR 253
TC 39
Z9 40
PU ELSEVIER SCIENCE BV
PI AMSTERDAM
PA PO BOX 211, 1000 AE AMSTERDAM, NETHERLANDS
SN 0370-1573
J9 PHYS REP
JI Phys. Rep.-Rev. Sec. Phys. Lett.
PD NOV
PY 2005
VL 419
IS 6
BP 207
EP 258
DI 10.1016/j.physrep.2005.07.002
PG 52
WC Physics, Multidisciplinary
SC Physics
GA 982FC
UT WOS:000233142300001
ER

PT J
AU Rego, LGC
   Abuabara, SG
   Batista, VS
AF Rego, LGC
   Abuabara, SG
   Batista, VS
TI Coherent optical control of electronic excitations in functionalized
   semiconductor nanostructures
SO QUANTUM INFORMATION & COMPUTATION
LA English
DT Article; Proceedings Paper
CT Conference on Quantum Information and Quantum Control
CY JUL 19-23, 2004
CL Toronto, CANADA
HO Univ Toronto, Fields Inst
DE coherent control; wave-packet dynamics; adsorbates; semiconductors
ID SURFACE COMPLEXATION; QUANTUM DECOHERENCE; POPULATION TRANSFER;
   TITANIUM-DIOXIDE; CHARGE-TRANSFER; TIO2 FILMS; DYNAMICS; SYSTEMS;
   ENVIRONMENT; MOLECULES
AB The feasibility of creating and manipulating coherent quantum states on surfaces of functionalized semiconductor nanostructures is computationally investigated. Quantum dynamics simulations of electron-hole transfer between catechol molecules adsorbed on TiO2-anatase nanostructures under cryogenic and vacuum conditions indicate that laser induced coherent excitations can be prepared and manipulated to exhibit controllable spatial Rabi oscillations. The presented computational methods and results are particularly relevant to explore the basic model components of quantum-information electro-optic devices based on inexpensive and readily available semiconductor materials.
C1 Univ Fed Santa Catarina, Dept Phys, BR-88040900 Florianopolis, SC, Brazil.
   Yale Univ, Dept Chem, New Haven, CT 06520 USA.
RP Rego, LGC (reprint author), Univ Fed Santa Catarina, Dept Phys, BR-88040900 Florianopolis, SC, Brazil.
NR 59
TC 6
Z9 6
PU RINTON PRESS, INC
PI PARAMUS
PA 565 EDMUND TERRACE, PARAMUS, NJ 07652 USA
SN 1533-7146
J9 QUANTUM INFORM COMPU
JI Quantum Inform. Comput.
PD JUL
PY 2005
VL 5
IS 4-5
BP 318
EP 334
PG 17
WC Computer Science, Theory & Methods; Physics, Particles & Fields;
   Physics, Mathematical
SC Computer Science; Physics
GA 953BT
UT WOS:000231051500004
ER

PT J
AU Choi, WJ
   Yi, JC
AF Choi, WJ
   Yi, JC
TI Linearization of a multiple quantum well electro-absorption modulator by
   using quantum well intermixing
SO JOURNAL OF THE KOREAN PHYSICAL SOCIETY
LA English
DT Article
DE absorption modulator; inter-modulation distortion; linearization;
   quantum-well intermixing
ID BAND-STRUCTURE; TRANSMISSION; DISTORTION; LASER; DEPENDENCE
AB In this paper, we propose a new technique to suppress the nonlinearity of multiple-quantum-well (MQW) electro-absorption (EA) modulator. The nonlinearity is mainly due to the exponential-like transmission characteristics of the EA modulator and to the nonlinearity of quantum confined stark effect (QCSE). Our new technique suppresses the nonlinearity by intermixing the MQW absorption region. The optical properties such as the transition energy and the gain (or absorption) spectrum and their dependences on the bias voltages applied to the intermixed InGaAs/InGaAsP MQW absorption region have been calculated by solving the Luttinger-Kohn Hamiltonian. We show that the transfer function of a MQW-EA modulator can be tailored by introducing differently intermixed regions along the waveguide direction. We also show that the proposed technique can suppress the IMD2 (2(nd)-order intermodulation distortion) by 39.6 dB and can enhance spurious-free dynamic range (SFDR.) by 3.6 dB by choosing a proper combination of interdiffusion lengths and waveguide lengths.
C1 Korea Inst Sci & Technol, Nano Device Res Ctr, Seoul 130650, South Korea.
   Hongik Univ, Dept Elect Engn, Seoul 121791, South Korea.
RP Choi, WJ (reprint author), Korea Inst Sci & Technol, Nano Device Res Ctr, Seoul 130650, South Korea.
EM wjchoi@kist.re.kr
NR 18
TC 3
Z9 3
PU KOREAN PHYSICAL SOC
PI SEOUL
PA 635-4, YUKSAM-DONG, KANGNAM-KU, SEOUL 135-703, SOUTH KOREA
SN 0374-4884
J9 J KOREAN PHYS SOC
JI J. Korean Phys. Soc.
PD JUN
PY 2005
VL 46
IS 6
BP 1452
EP 1457
PG 6
WC Physics, Multidisciplinary
SC Physics
GA 936GW
UT WOS:000229844500029
ER

PT J
AU Aslam, F
   Binks, DJ
   Rahn, MD
   West, DP
   O'Brien, P
   Pickett, N
   Daniels, S
AF Aslam, F
   Binks, DJ
   Rahn, MD
   West, DP
   O'Brien, P
   Pickett, N
   Daniels, S
TI Photorefractive performance of a CdSe/ZnS core/shell
   nanoparticle-sensitized polymer
SO JOURNAL OF CHEMICAL PHYSICS
LA English
DT Article
ID HOLOGRAPHIC CONTRAST GROWTH; ULTRAFAST CARRIER DYNAMICS; QUANTUM DOTS;
   ANALYTICAL FORM; COMPOSITE; NANOCRYSTALS; NANOCOMPOSITES; BIREFRINGENCE;
   GRATINGS; FILMS
AB We report the photorefractive performance of a polymer composite sensitized by CdSe/ZnS core/shell nanoparticles, and also comprising poly(N-vinylcarbazole) and an electro-optic chromophore. The nanoparticles are characterized by absorption and photoluminescence spectroscopy, elemental analysis, transmission electron microscopy, and powder x-ray diffraction. The electro-optic response of the composite is measured independently of the photorefractive effect by transmission ellipsometry. An asymmetric two-beam coupling gain of 30.6 +/- 0.4 cm(-1) is obtained, confirming photorefractivity. Degenerate four-wave mixing is used to assess photorefractive performance and, at a poling field of 70 V mu m(-1), yields a diffraction efficiency of 4.21%+/- 0.03%, a holographic contrast of 3.05x10(-4)+/- 1x10(-6), a space-charge rise time of 25 +/- 2 s, and a sensitivity of 4.7x10(-5)+/- 4x10(-6) cm(3) J(-1). These results constitute a significant improvement on the performance of previous nanoparticle-sensitized photorefractive polymer composites. (c) 2005 American Institute of Physics.
C1 Univ Manchester, Dept Phys & Astron, Manchester M13 9PL, Lancs, England.
   Univ Manchester, Dept Chem, Manchester M13 9PL, Lancs, England.
RP Aslam, F (reprint author), Univ Manchester, Dept Phys & Astron, Manchester M13 9PL, Lancs, England.
EM farzana@fs2.ph.man.ac.uk
NR 25
TC 13
Z9 13
PU AMER INST PHYSICS
PI MELVILLE
PA CIRCULATION & FULFILLMENT DIV, 2 HUNTINGTON QUADRANGLE, STE 1 N O 1,
   MELVILLE, NY 11747-4501 USA
SN 0021-9606
J9 J CHEM PHYS
JI J. Chem. Phys.
PD MAY 8
PY 2005
VL 122
IS 18
AR 184713
DI 10.1063/1.1896350
PG 6
WC Physics, Atomic, Molecular & Chemical
SC Physics
GA 928MK
UT WOS:000229275600072
ER

PT J
AU Thompson, JD
   Cramer, CJ
   Truhlar, DG
AF Thompson, JD
   Cramer, CJ
   Truhlar, DG
TI Density-functional theory and hybrid density-functional theory continuum
   solvation models for aqueous and organic solvents: universal SM5.43 and
   SM5.43R solvation models for any fraction of Hartree-Fock exchange
SO THEORETICAL CHEMISTRY ACCOUNTS
LA English
DT Review
ID MOLECULAR-DYNAMICS SIMULATIONS; REACTION FIELD MODEL; GENERALIZED
   GRADIENT APPROXIMATION; QUANTUM-MECHANICAL CALCULATIONS; SIMPLE
   COMPUTATIONAL MODEL; LONG-RANGE BEHAVIOR; CM2 ATOMIC CHARGES;
   FREE-ENERGIES; AB-INITIO; POLARIZABLE CONTINUUM
AB Hybrid density functional theory, which is a combined Hartree-Fock and density functional method, provides a simple but effective way to incorporate nonlocal exchange effects and static and dynamical correlation energy into an orbital-based theory with affordable computational cost for many important problems of gas-phase chemistry. The inclusion of a reaction field representing an implicit solvent in a selfconsistent hybrid density functional calculation provides an effective and efficient way, to extend this approach to problems of liquid-phase chemistry. In previous work, we have parameterized several models based on this approach, and in the present article, we present several new parameterizations based on implicit solvation models SM5.43 and SM5.43R. In particular, we extend the applicability of these solvation models to several combinations of the MPWX hybrid-density functional with various one-electron basis sets, where MPWX denotes a combination of Barone and Adamo's modified version of Perdew and Wang's exchange functional, Perdew and Wang's correlation functional, and a percentage X of exact Hartree-Fock exchange. SM5.43R parameter optimizations are presented for the MPWX/MID!!, MPWX/MIDI!6D, and MPWX/6-31+G(d,p) combinations with X=0 (i.e., pure density functional theory), 25, 42.8, and 60.6, and for MPWX/6-31G(d) and MPWX/6-31+G(d), with X=O, 42.8, and 60.6; this constitutes a total of 18 new parameter sets. [Note that parameter optimizations using MPW25/6-31G(d) and MPW25/6-31+G(d) were carried out in a previous SM5.43R parameterization.] For each of the five basis sets, we found no significant loss in the accuracy of the model when parameters averaged over the four values of X are used instead of the parameters optimized for a specific value of X. Therefore for each of the five basis sets used here, the SM5.43R and SM5.43 models are defined to have a single parameter set that can be used for any value of X between 0 and 60.6. The new models yield accurate free energies of solvation for a broad range of solutes in both water and organic solvents. On the average, the mean-unsigned errors, as compared with those from experiment, of the free energies of solvation of neutral solutes range from 0.50 to 0.55 kcal/mol and those for ions range from 4.5 to 4.9 kcal/mol. Since the SM5.43R model computes the free energy of solvation as a sum of bulk-electrostatic and non-bulk-electro static contributions, it may be used for detailed analysis of the physical effects underlying a calculation of the free energy of solvation. Several calculations illustrating the partitioning of these contributions for a variety of solutes in eta-hexadecane, I-octanol, and water are presented.
C1 Univ Minnesota, Dept Chem, Minneapolis, MN 55455 USA.
   Univ Minnesota, Inst Supercomp, Minneapolis, MN 55455 USA.
RP Cramer, CJ (reprint author), Univ Minnesota, Dept Chem, 207 Pleasant St SE, Minneapolis, MN 55455 USA.
EM cramer@pollux.chem.umn.edu; truhlar@umn.edu
NR 198
TC 24
Z9 24
PU SPRINGER
PI NEW YORK
PA 233 SPRING ST, NEW YORK, NY 10013 USA
SN 1432-881X
J9 THEOR CHEM ACC
JI Theor. Chem. Acc.
PD MAR
PY 2005
VL 113
IS 2
BP 107
EP 131
DI 10.1007/s00214-004-0614-z
PG 25
WC Chemistry, Physical
SC Chemistry
GA 916MH
UT WOS:000228389300006
ER

PT J
AU Luiten, AN
   Petersen, JC
AF Luiten, AN
   Petersen, JC
TI Detection of vacuum birefringence using intense laser pulses
SO PHYSICS LETTERS A
LA English
DT Article
DE vacuum birefringence; mode-locked lasers; quantum electro-dynamics;
   vacuum polarization
ID FREQUENCY STABILIZATION; INTERFEROMETER; CAVITY; PHASE; LIGHT
AB We propose a novel technique that promises hope of being the first to directly detect a polarization of the quantum electrodynamic (QED) vacuum. The technique exploits the high fields associated with ultra-short pulses of light stored in low dispersion optical resonators. We show that the technique circumvents the need for large-scale liquid helium cooled magnets, and more importantly avoids the experimental pitfalls that plague existing experimental approaches that use these magnets. The new technique has a predicted birefringence measurement sensitivity of Deltan similar to 10(-20) in a 1 s measurement. Currently available optics and lasers will enable observation of vacuum polarization in an experiment of only a few days in duration. (C) 2004 Elsevier B.V. All rights reserved.
C1 Univ Western Australia, Sch Phys, Nedlands, WA 6009, Australia.
RP Luiten, AN (reprint author), Univ Western Australia, Sch Phys, MO13, Nedlands, WA 6009, Australia.
EM andre@physics.uwa.edu.au
RI Luiten, Andre/G-5737-2011
OI Luiten, Andre/0000-0001-5284-7244
NR 30
TC 7
Z9 7
PU ELSEVIER SCIENCE BV
PI AMSTERDAM
PA PO BOX 211, 1000 AE AMSTERDAM, NETHERLANDS
SN 0375-9601
J9 PHYS LETT A
JI Phys. Lett. A
PD OCT 4
PY 2004
VL 330
IS 6
BP 429
EP 434
DI 10.1016/j.physleta.2004.08.020
PG 6
WC Physics, Multidisciplinary
SC Physics
GA 858AC
UT WOS:000224161400005
ER

PT J
AU Chantler, CT
AF Chantler, CT
TI Discrepancies in quantum electro-dynamics
SO RADIATION PHYSICS AND CHEMISTRY
LA English
DT Article; Proceedings Paper
CT 9th International Symposium on Radiation Physics
CY OCT 26-31, 2003
CL Cape Town, SOUTH AFRICA
DE quantum electrodynamics; helium-like atoms; hydrogenic atoms
ID HELIUM-LIKE IONS; FUNDAMENTAL PHYSICAL CONSTANTS; CODATA RECOMMENDED
   VALUES; X-RAY SPECTROSCOPY; LAMB-SHIFT; GROUND-STATE; ISOELECTRONIC
   SEQUENCE; HYDROGENLIKE URANIUM; ALPHA TRANSITIONS; ANISOTROPY METHOD
AB Experimental tests of quantum electro-dynamics (QED) have developed dramatically for simple atomic systems such as hydrogen. However, a range of anomalies has been discovered recently. There has also been significant progress for medium-Z hydrogenic and helium-like atoms. In this area tests are often based on X-ray spectroscopic measurements. Future prospects for critical insight into the nature and convergence of QED in multi-electron systems will be discussed. (C) 2004 Elsevier Ltd. All rights reserved.
C1 Univ Melbourne, Sch Phys, Parkville, Vic 3010, Australia.
RP Chantler, CT (reprint author), Univ Melbourne, Sch Phys, Parkville, Vic 3010, Australia.
EM chantler@ph.unimelb.edu.au
RI Chantler, Christopher/D-4744-2013
OI Chantler, Christopher/0000-0001-6608-0048
NR 48
TC 6
Z9 6
PU PERGAMON-ELSEVIER SCIENCE LTD
PI OXFORD
PA THE BOULEVARD, LANGFORD LANE, KIDLINGTON, OXFORD OX5 1GB, ENGLAND
SN 0969-806X
J9 RADIAT PHYS CHEM
JI Radiat. Phys. Chem.
PD OCT-NOV
PY 2004
VL 71
IS 3-4
BP 611
EP 617
DI 10.1016/j.radphyschem.2004.04.032
PG 7
WC Chemistry, Physical; Nuclear Science & Technology; Physics, Atomic,
   Molecular & Chemical
SC Chemistry; Nuclear Science & Technology; Physics
GA 856CB
UT WOS:000224020100002
ER

PT J
AU Nicolosi, S
   Napoli, A
   Messina, A
   Petruccione, F
AF Nicolosi, S
   Napoli, A
   Messina, A
   Petruccione, F
TI Dissipation-induced stationary entanglement in dipole-dipole interacting
   atomic samples
SO PHYSICAL REVIEW A
LA English
DT Article
ID 2 QUBITS; QUANTUM; CAVITY; GENERATION; SYSTEMS; STATES; MODEL
AB The dynamics of two two-level dipole-dipole interacting atoms coupled to a common electro-magnetic bath and closely located inside a lossy cavity, is reported. Initially injecting only one excitation in the two-atom cavity system, loss mechanisms asymptotically drive the matter sample toward a stationary maximally entangled state. The role played by the closeness of the two atoms, with respect to such a cooperative behavior, is carefully discussed. Stationary radiation trapping effects are found and transparently interpreted.
C1 Univ Palermo, INFM, MIUR, I-90123 Palermo, Italy.
   Univ Palermo, Dipartimento Sci Fis & Astron, I-90123 Palermo, Italy.
   Univ KwaZulu NAtal Durban, Sch Pure & Appl Phys, ZA-4041 Durban, South Africa.
   Ist Italiano Studi Filosofici, I-80132 Naples, Italy.
RP Nicolosi, S (reprint author), Univ Palermo, INFM, MIUR, Via Archirafi 36, I-90123 Palermo, Italy.
EM messina@fisica.unipa.it
RI Petruccione, Francesco/E-6068-2010
OI Petruccione, Francesco/0000-0002-8604-0913
NR 28
TC 31
Z9 31
PU AMER PHYSICAL SOC
PI COLLEGE PK
PA ONE PHYSICS ELLIPSE, COLLEGE PK, MD 20740-3844 USA
SN 1050-2947
J9 PHYS REV A
JI Phys. Rev. A
PD AUG
PY 2004
VL 70
IS 2
AR 022511
DI 10.1103/PhysRevA.70.022511
PG 4
WC Optics; Physics, Atomic, Molecular & Chemical
SC Optics; Physics
GA 851WO
UT WOS:000223717400059
ER

PT J
AU Hughes, S
AF Hughes, S
TI High-field wave packets in semiconductor quantum wells: A real-space
   finite-difference time-domain formalism
SO PHYSICAL REVIEW B
LA English
DT Article
ID HIGH HARMONIC-GENERATION; SIDE-BAND GENERATION; IONIZATION; SCIENCE;
   PHYSICS
AB An untraditional space-time method for describing the dynamics of high-field electron-hole wave packets in semiconductor quantum wells is presented. A finite-difference time-domain technique is found to be computationally efficient and can incorporate Coulomb, static, terahertz, and magnetic fields to all orders, and thus can be applied to study many areas of high-field semiconductor physics. Several electro-optical and electro-magneto-optical excitation schemes are studied, some well known and some new, and predicted observables are shown to be in qualitative agreement with experiment, where known.
C1 Univ Surrey, Dept Phys, Guildford GU2 7XH, Surrey, England.
RP Hughes, S (reprint author), NTT Corp, NTT Basic Res Labs, 3-1 Morinosato Wakayama, Kanagawa 2430198, Japan.
EM hughes@will.ntt.brl.co.jp
NR 27
TC 8
Z9 8
PU AMERICAN PHYSICAL SOC
PI COLLEGE PK
PA ONE PHYSICS ELLIPSE, COLLEGE PK, MD 20740-3844 USA
SN 1098-0121
J9 PHYS REV B
JI Phys. Rev. B
PD MAY
PY 2004
VL 69
IS 20
AR 205308
DI 10.1103/PhysRevB.69.205308
PG 6
WC Physics, Condensed Matter
SC Physics
GA 830BD
UT WOS:000222095700044
ER

PT J
AU Bhattacharya, P
   Ghosh, S
   Stiff-Roberts, AD
AF Bhattacharya, P
   Ghosh, S
   Stiff-Roberts, AD
TI Quantum dot opto-electronic devices
SO ANNUAL REVIEW OF MATERIALS RESEARCH
LA English
DT Review
DE self-assembly; molecular beam epitaxy; carrier dynamics; interband and
   intersubband transitions; electro-optic effect; microcavities
ID SURFACE-EMITTING LASER; 1.3 MU-M; TIME-RESOLVED PHOTOLUMINESCENCE;
   ROOM-TEMPERATURE OPERATION; SMALL-SIGNAL MODULATION; MOLECULAR-BEAM
   EPITAXY; HIGH-SPEED MODULATION; WELL WAVE-GUIDES; INFRARED
   PHOTODETECTORS; PHONON BOTTLENECK
AB Highly strained semiconductors grow epitaxially on mismatched substrates in the Stranski-Krastanow growth mode, wherein islands are formed after a few monolayers of layer-by-layer growth. Elastic relaxation on the facet edges, renormalization of the surface energy of the facets, and interaction between neighboring islands via the substrate are the driving forces for self-organized growth. The dimensions of the defect-free islands are of the order lambda(B), the de Broglie wavelength, and provide three-dimensional quantum confinement of carriers. Self-organized In(Ga)As/GaAs quantum dots, or quantum boxes, are grown by molecular beam expitaxy (MBE) or metal-organic vapor phase epitaxy (MOVPE) on GaAs, InP, and other substrates and are being incorporated in microelectronic and opto-electronic devices. The use of strain to produce self-organized quantum dots has now become a well-accepted approach and is widely used in HI-V semiconductors and other material systems. Much progress has been made in the area of growth, where focus has been on size control, and on optical characterization, where the goal has been the application to lasers and detectors. The unique carrier dynamics in the dots, characterized by femtosecond pump-probe spectroscopy, has led to novel device applications. This article reviews the growth and electronic properties of InGaAs quantum dots and the characteristics of interband and intersublevel lasers and detectors and modulation devices.
C1 Univ Michigan, Dept Elect Engn & Comp Sci, Solid State Elect Lab, Ann Arbor, MI 48109 USA.
   Univ Illinois, Dept Elect & Comp Engn, Chicago, IL 60607 USA.
RP Bhattacharya, P (reprint author), Univ Michigan, Dept Elect Engn & Comp Sci, Solid State Elect Lab, Ann Arbor, MI 48109 USA.
EM pkb@eecs.umich.edu; sghosh@ece.uic.edu; astiff@umich.edu
NR 159
TC 125
Z9 125
PU ANNUAL REVIEWS
PI PALO ALTO
PA 4139 EL CAMINO WAY, PO BOX 10139, PALO ALTO, CA 94303-0139 USA
SN 1531-7331
J9 ANNU REV MATER RES
JI Ann. Rev. Mater. Res.
PY 2004
VL 34
BP 1
EP 40
DI 10.1146/annurev.matsci.34.040203.111535
PG 40
WC Materials Science, Multidisciplinary
SC Materials Science
GA 846MK
UT WOS:000223319600003
ER

PT J
AU Hayano, RS
AF Hayano, RS
TI High precision laser spectroscopy of antiprotonic helium atoms
SO SPECTROCHIMICA ACTA PART B-ATOMIC SPECTROSCOPY
LA English
DT Article; Proceedings Paper
CT International Conference on Laser Probing (LAP-2002)
CY JUL 07-12, 2002
CL LEUVEN, BELGIUM
SP Minist Gov Flanders Educ & Training, European Phys Soc, Fund Sci Res Flanders, Katholieke Univ Leuven, City Leuven, Coherent Inc, Pfeiffer Vacuum Beligium NV SA, Radiant Dyes Laser & Accessories GmbH, Spectra Phys, Wouters Boekhandel
DE antiproton; exotic atoms; CPT tests; laser spectroscopy
ID METASTABLE STATES; LIQUID-HELIUM
AB Antiprotonic helium, a neutral three-body system (p) over bare(-)He(2+)(=(p) over bar He+), produced when antiprotons ((p) over bar) are captured in various phases of helium, comprises a series of long-lived (similar tomus lifetime) states with large principal and orbital quantum numbers (n,l). In recent experiments at the CERN antiproton decelerator, comparing experimental values with three-body quantum electro-dynamics calculations, we deduced that the antiproton and proton charges and masses agree to within 6 X 10(-8). (C) 2003 Elsevier Science B.V. All rights reserved.
C1 Univ Tokyo, Dept Phys, Bunkyo Ku, Tokyo 1130033, Japan.
RP Hayano, RS (reprint author), Univ Tokyo, Dept Phys, Bunkyo Ku, 7-3-1 Hongo, Tokyo 1130033, Japan.
RI Hayano, Ryugo/F-7889-2012
NR 13
TC 0
Z9 0
PU PERGAMON-ELSEVIER SCIENCE LTD
PI OXFORD
PA THE BOULEVARD, LANGFORD LANE, KIDLINGTON, OXFORD OX5 1GB, ENGLAND
SN 0584-8547
J9 SPECTROCHIM ACTA B
JI Spectroc. Acta Pt. B-Atom. Spectr.
PD JUN 30
PY 2003
VL 58
IS 6
BP 1011
EP 1017
DI 10.1016/S0584-8547(03)00061-2
PG 7
WC Spectroscopy
SC Spectroscopy
GA 703VB
UT WOS:000184301200004
ER

PT J
AU Yang, ZZ
   Cong, Y
   Zhao, DX
   Wang, CC
   Bao, XH
AF Yang, ZZ
   Cong, Y
   Zhao, DX
   Wang, CC
   Bao, XH
TI sigma pi scheme in atom-bond electronegativity equalization method
SO JOURNAL OF THE CHINESE CHEMICAL SOCIETY
LA English
DT Article
DE atom-bond; electronegativity equalization method; sigma pi scheme; large
   organic and biological molecules
ID DENSITY-FUNCTIONAL THEORY; SOFT ACIDS; MOLECULAR ELECTRONEGATIVITY;
   ELECTRON POPULATION; FUKUI FUNCTION; CHARGES; MODEL; BASES; HARDNESS;
   PARAMETRIZATION
AB Although, as we know, the traditional ab initio quantum chemical methods can deal with molecules of medium size, it is still a tremendous task to treat very big organic and biological systems. So even today it is still valuable to develop some meaningful relatively simple methods', such as EEM or ABEEM, to see how well and to what extent those kinds of methods can be employed with a huge savings of time to study very large systems. This kind of effort, including what has been done in this paper, may continue for quite a long period, especially considering dynamic problems in the near future. We will develop an atom-bond electro-negativity equalization method plus an (ABEEM an) scheme on the basis of DFT, in which the structure of double bond is explicitly treated in the electronegativity equalization method. In this scheme, the effective electronegativity of a region can be expressed as one valence-state electronegativity (chi*) term, one valence-state hardness (eta*) term, and some other contributing terms coming from other regions' charges in the molecule. By dealing with more than 200 molecules, the parameters chi*, eta*, C, and D in the expression of electronegativity are determined through a regression and least-squares optimization procedure, and their meaning is also discussed. As testing examples, the ABEEM an scheme is used to calculate the charge distributions of C18N3O3H27, C15NO2H21, and thyrotropin-releasing hormone (TRH), and the results show good agreement with those obtained by the ab initio method. However, this scheme is far more time saving and computational-source saving compared to the conventional ab initio method. All of this indicates that the ABEEM an scheme is a reasonable and potential tool for predicting the properties of very large organic and biological systems such as poly-peptides and proteins, etc.
C1 Liaoning Normal Univ, Dept Chem, Dalian 116029, Peoples R China.
   Chinese Acad Sci, Dalian Inst Chem Phys, State Key Lab Catalysis, Dalian 116023, Peoples R China.
RP Yang, ZZ (reprint author), Liaoning Normal Univ, Dept Chem, Dalian 116029, Peoples R China.
EM yangzz12@online.ln.cn
NR 55
TC 2
Z9 2
PU WILEY-V C H VERLAG GMBH
PI WEINHEIM
PA BOSCHSTRASSE 12, D-69469 WEINHEIM, GERMANY
SN 0009-4536
EI 2192-6549
J9 J CHIN CHEM SOC-TAIP
JI J. Chin. Chem. Soc.
PD JUN
PY 2003
VL 50
IS 3B
SI SI
BP 785
EP 794
PG 10
WC Chemistry, Multidisciplinary
SC Chemistry
GA 716TQ
UT WOS:000185045500036
ER

PT J
AU Giraud, R
   Tkachuk, AM
   Barbara, B
AF Giraud, R
   Tkachuk, AM
   Barbara, B
TI ac-response of magnetic moments of diluted Ho3+ ions
SO JOURNAL OF APPLIED PHYSICS
LA English
DT Article; Proceedings Paper
CT 47th Annual Conference on Magnetism and Magnetic Materials
CY NOV 11-15, 2002
CL TAMPA, FLORIDA
SP Amer Inst Phys, IEEE Magnet Soc, Amer Ceram Soc, US Off Naval Res, Amer Phys Soc, Amer Soc Testing & Mat, Minerals, Met & Mat Soc
ID SPIN
AB Low-temperature dynamics of mesoscopic magnetic moments of a 0.1% at Ho3+-doped LiYF4 single crystal is probed by ac-susceptibility measurements above T=1.75 K. In the temperature and frequency range studied (1.75 Kless than or equal toTless than or equal to5 K,10 Hzless than or equal tofless than or equal to1500 Hz), the results clearly show that both thermally activated quantum tunneling of a nearly isolated magnetic moment and spin-spin cross relaxations occur. This interpretation is strongly supported by the calculated electro-nuclear Zeeman diagram either of a single ion or of a pair of diluted ions. (C) 2003 American Institute of Physics.
C1 CNRS, Lab Magnetisme Louis Neel, F-38042 Grenoble 09, France.
   All Russia Sci Ctr, SI Vavilov State Opt Inst, St Petersburg 199034, Russia.
RP Giraud, R (reprint author), CNRS, Lab Magnetisme Louis Neel, BP166, F-38042 Grenoble 09, France.
NR 9
TC 2
Z9 2
PU AMER INST PHYSICS
PI MELVILLE
PA CIRCULATION & FULFILLMENT DIV, 2 HUNTINGTON QUADRANGLE, STE 1 N O 1,
   MELVILLE, NY 11747-4501 USA
SN 0021-8979
J9 J APPL PHYS
JI J. Appl. Phys.
PD MAY 15
PY 2003
VL 93
IS 10
BP 7077
EP 7079
DI 10.1063/1.1558230
PN 2
PG 3
WC Physics, Applied
SC Physics
GA 677RX
UT WOS:000182822300217
ER

PT J
AU Jiang, WZ
   Fu, DJ
   Wang, ZX
   Ai, XB
   Zhu, ZY
AF Jiang, WZ
   Fu, DJ
   Wang, ZX
   Ai, XB
   Zhu, ZY
TI Effects of quantum electromagnetic dynamics in a cylindrical ring cavity
SO ACTA PHYSICA SINICA
LA Chinese
DT Article
DE Casimir effects; cavity of cylindrical ring; zero-point energy; quantum
   electro-magnetic dynamics
ID VACUUM; ENERGY
AB A charge-free conductor cavity has macroscopic quantum effects that can be explained by the physical picture of vacuum zero-point energy. This paper studies the macroscopic quantum effects in the conductive cylindrical ring, in terms of zero-point oscillating modes. The zero-point oscillating modes are obtained through solving the Maxwell equations without sources under the boundary condition of the cylindrical conductor surfaces. The vacuum energy (i.e. the Casimir energy) per unit length and area for the double-layer concentric cylindrical ring is obtained and it can be decomposed into the three independent and convergent parts that come from the interior, exterior cylindrical surfaces and the portion between them, respectively. For an n-layer cylindrical ring, its Casimir energy comprises of (2n - 1) parts, all of which are convergent. Topologically, the geometric structure of the cylindrical, ring is analogous to that of the parallel plates. However, the Casimir energy of the cylindrical ring has the non-trivial property that the coefficients of the Casimir energies and potentials vary with the interval between the cylindrical surfaces, compared to the constant coefficient for the parallel plates. This non-trivial property will give rise to an additional Casimir force that does not exist in the case of parallel plates.
C1 Chinese Acad Sci, Shanghai Inst Nucl Res, Shanghai 201800, Peoples R China.
RP Jiang, WZ (reprint author), Chinese Acad Sci, Shanghai Inst Nucl Res, Shanghai 201800, Peoples R China.
NR 13
TC 3
Z9 3
PU CHINESE PHYSICAL SOC
PI BEIJING
PA P O BOX 603, BEIJING 100080, PEOPLES R CHINA
SN 1000-3290
J9 ACTA PHYS SIN-CH ED
JI Acta Phys. Sin.
PD APR
PY 2003
VL 52
IS 4
BP 813
EP 822
PG 10
WC Physics, Multidisciplinary
SC Physics
GA 665AP
UT WOS:000182097700009
ER

PT J
AU Zheng, XM
   Xu, Y
   Sobolewski, R
   Adam, R
   Mikulics, M
   Siegel, M
   Kordos, P
AF Zheng, XM
   Xu, Y
   Sobolewski, R
   Adam, R
   Mikulics, M
   Siegel, M
   Kordos, P
TI Femtosecond response of a free-standing LT-GaAs photoconductive switch
SO APPLIED OPTICS
LA English
DT Article
ID MOLECULAR-BEAM EPITAXY; TRANSMISSION-LINES; ELECTRICAL PULSES; CARRIER
   DYNAMICS; PHOTODETECTORS; TEMPERATURES
AB We present a novel, free-standing low-temperature GaAs (LT-GaAs) photoconductive switch and demonstrate its femtosecond performance. A 1-mum-thick layer of a single-crystal LT-GaAs was patterned into 5-10-mum-wide and 15-30-mum-long bars, separated from their GaAs substrate and, subsequently, placed across gold coplanar transmission lines deposited on a Si substrate, forming a photoconductive switch. The switch was excited with 110-fs-wide optical pulses, and its photoresponse was measured with an electro-optic sampling system. Using 810-nm optical radiation, we recorded an electrical transient as short as 360 fs (1.25 THz, 3-dB bandwidth) and established that the photo-carrier lifetime in our LT-GaAs was 150 fs. Our free-standing devices exhibited quantum efficiency of the order of similar to7%, and their photoresponse amplitude was a linear function of the applied voltage bias, as well as a linear function of the excitation power, below a well-defined saturation threshold. (C) 2003 Optical Society of America.
C1 Univ Rochester, Dept Elect & Comp Engn, Rochester, NY 14627 USA.
   Univ Rochester, Laser Energet Lab, Rochester, NY 14627 USA.
   Inst Thin Films & Interfaces, D-52425 Julich, Germany.
   Polish Acad Sci, Inst Phys, PL-02904 Warsaw, Poland.
RP Zheng, XM (reprint author), Univ Rochester, Dept Elect & Comp Engn, Rochester, NY 14627 USA.
EM xuzheng@ece.rochester.edu
RI Sobolewski, Roman/A-1979-2013; Mikulics, Martin/B-6193-2014
OI Mikulics, Martin/0000-0001-7210-611X
NR 27
TC 31
Z9 31
PU OPTICAL SOC AMER
PI WASHINGTON
PA 2010 MASSACHUSETTS AVE NW, WASHINGTON, DC 20036 USA
SN 1559-128X
EI 2155-3165
J9 APPL OPTICS
JI Appl. Optics
PD MAR 20
PY 2003
VL 42
IS 9
BP 1726
EP 1731
DI 10.1364/AO.42.001726
PG 6
WC Optics
SC Optics
GA 658EJ
UT WOS:000181708400019
ER

PT J
AU Sargsian, MM
   Arrington, J
   Bertozzi, W
   Boeglin, W
   Carlson, CE
   Day, DB
   Frankfurt, LL
   Egiyan, K
   Ent, R
   Gilad, S
   Griffioen, K
   Higinbotham, DW
   Kuhn, S
   Melnitchouk, W
   Miller, GA
   Piasetzky, E
   Stepanyan, S
   Strikman, MI
   Weinstein, LB
AF Sargsian, MM
   Arrington, J
   Bertozzi, W
   Boeglin, W
   Carlson, CE
   Day, DB
   Frankfurt, LL
   Egiyan, K
   Ent, R
   Gilad, S
   Griffioen, K
   Higinbotham, DW
   Kuhn, S
   Melnitchouk, W
   Miller, GA
   Piasetzky, E
   Stepanyan, S
   Strikman, MI
   Weinstein, LB
TI Hadrons in the nuclear medium
SO JOURNAL OF PHYSICS G-NUCLEAR AND PARTICLE PHYSICS
LA English
DT Review
ID INELASTIC ELECTRON-SCATTERING; LARGE MOMENTUM-TRANSFER; LEPTON-PAIR
   PRODUCTION; COLOR-TRANSPARENCY; VECTOR-MESONS; QUARK DISTRIBUTIONS;
   CROSS-SECTIONS; WAVE-FUNCTION; FORM-FACTORS; HIGH Q(2)
AB Quantum chromodynamics (QCD), the microscopic theory of strong interactions, has not yet been applied to the calculation of nuclear wavefunctions. However, it certainly provokes a number of specific questions and suggests the existence of novel phenomena in nuclear physics which are not part of the traditional framework of the meson-nucleon description of nuclei. Many of these phenomena are related to high nuclear densities and the role of colour in nucleonic interactions. Quantum fluctuations in the spatial separation between nucleons may lead to local high-density configurations of cold nuclear matter in nuclei, up to four times larger than typical nuclear densities. We argue here that experiments utilizing the higher energies available upon completion of the Jefferson Laboratory energy upgrade will be able to probe the quark-gluon structure of such high-density configurations and therefore elucidate the fundamental nature of nuclear matter. We review three key experimental programmes: quasi-elastic electro-disintegration of light nuclei, deep inelastic scattering from nuclei at x > 1 and the measurement of tagged structure functions. These interrelated programmes are all aimed at the exploration of the quark structure of high-density nuclear configurations.
   The study of the QCD dynamics of elementary hard processes is another important research direction and nuclei provide a unique avenue to explore these dynamics. In particular, we argue that the use of nuclear targets and large values of momentum transfer at energies available with the Jefferson Laboratory upgrade would allow us to determine whether the physics of the nucleon form factors is dominated by spatially small configurations of three quarks. Similarly, one could determine if hard two-body processes such as exclusive vector meson electroproduction are dominated by production of mesons in small-size q (q) over bar configurations.
C1 Florida Int Univ, University Pk, PA USA.
   Argonne Natl Lab, Argonne, IL 60439 USA.
   MIT, Cambridge, MA 02139 USA.
   Coll William & Mary, Williamsburg, VA USA.
   Univ Virginia, Charlottesville, VA USA.
   Tel Aviv Univ, IL-69978 Tel Aviv, Israel.
   Yerevan Phys Inst, Yerevan 375036, Armenia.
   Thomas Jefferson Natl Accelerator Facil, Newport News, VA USA.
   Old Dominion Univ, Norfolk, VA USA.
   Univ Washington, Seattle, WA 98195 USA.
   Penn State Univ, University Pk, PA 16802 USA.
RP Sargsian, MM (reprint author), Florida Int Univ, University Pk, PA USA.
RI Arrington, John/D-1116-2012
OI Arrington, John/0000-0002-0702-1328
NR 180
TC 43
Z9 43
PU IOP PUBLISHING LTD
PI BRISTOL
PA DIRAC HOUSE, TEMPLE BACK, BRISTOL BS1 6BE, ENGLAND
SN 0954-3899
J9 J PHYS G NUCL PARTIC
JI J. Phys. G-Nucl. Part. Phys.
PD MAR
PY 2003
VL 29
IS 3
BP R1
EP R45
DI 10.1088/0954-3899/29/3/201
PG 45
WC Physics, Nuclear; Physics, Particles & Fields
SC Physics
GA 661BM
UT WOS:000181871400004
ER

PT J
AU Warszawski, P
   Wiseman, HM
AF Warszawski, P
   Wiseman, HM
TI Quantum trajectories for realistic photodetection: II. Application and
   analysis
SO JOURNAL OF OPTICS B-QUANTUM AND SEMICLASSICAL OPTICS
LA English
DT Article
DE quantum trajectory; conditional dynamics; open quantum systems;
   realistic detection; non-Markovian
ID STATE; SYSTEMS
AB In the preceding paper (Warszawski P and Wiseman H M 2002 J. Opt. B: Quantum Semiclass. Opt. 4 1) we presented a general formalism for determining the state of a quantum system conditional on the output of a realistic detector, including effects such as a finite bandwidth and electronic noise. We applied this theory to two sorts of photodetector: avalanche photodiodes and photoreceivers. In this paper we present simulations of these realistic quantum trajectories for a cavity quantum electro-dynamics scenario in order to ascertain how the conditioned state varies from that obtained with perfect detection. Large differences are found, and this is manifest in the average of the conditional purity. Simulation also allows us to comprehensively investigate how the quality of the photoreceiver (PR) depends upon its physical parameters. In particular, we present evidence that in the limit of small electronic noise, the PR quality can be characterized by an effective bandwidth, which depends upon the level of electronic noise and the filter bandwidth. We establish this result as an appropriate limit for a simpler, analytically solvable, system. We expect this to be a general result in other applications of our theory.
C1 Griffith Univ, Sch Sci, Ctr Quantum Dynam, Brisbane, Qld 4111, Australia.
RP Warszawski, P (reprint author), Griffith Univ, Sch Sci, Ctr Quantum Dynam, Brisbane, Qld 4111, Australia.
EM H.Wiseman@gu.edu.au
RI Wiseman, Howard/A-7266-2008
OI Wiseman, Howard/0000-0001-6815-854X
NR 23
TC 13
Z9 13
PU IOP PUBLISHING LTD
PI BRISTOL
PA DIRAC HOUSE, TEMPLE BACK, BRISTOL BS1 6BE, ENGLAND
SN 1464-4266
J9 J OPT B-QUANTUM S O
JI J. Opt. B-Quantum Semicl. Opt.
PD FEB
PY 2003
VL 5
IS 1
BP 15
EP 28
DI 10.1088/1464-4266/5/1/302
PG 14
WC Optics; Physics, Applied
SC Optics; Physics
GA 659ZJ
UT WOS:000181809100004
ER

PT J
AU Schelly, ZA
AF Schelly, ZA
TI Transient electro-optics of organized assemblies
SO COLLOIDS AND SURFACES A-PHYSICOCHEMICAL AND ENGINEERING ASPECTS
LA English
DT Article; Proceedings Paper
CT 9th International Symposium on Colloidal and Molecular Electrooptics
CY OCT 07-12, 2000
CL PAMPOROVA, BULGARIA
DE reverse micelle; surfactant crystallite; vesicle; electroporation;
   quantum dot
ID SODIUM BIS(2-ETHYLHEXYL) PHOSPHATE; RODLIKE REVERSED MICELLES; IN-OIL
   MICROEMULSIONS; OSMOMETRY CPP-VPO; TERT-OPEN N=5; ELECTRIC
   BIREFRINGENCE; LIGHT-SCATTERING; SYNTHETIC LIPOSOMES; VAPOR-PRESSURE; 9
   COMPONENTS
AB Recent results obtained by the use of electric field- and laser-induced transient birefringence and light scattering techniques are summarized on the dynamic behavior of reverse micelles, water-in-oil microemulsions, surfactant crystallites and unilamellar bilayer vesicles. In birefringence experiments, in general, the importance of examining and separating the contribution of field-induced turbidity to the birefringence signal is emphasized. The relaxation response of the systems on the nanosecond to millisecond timescale provides information about the structure of the aggregates and details of their field-induced deformation, reorientation and vectorial clustering, the kinetics of phase separation in microemulsions and the mechanism of electroporation of vesicles. The use of electroporation of vesicles for the preparation of ultra-small quantum dots (diameter <1 nm) is also reported. (C) 2002 Elsevier Science B.V. All rights reserved.
C1 Univ Texas, Ctr Colloidal & Interfacial Dynam, Dept Chem & Biochem, Arlington, TX 76019 USA.
RP Schelly, ZA (reprint author), Univ Texas, Ctr Colloidal & Interfacial Dynam, Dept Chem & Biochem, Arlington, TX 76019 USA.
EM schelly@uta.edu
NR 45
TC 4
Z9 5
PU ELSEVIER SCIENCE BV
PI AMSTERDAM
PA PO BOX 211, 1000 AE AMSTERDAM, NETHERLANDS
SN 0927-7757
J9 COLLOID SURFACE A
JI Colloid Surf. A-Physicochem. Eng. Asp.
PD SEP 25
PY 2002
VL 209
IS 2-3
BP 305
EP 314
DI 10.1016/S0927-7757(02)00193-0
PG 10
WC Chemistry, Physical
SC Chemistry
GA 596CU
UT WOS:000178147100023
ER

PT J
AU Yerushalmi, R
   Noy, D
   Baldridge, KK
   Scherz, A
AF Yerushalmi, R
   Noy, D
   Baldridge, KK
   Scherz, A
TI Mutual control of axial and equatorial ligands: Model studies with
   [Ni]-bacteriochlorophyll-a
SO JOURNAL OF THE AMERICAN CHEMICAL SOCIETY
LA English
DT Article
ID COENZYME-M-REDUCTASE; EFFECTIVE CORE POTENTIALS; METAL-SUBSTITUTED
   BACTERIOCHLOROPHYLLS; RESONANCE RAMAN-SPECTROSCOPY; BIOLOGICAL METHANE
   FORMATION; CYTOCHROME-C-OXIDASE; ELECTRON-TRANSFER; MOLECULAR
   CALCULATIONS; CONFORMATIONAL-CHANGES; DESICCANT EFFICIENCY
AB Modification of the metal's electronic environment by ligand association and dissociation in metalloenzymes is considered cardinal to their catalytic activity. We have recently presented a novel system that utilizes the bacteriochlorophyll (BChl) macrocycle as a ligand and reporter. This system allows for charge mobilization in the equatorial plane and experimental estimate of changes in the electronic charge density around the metal with no modification of the metal's chemical environment. The unique spectroscopy, electrochemistry and coordination chemistry of [Ni]-bacteriochlorophyll ([Ni]-BChl) enable us to follow directly fine details and steps involved in the function of the metal redox center. This approach is utilized here whereby electro-chemical reduction of [Ni]-BChl to the monoanion [Ni]-BChl(-) results in reversible dissociation of biologically relevant axial ligands. Similar ligand dissociation was previously detected upon photoexcitation of [Ni]-BChl (Musewald, C.; Hartwich, G.; Lossau, H.; Gilch, P.; Pollinger-Dammer, F.; Scheer, H.; Michel-Beyerle, M. E. J. Phys. Chem. 9 1999, 103, 7055-7060 and Noy, D.; Yerushalmi, R.; Brumfeld, V.; Ashur, I.; Baldridge, K. K.; Scheer, H.; Scherz, A. J. Am. Chem. Soc. 2000, 122, 3937-3944). The electrochemical measurements and quantum mechanical (QM) calculations performed here for the neutral, singly reduced, monoligated, and singly reduced, monoligated [Ni]-BChl suggest the following: (a) Electroreduction, although resulting in pi anion [Ni]-BChl(-) radical, causes electron density migration to the [Ni]-BChl core. (b) Reduction of nonligated [Ni]-BChl does riot change the macrocycle conformation, whereas axial ligation results in a dramatic expansion of the metal core and a flattening of the highly ruffled macrocycle conformation. (c) In both the monoanion and singly excited [Ni]-BChl ([Ni]-BChl*), the frontier singly occupied molecular orbital (SOMO) has a small but nonnegligible metal character. Finally, (d) computationally, we found that a reduction of [Ni]-BChl-imidazole results in a weaker metal-axial ligand bond. Yet, it remains weakly bound in the gas phase. The experimentally observed ligand dissociation is accounted for computationally when solvation is considered. On the basis of the experimental observations and QM calculations, we propose a mechanism whereby alterations in the equatorial,T system and modulation of sigma bonding between the axial ligands and the metal core are mutually correlated. Such a mechanism highlights the dynamic role of axial ligands in regulating the activity of metal centers such as factor F430 (F430), a nickel-based coenzyme that is essential in methanogenic archea.
C1 Weizmann Inst Sci, Dept Plant Sci, IL-76100 Rehovot, Israel.
   Univ Calif San Diego, Dept Chem, San Diego, CA 92103 USA.
RP Scherz, A (reprint author), Weizmann Inst Sci, Dept Plant Sci, IL-76100 Rehovot, Israel.
RI Noy, Dror/D-3483-2011; Baldridge, Kim/E-6422-2011
NR 64
TC 13
Z9 14
PU AMER CHEMICAL SOC
PI WASHINGTON
PA 1155 16TH ST, NW, WASHINGTON, DC 20036 USA
SN 0002-7863
J9 J AM CHEM SOC
JI J. Am. Chem. Soc.
PD JUL 17
PY 2002
VL 124
IS 28
BP 8406
EP 8415
DI 10.1021/ja0121078
PG 10
WC Chemistry, Multidisciplinary
SC Chemistry
GA 573QW
UT WOS:000176843200036
ER

PT J
AU Woerner, M
   Kaindl, RA
   Eickemeyer, F
   Reimann, K
   Elsaesser, T
   Weiner, AM
   Hey, R
   Ploog, KH
AF Woerner, M
   Kaindl, RA
   Eickemeyer, F
   Reimann, K
   Elsaesser, T
   Weiner, AM
   Hey, R
   Ploog, KH
TI Coherent nonlinear dynamics of intersubband excitations in a
   two-dimensional electron gas
SO PHYSICA B-CONDENSED MATTER
LA English
DT Article; Proceedings Paper
CT 12th International Conference on Nonequilibrium Carrier Dynamics in
   Semiconductors (HCIS-12)
CY AUG, 2001
CL SANTA FE, NEW MEXICO
DE quantum wells; intersubband transitions; coherent polarization
ID PULSES
AB Femtosecond midinfrared four-wave mixing is used to study the ultrafast dynamics of coherent intersubband polarizations in n-type modulation-doped GaAs/AlGaAs quantum wells. Time-integrated four-wave mixing yields a dephasing time of T-2 = 320 fs, independent of excitation density. Time-resolved four-wave mixing unambiguously shows that the intersubband transition is purely homogeneously broadened by intraband Coulomb scattering within the low-density (n = 5 x 10(10) cm(-2)) electron plasma. The nonlinear propagation of tailored midinfrared pulses is studied by electro-optic sampling, which allows direct time-resolved measurements of the electric field transients. Excitation pulses of only I pJ energy are needed to observe partial Rabi flops of up to 60degrees in the Bloch sphere. (C) 2002 Elsevier Science B.V. All rights reserved.
C1 Max Born Inst Nichtlineare Opt & Kurzzeitspektros, D-12489 Berlin, Germany.
   Paul Drude Inst Festkorperelekt, D-10117 Berlin, Germany.
   Purdue Univ, W Lafayette, IN 47907 USA.
RP Woerner, M (reprint author), Max Born Inst Nichtlineare Opt & Kurzzeitspektros, Max Born Str 2A, D-12489 Berlin, Germany.
RI Reimann, Klaus/B-8824-2009
NR 7
TC 9
Z9 9
PU ELSEVIER SCIENCE BV
PI AMSTERDAM
PA PO BOX 211, 1000 AE AMSTERDAM, NETHERLANDS
SN 0921-4526
J9 PHYSICA B
JI Physica B
PD MAR
PY 2002
VL 314
IS 1-4
BP 244
EP 247
DI 10.1016/S0921-4526(01)01403-X
PG 4
WC Physics, Condensed Matter
SC Physics
GA 558ZD
UT WOS:000175997500054
ER

PT J
AU Andrianov, AA
   Giacconi, P
   Soldati, R
AF Andrianov, AA
   Giacconi, P
   Soldati, R
TI Lorentz and CPT violations from Chern-Simons modifications of QED
SO JOURNAL OF HIGH ENERGY PHYSICS
LA English
DT Article
DE renormalization regularization and renormalons; spontaneous symmetry
   breaking; space-time symmetries
ID RADIATIVELY-INDUCED LORENTZ; SYMMETRY-BREAKING; COSMOLOGICAL DISTANCES;
   MAGNETIC-FIELDS; STANDARD MODEL; TERM; ELECTRODYNAMICS; INVARIANCE;
   CAUSALITY; REGULARIZATION
AB The possibility of a small modification of spinor Quantum Electro-Dynamics is reconsidered, in which Lorentz and CPT non-covariant kinetic terms for photons and fermions are present. The corresponding free field theory is carefully discussed. The finite one-loop parity-odd induced effective action is unambiguously calculated using the physical cutoff method, which manifestly encodes the maximal residual symmetry group allowed by the presence of the Lorentz and CPT breaking axial-vector. This very same induced effective action, which is different from those ones so far quoted in the Literature, is also re-derived by means of the dimensional regularization, provided the maximal residual symmetry is maintained in the enlarged D-dimensional space-time. As a consequence, it turns out that the requirement of keeping the maximal residual symmetry at the quantum level just corresponds to the physical renormalization prescription which naturally fixes the one-loop parity-odd induced effective action.
C1 Univ Bologna, Dipartmento Fis, I-40126 Bologna, Italy.
   Ist Nazl Fis Nucl, Sez Bologna, I-40126 Bologna, Italy.
   Sankt Petersburg State Univ, VA Fock Dept Theoret Phys, St Petersburg 198504, Russia.
RP Andrianov, AA (reprint author), Univ Bologna, Dipartmento Fis, Via Irnerio 46, I-40126 Bologna, Italy.
EM andrianov@bo.infn.it; giacconi@bo.infn.it; soldati@bo.infn.it
RI Andrianov, Alexander/D-3727-2009
OI Andrianov, Alexander/0000-0002-2711-5372
NR 54
TC 67
Z9 67
PU SPRINGER
PI NEW YORK
PA 233 SPRING ST, NEW YORK, NY 10013 USA
SN 1126-6708
J9 J HIGH ENERGY PHYS
JI J. High Energy Phys.
PD FEB
PY 2002
IS 2
AR 030
PG 25
WC Physics, Particles & Fields
SC Physics
GA 537QZ
UT WOS:000174771800030
ER

PT J
AU Hellmich, J
   Honegger, R
   Kostler, C
   Kummerer, B
   Rieckers, A
AF Hellmich, J
   Honegger, R
   Kostler, C
   Kummerer, B
   Rieckers, A
TI Couplings to classical and non-classical squeezed white noise as
   stationary Markov processes
SO PUBLICATIONS OF THE RESEARCH INSTITUTE FOR MATHEMATICAL SCIENCES
LA English
DT Article
ID 2-PHOTON COHERENT STATES; STOCHASTIC DIFFERENTIAL-EQUATIONS; QUANTUM
   ELECTRO DYNAMICS; OPTICAL COMMUNICATION; HILBERT MODULES; CCR-ALGEBRA;
   LIGHT; OUTPUT; INPUT; FIELD
AB The squeezed white noise states of the quantum optics literature are identified with specific quasifree states on the bosonic C*-Weyl (resp. CCR) algebra, which are not gauge invariant. Their properties are discussed, and concrete realizations of their GNS-representations are given. The squeezed white noise states are obtained from the chaotic temperature (or white noise states) by the application of squeezing Bogoliubov transformations, which may lead to a noise reduction in selected modes. A squeezing strength is determined, below which the squeezed white noise states remain classical and above which they are rendered non-classical. We further couple additional systems to the squeezed white noise, the quantum character of which are leading to a large class of stationary quantum Markov processes with related quantum stochastic calculus. Their interactions are described in terms of unitary cocycles, which arise from adapted additive cocycles by means of solutions of stochastic differential equations resp. by stochastic M integrals. The restriction of the Markovian dynamics to the sub-system leads to a quantum semi-group, for which the Lindblad generator is of detailed balance type. Finally the stochastic M table for squeezed white noise is derived. From the latter non-classicality of the squeezed white noise process can now be checked by inspection.
C1 Univ Tubingen, Math Inst, D-72076 Tubingen, Germany.
   Univ Tubingen, Inst Theoret Phys, D-72076 Tubingen, Germany.
   Univ Stuttgart, Inst Math A, D-70569 Stuttgart, Germany.
NR 61
TC 2
Z9 2
PU KYOTO UNIV
PI KYOTO
PA RES INST MATH SCI, KYOTO, 606, JAPAN
SN 0034-5318
J9 PUBL RES I MATH SCI
JI Publ. Res. Inst. Math. Sci.
PD FEB
PY 2002
VL 38
IS 1
BP 1
EP 31
DI 10.2977/prims/1145476415
PG 31
WC Mathematics
SC Mathematics
GA 540LH
UT WOS:000174930100001
ER

PT J
AU Koper, MTM
   Lebedeva, NP
   Hermse, CGM
AF Koper, MTM
   Lebedeva, NP
   Hermse, CGM
TI Dynamics of CO at the solid/liquid interface studied by modeling and
   simulation of CO electro-oxidation on Pt and PtRu electrodes
SO FARADAY DISCUSSIONS
LA English
DT Article
ID MONTE-CARLO SIMULATIONS; CARBON-MONOXIDE; SURFACE-REACTIONS; PT(111);
   RU; PLATINUM; PT(335); ACID; SITE
AB We consider theoretical models for CO monolayer oxidation on stepped Pt single-crystal electrodes and Ru-modified Pt(111) electrodes. For both systems, our aim is to assess the importance of CO surface diffusion in reproducing the experimental chronoamperometry or voltammetry. By comparing the simulations with the experimental chronoamperometric transients for CO oxidation on a series of stepped Pt surfaces, it was concluded that mixing of CO on the Pt(111) terrace is good, implying rapid diffusion (N. P. Lebedeva, M. T. M. Koper, J. M. Feliu and R. A. van Santen, J. Phys. Chem. B, submitted). We discuss here a more detailed model in which the CO adsorbed on steps is converted into CO adsorbed on terraces as the oxygen-containing species occupy the steps ( as observed experimentally on stepped Pt in UHV), followed by a subsequent oxidation of the latter, to reproduce the observed chronoamperometry on stepped surfaces with a higher step density. On Rumodi ed Pt(111), the experimentally observed splitting of the CO stripping voltammetry into two stripping peaks, may suggest a slow diffusion of CO on Pt(111). This apparent contradiction with the conclusions of the experiments on stepped surfaces, is resolved by assuming a weaker CO binding to a Pt atom which has Ru neighbors than to bulk Pt(111), in agreement with recent quantum-chemical calculations. This makes the effective diffusion from the uncovered Pt(111) surface to the perimeter of the Ru islands, which are considered to be the active sites in CO oxidation electrocatalysis on PtRu surfaces, very slow. Different models for the reaction are considered, and discussed in terms of their ability to explain experimental observations.
C1 Eindhoven Univ Technol, Schuit Inst Catalysis, Inorgan Chem & Catalysis Lab, NL-5600 MB Eindhoven, Netherlands.
RP Koper, MTM (reprint author), Eindhoven Univ Technol, Schuit Inst Catalysis, Inorgan Chem & Catalysis Lab, POB 513, NL-5600 MB Eindhoven, Netherlands.
RI Koper, Marc/C-5026-2009
NR 33
TC 80
Z9 80
PU ROYAL SOC CHEMISTRY
PI CAMBRIDGE
PA THOMAS GRAHAM HOUSE, SCIENCE PARK, MILTON RD, CAMBRIDGE CB4 0WF, CAMBS,
   ENGLAND
SN 1364-5498
J9 FARADAY DISCUSS
JI Faraday Discuss.
PY 2002
VL 121
BP 301
EP 311
DI 10.1039/b110908c
PG 11
WC Chemistry, Physical
SC Chemistry
GA 581GJ
UT WOS:000177283000020
ER

PT J
AU Gavarini, F
AF Gavarini, F
TI A global version of the quantum duality principle
SO CZECHOSLOVAK JOURNAL OF PHYSICS
LA English
DT Article; Proceedings Paper
CT 10th Colloquium of Quantum Groups of Quantum Groups and Intergrable
   Systems
CY JUN 21-23, 2001
CL PRAGUE, CZECH REPUBLIC
AB The "quantum duality principle" states that a quantisation of a Lie bialgebra provides also a quantisation of the dual formal Poisson group and, conversely, a quantisation of a formal Poisson group yields a quantisation of the dual Lie bialgebra as well. We extend this to a much more general result: namely, for any principal ideal domain R and for each prime p is an element of R we establish an "inner" Galois' correspondence on the category HA of torsionless Hopf algebras over R, using two functors (from HA to itself) such that the image of the first and the second is the full subcategory of those Hopf algebras which are commutative and cocommutative, modulo p, respectively (i.e., they axe "quantum function algebras" (=QFA) and "quantum universal enveloping algebras" (=QUEA), at p, respectively). In particular we provide a machine to get two quantum groups - a QFA and a QUEA - out of any Hopf algebra H over a field k: apply the functors to k[nu] x (k) H for p = nu.
   A relevant example occurring in quantum electro-dynamics is studied in some detail.
C1 Univ Roma Tor Vergata, Dipartimento Matemat, I-00133 Rome, Italy.
RP Gavarini, F (reprint author), Univ Roma Tor Vergata, Dipartimento Matemat, Via Ric Sci 1, I-00133 Rome, Italy.
NR 5
TC 0
Z9 0
PU INST PHYSICS ACAD SCI CZECH REPUBLIC
PI PRAGUE
PA NA SLOVANCE 2, PRAGUE 182 21, CZECH REPUBLIC
SN 0011-4626
J9 CZECH J PHYS
JI Czech. J. Phys.
PD DEC
PY 2001
VL 51
IS 12
BP 1330
EP 1335
DI 10.1023/A:1013322103870
PG 6
WC Physics, Multidisciplinary
SC Physics
GA 520EQ
UT WOS:000173768000015
ER

PT J
AU Santer, M
   Mehlig, B
AF Santer, M
   Mehlig, B
TI Low-frequency absorption of electro-magnetic radiation in thin metallic
   films
SO PHYSICA E
LA English
DT Article
DE mesoscopic systems; optical spectra; finite electronic quantum systems
ID BALLISTIC ELECTRONS
AB We study the absorption of low-frequency radiation in thin metallic films with ballistic electron dynamics. Incorporating screening effects, we calculate an approximation to the effective potential inside the film using a quasi-classical approach. This approach combined with Fermi's golden rule is used to derive an analytical formula for the absorption coefficient valid for frequencies much smaller than the plasma frequency, and high electron densities. (C) 2001 Elsevier Science B.V. All rights reserved.
C1 Univ Freiburg, Fac Phys, D-79104 Freiburg, Germany.
RP Santer, M (reprint author), Univ Freiburg, Fac Phys, D-79104 Freiburg, Germany.
NR 19
TC 2
Z9 2
PU ELSEVIER SCIENCE BV
PI AMSTERDAM
PA PO BOX 211, 1000 AE AMSTERDAM, NETHERLANDS
SN 1386-9477
J9 PHYSICA E
JI Physica E
PD SEP
PY 2001
VL 11
IS 1
BP 8
EP 16
DI 10.1016/S1386-9477(01)00164-3
PG 9
WC Nanoscience & Nanotechnology; Physics, Condensed Matter
SC Science & Technology - Other Topics; Physics
GA 473WR
UT WOS:000171072400002
ER

PT J
AU Greulich, KO
AF Greulich, KO
TI True single photons at room temperature
SO CHEMPHYSCHEM
LA English
DT Editorial Material
DE photons; quantum dots; single molecules; terrylene
ID TURNSTILE DEVICE; MOLECULE
AB Textbooks on quantum mechanics suggest that single photons, badly needed to prove models of quantum electro-dynamics and quantum cryptography, can be generated by True Single Photons at Room attenuated multimolecule light sources. However, this is not possible, since such sources generate wavetrains. Only recently, true single-photon sources have been made available by groups in the US, Japan and France. The Stanford room temperature source, based on single terrylene molecules, is described in some detail.
C1 Inst Mol Biotechnol, D-07708 Jena, Germany.
RP Greulich, KO (reprint author), Inst Mol Biotechnol, Postfach 100 813, D-07708 Jena, Germany.
NR 10
TC 0
Z9 0
PU WILEY-V C H VERLAG GMBH
PI BERLIN
PA PO BOX 10 11 61, D-69451 BERLIN, GERMANY
SN 1439-4235
J9 CHEMPHYSCHEM
JI ChemPhysChem
PD AUG 17
PY 2001
VL 2
IS 8-9
BP 515
EP +
PG 3
WC Chemistry, Physical; Physics, Atomic, Molecular & Chemical
SC Chemistry; Physics
GA 467QB
UT WOS:000170714300004
ER

PT J
AU Hughes, S
AF Hughes, S
TI Nonperturbative terahertz-field interactions in semiconductor quantum
   wires
SO PHYSICAL REVIEW B
LA English
DT Article
ID HIGH-HARMONIC GENERATION; SUBBAND RENORMALIZATION; IONIZATION; ELECTRON;
   CONFINEMENT; EMISSION; PULSES
AB We model high-field dynamic electro-optical effects in semiconductor quantum wires. Our nonperturbative, time-dependent studies employ weak optical pulses and strong terahertz fields such as are available from free-electron lasers. Three remarkably strong effects are demonstrated: (1) a strong Autler-Townes splitting of the Is exciton resonance via intraband exciton coupling, (2) phase-dependent two-photon induced gain just above the band gap, and (3) high-field harmonic generation in the THz regime.
C1 Univ Surrey, Dept Phys, Guildford GU2 7XH, Surrey, England.
RP Hughes, S (reprint author), Univ Surrey, Dept Phys, Guildford GU2 7XH, Surrey, England.
NR 36
TC 12
Z9 12
PU AMERICAN PHYSICAL SOC
PI COLLEGE PK
PA ONE PHYSICS ELLIPSE, COLLEGE PK, MD 20740-3844 USA
SN 0163-1829
J9 PHYS REV B
JI Phys. Rev. B
PD APR 15
PY 2001
VL 63
IS 15
AR 153308
PG 4
WC Physics, Condensed Matter
SC Physics
GA 424CW
UT WOS:000168215400014
ER

PT J
AU Kuo, DMT
   Chang, YC
AF Kuo, DMT
   Chang, YC
TI Dynamic behavior and inter-subband electro-absorption of double quantum
   wells
SO CHINESE JOURNAL OF PHYSICS
LA English
DT Article
ID INTERSUBBAND ABSORPTION; INDIRECT EXCITONS; FIELD; COHERENT; STATES
AB Dynamic behavior of charge density and inter-subband electro-absorption spectra (including bound-to-bound and bound-to-continuum transitions) of double quantum wells under a uniform electric field is studied by a stabilization method. The double wells considered consist of one wide and one narrow well. The role of the narrow well is to provide an interference effect on; the continuum states and to allow population switching. Both of these effects can significantly change the electro-absorption spectrum, thus making the double quantum well system a good candidate for an electro-optical switching device. Our study on the dynamic behavior of the coherent tunneling between two wells can also find applications in tera-hertz oscillators.
C1 Cheng Shiu Inst Technol, Dept Elect Engn, Kaohsiung 833, Taiwan.
   Univ Illinois, Dept Phys, Urbana, IL 61801 USA.
   Univ Illinois, Mat Res Lab, Urbana, IL 61801 USA.
RP Kuo, DMT (reprint author), Cheng Shiu Inst Technol, Dept Elect Engn, Kaohsiung 833, Taiwan.
RI Chang, Yia-Chung/F-4239-2011
NR 24
TC 1
Z9 1
PU PHYSICAL SOC REPUBLIC CHINA
PI TAIPEI
PA CHINESE JOURNAL PHYSICS PO BOX 23-30, TAIPEI 10764, TAIWAN
SN 0577-9073
J9 CHINESE J PHYS
JI Chin. J. Phys.
PD FEB
PY 2001
VL 39
IS 1
BP 75
EP 84
PG 10
WC Physics, Multidisciplinary
SC Physics
GA 403BY
UT WOS:000167023700007
ER

PT J
AU Barnett, A
   Cohen, D
   Heller, EJ
AF Barnett, A
   Cohen, D
   Heller, EJ
TI Rate of energy absorption for a driven chaotic cavity
SO JOURNAL OF PHYSICS A-MATHEMATICAL AND GENERAL
LA English
DT Article
ID DEPENDENT POTENTIAL WELL; ONE-BODY DISSIPATION; NUCLEAR-DYNAMICS; GAS;
   BILLIARDS; DIFFUSION; DECAY
AB We consider the response of a chaotic cavity in d dimensions to periodic driving. We are motivated by older studies of one-body dissipation in nuclei, and also by anticipated mesoscopic applications. For calculating the rate of energy absorption due to time-dependent deformation of the confining potential, we introduce an improved version of the wall formula. Our formulation takes into account that a special class of deformations causes no heating in the zero-frequency limit. We also derive a mesoscopic version of the Drude formula, and explain that it can be regarded as a special example of our calculations. Specifically we consider a quantum dot driven by an electro-motive force which is induced by a time-dependent homogeneous magnetic field.
C1 Harvard Univ, Dept Phys, Cambridge, MA 02138 USA.
   Harvard Univ, Dept Chem & Chem Biol, Cambridge, MA 02138 USA.
RP Barnett, A (reprint author), Harvard Univ, Dept Phys, Cambridge, MA 02138 USA.
RI Cohen, Doron/D-4564-2009
OI Cohen, Doron/0000-0002-3835-3544
NR 35
TC 14
Z9 14
PU IOP PUBLISHING LTD
PI BRISTOL
PA DIRAC HOUSE, TEMPLE BACK, BRISTOL BS1 6BE, ENGLAND
SN 0305-4470
J9 J PHYS A-MATH GEN
JI J. Phys. A-Math. Gen.
PD JAN 26
PY 2001
VL 34
IS 3
BP 413
EP 437
DI 10.1088/0305-4470/34/3/308
PG 25
WC Physics, Multidisciplinary; Physics, Mathematical
SC Physics
GA 400FR
UT WOS:000166862000009
ER

PT J
AU Accardi, L
   Skeide, M
AF Accardi, L
   Skeide, M
TI Hilbert module realization of the square of white noise and finite
   difference algebras
SO MATHEMATICAL NOTES
LA English
DT Article
DE Fock space; creation; annihilation and number processes; white noise;
   Feinsilver's finite difference algebra; Hilbert module; Boukas
   representation; Kolmogorov decomposition
ID QUANTUM ELECTRO DYNAMICS
AB We develop an approach to the representations theory of the algebra of the square of whitr noisy based on the construction of Hilbert modules. We held the unique Fork representation and show that the representation space is the usual symmetric Fock space. Although we started with one degree of freedom we end up with countably many degrees of freedom. Surprisingly, our representation turns out to have a close relation to Feinsilver's finite difference algebra. In fact, there exists a holomorphic image of the finite difference algebra in the algebra of square of white noise. Our representation restricted to this image is the Boukas representation on the finite difference Fock space. Thus we extend the Boukas rt presentation to a bigger algebra, which is generated by creators, annihilators, and number operators.
C1 Univ Roma Tor Vergata, I-00173 Rome, Italy.
   Brandenburg Tech Univ Cottbus, Lehrstuhl Wahrscheinlichkeitstheorie & Stat, Cottbus, Germany.
RP Accardi, L (reprint author), Univ Roma Tor Vergata, I-00173 Rome, Italy.
NR 16
TC 1
Z9 1
PU CONSULTANTS BUREAU
PI NEW YORK
PA 233 SPRING ST, NEW YORK, NY 10013 USA
SN 0001-4346
J9 MATH NOTES+
JI Math. Notes
PD NOV-DEC
PY 2000
VL 68
IS 5-6
BP 683
EP 694
DI 10.1023/A:1026644229489
PG 12
WC Mathematics
SC Mathematics
GA 397GB
UT WOS:000166684000019
ER

PT J
AU Fuchs, A
   Mayville, JM
   Cheyne, D
   Weinberg, H
   Deecke, L
   Kelso, JAS
AF Fuchs, A
   Mayville, JM
   Cheyne, D
   Weinberg, H
   Deecke, L
   Kelso, JAS
TI Spatiotemporal analysis of neuromagnetic events underlying the emergence
   of coordinative instabilities
SO NEUROIMAGE
LA English
DT Article
ID HUMAN BRAIN; PHASE-TRANSITIONS; MOVEMENTS; GENERATION; DYNAMICS;
   BEHAVIOR; FIELDS
AB A full-head 143-channel superconducting quantum interference device was used to study changes occurring in the magnetic activity of the human brain during performance of an auditory-motor coordination task in which the rate of coordination was systematically increased. Previous research using the same task paradigm demonstrated that spontaneous switches in timing behavior that arise with higher coordination rates are accompanied by qualitative changes in spatiotemporal brain activity measured by electro- and magnetoencephalography. Here we show how these patterns can be decomposed into basic physiological events, i.e., evoked brain responses to acoustic tones and self-initiated finger movements. The frequency dependence of the amplitudes of these component responses may shed new light onto why spontaneous timing transitions occur in the first place. (C) 2000 Academic Press.
C1 Florida Atlantic Univ, Ctr Complex Syst & Brain Sci, Boca Raton, FL 33431 USA.
   Simon Fraser Univ, Brain Behav Lab, Burnaby, BC V5A 1S6, Canada.
   Gen Hosp Vienna, Dept Neurol, A-1090 Vienna, Austria.
RP Fuchs, A (reprint author), Florida Atlantic Univ, Ctr Complex Syst & Brain Sci, Boca Raton, FL 33431 USA.
NR 22
TC 33
Z9 34
PU ACADEMIC PRESS INC
PI SAN DIEGO
PA 525 B ST, STE 1900, SAN DIEGO, CA 92101-4495 USA
SN 1053-8119
J9 NEUROIMAGE
JI Neuroimage
PD JUL
PY 2000
VL 12
IS 1
BP 71
EP 84
DI 10.1006/nimg.2000.0589
PG 14
WC Neurosciences; Neuroimaging; Radiology, Nuclear Medicine & Medical
   Imaging
SC Neurosciences & Neurology; Radiology, Nuclear Medicine & Medical Imaging
GA 336RX
UT WOS:000088317700008
ER

PT J
AU McNeill, JD
   O'Connor, DB
   Barbara, PF
AF McNeill, JD
   O'Connor, DB
   Barbara, PF
TI Imaging organic device function with near-field scanning optical
   microscopy
SO JOURNAL OF CHEMICAL PHYSICS
LA English
DT Review
ID DISPERSED LIQUID-CRYSTALS; LIGHT-EMITTING-DIODES; PERYLENE
   BIS(PHENETHYLIMIDE) FILMS; QUANTUM-WELL LASERS; THIN-FILMS; MOLECULAR
   SEMICONDUCTOR; CONJUGATED POLYMERS; CARRIER GENERATION; REORIENTATION
   DYNAMICS; TITANYL PHTHALOCYANINE
AB Recent developments in the use of near-field scanning optical microscopy-based techniques to monitor and image physical processes related to device function in thin film organic materials are surveyed. By combining subwavelength optical probes with electro-optical spectroscopic techniques, methods have been developed for measuring the dynamics, spatial variation, and diffusion of energy and charge carriers in organic electro-optical devices. Materials investigated include polymer thin films, polycrystalline and amorphous (glassy) organic films, liquid crystalline materials, and molecular semiconductor heterostructures. (C) 2000 American Institute of Physics. [S0021-9606(00)70416-8].
C1 Univ Texas, Dept Chem & Biochem, Austin, TX 78712 USA.
RP Barbara, PF (reprint author), Univ Texas, Dept Chem & Biochem, Austin, TX 78712 USA.
RI McNeill, Jason/E-5389-2011
NR 102
TC 27
Z9 27
PU AMER INST PHYSICS
PI MELVILLE
PA 2 HUNTINGTON QUADRANGLE, STE 1NO1, MELVILLE, NY 11747-4501 USA
SN 0021-9606
J9 J CHEM PHYS
JI J. Chem. Phys.
PD MAY 8
PY 2000
VL 112
IS 18
BP 7811
EP 7821
DI 10.1063/1.481386
PG 11
WC Physics, Atomic, Molecular & Chemical
SC Physics
GA 307DH
UT WOS:000086617600008
ER

PT J
AU Forst, M
   Segschneider, G
   Dekorsy, T
   Kurz, H
   Kohler, K
AF Forst, M
   Segschneider, G
   Dekorsy, T
   Kurz, H
   Kohler, K
TI Midbandgap electro-optic detection of Bloch oscillations
SO PHYSICAL REVIEW B
LA English
DT Article
ID SUBMILLIMETER-WAVE EMISSION; SEMICONDUCTOR SUPERLATTICES; GAAS
AB Bloch oscillations excited in a biased GaAs/AlxGa1-xAs superlattice are investigated in a time-resolved two-color electro-optic detection scheme. The detection of resonantly excited Bloch oscillations is based on the Pockels effect probed at a wavelength in the center of the band gap. The observed birefringence is induced by the macroscopic polarization of the electronic wave packets relative to the localized holes. The off-resonant detection away from optical transitions directly monitors the spatial dynamics of the electrons in amplitude and phase. The dependence of the amplitudes of the Bloch oscillating electrons on the applied electric fields are in good agreement with the electron-hole dipole lengths calculated by a quantum-mechanical model.
C1 Rhein Westfal TH Aachen, Inst Halbleitertech 2, D-52056 Aachen, Germany.
   Fraunhofer Inst Angew Festkorperphys, D-79108 Freiburg, Germany.
RP Forst, M (reprint author), Rhein Westfal TH Aachen, Inst Halbleitertech 2, D-52056 Aachen, Germany.
RI Dekorsy, Thomas/A-6152-2008; Forst, Michael/D-8924-2012
OI Dekorsy, Thomas/0000-0003-2257-2854; 
NR 23
TC 9
Z9 9
PU AMERICAN PHYSICAL SOC
PI COLLEGE PK
PA ONE PHYSICS ELLIPSE, COLLEGE PK, MD 20740-3844 USA
SN 1098-0121
J9 PHYS REV B
JI Phys. Rev. B
PD APR 15
PY 2000
VL 61
IS 16
BP 10563
EP 10566
PG 4
WC Physics, Condensed Matter
SC Physics
GA 309EP
UT WOS:000086755600007
ER

PT J
AU Tignon, J
   Hasche, T
   Chemla, DS
   Schneider, HC
   Jahnke, F
   Koch, SW
AF Tignon, J
   Hasche, T
   Chemla, DS
   Schneider, HC
   Jahnke, F
   Koch, SW
TI Unified picture of polariton propagation in bulk GaAs semiconductors
SO PHYSICAL REVIEW LETTERS
LA English
DT Article
ID ADDITIONAL BOUNDARY-CONDITIONS; EXCITON-POLARITON; QUANTUM-WELLS;
   THIN-LAYERS; HALF-SPACE; QUANTIZATION; DYNAMICS; BEATS
AB High-resolution amplitude and phase linear spectroscopy of high-quality bulk GaAs are reported. The detailed structure of the observed full complex transmission is consistently explained by polariton effects on the basis of microscopic calculations. The coupled equations for the excitonic polarization and the light field in the slab configuration are evaluated using appropriate boundary conditions for the electro-magnetic field and the excitonic wave function without reference to additional boundary conditions For the macroscopic polarization.
C1 Univ Calif Berkeley, Dept Phys, Berkeley, CA 94720 USA.
   Lawrence Berkeley Natl Lab, Div Mat Sci, Berkeley, CA 94720 USA.
   Univ Marburg, Dept Phys, D-35032 Marburg, Germany.
   Univ Marburg, Ctr Mat Sci, D-35032 Marburg, Germany.
   Ecole Normale Super, LPMC, F-75231 Paris 05, France.
RP Tignon, J (reprint author), Univ Calif Berkeley, Dept Phys, Berkeley, CA 94720 USA.
RI Schneider, Hans Christian/B-9450-2009
OI Schneider, Hans Christian/0000-0001-7656-4919
NR 39
TC 24
Z9 24
PU AMERICAN PHYSICAL SOC
PI COLLEGE PK
PA ONE PHYSICS ELLIPSE, COLLEGE PK, MD 20740-3844 USA
SN 0031-9007
J9 PHYS REV LETT
JI Phys. Rev. Lett.
PD APR 10
PY 2000
VL 84
IS 15
BP 3382
EP 3385
DI 10.1103/PhysRevLett.84.3382
PG 4
WC Physics, Multidisciplinary
SC Physics
GA 303DA
UT WOS:000086404500042
ER

PT J
AU Adam, R
   Currie, M
   Williams, C
   Sobolewski, R
   Harnack, O
   Darula, M
AF Adam, R
   Currie, M
   Williams, C
   Sobolewski, R
   Harnack, O
   Darula, M
TI Direct observation of subpicosecond single-flux-quantum generation in
   pulse-driven Y-Ba-Cu-O Josephson junctions
SO APPLIED PHYSICS LETTERS
LA English
DT Article
AB We report our time-resolved measurements of switching dynamics of grain-boundary, 5-mu m-wide Y-Ba-Cu-O (YBCO) Josephson junctions, excited by 2-ps-wide electrical pulses optically generated by a voltage-biased, 5-mu m-wide, 10-mu m-long YBCO microbridge. The time-resolved transients were recorded at 20 K using a subpicosecond cryogenic electro-optic sampling system. The intrinsic junction response was separated from the circuit-related feedthrough, and we observed both experimentally and in numerical simulations a 0.8-ps-wide, single-flux-quantum (SFQ) pulse, generated by the switching of the junction with the I(c)R(n) product equal to similar to 2 mV. At the same time, the measured turn-on delay time was almost three times shorter than that obtained from simulations, questioning applicability of the resistively shunted tunnel junction model to nonhysteretic, high-temperature superconducting weak links. Our test structure's power consumption associated with the single SFQ pulse generation was similar to 0.1 mu W, leading to a (switching time)x(dissipated power) product equal to 0.08 aJ. (C) 2000 American Institute of Physics. [S0003- 6951(00)01004-4].
C1 Univ Rochester, Dept Elect & Comp Engn, Rochester, NY 14627 USA.
   Univ Rochester, Laser Energet Lab, Rochester, NY 14627 USA.
   Forschungszentrum Julich, Res Ctr, Inst Thin Film & Ion Technol, D-52425 Julich, Germany.
   Polish Acad Sci, Inst Phys, PL-02668 Warsaw, Poland.
RP Adam, R (reprint author), Univ Rochester, Dept Elect & Comp Engn, 601 Elmwood Ave, Rochester, NY 14627 USA.
EM adam@ece.rochester.edu
RI Sobolewski, Roman/A-1979-2013
NR 11
TC 12
Z9 12
PU AMER INST PHYSICS
PI MELVILLE
PA CIRCULATION & FULFILLMENT DIV, 2 HUNTINGTON QUADRANGLE, STE 1 N O 1,
   MELVILLE, NY 11747-4501 USA
SN 0003-6951
J9 APPL PHYS LETT
JI Appl. Phys. Lett.
PD JAN 24
PY 2000
VL 76
IS 4
BP 469
EP 471
DI 10.1063/1.125790
PG 3
WC Physics, Applied
SC Physics
GA 276LP
UT WOS:000084879500025
ER

PT J
AU Yamamoto, Y
   Tassone, T
   Cao, H
AF Yamamoto, Y
   Tassone, T
   Cao, H
TI Semiconductor cavity quantum electro dynamics - Introduction
SO SEMICONDUCTOR CAVITY QUANTUM ELECTRODYNAMICS
SE SPRINGER TRACTS IN MODERN PHYSICS
LA English
DT Review
ID MICROCAVITY EXCITON-POLARITON; BOSE-EINSTEIN CONDENSATION; INHIBITED
   SPONTANEOUS EMISSION; STRONG-COUPLING REGIME; ONE-ATOM MASER; WELL
   STRUCTURES; RESOLVED PHOTOLUMINESCENCE; RADIATIVE RECOMBINATION;
   STIMULATED SCATTERING; OSCILLATING EMISSION
C1 Stanford Univ, Edward L Ginzton Lab, Stanford, CA 94305 USA.
   Northwestern Univ, Dept Phys & Astron, Evanston, IL 60208 USA.
   SISSA, I-34014 Trieste, Italy.
RP Yamamoto, Y (reprint author), Stanford Univ, Edward L Ginzton Lab, Stanford, CA 94305 USA.
RI Cao, Hui/F-4815-2012; Yamamoto, Yoshihisa/A-2811-2012
NR 214
TC 4
Z9 4
PU SPRINGER-VERLAG BERLIN
PI BERLIN
PA HEIDELBERGER PLATZ 3, D-14197 BERLIN, GERMANY
SN 0081-3869
J9 SPRINGER TR MOD PHYS
PY 2000
VL 169
BP 1
EP +
PG 31
WC Physics, Multidisciplinary
SC Physics
GA BR63T
UT WOS:000166992200001
ER

PT J
AU Yukhnevich, GV
   Kargov, SI
   Merzlyak, TT
AF Yukhnevich, GV
   Kargov, SI
   Merzlyak, TT
TI Dynamic parameters of the hypervalent O3B...O bond
SO RUSSIAN CHEMICAL BULLETIN
LA English
DT Article
DE hydrogen bond; intermolecular interactions; bond strength; force
   constant of an intermolecular bond
ID ELECTRO-OPTICAL PARAMETERS; QUANTUM-THEORY
AB The results of investigations of the common and distinctive features of various chemical bonds, including intermolecular bonds, were considered. The geometries, atom charges, and force constants of the bonds in a dependent system of coordinates were calculated for five boroxide molecular species using the MINDO/3 method. The correlations found between the force constants and the bond energies in the O3B...O bridge were compared with the analogous relations for the OH...O bridge.
C1 NS Kurnakov Gen & Inorgan Chem Inst, Moscow 117907, Russia.
   Moscow MV Lomonosov State Univ, Dept Chem, Moscow 119899, Russia.
RP Yukhnevich, GV (reprint author), NS Kurnakov Gen & Inorgan Chem Inst, 31 Leninsky Prosp, Moscow 117907, Russia.
NR 39
TC 0
Z9 0
PU PLENUM PUBL CORP
PI NEW YORK
PA CONSULTANTS BUREAU, 233 SPRING ST, NEW YORK, NY 10013 USA
SN 1066-5285
J9 RUSS CHEM B+
JI Russ. Chem. Bull.
PD DEC
PY 1999
VL 48
IS 12
BP 2211
EP 2215
DI 10.1007/BF02498261
PG 5
WC Chemistry, Multidisciplinary
SC Chemistry
GA 288DU
UT WOS:000085547200003
ER

PT J
AU Dalton, BJ
   Knight, PL
AF Dalton, BJ
   Knight, PL
TI The standard model in cavity quantum electrodynamics. I. General
   features of mode functions for a Fabry-Perot cavity
SO JOURNAL OF MODERN OPTICS
LA English
DT Article
ID SPONTANEOUS EMISSION; DIELECTRIC SLAB; QUANTIZATION
AB In the present and the accompanying paper a justification of the standard model of cavity quantum electrodynamics is given in terms of a quasi-mode theory of macroscopic canonical quantization. The coupling of the cavity quasi-mode to external quasi-modes is treated for the representative case of the three-dimensional Fabry-Perot cavity. The general form of the travelling and trapped mode functions for this cavity are derived in this paper and the mode-mode coupling constants are calculated in the accompanying paper. The slow dependence of the coupling constants with the mode frequency difference demonstrates that the conditions for Markovian damping of the cavity quasi-mode are satisfied. As also discussed in the accompanying paper, the interaction of radiative atoms with cavity quasi-modes is associated with reversible energy exchanges between atom and cavity and represented by Rabi coupling constants. The interaction of radiative atoms located within the cavity with sideways travelling external quasi-modes involves slowly varying coupling constants and is associated with irreversible spontaneous emission dampling. The basic processes represented in the standard cavity quantum electro-dynamics model and the associated coupling constant and decay rates thereby follow from the quasi-mode theory.
C1 Univ Queensland, Dept Phys, Brisbane, Qld 4072, Australia.
   Univ London Imperial Coll Sci Technol & Med, Blackett Lab, Opt Sect, London SW7 2BZ, England.
RP Dalton, BJ (reprint author), Univ Queensland, Dept Phys, Brisbane, Qld 4072, Australia.
NR 13
TC 17
Z9 17
PU TAYLOR & FRANCIS LTD
PI LONDON
PA ONE GUNPOWDER SQUARE, LONDON EC4A 3DE, ENGLAND
SN 0950-0340
J9 J MOD OPTIC
JI J. Mod. Opt.
PD NOV 10
PY 1999
VL 46
IS 13
BP 1817
EP 1837
DI 10.1080/09500349908231375
PG 21
WC Optics
SC Optics
GA 249NL
UT WOS:000083339100002
ER

PT J
AU Bava, GP
   Fratta, L
   Debernardi, P
AF Bava, GP
   Fratta, L
   Debernardi, P
TI Quantum noise in vertical-cavity surface-emitting lasers with
   polarization competition
SO JOURNAL OF THE OPTICAL SOCIETY OF AMERICA B-OPTICAL PHYSICS
LA English
DT Article
ID SEMICONDUCTOR-LASERS; SPONTANEOUS EMISSION; FLUCTUATIONS; ANISOTROPIES;
   OSCILLATOR; DYNAMICS; GAIN
AB The polarization competition in vertical cavity surface-emitting lasers with two nearly degenerate modes is analyzed with the aim of studying their noise properties and, in particular, amplitude fluctuations and spectral linewidth. The coupling between the two modes is attributed to carriers, different spin populations, and structural anisotropies, including the consequences of the electro-optic effect that results from current injection. The model is based on quantum equations of motion with Langevin noise sources. Results for the noise spectra in the regions where mode competition is stronger are reported and discussed. (C) 1999 Optical Society of America [S0740-3224(99)00511-1].
C1 Politecn Torino, Dipartimento Elettron, I-10129 Turin, Italy.
   Politecn Torino, Ist Nazl Fis Mat, I-10129 Turin, Italy.
   Politecn Torino, Cespa, CNR, I-10129 Turin, Italy.
RP Bava, GP (reprint author), Politecn Torino, Dipartimento Elettron, Corso Duca Abruzzi 24, I-10129 Turin, Italy.
EM pierluigi@polito.it
NR 19
TC 9
Z9 9
PU OPTICAL SOC AMER
PI WASHINGTON
PA 2010 MASSACHUSETTS AVE NW, WASHINGTON, DC 20036 USA
SN 0740-3224
J9 J OPT SOC AM B
JI J. Opt. Soc. Am. B-Opt. Phys.
PD NOV
PY 1999
VL 16
IS 11
BP 2147
EP 2157
DI 10.1364/JOSAB.16.002147
PG 11
WC Optics
SC Optics
GA 252TV
UT WOS:000083519100038
ER

PT J
AU Hecht, L
   Barron, LD
   Blanch, EW
   Bell, AF
   Day, LA
AF Hecht, L
   Barron, LD
   Blanch, EW
   Bell, AF
   Day, LA
TI Raman optical activity instrument for studies of biopolymer structure
   and dynamics
SO JOURNAL OF RAMAN SPECTROSCOPY
LA English
DT Article
ID SOLUTION STEREOCHEMISTRY; BACKSCATTERING; SPECTROMETER; SCATTERING;
   TRANSITION; RAYLEIGH; INCIDENT; SPECTRA
AB The latest version of a multi-channel Raman optical activity (ROA) instrument implementing incident circular polarization (ICP) modulation within a backscattering geometry and optimized for measurements on biopolymers in aqueous solution is described. It is based on a fast single-stage, imaging (stigmatic) monochromator equipped with a high optical density holographic notch filter, a holographic transmission grating and a thinned back-illuminated thermoelectrically cooled charge-coupled device (CCD) detector with a high quantum efficiency. A large-aperture longitudinal electro-optic modulator (Pockels cell) is employed to switch between orthogonal circular polarization states in the incident laser radiation. A thick Lyot depolarizer is used for depolarization of the backscattered Raman radiation. This backscattering ICP CCD ROA design is currently realized with two prototype instruments dedicated to studies of the structure and dynamics of biopolymers in aqueous solution, Backscattered ICP ROA spectra of the following samples are presented as typical examples of the excellent performance characteristics: poly(L-glutamic acid) in alpha-helical and disordered conformations; bovine alpha-lactalbumin in native and acid molten globule states; human immunoglobulin; calf thymus DNA and both magnesium-bound and magnesium-free phenylalanine-specific transfer RNA; and filamentous bacterial viruses Pf1 and M13. Copyright (C) 1999 John Whey & Sons, Ltd.
C1 Univ Glasgow, Dept Chem, Glasgow G12 8QQ, Lanark, Scotland.
   Publ Hlth Res Inst, New York, NY 10016 USA.
RP Hecht, L (reprint author), Univ Glasgow, Dept Chem, Glasgow G12 8QQ, Lanark, Scotland.
NR 62
TC 42
Z9 42
PU JOHN WILEY & SONS LTD
PI W SUSSEX
PA BAFFINS LANE CHICHESTER, W SUSSEX PO19 1UD, ENGLAND
SN 0377-0486
J9 J RAMAN SPECTROSC
JI J. Raman Spectrosc.
PD SEP
PY 1999
VL 30
IS 9
BP 815
EP 825
DI 10.1002/(SICI)1097-4555(199909)30:9<815::AID-JRS453>3.0.CO;2-1
PG 11
WC Spectroscopy
SC Spectroscopy
GA 241KE
UT WOS:000082881500011
ER

PT J
AU Kochelap, VA
   Bonilla, LL
   Velasco, CA
AF Kochelap, VA
   Bonilla, LL
   Velasco, CA
TI Dynamical behaviour of photo-excited and voltage biased MQW structures
   with bistable electro-optical absorption
SO JOURNAL OF OPTICS B-QUANTUM AND SEMICLASSICAL OPTICS
LA English
DT Article
DE multiple quantum well heterostructures; electro-optical absorption;
   photoexcitation; bistability; multistability; dynamics
ID INGAAS-ALINAS SUPERLATTICES; ASYMMETRIC QUANTUM-WELLS; EFFECT DEVICE;
   BISTABILITY; CDS
AB In this work we have studied the dynamics of switch-on and switch-off processes in biased MQW structures where every well shows optical bistability in a light intensity range (I-l,I-h) We have analysed in detail MQW structures with negligible inter-well transport. We have found that the switch-on mechanism consists of a time sequence where every QW jumps into the high-absorption state. Therefore a step-like switching wave propagates through the structure. The switch-off process resembles a reverse wave propagating in the opposite direction and step-like processes in the plasma concentration decay. These effects can be used for conversion of an analogue optical signal to digital (optical and electrical) signal(s).
C1 Univ Carlos III Madrid, Escuela Politecn Super, E-28911 Leganes, Spain.
   Natl Acad Sci, Inst Semicond Phys, UA-252650 Kiev, Ukraine.
RP Velasco, CA (reprint author), Univ Carlos III Madrid, Escuela Politecn Super, Av Univ 20, E-28911 Leganes, Spain.
RI Bonilla, Luis/B-6658-2008
OI Bonilla, Luis/0000-0002-7687-8595
NR 24
TC 0
Z9 0
PU IOP PUBLISHING LTD
PI BRISTOL
PA DIRAC HOUSE, TEMPLE BACK, BRISTOL BS1 6BE, ENGLAND
SN 1464-4266
J9 J OPT B-QUANTUM S O
JI J. Opt. B-Quantum Semicl. Opt.
PD FEB
PY 1999
VL 1
IS 1
BP 84
EP 89
DI 10.1088/1464-4266/1/1/016
PG 6
WC Optics; Physics, Applied
SC Optics; Physics
GA 216CC
UT WOS:000081422100017
ER

PT J
AU Ivashchuk, VD
   Melnikov, VN
AF Ivashchuk, VD
   Melnikov, VN
TI Multidimensional classical and quantum cosmology with intersecting
   p-branes
SO JOURNAL OF MATHEMATICAL PHYSICS
LA English
DT Article
ID WHEELER-DEWITT EQUATION; STRING DYNAMICS; PERFECT FLUID; 11 DIMENSIONS;
   TODA LATTICE; MODELS
AB A multidimensional cosmological model describing the evolution of (n + 1) Einstein spaces in the theory with several scalar fields and forms is considered. When a (electro-magnetic composite) p-brane ansatz is adopted the field equations are reduced to the equations for the Toda-like system. The Wheeler-De Witt equation is obtained. In the case when n "internal" spaces are Ricci-flat, one space M-0 has a non-zero curvature, and all p-branes do not "live" in M-0; the classical and quantum solutions are obtained if certain orthogonality relations on parameters are imposed. Spherically symmetric solutions with intersecting non-extremal p-branes are singled out. A non-orthogonal generalization of intersection rules corresponding to (open, closed) Toda lattices is obtained. A chain of bosonic D greater than or equal to 11 models (that may be related to hypothetical higher dimensional supergravities and F-theories) is suggested. (C) 1998 American Institute of Physics.
C1 VNIIMS, Ctr Gravitat & Fundamental Metrol, Moscow 117313, Russia.
RP Ivashchuk, VD (reprint author), VNIIMS, Ctr Gravitat & Fundamental Metrol, 3-1 M Ulyanovoy Str, Moscow 117313, Russia.
NR 47
TC 58
Z9 58
PU AMER INST PHYSICS
PI WOODBURY
PA CIRCULATION FULFILLMENT DIV, 500 SUNNYSIDE BLVD, WOODBURY, NY 11797-2999
   USA
SN 0022-2488
J9 J MATH PHYS
JI J. Math. Phys.
PD MAY
PY 1998
VL 39
IS 5
BP 2866
EP 2888
DI 10.1063/1.532427
PG 23
WC Physics, Mathematical
SC Physics
GA ZL216
UT WOS:000073410400029
ER

PT J
AU Petri, C
   Rocchi, S
   Vignoli, V
AF Petri, C
   Rocchi, S
   Vignoli, V
TI High dynamic CMOS preamplifiers for QW diodes
SO ELECTRONICS LETTERS
LA English
DT Article
ID SILICON
AB A CMOS transimpedance amplifier was designed as a front end preamplifier for electro-optic quantum well sensors. The circuit layout is optimised, in terms of silicon area, to fully exploit thr capability of an AT&T flip-chip technique by which thr quantum well sensors are directly bonded to the last metal layer of an integrated circuit. The particular circuit topology achieves a high output swing and good noise behaviour, which allow a 70dB dynamic range. This amplifier can be provided with peaking and/or offset trimming circuits.
C1 Univ Siena, Dipartimento Ingn Informaz, I-53100 Siena, Italy.
RP Petri, C (reprint author), Univ Siena, Dipartimento Ingn Informaz, Via Roma 56, I-53100 Siena, Italy.
NR 4
TC 2
Z9 2
PU IEE-INST ELEC ENG
PI HERTFORD
PA MICHAEL FARADAY HOUSE SIX HILLS WAY STEVENAGE, HERTFORD SG1 2AY, ENGLAND
SN 0013-5194
J9 ELECTRON LETT
JI Electron. Lett.
PD APR 30
PY 1998
VL 34
IS 9
BP 877
EP 878
DI 10.1049/el:19980587
PG 2
WC Engineering, Electrical & Electronic
SC Engineering
GA ZQ326
UT WOS:000073847300038
ER

PT J
AU Skeide, M
AF Skeide, M
TI Hilbert modules in quantum electro dynamics and quantum probability
SO COMMUNICATIONS IN MATHEMATICAL PHYSICS
LA English
DT Article
ID ALGEBRAS
AB A physical system of the form R x S with a distinguished state on B(R) may be described in a natural way on a Hilbert a(S)-module. Following the ideas of Accardi and Lu [1], we apply this possibility to a concrete system consisting of a boson field in the vacuum state coupled to a free electron.
   We show that the physical system is described adequately on a new type of Fock module: the symmetric Fock module. It turns out that a module has to fulfill an algebraic condition in order to allow for the construction of a symmetric Fock module.
   We prove in a central limit theorem that in the stochastic limit the moments of the collective operators (i.e. more or less the time-integrated interaction Hamiltonian) converge to the moments of free creators and annihilators on a full Fock module. In the sense of Voiculescu [22] and Speicher [20] these operators form a free white noise over the algebra B(S).
C1 Univ Roma Tor Vergata, Ctr Vito Volterra, I-00133 Rome, Italy.
RP Skeide, M (reprint author), Brandenburg Tech Univ Cottbus, Lehrstuhl Wahrscheinlichkeitstheorie & Stat, Postfach 10 13 44, D-03013 Cottbus, Germany.
NR 23
TC 15
Z9 15
PU SPRINGER VERLAG
PI NEW YORK
PA 175 FIFTH AVE, NEW YORK, NY 10010 USA
SN 0010-3616
J9 COMMUN MATH PHYS
JI Commun. Math. Phys.
PD APR
PY 1998
VL 192
IS 3
BP 569
EP 604
DI 10.1007/s002200050310
PG 36
WC Physics, Mathematical
SC Physics
GA ZL766
UT WOS:000073469400005
ER

PT J
AU Cho, GC
   Ziebell, A
   Dekorsy, T
   Bakker, HJ
   Opitz, B
   Kohl, A
   Kurz, H
AF Cho, GC
   Ziebell, A
   Dekorsy, T
   Bakker, HJ
   Opitz, B
   Kohl, A
   Kurz, H
TI Time-resolved study of coherent and incoherent transport in an
   InGaAsP/InGaAsP superlattice electro-optic modulator
SO JOURNAL OF APPLIED PHYSICS
LA English
DT Article
ID MQW ELECTROABSORPTION MODULATOR; BLOCH OSCILLATIONS; QUANTUM-WELLS;
   SEMICONDUCTOR SUPERLATTICE; STARK LOCALIZATION; FIELD; SPECTROSCOPY;
   SATURATION; RESONANCES; DYNAMICS
AB Coherent and incoherent transport processes of charge carriers in an InGaAsP/InGaAsP superlattice embedded in a p-i-n diode are investigated by time-resolved differential electroabsorption spectroscopy. The initial stages of the current evolution in the first picosecond after excitation with a femtosecond optical pump pulse are resolved. Coherent current oscillations within the superlattice layer are observed with a frequency depending on the electric field applied to the superlattice. These current oscillations are due to Bloch oscillations performed by excited carriers. We compare contributions of electroabsorption and excitonic bleaching to the time-resolved signal. A strong influence of incoherent carrier dynamics such as sub-picosecond field screening and carrier sweep-out on the dephasing and frequency of Bloch oscillations is observed. (C) 1997 American Institute of Physics. [S0021-8979(97)04621-5].
RP Cho, GC (reprint author), RHEIN WESTFAL TH AACHEN,INST HALBLEITERTECH 2,SOMMERFELDSTR 24,D-52056 AACHEN,GERMANY.
RI Dekorsy, Thomas/A-6152-2008
OI Dekorsy, Thomas/0000-0003-2257-2854
NR 35
TC 1
Z9 1
PU AMER INST PHYSICS
PI WOODBURY
PA CIRCULATION FULFILLMENT DIV, 500 SUNNYSIDE BLVD, WOODBURY, NY 11797-2999
SN 0021-8979
J9 J APPL PHYS
JI J. Appl. Phys.
PD NOV 1
PY 1997
VL 82
IS 9
BP 4400
EP 4407
DI 10.1063/1.366540
PG 8
WC Physics, Applied
SC Physics
GA YE458
UT WOS:A1997YE45800044
ER

PT J
AU Toebaert, D
   Muys, P
   Desoppere, E
AF Toebaert, D
   Muys, P
   Desoppere, E
TI Theoretical study of the properties of a modulated fast-flow CO2 laser
SO INFRARED PHYSICS & TECHNOLOGY
LA English
DT Article
DE CO2 lasers; laser modelling; laser modulation; laser rate equations
ID ACTIVE MEDIUM; CO2-LASER
AB The dynamic behaviour of a CO2 laser subject to modulation of its operational parameters is studied using an internally consistent formulation of the well-known reservoir equations [K. Smith, R.M. Thomson, Computer modeling for gas lasers, Plenum, New York, 1978]. The use of practically inaccessible physical quantities is avoided leading to a transparent set of equations describing the main properties of the temporal behaviour of the laser. The model is then applied to a variety of operational modes of the laser ranging from CW lasing to cavity dumping using a resonant reflector. In all these cases, and despite the simplifications made to render the problem tractable for desktop computation, realistic results are obtained for such practically relevant quantities as electro-optic conversion efficiency (CW), peak power (Q-switched), pulse repetition rate and duty cycle limitations (electrically pulsed) among others. This leads us to believe that the formulation of the equations given - based on extensive experimental and theoretical experience summarised in [S. Sazhin, P. Wild, C. Leys, D. Toebaert, E. Sazhina, J. Phys. D 26 (1993) 1872-1883; S. Sazhin, P. Wild, E. Sazhina, M. Makhlouf, C. Leys, D. Toebaert, J. Phys. D 27 (1994) 464-469; M. Spiridonov, C. Leys, D. Toebaert, S. Sazhin, E. Desoppere, P. Wild, S.M.P. McKenna-Lawlor, J. Phys. D 27 (1994) 962-969; D. Toebaert, P. Muys, E. Desoppere, IEEE J. Quantum Electron. 31 (10) (1995) 1774-1778; D. Toebaert, P. Muys, E. Desoppere, J. Phys. D 29 (7) (1996) 1910-1916.] - grasps the overall kinetics of the molecular discharge and can be reliably used to at least predict upper limits to the laser's performance. (C) 1997 Elsevier Science B.V.
C1 STATE UNIV GHENT,DEPT APPL PHYS,B-9000 GHENT,BELGIUM.
   RADIUS ENGN NV,B-9000 GHENT,BELGIUM.
NR 24
TC 5
Z9 6
PU PERGAMON-ELSEVIER SCIENCE LTD
PI OXFORD
PA THE BOULEVARD, LANGFORD LANE, KIDLINGTON, OXFORD, ENGLAND OX5 1GB
SN 1350-4495
J9 INFRARED PHYS TECHN
JI Infrared Phys. Technol.
PD OCT
PY 1997
VL 38
IS 6
BP 337
EP 355
DI 10.1016/S1350-4495(97)00033-9
PG 19
WC Instruments & Instrumentation; Optics; Physics, Applied
SC Instruments & Instrumentation; Optics; Physics
GA YH533
UT WOS:A1997YH53300003
ER

PT J
AU Choi, YW
AF Choi, YW
TI Analysis of switching dynamics of asymmetric Fabry-Perot symmetric
   self-electro-optic effect devices with extremely shallow quantum wells
SO JOURNAL OF APPLIED PHYSICS
LA English
DT Article
ID LOW-VOLTAGE; REFLECTION MODULATORS; FIELD DEPENDENCE; HIGH-CONTRAST;
   S-SEED; ELECTROABSORPTION; SUPERLATTICE; BISTABILITY; SATURATION
AB This article investigates the effects of asymmetric Fabry-Perot (AFP) cavity structures on the switching dynamics of symmetric self-electro-optic effect devices (S-SEEDs) made of Al(x)G(1-x)As/GaAs (x less than or equal to 0.05) extremely shallow quantum wells (ESQWs). We analyze the switching dynamics of AFP ESQW S-SEEDs (AE-SEEDs) by means of an impulse photocurrent response function and corresponding voltage transients of the two AFP p-i(ESQWs)-n diodes connected in series. The photocurrent response function is obtained by using an appropriate electron-hole pair generation rate and the Green's function method. The response function includes the LO phonon scattering from bound to continuum states and the carrier transit in the continuum states, Large internal optical fields and thin intrinsic region thicknesses of AFP SEEDs reduce the required incident switching energy and operating voltage, respectively. Our analyses show that the switching energy of an impedance-matched AL-SEED is about 3.0 fJ/mu m(2), while that of a conventional antireflection coated ESQW S-SEED (E-SEED) is about 4.1 fJ/mu m(2). Considering practical RC time constants and device sizes, the switching time of an impedance-matched AE-SEED is found to be as low as 10 ps while that of an E-SEED is about 18 ps for the same incident energy of 4.1 fJ/mu m(2). (C) 1997 American Institute of Physics.
RP Choi, YW (reprint author), CHUNG ANG UNIV,DEPT ELECT ENGN,OPTOELECT LABS,DONGJAK KU,221 HEUKSUK DONG,SEOUL 156756,SOUTH KOREA.
NR 26
TC 7
Z9 7
PU AMER INST PHYSICS
PI WOODBURY
PA CIRCULATION FULFILLMENT DIV, 500 SUNNYSIDE BLVD, WOODBURY, NY 11797-2999
SN 0021-8979
J9 J APPL PHYS
JI J. Appl. Phys.
PD AUG 15
PY 1997
VL 82
IS 4
BP 1936
EP 1946
DI 10.1063/1.366002
PG 11
WC Physics, Applied
SC Physics
GA XQ797
UT WOS:A1997XQ79700064
ER

PT J
AU Diol, SJ
   Miller, RJD
AF Diol, SJ
   Miller, RJD
TI Ultrafast studies of imaging processes
SO JOURNAL OF IMAGING SCIENCE AND TECHNOLOGY
LA English
DT Article; Proceedings Paper
CT Symposium on Physical Methods for the Characterization of Imaging
   Materials and Processes, at the 49th Annual Meeting of IS&T
CY MAY   20, 1996
CL MINNEAPOLIS, MN
SP IS&T
ID SPACE-CHARGE FIELDS; ELECTRON-TRANSFER REACTIONS; PHOTON-ECHO
   SPECTROSCOPY; HOLE VERTICAL TRANSPORT; HOT-CARRIER RELAXATION; GAAS
   QUANTUM-WELLS; RHODAMINE-B; SEMICONDUCTOR ELECTRODES; INTERVALLEY
   SCATTERING; 2-PHOTON PHOTOEMISSION
AB Interfacial electron transfer is the most fundamental process driving all imaging technologies. The advent of ultrafast lasers has led to the development of novel experimental techniques to probe such dynamics. This article presents five time domain spectroscopies that allow direct measurement of different segments of the electron trajectory across a heterogeneous interface. Electro-optic sampling measures field-assisted transport of carriers to the surface. Time-resolved two-photon photoemission enables measurement of electron relaxation at surfaces. Time-correlated single-photon counting, transient grating, and transient absorption techniques are implemented to determine electron transfer rates at interfaces. With these real-time approaches, the primary photophysical and photochemical processes at semiconductor/liquid interfaces and dye-sensitized semiconductors can be studied directly. The new information forthcoming from such studies is that electron transfer processes can be extremely fast at surfaces, in a range approaching adiabatic coupling conditions between the delocalized bond states and discrete molecular donor or acceptor states. This observation leads to a new conceptual framework for understanding photoinduced interfacial charge transfer processes.
C1 UNIV TORONTO,DEPT CHEM,TORONTO,ON M5S 1A1,CANADA.
   UNIV TORONTO,DEPT PHYS,TORONTO,ON M5S 1A1,CANADA.
   UNIV ROCHESTER,CTR PHOTOINDUCED CHARGE TRANSFER,DEPT CHEM,ROCHESTER,NY 14627.
NR 85
TC 2
Z9 2
PU I S & T - SOC IMAGING SCIENCE TECHNOLOGY
PI SPRINGFIELD
PA 7003 KILWORTH LANE, SPRINGFIELD, VA 22151
SN 8750-9237
J9 J IMAGING SCI TECHN
JI J. Imaging Sci. Technol.
PD MAR-APR
PY 1997
VL 41
IS 2
BP 99
EP 111
PG 13
WC Imaging Science & Photographic Technology
SC Imaging Science & Photographic Technology
GA XV694
UT WOS:A1997XV69400003
ER

PT J
AU Missous, M
AF Missous, M
TI Fundamental issues of device-relevant low temperature GaAs and related
   materials properties
SO MATERIALS SCIENCE AND ENGINEERING B-SOLID STATE MATERIALS FOR ADVANCED
   TECHNOLOGY
LA English
DT Article; Proceedings Paper
CT 3rd International Workshop on Expert Evaluation and Control of Compound
   Semiconductor Materials and Technologies (EXMATEC 96)
CY MAY 12-15, 1996
CL FREIBURG, GERMANY
SP Deut Forschungsgemeinsch, Fraunhofer IAF, Freiberger Compound Mat
DE defect-controlled materials; GaAs; low temperature; molecular beam
   epitaxy
ID MOLECULAR-BEAM EPITAXY; ENERGY ELECTRON-DIFFRACTION; GALLIUM-ARSENIDE;
   DOPED GAAS; GROWTH; DEPENDENCE; SILICON; ALGAAS; FLUX
AB In the past few years, a flurry of activity has been devoted to the studies and device applications of non-stoichiometric GaAs grown by molecular beam epitaxy at the extremely low temperature (LT) of 250 degrees C or below using, in essence, identical growth conditions to those of 'normal'. high temperature (> 500 degrees C) grown materials. These materials are highly non-stoichiometric, containing a massive amount of excess As in the lattice which totally dominates the electro-optical characteristics. This essentially defect-controlled material, in both its as-grown state and after annealing, leads thereafter to a number of device concepts and applications ranging from buffer layers to fast photoconductors. In this study, a detailed investigation of the growth conditions, including growth dynamics, has established that the non-stoichiometry of LT GaAs is not an intrinsic property but a perfectly controllable one. We report here on new phenomena associated with the growth of GaAs and related compounds at less than or equal to 250 degrees C and present data on highly electrically and optically active material demonstrating electro-optical qualities comparable to those grown at high temperatures, as evidenced by photoluminescence (PL) of quantum wells and sheet densities and mobilities in HEMT structures. It is therefore surmised that non-stoichiometry in low-temperature-grown GaAs can be overcome, leading to the growth of stoichiometric low temperature (SLT) materials possessing properties similar to those of conventional, high-temperature-grown layers. (C) 1997 Elsevier Science S.A.
C1 UNIV MANCHESTER,INST SCI & TECHNOL,CTR ELECT MAT,MANCHESTER M60 1QD,LANCS,ENGLAND.
RP Missous, M (reprint author), UNIV MANCHESTER,INST SCI & TECHNOL,DEPT ELECT ENGN & ELECT,POB 88,MANCHESTER M60 1QD,LANCS,ENGLAND.
NR 32
TC 7
Z9 7
PU ELSEVIER SCIENCE SA LAUSANNE
PI LAUSANNE
PA PO BOX 564, 1001 LAUSANNE, SWITZERLAND
SN 0921-5107
J9 MAT SCI ENG B-SOLID
JI Mater. Sci. Eng. B-Solid State Mater. Adv. Technol.
PD FEB
PY 1997
VL 44
IS 1-3
BP 304
EP 310
DI 10.1016/S0921-5107(96)01762-X
PG 7
WC Materials Science, Multidisciplinary; Physics, Condensed Matter
SC Materials Science; Physics
GA XD443
UT WOS:A1997XD44300068
ER

PT J
AU Lovenich, R
   Victor, K
   Bartels, G
   Stahl, A
   Muller, A
   HaringBolivar, P
   Dekorsy, T
   Kurz, H
AF Lovenich, R
   Victor, K
   Bartels, G
   Stahl, A
   Muller, A
   HaringBolivar, P
   Dekorsy, T
   Kurz, H
TI The resonant interband contribution to the TEOS signal
SO SOLID STATE COMMUNICATIONS
LA English
DT Article
DE quantum wells; dielectric response; electron-electron interactions;
   nonlinear optics
ID SEMICONDUCTOR; OSCILLATIONS
AB A strong interband contribution to the signal obtained by resonant transmittance electro-optical sampling (TEOS) is revealed by a theoretical analysis. The theory is based on the semiconductor Bloch equations. It leads to chi((3)) contribution to the signal arising from the resonant excitation of excitonic transitions. For the case of an asymmetric GaAs/Al-x Ga1-xAs double quantum well, this interband contribution is shown to be dominant in comparison to the well known electrooptic effect monitoring the intraband dynamics. This finding is confirmed by experimental results. Excitation conditions suitable to separate the different contributions to the signal are suggested from the theoretical results. Copyright (C) 1996 Elsevier Science Ltd
C1 RHEIN WESTFAL TH AACHEN,INST HALBLEITERTECH 2,D-52056 AACHEN,GERMANY.
RP Lovenich, R (reprint author), RHEIN WESTFAL TH AACHEN,INST THEORET PHYS B,SOMMERFELDSTR,D-52056 AACHEN,GERMANY.
RI Dekorsy, Thomas/A-6152-2008
OI Dekorsy, Thomas/0000-0003-2257-2854
NR 17
TC 6
Z9 6
PU PERGAMON-ELSEVIER SCIENCE LTD
PI OXFORD
PA THE BOULEVARD, LANGFORD LANE, KIDLINGTON, OXFORD, ENGLAND OX5 1GB
SN 0038-1098
J9 SOLID STATE COMMUN
JI Solid State Commun.
PD JAN
PY 1997
VL 101
IS 3
BP 167
EP 171
DI 10.1016/S0038-1098(96)00562-5
PG 5
WC Physics, Condensed Matter
SC Physics
GA VY066
UT WOS:A1997VY06600007
ER

PT J
AU Nolte, DD
   Lahiri, I
   Aguilar, M
AF Nolte, DD
   Lahiri, I
   Aguilar, M
TI Photorefractive Stark-geometry quantum wells: Diffraction nonlinearities
   and displacement currents
SO OPTICS COMMUNICATIONS
LA English
DT Article
ID SPATIAL LIGHT MODULATORS; READOUT OPTICAL MODULATOR; PROCESSING DEVICE;
   PROM
AB An equivalent electronic circuit is formulated to illustrate the importance of displacement currents and diffraction nonlinearities in the time-evolution of diffracted signals from Stark-geometry photorefractive quantum wells. Quadratic electro-optic effects and quadratic diffraction efficiencies mix the spatial and temporal harmonics of space-charge electric fields generated during dynamic holography. The electro-optic and diffraction nonlinearities invalidate superposition, but small-signal analysis remains useful. Lateral transport that limits device spatial resolution can be included in an equivalent circuit with lateral, circuit elements and transverse electric fields.
C1 UNIV AUTONOMA MADRID,DEPT FIS MAT,MADRID,SPAIN.
RP Nolte, DD (reprint author), PURDUE UNIV,DEPT PHYS,W LAFAYETTE,IN 47907, USA.
NR 27
TC 9
Z9 9
PU ELSEVIER SCIENCE BV
PI AMSTERDAM
PA PO BOX 211, 1000 AE AMSTERDAM, NETHERLANDS
SN 0030-4018
J9 OPT COMMUN
JI Opt. Commun.
PD OCT 15
PY 1996
VL 131
IS 1-3
BP 119
EP 132
DI 10.1016/0030-4018(96)00287-8
PG 14
WC Optics
SC Optics
GA VH675
UT WOS:A1996VH67500021
ER

PT J
AU Accardi, L
   Lu, YG
AF Accardi, L
   Lu, YG
TI The Wigner semi-circle law in quantum electro dynamics
SO COMMUNICATIONS IN MATHEMATICAL PHYSICS
LA English
DT Article
AB In the present paper, the basic ideas of the stochastic limit of quantum theory are applied to quantum electro-dynamics. This naturally leads to the study of a new type of quantum stochastic calculus on a Hilbert module. Our main result is that in the weak coupling limit of a system composed of a free particle (electron, atom,...) interacting, via the minimal coupling, with the quantum electromagnetic field, a new type of quantum noise arises, living on a Hilbert module rather than a Hilbert space. Moreover we prove that the vacuum distribution of the limiting field operator is not Gaussian, as usual, but a nonlinear deformation of the Wigner semi-circle law. A third new object arising from the present theory, is the so-called interacting Fock space. A kind of Fock space in which the n quanta, in the n-particle space, are not independent, but interact. The origin of all these new features is that we do not introduce the dipole approximation, but we keep the exponential response term, coupling the electron to the quantum electromagnetic field. This produces a nonlinear interaction among all the modes of the limit master field (quantum noise) whose explicit expression, that we find, can be considered as a nonlinear generalization of the Fermi golden yule.
C1 NAGOYA UNIV,GRAD SCH POLYMATH,NAGOYA,AICHI,JAPAN.
RP Accardi, L (reprint author), UNIV ROMA TOR VERGATA,CTR V VOLTERRA,VIA ORAZIO RAIMONDO,I-00173 ROME,ITALY.
NR 21
TC 27
Z9 27
PU SPRINGER VERLAG
PI NEW YORK
PA 175 FIFTH AVE, NEW YORK, NY 10010
SN 0010-3616
J9 COMMUN MATH PHYS
JI Commun. Math. Phys.
PD OCT
PY 1996
VL 180
IS 3
BP 605
EP 632
DI 10.1007/BF02099625
PG 28
WC Physics, Mathematical
SC Physics
GA VH568
UT WOS:A1996VH56800003
ER

PT J
AU Geva, E
   Kosloff, R
AF Geva, E
   Kosloff, R
TI The quantum heat engine and heat pump: An irreversible thermodynamic
   analysis of the three-level amplifier
SO JOURNAL OF CHEMICAL PHYSICS
LA English
DT Article
ID FREE-INDUCTION DECAY; OPTICAL BLOCH EQUATIONS; FINITE-TIME;
   STOCHASTIC-THEORY; OPEN SYSTEM; SOLIDS; POWER; MODEL; PERTURBATIONS;
   TRANSIENTS
AB The manifestations of the three laws of thermodynamics are explored in a model of an irreversible quantum heat engine. The engine is composed of a three-level system simultaneously coupled to hot and cold heat baths, and driven by an oscillating external field. General quantum heat baths are considered, which are weakly coupled to the three-level system. The work reservoir is modeled by a classical electro-magnetic field of arbitrary intensity, which is driving the three-level system. The first law of thermodynamics is related to the rate of change of energy obtained from the quantum master equation in the Heisenberg picture. The fluxes of the thermodynamic heat and work are then directly related to the expectation values of quantum observables. An analysis of the standard quantum master equation for the amplifier, first introduced by Lamb, is shown to be thermodynamically inconsistent when strong driving fields are used. A generalized master equation is rigorously derived, starting from the underlying quantum dynamics, which includes relaxation terms that explicitly depend upon the field. For weak fields the generalized master equation reduces to the standard equation. In very intense fields the amplifier splits into two heat engines. One engine accelerates as the field intensifies, while the other slows down and eventually switches direction to become a heat pump. The relative weight of the slower engine increases with the field intensity, leading to a maximum in power as a function of the field intensity. The amplifier is shown to go through four ''phases'' as the driving field is intensified, throughout all of which the second law of thermodynamics is generally satisfied. One phase corresponds to a ''refrigeration window'' which allows for the extraction of heat out of a cold bath of temperatures down to the absolute zero. This window disappears at absolute zero, which is conjectured to be a dynamical manifestation of the third law of thermodynamics. (C) 1996 American Institute of Physics.
C1 HEBREW UNIV JERUSALEM,DEPT PHYS CHEM,IL-91904 JERUSALEM,ISRAEL.
   HEBREW UNIV JERUSALEM,FRITZ HABER RES CTR,IL-91904 JERUSALEM,ISRAEL.
RI Kosloff, Ronnie/D-2388-2013
OI Kosloff, Ronnie/0000-0001-6201-2523
NR 57
TC 72
Z9 75
PU AMER INST PHYSICS
PI WOODBURY
PA CIRCULATION FULFILLMENT DIV, 500 SUNNYSIDE BLVD, WOODBURY, NY 11797-2999
SN 0021-9606
J9 J CHEM PHYS
JI J. Chem. Phys.
PD MAY 15
PY 1996
VL 104
IS 19
BP 7681
EP 7699
DI 10.1063/1.471453
PG 19
WC Physics, Atomic, Molecular & Chemical
SC Physics
GA UK935
UT WOS:A1996UK93500032
ER

PT J
AU Leisching, P
   Dekorsy, T
   Bakker, HJ
   Roskos, HG
   Kurz, H
   Kohler, K
AF Leisching, P
   Dekorsy, T
   Bakker, HJ
   Roskos, HG
   Kurz, H
   Kohler, K
TI Dephasing and selection rules of interband and intraband polarizations
   in superlattices
SO JOURNAL OF THE OPTICAL SOCIETY OF AMERICA B-OPTICAL PHYSICS
LA English
DT Article
ID SUBMILLIMETER-WAVE EMISSION; SEMICONDUCTOR SUPERLATTICE; BLOCH
   OSCILLATIONS; QUANTUM-WELLS; DEPENDENCE; BEATS
AB We study the coherent dynamics of interband and intraband polarizations of Bloch oscillations in a GaAs/Al0.7Ga0.3As semiconductor superlattice. Time-resolved measurements of both polarizations are simultaneously performed by combination of four-wave mixing and an electro-optic detection scheme in one experimental setup. This combination allows us to gain a much more comprehensive picture of the dynamics of a multilevel system. Distinctive differences in the oscillation frequencies and the dephasing of both polarizations are found. They arise from the fact that excitonic quantum beats are observed in four-wave mixing, whereas a quantum interference of electrons in continuum states is detected in the electro-optic signal. As a consequence, the polarizations are governed by different selection rules that explain the pronounced differences in the oscillation frequencies found for specific experimental conditions. (C) 1996 Optical Society of America.
C1 RHEIN WESTFAL TH AACHEN,INST HALBLEITERTECH 2,D-52056 AACHEN,GERMANY.
   FRAUNHOFER INST APPL SOLID STATE PHYS,D-79108 FREIBURG,GERMANY.
RI Dekorsy, Thomas/A-6152-2008
OI Dekorsy, Thomas/0000-0003-2257-2854
NR 36
TC 3
Z9 3
PU OPTICAL SOC AMER
PI WASHINGTON
PA 2010 MASSACHUSETTS AVE NW, WASHINGTON, DC 20036
SN 0740-3224
J9 J OPT SOC AM B
JI J. Opt. Soc. Am. B-Opt. Phys.
PD MAY
PY 1996
VL 13
IS 5
BP 1009
EP 1015
DI 10.1364/JOSAB.13.001009
PG 7
WC Optics
SC Optics
GA UJ960
UT WOS:A1996UJ96000031
ER

PT J
AU Mokler, PH
AF Mokler, PH
TI Qed in highly-charged, high Z ions - Experiments at the storage ring ESR
SO ACTA PHYSICA POLONICA B
LA English
DT Article; Proceedings Paper
CT XXIV Mazurian Lakes School of Physics Meeting
CY AUG 23-SEP 02, 1995
CL PIASKI, POLAND
SP Mazurian Lakes Sch Phys
ID LAMB SHIFT; HYDROGENLIKE; URANIUM
AB A survey on the fundamental structure aspects of very heavy few-electron ions, in particular H-like systems, is presented. Special emphasis is given to contributions from quantum-electro-dynamics at strong central potentials. The technical possibilities to produce highly-charged heavy ions are reviewed and the ground-state Lamb-shift experiments performed at the heavy ion storage ring ESR are summarized. A short outlook on further developments in this field is added.
RP Mokler, PH (reprint author), GSI DARMSTADT,W-6100 DARMSTADT,GERMANY.
NR 23
TC 0
Z9 0
PU POLISH ACAD SCIENCES INST PHYSICS
PI WARSAW
PA AL LOTNIKOW 32-46, 02-668 WARSAW, POLAND
SN 0587-4254
J9 ACTA PHYS POL B
JI Acta Phys. Pol. B
PD JAN-FEB
PY 1996
VL 27
IS 1-2
BP 343
EP 355
PG 13
WC Physics, Multidisciplinary
SC Physics
GA UA913
UT WOS:A1996UA91300035
ER

PT J
AU Schultz, J
   Malzer, S
   Kneissl, M
   Pfeiffer, U
   Kiesel, P
   Smith, JS
   Dohler, GH
AF Schultz, J
   Malzer, S
   Kneissl, M
   Pfeiffer, U
   Kiesel, P
   Smith, JS
   Dohler, GH
TI Many body effects and charge carrier kinetics studied by electro-optical
   experiments in type-I hetero n-i-p-i structures with selective contacts
SO SOLID-STATE ELECTRONICS
LA English
DT Article; Proceedings Paper
CT 7th International Conference on Modulated Semiconductor Structures
   (MSS-7)
CY JUL 10-14, 1995
CL MADRID, SPAIN
SP Univ Autonoma Madrid, Comision Interminist Cienciaa & Tecnol, Minist Educ & Ciencia, Consejo Super Investigac Cient, Comunidad Autonoma Madrid, Univ Politecn Madrid, European Community, IUPAP, ATT Microelectron Espana, IBM, Espana, Instrumat Espanola S A
ID SEMICONDUCTOR QUANTUM-WELLS; BAND-GAP RENORMALIZATION; EXCITONIC
   ABSORPTION
AB We report on a comparative study of the electro-optical properties of a tunable two-dimensional electron plasma by transmission, photocurrent (PC), and photoluminescence (PL) measurements. The sheet electron density n((2)) in the pseudomorphic strained InGaAs quantum wells of the investigated type-I hetero n-i-p-i structure can be tuned between zero and more than 5 . 10(12) cm(-2) by applying a voltage U-pn between the selective and ohmic n- and p-contacts. A direct relation between n((2)) and U-pn can be determined by capacitance measurements. Many particle effects (bleaching of the exciton, shift of the absorption edge due to bandfilling, renormalization of the bandgap) have been studied as a function of the sheet electron density n((2)) in the quantum wells. The carrier dynamics in the type-I hetero n-i-p-i structure was investigated by a detailed comparison of absorption, PL and PC measurements as a function of the applied voltage U-pn. A photogenerated hole in the quantum well can either recombine in the quantum well or escape into the p-layers by tunnelling or thermally assisted hopping. The first process is monitored by FL, while the escape process, which varies strongly with the U-pn bias dependent potential barrier height and width, contributes to the PC. Both recombination paths are compared with the e-h generation rate determined by the absorption coefficient, which is extracted from transmission experiments.
C1 UNIV CALIF BERKELEY,ELECTR RES LAB,BERKELEY,CA.
RP Schultz, J (reprint author), UNIV ERLANGEN NURNBERG,INST TECH PHYS,W-8520 ERLANGEN,GERMANY.
RI Malzer, Stefan/B-3704-2013
NR 17
TC 1
Z9 1
PU PERGAMON-ELSEVIER SCIENCE LTD
PI OXFORD
PA THE BOULEVARD, LANGFORD LANE, KIDLINGTON, OXFORD, ENGLAND OX5 1GB
SN 0038-1101
J9 SOLID STATE ELECTRON
JI Solid-State Electron.
PY 1996
VL 40
IS 1-8
SI SI
BP 683
EP 686
DI 10.1016/0038-1101(95)00386-X
PG 4
WC Engineering, Electrical & Electronic; Physics, Applied; Physics,
   Condensed Matter
SC Engineering; Physics
GA UN207
UT WOS:A1996UN20700140
ER

PT J
AU BEWTRA, N
   SUDA, DA
   TAN, GL
   CHATENOUD, F
   XU, JM
AF BEWTRA, N
   SUDA, DA
   TAN, GL
   CHATENOUD, F
   XU, JM
TI MODELING OF QUANTUM-WELL LASERS WITH ELECTRO-OPTO-THERMAL INTERACTION
SO IEEE JOURNAL OF SELECTED TOPICS IN QUANTUM ELECTRONICS
LA English
DT Article
ID HETEROSTRUCTURE LASERS; SEMICONDUCTOR-LASER; SIMULATION; DIODES;
   DYNAMICS
AB An equivalent circuit model has been developed for quantum-well (QW) lasers from the electrical and optical rate equations and thermal conduction equation, This model and its SPICE implementation allow self-consistent calculation of the electrical, optical, and thermal interactions using lumped elements, and make possible the simulation of multiple components in optoelectronic integrated circuits in the presence of these interactions, Physical effects which are strongly temperature dependent, such as gain variation, leakage current, and Auger recombination, have been incorporated, The model has been validated with measured laser characteristics.
C1 NATL RES COUNCIL CANADA,INST MICROSTRUCT SCI,OTTAWA,ON K1A 0R6,CANADA.
RP BEWTRA, N (reprint author), UNIV TORONTO,DEPT ELECT ENGN,TORONTO,ON M5S 1A4,CANADA.
NR 20
TC 29
Z9 32
PU IEEE-INST ELECTRICAL ELECTRONICS ENGINEERS INC
PI NEW YORK
PA 345 E 47TH ST, NEW YORK, NY 10017-2394
SN 1077-260X
J9 IEEE J SEL TOP QUANT
JI IEEE J. Sel. Top. Quantum Electron.
PD JUN
PY 1995
VL 1
IS 2
BP 331
EP 340
DI 10.1109/2944.401212
PG 10
WC Engineering, Electrical & Electronic; Optics; Physics, Applied
SC Engineering; Optics; Physics
GA RW848
UT WOS:A1995RW84800027
ER

PT J
AU CURRIE, M
   WANG, CC
   JACOBSPERKINS, D
   SOBOLEWSKI, R
   HSIANG, TY
AF CURRIE, M
   WANG, CC
   JACOBSPERKINS, D
   SOBOLEWSKI, R
   HSIANG, TY
TI AN OPTOELECTRONIC TESTING SYSTEM OF RAPID, SINGLE-FLUX QUANTUM CIRCUITS
SO IEEE TRANSACTIONS ON APPLIED SUPERCONDUCTIVITY
LA English
DT Article; Proceedings Paper
CT 1994 Applied Superconductivity Conference
CY OCT 16-21, 1994
CL BOSTON, MA
SP MIT, Plasma Fus Ctr, Dept Elect Engn & Comp Sci, US DOE, Off Fus Energy, High Energy Phys, Adv Res Projects Agcy, Natl Inst Stand & Technol, USN, Naval Res Lab, USN, Off Naval Res, Quantum Magnet, IGC Adv Superconductors, Stone & Webster Engn Corp, Technova, Martin Marietta Astronaut, Walker Sci Inc, Westinghouse Sci & Technol Ctr, Babcock & Wilcox, Bechtel Corp, Cosine, Inc, Synchrony
ID DYNAMICS; JUNCTION
AB We have generated picosecond voltage pulses on a superconducting microstrip line by using a metal-semiconductor-metal photodiode as an optoelectronic switch. These pulses are fed into a two-Josephson-junction pulse shaper to generate single-flux quantum (SFQ) pulses. Using a reflective electro-optic sampling system, SFQ pulses are directly observed for the first time. This important demonstration of nonintrusively detecting electrical signals from superconducting microstrip lines at the level of rapid, single-flux quantum (RSFQ) circuits opens up a new way to test such circuits, on issues such as design verification, jitter, and failure-mode testing. Further, me propose a variable-rate optoelectronic clock for testing the functional speed of RSFQ logic circuits, with an adjustable clock rate up to 38 Gb/s.
C1 UNIV ROCHESTER,DEPT ELECT ENGN,ROCHESTER,NY 14623.
RP CURRIE, M (reprint author), UNIV ROCHESTER,LASER ENERGET LAB,250 E RIVER RD,ROCHESTER,NY 14623, USA.
RI Sobolewski, Roman/A-1979-2013
NR 9
TC 8
Z9 8
PU IEEE-INST ELECTRICAL ELECTRONICS ENGINEERS INC
PI NEW YORK
PA 345 E 47TH ST, NEW YORK, NY 10017-2394
SN 1051-8223
J9 IEEE T APPL SUPERCON
JI IEEE Trans. Appl. Supercond.
PD JUN
PY 1995
VL 5
IS 2
BP 2849
EP 2852
DI 10.1109/77.403185
PN 3
PG 4
WC Engineering, Electrical & Electronic; Physics, Applied
SC Engineering; Physics
GA RP640
UT WOS:A1995RP64000193
ER

PT J
AU HUGGETT, N
   WEINGARD, R
AF HUGGETT, N
   WEINGARD, R
TI THE RENORMALIZATION-GROUP AND EFFECTIVE-FIELD THEORIES
SO SYNTHESE
LA English
DT Article
ID RENORMALIZATION
AB Much apprehension has been expressed by philosophers about the method of renormalisation in quantum field theory, as it apparently requires illegitimate procedure of infinite cancellation.  This has lead to various speculations, in particular in Teller (1989).  We examine Teller's discussion of perturbative renormalisation of quantum fields, and show why it is inadequate.  To really approach the matter one needs to understand the ideas and results of the 'renormalisation group', so we give a simple but comprehensive account of this topic.  With this in hand, we explain how renormalisation can and should be understood.  One thing that is revealed is that apparently very successful theories such as quantum electro-dynamics cannot be universally true; resolving the tension between success and falsity leads to a picture in which any theory may be viewed as irreducibly phenomenological.  We explain how, and argue that the support for this view is tenuous at best.
RP HUGGETT, N (reprint author), RUTGERS STATE UNIV,DEPT PHILOSOPHY,NEW BRUNSWICK,NJ 08903, USA.
NR 19
TC 15
Z9 15
PU KLUWER ACADEMIC PUBL
PI DORDRECHT
PA SPUIBOULEVARD 50, PO BOX 17, 3300 AA DORDRECHT, NETHERLANDS
SN 0039-7857
J9 SYNTHESE
JI Synthese
PD JAN
PY 1995
VL 102
IS 1
BP 171
EP 194
DI 10.1007/BF01063904
PG 24
WC History & Philosophy Of Science; Philosophy
SC History & Philosophy of Science; Philosophy
GA QQ592
UT WOS:A1995QQ59200006
ER

PT J
AU RITCHIE, B
   BOWDEN, CM
AF RITCHIE, B
   BOWDEN, CM
TI QUANTUM-CLASSICAL ELECTRODYNAMIC FIELD CORRESPONDENCE IN QUANTUM OPTICS
SO JOURNAL OF MODERN OPTICS
LA English
DT Article
ID RADIATION REACTION
AB It is shown that causality is not violated in the classical electro-dynamic description of radiation reaction provided a physically appropriate form of the classical field is used.  As a consequence the classical and quantum electrodynamic theories of a bound electron have a similar mathematical structure.
C1 USA,MISSILE COMMAND,CTR RES DEV & ENGN,RES DIRECTORATE,REDSTONE ARSENAL,AL 35898.
RP RITCHIE, B (reprint author), LAWRENCE LIVERMORE NATL LAB,POB 808,LIVERMORE,CA 94550, USA.
NR 11
TC 1
Z9 1
PU TAYLOR & FRANCIS LTD
PI LONDON
PA ONE GUNDPOWDER SQUARE, LONDON, ENGLAND EC4A 3DE
SN 0950-0340
J9 J MOD OPTIC
JI J. Mod. Opt.
PD SEP
PY 1994
VL 41
IS 9
BP 1739
EP 1745
DI 10.1080/09500349414551691
PG 7
WC Optics
SC Optics
GA PM105
UT WOS:A1994PM10500005
ER

PT J
AU WENTINK, R
   CARBONE, J
AF WENTINK, R
   CARBONE, J
TI CHARGE INJECTION DEVICE (CID) TECHNOLOGY - A SOLUTION FOR PHOTON AND
   PARTICLE IMAGING APPLICATIONS
SO NUCLEAR INSTRUMENTS & METHODS IN PHYSICS RESEARCH SECTION A-ACCELERATORS
   SPECTROMETERS DETECTORS AND ASSOCIATED EQUIPMENT
LA English
DT Article; Proceedings Paper
CT 8th National Conference on Synchrotron Radiation Instrumentation
CY AUG 23-26, 1993
CL GAITHERSBURG, MD
HO NIST
AB Charge Injection Device (CID) imagers provide key electro-optical performance features and versatile readout capabilities for spatial and radiometric measurements of photon and particle radiation.
   CIDs have many of the performance features required for machine vision and scientific applications including good resolution, broad spectral response, resistance to blooming and asynchronous operation for feature detection and measurement. Single pixel imaging devices and two-dimensional arrays possess exceptionally large pixel charge capacities and wide dynamic range that provide quantum (shot-noise) limited operation. Commercial devices have demonstrated the robustness and capability to operate in hostile (including ionizing radiation) environments.
   Recently-developed CID imagers and camera systems have incorporated new on-chip architectures and process technology that provide low-noise performance and permit exploitation of additional features including random-pixel addressability, true non-destructive pixel readout (NDRO), and two-dimensional windowing (subarray readout).  These CID features allow scientists to monitor and adapt application exposure in real time, reduce noise, and read out small pixel subarrays at fast rates. CID imagers possess structural characteristics and improved radiation tolerance  (approximately 10(6) gamma) which allow these devices to operate in harsh radioactive environments and image different forms of radiation including X-rays, electron beams and nuclear radiation.
RP WENTINK, R (reprint author), CID TECHNOL INC,LIVERPOOL,NY, USA.
NR 22
TC 1
Z9 1
PU ELSEVIER SCIENCE BV
PI AMSTERDAM
PA PO BOX 211, 1000 AE AMSTERDAM, NETHERLANDS
SN 0168-9002
J9 NUCL INSTRUM METH A
JI Nucl. Instrum. Methods Phys. Res. Sect. A-Accel. Spectrom. Dect. Assoc.
   Equip.
PD AUG 11
PY 1994
VL 347
IS 1-3
BP 522
EP 528
DI 10.1016/0168-9002(94)91941-0
PG 7
WC Instruments & Instrumentation; Nuclear Science & Technology; Physics,
   Particles & Fields; Spectroscopy
SC Instruments & Instrumentation; Nuclear Science & Technology; Physics;
   Spectroscopy
GA PD429
UT WOS:A1994PD42900098
ER

PT J
AU KWOLEK, KM
   MELLOCH, MR
   NOLTE, DD
AF KWOLEK, KM
   MELLOCH, MR
   NOLTE, DD
TI DYNAMIC HOLOGRAPHY IN A REFLECTION-TRANSMISSION PHOTOREFRACTIVE
   QUANTUM-WELL ASYMMETRIC FABRY-PEROT
SO APPLIED PHYSICS LETTERS
LA English
DT Article
ID HIGH-CONTRAST; MODULATORS; GAAS; RATIO; FILMS
AB A multiple-quantum-well film bonded to glass has high transmittance while performing simultaneously as a reflection asymmetric Fabry-Perot electro-optic modulator. When the multiple-quantum-well structure is made semi-insulating through proton implantation, the device becomes photorefractive and sensitive to dynamic space-charge grating formation. We demonstrate a photorefractive Al0.1Ga0.9As/GaAs multiple-quantum-well asymmetric Fabry-Perot device that has diffraction orders in both transmission and reflection. The reflection diffraction efficiency is enhanced by a favorable front/back reflectivity ratio for the incident glass-first interface geometry. We obtain output diffraction efficiencies of 1.3% in reflection and 0.7% in transmission, corresponding to input diffraction efficiencies of 0.15% in reflection and 0.22% in transmission.
C1 PURDUE UNIV,SCH ELECT ENGN,W LAFAYETTE,IN 47907.
RP KWOLEK, KM (reprint author), PURDUE UNIV,DEPT PHYS,W LAFAYETTE,IN 47907, USA.
NR 14
TC 11
Z9 11
PU AMER INST PHYSICS
PI WOODBURY
PA CIRCULATION FULFILLMENT DIV, 500 SUNNYSIDE BLVD, WOODBURY, NY 11797-2999
SN 0003-6951
J9 APPL PHYS LETT
JI Appl. Phys. Lett.
PD JUL 25
PY 1994
VL 65
IS 4
BP 385
EP 387
DI 10.1063/1.112336
PG 3
WC Physics, Applied
SC Physics
GA NY414
UT WOS:A1994NY41400002
ER

PT J
AU JOHNSTON, AR
   LIU, DTH
   FOROUHAR, S
   LUTES, GF
   MASERJIAN, J
   FOSSUM, ER
AF JOHNSTON, AR
   LIU, DTH
   FOROUHAR, S
   LUTES, GF
   MASERJIAN, J
   FOSSUM, ER
TI OPTICAL LINKS FOR CRYOGENIC FOCAL-PLANE ARRAY READOUT
SO OPTICAL ENGINEERING
LA English
DT Article
DE CRYOGENIC FOCAL PLANE ARRAY; OPTICAL FIBER LINK; MULTIPLE-QUANTUM-WELL
   WAVE-GUIDE MODULATOR
ID MODULATOR; POLYMERS
AB An optical link can provide an interface channel for a focal plane array that is immune to electro-magnetic interference (EMI) and can lower the heat load on the dewar. Our approach involves the use of fiber optics and an on-focal-plane optical modulator to provide an interface to the focal plane array (FPA). The FPA drives the modulator with an electrical signal. We evaluated specially fabricated AlGaAs/GaAs multiple-quantum-well (MQW) optical modulators, operating near 840 nm, for analog modulation, and we have used the results to calculate the performance of an optical interface link using experimentally determined device parameters. Link noise and dynamic range for an analog link were estimated from a separate experiment using pigtailed fiber components. The performance of the MQW modulator system is compared to alternative strategies. Significant improvement in performance in comparison to conventional electronic interfaces appears to be possible.
RP JOHNSTON, AR (reprint author), JET PROP LAB,4800 OAK GROVE DR,PASADENA,CA 91109, USA.
NR 20
TC 3
Z9 3
PU SOC PHOTO-OPT INSTRUM ENG
PI BELLINGHAM
PA PO BOX 10, BELLINGHAM, WA 98227-0010
SN 0091-3286
J9 OPT ENG
JI Opt. Eng.
PD JUN
PY 1994
VL 33
IS 6
BP 2013
EP 2019
DI 10.1117/12.169726
PG 7
WC Optics
SC Optics
GA NR248
UT WOS:A1994NR24800043
ER

PT J
AU NOLTE, DD
AF NOLTE, DD
TI DYNAMIC HOLOGRAPHIC PHASE GRATINGS IN MULTIPLE-QUANTUM-WELL ASYMMETRIC
   FABRY-PEROT REFLECTION MODULATORS
SO OPTICS LETTERS
LA English
DT Article
ID HIGH CONTRAST; ELECTROABSORPTION MODULATORS; LIFT-OFF; RATIO; FILMS
AB Dynamic holographic pi-phase gratings can be written in a multiple-quantum-well asymmetric Fabry-Perot reflection modulator by spatial modulation of the quantum-confined exciton absorption. Operating near the Fabry-Perot resonance, the phase grating quenches the zero-order reflection and enhances the first-order diffraction efficiency. The diffraction efficiency of these structures as diffractive optics elements is not sensitive to the contrast ratio, which cases the constraints for device fabrication. Numerical simulations for multiple-quantum-well structures are presented that fully include refractive-index changes in response to a spatial modulation of the exciton absorption, which can be caused by any of several techniques, including free-carrier gratings, absorption bleaching, electro-optic effects, and photorefractive effects.
RP NOLTE, DD (reprint author), PURDUE UNIV,DEPT PHYS,W LAFAYETTE,IN 47907, USA.
NR 19
TC 4
Z9 4
PU OPTICAL SOC AMER
PI WASHINGTON
PA 2010 MASSACHUSETTS AVE NW, WASHINGTON, DC 20036
SN 0146-9592
J9 OPT LETT
JI Opt. Lett.
PD JUN 1
PY 1994
VL 19
IS 11
BP 819
EP 821
DI 10.1364/OL.19.000819
PG 3
WC Optics
SC Optics
GA NN294
UT WOS:A1994NN29400018
ER

PT J
AU CHU, SY
AF CHU, SY
TI STATISTICAL ORIGIN OF CLASSICAL MECHANICS AND QUANTUM-MECHANICS
SO PHYSICAL REVIEW LETTERS
LA English
DT Article
ID BLACK
AB The classical action for interacting strings, obtained by generalizing the time-symmetric electro-dynamics of Wheeler and Feynman, is exactly additive. The additivity of the string action suggests a connection between the area of the string world sheets and entropy. We find that the action principle of classical mechanics is the condition that the total entropy of the strings be at an extremum, and the path-integral representation of the quantum density matrix element is an approximation to the partition function of the string theory.
RP CHU, SY (reprint author), UNIV CALIF RIVERSIDE,DEPT PHYS,RIVERSIDE,CA 92521, USA.
NR 12
TC 10
Z9 10
PU AMERICAN PHYSICAL SOC
PI COLLEGE PK
PA ONE PHYSICS ELLIPSE, COLLEGE PK, MD 20740-3844 USA
[truncated: 21,307 more chars]
