# Supplementary material for: Invisible Brain: Knowledge in Research Works and Neuron Activity
Source: PLoS One. 2016 Jul 20;11(7):e0158590. doi: 10.1371/journal.pone.0158590 (PMC4954711; doi:10.1371/journal.pone.0158590)
Supplement: S3 File — (ZIP) [file pone.0158590.s003.zip › Typhus.txt]

FN Thomson Reuters Web of Science™
VR 1.0
PT J
AU Bhardwaj, B
   Panda, P
   Revannasiddaiah, S
   Bhardwaj, H
AF Bhardwaj, B.
   Panda, P.
   Revannasiddaiah, S.
   Bhardwaj, H.
TI Abducens Nerve Palsy in a Patient with Scrub Typhus: A Case Report
SO TROPICAL BIOMEDICINE
LA English
DT Article
AB Abducens nerve palsy is a known but rare complication of a few bacterial and viral infections like Mycoplasma pneumonia, cytomegalovirus, Epstein-Barr virus, Hanta virus, herpes zoster, and measles. Abducens nerve palsy due to scrub typhus is extremely rare and so far only one case has been reported in the literature. Scrub typhus is a febrile illness caused by rickettsia, Orientia tsutsugamushi, a gram negative intracellular obligate parasite which is endemic in Asia. This disease can present with wide range of clinical manifestations with involvement of any organ system, alone or in combination. Central nervous system involvement is very common and includes meningism, altered sensorium to focal neurological deficits. We present a rare manifestation of Scrub typhus in the form of sixth cranial nerve involvement which responded to the treatment with doxycycline.
C1 [Bhardwaj, B.] Indira Gandhi Med Coll, Dept Pulm Med & TB, Shimla 171001, Himachal Prades, India.
   [Panda, P.] Indira Gandhi Med Coll, Dept Cardiol, Shimla 171001, Himachal Prades, India.
   [Revannasiddaiah, S.] Hlth Care Global Bangalore Inst Oncol, Dept Radiat Oncol, Bengaluru, Karnataka, India.
   [Bhardwaj, H.] Univ Oklahoma, Hlth Sci Ctr, Oklahoma City, OK USA.
RP Bhardwaj, B (reprint author), Indira Gandhi Med Coll, Dept Pulm Med & TB, Shimla 171001, Himachal Prades, India.
EM bhaskar_bhardwaj@hotmail.com
NR 11
TC 0
Z9 0
PU MALAYSIAN SOC PARASITOLOGY TROPICAL MEDICINE
PI KUALA LUMPUR
PA C/O INST MEDICAL REEARCH, JALAN PAHANG, KUALA LUMPUR, 50588, MALAYSIA
SN 0127-5720
J9 TROP BIOMED
JI Trop. Biomed.
PD DEC
PY 2013
VL 30
IS 4
BP 706
EP 709
PG 4
WC Parasitology; Tropical Medicine
SC Parasitology; Tropical Medicine
GA AE8WD
UT WOS:000334282800019
ER

PT J
AU Zhang, WY
   Wang, LY
   Ding, F
   Hu, WB
   Magalhaes, RJS
   Sun, HL
   Liu, YX
   Liu, QY
   Huang, LY
   Clements, ACA
   Li, SL
   Li, CY
AF Zhang, Wen-Yi
   Wang, Li-Ya
   Ding, Fan
   Hu, Wen-Biao
   Magalhaes, Ricardo J. Soares
   Sun, Hai-Long
   Liu, Yun-Xi
   Liu, Qi-Yong
   Huang, Liu-Yu
   Clements, Archie C. A.
   Li, Shen-Long
   Li, Cheng-Yi
TI Scrub Typhus in Mainland China, 2006-2012: The Need for Targeted Public
   Health Interventions
SO PLOS NEGLECTED TROPICAL DISEASES
LA English
DT Article
ID PROVINCE; AREAS
C1 [Zhang, Wen-Yi; Wang, Li-Ya; Sun, Hai-Long; Huang, Liu-Yu; Li, Shen-Long; Li, Cheng-Yi] Acad Mil Med Sci, Inst Dis Control & Prevent, Beijing, Peoples R China.
   [Ding, Fan; Liu, Qi-Yong] Chinese Ctr Dis Control & Prevent, Beijing, Peoples R China.
   [Hu, Wen-Biao; Magalhaes, Ricardo J. Soares; Clements, Archie C. A.] Univ Queensland, Sch Populat Hlth, Infect Dis Epidemiol Unit, Brisbane, Qld, Australia.
   [Liu, Yun-Xi] Chinese Peoples Liberat Army Gen Hosp, Beijing, Peoples R China.
RP Zhang, WY (reprint author), Acad Mil Med Sci, Inst Dis Control & Prevent, Beijing, Peoples R China.
EM lishenlong@sohu.com; licy_60@163.com
FU National Basic Research Program of China [2012CB955500-955504]; National
   Natural Science Foundation of China [81102169]; Special Grant for the
   Prevention and Control of Infectious Diseases [2012ZX1004801-002-007]
FX This study was funded in part by the grants from National Basic Research
   Program of China (2012CB955500-955504) and National Natural Science
   Foundation of China (81102169), Special Grant for the Prevention and
   Control of Infectious Diseases (2012ZX1004801-002-007). The funders had
   no role in study design, data collection and analysis, decision to
   publish, or preparation of the manuscript.
NR 18
TC 0
Z9 0
PU PUBLIC LIBRARY SCIENCE
PI SAN FRANCISCO
PA 1160 BATTERY STREET, STE 100, SAN FRANCISCO, CA 94111 USA
SN 1935-2735
J9 PLOS NEGLECT TROP D
JI Plos Neglect. Trop. Dis.
PD DEC
PY 2013
VL 7
IS 12
AR e2493
DI 10.1371/journal.pntd.0002493
PG 4
WC Infectious Diseases; Parasitology; Tropical Medicine
SC Infectious Diseases; Parasitology; Tropical Medicine
GA 282JU
UT WOS:000329168100019
ER

PT J
AU Kim, DM
   Chung, JH
   Yun, NR
   Kim, SW
   Lee, JY
   Han, MA
   Lee, YB
AF Kim, Dong-Min
   Chung, Jong-Hoon
   Yun, Na-Ra
   Kim, Seok Won
   Lee, Jun-Young
   Han, Mi Ah
   Lee, Yong-Bok
TI Scrub Typhus Meningitis or Meningoencephalitis
SO AMERICAN JOURNAL OF TROPICAL MEDICINE AND HYGIENE
LA English
DT Article
ID CEREBROSPINAL-FLUID; DOXYCYCLINE; PENETRATION; DIAGNOSIS
AB Orientia tsutsugamushi induces vasculitis leading to symptoms of systemic organ invasion including meningitis and meningoencephalitis. We conducted a retrospective case-control study of scrub typhus patients to investigate the clinical and laboratory features of patients with scrub typhus meningitis or meningoencephalitis, and the therapeutic outcomes, and to determine the predictor factors. Cases were 22 patients with scrub typhus meningitis or meningoencephalitis, and controls were 303 patients without meningitis or meningoencephalitis. Multivariate analysis showed that the presence of pneumonitis was associated with the occurrence of scrub typhus meningitis and meningoencephalitis (odds ratio [OR] 8.9; P < 0.001; confidence interval [CI] 2.9-27.2). Although appropriate antimicrobials such as doxycycline agents were administered at an early stage, meningitis or meningoencephalitis still occurred in some cases. Physicians should be aware that meningitis or meningoencephalitis may develop during appropriate drug therapy such as doxycycline. Close observation and great care are essential for patients with risk factors, particularly pneumonitis.
C1 [Kim, Dong-Min; Chung, Jong-Hoon; Yun, Na-Ra] Chosun Univ, Sch Med, Dept Internal Med, Kwangju 501717, South Korea.
   [Kim, Seok Won] Chosun Univ, Sch Med, Dept Neurosurg, Kwangju 501717, South Korea.
   [Lee, Jun-Young] Chosun Univ, Sch Med, Dept Orthopaed Surg, Kwangju 501717, South Korea.
   [Han, Mi Ah] Chosun Univ, Coll Med, Dept Prevent Med, Kwangju 501717, South Korea.
   [Lee, Yong-Bok] Chonnam Natl Univ, Inst Bioequivalence & Bridging Study, Coll Pharm, Kwangju, South Korea.
RP Kim, SW (reprint author), Chosun Univ, Sch Med, Dept Neurosurg, 588 Seosuk Dong, Kwangju 501717, South Korea.
EM drongkim@chosun.ac.kr; jschung@chosun.ac.kr; shine@chosun.ac.kr;
   chosunns@chosun.ac.kr; leejy88@chosun.ac.kr; mahan@chosun.ac.kr;
   leeyb@chonnam.chonnam.ac.kr
FU Chosun University
FX This study was supported by research funds from Chosun University, 2010.
NR 22
TC 0
Z9 0
PU AMER SOC TROP MED & HYGIENE
PI MCLEAN
PA 8000 WESTPARK DR, STE 130, MCLEAN, VA 22101 USA
SN 0002-9637
EI 1476-1645
J9 AM J TROP MED HYG
JI Am. J. Trop. Med. Hyg.
PD DEC
PY 2013
VL 89
IS 6
BP 1206
EP 1211
DI 10.4269/ajtmh.13-0224
PG 6
WC Public, Environmental & Occupational Health; Tropical Medicine
SC Public, Environmental & Occupational Health; Tropical Medicine
GA 276CQ
UT WOS:000328726100025
ER

PT J
AU Anstead, CA
   Chilton, NB
AF Anstead, Clare A.
   Chilton, Neil B.
TI A Novel Rickettsia Species Detected in Vole Ticks (Ixodes angustus) from
   Western Canada
SO APPLIED AND ENVIRONMENTAL MICROBIOLOGY
LA English
DT Article
ID NORTHERN DISTRIBUTIONAL LIMITS; FEVER GROUP RICKETTSIA;
   DERMACENTOR-VARIABILIS; PHYLOGENETIC ANALYSIS; GENUS RICKETTSIA; ACARI
   IXODIDAE; RIBOSOMAL DNA; UNITED-STATES; ANDERSONI; IDENTIFICATION
AB The genomic DNA of ixodid ticks from western Canada was tested by PCR for the presence of Rickettsia. No rickettsiae were detected in Ixodes sculptus, whereas 18% of the I. angustus and 42% of the Dermacentor andersoni organisms examined were PCR positive for Rickettsia. The rickettsiae from each tick species were characterized genetically using multiple genes. Rickettsiae within the D. andersoni organisms had sequences at four genes that matched those of R. peacockii. In contrast, the Rickettsia present within the larvae, nymphs, and adults of I. angustus had novel DNA sequences at four of the genes characterized compared to the sequences available from GenBank for all recognized species of Rickettsia and all other putative species within the genus. Phylogenetic analyses of the sequence data revealed that the rickettsiae in I. angustus do not belong to the spotted fever, transitional, or typhus groups of rickettsiae but are most closely related to "Candidatus Rickettsia kingi" and belong to a clade that also includes R. canadensis, "Candidatus Rickettsia tarasevichiae," and "Candidatus Rickettsia monteiroi."
C1 [Anstead, Clare A.; Chilton, Neil B.] Univ Saskatchewan, Dept Biol, Saskatoon, SK S7N 0W0, Canada.
RP Chilton, NB (reprint author), Univ Saskatchewan, Dept Biol, Saskatoon, SK S7N 0W0, Canada.
EM neil.chilton@usask.ca
FU Natural Sciences and Engineering Research Council of Canada; Canadian
   Foundation for Innovation; Margaret McKay scholarship; University of
   Saskatchewan
FX Financial support for this work was provided (to N.B.C.) from the
   Natural Sciences and Engineering Research Council of Canada and the
   Canadian Foundation for Innovation. A Margaret McKay scholarship and a
   University of Saskatchewan Graduate Scholarship provided financial
   support to C.A.A.
NR 35
TC 0
Z9 0
PU AMER SOC MICROBIOLOGY
PI WASHINGTON
PA 1752 N ST NW, WASHINGTON, DC 20036-2904 USA
SN 0099-2240
EI 1098-5336
J9 APPL ENVIRON MICROB
JI Appl. Environ. Microbiol.
PD DEC
PY 2013
VL 79
IS 24
BP 7583
EP 7589
DI 10.1128/AEM.02286-13
PG 7
WC Biotechnology & Applied Microbiology; Microbiology
SC Biotechnology & Applied Microbiology; Microbiology
GA 263NF
UT WOS:000327814600005
ER

PT J
AU Liu, YX
   Jia, N
   Xing, YB
   Suo, JJ
   Du, MM
   Jia, N
   Gao, Y
   Xie, LJ
   Liu, BW
   Ren, SW
AF Liu, Yun-Xi
   Jia, Na
   Xing, Yu-Bin
   Suo, Ji-Jiang
   Du, Ming-Mei
   Jia, Ning
   Gao, Yan
   Xie, Li-Jun
   Liu, Bo-Wei
   Ren, Shi-Wang
TI Consistency of the Key Genotypes of Orientia tsutsugamushi in Scrub
   Typhus Patients, Rodents, and Chiggers from a New Endemic Focus of
   Northern China
SO CELL BIOCHEMISTRY AND BIOPHYSICS
LA English
DT Article
DE Orientia tsutsugamushi; Genotype; Scrub typhus patient; Chigger mite;
   Rodent
ID RICKETTSIA-TSUTSUGAMUSHI; SEQUENCE; ANTIGEN; JAPAN; KAWASAKI; CLONING;
   STRAIN; GENE
AB Scrub typhus is one of the most common infectious diseases of rural south and southeastern Asia and the western Pacific. It emerged in Shandong Province in northern China from autumn to winter of 1986. Since then, the "autumn-winter type scrub typhus" has been found in many areas of northern China. However, the principle genotypes of Orientia tsutsugamushi still remain unknown. This study was undertaken to identify the genotypes of O. tsutsugamushi obtained from scrub typhus patients, chigger mites and rodents from the focal point of the problem in Shandong Province. Forty-four isolates from patients, rodents, and chiggers, 47 blood clots from patients during the acute phase, 10 eschars from patients during the convalescence phase and 16 pools of larval chiggers were tested for the scrub typhus antigen 56-kD protein (Sta56) gene by nested PCR methodology and additional sequence analysis including DNA sequence alignment and phylogenetic analysis. Based on nested PCR, ninety-five initial PCR-positive samples produced amplicons using Kawasaki strain-specific primers, while the other two (the FXS4 and LHGM2 strains) produced amplicons using Karp strain-specific primers. The partial Sta56 gene sequence analysis indicated that the sequence homologies of 3 selected isolates (the B16, FXS2, and XDM2 strains) and 7 eschars out of the 95 samples, which were nested PCR-positive using Kawasaki strain-specific primers, were 94-98 % to that of Kawasaki strain. The sequence homology of the FXS4 and LHGM2 strains to that of the Karp strain was respectively 83 and 96 %. These findings implied that the key genotypes of O. tsutsugamushi in patients, rodents, and chiggers in Shandong Province were identical and similar to Kawasaki strains.
C1 [Liu, Yun-Xi; Xing, Yu-Bin; Suo, Ji-Jiang; Du, Ming-Mei; Jia, Ning; Gao, Yan; Xie, Li-Jun; Liu, Bo-Wei; Ren, Shi-Wang] Chinese Peoples Liberat Army Gen Hosp, Inst Hosp Management, Dept Nosocomial Infect Management & Dis Control, Beijing 100853, Peoples R China.
RP Liu, YX (reprint author), Chinese Peoples Liberat Army Gen Hosp, Inst Hosp Management, Dept Nosocomial Infect Management & Dis Control, 28 Fuxing Rd, Beijing 100853, Peoples R China.
EM Yunxiliu6511@yahoo.com.cn
FU National Natural Science Foundation of China [30872155, 30972523]; China
   Special Grant for the Prevention and Control of Infectious Diseases
   [2013ZX10004 805-003, 2013ZX10004 217-002]; twelfth five year research
   foundation of Military Medical Sciences and Technology [AWS11L009,
   11BJZ01]
FX This study was supported by Grants from the National Natural Science
   Foundation of China (No. 30872155 and No. 30972523); China Special Grant
   for the Prevention and Control of Infectious Diseases (2013ZX10004
   805-003, 2013ZX10004 217-002); and the twelfth five year research
   foundation of Military Medical Sciences and Technology [the key program
   (AWS11L009) and the Special Grant for health protection (11BJZ01)].
NR 23
TC 0
Z9 0
PU HUMANA PRESS INC
PI TOTOWA
PA 999 RIVERVIEW DRIVE SUITE 208, TOTOWA, NJ 07512 USA
SN 1085-9195
EI 1559-0283
J9 CELL BIOCHEM BIOPHYS
JI Cell Biochem. Biophys.
PD DEC
PY 2013
VL 67
IS 3
BP 1461
EP 1466
DI 10.1007/s12013-013-9646-0
PG 6
WC Biochemistry & Molecular Biology; Biophysics; Cell Biology
SC Biochemistry & Molecular Biology; Biophysics; Cell Biology
GA 258JL
UT WOS:000327455400072
ER

PT J
AU Lanzotti, V
   Bonanomi, G
   Scala, F
AF Lanzotti, Virginia
   Bonanomi, Giuliano
   Scala, Felice
TI What makes Allium species effective against pathogenic microbes?
SO PHYTOCHEMISTRY REVIEWS
LA English
DT Review
DE Garlic; Onion; Thiosulfinates; Saponins; Phenolics; Antimicrobial
   activity
ID MACERATED GARLIC EXTRACT; CYTOTOXIC STEROIDAL SAPONINS; VITRO ANTIFUNGAL
   ACTIVITY; AMPELOPRASUM VAR. PORRUM; ANTIMICROBIAL ACTIVITY; FUROSTANOL
   SAPONINS; IN-VITRO; ANTIBACTERIAL ACTIVITY; DIALLYL TRISULFIDE;
   MACROSTEMON BUNGE
AB The antimicrobial activity of garlic (Allium sativum L.) has been known since ancient times. The first citation dates back to the Egyptian period of fifteenth century BC when garlic was reported to be used in folk medicine as a remedy for microbial infections. Scientific investigations on garlic started in 1858 with the work of Pasteur who first noted antibacterial properties of garlic extracts. From that date to the discovery of antibiotics, garlic has been used against amoebic dysentery and epidemic diseases such as typhus, cholera, diphtheria, and tuberculosis. But what makes garlic and Allium species effective against pathogenic microbes? The volatile allicin and other thiosulfinates, giving pungency to Allium plants, are well-studied antimicrobial agents. The thiosulfinates can decompose to form additional sulfur constituents, including diallyl, methyl allyl, and dipropyl mono-, di-, tri- e tetra-sulfides, and (E)- and (Z)-ajoene without losing antimicrobial activity. Besides these compounds, onion and garlic are characterized by polar compounds of steroidal and phenolic origin, often glycosilated, not pungent and more stable during cooking, showing also antimicrobial activity. Recently, there has been increasing scientific attention given to such compounds. Nitrogen organic compounds, like alkaloids and polypeptides, have also been isolated from these plants and have shown antimicrobial activity. In this paper, the literature about the major volatile and non-volatile organic compounds of garlic and other Allium plants has been reviewed. Particular attention is given to the compounds possessing antimicrobial activity and to the correlation between the observed activity and the chemical structure of the tested compounds.
C1 [Lanzotti, Virginia; Bonanomi, Giuliano; Scala, Felice] Univ Naples Federico II, Dipartimento Agr, I-80055 Naples, Italy.
RP Lanzotti, V (reprint author), Univ Naples Federico II, Dipartimento Agr, Via Univ 100, I-80055 Naples, Italy.
EM lanzotti@unina.it
NR 131
TC 1
Z9 1
PU SPRINGER
PI DORDRECHT
PA VAN GODEWIJCKSTRAAT 30, 3311 GZ DORDRECHT, NETHERLANDS
SN 1568-7767
EI 1572-980X
J9 PHYTOCHEM REV
JI Phytochem. Rev.
PD DEC
PY 2013
VL 12
IS 4
SI SI
BP 751
EP 772
DI 10.1007/s11101-013-9295-3
PG 22
WC Plant Sciences
SC Plant Sciences
GA 255PU
UT WOS:000327253100009
ER

PT J
AU Cho, HJ
   Choi, JH
   Sung, SM
   Jung, DS
   Choi, KD
AF Cho, H. -J.
   Choi, J. -H.
   Sung, S. -M.
   Jung, D. -S.
   Choi, K. -D.
TI Bilateral optic neuritis associated with scrub typhus
SO EUROPEAN JOURNAL OF NEUROLOGY
LA English
DT Letter
DE optic neuritis; scrub typhus
C1 [Cho, H. -J.; Sung, S. -M.; Jung, D. -S.; Choi, K. -D.] Pusan Natl Univ, Pusan Natl Univ Hosp, Coll Med, Dept Neurol, Pusan 602739, South Korea.
   [Cho, H. -J.; Sung, S. -M.; Jung, D. -S.; Choi, K. -D.] Pusan Natl Univ, Pusan Natl Univ Hosp, Coll Med, Biomed Res Inst, Pusan 602739, South Korea.
   [Choi, J. -H.] Pusan Natl Univ, Yangsan Hosp, Coll Med, Dept Neurol, Yangsan, South Korea.
RP Choi, KD (reprint author), Pusan Natl Univ, Pusan Natl Univ Hosp, Coll Med, Dept Neurol, 1-10 Ami Dong, Pusan 602739, South Korea.
EM kdchoi@medimail.co.kr
NR 5
TC 0
Z9 0
PU WILEY-BLACKWELL
PI HOBOKEN
PA 111 RIVER ST, HOBOKEN 07030-5774, NJ USA
SN 1351-5101
EI 1468-1331
J9 EUR J NEUROL
JI Eur. J. Neurol.
PD DEC
PY 2013
VL 20
IS 12
BP E129
EP E130
DI 10.1111/ene.12268
PG 2
WC Clinical Neurology; Neurosciences
SC Neurosciences & Neurology
GA 247UZ
UT WOS:000326649200001
ER

PT J
AU Lee, JH
   Lee, MJ
   Shin, DH
   Kang, SW
   Choi, KH
   Yoo, TH
AF Lee, Ju Hyun
   Lee, Mi Jung
   Shin, Dong Ho
   Kang, Shin-Wook
   Choi, Kyu Hun
   Yoo, Tae-Hyun
TI A case of Tsutsugamushi disease presenting with nephrotic syndrome
SO KOREAN JOURNAL OF INTERNAL MEDICINE
LA English
DT Article
ID SCRUB TYPHUS; NEPHROPATHY; FAILURE
AB Nephrotic syndrome associated with Tsutsugamushi disease has not been previously reported. We are describing a case of Tsutsugamuchi disease presenting with nephrotic syndrome. A 72-year-old woman presented with fever and generalized edema. Laboratory studies revealed a leukocytosis, hypoalbuminemia, and hypercholesterolemia. Her urine protein excretion was 5.4 g/day. The anti-Tsutsugamushi antibody test was strongly positive (1:2,560). A renal biopsy was performed, and pathologic findings revealed membranous glomerulonephritis. The patient's clinical symptoms improved markedly after treatment with doxycycline.
RP Yoo, TH (reprint author), Yonsei Univ, Coll Med, Dept Internal Med, Div Nephrol, 50 Yonsei Ro, Seoul 120749, South Korea.
EM YOOSY0316@yuhs.ac
NR 10
TC 0
Z9 0
PU KOREAN ASSOC INTERNAL MEDICINE
PI SEOUL
PA 101-2501 LOTTE CASTLE PRESIDENT, 109 MAPO-DAERO, MAPO-GU, SEOUL,
   121-916, SOUTH KOREA
SN 1226-3303
J9 KOREAN J INTERN MED
JI Korean J. Intern. Med.
PD NOV
PY 2013
VL 28
IS 6
BP 728
EP 731
DI 10.3904/kjim.2013.28.6.728
PG 4
WC Medicine, General & Internal
SC General & Internal Medicine
GA AA9KS
UT WOS:000331413000017
ER

PT J
AU Mediannikov, O
   Socolovschi, C
   Edouard, S
   Fenollar, F
   Mouffok, N
   Bassene, H
   Diatta, G
   Tall, A
   Niangaly, H
   Doumbo, O
   Lekana-Douki, JB
   Znazen, A
   Sarih, M
   Ratmanov, P
   Richet, H
   Ndiath, MO
   Sokhna, C
   Parola, P
   Raoult, D
AF Mediannikov, Oleg
   Socolovschi, Cristina
   Edouard, Sophie
   Fenollar, Florence
   Mouffok, Nadjet
   Bassene, Hubert
   Diatta, Georges
   Tall, Adama
   Niangaly, Hamidou
   Doumbo, Ogobara
   Lekana-Douki, Jean Bernard
   Znazen, Abir
   Sarih, M'hammed
   Ratmanov, Pavel
   Richet, Herve
   Ndiath, Mamadou O.
   Sokhna, Cheikh
   Parola, Philippe
   Raoult, Didier
TI Common Epidemiology of Rickettsia felis Infection and Malaria, Africa
SO EMERGING INFECTIOUS DISEASES
LA English
DT Article
ID RETURNED TRAVELERS; RELAPSING FEVER; SCRUB TYPHUS; SENEGAL;
   SURVEILLANCE; BACTEREMIA; FELLS; FLEAS; PCR
AB This study aimed to compare the epidemiology of Rickettsia felis infection and malaria in France, North Africa, and sub-Saharan Africa and to identify a common vector. Blood specimens from 3,122 febrile patients and from 500 nonfebrile persons were analyzed for R. felis and Plasmodium spp. We observed a significant linear trend (p<0.0001) of increasing risk for R. felis infection. The risks were lowest in France, Tunisia, and Algeria (1%), and highest in rural Senegal (15%). Co-infections with R. felis and Plasmodium spp. and occurrences of R. felis relapses or reinfections were identified. This study demonstrates a correlation between malaria and R. felis infection regarding geographic distribution, seasonality, asymptomatic infections, and a potential vector. R. felis infection should be suspected in these geographical areas where malaria is endemic. Doxycycline chemoprophylaxis against malaria in travelers to sub-Saharan Africa also protects against rickettsioses; thus, empirical treatment strategies for febrile illness for travelers and residents in sub-Saharan Africa may require reevaluation.
C1 [Mediannikov, Oleg; Socolovschi, Cristina; Edouard, Sophie; Fenollar, Florence; Ratmanov, Pavel; Richet, Herve; Parola, Philippe; Raoult, Didier] Aix Marseille Univ, Fac Med, Marseille, France.
   [Mediannikov, Oleg; Fenollar, Florence; Bassene, Hubert; Diatta, Georges; Ndiath, Mamadou O.; Sokhna, Cheikh; Raoult, Didier] Inst Rech Dev, Dakar, Senegal.
   [Mouffok, Nadjet] Ctr Hosp Univ Oran, Oran, Algeria.
   [Tall, Adama] Inst Pasteur, Dakar, Senegal.
   [Niangaly, Hamidou; Doumbo, Ogobara] Univ Sci Tech & Technol, Bamako, Mali.
   [Lekana-Douki, Jean Bernard] Ctr Int Rech Med Franceville, Unite Parasitol Med, Franceville, Gabon.
   [Lekana-Douki, Jean Bernard] Univ Sci Sante Libreville, Libreville, Gabon.
   [Znazen, Abir] Habib Bourguiba Univ Hosp, Sfax, Tunisia.
   [Sarih, M'hammed] Inst Pasteur Maroc, Casablanca, Morocco.
   [Ratmanov, Pavel] Far Eastern State Med Univ, Khabarovsk, Russia.
RP Raoult, D (reprint author), Univ Aix Marseille, URMITE, UMR CNRS 7278, IRD 198,INSERM 1095,Fac Med, 27 Bd Jean Moulin, F-13385 Marseille 5, France.
EM didier.raoult@gmail.com
FU Agence National de Recherche; Foundation Mediterranee Infection;
   Fondation Merieux; University of Paris, Paris, France
FX This study was funded by the Agence National de Recherche grant 2010
   (MALEMAF), Foundation Mediterranee Infection, Fondation Merieux, and a
   collaborative grant to Josselin Thuilliez, University of Paris, Paris,
   France.
NR 32
TC 0
Z9 0
PU CENTERS  DISEASE CONTROL
PI ATLANTA
PA 1600 CLIFTON RD, ATLANTA, GA 30333 USA
SN 1080-6040
EI 1080-6059
J9 EMERG INFECT DIS
JI Emerg. Infect. Dis
PD NOV
PY 2013
VL 19
IS 11
BP 1775
EP 1783
DI 10.3201/eid1911.130361
PG 9
GA AA4JE
UT WOS:000331061100007
ER

PT J
AU Wardrop, NA
   Kuo, CC
   Wang, HC
   Clements, ACA
   Lee, PF
   Atkinson, PM
AF Wardrop, Nicola A.
   Kuo, Chi-Chien
   Wang, Hsi-Chieh
   Clements, Archie C. A.
   Lee, Pei-Fen
   Atkinson, Peter M.
TI Bayesian spatial modelling and the significance of agricultural land use
   to scrub typhus infection in Taiwan
SO GEOSPATIAL HEALTH
LA English
DT Article
DE scrub typhus; spatial epidemiology; conditionally autoregressive model;
   disease ecology; Orientia tsutsugamushi; Taiwan
ID LYME-DISEASE RISK; DEFORESTATION; EPIDEMIOLOGY; ASSOCIATION; LANDSCAPES;
   HABITATS; ISLANDS; MALARIA; VECTOR
AB Scrub typhus is transmitted by the larval stage of trombiculid mites. Environmental factors, including land cover and land use, are known to influence breeding and survival of trombiculid mites and, thus, also the spatial heterogeneity of scrub typhus risk. Here, a spatially autoregressive modelling framework was applied to scrub typhus incidence data from Taiwan, covering the period 2003 to 2011, to provide increased understanding of the spatial pattern of scrub typhus risk and the environmental and socioeconomic factors contributing to this pattern. A clear spatial pattern in scrub typhus incidence was observed within Taiwan, and incidence was found to be significantly correlated with several land cover classes, temperature, elevation, normalized difference vegetation index, rainfall, population density, average income and the proportion of the population that work in agriculture. The final multivariate regression model included statistically significant correlations between scrub typhus incidence and average income (negatively correlated), the proportion of land that contained mosaics of cropland and vegetation (positively correlated) and elevation (positively correlated). These results highlight the importance of land cover on scrub typhus incidence: mosaics of cropland and vegetation represent a transitional land cover type which can provide favourable habitats for rodents and, therefore, trombiculid mites. In Taiwan, these transitional land cover areas tend to occur in less populated and mountainous areas, following the frontier establishment and subsequent partial abandonment of agricultural cultivation, due to demographic and socioeconomic changes. Future land use policy decision-making should ensure that potential public health outcomes, such as modified risk of scrub typhus, are considered.
C1 [Wardrop, Nicola A.; Kuo, Chi-Chien; Atkinson, Peter M.] Univ Southampton, Southampton SO17 1BJ, Hants, England.
   [Wang, Hsi-Chieh] Ctr Dis Control, Dept Hlth, Res & Diagnost Ctr, Taipei, Taiwan.
   [Clements, Archie C. A.] Univ Queensland, Sch Populat Hlth, Brisbane, Qld, Australia.
   [Lee, Pei-Fen] Natl Taiwan Univ, Inst Ecol & Evolutionary Biol, Taipei 10764, Taiwan.
RP Wardrop, NA (reprint author), Univ Southampton, Highfield Campus,Bldg 44,Univ Rd, Southampton SO17 1BJ, Hants, England.
EM Nicola.Wardrop@soton.ac.uk
FU Medical Research Council (NAW) [MR/J012343/1]
FX This study was supported by the Medical Research Council (NAW, PMA -
   project MR/J012343/1). The funders had no role in study design, data
   collection and analysis, decision to publish or preparation of the
   manuscript.
NR 29
TC 0
Z9 0
PU UNIV NAPLES FEDERICO II
PI NAPLES
PA FAC VET MED, DEP PATHOLOGY & ANIMAL HEALTH, VET PARASITOLOGY, VIA DELLA
   VETERINARIA 1, NAPLES, 80137, ITALY
SN 1827-1987
EI 1970-7096
J9 GEOSPATIAL HEALTH
JI Geospatial Health
PD NOV
PY 2013
VL 8
IS 1
BP 229
EP 239
PG 11
WC Health Care Sciences & Services; Public, Environmental & Occupational
   Health
SC Health Care Sciences & Services; Public, Environmental & Occupational
   Health
GA 296UI
UT WOS:000330210500021
ER

PT J
AU Mok, JH
   Cho, EJ
   Kim, MH
   Lee, K
   Kim, KU
   Park, HK
   Lee, MK
AF Mok, Jeong Ha
   Cho, Eun Jung
   Kim, Mi-Hyun
   Lee, Kwangha
   Kim, Ki Uk
   Park, Hye-Kyung
   Lee, Min Ki
TI CLINICAL CHARACTERISTICS OF PATIENTS WITH ACUTE RESPIRATORY DISTRESS
   SYNDROME ASSOCIATED WITH SCRUB TYPHUS
SO RESPIROLOGY
LA English
DT Meeting Abstract
C1 [Mok, Jeong Ha; Cho, Eun Jung; Kim, Mi-Hyun; Lee, Kwangha; Kim, Ki Uk; Park, Hye-Kyung; Lee, Min Ki] Pusan Natl Univ Hosp, Dept Internal Med, Pusan, South Korea.
NR 0
TC 0
Z9 0
PU WILEY-BLACKWELL
PI HOBOKEN
PA 111 RIVER ST, HOBOKEN 07030-5774, NJ USA
SN 1323-7799
EI 1440-1843
J9 RESPIROLOGY
JI Respirology
PD NOV
PY 2013
VL 18
SU 4
SI SI
BP 195
EP 195
PG 1
WC Respiratory System
SC Respiratory System
GA 284CC
UT WOS:000329292600645
ER

PT J
AU Stephen, S
   Kandhakumari, G
   Pradeep, J
   Vinithra, SM
   Siva, PK
   Hanifah, M
   Vanithadevi, E
AF Stephen, Selvaraj
   Kandhakumari, Gandhi
   Pradeep, Jothimani
   Vinithra, Shanmugam M.
   Siva, Pakirsamy K.
   Hanifah, Mohamed
   Vanithadevi, Elangovan
TI Scrub Typhus in South India: a Re-Emerging Infectious Disease
SO JAPANESE JOURNAL OF INFECTIOUS DISEASES
LA English
DT Article
ID DOT-BLOT IMMUNOASSAY; RICKETTSIA-TSUTSUGAMUSHI; ORIENTIA-TSUTSUGAMUSHI;
   SEROLOGICAL EVIDENCE; FEBRILE ILLNESS; SPOTTED FEVERS; TAMIL-NADU;
   DIAGNOSIS; OUTBREAK; ANTIBODIES
C1 [Stephen, Selvaraj; Kandhakumari, Gandhi; Pradeep, Jothimani; Vinithra, Shanmugam M.; Vanithadevi, Elangovan] Mahatma Gandhi Med Coll & Res Inst, Dept Microbiol, Pondicherry 607402, India.
   [Siva, Pakirsamy K.; Hanifah, Mohamed] Mahatma Gandhi Med Coll & Res Inst, Dept Gen Med, Pondicherry 607402, India.
RP Stephen, S (reprint author), Mahatma Gandhi Med Coll & Res Inst, Dept Microbiol, Pondy Cuddalore Main Rd, Pondicherry 607402, India.
EM stephens4950@gmail.com
FU Mahatma Gandhi Medical College & Research Institute, Pondicherry
FX The authors wish to express their sincere gratitude to the Chairman and
   Dean of Mahatma Gandhi Medical College & Research Institute,
   Pondicherry, for their encouragement and financial support provided for
   this work.
NR 26
TC 0
Z9 0
PU NATL INST INFECTIOUS DISEASES
PI TOKYO
PA JPN J INFECT DIS ED OFF NATL INST INFECTIOUS DISEASES TOYAMA 1-23-1,
   SHINJUKU-KU, TOKYO, 162-8640, JAPAN
SN 1344-6304
EI 1884-2836
J9 JPN J INFECT DIS
JI Jpn. J. Infect. Dis.
PD NOV
PY 2013
VL 66
IS 6
BP 552
EP 554
PG 3
WC Infectious Diseases
SC Infectious Diseases
GA 264WY
UT WOS:000327912900021
ER

PT J
AU Janardhanan, J
   Martin, SJ
   Astrup, E
   Veeramanikandan, R
   Aukrust, P
   Abraham, OC
   Varghese, GM
AF Janardhanan, Jeshina
   Martin, Sherry Joseph
   Astrup, Elisabeth
   Veeramanikandan, R.
   Aukrust, Pal
   Abraham, Ooriapadickal C.
   Varghese, George M.
TI Single-nucleotide polymorphisms in Toll-like receptor (TLR)-2, TLR4 and
   heat shock protein 70 genes and susceptibility to scrub typhus
SO JOURNAL OF HUMAN GENETICS
LA English
DT Article
DE heat shock protein; RFLP; scrub typhus; SNP; TLRs
ID ORIENTIA-TSUTSUGAMUSHI; ASSOCIATION; MUTATIONS; HUMANS; SHOCK; RISK
AB Scrub typhus is a highly prevalent bacterial infection in India and South Asia that is caused by Orientia tsutsugamushi. The innate immune response to infections is modulated by Toll-like receptors (TLRs) and heat shock proteins (HSPs). This study was done to assess the prevalence and possible association of TLR and HSP polymorphisms in scrub typhus. TLR4 Asp299Gly, TLR4 Thr399Ile, TLR2 Arg753Gln and HSP70-2 A1267G are single-nucleotide polymorphisms (SNPs) that may modulate their activities, and these SNPs were assessed in 137 scrub typhus patients and 134 controls by PCR restriction fragment length polymorphism. We found that the two TLR4 mutations, TLR4 D299G and TLR4T399I, were present in 19.5% and 22% of the study population, respectively, and was in significant linkage disequilibrium with a D' of 0.8. The TLR2 mutation was found to be rare, whereas the HSP A>G mutation was very common (77.5%). Compared with the controls, the prevalence of heterozygous genotype of the TLR4D299G SNP, but not any of the other SNPs, was significantly higher among scrub typhus patients. Further studies using a larger sample size and more candidate genes may better enable in determining the role of these associations in susceptibility and severity of scrub typhus.
C1 [Janardhanan, Jeshina; Martin, Sherry Joseph; Abraham, Ooriapadickal C.; Varghese, George M.] Christian Med Coll & Hosp, Med Unit 1, Vellore 632004, Tamil Nadu, India.
   [Janardhanan, Jeshina; Martin, Sherry Joseph; Abraham, Ooriapadickal C.; Varghese, George M.] Christian Med Coll & Hosp, Vellore 632004, Tamil Nadu, India.
   [Astrup, Elisabeth; Aukrust, Pal] Oslo Univ Hosp, Rikshosp, Res Inst Internal Med, Oslo, Norway.
   [Astrup, Elisabeth; Aukrust, Pal] Univ Oslo, Inst Clin Med, Oslo, Norway.
   [Veeramanikandan, R.] Christian Med Coll & Hosp, Dept Biochem, Vellore 632004, Tamil Nadu, India.
   [Aukrust, Pal] Oslo Univ Hosp, Rikshosp, Sect Clin Immunol & Infect Dis, Oslo, Norway.
RP Varghese, GM (reprint author), Christian Med Coll & Hosp, Med Unit 1, Ida Scudder Rd, Vellore 632004, Tamil Nadu, India.
EM georgemvarghese@hotmail.com
FU University of Oslo
FX This work was supported by Grants from University of Oslo. We thank Mr S
   Suresh Kumar for the technical assistance provided for the work.
NR 25
TC 0
Z9 0
PU NATURE PUBLISHING GROUP
PI NEW YORK
PA 75 VARICK ST, 9TH FLR, NEW YORK, NY 10013-1917 USA
SN 1434-5161
EI 1435-232X
J9 J HUM GENET
JI J. Hum. Genet.
PD NOV
PY 2013
VL 58
IS 11
BP 707
EP 710
DI 10.1038/jhg.2013.89
PG 4
WC Genetics & Heredity
SC Genetics & Heredity
GA 260MD
UT WOS:000327598100001
ER

PT J
AU Arai, S
   Tabara, K
   Yamamoto, N
   Fujita, H
   Itagaki, A
   Kon, M
   Satoh, H
   Araki, K
   Tanaka-Taya, K
   Takada, N
   Yoshikawa, Y
   Ishihara, C
   Okabe, N
   Oishi, K
AF Arai, Satoru
   Tabara, Kenji
   Yamamoto, Norishige
   Fujita, Hiromi
   Itagaki, Asao
   Kon, Marina
   Satoh, Hiroshi
   Araki, Kazuko
   Tanaka-Taya, Keiko
   Takada, Nobuhiro
   Yoshikawa, Yasuhiro
   Ishihara, Chiaki
   Okabe, Nobuhiko
   Oishi, Kazunori
TI Molecular Phylogenetic Analysis of Orientia tsutsugamushi Based on the
   groES and groEL Genes
SO VECTOR-BORNE AND ZOONOTIC DISEASES
LA English
DT Article
DE Orientia tsutsugamushi; groES and groEL genes; Phylogeny; Scrub typhus;
   Japan
ID RICKETTSIA-TSUTSUGAMUSHI; SCRUB TYPHUS; JAPAN; PREFECTURE; ANTIGEN;
   DISEASE; DNA
AB DNA sequences encoding the GroES and GroEL proteins of Orientia tsutsugamushi were amplified by the PCR and sequenced. Pairwise alignment of full-length groES and groEL gene sequences indicated high sequence similarity (90.4-100% and 90.3-100%) in O. tsutsugamushi, suggesting that these genes are good candidates for the molecular diagnosis and phylogenetic analysis of scrub typhus. Comparisons of the 56-kD type-specific antigen (TSA) protein gene and the groES and groEL genes showed that genotypes based on the 56-kD TSA gene were not related to a cluster containing the groES and groEL genes in a dendrogram, suggesting that a gene rearrangement may be associated with homologous recombination in mites.
C1 [Arai, Satoru; Satoh, Hiroshi; Araki, Kazuko; Tanaka-Taya, Keiko; Okabe, Nobuhiko; Oishi, Kazunori] Natl Inst Infect Dis, Infect Dis Surveillance Ctr, Tokyo 1628640, Japan.
   [Tabara, Kenji; Itagaki, Asao] Shimane Prefectural Inst Publ Hlth & Environm Sci, Matsue, Shimane, Japan.
   [Yamamoto, Norishige; Kon, Marina] Saitama Prefectural Inst Publ Hlth, Saitama, Japan.
   [Fujita, Hiromi] Mahara Inst Med Acarol, Anan, Tokushima, Japan.
   [Takada, Nobuhiro] Univ Fukui, Fukui 910, Japan.
   [Yoshikawa, Yasuhiro] Chiba Inst Sci, Chiba, Japan.
   [Ishihara, Chiaki] Rakuno Gakuen Univ, Ebetsu, Hokkaido, Japan.
   [Okabe, Nobuhiko] Kawasaki City Inst Publ Hlth, Kawasaki, Kanagawa 2100834, Japan.
RP Arai, S (reprint author), Natl Inst Infect Dis, Infect Dis Surveillance Ctr, Shinjuku Ku, Toyama 1-23-1, Tokyo 1628640, Japan.
EM arais@nih.go.jp
FU Ministry of Health, Labor, and Welfare of Japan; Japan Society for the
   Promotion of Science [24405045]
FX We thank Masashi Hamada for his technical assistance. This work was
   supported in part by a grant-in-aid from the Ministry of Health, Labor,
   and Welfare of Japan (Research on Emerging and Re-emerging Infectious
   Diseases, Health Science Research Grants), and by a grant-in aid from
   the Japan Society for the Promotion of Science 24405045 (Scientific
   Research grant B).
NR 14
TC 0
Z9 0
PU MARY ANN LIEBERT, INC
PI NEW ROCHELLE
PA 140 HUGUENOT STREET, 3RD FL, NEW ROCHELLE, NY 10801 USA
SN 1530-3667
EI 1557-7759
J9 VECTOR-BORNE ZOONOT
JI Vector-Borne Zoonotic Dis.
PD NOV 1
PY 2013
VL 13
IS 11
BP 825
EP 829
DI 10.1089/vbz.2012.1155
PG 5
WC Public, Environmental & Occupational Health; Infectious Diseases
SC Public, Environmental & Occupational Health; Infectious Diseases
GA 250GN
UT WOS:000326838600009
ER

PT J
AU Kularatne, SAM
   Rajapakse, RPVJ
   Wickramasinghe, WMRS
   Nanayakkara, DM
   Budagoda, SS
   Weerakoon, KGAD
   Edirisinghe, JS
   Premaratna, R
AF Kularatne, S. A. M.
   Rajapakse, R. P. V. J.
   Wickramasinghe, W. M. R. S.
   Nanayakkara, D. M.
   Budagoda, S. S.
   Weerakoon, K. G. A. D.
   Edirisinghe, J. S.
   Premaratna, R.
TI Rickettsioses in the central hills of Sri Lanka: serological evidence of
   increasing burden of spotted fever group
SO INTERNATIONAL JOURNAL OF INFECTIOUS DISEASES
LA English
DT Article
DE Rickettsial infections; Spotted fever group rickettsiae; Orientia
   tsutsugamushi; Rickettsia typhi; Vasculitis; Sri Lanka
ID UNITED-STATES; INFECTIONS; PROVINCE; CONORII; FELIS
AB Objectives: To study the epidemiology, clinical features, and changing pattern of rickettsial infections on the western slopes of the hilly Central Province of Sri Lanka over 6 years.
   Methods: All patients with rickettsial infections who presented to the Teaching Hospital, Peradeniya were studied prospectively from January 2002 to December 2007. An immunofluorescent antibody assay (IFA) was used to confirm the diagnosis.
   Results: Of the 371 clinical cases of rickettsial infection, 122 underwent IFA to confirm the diagnosis. Species-specific IgG antibodies were positive in 105/122 (86.1%) cases: 43/105 (40.9%) to Rickettsia conorii and 6/105 (5.7%) to Orientia tsutsugamushi, with mixed antibody reactivity to more than one antigen in 56/105 (53.3%) cases, including Rickettsia typhi in 27/105 (25.7%). Among those with mixed IgG reactivity, IgM assays were used to detect pathogens responsible for acute infections. Finally, a total of 55 spotted fever group (SFG) infections, seven scrub typhus infections, and one case of murine typhus were identified. Of the 105 positive cases, 53 (50.5%) were male and 52 (49.5%) were female, and the mean age was 40 years (range 11-83 years). In the SFG patients, 13/55 (24%) had severe vasculitis with fern leaf type skin necrosis and 17/55 (31%) had arthritis. Three patients (5%) had an altered level of consciousness. A patient with scrub typhus had transient deafness. None of the 105 patients had an eschar.
   Conclusions: It appears that SFG rickettsioses are on the rise in the hilly Central Province of Sri Lanka, whilst murine typhus and scrub typhus are present at a lower rate. (C) 2013 International Society for Infectious Diseases. Published by Elsevier Ltd. All rights reserved.
C1 [Kularatne, S. A. M.; Wickramasinghe, W. M. R. S.; Budagoda, S. S.] Univ Peradeniya, Fac Med, Dept Med, Kandy, Sri Lanka.
   [Rajapakse, R. P. V. J.; Nanayakkara, D. M.] Univ Peradeniya, Fac Vet Med & Anim Sci, Dept Vet Pathobiol, Peradeniya, Sri Lanka.
   [Weerakoon, K. G. A. D.; Edirisinghe, J. S.] Rajarata Univ Sri Lanka, Fac Med & Allied Sci, Dept Parasitol, Saliyapura, Anuradhapura, Sri Lanka.
   [Premaratna, R.] Univ Kelaniya, Fac Med, Dept Med, Ragama, Sri Lanka.
RP Weerakoon, KGAD (reprint author), Rajarata Univ Sri Lanka, Fac Med & Allied Sci, Dept Parasitol, Saliyapura, Anuradhapura, Sri Lanka.
EM kosalagadw83@gmail.com
NR 22
TC 0
Z9 0
PU ELSEVIER SCI LTD
PI OXFORD
PA THE BOULEVARD, LANGFORD LANE, KIDLINGTON, OXFORD OX5 1GB, OXON, ENGLAND
SN 1201-9712
EI 1878-3511
J9 INT J INFECT DIS
JI Int. J. Infect. Dis.
PD NOV
PY 2013
VL 17
IS 11
BP E988
EP E992
DI 10.1016/j.ijid.2013.05.014
PG 5
WC Infectious Diseases
SC Infectious Diseases
GA 238XZ
UT WOS:000325986700011
ER

PT J
AU Varghese, GM
   Janardhanan, J
   Trowbridge, P
   Peter, JV
   Prakash, JAJ
   Sathyendra, S
   Thomas, K
   David, TS
   Kavitha, ML
   Abraham, OC
   Mathai, D
AF Varghese, George M.
   Janardhanan, Jeshina
   Trowbridge, Paul
   Peter, John V.
   Prakash, John A. J.
   Sathyendra, Sowmya
   Thomas, Kurien
   David, Thambu S.
   Kavitha, M. L.
   Abraham, Ooriapadickal C.
   Mathai, Dilip
TI Scrub typhus in South India: clinical and laboratory manifestations,
   genetic variability, and outcome
SO INTERNATIONAL JOURNAL OF INFECTIOUS DISEASES
LA English
DT Article
DE Scrub typhus; Orientia tsutsugamushi; Clinical manifestations; Genetic
   variability; Outcome
ID ORIENTIA-TSUTSUGAMUSHI; RICKETTSIA-TSUTSUGAMUSHI; PHYLOGENETIC ANALYSIS;
   CAUSATIVE AGENT; ANTIGEN GENE; THAILAND; CLASSIFICATION; PREDICTORS;
   DIVERSITY; VARIANTS
AB Objectives: This study sought to document the clinical and laboratory manifestations, genetic variability, and outcomes of scrub typhus, an often severe infection caused by Orientia tsutsugamushi, in South India.
   Methods: Patients admitted to a large teaching hospital with IgM ELISA-confirmed scrub typhus were evaluated. Clinical examination with a thorough search for an eschar, laboratory testing, chest X-ray, and outcome were documented and analyzed. Additionally, a 410-bp region of the 56-kDa type-specific antigen gene of O. tsutsugamushi was sequenced and compared with isolates from other regions of Asia.
   Results: Most of the 154 patients evaluated presented with fever and non-specific symptoms. An eschar was found in 86 (55%) patients. Mild hepatic involvement was seen in most, with other organ involvement including respiratory, cardiovascular, and renal. Multi-organ dysfunction was noted in 59 (38.3%), and the fatality rate was 7.8%. Hypotension requiring vasoactive agents was found to be an independent predictor of mortality (p < 0.001). The phylogeny of 26 samples showed 17 (65%) clustering with the Kato-like group and eight (31%) with the Karp-like group.
   Conclusions: The presentation of scrub typhus can be variable, often non-specific, but with potentially severe multi-organ dysfunction. Prompt recognition is key to specific treatment and good outcomes. Further study of the circulating strains is essential for the development of a successful vaccine and sensitive point-of-care testing. (C) 2013 International Society for Infectious Diseases. Published by Elsevier Ltd. All rights reserved.
C1 [Varghese, George M.; Janardhanan, Jeshina; Thomas, Kurien; Abraham, Ooriapadickal C.; Mathai, Dilip] Christian Med Coll & Hosp, Med Unit 1, Vellore, Tamil Nadu, India.
   [Varghese, George M.; Janardhanan, Jeshina; Thomas, Kurien; Abraham, Ooriapadickal C.; Mathai, Dilip] Christian Med Coll & Hosp, Vellore, Tamil Nadu, India.
   [Trowbridge, Paul] Tufts Univ, Dept Infect Dis, Boston, MA 02111 USA.
   [Peter, John V.] Christian Med Coll & Hosp, Dept Crit Care, Vellore, Tamil Nadu, India.
   [Prakash, John A. J.] Christian Med Coll & Hosp, Dept Clin Microbiol, Vellore, Tamil Nadu, India.
   [Sathyendra, Sowmya; David, Thambu S.] Christian Med Coll & Hosp, Dept Med, Vellore, Tamil Nadu, India.
   [Kavitha, M. L.] Christian Med Coll & Hosp, Dept Haematol, Vellore, Tamil Nadu, India.
RP Varghese, GM (reprint author), Christian Med Coll & Hosp, Med Unit 1, Vellore, Tamil Nadu, India.
EM georgemvarghese@hotmail.com
FU Indian Council of Medical Research (ICMR) [30/3/16/2008/ECD-II]
FX This work was supported by the Indian Council of Medical Research (ICMR)
   (No. 30/3/16/2008/ECD-II). The sponsors had no role in the study design,
   in the collection, analysis, or interpretation of data, in the writing
   of the manuscript, or in the decision to submit the manuscript for
   publication.
NR 41
TC 2
Z9 3
PU ELSEVIER SCI LTD
PI OXFORD
PA THE BOULEVARD, LANGFORD LANE, KIDLINGTON, OXFORD OX5 1GB, OXON, ENGLAND
SN 1201-9712
EI 1878-3511
J9 INT J INFECT DIS
JI Int. J. Infect. Dis.
PD NOV
PY 2013
VL 17
IS 11
BP E981
EP E987
DI 10.1016/j.ijid.2013.05.017
PG 7
WC Infectious Diseases
SC Infectious Diseases
GA 238XZ
UT WOS:000325986700010
ER

PT J
AU Xuefei, D
   Qin, H
   Xiaodi, G
   Zhen, G
   Wei, L
   Xuexia, H
   Jiazhen, G
   Xiuping, F
   Meimei, T
   Jingshan, Z
   Yunru, L
   Xiaoling, F
   Kanglin, W
   Xingwang, L
AF Xuefei, D.
   Qin, H.
   Xiaodi, G.
   Zhen, G.
   Wei, L.
   Xuexia, H.
   Jiazhen, G.
   Xiuping, F.
   Meimei, T.
   Jingshan, Z.
   Yunru, L.
   Xiaoling, F.
   Kanglin, W.
   Xingwang, L.
TI Epidemiological and Clinical Features of Three Clustered Cases
   Co-Infected with Lyme Disease and Rickettsioses
SO ZOONOSES AND PUBLIC HEALTH
LA English
DT Article
DE Lyme disease; scrub typhus; ehrlichiosis; co-infection
ID BURGDORFERI-SENSU-LATO; BORRELIA-BURGDORFERI; SCRUB TYPHUS;
   ANAPLASMA-PHAGOCYTOPHILUM; COINFECTION; HOSTS
AB Lyme disease and rickettsioses are two common diseases in China. However, the concomitant occurrence of both diseases in a single individual has been reported infrequently in literature. We reported three related female patients admitted at Beijing Ditan Hospital from October to December 2010. They had similar epidemiological histories. At the beginning, they only got a single diagnosis, respectively, but after specific screenings, the final diagnoses were made. Because arthropods can harbour more than one disease-causing agent, patients can be infected with more than one pathogen at the same time, so the possibility of co-infection could be higher than what was thought previously. These observations suggested that clinicians should enhance the complete screening of arthropod-related infectious diseases so as to make an accurate diagnosis and to avoid diagnostic errors.
C1 [Xuefei, D.; Xiaodi, G.; Wei, L.; Jiazhen, G.; Meimei, T.; Yunru, L.; Xiaoling, F.; Xingwang, L.] Capital Med Univ, Beijing Ditan Hosp, Beijing 100015, Peoples R China.
   [Qin, H.; Zhen, G.; Xuexia, H.; Xiuping, F.; Jingshan, Z.; Kanglin, W.] Chinese Ctr Dis Control & Prevent, Natl Inst Communicable Dis Control & Prevent, State Key Lab Infect Dis Prevent & Control, Beijing 102206, Peoples R China.
RP Xingwang, L (reprint author), Capital Med Univ, Ctr Infect Dis, Beijing Ditan Hosp, Beijing 100015, Peoples R China.
EM klwan1217@163.com; ditanlxw@yahoo.com.cn
FU China Mega-Project for Infectious Disease [2011ZX10004-001]; Natural
   Science Foundation of China [31100105]
FX This research was supported by China Mega-Project for Infectious Disease
   (2011ZX10004-001) and Natural Science Foundation of China (31100105).
NR 25
TC 0
Z9 0
PU WILEY-BLACKWELL
PI HOBOKEN
PA 111 RIVER ST, HOBOKEN 07030-5774, NJ USA
SN 1863-1959
EI 1863-2378
J9 ZOONOSES PUBLIC HLTH
JI Zoonoses Public Health
PD NOV
PY 2013
VL 60
IS 7
BP 487
EP 493
DI 10.1111/zph.12025
PG 7
WC Public, Environmental & Occupational Health; Infectious Diseases;
   Veterinary Sciences
SC Public, Environmental & Occupational Health; Infectious Diseases;
   Veterinary Sciences
GA 236UG
UT WOS:000325824300004
ER

PT J
AU Shin, SH
   Seo, HJ
   Choi, YJ
   Choi, MK
   Kim, HC
   Klein, TA
   Chong, ST
   Richards, AL
   Park, KH
   Jang, WJ
AF Shin, Sun-Hye
   Seo, Hyun-Ji
   Choi, Yeon-Joo
   Choi, Min-Kyung
   Kim, Heung-Chul
   Klein, Terry A.
   Chong, Sung-Tae
   Richards, Allen L.
   Park, Kyung-Hee
   Jang, Won-Jong
TI Detection of Rickettsia monacensis from Ixodes nipponensis collected
   from rodents in Gyeonggi and Gangwon Provinces, Republic of Korea
SO EXPERIMENTAL AND APPLIED ACAROLOGY
LA English
DT Article
DE Rickettsia monacensis; Tick; ompB; gltA; 17-kDa; Republic of Korea
ID SPOTTED-FEVER-GROUP; TYPHUS GROUP RICKETTSIOSES; SMALL MAMMALS;
   SOUTH-KOREA; NORTHERN GYEONGGI; TICKS; SURVEILLANCE; PATHOGENS;
   IXODIDAE; ACARI
AB A total of 1,305 ticks were collected from wild rodents captured monthly, except July and August, during 2008 at three US-ROK operated military training sites and three US military installations in Gyeonggi and Gangwon Provinces, the Republic of Korea (ROK). Ixodes nipponensis was the most frequently collected tick (n = 1,299, 99.5 %), followed by Ixodes pomerantzevi (n = 6, 0.5 %). The ticks were pooled (1-15/sample) and tested by nested polymerase chain reaction (nPCR) for spotted fever group (SFG) rickettsiae with primer sets targeting the outer membrane protein B (ompB), citrate synthase (gltA), and 17-kDa antigen gene loci. A total of 115/197 (58.4 %) pools were positive by nPCR for the outer membrane protein ompB. Nucleotide sequence analysis of 105/115 (91.3 %) ompB targeted nPCR positive products showed a high degree of similarity to Rickettsia monacensis (99.3-100 %, n = 87) and R. japonica (99.5-100 %, n = 18). From the 87 positive samples demonstrating a high degree of similarity to R. monacensis, 15 were selected and analyzed by nPCR for gltA and the 17-kDa genes. A total of 12/15 pooled samples were positive for by nPCR for gltA, with amplicons demonstrating a high degree of similarity to R. monacensis (99.3-99.7 %). A total of 13/15 pooled samples were positive by nPCR for the 17-kDa gene, with amplicons demonstrating a high degree of similarity to R. monacensis (99.4-100 %). These findings demonstrate that R. monacensis is distributed throughout Gyeonggi and Gangwon Provinces in the ROK. Furthermore, data suggest a relative high prevalence of R. monacensis in the tick, I. nipponensis.
C1 [Shin, Sun-Hye; Seo, Hyun-Ji; Choi, Yeon-Joo; Choi, Min-Kyung; Park, Kyung-Hee; Jang, Won-Jong] Konkuk Univ, Inst Glocal Dis Control, Dept Microbiol, Coll Med, Seoul 143701, South Korea.
   [Klein, Terry A.] Publ Hlth Command Reg Pacific, Camp Zama, Japan.
   [Richards, Allen L.] Naval Med Res Ctr, Viral & Rickettsial Dis Dept, Silver Spring, MD 20910 USA.
RP Jang, WJ (reprint author), Konkuk Univ, Inst Glocal Dis Control, Dept Microbiol, Coll Med, 120 Neungdong Ro, Seoul 143701, South Korea.
EM Allen.Richards@med.navy.mil; wjjang@kku.ac.kr
FU Armed Forces Health Surveillance Center, Global Emerging Infections
   Surveillance and Response System (AFHSC-GEIS), Silver Spring, Maryland,
   USA
FX We thank the Commander and staff of the 5th Medical Detachment, 168th
   Multifunctional Medical Battalion, 65th Medical Brigade, for their
   assistance in conducting small mammal collections. This work was
   supported by the Armed Forces Health Surveillance Center, Global
   Emerging Infections Surveillance and Response System (AFHSC-GEIS),
   Silver Spring, Maryland, USA. Authors (ALR, TAK, STC, ALR), as employees
   of the U. S. Government, conducted the work as part of their official
   duties. Title 17 U. S. C. 105 provides that 'Copyright protection under
   this title is not available for any work of the United States
   Government.' Title 17 U. S. C 101 defines a U.S. Government work as a
   work prepared by an employee of the U. S. Government as part of the
   person's official duties.
NR 38
TC 1
Z9 1
PU SPRINGER
PI DORDRECHT
PA VAN GODEWIJCKSTRAAT 30, 3311 GZ DORDRECHT, NETHERLANDS
SN 0168-8162
J9 EXP APPL ACAROL
JI Exp. Appl. Acarol.
PD NOV
PY 2013
VL 61
IS 3
BP 337
EP 347
DI 10.1007/s10493-013-9699-1
PG 11
WC Entomology
SC Entomology
GA 223TM
UT WOS:000324833200006
ER

PT J
AU Zhang, M
   Zhao, ZT
   Yang, HL
   Zhang, AH
   Xu, XQ
   Meng, XP
   Zhang, HY
   Wang, XJ
   Li, Z
   Ding, SJ
   Yang, L
   Zhang, LY
AF Zhang, Meng
   Zhao, Zhong-Tang
   Yang, Hui-Li
   Zhang, Ai-Hua
   Xu, Xing-Qu
   Meng, Xiang-Peng
   Zhang, Hai-Yu
   Wang, Xian-Jun
   Li, Zhong
   Ding, Shu-Jun
   Yang, Li
   Zhang, Lu-Yan
TI Molecular epidemiology of Orientia tsutsugamushi in chiggers and ticks
   from domestic rodents in Shandong, northern China
SO PARASITES & VECTORS
LA English
DT Article
DE Scrub typhus; Orientia tsutsugamushi; Chigger; Tick; Rodents
ID CLONORCHIS-SINENSIS INFECTION; SOIL-TRANSMITTED HELMINTHS; STOOL
   SAMPLES; PREVENTIVE CHEMOTHERAPY; OPISTHORCHIS-VIVERRINI; TREMATODE
   INFECTIONS; DIAGNOSTIC METHODS; SOUTHEAST-ASIA; KATO-KATZ; EFFICACY
AB Background: Scrub typhus is endemic to a 13,000,000-km(2) area of the Asia-Pacific region, and causes an annual incidence of 1 million people. The mortality rate of scrub typhus ranges from 6.1% to 25% in Southeast Asia. Natural infection of Orientia tsutsugamushi has been identified in domestic rodents in Shandong Province. However, infestation of chiggers and ticks on the domestic rodents and prevalence and genotypes of O. tsutsugamushi in these Acarina remain unclear.
   Methods: During September 2010 to March 2012, 3134 chiggers and 89 ticks were collected from domestic rodents captured in three counties of Shandong Province. We amplified and sequenced the 56-kDa type-specific antigen gene of O. tsutsugamushi from DNA samples of these Acarina and designated to genotype according to sequence analysis.
   Results: Overall, the infestation rate of chiggers on domestic rodents was 17.0%, and the chigger index was 5.38. The infestation rate of ticks on rodents was 3.1%. Natural infection of O. tsutsugamushi was found in Leptotrombidium taishanicum, L. linhuaikongense, L. intermedium, L. scutellare, L. palpale, and Ixodes spp., the minimum positive rates of which were 5.9%, 3.2%, 1.2%, 0.8%, 0.8%, and 2.2%, respectively. Kawasaki-like genotypes were predominant in chiggers and ticks on domestic rodents, which were detected from L. taishanicum, L. intermedium, L. scutellare, L. palpale, and Ixodes spp. Shimokoshi-like genotype was detected from L. palpale.
   Conclusions: In the present study we investigated the infestation of chiggers and ticks on domestic rodents in Shandong Province, and identified the prevalence and genotypes of O. tsutsugamushi in the Acarina. Infestation of vector chiggers in domestic rodents, prevalence of O. tsutsugamushi in infested chiggers, and high nucleotide homologies among the O. tsutsugamushi sequences from the Acarina, their animal hosts and scrub typhus patients, implied that domestic rodents may play an important role in the transmission of scrub typhus in Shandong, China. Further studies are needed to verify the vector significance of chiggers and ticks that tested positive for O. tsutsugamushi, and to assess the risk of human exposure to chiggers and ticks on domestic rodents.
C1 [Zhang, Meng; Zhao, Zhong-Tang; Yang, Li; Zhang, Lu-Yan] Shandong Univ, Sch Publ Hlth, Dept Epidemiol & Hlth Stat, Jinan 250100, Peoples R China.
   [Yang, Hui-Li; Zhang, Ai-Hua; Meng, Xiang-Peng] Taian Ctr Dis Control & Prevent, Tai An, Shandong, Peoples R China.
   [Xu, Xing-Qu; Zhang, Hai-Yu] Yinan Ctr Dis Control & Prevent, Linyi, Peoples R China.
   [Wang, Xian-Jun; Li, Zhong; Ding, Shu-Jun] Shandong Ctr Dis Control & Prevent, Jinan, Peoples R China.
RP Zhao, ZT (reprint author), Shandong Univ, Sch Publ Hlth, Dept Epidemiol & Hlth Stat, Jinan 250100, Peoples R China.
EM ztzhao@sdu.edu.cn; xjwang62@163.com
FU DFID/MRC/Wellcome Trust Joint Global Health Trials Scheme; Swiss
   National Science Foundation (SNSF) [PPOOA-114941, PPOOP3_135170];
   DFID/MRC/Wellcome Trust Joint Global Health Trials Scheme and SNSF
FX We are indebted to the local staff of Guangxi CDC and Binyang CDC for
   field organization, sample collection and microscopic examination. This
   work was supported by DFID/MRC/Wellcome Trust Joint Global Health Trials
   Scheme. JK is financially supported by the Swiss National Science
   Foundation (SNSF; projects nos. PPOOA-114941 and PPOOP3_135170). The
   funders (DFID/MRC/Wellcome Trust Joint Global Health Trials Scheme and
   SNSF) had no role in study design, data collection and analysis,
   decision to publish, nor preparation of the manuscript.
NR 44
TC 0
Z9 0
PU BIOMED CENTRAL LTD
PI LONDON
PA 236 GRAYS INN RD, FLOOR 6, LONDON WC1X 8HL, ENGLAND
SN 1756-3305
J9 PARASITE VECTOR
JI Parasites Vectors
PD OCT 29
PY 2013
VL 6
AR 312
DI 10.1186/1756-3305-6-314
PG 29
WC Parasitology
SC Parasitology
GA 277OU
UT WOS:000328829800001
ER

PT J
AU Stekolnikov, AA
AF Stekolnikov, Alexandr A.
TI Leptotrombidium (Acari: Trombiculidae) of the World
SO ZOOTAXA
LA English
DT Article
DE chiggers; systematics; Leptotrombidium; review
ID GENUS LEPTOTROMBIDIUM; SUBGENUS LEPTOTROMBIDIUM; CHIGGER MITES;
   TSUTSUGAMUSHI DISEASE; PHILIPPINE-ISLANDS; CHINA ACARINA; SCRUB TYPHUS;
   THAILAND; AL; REVISION
AB The chigger mite genus Leptotrombidium Nagayo, Miyagawa, Mitamura and Imamura, 1916 is reviewed using literature data. For 340 larval species brief diagnoses, synonymy, data on type hosts and type localities are provided. The genus is divided into species-groups based on morphological evidence enabling easier establishment of group-membership of unknown specimens in the future. Some species groups are supported by a hierarchical cluster analysis with multiscale boot-strap resampling applied to a matrix including 335 species and geographic morphotypes and 19 standard quantitative characters. Six new species from mammalian hosts are described: L. aenigmami sp. nov., L. abramovi sp. nov., L. tikhonovi sp. nov., L. bochkovi sp. nov., L. laoense sp. nov., and L. megaloti sp. nov. from Laos. Seven names created by Vercammen-Grandjean and Langston (1976) for infrasubspecific entities are applied to species with the same descriptions: Leptotrombidium tenompaki sp. nov., L. kinabalui sp. nov., L. megabodense sp. nov., L. minului sp. nov., L. ului sp. nov., L. megalangati sp. nov., and L. saigoni sp. nov. A new replacement name is proposed: L. ushi nom. nov. pro L. hsui Wu, Yang and Li, 1999 (praeocc. Yu, Yang and Gong, 1986). Nineteen new synonyms and 7 new combinations are proposed: Leptotrombidium (= Hsuella Wang, Li and Shi, 1989, syn. nov.; = Leptotrombidium (Monosigmum) Wen, 2001, syn. nov.), L. deliense (Walch, 1922) (= L. deliense sinense Wen and Chen, 1984, syn. nov.; = L. deliense microsetosa Zhao, Tang and Mo, 1986, syn. nov.), L. sialkotense Vercammen-Grandjean and Langston, 1976 (= L. jishoum Wen, Li, Zhang and Liao, 1988, syn. nov.), L. imphalum Vercammen-Grandjean and Langston, 1976 (= L. imphalum sabahense Vercammen-Grandjean and Langston, 1976, syn. nov.; = L. chiangraiensis Tanskul and Linthicum, 1997, syn. nov.), L. wenense Wu, Wen, Yang and Wu, 1982 (= L. kaohuense Li, Wang and Chen, 1997, syn. nov.), L. longimedian Brown, 1992 (= L. mindanensis Brown, 1992, syn. nov.), L. silvaticum Hushcha and Schluger, 1967 (= L. pakistanum Vercammen-Grandjean and Langston, 1976, syn. nov.), L. cricethrionis Wen, Sun and Sun, 1984 (= L. rusticum Yu, Yang and Gong, 1986, syn. nov.), L. intermedium (Nagayo, Mitamura and Tamiya, 1920) (= Trombicula (L.) daisen Kumada and Sasa, 1953, syn. nov.; = Trombicula hiranumai Kanda, 1942, syn. nov.), L. fletcheri (Womersley and Heaslip, 1943) (= L. fletcheri francolini Wen and Xiang, 1984b, syn. nov.), L. apertum Kudryashova, 1979 (= L. sorosi Kharadov, 1995, syn. nov.; = L. tolaicus Kharadov, 2000, syn. nov.), L. turdicola Vercammen-Grandjean and Langston, 1976 (= L. muntiaci Xiang and Wen, 1984d, syn. nov.; = L. suense Wen, 1984g, syn. nov.), L. paradux Vercammen-Grandjean and Langston, 1976 (= L. montanum Stekolnikov, 2004, syn. nov.), L. hubeiense (Wang, Li and Shi, 1989) comb. nov. from Hsuella, L. dunqingi (Liu, Xiang and Ma, 2003) comb. nov. from Hsuella, L. nainae (Kharadov, 1990) comb. nov. from Montivagum, L. mongolicum (Kudryashova, 1988) comb. nov. from Montivagum, L. kunitzkyi (Kudryashova, 1988) comb. nov. from Montivagum, L. alaicum (Kharadov, 1994) comb. nov. from Montivagum, and Lorillatum nudisensillum (Yu, Gong and Tao, 1981) comb. nov. from Leptotrombidium. A key to Leptotrombidium species is provided.
C1 Russian Acad Sci, Inst Zool, St Petersburg 199034, Russia.
RP Stekolnikov, AA (reprint author), Russian Acad Sci, Inst Zool, Univ Skaya Embankment 1, St Petersburg 199034, Russia.
EM acari@zin.ru
RI Stekolnikov, Alexandr/G-7966-2011
OI Stekolnikov, Alexandr/0000-0001-7548-2671
FU Russian Foundation for Basic Research [13-04-00028-a]
FX I am grateful to Dr Andre V. Bochkov (ZIN) who provided me with the
   material on six new species. I wish to express my appreciation to Dr
   Helen V. Dubinina (ZIN) who have copied the whole book by
   Vercammen-Grandjean and Langston (1976) for me. I thank Drs Milan Daniel
   (National Institute of Public Health, Prague, Czech Republic), Naina I.
   Kudryashova (Zoological Museum of Moscow State University, Moscow,
   Russia), Alexandr V. Kharadov (Institute of Biology and Pedology of the
   National Academy of Sciences of Kyrgyz Republic, Bishkek, Kyrgyzstan),
   and Ting-huan Wen (Medical Acarology Laboratory, Shanghai Medical
   College, Fudan University, China) who provided me with literature. I
   express my appreciation to Dr Joanna Makol (Institute of Biology,
   Department of Invertebrate Systematics and Ecology, Wroclaw University
   of Environmental and Life Sciences, Wroclaw, Poland) and one anonymous
   reviewer for their careful review of my manuscript and valuable
   comments. This research was supported by a grant from the Russian
   Foundation for Basic Research No. 13-04-00028-a.
NR 192
TC 2
Z9 2
PU MAGNOLIA PRESS
PI AUCKLAND
PA PO BOX 41383, AUCKLAND, ST LUKES 1030, NEW ZEALAND
SN 1175-5326
EI 1175-5334
J9 ZOOTAXA
JI Zootaxa
PD OCT 25
PY 2013
VL 3728
IS 1
BP 1
EP 173
PG 173
WC Zoology
SC Zoology
GA 240DD
UT WOS:000326074000001
ER

PT J
AU Sanchez-Montes, S
   Guzman-Cornejo, C
   Leon-Paniagua, L
   Rivas, G
AF Sanchez-Montes, Sokani
   Guzman-Cornejo, Carmen
   Leon-Paniagua, Livia
   Rivas, Gerardo
TI A checklist of sucking lice (Insecta: Phthiraptera: Anoplura) associated
   with Mexican wild mammals, including geographical records and a
   host-parasite list
SO ZOOTAXA
LA English
DT Article
DE sucking lice; Anoplura; Mexico; checklists; hosts; mammals; geographical
   records
ID HOPLOPLEURIDAE; ECTOPARASITES; TRANSMISSION; LOUSE; NEOHAEMATOPINUS;
   SQUIRRELS; CATTLE; TYPHUS; GENUS; KEY
AB A checklist of 44 species of sucking lice (Insecta: Phthiraptera: Anoplura) recorded in Mexico, belonging to nine genera in six families is given, together with a list of the 63 species of Mexican wild mammal hosts with which they are associated. Summaries of the known geographical records and host relationships for each louse species are presented for each Mexican state. Data were compiled from published and original records, including three new locality records from the states of Oaxaca and Guerrero.
C1 [Sanchez-Montes, Sokani; Guzman-Cornejo, Carmen; Rivas, Gerardo] Univ Nacl Autonoma Mexico, Fac Ciencias, Dept Biol Comparada, Lab Acarol, Mexico City 04510, DF, Mexico.
   [Leon-Paniagua, Livia] Univ Nacl Autonoma Mexico, Fac Ciencias, Dept Evolut Biol, Museo Zool, Mexico City 04510, DF, Mexico.
RP Guzman-Cornejo, C (reprint author), Univ Nacl Autonoma Mexico, Fac Ciencias, Dept Biol Comparada, Lab Acarol, Ave Univ 3000,Ciudad Univ, Mexico City 04510, DF, Mexico.
EM sok10108@gmail.com; mcgc@fciencias.unam.mx
FU Programa de Apoyo a Proyectos de Investigacion e Innovacion Tecnologica
   (PAPIIT) [226010]
FX Partial funding for this research was provided by the Programa de Apoyo
   a Proyectos de Investigacion e Innovacion Tecnologica (PAPIIT No
   226010). We thank Griselda Montiel, Rosario Chavarria, Mirna Hernandez,
   Diego Barrales, Luis Darcy, Christina Lynggaard, Ricardo Paredes, Hector
   Olguin, Giovani Canchola and Pablo Colunga for their assistance in the
   field. Richard G. Robbins (Walter Reed Army Medical Center, Washington,
   D.C., U.S.A.) kindly reviewed and edited an earlier version of our
   manuscript. We are grateful to Prof. Lance Durden (Georgia Southern
   University, Statesboro, Georgia, U.S.A.) for his thorough review of our
   manuscript and for providing useful suggestions that have greatly
   improved the quality of this paper.
NR 67
TC 0
Z9 0
PU MAGNOLIA PRESS
PI AUCKLAND
PA PO BOX 41383, AUCKLAND, ST LUKES 1030, NEW ZEALAND
SN 1175-5326
EI 1175-5334
J9 ZOOTAXA
JI Zootaxa
PD OCT 22
PY 2013
VL 3722
IS 2
BP 183
EP 203
PG 21
WC Zoology
SC Zoology
GA 237DT
UT WOS:000325849200004
ER

PT J
AU Lai, CH
   Chang, LL
   Lin, JN
   Chen, WF
   Kuo, LL
   Lin, HH
   Chen, YH
AF Lai, Chung-Hsu
   Chang, Lin-Li
   Lin, Jiun-Nong
   Chen, Wei-Fang
   Kuo, Li-Li
   Lin, Hsi-Hsun
   Chen, Yen-Hsu
TI High Seroprevalence of Mycoplasma pneumoniae IgM in Acute Q Fever by
   Enzyme-Linked Immunosorbent Assay (ELISA)
SO PLOS ONE
LA English
DT Article
ID COMMUNITY-ACQUIRED PNEUMONIA; SEROLOGICAL CROSS-REACTIONS;
   COXIELLA-BURNETII; CHLAMYDIA-PNEUMONIAE; COMMERCIAL TESTS;
   IMMUNOGLOBULIN-G; SOUTHERN TAIWAN; INFECTION; DIAGNOSIS; ANTIBODIES
AB Q fever is serologically cross-reactive with other intracellular microorganisms. However, studies of the serological status of Mycoplasma pneumoniae and Chlamydophila pneumoniae during Q fever are rare. We conducted a retrospective serological study of M. pneumoniae and C. pneumoniae by enzyme-linked immunosorbent assay (ELISA), a method widely used in clinical practice, in 102 cases of acute Q fever, 39 cases of scrub typhus, and 14 cases of murine typhus. The seropositive (57.8%, 7.7%, and 0%, p<0.001) and seroconversion rates (50.6%, 8.8%, and 0%, p<0.001) of M. pneumoniae IgM, but not M. pneumoniae IgG and C. pneumoniae IgG/IgM, in acute Q fever were significantly higher than in scrub typhus and murine typhus. Another ELISA kit also revealed a high seropositivity (49.5%) and seroconversion rate (33.3%) of M. pneumoniae IgM in acute Q fever. The temporal and age distributions of patients with positive M. pneumoniae IgM were not typical of M. pneumoniae pneumonia. Comparing acute Q fever patients who were positive for M. pneumoniae IgM (59 cases) with those who were negative (43 cases), the demographic characteristics and underlying diseases were not different. In addition, the clinical manifestations associated with atypical pneumonia, including headache (71.2% vs. 81.4%, p=0.255), sore throat (8.5% vs. 16.3%, p=0.351), cough (35.6% vs. 23.3%, p=0.199), and chest x-ray suggesting pneumonia (19.3% vs. 9.5%, p=0.258), were unchanged between the two groups. Clinicians should be aware of the high seroprevalence of M. pneumoniae IgM in acute Q fever, particularly with ELISA kits, which can lead to misdiagnosis, overestimations of the prevalence of M. pneumoniae pneumonia, and underestimations of the true prevalence of Q fever pneumonia.
C1 [Lai, Chung-Hsu; Chang, Lin-Li; Lin, Jiun-Nong; Kuo, Li-Li; Chen, Yen-Hsu] Kaohsiung Med Univ, Coll Med, Grad Inst Med, Kaohsiung, Taiwan.
   [Lai, Chung-Hsu; Lin, Jiun-Nong; Lin, Hsi-Hsun] I Shou Univ, E Da Hosp, Dept Internal Med, Div Infect Dis, Kaohsiung, Taiwan.
   [Lai, Chung-Hsu; Chen, Wei-Fang] I Shou Univ, E Da Hosp, Div Infect Control Lab, Kaohsiung, Taiwan.
   [Chang, Lin-Li] Kaohsiung Med Univ, Dept Microbiol, Coll Med, Fac Med, Kaohsiung, Taiwan.
   [Kuo, Li-Li] Ctr Dis Control, Dept Hlth, Res & Diagnost Ctr, Taipei, Taiwan.
   [Lin, Hsi-Hsun] Natl Yang Ming Univ, Inst Clin Med, Taipei 112, Taiwan.
   [Chen, Yen-Hsu] Kaohsiung Med Univ, Kaohsiung Med Univ Hosp, Div Infect Dis, Dept Internal Med, Kaohsiung, Taiwan.
   [Chen, Yen-Hsu] Kaohsiung Med Univ, Coll Med, Sch Med, Kaohsiung, Taiwan.
RP Chen, YH (reprint author), Kaohsiung Med Univ, Coll Med, Grad Inst Med, Kaohsiung, Taiwan.
EM infchen@gmail.com
FU National Science Council [NSC 99-2745-B-650-001]; E-Da Hospital
   [EDAHP100001]
FX This work was supported by research grants from the National Science
   Council [NSC 99-2745-B-650-001] and E-Da Hospital [EDAHP100001]. The
   funders had no role in study design, data collection and analysis,
   decision to publish, or preparation of the manuscript.
NR 34
TC 0
Z9 0
PU PUBLIC LIBRARY SCIENCE
PI SAN FRANCISCO
PA 1160 BATTERY STREET, STE 100, SAN FRANCISCO, CA 94111 USA
SN 1932-6203
J9 PLOS ONE
JI PLoS One
PD OCT 17
PY 2013
VL 8
IS 10
AR e77640
DI 10.1371/journal.pone.0077640
PG 10
WC Multidisciplinary Sciences
SC Science & Technology - Other Topics
GA 239KL
UT WOS:000326022200056
ER

PT J
AU Gazi, M
   Caro-Gomez, E
   Goez, Y
   Cespedes, MA
   Hidalgo, M
   Correa, P
   Valbuena, G
AF Gazi, Michal
   Caro-Gomez, Erika
   Goez, Yenny
   Cespedes, Maria A.
   Hidalgo, Marylin
   Correa, Paula
   Valbuena, Gustavo
TI Discovery of a Protective Rickettsia prowazekii Antigen Recognized by
   CD8(+) T Cells, RP884, Using an In Vivo Screening Platform
SO PLOS ONE
LA English
DT Article
ID FEVER GROUP RICKETTSIAE; EPIDEMIC TYPHUS; SPOTTED-FEVER;
   GAMMA-INTERFERON; VACCINIA VIRUS; RESPONSES; IMMUNITY; CONORII; PROTEIN;
   IMMUNIZATION
AB Rickettsia prowazekii has been tested for biological warfare due to the high mortality that it produces after aerosol transmission of very low numbers of rickettsiae. Epidemic typhus, the infection caused by these obligately intracellular bacteria, continues to be a threat because it is difficult to diagnose due to initial non-specific symptoms and the lack of commercial diagnostic tests that are sensitive and specific during the initial clinical presentation. A vaccine to prevent epidemic typhus would constitute an effective deterrent to the weaponization of R. prowazekii; however, an effective and safe vaccine is not currently available. Due to the cytoplasmic niche of Rickettsia, CD8(+) T-cells are critical effectors of immunity; however, the identification of antigens recognized by these cells has not been systematically addressed. To help close this gap, we designed an antigen discovery strategy that uses cell-based vaccination with antigen presenting cells expressing microbe's proteins targeted to the MHC class I presentation pathway. We report the use of this method to discover a protective T-cell rickettsial antigen, RP884, among a test subset of rickettsial proteins.
C1 [Gazi, Michal; Caro-Gomez, Erika; Goez, Yenny; Cespedes, Maria A.; Valbuena, Gustavo] Univ Texas Med Branch, Dept Pathol, Galveston, TX 77555 USA.
   [Hidalgo, Marylin] Pontificia Univ Javeriana, Fac Ciencias, Dept Microbiol, Bogota, Colombia.
   [Correa, Paula] Univ Antioquia, Grp Inmunomodulac, Fac Med, Medellin, Colombia.
   [Valbuena, Gustavo] Univ Texas Med Branch, Sealy Ctr Vaccine Dev, Ctr Trop Dis, Ctr Biodef & Emerging Infect Dis,Inst Translat Sc, Galveston, TX 77555 USA.
RP Valbuena, G (reprint author), Univ Texas Med Branch, Dept Pathol, Galveston, TX 77555 USA.
EM gvalbuen@utmb.edu
FU NIAID/NIH [5U54AI057156-09]
FX The project described was supported by Grant Number 5U54AI057156-09 from
   NIAID/NIH. Its contents are solely the responsibility of the authors and
   do not necessarily represent the official views of the RCE Programs
   Office, NIAID, or NIH. The funders had no role in study design, data
   collection and analysis, decision to publish, or preparation of the
   manuscript.
NR 41
TC 0
Z9 0
PU PUBLIC LIBRARY SCIENCE
PI SAN FRANCISCO
PA 1160 BATTERY STREET, STE 100, SAN FRANCISCO, CA 94111 USA
SN 1932-6203
J9 PLOS ONE
JI PLoS One
PD OCT 16
PY 2013
VL 8
IS 10
AR e76253
DI 10.1371/journal.pone.0076253
PG 10
WC Multidisciplinary Sciences
SC Science & Technology - Other Topics
GA 239JR
UT WOS:000326019400046
ER

PT J
AU Raina, SK
AF Raina, S. K.
TI Eschar in scrub typhus: A valuable clue to the diagnosis
SO JOURNAL OF POSTGRADUATE MEDICINE
LA English
DT Letter
C1 Dr Rajendra Prasad Govt Med Coll, Dept Community Med, Kangra, Himachal Prades, India.
RP Raina, SK (reprint author), Dr Rajendra Prasad Govt Med Coll, Dept Community Med, Kangra, Himachal Prades, India.
EM ojasrainasunil@yahoo.co.in
NR 5
TC 1
Z9 1
PU MEDKNOW PUBLICATIONS & MEDIA PVT LTD
PI MUMBAI
PA B-9, KANARA BUSINESS CENTRE, OFF LINK RD, GHAKTOPAR-E, MUMBAI, 400075,
   INDIA
SN 0022-3859
J9 J POSTGRAD MED
JI J. Postgrad. Med.
PD OCT-DEC
PY 2013
VL 59
IS 4
DI 10.4103/0022-3859.123191
PG 2
WC Medicine, General & Internal
SC General & Internal Medicine
GA 287CZ
UT WOS:000329518600033
ER

PT J
AU Abhilash, KPP
   Jonathan, AJJ
   Nathaniel, SD
   Varghese, GM
AF Abhilash, K. P. P.
   Jonathan, A. J. J.
   Nathaniel, S. D.
   Varghese, G. M.
TI Eschar in scrub typhus: A valuable clue to the diagnosis Reply
SO JOURNAL OF POSTGRADUATE MEDICINE
LA English
DT Letter
C1 [Abhilash, K. P. P.; Jonathan, A. J. J.; Nathaniel, S. D.; Varghese, G. M.] Christian Med Coll & Hosp, Dept Gen Med, Vellore, Tamil Nadu, India.
RP Abhilash, KPP (reprint author), Christian Med Coll & Hosp, Dept Gen Med, Vellore, Tamil Nadu, India.
EM kppabhilash@gmail.com
NR 4
TC 0
Z9 0
PU MEDKNOW PUBLICATIONS & MEDIA PVT LTD
PI MUMBAI
PA B-9, KANARA BUSINESS CENTRE, OFF LINK RD, GHAKTOPAR-E, MUMBAI, 400075,
   INDIA
SN 0022-3859
J9 J POSTGRAD MED
JI J. Postgrad. Med.
PD OCT-DEC
PY 2013
VL 59
IS 4
BP 343
EP 343
PG 1
WC Medicine, General & Internal
SC General & Internal Medicine
GA 287CZ
UT WOS:000329518600034
ER

PT J
AU Blanton, LS
AF Blanton, Lucas S.
TI Rickettsial infections in the tropics and in the traveler
SO CURRENT OPINION IN INFECTIOUS DISEASES
LA English
DT Review
DE rickettsia; spotted fever; travel medicine; tropical medicine; typhus
ID MOUNTAIN-SPOTTED-FEVER; TICK-BITE FEVER; REAL-TIME PCR;
   RHIPICEPHALUS-SANGUINEUS TICKS; ACUTE FEBRILE ILLNESS; MURINE TYPHUS;
   AMBLYOMMA-MACULATUM; UNITED-STATES; RISK-FACTORS; SRI-LANKA
AB Purpose of reviewThe purpose of this review is to describe recent advances in our understanding of the pathogenesis, epidemiology, and clinical features of rickettsial diseases with emphasis placed on those relating to travel and tropical medicine.Recent findingsRickettsioses are becoming increasingly recognized as causes of febrile illness in travelers and in those residing in the tropics. In South and Central America, infection with Rickettsia rickettsii continues to have severe consequences. Resurgence of Mediterranean spotted fever in Bulgaria highlights the threat of rickettsial infections when there is a lapse in vector and reservoir control. Similar to African tick-bite fever, Rickettsia parkeri is an emerging cause of eschar-associated infection in Brazil, Argentina, and Uruguay. Several reports of murine typhus requiring hospitalization demonstrate the risk of this infection to the traveler. The use of fluoroquinolones for milder spotted fevers may fall out of favor with evidence of deleterious effects in those treated with ciprofloxacin.SummaryWith globalization and increased access to travel, clinical awareness of rickettsial diseases is of increasing importance. Although the growing number of rickettsial species may be daunting to the clinician, recognition of the patterns of rickettsial disease will ensure prompt and effective therapy.
C1 [Blanton, Lucas S.] Univ Texas Med Branch, Dept Internal Med, Div Infect Dis, Galveston, TX 77555 USA.
RP Blanton, LS (reprint author), 301 Univ Blvd, Galveston, TX 77555 USA.
EM lsblanto@utmb.edu
NR 71
TC 3
Z9 3
PU LIPPINCOTT WILLIAMS & WILKINS
PI PHILADELPHIA
PA 530 WALNUT ST, PHILADELPHIA, PA 19106-3621 USA
SN 0951-7375
EI 1473-6527
J9 CURR OPIN INFECT DIS
JI Curr. Opin. Infect. Dis.
PD OCT
PY 2013
VL 26
IS 5
BP 435
EP 440
DI 10.1097/QCO.0b013e328363811b
PG 6
WC Infectious Diseases
SC Infectious Diseases
GA 249WI
UT WOS:000326810600006
ER

PT J
AU Sonthayanon, P
   Chierakul, W
   Wuthiekanun, V
   Limmathurotsakul, D
   Amornchai, P
   Smythe, LD
   Day, NP
   Peacock, SJ
AF Sonthayanon, Piengchan
   Chierakul, Wirongrong
   Wuthiekanun, Vanaporn
   Limmathurotsakul, Direk
   Amornchai, Premjit
   Smythe, Lee D.
   Day, Nicholas P.
   Peacock, Sharon J.
TI Short Report: Molecular Confirmation of Co-Infection by Pathogenic
   Leptospira spp. and Orientia tsutsugamushi in Patients with Acute
   Febrile Illness in Thailand
SO AMERICAN JOURNAL OF TROPICAL MEDICINE AND HYGIENE
LA English
DT Article
ID SCRUB TYPHUS; RURAL THAILAND
AB Leptospirosis and scrub typhus are major causes of acute febrile illness in rural Asia, where co-infection is reported to occur based on serologic evidence. We re-examined whether co-infection occurs by using a molecular approach. A duplex real-time polymerase chain reaction was developed that targeted a specific 16S ribosomal RNA gene of pathogenic Leptospira spp. and Orientia tsutsugamushi. Of 82 patients with an acute febrile illness who had dual infection on the basis of serologic tests, 5 (6%) had polymerase chain reaction results positive for both pathogens. We conclude that dual infection occurs, but that serologic tests may overestimate the frequency of co-infections.
C1 Mahidol Univ, Mahidol Oxford Trop Med Res Unit, Dept Mol Trop Med & Genet, Dept Clin Trop Med,Fac Trop Med,Dept Trop Hyg, Bangkok 10400, Thailand.
   Mahidol Univ, Fac Trop Med, Dept Microbiol & Immunol, Bangkok 10400, Thailand.
   Queensland Hlth Forens Serv, Communicable Dis Unit, WHO FAO OIE Collaborating Ctr Reference & Res Lep, Western Pacific Reg, Brisbane, Qld, Australia.
   Queensland Hlth Sci Serv, Communicable Dis Unit, WHO FAO OIE Collaborating Ctr Reference & Res Lep, Western Pacific Reg, Brisbane, Qld, Australia.
   Univ Oxford, Nuffield Dept Clin Med, Ctr Trop Med, Oxford, England.
   Univ Cambridge, Addenbrookes Hosp, Dept Med, Cambridge CB2 2QQ, England.
RP Sonthayanon, P (reprint author), Mahidol Univ, Fac Trop Med, Dept Mol Trop Med & Genet, 420-6 Rajvithi Rd, Bangkok 10400, Thailand.
EM piengchan@tropmedres.ac
FU Faculty of Tropical Medicine, Mahidol University; Wellcome Trust
   [089275/Z/09/Z]
FX This study was supported by the Faculty of Tropical Medicine, Mahidol
   University and the Wellcome Trust (089275/Z/09/Z).
NR 9
TC 0
Z9 0
PU AMER SOC TROP MED & HYGIENE
PI MCLEAN
PA 8000 WESTPARK DR, STE 130, MCLEAN, VA 22101 USA
SN 0002-9637
EI 1476-1645
J9 AM J TROP MED HYG
JI Am. J. Trop. Med. Hyg.
PD OCT
PY 2013
VL 89
IS 4
BP 797
EP 799
DI 10.4269/ajtmh.13-0402
PG 3
WC Public, Environmental & Occupational Health; Tropical Medicine
SC Public, Environmental & Occupational Health; Tropical Medicine
GA 240UB
UT WOS:000326122100030
ER

PT J
AU Attur, RP
   Kuppasamy, S
   Bairy, M
   Nagaraju, SP
   Pammidi, NR
   Kamath, V
   Kamath, A
   Rao, L
   Bairy, I
AF Attur, Ravindra Prabhu
   Kuppasamy, Sujatha
   Bairy, Manohar
   Nagaraju, Shankar Prasad
   Pammidi, Nageswara Reddy
   Kamath, Veena
   Kamath, Asha
   Rao, Lakshmi
   Bairy, Indira
TI Acute kidney injury in scrub typhus
SO CLINICAL AND EXPERIMENTAL NEPHROLOGY
LA English
DT Article
DE Scrub typhus; Rickettsioses; Tsutsugamushi; Acute kidney injury; Acute
   interstitial nephritis; RIFLE criteria
ID ACUTE-RENAL-FAILURE; SOUTHERN INDIA; OUTBREAK
AB We studied the urinary abnormalities and acute kidney injury (AKI) as per RIFLE criteria in scrub typhus.
   A prospective case record-based study of scrub typhus was carried out from January 2009 to December 2010 in a tertiary hospital in South India. Patients were followed up until renal recovery or for at least 3 months after discharge. Univariate, chi-squared tests and multivariate logistic regression analyses were performed to identify the predictors of AKI.
   Scrub typhus was diagnosed in 259 patients. Urinary abnormalities were seen in 147 patients (56.7 %) with 60 patients (23.2 %) having AKI. All AKI patients had urinary abnormalities and 17 (28.3 %) were oliguric. Applying RIFLE (risk, injury, failure, loss, end-stage kidney disease) criteria, R, I, F were present in 23 (38.33 %), 13 (21.67 %), and 24 patients (40 %), respectively. Creatine phosphokinase (CPK) was raised in 33 patients (55 %) and hemodialysis was required in 6 patients (10 %). The case fatality rate in this study was 2 out of 259 (0.77 %), both having AKI and others recovering clinically. Significant predictors of AKI were tachycardia [odds ratio (OR) 2.28], breathlessness (OR 2.281), intensive care requirement (OR 2.43), mechanical ventilation (OR 3.33), thrombocytopenia (OR 2.90) and CPK > 80 U/L (OR 1.76) by univariate analysis and intensive care requirement (adjusted OR 2.89) and thrombocytopenia (AOR 2.28) by multivariable logistic regression.
   Scrub typhus should be part of the differential diagnosis of acute febrile illness with AKI. AKI in scrub typhus is usually mild, non-oliguric, and renal recovery occurs in most patients. Rhabdomyolysis may be contributory to AKI. Thrombocytopenia and intensive care requirement are significant predictors of AKI in scrub typhus.
C1 [Attur, Ravindra Prabhu; Bairy, Manohar; Nagaraju, Shankar Prasad; Pammidi, Nageswara Reddy] Manipal Univ, Kasturba Med Coll & Hosp, Dept Nephrol, Manipal 576104, Karnataka, India.
   [Kuppasamy, Sujatha; Kamath, Veena; Kamath, Asha] Manipal Univ, Kasturba Med Coll & Hosp, Dept Prevent & Social Med, Manipal 576104, Karnataka, India.
   [Rao, Lakshmi] Manipal Univ, Kasturba Med Coll & Hosp, Dept Pathol, Manipal 576104, Karnataka, India.
   [Bairy, Indira] Manipal Univ, Kasturba Med Coll & Hosp, Dept Microbiol, Manipal 576104, Karnataka, India.
RP Attur, RP (reprint author), Manipal Univ, Kasturba Med Coll & Hosp, Dept Nephrol, Manipal 576104, Karnataka, India.
EM aravindraprabhu@gmail.com
NR 12
TC 5
Z9 5
PU SPRINGER
PI NEW YORK
PA 233 SPRING ST, NEW YORK, NY 10013 USA
SN 1342-1751
EI 1437-7799
J9 CLIN EXP NEPHROL
JI Clin. Exp. Nephrol.
PD OCT
PY 2013
VL 17
IS 5
BP 725
EP 729
DI 10.1007/s10157-012-0753-9
PG 5
WC Urology & Nephrology
SC Urology & Nephrology
GA 238RU
UT WOS:000325966600031
ER

PT J
AU Myong, JP
   Ahn, YS
   Kim, HR
   Kim, YJ
   Park, CY
   Koo, JW
AF Myong, Jun-Pyo
   Ahn, Yeon-Soon
   Kim, Hyoung-Ryoul
   Kim, Youn Jeong
   Park, Chung Yill
   Koo, Jung-Wan
TI Work-related infectious diseases among Korean workers compensated under
   the Industrial Accident Compensation Insurance Law, 2006-2011
SO INTERNATIONAL JOURNAL OF OCCUPATIONAL AND ENVIRONMENTAL HEALTH
LA English
DT Article
DE Occupational diseases; Communicable diseases; Scrub typhus;
   Tuberculosis; Health care workers; Korea
AB Background: Korea has no surveillance system for work-related infectious disease. However, these diseases are compensated by the Korea Workers' Compensation & Welfare Service (KCOMWEL).
   Objectives: To understand the nature and distribution of compensated occupational infectious diseases in Korea.
   Methods: We used the KCOMWEL electronic database to analyze compensated cases of work-related occupational infectious disease. We reviewed and confirmed diagnoses excluding denied claims, secondary infections, dermatoid diseases, duplicated cases and those with missing information. We calculated the distribution of work-related infectious disease in Korea by occupation, calendar year, gender, age, and employment duration, as well as the annual compensated claim rates (per million).
   Results: We included 1,062 compensated cases of work-related infectious disease. The most common was scrub typhus (n=567, 53.4%), followed by tuberculosis (n=227, 21.4%), viral hepatitis (n=55, 5.2%), and viral influenza (n=53, 5.0%). A sudden increase in scrub typhus was observed in 2009. Unskilled laborers, including short-term contract workers in public sectors, were most commonly affected by these diseases, followed by health care professionals.
   Conclusions: Workers employed in forestry care in the public sectors and in hospitals were most vulnerable to infections. Proper surveillance systems to monitor infectious diseases among vulnerable working groups and improved prevention measures are needed.
C1 [Myong, Jun-Pyo; Kim, Hyoung-Ryoul; Park, Chung Yill; Koo, Jung-Wan] Catholic Univ Korea, Coll Med, Dept Occupat & Environm Med, Seoul, South Korea.
   [Myong, Jun-Pyo; Kim, Hyoung-Ryoul; Park, Chung Yill; Koo, Jung-Wan] Catholic Univ Korea, Seoul St Marys Hosp, Dept Occupat & Environm Med, Seoul, South Korea.
   [Myong, Jun-Pyo; Kim, Hyoung-Ryoul; Park, Chung Yill; Koo, Jung-Wan] Catholic Univ Korea, Seoul St Marys Hosp, Ctr Occupat & Environm Med, Seoul, South Korea.
   [Ahn, Yeon-Soon] Dongguk Univ, Ilsan Hosp, Dept Occupat & Environm Med, Goyang, South Korea.
   [Kim, Youn Jeong] Catholic Univ Korea, Seoul St Marys Hosp, Dept Internal Med, Div Infect Dis, Seoul, South Korea.
RP Ahn, YS (reprint author), 814 Siksa Dong, Goyangsi 410773, Gyeonggi Do, South Korea.
EM ysahn@dongguk.ac.kr
NR 22
TC 0
Z9 0
PU MANEY PUBLISHING
PI LEEDS
PA STE 1C, JOSEPHS WELL, HANOVER WALK, LEEDS LS3 1AB, W YORKS, ENGLAND
SN 1077-3525
EI 2049-3967
J9 INT J OCCUP ENV HEAL
JI Int. J. Occup. Environ. Health
PD OCT
PY 2013
VL 19
IS 4
BP 344
EP 351
DI 10.1179/2049396713Y.0000000042
PG 8
WC Public, Environmental & Occupational Health
SC Public, Environmental & Occupational Health
GA 235XK
UT WOS:000325755700010
ER

PT J
AU Sahni, SK
   Narra, HP
   Sahni, A
   Walker, DH
AF Sahni, Sanjeev K.
   Narra, Hema P.
   Sahni, Abha
   Walker, David H.
TI Recent molecular insights into rickettsial pathogenesis and immunity
SO FUTURE MICROBIOLOGY
LA English
DT Review
DE endothelium; genomics; innate immunity; metabolomics; pathogenesis;
   plasmids; proteomics; Rickettsia; spotted fever; typhus
ID ACTIN-BASED MOTILITY; SPOTTED-FEVER RICKETTSIOSIS;
   HUMAN-ENDOTHELIAL-CELLS; TUMOR-NECROSIS-FACTOR; IV SECRETION SYSTEM;
   INTERFERON SIGNAL-TRANSDUCTION; OBLIGATE INTRACELLULAR LIFE;
   MARINER-BASED TRANSPOSON; NITRIC-OXIDE SYNTHASE; LATERAL GENE-TRANSFER
AB Human infections with arthropod-borne Rickettsia species remain a major global health issue, causing significant morbidity and mortality. Epidemic typhus due to Rickettsia prowazekii has an established reputation as the scourge of armies', and as a major determinant of significant historical turning points'. No suitable vaccines for human use are currently available to prevent rickettsial diseases. The unique lifestyle features of rickettsiae include obligate intracellular parasitism, intracytoplasmic niche within the host cell, predilection for infection of microvascular endothelium in mammalian hosts, association with arthropods and the tendency for genomic reduction. The fundamental research in the field of Rickettsiology has witnessed significant recent progress in the areas of pathogen adhesion/invasion and host immune responses, as well as the genomics, proteomics, metabolomics, phylogenetics, motility and molecular manipulation of important rickettsial pathogens. The focus of this review article is to capture a snapshot of the latest developments pertaining to the mechanisms of rickettsial pathogenesis and immunity.
C1 [Sahni, Sanjeev K.; Narra, Hema P.; Sahni, Abha; Walker, David H.] Univ Texas Med Branch, Dept Pathol, Galveston, TX 77555 USA.
   [Sahni, Sanjeev K.; Narra, Hema P.; Sahni, Abha; Walker, David H.] Univ Texas Med Branch, Inst Human Infect & Immun, Galveston, TX 77555 USA.
RP Sahni, SK (reprint author), Univ Texas Med Branch, Dept Pathol, 301 Univ Blvd, Galveston, TX 77555 USA.
EM sksahni@utmb.edu
FU National Institute of Allergy and Infectious Diseases; National Heart,
   Lung, and Blood Institute of the NIH
FX The authors gratefully acknowledge all financial support from the
   National Institute of Allergy and Infectious Diseases and the National
   Heart, Lung, and Blood Institute of the NIH through ongoing and
   completed research project grants. The authors have no other relevant
   affiliations of financial involvement with any organization or entity
   with a financial interest in or financial conflict with the subject
   matter or materials discussed in the manuscript apart from those
   disclosed.
NR 180
TC 0
Z9 0
PU FUTURE MEDICINE LTD
PI LONDON
PA UNITEC HOUSE, 3RD FLOOR, 2 ALBERT PLACE, FINCHLEY CENTRAL, LONDON, N3
   1QB, ENGLAND
SN 1746-0913
EI 1746-0921
J9 FUTURE MICROBIOL
JI Future Microbiol.
PD OCT
PY 2013
VL 8
IS 10
BP 1265
EP 1288
DI 10.2217/fmb.13.102
PG 24
WC Microbiology
SC Microbiology
GA 222SA
UT WOS:000324750200011
ER

PT J
AU Edouard, S
   Raoult, D
AF Edouard, Sophie
   Raoult, Didier
TI Use of the plaque assay for testing the antibiotic susceptibility of
   intracellular bacteria
SO FUTURE MICROBIOLOGY
LA English
DT Review
DE antibiotic; Coxiella burnetii; intracellular bacteria; plaque assay;
   Rickettsia; statin; toxin; virulence
ID SCRUB TYPHUS RICKETTSIAE; ACTIN-BASED MOTILITY; SHIGELLA-FLEXNERI
   VIRULENCE; CHICKEN EMBRYO CELLS; LISTERIA-MONOCYTOGENES;
   COXIELLA-BURNETII; SPOTTED-FEVER; LEGIONELLA-PNEUMOPHILA;
   CHLAMYDIA-TRACHOMATIS; IN-VITRO
AB The plaque assay was first described for titration of bacterial inoculums and clonal isolation, and was later adapted for testing antibiotics susceptibility and to study virulence factors and motility of bacteria. Over time, the sensitivity and reproducibility of the technique has been improved. Usually, the number of plaques is counted; however, the recent development of informatics tools has stimulated interest in the quantification of plaque size. Owing to this new approach, the plaque assay has been used to characterize the host cell response when infected cells are treated with antimicrobial agents. It was found that statins prevented cell lesions following rickettsial infection; in other studies, some antibiotics were found to cause apoptosis of host cells, suggesting a toxic activity. Here, we present an overview of the plaque assay as it has been used to investigate intracellular bacteria.
C1 [Edouard, Sophie; Raoult, Didier] Aix Marseille Univ, URMITE, Inserm 1 95, UM63,CNRS 7278,IRD198, F-13005 Marseille, France.
RP Raoult, D (reprint author), Aix Marseille Univ, URMITE, Inserm 1 95, UM63,CNRS 7278,IRD198, F-13005 Marseille, France.
EM didier.raoult@gmail.com
NR 88
TC 1
Z9 1
PU FUTURE MEDICINE LTD
PI LONDON
PA UNITEC HOUSE, 3RD FLOOR, 2 ALBERT PLACE, FINCHLEY CENTRAL, LONDON, N3
   1QB, ENGLAND
SN 1746-0913
EI 1746-0921
J9 FUTURE MICROBIOL
JI Future Microbiol.
PD OCT
PY 2013
VL 8
IS 10
BP 1301
EP 1316
DI 10.2217/fmb.13.98
PG 16
WC Microbiology
SC Microbiology
GA 222SA
UT WOS:000324750200013
ER

PT J
AU Lee, JH
   Vonrhein, C
   Bricogne, G
   Izard, T
AF Lee, Jun Hyuck
   Vonrhein, Clemens
   Bricogne, Gerard
   Izard, Tina
TI Crystal structure of the N-terminal domains of the surface cell antigen
   4 of Rickettsia
SO PROTEIN SCIENCE
LA English
DT Article
DE Rickettsia rickettsia; vinculin; X-ray crystallography; novel fold
ID ACTIN-BASED MOTILITY; ARP2/3 COMPLEX; MACROMOLECULAR CRYSTALLOGRAPHY;
   LISTERIA-MONOCYTOGENES; PROTEIN; VINCULIN; CONORII; IDENTIFICATION;
   PATHOGENS; MEMBRANE
AB The obligate intracellular, gram-negative bacterium Rickettsia is the causative agent of spotted fevers and typhus in humans. Surface cell antigen (sca) proteins surround these bacteria. We recently reported the co-localization of one of these proteins, sca4, with vinculin in cells at sites of focal adhesions and demonstrated that two vinculin binding sites directed the sca4/vinculin interaction. Here we report the 2.2 angstrom crystal structure of the conserved N-terminal 38 kDa domain of sca4 from Rickettsia rickettsii. The structure reveals two subdomains. The first is an all-helical domain that is folded in a fashion similar to the dimeric assembly chaperone for rubisco, namely RbcX. The following and highly conserved -strand domain lacks significant structural similarity with other known structures and to the best of our knowledge represents a new protein fold.
   PDB Code(s): 4LQ8
C1 [Lee, Jun Hyuck; Izard, Tina] Scripps Res Inst, Dept Canc Biol, Cell Adhes Lab, Jupiter, FL 33458 USA.
   [Vonrhein, Clemens; Bricogne, Gerard] Global Phasing Ltd, Cambridge CB3 0AX, England.
RP Izard, T (reprint author), Scripps Res Inst, Dept Canc Biol, Cell Adhes Lab, Jupiter, FL 33458 USA.
EM jholmes@scripps.edu
NR 37
TC 1
Z9 1
PU WILEY-BLACKWELL
PI HOBOKEN
PA 111 RIVER ST, HOBOKEN 07030-5774, NJ USA
SN 0961-8368
EI 1469-896X
J9 PROTEIN SCI
JI Protein Sci.
PD OCT
PY 2013
VL 22
IS 10
BP 1425
EP 1431
DI 10.1002/pro.2322
PG 7
WC Biochemistry & Molecular Biology
SC Biochemistry & Molecular Biology
GA 227CU
UT WOS:000325087000013
ER

PT J
AU Kim, S
   Park, TS
   Baek, HS
   Jin, HY
AF Kim, Sunhee
   Park, Tae Sun
   Baek, Hong Sun
   Jin, Heung Yong
TI Subacute painful thyroiditis accompanied by scrub typhus infection
SO ENDOCRINE
LA English
DT Letter
ID COLONY-STIMULATING FACTOR; NECROSIS-FACTOR-ALPHA;
   ORIENTIA-TSUTSUGAMUSHI; INTERFERON-GAMMA; BLOOD; CELLS
C1 [Kim, Sunhee; Park, Tae Sun; Baek, Hong Sun; Jin, Heung Yong] Chonbuk Natl Univ, Chonbuk Natl Univ Hosp, Res Inst Clin Med, Div Endocrinol & Metab,Dept Internal Med,Med Sch, Jeonju 561712, South Korea.
RP Jin, HY (reprint author), Chonbuk Natl Univ, Chonbuk Natl Univ Hosp, Res Inst Clin Med, Div Endocrinol & Metab,Dept Internal Med,Med Sch, 634-18 Keum Am Dong, Jeonju 561712, South Korea.
EM mdjinhy@jbnu.ac.kr
NR 9
TC 0
Z9 0
PU HUMANA PRESS INC
PI TOTOWA
PA 999 RIVERVIEW DRIVE SUITE 208, TOTOWA, NJ 07512 USA
SN 1355-008X
J9 ENDOCRINE
JI Endocrine
PD OCT
PY 2013
VL 44
IS 2
BP 546
EP 548
DI 10.1007/s12020-013-9947-5
PG 3
WC Endocrinology & Metabolism
SC Endocrinology & Metabolism
GA 230RT
UT WOS:000325360800041
ER

PT J
AU Aarthi, P
   Bagyalakshmi, R
   Mohan, KR
   Krishna, M
   Nitin, M
   Madhavan, HN
   Kalyani, S
AF Aarthi, P.
   Bagyalakshmi, R.
   Mohan, K. R.
   Krishna, M.
   Nitin, M.
   Madhavan, H. N.
   Kalyani, S.
TI First case series of emerging Rickettsial neonatal sepsis identified by
   polymerase chain reaction-based deoxyribonucleic acid sequencing
SO INDIAN JOURNAL OF MEDICAL MICROBIOLOGY
LA English
DT Article
DE 16S ribosomal ribonucleic acid region; Coxiella burnetti; neonatal
   sepsis; Orientia tsutsugamushi; doxycycline; PCR-based DNA sequencing
ID Q-FEVER; COXIELLA-BURNETII; SCRUB TYPHUS; DIAGNOSIS; PERSPECTIVE;
   INFECTION
AB Purpose: To detect and identify the aetiological agent in the peripheral blood from the cases of neonatal sepsis. Materials and Methods: Four neonates from geographically different regions of South India presented with signs of neonatal sepsis and all the routine clinical and laboratory investigations were performed. Blood culture by Bac T Alert 3D was negative. To establish the aetiology, polymerase chain reaction (PCR) for eubacterial genome and subsequent amplification with Gram positive and Gram negative primers were performed followed by deoxyribonucleic acid (DNA) sequencing. Results: PCR for the detection of eubacterial genome was positive in all the four neonates and further amplification with designed Gram positive and Gram negative primers revealed the presence of Gram negative bacteria. The amplicons were identified as Orientia tsutsugamushi in three neonates and Coxiella burnetti in the other neonate. Multalin analysis was done to further characterise the strain variation among the three strains. Conclusion: PCR-based DNA sequencing is a rapid and reliable diagnostic tool to identify the aetiological agents of neonatal sepsis. This is the first case series of emerging Rickettsial neonatal sepsis in India.
C1 [Aarthi, P.; Bagyalakshmi, R.; Madhavan, H. N.] Vis Res Fdn, Larsen & Toubro Microbiol Res Ctr, Kamal Nayan Bajaj Res Ctr, Madras, Tamil Nadu, India.
   [Mohan, K. R.; Krishna, M.; Nitin, M.; Kalyani, S.] Kanchi Kamakoti Childs Trust Hosp, Dept Neonatol, Madras, Tamil Nadu, India.
RP Madhavan, HN (reprint author), Vis Res Fdn, Larsen & Toubro Microbiol Res Ctr, Kamal Nayan Bajaj Res Ctr, Madras, Tamil Nadu, India.
EM drhnm@snmail.org
FU Vision Research Foundation
FX Source of Support: Vision Research Foundation, Conflict of Interest:
   None declared.
NR 14
TC 0
Z9 0
PU MEDKNOW PUBLICATIONS & MEDIA PVT LTD
PI MUMBAI
PA B-9, KANARA BUSINESS CENTRE, OFF LINK RD, GHAKTOPAR-E, MUMBAI, 400075,
   INDIA
SN 0255-0857
J9 INDIAN J MED MICROBI
JI Indian J. Med. Microbiol.
PD OCT-DEC
PY 2013
VL 31
IS 4
BP 343
EP 348
DI 10.4103/0255-0857.118874
PG 6
WC Immunology
SC Immunology
GA 231IB
UT WOS:000325408800004
ER

PT J
AU Shanks, GD
   White, NJ
AF Shanks, G. Dennis
   White, Nicholas J.
TI The activation of vivax malaria hypnozoites by infectious diseases
SO LANCET INFECTIOUS DISEASES
LA English
DT Review
ID POSTINJURY MALARIA; FALCIPARUM-MALARIA; RELAPSING FEVER; DIAGNOSIS;
   MACEDONIA
AB The periodicity of vivax malaria relapses may be explained by the activation of latent hypnozoites acyquired from a previous malarial infection. The activation stimulus could be the febrile illness associated with acute malaria or a different febrile infection. We review historical records to examine the association between relapses of Plasmodium vivax and febrile infectious diseases. In data from British soldiers in Palestine, epidemic falciparum malaria triggered a smaller epidemic of P vivax relapses only in those who had been extensively exposed to malaria previously. Relapses did not follow pandemic influenza infection. Evidence from three simultaneous typhoid and malaria epidemics suggest that typhoid fever might activate P vivax hypnozoites. Some data lend support to the notion that vivax malaria relapse followed febrile illness caused by relapsing fever, trench fever, epidemic typhus, and Malta fever (brucellosis). These observations suggest that systemic parasitic and bacterial infections, but not viral infections, can activate P vivax hypnozoites. Specific components of the host's acute febrile inflammatory response, and not fever alone, are probably important factors in the provocation of a relapse of vivax malaria.
C1 [Shanks, G. Dennis] Australian Army Malaria Inst, Enoggera, Qld 4051, Australia.
   [Shanks, G. Dennis] Univ Queensland, Sch Populat Hlth, Ctr Mil & Vet Hlth, Brisbane, Qld, Australia.
   [Shanks, G. Dennis] Univ Oxford, Dept Zool, Oxford OX1 3PS, England.
   [White, Nicholas J.] Mahidol Univ, Fac Trop Med, Mahidol Oxford Res Unit, Bangkok, Thailand.
   [White, Nicholas J.] Churchill Hosp, Ctr Trop Med, Oxford OX3 7LJ, England.
RP Shanks, GD (reprint author), Australian Army Malaria Inst, Enoggera, Qld 4051, Australia.
EM dennis.shanks@defence.gov.au
FU Wellcome Trust; Global Emerging Infection Surveillance and Response
   System at the Armed Forces Health Surveillance Center of the US
   Department of Defence
FX Support for this work was provided by the Wellcome Trust (NJW is a
   Wellcome Trust Principal Fellow) and by The Global Emerging Infection
   Surveillance and Response System at the Armed Forces Health Surveillance
   Center of the US Department of Defence (GDS). We thank Peter Dennis of
   the Australian Defence Force Academy at the University of New South
   Wales, Sydney, Australia, for assistance in the research of military
   history. We also thank Odette Hopwood and other medical librarians at
   the Australian Defence Force Library Services, Gallipoli Barracks,
   Enoggera, Australia, for help in locating data. The opinions expressed
   herein are those of the authors and do not reflect the official views or
   policies of the Australian Defence Force or the US Department of
   Defence.
NR 48
TC 3
Z9 3
PU ELSEVIER SCIENCE INC
PI NEW YORK
PA 360 PARK AVE SOUTH, NEW YORK, NY 10010-1710 USA
SN 1473-3099
J9 LANCET INFECT DIS
JI Lancet Infect. Dis.
PD OCT
PY 2013
VL 13
IS 10
BP 900
EP 906
DI 10.1016/S1473-3099(13)70095-1
PG 7
WC Infectious Diseases
SC Infectious Diseases
GA 224PD
UT WOS:000324899700024
ER

PT J
AU Anastasiou, E
   Mitchell, PD
AF Anastasiou, Evilena
   Mitchell, Piers D.
TI Palaeopathology and genes: Investigating the genetics of infectious
   diseases in excavated human skeletal remains and mummies from past
   populations
SO GENE
LA English
DT Article
DE Ancient disease; Ancient DNA; Mummies; Palaeomicrobiology;
   Palaeoparasitology; Palaeopathology
ID MYCOBACTERIUM-TUBERCULOSIS COMPLEX; 1918 SPANISH INFLUENZA;
   POLYMERASE-CHAIN-REACTION; TRYPANOSOMA-CRUZI DNA; ANCIENT DNA;
   MOLECULAR-IDENTIFICATION; YERSINIA-PESTIS; CHAGAS-DISEASE;
   TREPONEMA-PALLIDUM; SEQUENCE-ANALYSIS
AB The aim of this paper is to review the use of genetics in palaeomicrobiology, and to highlight the importance of understanding past diseases. Palaeomicrobiology is the study of disease pathogens in skeletal and mummified remains from archaeological contexts. It has revolutionarised our understanding of health in the past by enabling a deeper knowledge of the origins and evolution of many diseases that have shaped us as a species. Bacterial diseases explored include tuberculosis, leprosy, bubonic plague, typhoid, syphilis, endemic and epidemic typhus, trench fever, and Helicobacter pylori. Viral diseases discussed include influenza, hepatitis B, human papilloma virus (HPV), human T-cell lymphotrophic virus (HTLV-1) and human immunodeficiency virus (HIV). Parasitic diseases investigated include malaria, leishmaniasis, Chagas' disease, roundworm, whipworm, pinworm, Chinese liver fluke, fleas and lice. Through a better understanding of disease origins and their evolution, we can place into context how many infectious diseases are changing over time, and so help us estimate how they may change in the future. (C) 2013 Elsevier B.V. All rights reserved.
C1 [Anastasiou, Evilena; Mitchell, Piers D.] Univ Cambridge, Div Biol Anthropol, Dept Archaeol & Anthropol, Cambridge CB2 1QH, England.
RP Mitchell, PD (reprint author), Univ Cambridge, Div Biol Anthropol, Dept Archaeol & Anthropol, Henry Wellcome Bldg,Fitzwilliam St, Cambridge CB2 1QH, England.
EM pdm39@cam.ac.uk
NR 118
TC 2
Z9 2
PU ELSEVIER SCIENCE BV
PI AMSTERDAM
PA PO BOX 211, 1000 AE AMSTERDAM, NETHERLANDS
SN 0378-1119
J9 GENE
JI Gene
PD OCT 1
PY 2013
VL 528
IS 1
SI SI
BP 33
EP 40
DI 10.1016/j.gene.2013.06.017
PG 8
WC Genetics & Heredity
SC Genetics & Heredity
GA 217IS
UT WOS:000324353800007
ER

PT J
AU Kim, MJ
   Kim, MK
   Kang, JS
AF Kim, Mi-Jeong
   Kim, Mee-Kyung
   Kang, Jae-Seung
TI Involvement of lipid rafts in the budding-like exit of Orientia
   tsutsugamushi
SO MICROBIAL PATHOGENESIS
LA English
DT Article
DE Orientia tsutsugamushi; Lipid rafts; Caveolin; HtrA; Budding
ID SCRUB TYPHUS RICKETTSIAE; EPITHELIAL-CELLS; SERINE-PROTEASE; ENTRY;
   CAVEOLAE; HTRA; PNEUMONIAE; INFECTION; CHOLESTEROL; PHAGOCYTES
AB Orientia tsutsugamushi is an intracellular parasite that causes scrub typhus. After entering the cytoplasm by induced phagocytosis, O. tsutsugamushi escapes from the primary phagosome into the host cytosol, where it replicates slowly. Subsequently, it is released from the host cells by a process resembling viral budding with a remaining bacterial aggregate near the nucleus. Lipid rafts have been implicated in the life cycle of a wide variety of pathogenic microorganisms. We have observed that proteins of O. tsutsugamushi were co-fractionated with the lipid rafts over a sucrose density gradient, suggesting the possible involvement of lipid rafts during the intracellular life cycle of O. tsutsugamushi. The entry of O. tsutsugamushi into the host cells was shown to be independent on lipid rafts as judged by the inability of lipid raft-disrupting agents to inhibit bacterial entry and no co-localization of bacterial proteins with caveolin. To our interest, a 47-kDa protein (HtrA) was observed to be co-localized with caveolin at the cell membrane at 72 h after infection, when bacterial particles move to the cell membrane and initiate the exit into the extracellular environment. Our results suggest that O. tsutsugamushi involves lipid rafts of the host cells in the budding-like process to exit from host cells. (C) 2013 Elsevier Ltd. All rights reserved.
C1 [Kim, Mi-Jeong; Kim, Mee-Kyung; Kang, Jae-Seung] Inha Univ, Sch Med, Dept Microbiol, Jungsuk B D, Inchon 400712, South Korea.
RP Kang, JS (reprint author), Inha Univ, Sch Med, Dept Microbiol, Jungsuk B D, 3rd St, Inchon 400712, South Korea.
EM jaeskang@inha.ac.kr
FU Inha University
FX This work was supported by a grant from Inha University.
NR 38
TC 1
Z9 1
PU ACADEMIC PRESS LTD- ELSEVIER SCIENCE LTD
PI LONDON
PA 24-28 OVAL RD, LONDON NW1 7DX, ENGLAND
SN 0882-4010
J9 MICROB PATHOGENESIS
JI Microb. Pathog.
PD OCT
PY 2013
VL 63
BP 37
EP 43
DI 10.1016/j.micpath.2013.06.002
PG 7
WC Immunology; Microbiology
SC Immunology; Microbiology
GA 204YN
UT WOS:000323407300007
ER

PT J
AU Dotters-Katz, SK
   Kuller, J
   Heine, RP
AF Dotters-Katz, Sarah K.
   Kuller, Jeffrey
   Heine, R. Phillips
TI Arthropod-Borne Bacterial Diseases in Pregnancy
SO OBSTETRICAL & GYNECOLOGICAL SURVEY
LA English
DT Article
ID MOUNTAIN-SPOTTED-FEVER; HUMAN GRANULOCYTIC EHRLICHIOSIS; CAT-SCRATCH
   DISEASE; OF-THE-LITERATURE; HYPERTROPHIC PYLORIC-STENOSIS; MATERNAL
   LYME-DISEASE; DEER-TICK BITES; RELAPSING-FEVER; MURINE TYPHUS; SCRUB
   TYPHUS
AB Arthropod-borne bacterial diseases affect more than 25,000 Americans every year and thousands more around the world. These infections present a diagnostic dilemma for clinicians because they mimic many other pathologic conditions and are often low on or absent from the differential diagnosis list. Diagnosis is particularly challenging during pregnancy, as these infections may mimic common pregnancy-specific conditions, such as typical and atypical preeclampsia, or symptoms of pregnancy itself. Concerns regarding the safety in pregnancy of some indicated antibiotics add a therapeutic challenge for the prescriber, requiring knowledge of alternative therapeutic options for many arthropod-borne bacterial diseases. Physicians, especially those in endemic areas, must keep this class of infections in mind, particularly when the presentation does not appear classic for more commonly seen conditions. This article discusses presentation, diagnosis, and treatment of the most common of these arthropod-borne bacterial diseases, including Lyme disease, Rocky Mountain spotted fever, tick-borne relapsing fever, typhus, plague, cat-scratch disease, and Carrion disease.
   Target Audience: Obstetricians and gynecologists, family physicians, emergency medicine physicians, nurse midwives
   Learning Objectives: After completing this CME activity, physicians should be better able to identify the various arthropod vectors of bacterial infections, compare the risks and benefits associated with common antibiotics used to treat arthropod-borne bacterial infections in pregnancy, identify the specific effects of certain arthropod-borne bacterial infections on the gravid female/her placenta/her fetus, and manage and treat pregnant women with these infections.
C1 [Dotters-Katz, Sarah K.] Duke Univ, Durham, NC 27705 USA.
   [Kuller, Jeffrey; Heine, R. Phillips] Duke Univ, Med Ctr, Div Maternal Fetal Med, Durham, NC 27705 USA.
RP Dotters-Katz, SK (reprint author), Duke Univ, 2608 Erwin Rd,Suite 200, Durham, NC 27705 USA.
EM sarah.dotters-katz@duke.edu
NR 167
TC 0
Z9 0
PU LIPPINCOTT WILLIAMS & WILKINS
PI PHILADELPHIA
PA 530 WALNUT ST, PHILADELPHIA, PA 19106-3621 USA
SN 0029-7828
EI 1533-9866
J9 OBSTET GYNECOL SURV
JI Obstet. Gynecol. Surv.
PD SEP
PY 2013
VL 68
IS 9
BP 635
EP 649
PG 15
WC Obstetrics & Gynecology
SC Obstetrics & Gynecology
GA 301DM
UT WOS:000330513000014
ER

PT J
AU Ramirez-Hernandez, A
   Montoya, V
   Martinez, A
   Perez, JE
   Mercado, M
   de la Ossa, A
   Velez, C
   Estrada, G
   Correa, MI
   Duque, L
   Ariza, JS
   Henao, C
   Valbuena, G
   Hidalgo, M
AF Ramirez-Hernandez, Alejandro
   Montoya, Viviana
   Martinez, Alejandra
   Perez, Jorge E.
   Mercado, Marcela
   de la Ossa, Alberto
   Velez, Carolina
   Estrada, Gloria
   Correa, Maria I.
   Duque, Laura
   Ariza, Juan S.
   Henao, Cesar
   Valbuena, Gustavo
   Hidalgo, Marylin
TI Molecular Detection of Rickettsia felis in Different Flea Species from
   Caldas, Colombia
SO AMERICAN JOURNAL OF TROPICAL MEDICINE AND HYGIENE
LA English
DT Article
ID BRAZILIAN SPOTTED-FEVER; CTENOCEPHALIDES-FELIS; SAO-PAULO; BORNE
   RICKETTSIOSES; XENOPSYLLA-CHEOPIS; MURINE TYPHUS; PREVALENCE; STATE;
   SIPHONAPTERA; BARTONELLA
AB Rickettsioses caused by Rickettsia felis are an emergent global threat. Historically, the northern region of the province of Caldas in Colombia has reported murine typhus cases, and recently, serological studies confirmed high seroprevalence for both R. felis and R. typhi. In the present study, fleas from seven municipalities were collected from dogs, cats, and mice. DNA was extracted and amplified by polymerase chain reaction (PCR) to identify gltA, ompB, and 17kD genes. Positive samples were sequenced to identify the species of Rickettsia. Of 1,341 fleas, Ctenocephalides felis was the most prevalent (76.7%). Positive PCR results in the three genes were evidenced in C. felis (minimum infection rates; 5.3%), C. canis (9.2%), and Pulex irritans (10.0%). Basic Local Alignment Search Tool (BLAST) analyses of sequences showed high identity values (> 98%) with R. felis, and all were highly related by phylogenetic analyses. This work shows the first detection of R. felis in fleas collected from animals in Colombia.
C1 [Ramirez-Hernandez, Alejandro] Univ Nacl Colombia, Grp Parasitol Vet, Bogota, Colombia.
   [Montoya, Viviana; Martinez, Alejandra; Mercado, Marcela; Hidalgo, Marylin] Pontificia Univ Javeriana, Grp Enfermedades Infecciosas, Dept Microbiol, Bogota, Colombia.
   [Perez, Jorge E.] Univ Caldas, Fac Ciencias Salud, Lab Microbiol, Manizales, Colombia.
   [de la Ossa, Alberto; Velez, Carolina] Direcc Territorial Salud Caldas, Manizales, Colombia.
   [Estrada, Gloria] Univ Catolica Manizales, Programa Bacteriol, Manizales, Colombia.
   [Correa, Maria I.; Duque, Laura; Ariza, Juan S.; Henao, Cesar] Univ Caldas, Dept Med Vet & Zootecn, Manizales, Colombia.
   [Valbuena, Gustavo] Univ Texas Med Branch, Dept Pathol, Galveston, TX 77555 USA.
RP Hidalgo, M (reprint author), Pontificia Univ Javeriana, Dept Microbiol, Grp Enfermedades Infecciosas, Cra 7 43-82, Bogota, Colombia.
EM aramirezhe@unal.edu.co; pmontoya@javeriana.edu.co;
   amartinezr@javeriana.edu.co; mmeicado@javeriana.edu.co;
   tomasossa@hotmail.com; carovelez@hotmail.com; gestrada19@gmail.com;
   mariaico00@hotmail.com; lalitaduque7@hotmail.com;
   juanariza1709@hotmail.com; cesar.a.velez@hotmail.com; gvalbuen@utmb.edu;
   hidalgo.m@javeriana.edu.co
FU Pontificia Universidad Javeriana [PY003532]
FX This study was supported by Pontificia Universidad Javeriana Grant
   PY003532.
NR 44
TC 1
Z9 1
PU AMER SOC TROP MED & HYGIENE
PI MCLEAN
PA 8000 WESTPARK DR, STE 130, MCLEAN, VA 22101 USA
SN 0002-9637
EI 1476-1645
J9 AM J TROP MED HYG
JI Am. J. Trop. Med. Hyg.
PD SEP
PY 2013
VL 89
IS 3
BP 453
EP 459
DI 10.4269/ajtmh.12-0698
PG 7
WC Public, Environmental & Occupational Health; Tropical Medicine
SC Public, Environmental & Occupational Health; Tropical Medicine
GA 240XB
UT WOS:000326129900009
ER

PT J
AU Nogueras, MM
   Pons, I
   Ortuno, A
   Miret, J
   Pla, J
   Castella, J
   Segura, F
AF Mercedes Nogueras, Maria
   Pons, Immaculada
   Ortuno, Ana
   Miret, Jaime
   Pla, Julia
   Castella, Joaquim
   Segura, Ferran
TI Molecular Detection of Rickettsia typhi in Cats and Fleas
SO PLOS ONE
LA English
DT Article
ID LOS-ANGELES-COUNTY; MURINE TYPHUS; SPOTTED-FEVER; INTERMEDIATE DURATION;
   CANARY-ISLANDS; DOMESTIC CATS; FELIS; SPAIN; POPULATION; INFECTION
AB Background: Rickettsia typhi is the etiological agent of murine typhus (MT), a disease transmitted by two cycles: rat-flea-rat, and peridomestic cycle. Murine typhus is often misdiagnosed and underreported. A correct diagnosis is important because MT can cause severe illness and death. Our previous seroprevalence results pointed to presence of human R. typhi infection in our region; however, no clinical case has been reported. Although cats have been related to MT, no naturally infected cat has been described. The aim of the study is to confirm the existence of R. typhi in our location analyzing its presence in cats and fleas.
   Methodology/Principal Findings: 221 cats and 80 fleas were collected from Veterinary clinics, shelters, and the street (2001-2009). Variables surveyed were: date of collection, age, sex, municipality, living place, outdoor activities, demographic area, healthy status, contact with animals, and ectoparasite infestation. IgG against R. typhi were evaluated by indirect immunofluorescence assay. Molecular detection in cats and fleas was performed by real-time PCR. Cultures were performed in those cats with positive molecular detection. Statistical analysis was carried out using SPSS. A p < 0.05 was considered significant.
   Thirty-five (15.8%) cats were seropositive. There were no significant associations among seropositivity and any variables. R. typhi was detected in 5 blood and 2 cultures. High titres and molecular detection were observed in stray cats and pets, as well as in spring and winter. All fleas were Ctenocephalides felis. R. typhi was detected in 44 fleas (55%), from shelters and pets. Co-infection with R. felis was observed.
   Conclusions: Although no clinical case has been described in this area, the presence of R. typhi in cats and fleas is demonstrated. Moreover, a considerable percentage of those animals lived in households. To our knowledge, this is the first time R. typhi is detected in naturally infected cats.
C1 [Mercedes Nogueras, Maria; Pons, Immaculada; Segura, Ferran] Autonomous Univ Barcelona, Dept Infect Dis, Corporacio Sanitaria & Univ Parc Tauli, Inst Univ Parc Tauli, Barcelona, Spain.
   [Ortuno, Ana; Castella, Joaquim] Autonomous Univ Barcelona, Dept Anim Hlth, Barcelona, Spain.
   [Miret, Jaime] Anim Shelter Co Valles Oriental, Barcelona, Spain.
   [Pla, Julia] Clin Vet, Barcelona, Spain.
   [Segura, Ferran] Univ Autonoma Barcelona, Dept Med, E-08193 Barcelona, Spain.
RP Nogueras, MM (reprint author), Autonomous Univ Barcelona, Dept Infect Dis, Corporacio Sanitaria & Univ Parc Tauli, Inst Univ Parc Tauli, Barcelona, Spain.
EM mnogueras@tauli.cat
FU Ministerio de Sanidad y Consumo [FIS06/0433]; Instituto de Salud Carlos
   III - FEDER; Spanish Network for the Research in Infectious Diseases
   -REIPI [RD06/0008]; Catalan Society of Infectious Diseases and
   Microbiology
FX This study was supported by Ministerio de Sanidad y Consumo (Grant
   number FIS06/0433). Supported partially by Ministerio de Sanidad y
   Consumo, Instituto de Salud Carlos III - FEDER, Spanish Network for the
   Research in Infectious Diseases -REIPI (Grant number RD06/0008); and
   Catalan Society of Infectious Diseases and Microbiology. The funders had
   no role in study design, data collection and analysis, decision to
   publish, or preparation of the manuscript.
NR 30
TC 0
Z9 0
PU PUBLIC LIBRARY SCIENCE
PI SAN FRANCISCO
PA 1160 BATTERY STREET, STE 100, SAN FRANCISCO, CA 94111 USA
SN 1932-6203
J9 PLOS ONE
JI PLoS One
PD AUG 6
PY 2013
VL 8
IS 8
AR e71386
DI 10.1371/journal.pone.0071386
PG 8
WC Multidisciplinary Sciences
SC Science & Technology - Other Topics
GA 217ZG
UT WOS:000324401500068
ER

PT J
AU Dubot-Peres, A
   Vongphrachanh, P
   Denny, J
   Phetsouvanh, R
   Linthavong, S
   Sengkeopraseuth, B
   Khasing, A
   Xaythideth, V
   Moore, CE
   Vongsouvath, M
   Castonguay-Vanier, J
   Sibounheuang, B
   Taojaikong, T
   Chanthongthip, A
   de Lamballerie, X
   Newton, PN
AF Dubot-Peres, Audrey
   Vongphrachanh, Phengta
   Denny, Justin
   Phetsouvanh, Rattanaphone
   Linthavong, Singharath
   Sengkeopraseuth, Bounthanom
   Khasing, Amphai
   Xaythideth, Vimattha
   Moore, Catrin E.
   Vongsouvath, Manivanh
   Castonguay-Vanier, Josee
   Sibounheuang, Bountoy
   Taojaikong, Thaksinaporn
   Chanthongthip, Anisone
   de Lamballerie, Xavier
   Newton, Paul N.
TI An Epidemic of Dengue-1 in a Remote Village in Rural Laos
SO PLOS NEGLECTED TROPICAL DISEASES
LA English
DT Article
ID ORIENTIA-TSUTSUGAMUSHI; RECOMBINANT SEQUENCES; MAXIMUM-LIKELIHOOD; HUMAN
   MOVEMENT; MURINE TYPHUS; VIRUS TYPE-2; DIAGNOSIS; ASSAYS; INFECTION;
   SENEGAL
AB In the Lao PDR (Laos), urban dengue is an increasingly recognised public health problem. We describe a dengue-1 virus outbreak in a rural northwestern Lao forest village during the cool season of 2008. The isolated strain was genotypically "endemic" and not "sylvatic," belonging to the genotype 1, Asia 3 clade. Phylogenetic analyses of 37 other dengue-1 sequences from diverse areas of Laos between 2007 and 2010 showed that the geographic distribution of some strains remained focal overtime while others were dispersed throughout the country. Evidence that dengue viruses have broad circulation in the region, crossing country borders, was also obtained. Whether the outbreak arose from dengue importation from an urban centre into a dengue-naive community or crossed into the village from a forest cycle is unknown. More epidemiological and entomological investigations are required to understand dengue epidemiology and the importance of rural and forest dengue dynamics in Laos.
C1 [Dubot-Peres, Audrey; de Lamballerie, Xavier] Aix Marseille Univ, IRD French Inst Res Dev, EHESP French Sch Publ Hlth, UMR Emergence Pathol Virales 190, Marseille, France.
   [Dubot-Peres, Audrey; Phetsouvanh, Rattanaphone; Moore, Catrin E.; Vongsouvath, Manivanh; Castonguay-Vanier, Josee; Sibounheuang, Bountoy; Taojaikong, Thaksinaporn; Chanthongthip, Anisone; Newton, Paul N.] Mahosot Hosp, Microbiol Lab, Lao Oxford Mahosot Hosp Wellcome Trust Res Unit, Vientiane, Zaire.
   [Dubot-Peres, Audrey; Phetsouvanh, Rattanaphone; Moore, Catrin E.; Castonguay-Vanier, Josee; Newton, Paul N.] Univ Oxford, Churchill Hosp, Nuffield Dept Clin Med, Ctr Trop Med, Oxford, England.
   [Vongphrachanh, Phengta; Sengkeopraseuth, Bounthanom; Khasing, Amphai; Xaythideth, Vimattha] Minist Hlth, Natl Ctr Lab & Epidemiol, Vientiane, Zaire.
   [Denny, Justin] WHO, Vientiane, Zaire.
   [Linthavong, Singharath] Xayabury Prov Hlth Dept, Xayabury, Zaire.
RP Dubot-Peres, A (reprint author), Aix Marseille Univ, IRD French Inst Res Dev, EHESP French Sch Publ Hlth, UMR Emergence Pathol Virales 190, Marseille, France.
EM audrey@tropmedres.ac
FU Government of Luxemburg through the World Health Organisation
FX The outbreak investigation was funded by Government of Luxemburg through
   the World Health Organisation and the laboratory analysis by IRD and the
   Wellcome Trust of Great Britain. The funders had no role in study
   design, data collection and analysis, decision to publish, or
   preparation of the manuscript.
NR 43
TC 0
Z9 0
PU PUBLIC LIBRARY SCIENCE
PI SAN FRANCISCO
PA 1160 BATTERY STREET, STE 100, SAN FRANCISCO, CA 94111 USA
SN 1935-2735
J9 PLOS NEGLECT TROP D
JI Plos Neglect. Trop. Dis.
PD AUG
PY 2013
VL 7
IS 8
AR e2360
DI 10.1371/journal.pntd.0002360
PG 11
WC Infectious Diseases; Parasitology; Tropical Medicine
SC Infectious Diseases; Parasitology; Tropical Medicine
GA 211WE
UT WOS:000323941500025
ER

PT J
AU Phommasone, K
   Paris, DH
   Anantatat, T
   Castonguay-Vanier, J
   Keomany, S
   Souvannasing, P
   Blacksell, SD
   Mayxay, M
   Newton, PN
AF Phommasone, Koukeo
   Paris, Daniel H.
   Anantatat, Tippawan
   Castonguay-Vanier, Josee
   Keomany, Sommay
   Souvannasing, Phoutthalavanh
   Blacksell, Stuart D.
   Mayxay, Mayfong
   Newton, Paul N.
TI Concurrent Infection with Murine Typhus and Scrub Typhus in Southern
   Laos-the Mixed and the Unmixed
SO PLOS NEGLECTED TROPICAL DISEASES
LA English
DT Article
ID POLYMERASE-CHAIN-REACTION; ORIENTIA-TSUTSUGAMUSHI; LEPTOSPIROSIS;
   COINFECTION; ASSAYS; GUIDELINES; PENICILLIN; VIENTIANE; DIAGNOSIS;
   HUMANS
C1 [Phommasone, Koukeo; Paris, Daniel H.; Castonguay-Vanier, Josee; Blacksell, Stuart D.; Mayxay, Mayfong; Newton, Paul N.] Mahosot Hosp, Microbiol Lab, Lao Oxford Mahosot Hosp, Wellcome Trust Res Unit LOMWRU, Viangchan, Laos.
   [Paris, Daniel H.; Blacksell, Stuart D.; Mayxay, Mayfong; Newton, Paul N.] Univ Oxford, Churchill Hosp, Nuffield Dept Clin Med, Ctr Trop Med, Oxford, England.
   [Paris, Daniel H.; Anantatat, Tippawan; Blacksell, Stuart D.] Mahidol Univ, Fac Trop Med, Bangkok, Thailand.
   [Keomany, Sommay; Souvannasing, Phoutthalavanh] Salavan Prov Hosp, Salavan, Laos.
   [Mayxay, Mayfong] Univ Hlth Sci, Fac Postgrad Studies, Viangchan, Laos.
RP Phommasone, K (reprint author), Mahosot Hosp, Microbiol Lab, Lao Oxford Mahosot Hosp, Wellcome Trust Res Unit LOMWRU, Viangchan, Laos.
EM paul@tropmedres.ac
FU Wellcome Trust of Great Britain [089275/Z/09/Z]; World Health
   Organization Regional Office for the Western Pacific; Australian Agency
   for International Development; Ministry of Foreign Affairs of Japan;
   United States Agency for International Development; Foundation for
   Innovative New Diagnostics through UK Department for International
   Development
FX Funded by the Wellcome Trust of Great Britain (Grant number
   089275/Z/09/Z, www.wellcome.ac.uk), the World Health Organization
   Regional Office for the Western Pacific (www.wpro.who.int), with grants
   from the Australian Agency for International Development, the Ministry
   of Foreign Affairs of Japan and the United States Agency for
   International Development and by the Foundation for Innovative New
   Diagnostics (www.finddiagnostics.org) through a grant from the UK
   Department for International Development. The funders had no role in
   study design, data collection and analysis, decision to publish, or
   preparation of the manuscript.
NR 35
TC 1
Z9 1
PU PUBLIC LIBRARY SCIENCE
PI SAN FRANCISCO
PA 1160 BATTERY STREET, STE 100, SAN FRANCISCO, CA 94111 USA
SN 1935-2735
J9 PLOS NEGLECT TROP D
JI Plos Neglect. Trop. Dis.
PD AUG
PY 2013
VL 7
IS 8
AR e2163
DI 10.1371/journal.pntd.0002163
PG 4
WC Infectious Diseases; Parasitology; Tropical Medicine
SC Infectious Diseases; Parasitology; Tropical Medicine
GA 211WE
UT WOS:000323941500002
ER

PT J
AU Tay, ST
   Zan, HAM
   Lim, YAL
   Ngui, R
AF Tay, Sun Tee
   Zan, Hafizatul Anis Mohamed
   Lim, Yvonne A. L.
   Ngui, Romano
TI Antibody Prevalence and Factors Associated with Exposure to Orientia
   tsutsugamushi in Different Aboriginal Subgroups in West Malaysia
SO PLOS NEGLECTED TROPICAL DISEASES
LA English
DT Article
ID FEVER GROUP RICKETTSIAE; SCRUB TYPHUS; FEBRILE ILLNESS; EPIDEMIOLOGY;
   THAILAND
AB Background: Limited data is available on the current status of scrub typhus infection in the aboriginal population in Malaysia. This study was aimed to provide recent data on the degree of exposure of 280 individuals from seven aboriginal subgroups to Orientia tsutsugamushi (causative agent of scrub typhus) in West Malaysia. The environment, socioeconomic and behavioural risk factors associated with the disease were also investigated.
   Methods/Findings: The antibody prevalence to O. tsutsugamushi ranged from 0 to 36.4% in seven subgroups, with high prevalence rates noted in subgroups involved in agricultural activity and the lowest prevalence rates noted in subgroups whose main occupations were associated to fishing. Univariate analysis indicated populations with age above 18 years (OR = 1.15, 95% CI = 1.02-1.30, P = 0.015), working (OR = 1.99, 95% CI = 1.01-3.92, P = 0.044), working at agriculture area (OR = 1.18, 95% CI = 0.98-1.42, P = 0.031), receiving household income less than US$ 166.7 (RM500) per month (OR = 2.43, 95% CI = 1.16-5.11, P = 0.016) and having close contact with animal pets (OR = 4.06, 95% CI = 1.20-13.76, P = 0.016) are significantly associated with exposure to O. tsutsugamushi. Multivariate analysis confirms that participants who are above 18 years old, receiving household income less than US$ 166.7 (RM500) per month and having close contact with animal pets are 3.6 times (95% CI = 1.81-7.03, P<0.001), 1.3 times (95% CI = 1.14-1.64, P = 0.002) and 1.2 times (95% CI = 1.05-1.06, P = 0.006) more likely to have exposure to O. tsutsugamushi, respectively.
   Conclusion: The present study indicates that scrub typhus is still an important disease in the aboriginal population in Malaysia. Awareness about the disease and education on the preventive measures are important in reducing the risk of acquiring scrub typhus in the population studied.
C1 [Tay, Sun Tee; Zan, Hafizatul Anis Mohamed] Univ Malaya, Fac Med, Dept Med Microbiol, Trop Infect Dis Res & Educ Ctr, Kuala Lumpur, Malaysia.
   [Lim, Yvonne A. L.; Ngui, Romano] Univ Malaya, Fac Med, Dept Parasitol, Kuala Lumpur, Malaysia.
RP Tay, ST (reprint author), Univ Malaya, Fac Med, Dept Med Microbiol, Trop Infect Dis Res & Educ Ctr, Kuala Lumpur, Malaysia.
EM tayst@um.edu.my
FU University of Malaya High Impact Research Grant [HIR/E000013-20001];
   UMRG grant [RP013A/2012]
FX This research work was funded by the University of Malaya High Impact
   Research Grant (HIR/E000013-20001) and UMRG grant (RP013A/2012). The
   funders had no role in study design, data collection and analysis,
   decision to publish, or preparation of the manuscript.
NR 35
TC 1
Z9 1
PU PUBLIC LIBRARY SCIENCE
PI SAN FRANCISCO
PA 1160 BATTERY STREET, STE 100, SAN FRANCISCO, CA 94111 USA
SN 1935-2735
J9 PLOS NEGLECT TROP D
JI Plos Neglect. Trop. Dis.
PD AUG
PY 2013
VL 7
IS 8
AR e2341
DI 10.1371/journal.pntd.0002341
PG 7
WC Infectious Diseases; Parasitology; Tropical Medicine
SC Infectious Diseases; Parasitology; Tropical Medicine
GA 211WE
UT WOS:000323941500011
ER

PT J
AU Chu, H
   Park, SM
   Cheon, IS
   Park, MY
   Shim, BS
   Gil, BC
   Jeung, WH
   Hwang, KJ
   Song, KD
   Hong, KJ
   Song, M
   Jeong, HJ
   Han, SH
   Yun, CH
AF Chu, Hyuk
   Park, Sung-Moo
   Cheon, In Su
   Park, Mi-Yeoun
   Shim, Byoung-Shik
   Gil, Byoung-Cheol
   Jeung, Woon Hee
   Hwang, Kyu-Jam
   Song, Ki-Duk
   Hong, Kee-Jong
   Song, Manki
   Jeong, Hang-Jin
   Han, Seung Hyun
   Yun, Cheol-Heui
TI Orientia tsutsugamushi Infection Induces CD4(+) T Cell Activation via
   Human Dendritic Cell Activity
SO JOURNAL OF MICROBIOLOGY AND BIOTECHNOLOGY
LA English
DT Article
DE Orientia tsutsugamushi; dendritic cells; T cell; proinflammatory
   cytokines
ID RICKETTSIA-TSUTSUGAMUSHI; ADAPTIVE IMMUNITY; SCRUB TYPHUS; IN-VIVO;
   MACROPHAGES; ANTIGEN; GAMMA; INFLAMMATION; INDUCTION; APOPTOSIS
AB Orientia tsutsugamushi, a gram-negative bacterium, causes severe acute febrile illness in humans. Despite this danger, the route of infection, infectivity, and protective mechanisms of the host's immune response to O. tsutsugamushi are unclear. Dendritic cells (DCs) are one of the most important cell types in bridging the innate and adaptive immune responses. In this study, we observed that O. tsutsugamushi infects and replicates in monocyte-derived DCs (MODCs). During infection and replication, the expressions of the cytokines IL-12 and TNF-alpha, as well as the co-stimulatory molecules CD80, CD83, CD86, and CD40, were increased in MODCs. When O. tsutsugamushi-treated MODCs were co-cultured with autologous CD4(+) T cells, they enhanced production of IFN-gamma, a major Th1 cytokine. Collectively, our results show that O. tsutsugamushi can replicate in MODCs and can simultaneously induce MODC maturation and increase proinflammatory cytokine levels in MODCs that subsequently activate CD4(+) T cells.
C1 [Chu, Hyuk; Park, Mi-Yeoun; Gil, Byoung-Cheol; Hwang, Kyu-Jam; Jeong, Hang-Jin] Korea Natl Inst Hlth, Div Zoonoses, Ctr Immunol & Pathol, Osong 363951, South Korea.
   [Park, Sung-Moo; Cheon, In Su; Jeung, Woon Hee; Song, Ki-Duk; Yun, Cheol-Heui] Seoul Natl Univ, Dept Agr Biotechnol, Seoul 151921, South Korea.
   [Park, Sung-Moo; Cheon, In Su; Jeung, Woon Hee; Song, Ki-Duk; Yun, Cheol-Heui] Seoul Natl Univ, Res Inst Agr & Life Sci, Seoul 151921, South Korea.
   [Park, Sung-Moo; Cheon, In Su; Jeung, Woon Hee; Song, Ki-Duk; Yun, Cheol-Heui] Seoul Natl Univ, Ctr Food & Bioconvergence, Seoul 151921, South Korea.
   [Park, Sung-Moo; Shim, Byoung-Shik; Song, Manki] Int Vaccine Inst, Div Sci Lab, Seoul 151818, South Korea.
   [Hong, Kee-Jong] Korea Natl Inst Hlth, Div High Risk Pathogen Res, Ctr Infect Dis, Osong 363951, South Korea.
   [Han, Seung Hyun] Seoul Natl Univ, Dept Oral Microbiol & Immunol, Dent Res Inst, Sch Dent, Seoul 110749, South Korea.
   [Han, Seung Hyun] Seoul Natl Univ, Program BK21, Sch Dent, Seoul 110749, South Korea.
RP Yun, CH (reprint author), Seoul Natl Univ, Dept Agr Biotechnol, Seoul 151921, South Korea.
EM cyun@snu.ac.kr
FU National Institute of Health [2010-N52001-00]; Next-Generation BioGreen
   21 Program, Rural Development Administration [PJ81272011]; World Class
   University Program [R31-10056]; Ministry of Education, Science, and
   Technology
FX This study was supported by an intramural grant from the National
   Institute of Health, (2010-N52001-00) and a grant from the
   Next-Generation BioGreen 21 Program (PJ81272011), Rural Development
   Administration, and from the World Class University Program (R31-10056)
   funded through the Ministry of Education, Science, and Technology. This
   study was conducted as a part of the R&D Convergence Center Support
   Program, Ministry for Food, Agriculture, Forestry and Fisheries,
   Republic of Korea. The authors have no conflicts of interest to declare.
NR 40
TC 0
Z9 0
PU KOREAN SOC MICROBIOLOGY & BIOTECHNOLOGY
PI SEOUL
PA KOREA SCI TECHNOL CENTER #507,  635-4 YEOGSAM-DONG, KANGNAM-GU, SEOUL
   135-703, SOUTH KOREA
SN 1017-7825
J9 J MICROBIOL BIOTECHN
JI J. Microbiol. Biotechnol.
PD AUG
PY 2013
VL 23
IS 8
BP 1159
EP 1166
DI 10.4014/jmb.1303.03019
PG 8
WC Biotechnology & Applied Microbiology; Microbiology
SC Biotechnology & Applied Microbiology; Microbiology
GA 208NU
UT WOS:000323687200016
ER

PT J
AU Nanayakkara, DM
   Rajapakse, RPVJ
   Wickramasinghe, S
   Kularatne, SAM
AF Nanayakkara, Devathri M.
   Rajapakse, R. P. V. J.
   Wickramasinghe, Susiji
   Kularatne, Senanayaka A. M.
TI Serological Evidence for Exposure of Dogs to Rickettsia conorii,
   Rickettsia typhi, and Orientia tsutsugamushi in Sri Lanka
SO VECTOR-BORNE AND ZOONOTIC DISEASES
LA English
DT Article
DE Spotted fever group; Typhus group; Scrub typhus group; Sri Lanka
ID MEDITERRANEAN SPOTTED-FEVER; INFECTIONS; PROVINCE
AB Vector-borne rickettsial infection is a major cause of febrile illnesses throughout the world. Although vertebrates hosting the vectors play a vital role in the natural cycle of rickettsiae, studies have not been conducted on them in Sri Lanka. Therefore, the present study was designed to determine the exposure of dog population in Rajawatta, Thambavita, and areas of the Western Slopes and Unawatuna of Sri Lanka to rickettsial pathogens. A total of 123 dog blood samples were collected from those areas. Samples were tested for antibodies against Rickettsia conorii (RC) of the spotted fever group (SFG), Rickettsia typhi (RT) of the typhus group (TG), and Orientia tsutsugamushi (OT) of the scrub typhus group (ST) of rickettsiae by indirect immunofluorescence antibody test (IFA). Samples with titers >= 1:64 were considered as positive in this study. Collectively, 49% dogs were found to have antibodies against the rickettsial agents. Of the dogs, 42%, 24%, and 2% had antibodies against RC, OT, and RT, respectively. The seropositive rate of 100% was observed in areas of the Western Slopes, whereas the lowest rate of 20% was in Unawatuna. Among the positive samples, antibody titers against RC and OT ranged from 1/64 to 1/8192. In contrast, the few dogs that tested positive for RT showed very low titers of 1/64 and 1/128. Results of this study show the extent of exposure to the pathogen and its dispersion in the natural ecology. We suggest that dogs could be acting as reservoirs in the rickettsial transmission cycle or could be effective tracer animals that can be used to detect areas with potential for future outbreaks.
C1 [Nanayakkara, Devathri M.; Rajapakse, R. P. V. J.] Univ Peradeniya, Fac Vet Med & Anim Sci, Dept Pathobiol, Peradeniya, Sri Lanka.
   [Wickramasinghe, Susiji] Univ Peradeniya, Fac Med, Dept Parasitol, Peradeniya, Sri Lanka.
   [Kularatne, Senanayaka A. M.] Univ Peradeniya, Fac Med, Dept Med, Peradeniya, Sri Lanka.
RP Rajapakse, RPVJ (reprint author), Univ Peradeniya, Fac Vet Med & Anim Sci, Dept Vet Pathobiol, Peradeniya, Sri Lanka.
EM jayanthar@pdn.ac.lk
FU National Research Council of Sri Lanka [09-05]
FX This study received financial support by the National Research Council
   of Sri Lanka (Research Grant 09-05). The authors sincerely acknowledge
   Dr. G. A. Dasch, CDC, Atlanta for providing antigens for IFA test and
   technical advice for establishing the serological test.
NR 29
TC 0
Z9 0
PU MARY ANN LIEBERT, INC
PI NEW ROCHELLE
PA 140 HUGUENOT STREET, 3RD FL, NEW ROCHELLE, NY 10801 USA
SN 1530-3667
J9 VECTOR-BORNE ZOONOT
JI Vector-Borne Zoonotic Dis.
PD AUG
PY 2013
VL 13
IS 8
BP 545
EP 549
DI 10.1089/vbz.2012.1049
PG 5
WC Public, Environmental & Occupational Health; Infectious Diseases
SC Public, Environmental & Occupational Health; Infectious Diseases
GA 199AZ
UT WOS:000322967800002
ER

PT J
AU Jiang, J
   Maina, AN
   Knobel, DL
   Cleaveland, S
   Laudisoit, A
   Wamburu, K
   Ogola, E
   Parola, P
   Breiman, RF
   Njenga, MK
   Richards, AL
AF Jiang, Ju
   Maina, Alice N.
   Knobel, Darryn L.
   Cleaveland, Sarah
   Laudisoit, Anne
   Wamburu, Kabura
   Ogola, Eric
   Parola, Philippe
   Breiman, Robert F.
   Njenga, M. Kariuki
   Richards, Allen L.
TI Molecular detection of Rickettsia felis and Candidatus Rickettsia
   Asemboensis in Fleas from Human Habitats, Asembo, Kenya
SO VECTOR-BORNE AND ZOONOTIC DISEASES
LA English
DT Article
DE Rickettsia; Fleas; PCR; Multilocus sequence typing; Surveillance
ID MURINE TYPHUS; SPOTTED-FEVER; CTENOCEPHALIDES-FELIS; PHYLOGENETIC
   ANALYSIS; PUBLIC-HEALTH; WESTERN KENYA; CAT FLEAS; IDENTIFICATION;
   BARTONELLA; INFECTION
AB The flea-borne rickettsioses murine typhus (Rickettsia typhi) and flea-borne spotted fever (FBSF) (Rickettsia felis) are febrile diseases distributed among humans worldwide. Murine typhus has been known to be endemic to Kenya since the 1950s, but FBSF was only recently documented in northeastern (2010) and western (2012) Kenya. To characterize the potential exposure of humans in Kenya to flea-borne rickettsioses, a total of 330 fleas (134 pools) including 5 species (Xenopsylla cheopis, Ctenocephalides felis, Ctenocephalides canis, Pulex irritans, and Echidnophaga gallinacea) were collected from domestic and peridomestic animals and from human dwellings within Asembo, western Kenya. DNA was extracted from the 134 pooled flea samples and 89 (66.4%) pools tested positively for rickettsial DNA by 2 genus-specific quantitative real-time PCR (qPCR) assays based upon the citrate synthase (gltA) and 17-kD antigen genes and the Rfelis qPCR assay. Sequences from the 17-kD antigen gene, the outer membrane protein (omp) B, and 2 R. felis plasmid genes (pRF and pRFd) of 12 selected rickettsia-positive samples revealed a unique Rickettsia sp. (n = 11) and R. felis (n = 1). Depiction of the new rickettsia by multilocus sequence typing (MLST) targeting the 16S rRNA (rrs), 17-kD antigen gene, gltA, ompA, ompB, and surface cell antigen 4 (sca4), shows that it is most closely related to R. felis but genetically dissimilar enough to be considered a separate species provisionally named Candidatus Rickettsia asemboensis. Subsequently, 81 of the 134 (60.4%) flea pools tested positively for Candidatus Rickettsia asemboensis by a newly developed agent-specific qPCR assay, Rasemb. R. felis was identified in 9 of the 134 (6.7%) flea pools, and R. typhi the causative agent of murine typhus was not detected in any of 78 rickettsia-positive pools assessed using a species-specific qPCR assay, Rtyph. Two pools were found to contain both R. felis and Candidatus Rickettsia asemboensis DNA and 1 pool contained an agent, which is potentially new.
C1 [Jiang, Ju; Maina, Alice N.; Richards, Allen L.] Naval Med Res Ctr, Viral & Rickettsial Dis Dept, Silver Spring, MD 20910 USA.
   [Maina, Alice N.] Jomo Kenyatta Univ Agr & Technol, Nairobi, Kenya.
   [Maina, Alice N.; Knobel, Darryn L.; Ogola, Eric] Kenya Govt Med Res Ctr, Kisumu, Kenya.
   [Knobel, Darryn L.] Univ Pretoria, Dept Vet Trop Dis, Onderstepoort, South Africa.
   [Cleaveland, Sarah] Univ Glasgow, Coll Med Vet Med & Life Sci, Glasgow, Lanark, Scotland.
   [Laudisoit, Anne] Univ Liverpool, Sch Biol Sci, Inst Integrat Biol, Liverpool L69 3BX, Merseyside, England.
   [Wamburu, Kabura; Breiman, Robert F.; Njenga, M. Kariuki] US Ctr Dis Control & Prevent, Nairobi, Kenya.
   [Parola, Philippe] Aix Marseille Univ, WHO, Collaborat Ctr Rickettsial & Other Arthropod Born, UMR CNRS IRD 7278,IFR 48, Marseille, France.
   [Richards, Allen L.] Uniformed Serv Univ Hlth Sci, Bethesda, MD 20814 USA.
   [Laudisoit, Anne] Univ Antwerp, Evolutionary Ecol Grp, B-2020 Antwerp, Belgium.
RP Richards, AL (reprint author), Naval Med Res Ctr, Viral & Rickettsial Dis Dept, Rickettsial Dis Res Program, 503 Robert Grant Ave, Silver Spring, MD 20910 USA.
EM allen.richards@med.navy.mil
FU Global Emerging Infections Surveillance and Response System, a Division
   of the Armed Forces Health Surveillance Center
   [0000188M.0931.001.A0074]; Wellcome Trust [81828]
FX This work is supported by the Global Emerging Infections Surveillance
   and Response System, a Division of the Armed Forces Health Surveillance
   Center; work unit number 0000188M.0931.001.A0074 and the Wellcome Trust
   (grant no. 81828).
NR 36
TC 2
Z9 2
PU MARY ANN LIEBERT, INC
PI NEW ROCHELLE
PA 140 HUGUENOT STREET, 3RD FL, NEW ROCHELLE, NY 10801 USA
SN 1530-3667
J9 VECTOR-BORNE ZOONOT
JI Vector-Borne Zoonotic Dis.
PD AUG
PY 2013
VL 13
IS 8
BP 550
EP 558
DI 10.1089/vbz.2012.1123
PG 9
WC Public, Environmental & Occupational Health; Infectious Diseases
SC Public, Environmental & Occupational Health; Infectious Diseases
GA 199AZ
UT WOS:000322967800003
ER

PT J
AU Edouard, S
   Subramanian, G
   Lefevre, B
   Dos Santos, A
   Pouedras, P
   Poinsignon, Y
   Mediannikov, O
   Raoult, D
AF Edouard, Sophie
   Subramanian, Geetha
   Lefevre, Benjamin
   Dos Santos, Anabelle
   Pouedras, Pascal
   Poinsignon, Yves
   Mediannikov, Oleg
   Raoult, Didier
TI Co-Infection with Arsenophonus nasoniae and Orientia tsutsugamushi in a
   Traveler
SO VECTOR-BORNE AND ZOONOTIC DISEASES
LA English
DT Article
DE Arsenophonus nasoniae; Orientia tsutsugamush; Co-infection; Asia;
   Traveler
ID SON-KILLER BACTERIUM; POLYACRYLAMIDE-GELS; SCRUB TYPHUS; TICK;
   RICKETTSIOSES; LEPTOSPIROSIS; PROTEINS; DISEASES; GENOME; HOST
AB Here we report a case of co-infection with Orientia tsutsugamushi, the causative agent of scrub typhus, and Arsenophonus nasoniae in a woman with a rash and an eschar who returned from a trip to Southeast Asia. A. nasoniae was previously considered to be a secondary insect and tick endosymbiont of unknown pathogenicity in humans. We amplified both O. tsutsugamushi and A. nasoniae DNA from a skin eschar with qPCR, and a seroconversion for O. tsutsugamushi and A. nasoniae was observed with immunofluorescence assays and western blotting for this patient. And we used 2-D western blotting with an A. nasoniae antigen and polyclonal mouse anti-A. nasoniae antibodies produced in our laboratory to detect the specific antigenic A. nasoniae proteins.
C1 [Edouard, Sophie; Subramanian, Geetha; Mediannikov, Oleg; Raoult, Didier] Aix Marseille Univ, CNRS 7278, Inserm 1095, URMITE,UM63,IRD 198, Marseille, France.
   [Lefevre, Benjamin; Dos Santos, Anabelle; Pouedras, Pascal; Poinsignon, Yves] Ctr Hosp Bretagne Atlantique, Serv Med Interne, Vannes, France.
RP Raoult, D (reprint author), Fac Med Marseille, INSERM U1095, UMR CNRS 7278, URMITE,IRD 198, 27 Bd Jean Moulin, F-13385 Marseille 5, France.
EM didier.raoult@gmail.com
NR 23
TC 0
Z9 0
PU MARY ANN LIEBERT, INC
PI NEW ROCHELLE
PA 140 HUGUENOT STREET, 3RD FL, NEW ROCHELLE, NY 10801 USA
SN 1530-3667
J9 VECTOR-BORNE ZOONOT
JI Vector-Borne Zoonotic Dis.
PD AUG
PY 2013
VL 13
IS 8
BP 565
EP 571
DI 10.1089/vbz.2012.1083
PG 7
WC Public, Environmental & Occupational Health; Infectious Diseases
SC Public, Environmental & Occupational Health; Infectious Diseases
GA 199AZ
UT WOS:000322967800005
ER

PT J
AU Paris, DH
   Shelite, TR
   Day, NP
   Walker, DH
AF Paris, Daniel H.
   Shelite, Thomas R.
   Day, Nicholas P.
   Walker, David H.
TI Review Article: Unresolved Problems Related to Scrub Typhus: A Seriously
   Neglected Life-Threatening Disease
SO AMERICAN JOURNAL OF TROPICAL MEDICINE AND HYGIENE
LA English
DT Review
ID POLYMERASE-CHAIN-REACTION; ORIENTIA-TSUTSUGAMUSHI STRAINS; MONKEYS
   MACACA-FASCICULARIS; SILVERED LEAF MONKEYS; RICKETTSIA-TSUTSUGAMUSHI;
   HOST DEFENSES; MURINE TYPHUS; LEPTOTROMBIDIUM-PALLIDUM;
   GEOGRAPHIC-DISTRIBUTION; PRESBYTIS-CRISTATUS
C1 [Paris, Daniel H.; Day, Nicholas P.] Mahidol Univ, Fac Trop Med, Mahidol Oxford Trop Med Res Unit, Bangkok, Thailand.
   [Shelite, Thomas R.; Walker, David H.] Univ Texas Med Branch, Dept Pathol, Galveston, TX 77555 USA.
RP Walker, DH (reprint author), Univ Texas Med Branch, Dept Pathol, Galveston, TX 77555 USA.
EM parigi@tropmedres.ac; trshelit@utmb.edu; nickd@tropmedres.ac;
   dwalker@utmb.edu
NR 97
TC 2
Z9 2
PU AMER SOC TROP MED & HYGIENE
PI MCLEAN
PA 8000 WESTPARK DR, STE 130, MCLEAN, VA 22101 USA
SN 0002-9637
J9 AM J TROP MED HYG
JI Am. J. Trop. Med. Hyg.
PD AUG
PY 2013
VL 89
IS 2
BP 301
EP 307
DI 10.4269/ajtmh.13-0064
PG 7
WC Public, Environmental & Occupational Health; Tropical Medicine
SC Public, Environmental & Occupational Health; Tropical Medicine
GA 195DS
UT WOS:000322683100020
ER

PT J
AU Watthanaworawit, W
   Turner, P
   Turner, C
   Tanganuchitcharnchai, A
   Richards, AL
   Bourzac, KM
   Blacksell, SD
   Nosten, F
AF Watthanaworawit, Wanitda
   Turner, Paul
   Turner, Claudia
   Tanganuchitcharnchai, Ampai
   Richards, Allen L.
   Bourzac, Kevin M.
   Blacksell, Stuart D.
   Nosten, Francois
TI Short Report: A Prospective Evaluation of Real-Time PCR Assays for the
   Detection of Orientia tsutsugamushi and Rickettsia spp. for Early
   Diagnosis of Rickettsial Infections during the Acute Phase of
   Undifferentiated Febrile Illness
SO AMERICAN JOURNAL OF TROPICAL MEDICINE AND HYGIENE
LA English
DT Article
ID CHAIN-REACTION ASSAY; ACUTE SCRUB TYPHUS; MURINE TYPHUS; FEVER;
   ACCURACY; THAILAND; BORDER
AB One hundred and eighty febrile patients were analyzed in a prospective evaluation of Orientia tsutsugamushi and Rickettsia spp. real-time polymerase chain reaction (PCR) assays for early diagnosis of rickettsial infections. By paired serology, 3.9% (7 of 180) and 6.1% (11 of 180) of patients were confirmed to have acute scrub or murine typhus, respectively. The PCR assays for the detection of O. tsutsugamushi and Rickettsia spp. had high specificity (99.4% [95% confidence interval (CI): 96.8-100] and 100% [95% CI: 97.8-100], respectively). The PCR results were also compared with immunoglobulin M (IgM) immunofluorescence assay (IFA) on acute sera. For O. tsutsugamushi, PCR sensitivity was twice that of acute specimen IgM IFA (28.6% versus 14.3%; McNemar's P = 0.3). For Rickettsia spp., PCR was four times as sensitive as acute specimen IgM IFA (36.4% versus 9.1%; P = 0.08), although this was not statistically significant. Whole blood and buffy coat, but not serum, were acceptable specimens for these PCRs. Further evaluation of these assays in a larger prospective study is warranted.
C1 [Watthanaworawit, Wanitda; Turner, Paul; Turner, Claudia; Nosten, Francois] Shoklo Malaria Res Unit, Mae Sot 63110, Tak, Thailand.
   [Watthanaworawit, Wanitda; Turner, Paul; Turner, Claudia; Tanganuchitcharnchai, Ampai; Blacksell, Stuart D.; Nosten, Francois] Mahidol Univ, Fac Trop Med, Mahidol Univ Oxford Trop Med Res Unit, Bangkok, Thailand.
   [Turner, Paul; Turner, Claudia; Blacksell, Stuart D.; Nosten, Francois] Univ Oxford, Churchill Hosp, Ctr Trop Med, Oxford, England.
   [Richards, Allen L.] Naval Med Res Ctr, Viral & Rickettsial Dis Dept, Silver Spring, MD USA.
   [Bourzac, Kevin M.] BioFire Diagnost Inc, Salt Lake City, UT USA.
RP Watthanaworawit, W (reprint author), Shoklo Malaria Res Unit, 68-30 Ban Toong Rd, Mae Sot 63110, Tak, Thailand.
EM wanitda@tropmedres.ac; pault@tropmedres.ac; claudia@tropmedres.ac;
   ampai@tropmedres.ac; Allen.Richards@med.navy.mil;
   kevin.bourzac@biofiredx.com; stuart@tropmedres.ac;
   francois@tropmedres.ac
FU Li Ka Shing Foundation - University of Oxford Global Health Programme
   [SM08]; Wellcome Trust of Great Britain [089275/Z/09/Z]; United States
   Department of Defense [DASG60-03-0094];  [0000B998.0000.000.A0311]
FX This work was supported by the Li Ka Shing Foundation - University of
   Oxford Global Health Programme (grant no. SM08). SMRU is part of the
   Mahidol Oxford University Tropical Medicine Research Unit, supported by
   the Wellcome Trust of Great Britain (grant no. 089275/Z/09/Z). JBAIDS
   instruments were supported by United States Department of Defense
   contract number DASG60-03-0094. Participation of ALR was supported by
   work unit no. 0000B998.0000.000.A0311.
NR 14
TC 1
Z9 2
PU AMER SOC TROP MED & HYGIENE
PI MCLEAN
PA 8000 WESTPARK DR, STE 130, MCLEAN, VA 22101 USA
SN 0002-9637
J9 AM J TROP MED HYG
JI Am. J. Trop. Med. Hyg.
PD AUG
PY 2013
VL 89
IS 2
BP 308
EP 310
DI 10.4269/ajtmh.12-0600
PG 3
WC Public, Environmental & Occupational Health; Tropical Medicine
SC Public, Environmental & Occupational Health; Tropical Medicine
GA 195DS
UT WOS:000322683100021
ER

PT J
AU Frohlich, KM
   Audia, JP
AF Frohlich, Kyla M.
   Audia, Jonathon P.
TI Dual Mechanisms of Metabolite Acquisition by the Obligate Intracytosolic
   Pathogen Rickettsia prowazekii Reveal Novel Aspects of Triose Phosphate
   Transport
SO JOURNAL OF BACTERIOLOGY
LA English
DT Article
ID ESCHERICHIA-COLI; INORGANIC-PHOSPHATE; GLYCEROL-3-PHOSPHATE TRANSPORTER;
   GENOME DEGRADATION; SYSTEM; PERMEABILITY; MEMBRANE; PLASTIDS;
   TRANSLOCATORS; MITOCHONDRIA
AB Rickettsia prowazekii is an obligate intracytosolic pathogen and the causative agent of epidemic typhus fever in humans. As an evolutionary model of intracellular pathogenesis, rickettsiae are notorious for their use of transport systems that parasitize eukaryotic host cell biochemical pathways. Rickettsial transport systems for substrates found only in eukaryotic cell cytoplasm are uncommon among free-living microorganisms and often possess distinctive mechanisms. We previously reported that R. prowazekii acquires triose phosphates for phospholipid biosynthesis via the coordinated activities of a novel dihydroxyacetone phosphate transport system and an sn-glycerol-3-phosphate dehydrogenase (K. M. Frohlich et al., J. Bacteriol. 192:4281-4288, 2010). In the present study, we have determined that R. prowazekii utilizes a second, independent triose phosphate acquisition pathway whereby sn-glycerol-3-phosphate is directly transported and incorporated into phospholipids. Herein we describe the sn-glycerol-3-phosphate and dihydroxyacetone phosphate transport systems in isolated R. prowazekii with respect to kinetics, energy coupling, transport mechanisms, and substrate specificity. These data suggest the existence of multiple rickettsial triose phosphate transport systems. Furthermore, the R. prowazekii dihydroxyacetone phosphate transport systems displayed unexpected mechanistic properties compared to well-characterized triose phosphate transport systems from plant plastids. Questions regarding possible roles for dual-substrate acquisition pathways as metabolic virulence factors in the context of a pathogen undergoing reductive evolution are discussed.
C1 [Frohlich, Kyla M.; Audia, Jonathon P.] Univ S Alabama, Coll Med, Dept Microbiol & Immunol, Mol Biol Lab, Mobile, AL 36688 USA.
RP Audia, JP (reprint author), Univ S Alabama, Coll Med, Dept Microbiol & Immunol, Mol Biol Lab, Mobile, AL 36688 USA.
EM jaudia@southalabama.edu
FU Public Health Service from the National Institute of Allergy and
   Infectious Diseases [R21 AI-069210]
FX This work was supported by Public Health Service grant R21 AI-069210
   from the National Institute of Allergy and Infectious Diseases to J.P.A.
NR 43
TC 0
Z9 0
PU AMER SOC MICROBIOLOGY
PI WASHINGTON
PA 1752 N ST NW, WASHINGTON, DC 20036-2904 USA
SN 0021-9193
EI 1098-5530
J9 J BACTERIOL
JI J. Bacteriol.
PD AUG
PY 2013
VL 195
IS 16
BP 3752
EP 3760
DI 10.1128/JB.00404-13
PG 9
WC Microbiology
SC Microbiology
GA 188VX
UT WOS:000322226100027
ER

PT J
AU Kurup, A
   Issac, A
   Loh, JP
   Lee, TB
   Chua, R
   Bist, P
   Chao, CC
   Lewis, M
   Gubler, DJ
   Ching, WM
   Ooi, EE
   Sukumaran, B
AF Kurup, Asok
   Issac, Aneesh
   Loh, Jin Phang
   Lee, Too Bou
   Chua, Robert
   Bist, Pradeep
   Chao, Chien-Chung
   Lewis, Michael
   Gubler, Duane J.
   Ching, Wei Mei
   Ooi, Eng Eong
   Sukumaran, Bindu
TI Scrub Typhus with Sepsis and Acute Respiratory Distress Syndrome
SO JOURNAL OF CLINICAL MICROBIOLOGY
LA English
DT Article
ID TSUTSUGAMUSHI; INFECTIONS; DIAGNOSIS
AB Scrub typhus is a major infectious threat in the Asia-Pacific region. We report an unusual case of scrub typhus in a patient in Singapore who presented with sepsis and acute respiratory distress syndrome but lacked the pathognomonic eschar. The patient recovered after appropriate diagnosis and doxycycline treatment. Rickettsial diseases should be included in the differential diagnosis of febrile illnesses in regions where the diseases are endemic, and absence of eschar should not be the criterion used to rule out scrub typhus.
C1 [Kurup, Asok; Lee, Too Bou] Mt Elizabeth Hosp, Singapore, Singapore.
   [Issac, Aneesh; Chua, Robert; Bist, Pradeep; Gubler, Duane J.; Ooi, Eng Eong; Sukumaran, Bindu] Duke NUS Grad Med Sch, Singapore, Singapore.
   [Loh, Jin Phang] DSO Natl Labs, Singapore, Singapore.
   [Chao, Chien-Chung; Ching, Wei Mei] Naval Med Res Ctr, Viral & Rickettsial Dis Dept, Infect Dis Directorate, Silver Spring, MD USA.
   [Lewis, Michael] Henry M Jackson Fdn, Bethesda, MD USA.
RP Sukumaran, B (reprint author), Duke NUS Grad Med Sch, Singapore, Singapore.
EM bindu.sukumaran@duke-nus.edu.sg
FU Duke-NUS; Agency for Science, Technology and Research (A*STAR),
   Singapore; Ministry of Health, Singapore;  [6000.RAD1.J.A0310]
FX This study was supported in part by a Duke-NUS signature research
   program funded by the Agency for Science, Technology and Research
   (A*STAR), Singapore, and the Ministry of Health, Singapore, and by work
   unit no. 6000.RAD1.J.A0310 (NMRC).
NR 24
TC 0
Z9 0
PU AMER SOC MICROBIOLOGY
PI WASHINGTON
PA 1752 N ST NW, WASHINGTON, DC 20036-2904 USA
SN 0095-1137
J9 J CLIN MICROBIOL
JI J. Clin. Microbiol.
PD AUG
PY 2013
VL 51
IS 8
BP 2787
EP 2790
DI 10.1128/JCM.00463-13
PG 4
WC Microbiology
SC Microbiology
GA 185FO
UT WOS:000321951800057
ER

PT J
AU Cascio, A
   Correnti, P
   Iaria, C
AF Cascio, Antonio
   Correnti, Patrizia
   Iaria, Chiara
TI Scrub typhus, acute respiratory distress, and hemophagocytic
   lymphohistiocytosis
SO INTERNATIONAL JOURNAL OF INFECTIOUS DISEASES
LA English
DT Letter
ID INFECTION
C1 [Cascio, Antonio] Policlin G Martino, Programma Infettivol Speciale Med Trop & Migraz &, I-98125 Messina, Italy.
   [Cascio, Antonio] Univ Messina, Dept Human Pathol, Trop & Parasitol Dis Unit, Messina, Italy.
   [Cascio, Antonio; Correnti, Patrizia; Iaria, Chiara] Univ Messina, Italian Assoc Control Infect Dis, AILMI, Messina, Italy.
   [Correnti, Patrizia] ARNAS Civ Di Cristina Benfratelli, Unita Operat Complessa Malattie Infett, Palermo, Italy.
   [Iaria, Chiara] Azienda Osped Piemonte Papardo, Infect Dis Unit, Messina, Italy.
RP Cascio, A (reprint author), Policlin G Martino, Programma Infettivol Speciale Med Trop & Migraz &, Via Consolare Valeria 1, I-98125 Messina, Italy.
EM acascio@unime.it
NR 10
TC 0
Z9 0
PU ELSEVIER SCI LTD
PI OXFORD
PA THE BOULEVARD, LANGFORD LANE, KIDLINGTON, OXFORD OX5 1GB, OXON, ENGLAND
SN 1201-9712
J9 INT J INFECT DIS
JI Int. J. Infect. Dis.
PD AUG
PY 2013
VL  17
IS 8
BP E662
EP E662
DI 10.1016/j.ijid.2013.03.006
PG 1
WC Infectious Diseases
SC Infectious Diseases
GA 167RK
UT WOS:000320650800021
ER

PT J
AU Goswami, D
   Hing, A
   Das, A
   Lyngdoh, M
AF Goswami, Dibyajyoti
   Hing, Arlangki
   Das, Ananta
   Lyngdoh, Monaliza
TI Scrub typhus complicated by acute respiratory distress syndrome and
   acute liver failure: a case report from Northeast India
SO INTERNATIONAL JOURNAL OF INFECTIOUS DISEASES
LA English
DT Article
DE Scrub typhus; Acute respiratory distress syndrome; Acute liver failure;
   Eschar; Northeast India
ID DIAGNOSIS
AB Acute respiratory distress syndrome (ARDS) is a serious complication of scrub typhus. Only a few cases of scrub typhus complicated by ARDS have been discussed in the literature to date. Herein we report the case of a patient who presented with scrub typhus complicated by ARDS and acute liver failure (ALF) and who was successfully treated in our institute. Due to the non-specificity and diversity of the initial presenting symptoms, a lack of awareness about the disease amongst physicians, and the lack of accessibility to facilities for serodiagnosis in developing countries, there is a chance of misdiagnosis during the early stage. At the same time, early diagnosis and prompt treatment are crucial to prevent life-threatening complications. Our patient was initially misdiagnosed with a common cold and then malaria. By the time a correct diagnosis was made, complications had already developed. To the best of our knowledge, this is the first case of scrub typhus complicated by ARDS and ALF to be reported from the northeastern region of India. (C) 2013 International Society for Infectious Diseases. Published by Elsevier Ltd. All rights reserved.
C1 [Goswami, Dibyajyoti; Hing, Arlangki; Das, Ananta; Lyngdoh, Monaliza] North Eastern Indira Gandhi Reg Inst Hlth & Med S, Dept Gen Med, Shillong 793017, Meghalaya, India.
RP Lyngdoh, M (reprint author), North Eastern Indira Gandhi Reg Inst Hlth & Med S, Dept Gen Med, Shillong 793017, Meghalaya, India.
EM drmonalizalyngdoh@gmail.com
NR 8
TC 1
Z9 1
PU ELSEVIER SCI LTD
PI OXFORD
PA THE BOULEVARD, LANGFORD LANE, KIDLINGTON, OXFORD OX5 1GB, OXON, ENGLAND
SN 1201-9712
J9 INT J INFECT DIS
JI Int. J. Infect. Dis.
PD AUG
PY 2013
VL  17
IS 8
BP E644
EP E645
DI 10.1016/j.ijid.2012.12.023
PG 2
WC Infectious Diseases
SC Infectious Diseases
GA 167RK
UT WOS:000320650800014
ER

PT J
AU Abrahamsen, SK
   Haugen, CN
   Rupali, P
   Mathai, D
   Langeland, N
   Eide, GE
   Morch, K
AF Abrahamsen, Siri Kratter
   Haugen, Cathrine Nodtvedt
   Rupali, Priscilla
   Mathai, Dilip
   Langeland, Nina
   Eide, Geir Egil
   Morch, Kristine
TI Fever in the tropics: aetiology and case-fatality - a prospective
   observational study in a tertiary care hospital in South India
SO BMC INFECTIOUS DISEASES
LA English
DT Article
DE Fever; Aetiology; Tropics; Case-fatality; Sepsis; Malaria; Tuberculosis
ID FEBRILE ILLNESS; UNKNOWN ORIGIN; TAMIL-NADU; DIAGNOSTIC PREDICTORS;
   CLINICAL ALGORITHMS; FOCAL OUTBREAK; MALARIA; AREA; INFECTIONS; TYPHUS
AB Background: The objective of this study was to describe aetiology and case fatality of fever among inpatients in a tertiary care hospital in South India.
   Methods: This was an observational, prospective study conducted in a tertiary care hospital in Vellore, Tamil Nadu, India. Between July 2nd 2007 and August 2nd in 2007, adult patients admitted to the hospital with temperature >= 38.0 degrees C were included consecutively and followed during the hospitalisation period. Demographic and clinical data were collected and analysed for each patient. Associations were sought between death and various clinical and demographic variables.
   Results: One hundred patients were included, 61 male and 39 female. Mean age was 37.5 (range: 16 to 84) years. Mean fever duration was 5.4 (range: 0.1 to 42.9) weeks.
   The following infectious aetiologies were recorded: tuberculosis (19%), lower respiratory infection (11%) including three with sepsis, urinary tract infection (10%) including three with E. coli sepsis, Plasmodium falciparum malaria (5%) including three patients with mixed P. vivax infection, scrub typhus (5%), typhoid fever (4%), cryptococcal meningitis (4%) including three HIV positive patients, endocarditis (3%) including two patients with Staphylococcus aureus sepsis, spleen abscess (2%), amoebic liver abscess (2%), sepsis undefined focus (1%), HIV infection (1%), hepatitis B (1%), rubella (1%), peritonitis (1%) and cholecystitis (1%).
   Non-infectious causes of fever were diagnosed in 15%, including systemic lupus erythematosus in four and malignancy in six patients. Cause of fever remained unknown in 13%.
   Case fatality during hospitalisation was 7% (7/100). Six of those who died were male. Five fatalities had bacterial sepsis, one spleen abscess and malignancy, and one had lymphomalignant disorder.
   Diabetes and increasing age were significant risk factors for fatal outcome in unadjusted analyses, but only increasing age was a risk factor for death in adjusted analysis.
   Conclusions: A high number of tuberculosis and bacterial infections and a high case fatality rate from sepsis were found in this cohort, underlining the importance of microbiological diagnostics and targeted antimicrobial treatment in the management of fever. P. falciparum was identified in all malaria cases, and this rapidly fatal infection should be considered in patients with acute undifferentiated fever in India.
C1 [Abrahamsen, Siri Kratter; Haugen, Cathrine Nodtvedt; Langeland, Nina; Morch, Kristine] Haukeland Hosp, Dept Med, Natl Ctr Trop Infect Dis, N-5021 Bergen, Norway.
   [Abrahamsen, Siri Kratter; Haugen, Cathrine Nodtvedt; Langeland, Nina] Univ Bergen, Inst Med, Bergen, Norway.
   [Rupali, Priscilla; Mathai, Dilip] Christian Med Coll & Hosp, Dept Med, Unit 1, Vellore, Tamil Nadu, India.
   [Eide, Geir Egil] Haukeland Hosp, Clin Res Ctr, N-5021 Bergen, Norway.
   [Eide, Geir Egil] Univ Bergen, Dept Global Publ Hlth & Primary Care, Bergen, Norway.
RP Morch, K (reprint author), Haukeland Hosp, Dept Med, Natl Ctr Trop Infect Dis, N-5021 Bergen, Norway.
EM kristine.morch@helse-bergen.no
NR 31
TC 1
Z9 1
PU BIOMED CENTRAL LTD
PI LONDON
PA 236 GRAYS INN RD, FLOOR 6, LONDON WC1X 8HL, ENGLAND
SN 1471-2334
J9 BMC INFECT DIS
JI BMC Infect. Dis.
PD JUL 30
PY 2013
VL 13
AR 355
DI 10.1186/1471-2334-13-355
PG 8
WC Infectious Diseases
SC Infectious Diseases
GA 199ND
UT WOS:000323000700001
ER

PT J
AU Mayxay, M
   Castonguay-Vanier, J
   Chansamouth, V
   Dubot-Peres, A
   Paris, DH
   Phetsouvanh, R
   Tangkhabuanbutra, J
   Douangdala, P
   Inthalath, S
   Souvannasing, P
   Slesak, G
   Tongyoo, N
   Chanthongthip, A
   Panyanouvong, P
   Sibounheuang, B
   Phommasone, K
   Dohnt, M
   Phonekeo, D
   Hongvanthong, B
   Xayadeth, S
   Ketmayoon, P
   Blacksell, SD
   Moore, CE
   Craig, SB
   Burns, MA
   von Sonnenburg, F
   Corwin, A
   de Lamballerie, X
   Gonzalez, IJ
   Christophel, EM
   Cawthorne, A
   Bell, D
   Newton, PN
AF Mayxay, Mayfong
   Castonguay-Vanier, Josee
   Chansamouth, Vilada
   Dubot-Peres, Audrey
   Paris, Daniel H.
   Phetsouvanh, Rattanaphone
   Tangkhabuanbutra, Jarasporn
   Douangdala, Phouvieng
   Inthalath, Saythong
   Souvannasing, Phoutthalavanh
   Slesak, Guenther
   Tongyoo, Narongchai
   Chanthongthip, Anisone
   Panyanouvong, Phonepasith
   Sibounheuang, Bountoy
   Phommasone, Koukeo
   Dohnt, Michael
   Phonekeo, Darouny
   Hongvanthong, Bouasy
   Xayadeth, Sinakhone
   Ketmayoon, Pakapak
   Blacksell, Stuart D.
   Moore, Catrin E.
   Craig, Scott B.
   Burns, Mary-Anne
   von Sonnenburg, Frank
   Corwin, Andrew
   de Lamballerie, Xavier
   Gonzalez, Iveth J.
   Christophel, Eva Maria
   Cawthorne, Amy
   Bell, David
   Newton, Paul N.
TI Causes of non-malarial fever in Laos: a prospective study
SO LANCET GLOBAL HEALTH
LA English
DT Article
ID CANDIDATUS RICKETTSIA ANDEANAE; JAPANESE ENCEPHALITIS-VIRUS; ACUTE
   FEBRILE ILLNESS; SCRUB TYPHUS; ORIENTIA-TSUTSUGAMUSHI; MURINE TYPHUS;
   CEREBROSPINAL-FLUID; SPOTTED-FEVER; DIAGNOSIS; PDR
AB Background Because of reductions in the incidence of Plasmodium falciparum malaria in Laos, identification of the causes of fever in people without malaria, and discussion of the best empirical treatment options, are urgently needed. We aimed to identify the causes of non-malarial acute fever in patients in rural Laos.
   Methods For this prospective study, we recruited 1938 febrile patients, between May, 2008, and December, 2010, at Luang Namtha provincial hospital in northwest Laos (n=1390), and between September, 2008, and December, 2010, at Salavan provincial hospital in southern Laos (n=548). Eligible participants were aged 5-49 years with fever (>= 38 degrees C) lasting 8 days or less and were eligible for malaria testing by national guidelines.
   Findings With conservative definitions of cause, we assigned 799 (41%) patients a diagnosis. With exclusion of influenza, the top five diagnoses when only one aetiological agent per patient was identified were dengue (156 [8%] of 1927 patients), scrub typhus (122 [7%] of 1871), Japanese encephalitis virus (112 [6%] of 1924), leptospirosis (109 [6%] of 1934), and bacteraemia (43 [2%] of 1938). 115 (32%) of 358 patients at Luang Namtha hospital tested influenza PCR-positive between June and December, 2010, of which influenza B was the most frequently detected strain (n=121 [87%]). Disease frequency differed significantly between the two sites: Japanese encephalitis virus infection (p=0.04), typhoid (p=0.006), and leptospirosis (p=0.001) were more common at Luang Namtha, whereas dengue and malaria were more common at Salavan (all p<0.0001). With use of evidence from southeast Asia when possible, we estimated that azithromycin, doxycycline, ceftriaxone, and ofloxacin would have had significant efficacy for 258 (13%), 240 (12%), 154 (8%), and 41 (2%) of patients, respectively.
   Interpretation Our findings suggest that a wide range of treatable or preventable pathogens are implicated in non-malarial febrile illness in Laos. Empirical treatment with doxycycline for patients with undifferentiated fever and negative rapid diagnostic tests for malaria and dengue could be an appropriate strategy for rural health workers in Laos.
C1 [Mayxay, Mayfong; Castonguay-Vanier, Josee; Chansamouth, Vilada; Dubot-Peres, Audrey; Phetsouvanh, Rattanaphone; Chanthongthip, Anisone; Panyanouvong, Phonepasith; Sibounheuang, Bountoy; Phommasone, Koukeo; Moore, Catrin E.; Newton, Paul N.] Mahosot Hosp, Lao Oxford Mahosot Hosp Wellcome Trust Res Unit L, Microbiol Lab, Viangchan, Laos.
   [Mayxay, Mayfong] Univ Hlth Sci, Fac Postgrad Studies, Viangchan, Laos.
   [Mayxay, Mayfong; Dubot-Peres, Audrey; Paris, Daniel H.; Phetsouvanh, Rattanaphone; Blacksell, Stuart D.; Moore, Catrin E.; Newton, Paul N.] Univ Oxford, Nuffield Dept Clin Med, Ctr Trop Med, Oxford, England.
   [Dubot-Peres, Audrey; de Lamballerie, Xavier] Aix Marseille Univ, IRD French Inst Res Dev, EHESP French Sch Publ Hlth, UMR D Emergence Pathol Virales 190, Marseille, France.
   [Paris, Daniel H.; Tangkhabuanbutra, Jarasporn; Tongyoo, Narongchai; Blacksell, Stuart D.] Mahidol Univ, Fac Trop Med, MORU, Bangkok, Thailand.
   [Douangdala, Phouvieng; Inthalath, Saythong] Luang Namtha Prov Hosp, Luang Namtha, Luang Namtha Pr, Laos.
   [Souvannasing, Phoutthalavanh] Salavan Prov Hosp, Salavan, Salavan Provinc, Laos.
   [Slesak, Guenther] Trop Hosp Paul Lechler Krankenhaus, Tubingen, Germany.
   [Dohnt, Michael; Craig, Scott B.; Burns, Mary-Anne] WHO FAO OIE Collaborating Ctr Leptospirosis Refer, Brisbane, Qld, Australia.
   [Dohnt, Michael; Craig, Scott B.; Burns, Mary-Anne] Queensland Univ Technol, Sch Biomed Sci, Brisbane, Qld 4001, Australia.
   [Phonekeo, Darouny; Xayadeth, Sinakhone] Natl Ctr Lab & Epidemiol, Viangchan, Laos.
   [Hongvanthong, Bouasy] Ctr Malariol Parasitol & Entomol, Viangchan, Laos.
   [Ketmayoon, Pakapak] WHO, Viangchan, Laos.
   [von Sonnenburg, Frank] Univ Munich, Dept Infect Dis & Trop Med, Munich, Germany.
   [Corwin, Andrew] US Embassy, Ctr Dis Control & Prevent, Viangchan, Laos.
   [Gonzalez, Iveth J.; Bell, David] FIND, Geneva, Switzerland.
   [Christophel, Eva Maria; Cawthorne, Amy] WHO Reg Off Western Pacific, Manila, Philippines.
RP Newton, PN (reprint author), Mahosot Hosp, Lao Oxford Mahosot Hosp Wellcome Trust Res Unit L, Microbiol Lab, Viangchan, Laos.
EM paul@tropmedres.ac
FU Wellcome Trust; WHO-Western Pacific Region; Foundation for Innovative
   New Diagnostics; US Centers for Disease Control and Prevention
FX Wellcome Trust, WHO-Western Pacific Region, Foundation for Innovative
   New Diagnostics, US Centers for Disease Control and Prevention.
NR 48
TC 6
Z9 6
PU ELSEVIER SCI LTD
PI OXFORD
PA THE BOULEVARD, LANGFORD LANE, KIDLINGTON, OXFORD OX5 1GB, OXON, ENGLAND
SN 2214-109X
J9 LANCET GLOB HEALTH
JI Lancet Glob. Health
PD JUL
PY 2013
VL 1
IS 1
BP E46
EP E54
PG 9
WC Public, Environmental & Occupational Health
SC Public, Environmental & Occupational Health
GA AH8XT
UT WOS:000336422200012
ER

PT J
AU Zhang, M
   Zhao, ZT
   Wang, XJ
   Li, Z
   Ding, L
   Ding, SJ
   Yang, HL
AF Zhang, Meng
   Zhao, Zhong-Tang
   Wang, Xian-Jun
   Li, Zhong
   Ding, Lei
   Ding, Shu-Jun
   Yang, Hui-Li
TI Genetic Variants of Orientia tsutsugamushi in Domestic Rodents, Northern
   China
SO EMERGING INFECTIOUS DISEASES
LA English
DT Article
ID SCRUB TYPHUS; RICKETTSIA-TSUTSUGAMUSHI; IDENTIFICATION; SEQUENCE
AB We screened Orientia tsutsugamushi from 385 domestic rodents and 19 humans with scrub typhus in rural Tai'an District, Shandong Province, a new scrub typhus epidemic area in northern China. Sequence analysis identified 7 genotypes in the rodents, of which 2 were also identified in the humans.
C1 [Zhang, Meng] Shandong Univ, Sch Publ Hlth, Dept Epidemiol & Hlth Stat, Jinan 250012, Peoples R China.
   [Zhao, Zhong-Tang; Ding, Lei] Shandong Univ, Jinan 250012, Peoples R China.
   [Wang, Xian-Jun; Li, Zhong; Ding, Shu-Jun] Shandong Ctr Dis Control & Prevent, Jinan, Peoples R China.
   [Yang, Hui-Li] Taian Ctr Dis Control & Prevent, Tai An, Shandong, Peoples R China.
RP Zhao, ZT (reprint author), Shandong Univ, Sch Publ Hlth, Dept Epidemiol & Hlth Stat, 44 Wenhuaxi Rd, Jinan 250012, Peoples R China.
EM ztzhao@sdu.edu.cn
FU National Natural Science Foundation of China [81273133, 30972515]
FX This work was supported by grants from the National Natural Science
   Foundation of China (nos. 81273133, 30972515).
NR 15
TC 0
Z9 1
PU CENTERS  DISEASE CONTROL
PI ATLANTA
PA 1600 CLIFTON RD, ATLANTA, GA 30333 USA
SN 1080-6040
EI 1080-6059
J9 EMERG INFECT DIS
JI Emerg. Infect. Dis
PD JUL
PY 2013
VL 19
IS 7
BP 1135
EP 1137
DI 10.3201/eid1907.120984
PG 3
WC Immunology; Infectious Diseases
SC Immunology; Infectious Diseases
GA 268LZ
UT WOS:000328173600020
ER

PT J
AU Kundavaram, AP
   Jonathan, AJ
   Nathaniel, SD
   Varghese, GM
AF Kundavaram, A. P.
   Jonathan, A. J.
   Nathaniel, S. D.
   Varghese, G. M.
TI Eschar in scrub typhus: A valuable clue to the diagnosis
SO JOURNAL OF POSTGRADUATE MEDICINE
LA English
DT Article
DE Distribution; eschar; scrub typhus
AB Background: Scrub typhus is an acute febrile illness widely prevalent in the 'tsutsugamushi triangle' region of the world. Clinical features include fever, myalgia, headache, rash, and a pathognomonic eschar. An eschar is formed by the bite of chigger mite that inoculates the causative agent of Scrub typhus Orientia tsutsugamushi. The aim of this study is to determine the most common sites of eschars over the bodies of patients with Scrub typhus. Materials and Methods: In a retrospective analysis, we examined a total of 418 patients who presented to Christian Medical College, Vellore between 2009 and 2012 with an acute febrile illness and an eschar on clinical examination and confirmed to have scrub typhus with a positive Scrub typhus IgM ELISA test. We studied the distribution of eschars over the bodies of 418 patients with Scrub typhus. Results: There was a significant difference in the distribution of eschars between males and females with a preponderance of the chest and abdomen (42.3%) among females and the axilla, groin and genitalia (55.8%) in males. Some unusual sites of an eschar were the cheek, ear lobe and dorsum of the feet. Conclusion: The eschar is the most useful diagnostic clue in patients with acute febrile illness in areas endemic for Scrub typhus and therefore should be thoroughly examined for its presence especially over the covered areas such as the groin, genitalia, infra-mammary area and axilla.
C1 [Kundavaram, A. P.; Jonathan, A. J.; Nathaniel, S. D.; Varghese, G. M.] Christian Med Coll & Hosp, Dept Med, Vellore, Tamil Nadu, India.
RP Kundavaram, AP (reprint author), Christian Med Coll & Hosp, Dept Med, Vellore, Tamil Nadu, India.
EM kppabhilash@gmail.com
NR 5
TC 2
Z9 2
PU MEDKNOW PUBLICATIONS & MEDIA PVT LTD
PI MUMBAI
PA B-9, KANARA BUSINESS CENTRE, OFF LINK RD, GHAKTOPAR-E, MUMBAI, 400075,
   INDIA
SN 0022-3859
J9 J POSTGRAD MED
JI J. Postgrad. Med.
PD JUL-SEP
PY 2013
VL 59
IS 3
BP 177
EP 178
DI 10.4103/0022-3859.118033
PG 2
WC Medicine, General & Internal
SC General & Internal Medicine
GA 223VH
UT WOS:000324839100003
ER

PT J
AU Crump, JA
   Morrissey, AB
   Nicholson, WL
   Massung, RF
   Stoddard, RA
   Galloway, RL
   Ooi, EE
   Maro, VP
   Saganda, W
   Kinabo, GD
   Muiruri, C
   Bartlett, JA
AF Crump, John A.
   Morrissey, Anne B.
   Nicholson, William L.
   Massung, Robert F.
   Stoddard, Robyn A.
   Galloway, Renee L.
   Ooi, Eng Eong
   Maro, Venance P.
   Saganda, Wilbrod
   Kinabo, Grace D.
   Muiruri, Charles
   Bartlett, John A.
TI Etiology of Severe Non-malaria Febrile Illness in Northern Tanzania: A
   Prospective Cohort Study
SO PLOS NEGLECTED TROPICAL DISEASES
LA English
DT Article
ID DEVELOPING-COUNTRIES; SYSTEMATIC ANALYSIS; INVASIVE BACTERIAL; AFRICAN
   COUNTRIES; FUNGAL-INFECTIONS; GLOBAL BURDEN; TYPHOID-FEVER; HEALTH-CARE;
   PCR ASSAY; RT-PCR
AB Introduction: The syndrome of fever is a commonly presenting complaint among persons seeking healthcare in low-resource areas, yet the public health community has not approached fever in a comprehensive manner. In many areas, malaria is over-diagnosed, and patients without malaria have poor outcomes.
   Methods and Findings: We prospectively studied a cohort of 870 pediatric and adult febrile admissions to two hospitals in northern Tanzania over the period of one year using conventional standard diagnostic tests to establish fever etiology. Malaria was the clinical diagnosis for 528 (60.7%), but was the actual cause of fever in only 14 (1.6%). By contrast, bacterial, mycobacterial, and fungal bloodstream infections accounted for 85 (9.8%), 14 (1.6%), and 25 (2.9%) febrile admissions, respectively. Acute bacterial zoonoses were identified among 118 (26.2%) of febrile admissions; 16 (13.6%) had brucellosis, 40 (33.9%) leptospirosis, 24 (20.3%) had Q fever, 36 (30.5%) had spotted fever group rickettsioses, and 2 (1.8%) had typhus group rickettsioses. In addition, 55 (7.9%) participants had a confirmed acute arbovirus infection, all due to chikungunya. No patient had a bacterial zoonosis or an arbovirus infection included in the admission differential diagnosis.
   Conclusions: Malaria was uncommon and over-diagnosed, whereas invasive infections were underappreciated. Bacterial zoonoses and arbovirus infections were highly prevalent yet overlooked. An integrated approach to the syndrome of fever in resource-limited areas is needed to improve patient outcomes and to rationally target disease control efforts.
C1 [Crump, John A.; Morrissey, Anne B.; Muiruri, Charles; Bartlett, John A.] Duke Univ, Med Ctr, Dept Med, Div Infect Dis & Int Hlth, Durham, NC 27710 USA.
   [Crump, John A.] Duke Univ, Med Ctr, Dept Pathol, Durham, NC 27710 USA.
   [Crump, John A.; Muiruri, Charles; Bartlett, John A.] Duke Univ, Duke Global Hlth Inst, Durham, NC USA.
   [Crump, John A.; Maro, Venance P.; Kinabo, Grace D.; Bartlett, John A.] Kilimanjaro Christian Med Ctr, Moshi, Tanzania.
   [Crump, John A.; Maro, Venance P.; Kinabo, Grace D.; Bartlett, John A.] Tumaini Univ, Kilimanjaro Christian Med Coll, Moshi, Tanzania.
   [Crump, John A.] Univ Otago, Ctr Int Hlth, Dunedin Sch Med, Dunedin, New Zealand.
   [Nicholson, William L.; Massung, Robert F.] Ctr Dis Control & Prevent, Rickettsial Zoonoses Branch, Div Vector Borne Dis, Natl Ctr Emerging & Zoonot Infect Dis, Atlanta, GA USA.
   [Stoddard, Robyn A.; Galloway, Renee L.] Ctr Dis Control & Prevent, Bacterial Special Pathogens Branch, Div High Consequence Pathogens & Pathol, Natl Ctr Emerging & Zoonot Infect Dis, Atlanta, GA USA.
   [Ooi, Eng Eong] Duke Natl Univ Singapore, Grad Sch Med, Emerging Infect Dis Signature Res Program, Singapore, Singapore.
   [Saganda, Wilbrod] Mawenzi Reg Hosp, Moshi, Tanzania.
RP Crump, JA (reprint author), Duke Univ, Med Ctr, Dept Med, Div Infect Dis & Int Hlth, Durham, NC 27710 USA.
EM john.crump@duke.edu
FU International Studies on AIDS Associated Co-infections (ISAAC) award, a
   United States National Institutes of Health (NIH) [U01 AI062563]; NIH;
   AIDS International Training and Research Program [D43 PA-03-018]; Duke
   Clinical Trials Unit and Clinical Research Sites [U01 AI069484]; Duke
   Center for AIDS Research [P30 AI 64518]; Center for HIV/AIDS Vaccine
   Immunology [U01 AI067854]; NIH-NSF Ecology of Infectious Disease
   program; UK Economic and Social Research Council; Biotechnology and
   Biological Sciences Research Council [R01TW009237]
FX This research was supported by an International Studies on AIDS
   Associated Co-infections (ISAAC) award, a United States National
   Institutes of Health (NIH) funded program (U01 AI062563). Investigator
   support was received from NIH awards ISAAC (JAC ABM VPM GDK CM JAB);
   AIDS International Training and Research Program (D43 PA-03-018 to JAC
   VPM GDK CM JAB); the Duke Clinical Trials Unit and Clinical Research
   Sites (U01 AI069484 to JAC VPM GDK CM JAB); the Duke Center for AIDS
   Research (P30 AI 64518 to JAB); the Center for HIV/AIDS Vaccine
   Immunology (U01 AI067854 to JAC, JAB); and the joint NIH-NSF Ecology of
   Infectious Disease program and the UK Economic and Social Research
   Council and Biotechnology and Biological Sciences Research Council
   (R01TW009237 to JAC, VPM, WS, CM). The funders had no role in study
   design, data collection and analysis, decision to publish, or
   preparation of the manuscript.
NR 46
TC 13
Z9 13
PU PUBLIC LIBRARY SCIENCE
PI SAN FRANCISCO
PA 1160 BATTERY STREET, STE 100, SAN FRANCISCO, CA 94111 USA
SN 1935-2735
J9 PLOS NEGLECT TROP D
JI Plos Neglect. Trop. Dis.
PD JUL
PY 2013
VL 7
IS 7
AR e2324
DI 10.1371/journal.pntd.0002324
PG 8
WC Infectious Diseases; Parasitology; Tropical Medicine
SC Infectious Diseases; Parasitology; Tropical Medicine
GA 190EJ
UT WOS:000322321500035
ER

PT J
AU Chung, JH
   Yun, NR
   Kim, DM
   Lee, JW
   Yoon, SH
   Kim, SW
AF Chung, Jong-Hoon
   Yun, Na-Ra
   Kim, Dong-Min
   Lee, Ji-Woon
   Yoon, Sung Ho
   Kim, Seok-Won
TI Case Report: Scrub Typhus and Cerebrovascular Injury: A Phenomenon of
   Delayed Treatment?
SO AMERICAN JOURNAL OF TROPICAL MEDICINE AND HYGIENE
LA English
DT Article
ID DISSEMINATED INTRAVASCULAR COAGULATION; INFARCT
AB Three patients diagnosed with scrub typhus through serology and polymerase chain reaction tests, experienced delayed administration of effective antibiotics after the appearance of symptoms, presented with subdural hemorrhage, intracerebral hemorrhage, or cerebral infarction in the late acute phase. Orientia tsutsugamushi should be considered as a causal or provoking factor for cerebrovascular accidents in regions where scrub typhus is endemic, especially in those who receive delayed treatment.
C1 Sch Med, Dept Internal Med, Dept Neurosurg, Kwangju, South Korea.
   [Chung, Jong-Hoon; Yun, Na-Ra; Kim, Dong-Min; Lee, Ji-Woon; Yoon, Sung Ho] Chosun Univ, Sch Med, Dept Internal Med, Kwangju 501717, South Korea.
   [Kim, Seok-Won] Chosun Univ, Sch Med, Dept Neurosurg, Kwangju, South Korea.
RP Kim, DM (reprint author), Chosun Univ, Sch Med, Div Infect Dis, Dept Internal Med, 588 Seosuk Dong, Kwangju 501717, South Korea.
EM jschung@chosun.ac.kr; shine@chosun.ac.kr; drongkim@chosun.ac.kr;
   nolnol3618@hanmail.net; drdbs@chosun.ac.kr; chosunns@chosun.ac.kr
FU Chosun University
FX This study was supported by research funds from Chosun University, 2009.
NR 12
TC 0
Z9 0
PU AMER SOC TROP MED & HYGIENE
PI MCLEAN
PA 8000 WESTPARK DR, STE 130, MCLEAN, VA 22101 USA
SN 0002-9637
J9 AM J TROP MED HYG
JI Am. J. Trop. Med. Hyg.
PD JUL
PY 2013
VL 89
IS 1
BP 119
EP 122
DI 10.4269/ajtmh.13-0094
PG 4
WC Public, Environmental & Occupational Health; Tropical Medicine
SC Public, Environmental & Occupational Health; Tropical Medicine
GA 185BG
UT WOS:000321939600020
ER

PT J
AU Li, WH
   Dou, XF
   Zhang, LQ
   Lyu, YN
   Du, ZZ
   Tian, LL
   Zhang, XC
   Sun, YL
   Guan, ZZ
   Chen, LJ
   Li, XY
   Wang, QY
AF Li, Weihong
   Dou, Xiangfeng
   Zhang, Liqin
   Lyu, Yanning
   Du, Zhizhong
   Tian, Lili
   Zhang, Xiuchun
   Sun, Yulan
   Guan, Zengzhi
   Chen, Lijuan
   Li, Xinyu
   Wang, Quanyi
TI Laboratory Diagnosis and Genotype Identification of Scrub Typhus from
   Pinggu District, Beijing, 2008 and 2010
SO AMERICAN JOURNAL OF TROPICAL MEDICINE AND HYGIENE
LA English
DT Article
ID POLYMERASE-CHAIN-REACTION; ORIENTIA-TSUTSUGAMUSHI SEROTYPES;
   RICKETTSIA-TSUTSUGAMUSHI; PHYLOGENETIC ANALYSIS; GROEL GENE; ANTIGEN;
   SEQUENCE; THAILAND; CLONING; KOREA
AB This study was conducted to determine the diagnosis and genotype of Orientia tsutsugamushi in Pinggu district, Beijing. Indirect immunofluorescence assay (IFA) was performed to detect O. tsutsugamushi-specific immunoglobulin M (IgM) and immunoglobulin G (IgG) antibodies. Nested polymerase chain reaction (PCR) and DNA sequencing analysis targeting the O. tsutsugamushi-specific groEL gene and 56 kDa protein gene were performed on whole-blood samples from scrub typhus patients. We confirmed that 47 patients were infected with scrub typhus in Pinggu district, Beijing. Representative sequences amplified by primers according to the groEL gene (BJ-PG-2008; GenBank accession No. JQ894502) and the 56 kDa protein gene (PG-56kDa; GenBank accession No. JX843795) both clustered with Kawasaki. PG-56kDa had sequence homology of 100% with TADY12-0308, shandong-XDM2, Neimeng-90, and sdu-1 and sequence homology of 96% with Kawasaki, Taguchi, Oishi, and Kanda. We confirmed the genotype of O. tsutsugamushi in Pinggu district, Beijing, as Kawasaki, and the patient in 2008 confirmed in this study was the first patient with confirmed scrub typhus in Beijing.
C1 Beijing Ctr Dis Prevent & Control CDC, Inst Infect Dis & Endem Dis Control, Beijing, Peoples R China.
   [Zhang, Liqin; Du, Zhizhong] Pinggu Cty Ctr Dis Control & Prevent, Inst Infect Dis & Endem Dis Control, Beijing, Peoples R China.
   [Li, Weihong; Dou, Xiangfeng; Lyu, Yanning; Tian, Lili; Zhang, Xiuchun; Sun, Yulan; Guan, Zengzhi; Chen, Lijuan; Li, Xinyu; Wang, Quanyi] Beijing Ctr Dis Prevent & Control, Inst Infect Dis & Endem Dis Control, Beijing, Peoples R China.
RP Wang, QY (reprint author), Capital Med Univ, Inst Infect Dis & Endem Dis Control, Beijing Ctr Dis Prevent & Control CDC, Sch Publ Hlth & Family Med, 16 He Pingli Middle St, Beijing 100013, Peoples R China.
EM liweihong@yahoo.cn; beijingcdc@163.com; zlq197205@163.com;
   lvyanning@yahoo.com; dzz1968@sohu.com; tianlili6324883@126.com;
   xchzhang@sina.com; sylan9999@yahoo.com.cn; guan_zzhi@163.com;
   bjcdcchlj@hotmail.com; bjcdclxy@163.com; bjcdcxm@126.com
FU National Key Program for Infectious Disease of China [2012ZX10004215]
FX This study was supported by National Key Program for Infectious Disease
   of China Grant 2012ZX10004215.
NR 30
TC 0
Z9 0
PU AMER SOC TROP MED & HYGIENE
PI MCLEAN
PA 8000 WESTPARK DR, STE 130, MCLEAN, VA 22101 USA
SN 0002-9637
J9 AM J TROP MED HYG
JI Am. J. Trop. Med. Hyg.
PD JUL
PY 2013
VL 89
IS 1
BP 123
EP 129
DI 10.4269/ajtmh.12-0728
PG 7
WC Public, Environmental & Occupational Health; Tropical Medicine
SC Public, Environmental & Occupational Health; Tropical Medicine
GA 185BG
UT WOS:000321939600021
ER

PT J
AU Wilson, PA
   Tierney, L
   Lai, K
   Graves, S
AF Wilson, P. A.
   Tierney, L.
   Lai, K.
   Graves, S.
TI Queensland tick typhus: three cases with unusual clinical features
SO INTERNAL MEDICINE JOURNAL
LA English
DT Article
DE typhus; Rickettsia; myocarditis; splenic; infarction; vasculitis
ID MOUNTAIN-SPOTTED-FEVER; MURINE TYPHUS; BITE FEVER; MYOCARDIAL
   INVOLVEMENT; RICKETTSIA; INFECTION
AB Queensland tick typhus (QTT), caused by Rickettsia australis, is usually a relatively mild illness but can occasionally be severe. We describe three cases of probable QTT with unusual clinical features, namely splenic infarction, fulminant myopericarditis and severe leukocytoclastic vasculitis. QTT may present with uncommon clinical features in addition to the more common manifestations. A high index of suspicion enables specific antibiotic therapy that may hasten recovery.
C1 [Wilson, P. A.; Tierney, L.] Calvary Mater Newcastle, Newcastle, NSW 2298, Australia.
   [Lai, K.] John Hunter Hosp, Immunol & Infect Dis Unit, Newcastle, NSW, Australia.
   [Graves, S.] John Hunter Hosp, Div Microbiol, Pathol North Hunter, Newcastle, NSW, Australia.
   [Lai, K.] Univ Newcastle, Fac Med, Newcastle, NSW 2300, Australia.
   [Graves, S.] Geelong Hosp, Australian Rickettsial Res Lab, Geelong, Vic, Australia.
RP Wilson, PA (reprint author), Calvary Mater Newcastle, Newcastle, NSW 2298, Australia.
EM paul.wilson@calvarymater.org.au
NR 24
TC 1
Z9 1
PU WILEY-BLACKWELL
PI HOBOKEN
PA 111 RIVER ST, HOBOKEN 07030-5774, NJ USA
SN 1444-0903
EI 1445-5994
J9 INTERN MED J
JI Intern. Med. J.
PD JUL
PY 2013
VL 43
IS 7
BP 823
EP 825
DI 10.1111/imj.12184
PG 3
WC Medicine, General & Internal
SC General & Internal Medicine
GA 180FG
UT WOS:000321578400016
ER

PT J
AU Li, TG
   Yang, ZC
   Wang, M
AF Li, Tiegang
   Yang, Zhicong
   Wang, Ming
TI SCRUB TYPHUS RAPIDLY INCREASED IN GUANGZHOU, SOUTHERN CHINA, 2007-2012
SO REVISTA DO INSTITUTO DE MEDICINA TROPICAL DE SAO PAULO
LA English
DT Letter
ID EPIDEMIOLOGY
C1 [Li, Tiegang; Yang, Zhicong; Wang, Ming] Guangzhou Ctr Dis Control & Prevent, Guangzhou 510440, Guangdong, Peoples R China.
RP Li, TG (reprint author), Guangzhou Ctr Dis Control & Prevent, Guangzhou 510440, Guangdong, Peoples R China.
EM tiegang1977@126.com
NR 7
TC 1
Z9 1
PU INST MEDICINA TROPICAL SAO PAULO
PI SAO PAULO
PA AV DR ENEAS CARVALHO DE AGUIAR, 470, C CESAR, SAO PAULO, 05403-000,
   BRAZIL
SN 0036-4665
J9 REV INST MED TROP SP
JI Rev. Inst. Med. Trop. Sao Paulo
PD JUL-AUG
PY 2013
VL 55
IS 4
BP 293
EP 294
DI 10.1590/S0036-46652013000400015
PG 2
WC Tropical Medicine
SC Tropical Medicine
GA 192YA
UT WOS:000322522700015
ER

PT J
AU Lee, KM
   Choi, YJ
   Shin, SH
   Choi, MK
   Song, HJ
   Kim, HC
   Klein, TA
   Richards, AL
   Park, KH
   Jang, WJ
AF Lee, Kyung-Min
   Choi, Yeon-Joo
   Shin, Sun-Hye
   Choi, Min-Kyung
   Song, Hyeon-Je
   Kim, Heung-Chul
   Klein, Terry A.
   Richards, Allen L.
   Park, Kyung-Hee
   Jang, Won-Jong
TI Spotted fever group rickettsia closely related to Rickettsia monacensis
   isolated from ticks in South Jeolla province, Korea
SO MICROBIOLOGY AND IMMUNOLOGY
LA English
DT Article
DE ompA; ompB; polymerase chain reaction; Rickettsia monacensis
ID FRAGMENT-LENGTH-POLYMORPHISM; TYPHUS GROUP RICKETTSIOSES; FIELD
   GEL-ELECTROPHORESIS; REPUBLIC-OF-KOREA; PCR-AMPLIFIED DNA; PHYLOGENETIC
   ANALYSIS; IXODES-RICINUS; SP-NOV.; GENOTYPIC IDENTIFICATION;
   SEQUENCE-ANALYSIS
AB Rickettsia monacensis, a spotted fever group rickettsia, was isolated from Ixodes nipponensis ticks collected from live-captured small mammals in South Jeolla province, Korea in 2006. Homogenates of tick tissues were inoculated into L929 and Vero cell monolayers using shell vial assays. After several passages, Giemsa staining revealed rickettsia-like organisms in the inoculated Vero cells, but not the L929 cells. Sequencing analysis revealed that the ompA-small part (25-614bp region), ompA-large part (2849-4455bp region), nearly full-length ompB (58-4889bp region) and gltA (196-1236bp region) of the isolates had similarities of 100%, 99.8%, 99.3% and 99.5%, respectively, to those of R. monacensis. Furthermore, phylogenetic analysis showed that the isolate was grouped into the cluster in the same way as R. monacensis in the trees of all genes examined. These results strongly suggest that the isolate is closely related to R. monacensis. As far as is known, this is the first report of isolation of R. monacensis from ticks in Korea.
C1 [Lee, Kyung-Min; Choi, Yeon-Joo; Shin, Sun-Hye; Choi, Min-Kyung; Park, Kyung-Hee; Jang, Won-Jong] Konkuk Univ, Coll Med, Dept Microbiol, Seoul 143701, South Korea.
   [Song, Hyeon-Je] Gwangju Hlth Coll, Dept Clin Pathol, Kwangju 506701, South Korea.
   [Kim, Heung-Chul] 65th Med Brigade, Multifunct Med Battal 168, Med Detachment 5, Unit 15247, APO, AP 96205 USA.
   [Klein, Terry A.] Publ Hlth Command Reg Pacific, Camp Zama, Japan.
   [Richards, Allen L.] Naval Med Res Ctr, Viral & Rickettsial Dis Dept, Silver Spring, MD 20910 USA.
RP Jang, WJ (reprint author), Konkuk Univ, Coll Med, Dept Microbiol, 120 Neungdong Ro, Seoul 143701, South Korea.
EM wjjang@kku.ac.kr
FU Armed Forces Health Surveillance Center, Global Emerging Infections
   Surveillance and Response System (AFHSC-GEIS), Silver Spring, MD, USA
FX This work was supported by the Armed Forces Health Surveillance Center,
   Global Emerging Infections Surveillance and Response System
   (AFHSC-GEIS), Silver Spring, MD, USA.
NR 56
TC 1
Z9 1
PU WILEY-BLACKWELL
PI HOBOKEN
PA 111 RIVER ST, HOBOKEN 07030-5774, NJ USA
SN 0385-5600
J9 MICROBIOL IMMUNOL
JI Microbiol. Immunol.
PD JUL
PY 2013
VL 57
IS 7
BP 487
EP 495
DI 10.1111/1348-0421.12062
PG 9
WC Immunology; Microbiology
SC Immunology; Microbiology
GA 182XA
UT WOS:000321776900002
ER

PT J
AU Kim, BJ
   Kim, SJ
   Kang, JG
   Ko, S
   Won, S
   Kim, H
   Kim, HC
   Kim, MS
   Chong, ST
   Klein, TA
   Lee, S
   Chae, JS
AF Kim, Baek-Jun
   Kim, Su-Jin
   Kang, Jun-Gu
   Ko, Sungjin
   Won, Sohyun
   Kim, Hyewon
   Kim, Heung-Chul
   Kim, Myung-Soon
   Chong, Sung-Tae
   Klein, Terry A.
   Lee, Sanghun
   Chae, Joon-Seok
TI First Report for the Seasonal and Annual Prevalence of Flea-Borne
   Bartonella from Rodents and Soricomorphs in the Republic of Korea
SO VECTOR-BORNE AND ZOONOTIC DISEASES
LA English
DT Article
DE Flea; Bartonella; Prevalence; Apodemus agrarius; Ctenophthalmus
   congeneroides; Stenoponia sidimi
ID VINSONII SUBSP ARUPENSIS; SMALL MAMMALS; GYEONGGI PROVINCE;
   GROUND-SQUIRRELS; RICKETTSIA-TYPHI; SCRUB TYPHUS; INFECTIONS;
   SURVEILLANCE; IDENTIFICATION; EMERGENCE
AB Rodents and soricomorphs are animal hosts of fleas and associated zoonotic microbial pathogens. A total of 4,889 small mammals were collected from Gyeonggi and Gangwon Provinces, Republic of Korea, from 2008 through 2010, including: Apodemus agrarius (4,122, 84.3%), followed by Crocidura lasiura (282, 5.8%), Microtus fortis (257, 5.3%), Myodes regulus (77, 1.6%), Micromys minutus (71, 1.5%), Mus musculus (63, 1.3%), and 4 other species (17, 0.3%). A total of 1,099 fleas belonging to 10 species and 7 genera were collected. Ctenophthalmus congeneroides (724, 65.9%) was the most commonly collected flea, followed by Stenoponia sidimi (301, 27.4%), Neopsylla bidentatiformis (29, 2.6%), and Rhadinopsylla insolita (25, 2.3%). The remaining species accounted for only 1.8% (20, range 1-6) of all fleas collected. The 2 dominant flea species, C. congeneroides and S. sidimi, showed an inverse seasonal pattern, with higher populations of C. congeneroides from January-September, whereas S. sidimi was more frequently collected during October-December. The overall flea infestation rates (FIR) and flea indices (FI) were 14.1% and 0.22, respectively, and were highest during April-June (19.7% and 0.30, respectively). A total of 735 of the 1,099 fleas were assayed for the detection of Bartonella spp. by PCR using Bartonella-specific primers, of which 515 were positive for Bartonella, with an overall maximum likelihood estimate (MLE) of 700.7/1,000. The highest MLE values were observed during April-June (899.2) and July-September (936.2) trapping periods and, although lower, were similar for January-March (566.7) and October-December (574.1). C. congeneroides demonstrated high MLEs for all seasons (range 752.5-934.8), while S. sidimi was positive for Bartonella only during January-March (MLE = 342.1) and October-December (MLE = 497.2) collection periods. Continued long-term surveillance of small mammals and associated ectoparasites is needed to improve our understanding of the prevalence of Bartonella spp. in fleas and the role of fleas in the zoonotic maintenance and transmission of Bartonella to humans.
C1 [Kim, Baek-Jun; Kim, Su-Jin; Kang, Jun-Gu; Ko, Sungjin; Won, Sohyun; Kim, Hyewon; Chae, Joon-Seok] Seoul Natl Univ, Coll Vet Med, Res Inst Vet Sci, Lab Vet Internal Med, Seoul 151742, South Korea.
   [Lee, Sanghun] Sejong Univ, Dept Civil & Environm Engn, Seoul, South Korea.
RP Chae, JS (reprint author), Seoul Natl Univ, Coll Vet Med, Res Inst Vet Sci, Lab Vet Internal Med, Seoul 151742, South Korea.
EM jschae@snu.ac.kr
FU 168th Multifunctional Medical Battalion; Armed Forces Health
   Surveillance Center, Global Emerging Infections Surveillance and
   Response System, Silver Spring, Maryland; National Center for Medical
   Intelligence, Fort Detrick, Maryland, Basic Science Research Program
   through the National Research Foundation of Korea (NRF); Ministry of
   Education, Science and Technology [2012-0005524]; National Research
   Foundation of Korea; Korean Government [Ministry of Education, Science
   and Technology] [NRF-2011-550-20110038]
FX We thank the commanders and personnel of the 5th and 38th Medical
   Detachments, 168th Multifunctional Medical Battalion, for their support.
   This study was supported by the Armed Forces Health Surveillance Center,
   Global Emerging Infections Surveillance and Response System, Silver
   Spring, Maryland, the National Center for Medical Intelligence, Fort
   Detrick, Maryland, Basic Science Research Program through the National
   Research Foundation of Korea (NRF) funded by the Ministry of Education,
   Science and Technology (2012-0005524), and the National Research
   Foundation of Korea Grant funded by the Korean Government [Ministry of
   Education, Science and Technology (NRF-2011-550-20110038)]. The opinions
   expressed herein are those of the authors and are not to be construed as
   official or reflecting the views of the US Department of the Army,
   Department of Defense, or the US Government.
NR 50
TC 1
Z9 1
PU MARY ANN LIEBERT INC
PI NEW ROCHELLE
PA 140 HUGUENOT STREET, 3RD FL, NEW ROCHELLE, NY 10801 USA
SN 1530-3667
J9 VECTOR-BORNE ZOONOT
JI Vector-Borne Zoonotic Dis.
PD JUL
PY 2013
VL 13
IS 7
BP 457
EP 467
DI 10.1089/vbz.2012.1115
PG 11
WC Public, Environmental & Occupational Health; Infectious Diseases
SC Public, Environmental & Occupational Health; Infectious Diseases
GA 175QA
UT WOS:000321244700005
ER

PT J
AU van der Hoek, W
   Sarge-Njie, R
   Herremans, T
   Chisnall, T
   Okebe, J
   Oriero, E
   Versteeg, B
   Goossens, B
   van der Sande, M
   Kampmann, B
   Nwakanma, D
AF van der Hoek, Wim
   Sarge-Njie, Ramu
   Herremans, Tineke
   Chisnall, Thomas
   Okebe, Joseph
   Oriero, Eniyou
   Versteeg, Bart
   Goossens, Bart
   van der Sande, Marianne
   Kampmann, Beate
   Nwakanma, Davis
TI Short Communication: Prevalence of antibodies against Coxiella burnetii
   (Q fever) in children in The Gambia, West Africa
SO TROPICAL MEDICINE & INTERNATIONAL HEALTH
LA English
DT Article
DE Q fever; Coxiella burnetii; seroprevalence; fever; Gambia
ID SPOTTED-FEVER; SEROPREVALENCE; NETHERLANDS; POPULATION; INFECTION;
   TANZANIA; TYPHUS
AB Objective To estimate the prevalence of antibodies against Coxiella burnetii (Q fever) among children in eight villages in The Gambia, West Africa. Methods Sera of 796 children aged 1-15years were tested for presence of antibodies against phase II of C.burnetii by ELISA. Results IgG and/or IgM phase II antibodies against C.burnetii were detectable in 8.3% (66/796) of all serum samples analysed with significant differences in seroprevalence between villages. Highest prevalence was found in the age group 1-4years. Conclusions Exposure to C.burnetii is considerable in the early years of life in The Gambia, and further studies are warranted to estimate the role of Q fever in acute febrile illness in The Gambia and elsewhere in Africa.
C1 [van der Hoek, Wim; Herremans, Tineke; Versteeg, Bart; van der Sande, Marianne] Natl Inst Publ Hlth & Environm, NL-3720 BA Bilthoven, Netherlands.
   [Sarge-Njie, Ramu; Okebe, Joseph; Oriero, Eniyou; Kampmann, Beate; Nwakanma, Davis] MRC Unit, Banjul, Gambia.
   [Chisnall, Thomas] Univ Manchester, Manchester, Lancs, England.
   [Goossens, Bart] SOS Childrens Villages Int, Bakau, Gambia.
   [van der Sande, Marianne] Univ Med Ctr Utrecht, Julius Ctr Hlth Sci & Primary Care, Utrecht, Netherlands.
RP van der Hoek, W (reprint author), Natl Inst Publ Hlth & Environm, Ctr Infect Dis Control, POB 1, NL-3720 BA Bilthoven, Netherlands.
EM wim.van.der.hoek@rivm.nl
NR 16
TC 2
Z9 2
PU WILEY-BLACKWELL
PI HOBOKEN
PA 111 RIVER ST, HOBOKEN 07030-5774, NJ USA
SN 1360-2276
J9 TROP MED INT HEALTH
JI Trop. Med. Int. Health
PD JUL
PY 2013
VL 18
IS 7
BP 850
EP 853
DI 10.1111/tmi.12116
PG 4
WC Public, Environmental & Occupational Health; Tropical Medicine
SC Public, Environmental & Occupational Health; Tropical Medicine
GA 163KR
UT WOS:000320335400008
ER

PT J
AU Deiters, VS
   Guillery, RW
AF Deiters, Vera S.
   Guillery, R. W.
TI Otto Friedrich Karl Deiters (1834-1863)
SO JOURNAL OF COMPARATIVE NEUROLOGY
LA English
DT Review
DE history; Deiters cells; Deiters nucleus; axons; dendrites; synapses
ID NEURON DOCTRINE
AB Otto Deiters, for whom the lateral vestibular nucleus and the supporting cells of the outer auditory hair cells were named, died in 1863 aged 29. He taught in the Bonn Anatomy Department, had an appointment in the University Clinic, and ran a small private practice. He published articles on the cell theory, the structure and development of muscle fibers, the inner ear, leukaemia, and scarlet fever. He was the second of five surviving children in an academic family whose private correspondence revealed him to be a young man with limited social skills and high ambitions to complete a deeply original study of the brainstem and spinal cord. However, first his father and then his younger brother died, leaving him and his older brother responsible for a suddenly impecunious family as he failed to gain academic promotion. Otto died of typhus two years after his younger brother's death, leaving his greatest scientific achievement to be published posthumously. He showed that most nerve cells have a single axon and several dendrites; he recognized the possibility that nerve cells might be functionally polarized and produced the first illustrations of synaptic inputs to dendrites from what he termed a second system of nerve fibers. J. Comp. Neurol. 521:19291953, 2013. (c) 2013 Wiley Periodicals, Inc.
C1 [Guillery, R. W.] MRC Anat Neuropharmacol Unit, Oxford OX1 3TH, England.
RP Guillery, RW (reprint author), MRC Anat Neuropharmacol Unit, Mansfield Rd, Oxford OX1 3TH, England.
EM rguiller@wisc.edu
NR 54
TC 0
Z9 0
PU WILEY-BLACKWELL
PI HOBOKEN
PA 111 RIVER ST, HOBOKEN 07030-5774, NJ USA
SN 0021-9967
J9 J COMP NEUROL
JI J. Comp. Neurol.
PD JUN 15
PY 2013
VL 521
IS 9
BP 1929
EP 1953
DI 10.1002/cne.23316
PG 25
WC Neurosciences; Zoology
SC Neurosciences & Neurology; Zoology
GA 132CL
UT WOS:000318045400001
ER

PT J
AU Viswanathan, S
   Muthu, V
   Iqbal, N
   Remalayam, B
   George, T
AF Viswanathan, Stalin
   Muthu, Vivekanandan
   Iqbal, Nayyar
   Remalayam, Bhavith
   George, Tarun
TI Scrub Typhus Meningitis in South India - A Retrospective Study
SO PLOS ONE
LA English
DT Article
ID TUBERCULOUS MENINGITIS; ORIENTIA-TSUTSUGAMUSHI; CLINICAL-MANIFESTATIONS;
   ADENOSINE-DEAMINASE; LABORATORY FINDINGS; RISK-FACTORS; DIAGNOSIS;
   MENINGOENCEPHALITIS; OUTBREAK; PALSY
AB Background: Scrub typhus is prevalent in India although definite statistics are not available. There has been only one study on scrub typhus meningitis 20 years ago. Most reports of meningitis/meningoencephalitis in scrub typhus are case reports
   Methods: A retrospective study done in Pondicherry to extract cases of scrub typhus admitted to hospital between February 2011 and January 2012. Diagnosis was by a combination of any one of the following in a patient with an acute febrile illness-a positive scrub IgM ELISA, Weil-Felix test, and an eschar. Lumbar puncture was performed in patients with headache, nuchal rigidity, altered sensorium or cranial nerve deficits.
   Results: Sixty five cases of scrub typhus were found, and 17 (17/65) had meningitis. There were 33 males and 32 females. Thirteen had an eschar. Median cerebrospinal fluid (CSF) cell count, lymphocyte percentage, CSF protein, CSF glucose/blood glucose, CSF ADA were 54 cells/mu L, 98%, 88 mg/dL, 0.622 and 3.5 U/mL respectively. Computed tomography was normal in patients with altered sensorium and cranial nerve deficits. Patients with meningitis had lesser respiratory symptoms and signs and higher urea levels. All patients had received doxycycline except one who additionally received chloramphenicol.
   Conclusion: Meningitis in scrub typhus is mild with quick and complete recovery. Clinical features and CSF findings can mimic tuberculous meningitis, except for ADA levels. In the Indian context where both scrub typhus and tuberculosis are endemic, ADA and scrub IgM may be helpful in identifying patients with scrub meningitis and in avoiding prolonged empirical antituberculous therapy in cases of lymphocytic meningitis.
C1 [Viswanathan, Stalin; Muthu, Vivekanandan] Indira Gandhi Med Coll, Dept Gen Med, Pondicherry, India.
   [Iqbal, Nayyar; Remalayam, Bhavith; George, Tarun] Pondicherry Inst Med Sci, Dept Internal Med, Pondicherry, India.
RP Viswanathan, S (reprint author), Indira Gandhi Med Coll, Dept Gen Med, Pondicherry, India.
EM stalinviswanathan@ymail.com
NR 53
TC 1
Z9 1
PU PUBLIC LIBRARY SCIENCE
PI SAN FRANCISCO
PA 1160 BATTERY STREET, STE 100, SAN FRANCISCO, CA 94111 USA
SN 1932-6203
J9 PLOS ONE
JI PLoS One
PD JUN 14
PY 2013
VL 8
IS 6
AR e66595
DI 10.1371/journal.pone.0066595
PG 8
WC Multidisciplinary Sciences
SC Science & Technology - Other Topics
GA 163UV
UT WOS:000320363300091
ER

PT J
AU Dzul-Rosado, K
   Gonzalez-Martinez, P
   Peniche-Lara, G
   Zavala-Velazquez, J
   Zavala-Castro, J
AF Dzul-Rosado, Karla
   Gonzalez-Martinez, Pedro
   Peniche-Lara, Gaspar
   Zavala-Velazquez, Jorge
   Zavala-Castro, Jorge
TI Murine Typhus in Humans, Yucatan, Mexico
SO EMERGING INFECTIOUS DISEASES
LA English
DT Letter
ID RICKETTSIA-FELIS; INFECTION
C1 [Dzul-Rosado, Karla; Gonzalez-Martinez, Pedro; Peniche-Lara, Gaspar; Zavala-Velazquez, Jorge; Zavala-Castro, Jorge] Univ Autonoma Yucatan, Merida 97000, Yucatan, Venezuela.
RP Zavala-Castro, J (reprint author), Univ Autonoma Yucatan, Ctr Invest Reg Dr Hideyo Noguchi, Ave Itzaes 490 X Calle 59 Colonia Ctr, Merida 97000, Yucatan, Venezuela.
EM zcastro@uady.mx
NR 10
TC 1
Z9 1
PU CENTERS  DISEASE CONTROL
PI ATLANTA
PA 1600 CLIFTON RD, ATLANTA, GA 30333 USA
SN 1080-6040
EI 1080-6059
J9 EMERG INFECT DIS
JI Emerg. Infect. Dis
PD JUN
PY 2013
VL 19
IS 6
BP 1021
EP 1022
DI 10.3201/eid1906.121400
PG 2
WC Immunology; Infectious Diseases
SC Immunology; Infectious Diseases
GA 268LY
UT WOS:000328173500034
ER

PT J
AU Znazen, A
   Hammami, B
   Ben Mustapha, A
   Chaari, S
   Lahiani, D
   Maaloul, I
   Ben Jemaa, M
   Hammami, A
AF Znazen, A.
   Hammami, B.
   Ben Mustapha, A.
   Chaari, S.
   Lahiani, D.
   Maaloul, I.
   Ben Jemaa, M.
   Hammami, A.
TI Murine typhus in Tunisia: A neglected cause of fever as a single symptom
SO MEDECINE ET MALADIES INFECTIEUSES
LA English
DT Article; Proceedings Paper
CT 6th International Meeting on Rickettsiae and Rickettsial Diseases
CY JUN 05-07, 2011
CL Heraklion, GREECE
SP French Soc Dermatol, Mairie Paris
DE Fever; Murine typhus; Rickettsiosis
ID RICKETTSIA-TYPHI; LABORATORY FEATURES; COXIELLA-BURNETII; SOUTH TEXAS;
   INFECTION; POPULATION; DISEASES; CHILDREN; FELIS
AB Objectives. - We had for aim to describe the epiderniologic and clinic characteristics of murine typhus in a series of 43 serologically confirmed cases, in our region.
   Patients and methods. - Serologic screening for IgG and IgM against Rickettsia typhi was performed in 1024 patients during three years (2006-2008). The characteristics of patients with a positive serology were examined retrospectively. One hundred and seventy sera obtained from blood donors were tested to detect IgG against R. typhi to determine the seroprevalenee of the infection.
   Results. - There was evidence of recent R. typhi infection in 43 patients (4.2%) during the study period, and 3.7% of blood donors had IgG against R. typhi. The mean age of patients was 43.1 years and the sex-ratio was 1.04. Among the patients, 58.1% were from rural areas. No patient reported any exposure to rats or rat-fleas. There were more cases during the summer and fall. The most frequent complaint was fever as a single symptom (67.5%). A cutaneous rash was reported in 44.1% and headache in 60.5% of patients. Among the patients, 44.1% presented with thrombopenia and 47.2% with elevated liver enzymes.
   Conclusion. - Murine typhus seems to be frequent in Tunisia. This infection could be a threat for travellers. Serology should be performed systematically in patients with fever as a single symptom since its clinical presentation is non-specific. (C) 2013 Elsevier Masson SAS. All rights reserved.
C1 [Znazen, A.; Chaari, S.; Hammami, A.] Habib Bourguiba Univ Hosp, Microbiol Lab, Sfax, Tunisia.
   [Hammami, B.; Lahiani, D.; Maaloul, I.; Ben Jemaa, M.] Hedi Chaker Univ Hosp, Dept Infect Dis, Sfax, Tunisia.
   [Ben Mustapha, A.] Djebeniana Reg Hosp, Dept Infect Dis, Sfax, Tunisia.
RP Znazen, A (reprint author), Habib Bourguiba Univ Hosp, Microbiol Lab, Sfax, Tunisia.
EM abirznazen2001@yahoo.fr
NR 29
TC 0
Z9 0
PU ELSEVIER FRANCE-EDITIONS SCIENTIFIQUES MEDICALES ELSEVIER
PI PARIS
PA 23 RUE LINOIS, 75724 PARIS, FRANCE
SN 0399-077X
J9 MED MALADIES INFECT
JI Med. Mal. Infect.
PD JUN
PY 2013
VL 43
IS 6
BP 226
EP 229
DI 10.1016/j.medmal.2013.02.007
PG 4
WC Infectious Diseases
SC Infectious Diseases
GA 197ND
UT WOS:000322857000003
ER

PT J
AU Rahman, MS
   Gillespie, JJ
   Kaur, SJ
   Sears, KT
   Ceraul, SM
   Beier-Sexton, M
   Azad, AF
AF Rahman, M. Sayeedur
   Gillespie, Joseph J.
   Kaur, Simran Jeet
   Sears, Khandra T.
   Ceraul, Shane M.
   Beier-Sexton, Magda
   Azad, Abdu F.
TI Rickettsia typhi Possesses Phospholipase A(2) Enzymes that Are Involved
   in Infection of Host Cells
SO PLOS PATHOGENS
LA English
DT Article
ID COMBINED TRANSMEMBRANE TOPOLOGY; MULTIPLE SEQUENCE ALIGNMENT; SIGNAL
   PEPTIDE PREDICTION; AERUGINOSA CYTOTOXIN EXOU; IV SECRETION SYSTEM;
   PSEUDOMONAS-AERUGINOSA; SACCHAROMYCES-CEREVISIAE; GENOME SEQUENCE;
   MURINE TYPHUS; ACTIVE-SITES
AB The long-standing proposal that phospholipase A(2) (PLA(2)) enzymes are involved in rickettsial infection of host cells has been given support by the recent characterization of a patatin phospholipase (Pat2) with PLA(2) activity from the pathogens Rickettsia prowazekii and R. typhi. However, pat2 is not encoded in all Rickettsia genomes; yet another uncharacterized patatin (Pat1) is indeed ubiquitous. Here, evolutionary analysis of both patatins across 46 Rickettsia genomes revealed 1) pat1 and pat2 loci are syntenic across all genomes, 2) both Pat1 and Pat2 do not contain predicted Sec-dependent signal sequences, 3) pat2 has been pseudogenized multiple times in rickettsial evolution, and 4) ubiquitous pat1 forms two divergent groups (pat1A and pat1B) with strong evidence for recombination between pat1B and plasmid-encoded homologs. In light of these findings, we extended the characterization of R. typhi Pat1 and Pat2 proteins and determined their role in the infection process. As previously demonstrated for Pat2, we determined that 1) Pat1 is expressed and secreted into the host cytoplasm during R. typhi infection, 2) expression of recombinant Pat1 is cytotoxic to yeast cells, 3) recombinant Pat1 possesses PLA(2) activity that requires a host cofactor, and 4) both Pat1 cytotoxicity and PLA(2) activity were reduced by PLA(2) inhibitors and abolished by site-directed mutagenesis of catalytic Ser/Asp residues. To ascertain the role of Pat1 and Pat2 in R. typhi infection, antibodies to both proteins were used to pretreat rickettsiae. Subsequent invasion and plaque assays both indicated a significant decrease in R. typhi infection compared to that by pre-immune IgG. Furthermore, antibody-pretreatment of R. typhi blocked/delayed phagosomal escapes. Together, these data suggest both enzymes are involved early in the infection process. Collectively, our study suggests that R. typhi utilizes two evolutionary divergent patatin phospholipases to support its intracellular life cycle, a mechanism distinguishing it from other rickettsial species.
C1 [Rahman, M. Sayeedur; Gillespie, Joseph J.; Kaur, Simran Jeet; Sears, Khandra T.; Ceraul, Shane M.; Beier-Sexton, Magda; Azad, Abdu F.] Univ Maryland, Sch Med, Dept Microbiol & Immunol, Baltimore, MD 21201 USA.
   [Gillespie, Joseph J.] Virginia Tech, Virginia Bioinformat Inst, Blacksburg, VA USA.
RP Rahman, MS (reprint author), Univ Maryland, Sch Med, Dept Microbiol & Immunol, Baltimore, MD 21201 USA.
EM mrahm001@umaryland.edu
FU National Institute of Health/National Institute of Allergy and
   Infectious Diseases [AI017828, AI043006]; NIAID [HHSN272200900040C]
FX The research presented in this manuscript was supported by funds from
   the National Institute of Health/National Institute of Allergy and
   Infectious Diseases (AI017828 and AI043006 to AFA). JJG acknowledges
   support from NIAID award HHSN272200900040C (to Bruno W. Sobral, Virginia
   Bioinformatics Institute, Virginia Tech). The funders had no role in
   study design, data collection and analysis, decision to publish, or
   preparation of the manuscript.
NR 74
TC 2
Z9 2
PU PUBLIC LIBRARY SCIENCE
PI SAN FRANCISCO
PA 1160 BATTERY STREET, STE 100, SAN FRANCISCO, CA 94111 USA
SN 1553-7374
J9 PLOS PATHOG
JI PLoS Pathog.
PD JUN
PY 2013
VL 9
IS 6
AR e1003399
DI 10.1371/journal.ppat.1003399
PG 17
WC Microbiology; Parasitology; Virology
SC Microbiology; Parasitology; Virology
GA 175CG
UT WOS:000321206600012
ER

PT J
AU Ikegaya, S
   Iwasaki, H
   Takada, N
   Yamamoto, S
   Ueda, T
AF Ikegaya, Satoshi
   Iwasaki, Hiromichi
   Takada, Nobuhiro
   Yamamoto, Seigo
   Ueda, Takanori
TI Case Report: Tsutsugamushi Disease Caused by Shimokoshi-Type Orientia
   tsutsugamushi: The First Report in Western Japan
SO AMERICAN JOURNAL OF TROPICAL MEDICINE AND HYGIENE
LA English
DT Article
ID SCRUB TYPHUS; PREFECTURE; SEROTYPES
AB An 85-year-old female farmer was admitted to our hospital for fever, general fatigue, and skin rash. Cephalosporin was not effective and minocycline was dramatically effective. An eschar was discovered on her inguinal region after the defervescence. Laboratory examination of serum taken 12 days after onset of the illness showed elevated titers of antibodies against the Shimokoshi strain of Orientia tsutsugamushi. The gene sequence analysis of specimen from the patient's eschar revealed high similarity to the Shimokoshi strain by nested polymerase chain reaction. Therefore, this patient was diagnosed as a case of Shimokoshi-type tsutsugamushi disease, which has not previously been reported in Western Japan. Recently, cases of this type have also been confirmed in northeastern Japan, suggesting the need for further epidemiological studies.
C1 Univ Fukui, Div Hematol & Oncol, Div Infect Control, Fukui 910, Japan.
   [Takada, Nobuhiro] Univ Fukui, Senior Fellow Lab, Fukui 910, Japan.
   Miyazaki Prefectural Inst Publ Hlth, Miyazaki, Japan.
   [Ikegaya, Satoshi; Ueda, Takanori] Univ Fukui, Div Hematol & Oncol, Fukui 910, Japan.
   [Iwasaki, Hiromichi] Univ Fukui, Div Infect Control, Fukui 910, Japan.
   [Yamamoto, Seigo] Miyazaki Perfectural Inst Publ Hlth, Div Bacteria, Miyazaki, Japan.
RP Ikegaya, S (reprint author), 23-3 Matsuoka Shimoaizuki, Fukui 9101193, Japan.
EM sikegaya@u-fukui.ac.jp; hiwasaki@u-fukui.ac.jp; acari@u-fukui.ac.jp;
   yamamoto-seigo@pref.miyazaki.lg.jp; tueda@u-fukui.ac.jp
FU Ministry of Health, Labour and Welfare, Japan;  [24591478]
FX This work was supported by Grant-in-Aid for Scientific Research 24591478
   and a grant from The Ministry of Health, Labour and Welfare, Japan.
NR 12
TC 0
Z9 0
PU AMER SOC TROP MED & HYGIENE
PI MCLEAN
PA 8000 WESTPARK DR, STE 130, MCLEAN, VA 22101 USA
SN 0002-9637
J9 AM J TROP MED HYG
JI Am. J. Trop. Med. Hyg.
PD JUN
PY 2013
VL 88
IS 6
BP 1217
EP 1219
DI 10.4269/ajtmh.12-0740
PG 3
WC Public, Environmental & Occupational Health; Tropical Medicine
SC Public, Environmental & Occupational Health; Tropical Medicine
GA 158GO
UT WOS:000319957700033
ER

PT J
AU Jiang, J
   Paris, DH
   Blacksell, SD
   Aukkanit, N
   Newton, PN
   Phetsouvanh, R
   Izzard, L
   Stenos, J
   Graves, SR
   Day, NPJ
   Richards, AL
AF Jiang, Ju
   Paris, Daniel H.
   Blacksell, Stuart D.
   Aukkanit, Nuntipa
   Newton, Paul N.
   Phetsouvanh, Rattanaphone
   Izzard, Leonard
   Stenos, John
   Graves, Stephen R.
   Day, Nicholas P. J.
   Richards, Allen L.
TI Diversity of the 47-kD HtrA Nucleic Acid and Translated Amino Acid
   Sequences from 17 Recent Human Isolates of Orientia
SO VECTOR-BORNE AND ZOONOTIC DISEASES
LA English
DT Article
DE Orientia tsutsugamushi; Scrub typhus; 47-kD HtrA protein gene; Antigenic
   diversity; vaccine development
ID SCRUB TYPHUS; RICKETTSIA-TSUTSUGAMUSHI; ANTIGEN GENE; DNA VACCINE; GROEL
   GENE; THAILAND; STRAINS; ILLNESS; PATIENT; PROTEIN
AB Orientia tsutsugamushi, the etiologic agent of potentially fatal scrub typhus, is characterized by a high antigenic diversity, which complicates the development of a broadly protective vaccine. Efficacy studies in murine and nonhuman primate models demonstrated the DNA vaccine candidate pKarp47, based upon the O. tsutsugamushi Karp 47-kD HtrA protein gene, to be a successful immunoprophylactic against scrub typhus. To characterize 47-kD HtrA protein diversity among human isolates of Orientia, we sequenced the full open reading frame (ORF) of the 47-kD HtrA gene and analyzed the translated amino acid sequences of 17 patient isolates from Thailand (n = 13), Laos (n = 2), Australia (n = 1), and the United Arab Emirates (UAE) (n = 1) and 9 reference strains: Karp (New Guinea), Kato (Japan), Ikeda (Japan), Gilliam (Burma), Boryong (Korea), TA763, TH1811 and TH1817 (Thailand), and MAK243 (China). The percentage identity (similarity) of translated amino acid sequences between 16 new isolates and 9 reference strains of O. tsutsugamushi ranged from 96.4% to 100% (97.4% to 100%). However, inclusion of the recently identified Orientia chuto sp. nov. reduced identity (similarity) values to 82.2% to 83.3% (90.4% to 91.4%). These results demonstrate the diversity of Orientia 47-kD HtrA among isolates encountered by humans and therefore provide support for the necessity of developing a broadly protective scrub typhus vaccine that takes this diversity into account.
C1 [Jiang, Ju; Richards, Allen L.] USN, Med Res Ctr, Silver Spring, MD 20910 USA.
   [Paris, Daniel H.; Blacksell, Stuart D.; Aukkanit, Nuntipa; Newton, Paul N.; Day, Nicholas P. J.] Mahidol Univ, Fac Trop Med, Mahidol Oxford Trop Med Res Unit, Bangkok, Thailand.
   [Newton, Paul N.; Phetsouvanh, Rattanaphone] Mahosot Hosp, Wellcome Trust Res Unit, Lao Oxford Mahosot Hosp, Viangchan, Laos.
   [Phetsouvanh, Rattanaphone] Univ Oxford, Churchill Hosp, Ctr Trop Med, Oxford OX1 2JD, England.
   [Izzard, Leonard; Stenos, John; Graves, Stephen R.] Geelong Hosp, Australian Rickettsial Reference Lab, Geelong, Vic, Australia.
   [Richards, Allen L.] Uniformed Serv Univ Hlth Sci, Bethesda, MD 20814 USA.
RP Richards, AL (reprint author), USN, Med Res Ctr, 503 Robert Grant Ave, Silver Spring, MD 20910 USA.
EM Allen.Richards@med.navy.mil
FU U.S. DoD MIDRP work unit [6000.RAD1.J.A0310]; Wellcome Trust of Great
   Britain; Wellcome Trust Clinical Research Training Fellowship
   [0789900/Z/06/Z]
FX This work was supported by the U.S. DoD MIDRP work unit #
   6000.RAD1.J.A0310. Specimen collection in Laos was part of the
   Lao-Oxford-Mahosot Hospital-Wellcome Trust Research Unit funded by the
   Wellcome Trust of Great Britain. We thank the Directors of Mahosot
   Hospital, the staff of the Microbiology Laboratory and Infectious
   Disease Ward, Mahosot Hospital, and Sayaphet Rattanavong. D. H. P. was
   supported by a Wellcome Trust Clinical Research Training Fellowship
   (grant no. 0789900/Z/06/Z).
NR 29
TC 1
Z9 1
PU MARY ANN LIEBERT INC
PI NEW ROCHELLE
PA 140 HUGUENOT STREET, 3RD FL, NEW ROCHELLE, NY 10801 USA
SN 1530-3667
J9 VECTOR-BORNE ZOONOT
JI Vector-Borne Zoonotic Dis.
PD JUN
PY 2013
VL 13
IS 6
BP 367
EP 375
DI 10.1089/vbz.2012.1112
PG 9
WC Public, Environmental & Occupational Health; Infectious Diseases
SC Public, Environmental & Occupational Health; Infectious Diseases
GA 157NV
UT WOS:000319905800004
ER

PT J
AU van Diemen, PM
   Yamaguchi, Y
   Paterson, GK
   Rollier, CS
   Hill, AVS
   Wyllie, DH
AF van Diemen, Pauline M.
   Yamaguchi, Yuko
   Paterson, Gavin K.
   Rollier, Christine S.
   Hill, Adrian V. S.
   Wyllie, David H.
TI Irradiated wild-type and Spa mutant Staphylococcus aureus induce
   anti-S.aureus immune responses in mice which do not protect against
   subsequent intravenous challenge
SO PATHOGENS AND DISEASE
LA English
DT Article
DE Staphylococcus aureus; -irradiation; Spa; antibacterial antibodies; i;
   v; challenge; vaccine
ID SCRUB TYPHUS IMMUNOGENS; T-CELL IMMUNITY; CLUMPING FACTOR; NASAL
   CARRIERS; VACCINE; INFECTION; IMMUNIZATION; NONCARRIERS; BACTEREMIA;
   ANTIBODIES
AB Staphylococcus aureus remains an important human and animal pathogen. Its pathogenicity is determined in part by expression of the Spa-immune subversion protein, neutralising the activity of which provides partial protection in murine models, as does experimental infection with live S.aureus with Spa gene deletions followed by antibiotic-mediated cure in mice. Together, these data raise the question of whether Spa mutant S.aureus might represent a viable vaccine. Here, we find that gamma-irradiated S.aureus strains, both wild-type and null mutant of spa, are immunogenic in mice when administered intramuscularly, eliciting large amounts of anti-S.aureus antibodies, as judged by whole-cell immunoassay on fixed microorganisms. We used an intravenous challenge system to assess vaccine efficacy, the sensitivity of which was increased by studying renal bacterial concentrations in both kidneys. Despite this, protection from intravenous challenge was not observed (mean difference between vaccinated and unvaccinated mice 0.27 log10 with 95% confidence interval 0.922 to 1.467). Surprisingly, antibody responses elicited against a panel of protective cell surface proteins were very low, indicating that most antibody induced is not protective. Additionally, these data suggest a limited role for irradiated wild-type or spa mutant S.aureus as vaccines.
C1 [van Diemen, Pauline M.; Yamaguchi, Yuko; Paterson, Gavin K.; Rollier, Christine S.; Hill, Adrian V. S.; Wyllie, David H.] Univ Oxford, Jenner Inst, Oxford OX3 7DQ, England.
RP Wyllie, DH (reprint author), Univ Oxford, Jenner Inst, Old Rd Campus Res Bldg, Oxford OX3 7DQ, England.
EM David.Wyllie@ndm.ox.ac.uk
FU Oxford Biomedical Research Centre; National Institutes for Health
   Research; Jenner Institute, University of Oxford
FX We thank Prof. Tim J. Foster (Trinity College Dublin) for gift of
   strains, Dr James Thompson (University of Oxford) for help with
   irradiation of strains, and the Oxford Biomedical Research Centre, the
   National Institutes for Health Research, and the Jenner Institute,
   University of Oxford for funding.
NR 39
TC 0
Z9 0
PU WILEY-BLACKWELL
PI HOBOKEN
PA 111 RIVER ST, HOBOKEN 07030-5774, NJ USA
SN 2049-632X
J9 PATHOG DIS
JI Pathog. Dis.
PD JUN
PY 2013
VL 68
IS 1
BP 20
EP 26
DI 10.1111/2049-632X.12042
PG 7
WC Immunology; Infectious Diseases; Microbiology
SC Immunology; Infectious Diseases; Microbiology
GA 148WB
UT WOS:000319277800004
ER

PT J
AU Zhan, YZ
   Guo, XG
   Speakman, JR
   Zuo, XH
   Wu, D
   Wang, QH
   Yang, ZH
AF Zhan, Y. -Z.
   Guo, X. -G.
   Speakman, J. R.
   Zuo, X. -H.
   Wu, D.
   Wang, Q. -H.
   Yang, Z. -H.
TI Abundances and host relationships of chigger mites in Yunnan Province,
   China
SO MEDICAL AND VETERINARY ENTOMOLOGY
LA English
DT Article
DE Trombiculidae; chigger mite; host specificity; small mammal; species
   diversity; Yunnan; China
ID SMALL MAMMALS; SCRUB TYPHUS; LEPTOTROMBIDIUM-SCUTELLARE;
   RICKETTSIA-TSUTSUGAMUSHI; ENDEMIC AREA; ACARI; TROMBICULIDAE;
   ECTOPARASITES; HABITATS; VECTOR
AB This paper reports on ectoparasitic chigger mites found on small mammals in Yunnan Province, southwest China. Data were accumulated from 19 investigation sites (counties) between 2001 and 2009. A total of 10 222 small mammal hosts were captured and identified; these represented 62 species, 34 genera and 11 families in five orders. From the body surfaces of these 10 222 hosts, a total of 92 990 chigger mites were collected and identified microscopically. These represented 224 species, 22 genera and three subfamilies in the family Trombiculidae (Trombidiformes). Small mammals were commonly found to be infested by chigger mites and most host species harboured several species of mite. The species diversity of chigger mites in Yunnan was much higher than diversities reported previously in other provinces of China and in other countries. A single species of rodent, Eothenomys miletus (Rodentia: Cricetidae), carried 111 species of chigger mite, thus demonstrating the highest species diversity and heaviest mite infestation of all recorded hosts. This diversity is exceptional compared with that of other ectoparasites. Of the total 224 mite species, 21 species accounted for 82.2% of all mites counted. Two species acting as major vectors for scrub typhus (tsutsugamushi disease), Leptotrombidium scutellare and Leptotrombidium deliense, were identified as the dominant mite species in this sample. In addition to these two major vectors, 12 potential or suspected vector species were found. Most species of chigger mite had a wide range of hosts and low host specificity. For example, L. scutellare parasitized 30 species of host. The low host specificity of chigger mites may increase their probability of encountering humans, as well as their transmission of scrub typhus among different hosts. Hierarchical clustering analysis showed that similarities between different chigger mite communities on the 18 main species of small mammal host did not accord with the taxonomic affinity of the hosts. This suggests that the distribution of chigger mites may be strongly influenced by the environment in which hosts live.
C1 [Zhan, Y. -Z.; Guo, X. -G.; Zuo, X. -H.; Wu, D.; Wang, Q. -H.; Yang, Z. -H.] Dali Univ, Inst Pathogens & Vectors, Vector Lab, Dali 671000, Yunnan, Peoples R China.
   [Zhan, Y. -Z.] Guanlan Peoples Hosp, Dept Gynaecol, Shenzhen, Guangdong, Peoples R China.
   [Guo, X. -G.; Speakman, J. R.] Univ Aberdeen, Inst Biol & Environm Sci, Dept Energet Res Grp, Aberdeen, Scotland.
RP Guo, XG (reprint author), Dali Univ, Inst Pathogens & Vectors, Vector Lab, Dali 671000, Yunnan, Peoples R China.
EM xianguoguo@yahoo.com
RI John, Speakman/A-9494-2008
OI John, Speakman/0000-0002-2457-1823
FU Natural Science Foundation of China [30360096, 81060139]
FX We are very grateful to the following people for their contributions and
   help in previous field investigations and laboratory work: Wen-Ge Dong,
   Ti-Jun Qian, Wei Li, Xing-Yuan Men, Ai-Qin Niu, Sheng-Yong Zhang,
   Yan-Fen Meng, Tian-Guang Ren, Yi Yan, Yong-Guang Jing, Li-Qin Huang and
   some students at Dali University. We also thank staff at the Centers for
   Disease Prevention and Control for their kind support, help and
   contributions towards collections at the 19 sites of investigation. This
   project was supported by grants from the Natural Science Foundation of
   China to Xian-Guo Guo (grant nos. 30360096 and 81060139).
NR 63
TC 2
Z9 4
PU WILEY-BLACKWELL
PI HOBOKEN
PA 111 RIVER ST, HOBOKEN 07030-5774, NJ USA
SN 0269-283X
J9 MED VET ENTOMOL
JI Med. Vet. Entomol.
PD JUN
PY 2013
VL 27
IS 2
BP 194
EP 202
DI 10.1111/j.1365-2915.2012.01053.x
PG 9
WC Entomology; Veterinary Sciences
SC Entomology; Veterinary Sciences
GA 133CF
UT WOS:000318114300007
ER

PT J
AU Nowling, RJ
   Abrudan, JL
   Shoue, DA
   Abdul-Wahid, B
   Wadsworth, M
   Stayback, G
   Collins, FH
   McDowell, MA
   Izaguirre, JA
AF Nowling, Ronald J.
   Abrudan, Jenica L.
   Shoue, Douglas A.
   Abdul-Wahid, Badi'
   Wadsworth, Mariha
   Stayback, Gwen
   Collins, Frank H.
   McDowell, Mary Ann
   Izaguirre, Jesus A.
TI Identification of novel arthropod vector G protein-coupled receptors
SO PARASITES & VECTORS
LA English
DT Article
ID COMBINED TRANSMEMBRANE TOPOLOGY; SIGNAL PEPTIDE PREDICTION; HIDDEN
   MARKOV-MODELS; PHYLOGENETIC ANALYSIS; GENOME SEQUENCE;
   ANOPHELES-GAMBIAE; HUMAN PATHOGENS; I-TASSER; REPERTOIRE; MOUSE
AB Background: The control of vector-borne diseases, such as malaria, dengue fever, and typhus fever is often achieved with the use of insecticides. Unfortunately, insecticide resistance is becoming common among different vector species. There are currently no chemical alternatives to these insecticides because new human-safe classes of molecules have yet to be brought to the vector-control market. The identification of novel targets offer opportunities for rational design of new chemistries to control vector populations. One target family, G protein-coupled receptors (GPCRs), has remained relatively under explored in terms of insecticide development.
   Methods: A novel classifier, Ensemble*, for vector GPCRs was developed. Ensemble* was validated and compared to existing classifiers using a set of all known GPCRs from Aedes aegypti, Anopheles gambiae, Apis Mellifera, Drosophila melanogaster, Homo sapiens, and Pediculus humanus. Predictions for unidentified sequences from Ae. aegypti, An. gambiae, and Pe. humanus were validated. Quantitative RT-PCR expression analysis was performed on previously-known and newly discovered Ae. aegypti GPCR genes.
   Results: We present a new analysis of GPCRs in the genomes of Ae, aegypti, a vector of dengue fever, An. gambiae, a primary vector of Plasmodium falciparum that causes malaria, and Pe. humanus, a vector of epidemic typhus fever, using a novel GPCR classifier, Ensemble*, designed for insect vector species. We identified 30 additional putative GPCRs, 19 of which we validated. Expression of the newly discovered Ae. aegypti GPCR genes was confirmed via quantitative RT-PCR.
   Conclusion: A novel GPCR classifier for insect vectors, Ensemble*, was developed and GPCR predictions were validated. Ensemble* and the validation pipeline were applied to the genomes of three insect vectors (Ae. aegypti, An. gambiae, and Pe. humanus), resulting in the identification of 52 GPCRs not previously identified, of which 11 are predicted GPCRs, and 19 are predicted and confirmed GPCRs.
C1 [Nowling, Ronald J.; Abdul-Wahid, Badi'; Collins, Frank H.; Izaguirre, Jesus A.] Univ Notre Dame, Dept Comp Sci & Engn, Notre Dame, IN 46656 USA.
   [Abrudan, Jenica L.; Shoue, Douglas A.; Wadsworth, Mariha; Stayback, Gwen; Collins, Frank H.; McDowell, Mary Ann] Univ Notre Dame, Dept Biol Sci, Notre Dame, IN 46656 USA.
   [Abrudan, Jenica L.; Shoue, Douglas A.; Wadsworth, Mariha; Stayback, Gwen; Collins, Frank H.; McDowell, Mary Ann; Izaguirre, Jesus A.] Univ Notre Dame, Eck Inst Global Hlth, Notre Dame, IN 46656 USA.
RP Izaguirre, JA (reprint author), Univ Notre Dame, Dept Comp Sci & Engn, Notre Dame, IN 46656 USA.
EM izaguirr@nd.edu
FU Department of Defense Telemedicine and Advanced Technology Research
   Center [W81XWH-10-1-0085]
FX We would like to thank Dr. Nitesh Chawla for his suggestions related to
   the Ensemble* classifier. This project was supported by an award from
   the Department of Defense Telemedicine and Advanced Technology Research
   Center (#W81XWH-10-1-0085).
NR 65
TC 0
Z9 0
PU BIOMED CENTRAL LTD
PI LONDON
PA 236 GRAYS INN RD, FLOOR 6, LONDON WC1X 8HL, ENGLAND
SN 1756-3305
J9 PARASITE VECTOR
JI Parasites Vectors
PD MAY 24
PY 2013
VL 6
AR 150
DI 10.1186/1756-3305-6-150
PG 15
WC Parasitology
SC Parasitology
GA 160OU
UT WOS:000320129800001
ER

PT J
AU Lyu, YN
   Tian, LL
   Zhang, LQ
   Dou, XF
   Wang, XM
   Li, WH
   Zhang, XC
   Sun, YL
   Guan, ZZ
   Li, XY
   Wang, QY
AF Lyu, Yanning
   Tian, Lili
   Zhang, Liqin
   Dou, Xiangfeng
   Wang, Xiaomei
   Li, Weihong
   Zhang, Xiuchun
   Sun, Yulan
   Guan, Zengzhi
   Li, Xinyu
   Wang, Quanyi
TI A Case-Control Study of Risk Factors Associated with Scrub Typhus
   Infection in Beijing, China
SO PLOS ONE
LA English
DT Article
ID REPUBLIC-OF-CHINA; RICKETTSIAL DISEASES; EPIDEMIOLOGY; THAILAND
AB To investigate the risk factors of scrub typhus infection in Beijing, China, a case-control study was carried out. Cases (n = 56) were defined as persons who were diagnosed by PCR and serological method within three years. Three neighborhood control subjects were selected by matching for age and occupation. Living at the edge of the village, living in the houses near grassland, vegetable field or ditch, house yard without cement floor, piling weeds in the house or yard, all of these were risk factors for scrub typhus infection. Working in vegetable fields and hilly areas, and harvesting in autumn posed the highest risks, with odds ratios (ORs) and 95% confidence intervals (CIs) of 3.7 (1.1-11.9), 8.2 (1.4-49.5), and 17.2 (5.1-57.9), respectively. These results would be useful for the establishment of a detail control strategy for scrub typhus infection in Beijing, China.
C1 [Lyu, Yanning; Tian, Lili; Dou, Xiangfeng; Wang, Xiaomei; Li, Weihong; Zhang, Xiuchun; Sun, Yulan; Guan, Zengzhi; Li, Xinyu; Wang, Quanyi] Beijing Ctr Dis Prevent & Control, Inst Infect Dis & Endem Dis Prevent & Control, Beijing, Peoples R China.
   [Zhang, Liqin] Ctr Dis Prevent & Control Pinggu Dist, Dept Infect Dis & Endem Dis Prevent & Control, Beijing, Peoples R China.
RP Wang, QY (reprint author), Beijing Ctr Dis Prevent & Control, Inst Infect Dis & Endem Dis Prevent & Control, Beijing, Peoples R China.
EM bjcdcxm@126.com
FU National Key Program for Infectious Disease of China
   [2012ZX10004215-003-001]
FX This work was supported by grants from the National Key Program for
   Infectious Disease of China (2012ZX10004215-003-001). The funders had no
   role in study design, data collection and analysis, decision to publish,
   or preparation of the manuscript.
NR 26
TC 0
Z9 0
PU PUBLIC LIBRARY SCIENCE
PI SAN FRANCISCO
PA 1160 BATTERY STREET, STE 100, SAN FRANCISCO, CA 94111 USA
SN 1932-6203
J9 PLOS ONE
JI PLoS One
PD MAY 14
PY 2013
VL 8
IS 5
AR e63668
DI 10.1371/journal.pone.0063668
PG 5
WC Multidisciplinary Sciences
SC Science & Technology - Other Topics
GA 146RE
UT WOS:000319107400072
ER

PT J
AU Rodkvamtook, W
   Gaywee, J
   Kanjanavanit, S
   Ruangareerate, T
   Richards, AL
   Sangjun, N
   Jeamwattanalert, P
   Sirisopana, N
AF Rodkvamtook, Wuttikon
   Gaywee, Jariyanart
   Kanjanavanit, Suparat
   Ruangareerate, Toon
   Richards, Allen L.
   Sangjun, Noppadon
   Jeamwattanalert, Pimmada
   Sirisopana, Narongrid
TI Scrub Typhus Outbreak, Northern Thailand, 2006-2007
SO EMERGING INFECTIOUS DISEASES
LA English
DT Article
ID ORIENTIA-TSUTSUGAMUSHI STRAINS; RICKETTSIA-TSUTSUGAMUSHI; TROMBICULID
   MITES; FEEDING PROCESS; TRANSMISSION; MALAYSIA; GENES
AB During a scrub typhus outbreak investigation in Thailand, 4 isolates of O. tsutsugamushi were obtained and established in culture. Phylogenetic analysis based on the 56-kDa type-specific antigen gene demonstrated that the isolates fell into 4 genetic clusters, 3 of which had been previously reported and 1 that represents a new genotype.
C1 [Rodkvamtook, Wuttikon] Armed Forces Res Inst Med Sci, Pathol Sect, Div Res, Royal Thai Army Component, Bangkok 10400, Thailand.
   [Gaywee, Jariyanart; Ruangareerate, Toon; Sangjun, Noppadon; Jeamwattanalert, Pimmada; Sirisopana, Narongrid] Armed Forces Res Inst Med Sci, Bangkok 10400, Thailand.
   [Kanjanavanit, Suparat] Nakhornping Hosp, Chiang Mai, Thailand.
   [Richards, Allen L.] Naval Med Res Ctr, Silver Spring, MD USA.
RP Gaywee, J (reprint author), Armed Forces Res Inst Med Sci, Royal Thai Amy, Bangkok 10400, Thailand.
EM jariyanartg@afrims.org
FU Royal Thai Army; Thailand Tropical Diseases Research Funding Program
   [T-2]; Thanphuying Viraya Chavakul Foundation for Medical Armed Forces
   Research Grant; Global Emerging Infections Surveillance and Response
   System, a Division of the Armed Forces Health Surveillance Center
   [0000188M.0931.001.A0074]
FX Support for this study was provided by the Royal Thai Army (to W.R.);
   the Thailand Tropical Diseases Research Funding Program (T-2; to J.G.);
   the Thanphuying Viraya Chavakul Foundation for Medical Armed Forces
   Research Grant (to T.R.); and the Global Emerging Infections
   Surveillance and Response System, a Division of the Armed Forces Health
   Surveillance Center (work unit no. 0000188M.0931.001.A0074) (to A.L.R.).
NR 15
TC 0
Z9 0
PU CENTERS  DISEASE CONTROL
PI ATLANTA
PA 1600 CLIFTON RD, ATLANTA, GA 30333 USA
SN 1080-6040
EI 1080-6059
J9 EMERG INFECT DIS
JI Emerg. Infect. Dis
PD MAY
PY 2013
VL 19
IS 5
BP 774
EP 777
DI 10.3201/eid1905.121445
PG 4
WC Immunology; Infectious Diseases
SC Immunology; Infectious Diseases
GA 268LX
UT WOS:000328173400012
ER

PT J
AU Myers, T
   Lalani, T
   Dent, M
   Jiang, J
   Daly, PL
   Maguire, JD
   Richards, AL
AF Myers, Todd
   Lalani, Tahaniyat
   Dent, Mike
   Jiang, Ju
   Daly, Patrick L.
   Maguire, Jason D.
   Richards, Allen L.
TI Detecting Rickettsia parkeri Infection from Eschar Swab Specimens
SO EMERGING INFECTIOUS DISEASES
LA English
DT Article
ID SPOTTED-FEVER; UNITED-STATES; TICK; TYPHUS; PCR
AB The typical clinical presentation of several spotted fever group Rickettsia infections includes eschars. Clinical diagnosis of the condition is usually made by analysis of blood samples. We describe a more sensitive, noninvasive means of obtaining a sample for diagnosis by using an eschar swab specimen from patients infected with Rickettsia parkeri.
C1 [Myers, Todd; Jiang, Ju; Richards, Allen L.] Naval Med Res Ctr, Silver Spring, MD 20910 USA.
   [Lalani, Tahaniyat; Daly, Patrick L.; Maguire, Jason D.] Naval Med Ctr, Portsmouth, VA USA.
   [Dent, Mike] Naval Air Stn, Pensacola, FL USA.
RP Myers, T (reprint author), Naval Med Res Ctr, 503 Robert Grant Ave, Silver Spring, MD 20910 USA.
EM Todd.myers@med.navy.mil
FU Armed Forces Health Surveillance Center [C0713_12_NM]; Infectious
   Diseases Clinical Research Program [IDCRP-057]
FX This work was supported by funding from Armed Forces Health Surveillance
   Center (C0713_12_NM) and the Infectious Diseases Clinical Research
   Program (IDCRP-057).
NR 13
TC 2
Z9 4
PU CENTERS  DISEASE CONTROL
PI ATLANTA
PA 1600 CLIFTON RD, ATLANTA, GA 30333 USA
SN 1080-6040
EI 1080-6059
J9 EMERG INFECT DIS
JI Emerg. Infect. Dis
PD MAY
PY 2013
VL 19
IS 5
BP 778
EP 780
DI 10.3201/eid1905.120622
PG 3
WC Immunology; Infectious Diseases
SC Immunology; Infectious Diseases
GA 268LX
UT WOS:000328173400013
ER

PT J
AU Laval, E
AF Laval, Enrique
TI Exanthematic typhus epidemic in Chile (1932-1939)
SO REVISTA CHILENA DE INFECTOLOGIA
LA Spanish
DT Editorial Material
DE Exanthematic typhus; history; outbreak; treatment
AB After the great epidemic of of exanthematic typhus of 1918 - 1919 in Chile, there was a gradual decrease in the number of cases, until it became endemic around 1926. Starting in 1932 and until 1939 a new epidemic outbreak occured, that prompted researchers to its study supported by the new clinical and technological advances of this period. Subsequently, two important events occured: the erradication of the vector (human louse) by means of effective insecticides and the discovery of an effective antibiotic treatment (chloramphenicol).
C1 Pontificia Univ Catolica Chile, Fac Med, Programa Estudios Med Humanist, Santiago, Chile.
RP Laval, E (reprint author), Pontificia Univ Catolica Chile, Fac Med, Programa Estudios Med Humanist, Santiago, Chile.
EM revinf@sochinf.cl
NR 0
TC 0
Z9 0
PU SOC CHILENA INFECTOLOGIA
PI PROVIDENCIA
PA BERNARDA MORIN 488, 2 PISO, PROVIDENCIA, SANTIAGO 00000, CHILE
SN 0716-1018
J9 REV CHIL INFECTOL
JI Rev. Chil. Infectol.
PD MAY-JUN
PY 2013
VL 30
IS 3
BP 313
EP 316
PG 4
WC Infectious Diseases
SC Infectious Diseases
GA 163NY
UT WOS:000320345400008
ER

PT J
AU Vliegenthart-Jongbloed, K
   Melo, MD
   Slobbe, L
   Beersma, MFC
   van Genderen, PJJ
AF Vliegenthart-Jongbloed, Klaske
   Melo, Mariana de Mendonca
   Slobbe, Lennert
   Beersma, Matthias F. C.
   van Genderen, Perry J. J.
TI Imported scrub typhus in the Netherlands
SO TRAVEL MEDICINE AND INFECTIOUS DISEASE
LA English
DT Article
DE Orientia tsutsugamushi; Rickettsia tsutsugamushi; Eschar; Travel; Typhus
ID DIAGNOSIS; RICKETTSIOSES; AZITHROMYCIN; INDIA
AB Two cases of travel-acquired scrub typhus imported in the Netherlands are described. The characteristic eschar was absent in both cases. One case acquired scrub typhus in non-rural surroundings in India, highlighting that scrub typhus must also be considered a (sub) urban zoonosis. (C) 2012 Elsevier Ltd. All rights reserved.
C1 [Vliegenthart-Jongbloed, Klaske; Melo, Mariana de Mendonca; Slobbe, Lennert; van Genderen, Perry J. J.] Havenziekenhuis & Inst Trop Dis, Dept Internal Med, NL-3011 TG Rotterdam, Netherlands.
   [Beersma, Matthias F. C.] Erasmus MC, Dept Virol, Rotterdam, Netherlands.
RP van Genderen, PJJ (reprint author), Havenziekenhuis & Inst Trop Dis, Dept Internal Med, Haringvliet 72, NL-3011 TG Rotterdam, Netherlands.
EM pjjvangenderen@tiscali.nl
FU GlaxoSmithKline
FX PJJvG received speaker's fee from GlaxoSmithKline and reimbursement from
   GlaxoSmithKline and SanofiPasteurMSD for attending symposia. However
   neither GlaxoSmithKline nor SanofiPasteurMSD had no influence regarding
   the preparation of this manuscript. The other authors have no conflicts
   of interest to declare.
NR 16
TC 0
Z9 0
PU ELSEVIER SCI LTD
PI OXFORD
PA THE BOULEVARD, LANGFORD LANE, KIDLINGTON, OXFORD OX5 1GB, OXON, ENGLAND
SN 1477-8939
J9 TRAVEL MED INFECT DI
JI Travel Med. Infect. Dis.
PD MAY-JUN
PY 2013
VL 11
IS 3
BP 197
EP 199
DI 10.1016/j.tmaid.2012.08.006
PG 3
WC Public, Environmental & Occupational Health; Infectious Diseases
SC Public, Environmental & Occupational Health; Infectious Diseases
GA 172CF
UT WOS:000320976900011
ER

PT J
AU Lee, JH
   Song, HY
   Lee, JM
   Cho, JH
AF Lee, Jae Hoon
   Song, Hyo Yeop
   Lee, Jeong-Mi
   Cho, Ji Hyun
TI Optimal Cutoff Value of Serum Adenosine Deaminase Activity for
   Diagnosing Acute Scrub Typhus
SO JAPANESE JOURNAL OF INFECTIOUS DISEASES
LA English
DT Article
ID ORIENTIA TSUTSUGAMUSHI; KOREA
AB The objective of this study was to determine the optimal cutoff value of serum adenosine deaminase (ADA) activity for diagnosing scrub typhus in acute febrile patients, especially in the autumn. A total of 715 febrile patients were included; 286 of them were diagnosed with acute scrub typhus. The mean serum ADA activities in patients with and without scrub typhus were 42.8 +/- 13.4 IU/L and 17.2 +/- 11.5 IU/L, respectively. The optimal cutoff value for serum ADA activity was determined to be 25.0 IU/L with a sensitivity of 92.3%, specificity of 86.6%, and area under the curve of 89.4% using a receiver-operating characteristic curve analysis. The possibility of scrub typhus must be considered when acute febrile patients present with high ADA activity (>25 IU/L), especially in the autumn. Determining the optimal serum ADA activity cutoff value may help clinicians diagnose acute scrub typhus prior to serological confirmation.
C1 [Lee, Jae Hoon; Song, Hyo Yeop] Wonkwang Univ, Coll Med, Dept Internal Med, Iksan 570749, South Korea.
   [Lee, Jeong-Mi] Wonkwang Univ, Coll Med, Dept Publ Hlth, Iksan 570749, South Korea.
   [Cho, Ji Hyun] Wonkwang Univ, Coll Med, Dept Lab Med, Iksan 570749, South Korea.
RP Lee, JH (reprint author), Wonkwang Univ, Coll Med, Inst Wonkwang Med Sci, Dept Internal Med, 344-2 Sinyong Dong, Iksan 570749, South Korea.
EM john7026@wku.ac.kr
FU Foundation of Wonkwang University
FX This study was supported in part by the Foundation of Wonkwang
   University in 2013.
NR 13
TC 0
Z9 1
PU NATL INST INFECTIOUS DISEASES
PI TOKYO
PA JPN J INFECT DIS ED OFF NATL INST INFECTIOUS DISEASES TOYAMA 1-23-1,
   SHINJUKU-KU, TOKYO, 162-8640, JAPAN
SN 1344-6304
EI 1884-2836
J9 JPN J INFECT DIS
JI Jpn. J. Infect. Dis.
PD MAY
PY 2013
VL 66
IS 3
BP 232
EP 234
PG 3
WC Infectious Diseases
SC Infectious Diseases
GA 160CT
UT WOS:000320094900010
ER

PT J
AU Jang, HC
   Choi, SM
   Jang, MO
   Ahn, JH
   Kim, UJ
   Kang, SJ
   Shin, JH
   Choy, HE
   Jung, SI
   Park, KH
AF Jang, Hee-Chang
   Choi, Su-Mi
   Jang, Mi-Ok
   Ahn, Joon-Hwan
   Kim, Uh-Jin
   Kang, Seung-Ji
   Shin, Jong-Hee
   Choy, Hyon E.
   Jung, Sook-In
   Park, Kyung-Hwa
TI Inappropriateness of Quinolone in Scrub Typhus Treatment Due to gyrA
   Mutation in Orientia tsutsugamushi Boryong Strain
SO JOURNAL OF KOREAN MEDICAL SCIENCE
LA English
DT Article
DE Scrub Typhus; Quinolone Resistance; Genotype; Rickettsia
ID RICKETTSIA-CONORII; RANDOMIZED-TRIAL; CIPROFLOXACIN; DOXYCYCLINE;
   CHLORAMPHENICOL; TETRACYCLINE
AB The use of quinolone for treatment of rickettsial diseases remains controversial. Recent clinical studies suggest that quinolone is not as effective as others in patients with rickettsial diseases including scrub typhus, although the mechanism is not well understood. In this study, we evaluated the mutation in gyrA associated with quinolone resistance. We prospectively enrolled scrub typhus patients, collected blood samples and clinical data from October, 2010 to November, 2011. Among the 21 patients enrolled, one initially received ciprofloxacin for 3 days but was switched to doxycycline due to clinical deterioration. We obtained the gyrA gene of Orientia tsutsugamushi from 21 samples (20 Boryong strain, 1 Kato strain) and sequenced the quinolone resistance-determining region. All of 21 samples had the Ser83Leu mutation in the gyrA gene, which is known to be associated with quinolone resistance. This suggests that quinolones may be avoided for the treatment of serious scrub typhus.
C1 [Jang, Hee-Chang; Choi, Su-Mi; Jang, Mi-Ok; Ahn, Joon-Hwan; Kim, Uh-Jin; Kang, Seung-Ji; Jung, Sook-In; Park, Kyung-Hwa] Chonnam Natl Univ, Sch Med, Dept Infect Dis, Kwangju, South Korea.
   [Shin, Jong-Hee] Chonnam Natl Univ, Sch Med, Dept Lab Med, Kwangju, South Korea.
   [Choy, Hyon E.] Chonnam Natl Univ, Sch Med, Dept Microbiol, Kwangju, South Korea.
   [Choi, Su-Mi; Park, Kyung-Hwa] Chonnam Natl Univ, Res Inst Med Sci, Kwangju, South Korea.
RP Park, KH (reprint author), Chonnam Natl Univ Hosp, Dept Infect Dis, 42 Jebong Ro, Kwangju 501757, South Korea.
EM iammedkid@naver.com
FU Chonnam National University Hospital Research Institute of Clinical
   Medicine [CRI10028-1]
FX This study was supported by a grant from the Chonnam National University
   Hospital Research Institute of Clinical Medicine (CRI10028-1).
NR 21
TC 1
Z9 1
PU KOREAN ACAD MEDICAL SCIENCES
PI SEOUL
PA 302 75 DONG DU ICHON, DONG YONGSAN KU, SEOUL 140 031, SOUTH KOREA
SN 1011-8934
J9 J KOREAN MED SCI
JI J. Korean Med. Sci.
PD MAY
PY 2013
VL 28
IS 5
BP 667
EP 671
DI 10.3346/jkms.2013.28.5.667
PG 5
WC Medicine, General & Internal
SC General & Internal Medicine
GA 148AO
UT WOS:000319214600006
ER

PT J
AU Kim, YJ
   Yeo, SJ
   Park, SJ
   Woo, YJ
   Kim, MW
   Kim, SH
   Chang, IA
   Jeon, SH
   Park, BJ
   Song, GJ
   Lee, MG
   Kim, IS
   Kim, YW
AF Kim, Young-Jin
   Yeo, Seon-Ju
   Park, Sang-Jin
   Woo, Ye-Ju
   Kim, Min-Woo
   Kim, Seung-Han
   Chang, In-Ae
   Jeon, Sung-Ho
   Park, Byung-Jae
   Song, Gi-Jun
   Lee, Myoung-Gu
   Kim, Ik-Sang
   Kim, Yoon-Won
TI Improvement of the Diagnostic Sensitivity of Scrub Typhus Using a
   Mixture of Recombinant Antigens Derived from Orientia tsutsugamushi
   Serotypes
SO JOURNAL OF KOREAN MEDICAL SCIENCE
LA English
DT Article
DE Scrub Typhus; Orientia tsutsugamushi; Recombinant Antigen; IFA; ELISA;
   RDT
ID LINKED-IMMUNOSORBENT-ASSAY; RICKETTSIA-TSUTSUGAMUSHI; 56-KILODALTON
   PROTEIN; MONOCLONAL-ANTIBODIES; EXPRESSION
AB Diagnosis of scrub typhus is difficult because its symptoms are very similar to other acute febrile illnesses, such as leptospirosis, murine typhus, and other viral hemorrhagic fevers. To differentiate scrub typhus from other acute febrile diseases, a rapid and reliable serological diagnosis is important. We have developed a chimeric recombinant antigen cr56 and two other recombinant antigens, r21 and kr56, from various serotypes of Orientia tsutsugamushi. They were tested for the detection of antibodies against O. tsutsugamushi in the patient's serum samples using enzyme-linked immunosorbent assay (ELISA) and dot-blot analyses. As of conventional immunofluorescence assay (IFA), when the mixture of these three recombinant antigens was used, both sensitivity and specificity of the recombinant antigens were increased up to 98% in IgM and IgG at ELISA and dot blotting. Additionally, both sensitivity and specificity by detection of IgM and IgG antibodies at rapid diagnostic test (RDT), using the mixture of three antigens and gold conjugated antibodies, were 99%. Our results suggest the use of mixture of these recombinant antigen proteins in ELISA or RDT is suitable as a diagnostic test for scrub typhus.
C1 [Kim, Young-Jin; Yeo, Seon-Ju; Park, Sang-Jin; Woo, Ye-Ju; Kim, Seung-Han; Chang, In-Ae; Kim, Yoon-Won] Immunemed, Chunchon, South Korea.
   [Yeo, Seon-Ju] Hallym Univ, Inst Med Sci, Chunchon 200702, South Korea.
   [Kim, Min-Woo; Kim, Yoon-Won] Hallym Univ, Dept Microbiol, Coll Med, Chunchon 200702, South Korea.
   [Jeon, Sung-Ho; Park, Byung-Jae] Hallym Univ, Dept Life Sci, Chunchon 200702, South Korea.
   [Song, Gi-Jun] Korea Univ, Coll Med, Dept Microbiol, Seoul 136705, South Korea.
   [Lee, Myoung-Gu] Hallym Univ, Div Pulmonol, Dept Internal Med, Med Ctr, Chunchon 200702, South Korea.
   [Kim, Ik-Sang] Seoul Natl Univ, Coll Med, Dept Microbiol, Seoul, South Korea.
RP Kim, YW (reprint author), Hallym Univ, Dept Microbiol, Coll Med, 39 Hallymdaehak Gil, Chunchon 200702, South Korea.
EM ywkim@hallym.ac.kr
FU Hallym University [HRF-2008-00]
FX This research was supported by Hallym University Research Fund, 2008
   (HRF-2008-00).
NR 23
TC 1
Z9 2
PU KOREAN ACAD MEDICAL SCIENCES
PI SEOUL
PA 302 75 DONG DU ICHON, DONG YONGSAN KU, SEOUL 140 031, SOUTH KOREA
SN 1011-8934
J9 J KOREAN MED SCI
JI J. Korean Med. Sci.
PD MAY
PY 2013
VL 28
IS 5
BP 672
EP 679
DI 10.3346/jkms.2013.28.5.672
PG 8
WC Medicine, General & Internal
SC General & Internal Medicine
GA 148AO
UT WOS:000319214600007
ER

PT J
AU Peter, JV
   Griffith, M
   Jude, J
AF Peter, John Victor
   Griffith, Mathew
   Jude, John
TI ANTI-NUCLEAR ANTIBODY (ANA) EXPRESSION IN SEVERE SCRUB TYPHUS INFECTION
   - PRELIMINARY OBSERVATIONS
SO INTERNAL MEDICINE JOURNAL
LA English
DT Meeting Abstract
C1 [Peter, John Victor] Christian Med Coll & Hosp, Med Intens Care Unit, Vellore, Tamil Nadu, India.
   [Griffith, Mathew] Univ Colorado, Dept Internal Med, Boulder, CO 80309 USA.
   [Jude, John] Christian Med Coll & Hosp, Dept Microbiol, Vellore, Tamil Nadu, India.
NR 0
TC 0
Z9 0
PU WILEY-BLACKWELL
PI HOBOKEN
PA 111 RIVER ST, HOBOKEN 07030-5774, NJ USA
SN 1444-0903
J9 INTERN MED J
JI Intern. Med. J.
PD MAY
PY 2013
VL 43
SU 3
SI SI
BP 48
EP 48
PG 1
WC Medicine, General & Internal
SC General & Internal Medicine
GA 144AM
UT WOS:000318911400141
ER

PT J
AU Shin, EH
   Song, BG
   Lee, HI
   Park, MY
   Ahn, YJ
   Chang, KS
AF Shin, E-Hyun
   Song, Bong Gu
   Lee, Hee Il
   Park, Mi Yeoun
   Ahn, Young-Joon
   Chang, Kyu-Sik
TI Repellency of Cassia Bark, Eucalyptus, and Star Anise Oils and Their
   Major Constituents to Leptotrombidium pallidum (Acari: Trombiculidae)
SO JOURNAL OF MEDICAL ENTOMOLOGY
LA English
DT Article
DE Leptotrombidium pallidum; Orientia tsutsugamushi; scrub typhus; natural
   repellent; essential oil
ID SCRUB-TYPHUS; BOTANICAL INSECTICIDES; ORIENTIA-TSUTSUGAMUSHI
AB Leptotrombidium pallidum (Nagoya, Miyagawa, Mitamura & Tamiya) is a primary vector of Orientia tsutsugamushi (Hyashi), the causative agent of scrub typhus. An assessment is made of the repellency to L. pallidum larvae (chiggers) of cassia bark, eucalyptus, and star anise oils and major constituents (E)-cinnamaldehyde, 1,8-cineole, and (E)-anethole of the corresponding oils. Results were compared with those of conventional repellents DEET (N, N-diethyl-3-methylbenzamide), IR3535 [(ethyl 3-[acetyl(butyl) amino] propanoate)], and permethrin. Based on the median repellent concentration (RC50) values, (E)-cinnamaldehyde, (E)-anethole, cassia bark oil, and star anise oil (RC50, 0.95-1.52 mg/cm(2)) exhibited significantly more potent repellency than DEET (3.85 mg/cm(2)). (E)-cinnamaldehyde, (E)-anethole, cassia bark oil, 1,8-cineole, and star anise oil were approximate to 43, 16, 11, 8, and 4 times more effective than IR3535 (CC50, 6.51%) as judged by the median climbing distance-disturbing concentration (CC50) values. The median residual duration time of repellency (RT50) was significantly more pronounced in DEET (RT50, 323 min) than in all essential oils and constituents (108D167 min). In the light of global efforts to reduce the level of highly toxic synthetic repellents, the three essential oils and their major constituents described merit further study as potential biorepellents for the control of L. pallidum populations.
C1 [Shin, E-Hyun; Song, Bong Gu; Park, Mi Yeoun; Chang, Kyu-Sik] Natl Inst Hlth, Div Med Entomol, Osong 363951, Chungbuk, South Korea.
   [Lee, Hee Il] Natl Inst Hlth, Div Biosafety Evaluat & Control, Osong 363951, Chungbuk, South Korea.
   [Ahn, Young-Joon; Chang, Kyu-Sik] Seoul Natl Univ, Dept Agr Biotechnol, Seoul 151921, South Korea.
RP Ahn, YJ (reprint author), Seoul Natl Univ, Dept Agr Biotechnol, Seoul 151921, South Korea.
EM yjahn@snu.ac.kr; inadrea1@snu.ac.kr
FU National Vector Control and Surveillance Work of the National Institute
   of Health and WCU (World Class University) Program through the National
   Research Foundation of Korea; Ministry of Education, Science and
   Technology [R31-10056]
FX The Ethics Committee of the National Institute of Health approved this
   study protocol. This work was supported by the National Vector Control
   and Surveillance Work of the National Institute of Health and WCU (World
   Class University) Program through the National Research Foundation of
   Korea funded by the Ministry of Education, Science and Technology
   (R31-10056).
NR 35
TC 0
Z9 0
PU ENTOMOLOGICAL SOC AMER
PI LANHAM
PA 10001 DEREKWOOD LANE, STE 100, LANHAM, MD 20706-4876 USA
SN 0022-2585
J9 J MED ENTOMOL
JI J. Med. Entomol.
PD MAY
PY 2013
VL 50
IS 3
BP 579
EP 584
DI 10.1603/ME12129
PG 6
WC Entomology; Veterinary Sciences
SC Entomology; Veterinary Sciences
GA 146VT
UT WOS:000319123600013
ER

PT J
AU Chong, ST
   Kim, HC
   Lee, IY
   Kollars, TM
   Sancho, AR
   Sames, WJ
   Klein, TA
AF Chong, Sung Tae
   Kim, Heung Chul
   Lee, In-Yong
   Kollars, Thomas M., Jr.
   Sancho, Alfredo R.
   Sames, William J.
   Klein, Terry A.
TI Comparison of Dragging and Sweeping Methods for Collecting Ticks and
   Determining Their Seasonal Distributions for Various Habitats, Gyeonggi
   Province, Republic of Korea
SO JOURNAL OF MEDICAL ENTOMOLOGY
LA English
DT Article
DE tick; sweeping; dragging; habitats; seasonal prevalence
ID BORNE ENCEPHALITIS-VIRUS; BRIDGES TRAINING AREA; FIRING POINTS 10; SMALL
   MAMMALS; HANTAAN VIRUS; LYME-DISEASE; SCRUB TYPHUS; SOUTH-KOREA; DEER
   TICK; SURVEILLANCE
AB As part of the 65th Medical Brigade tick-borne disease surveillance program to determine the abundance, geographical and seasonal distributions, and tick-borne pathogens present in the Republic of Korea, dragging and sweeping methods were compared to determine their efficiency for collecting ticks in grass and deciduous, conifer, and mixed forest habitats at military training sites and privately owned lands in northern Gyeonggi Province near the demilitarized zone from April-October, 2004-2005. Three species of Ixodid ticks, Haemaphysalis longicornis, Haemaphysalis flava, and Ixodes nipponensis, were collected. Overall, H. longicornis adults and nymphs were most frequently collected from grass and deciduous forest habitats, accounting for 98.2 and 66.2%, respectively, of all ticks collected. H. flava adults and nymphs were most frequently collected from conifer and mixed forests, accounting for 81.6, and 77.8%, respectively, of all ticks collected. I. nipponensis adults and nymphs accounted for 9.3% of all ticks collected from mixed forests, were less commonly collected from deciduous (4.1%) and conifer (4.1%) forests, and infrequently collected from grass habitats (0.9%). Overall, there were no significant differences between dragging and sweeping methods for the three species when the areas sampled were similar (sweeping = 2 x the area over the same transect). Adults and nymphs of H. longicornis were most commonly collected from April-August, while those of H. flava and I. nipponensis were most commonly collected during April-July and again during October. Larvae of all three species were most frequently observed from July-September.
C1 [Chong, Sung Tae; Kim, Heung Chul] 65 Med Brigade, Med Detachment 5, Multifunct Med Battal 168, Unit 15247, APO, AP 96205 USA.
   [Lee, In-Yong] Yonsei Univ, Coll Med, Dept Environm Med Biol, Seoul 120752, South Korea.
   [Kollars, Thomas M., Jr.] 415 Chem Brigade, Med Sect, Greenville, SC 29605 USA.
   [Sames, William J.] WRAMC Forest Glen Annex, Armed Forces Pest Management Board, Washington, DC 20307 USA.
   [Klein, Terry A.] USA, MEDDAC Korea, Unit 15281, APO, AP 96205 USA.
RP Klein, TA (reprint author), USA, MEDDAC Korea, Unit 15281, 65th Med Brigade, APO, AP 96205 USA.
EM terry.klein@us.army.mil
FU AFHSC-GEIS, Silver Spring, MD; National Center for Medical Intelligence,
   Ft. Detrick, MD
FX We thank COL Hee-Choon Sam Lee, Chief, Force Health Protection and
   Preventive Medicine (FHP&PM), 65th Medical Brigade (MED BDE), for his
   dedicated support. We sincerely thank Suk-Hee Yi, FHP&PM, 65th MED BDE,
   for providing GIS maps of collection sites and data statistical
   analysis. We also thank Joel Gaydos, Armed Forces Health Surveillance
   Center-Global Emerging Infections Surveillance and Response System
   (AFHSC-GEIS), Silver Spring, MD, for his encouragement and support.
   Funding for this work was provided through the joint partnership between
   the AFHSC-GEIS, Silver Spring, MD, and the National Center for Medical
   Intelligence, Ft. Detrick, MD.
NR 41
TC 2
Z9 2
PU ENTOMOLOGICAL SOC AMER
PI LANHAM
PA 10001 DEREKWOOD LANE, STE 100, LANHAM, MD 20706-4876 USA
SN 0022-2585
J9 J MED ENTOMOL
JI J. Med. Entomol.
PD MAY
PY 2013
VL 50
IS 3
BP 611
EP 618
DI 10.1603/ME12032
PG 8
WC Entomology; Veterinary Sciences
SC Entomology; Veterinary Sciences
GA 146VT
UT WOS:000319123600018
ER

PT J
AU Phetsouvanh, R
   Thojaikong, T
   Phoumin, P
   Sibounheuang, B
   Phommasone, K
   Chansamouth, V
   Lee, SJ
   Newton, PN
   Blacksell, SD
AF Phetsouvanh, Rattanaphone
   Thojaikong, Thaksinaporn
   Phoumin, Phonlavanh
   Sibounheuang, Bountoy
   Phommasone, Koukeo
   Chansamouth, Vilada
   Lee, Sue J.
   Newton, Paul N.
   Blacksell, Stuart D.
TI Inter- and Intra-Operator Variability in the Reading of Indirect
   Immunofluorescence Assays for the Serological Diagnosis of Scrub Typhus
   and Murine Typhus
SO AMERICAN JOURNAL OF TROPICAL MEDICINE AND HYGIENE
LA English
DT Article
AB Inter- and intra-observer variation was examined among six microscopists who read 50 scrub typhus (ST) and murine typhus (MT) indirect immunofluorescence assay (IFA) immunoglobulin M (IgM) slides. Inter-observer agreement was moderate (kappa = 0.45) for MT and fair (kappa = 0.32) for ST, and was significantly correlated with experience (P = 0.03 and P = 0.004, respectively); kappa-scores for intra-observer agreement between morning and afternoon readings (range = 0.35-0.86) were not correlated between years of experience for ST and MT IFAs (Spearman's rho = 0.31, P = 0.54 and P = 0.14, respectively; P = 0.78). Storage at 4 degrees C for 2 days showed a change from positive to negative in 20-32% of slides. Although the titers did not dramatically change after 14 days of storage, the final interpretation (positive to negative) did change in 36-50% of samples, and it, therefore, recommended that slides should be read as soon as possible after processing.
C1 [Phoumin, Phonlavanh; Sibounheuang, Bountoy; Phommasone, Koukeo; Chansamouth, Vilada; Newton, Paul N.] Mahosot Hosp, Microbiol Lab, Lao Oxford Mahosot Hosp Wellcome Trust Res Unit, Viangchan, Laos.
   [Blacksell, Stuart D.] Mahidol Univ, Fac Trop Med, Mahidol Oxford Trop Med Res Unit, Bangkok 10400, Thailand.
   Churchill Hosp, Nuffield Dept Clin Med, Ctr Clin Vaccinol & Trop Med, Oxford OX3 7LJ, England.
   [Phetsouvanh, Rattanaphone] Mahosot Hosp, Lao Oxford Mahosot Hosp Wellcome Trust Res Unit, Viangchan, Laos.
   [Lee, Sue J.] Mahidol Oxford Trop Med Res Unit, Bangkok, Thailand.
RP Blacksell, SD (reprint author), Mahidol Univ, Fac Trop Med, 420-6 Rajvithi Rd, Bangkok 10400, Thailand.
EM rattanaphone@tropmedres.ac; phonelavanh@tropmedres.ac;
   bountoy@tropmedres.ac; koukeo@tropmedres.ac; vilada@tropmedres.ac;
   sue@tropmedres.ac; paul@tropmedres.ac; stuart@tropmedres.ac
FU Wellcome Trust of Great Britain
FX We are grateful to all the patients who participated in this study, the
   staff of the Microbiology Laboratory, and the ward doctors and nurses.
   We are grateful to His Excellency Dr. Ponmek Dalaloy and Professor
   Sommone Phounsavath, Director of Mahosot Hospital, for their support for
   this study, which was part of the Lao-Oxford-Mahosot Hospital-Wellcome
   Trust Research Unit funded by the Wellcome Trust of Great Britain.
NR 11
TC 1
Z9 1
PU AMER SOC TROP MED & HYGIENE
PI MCLEAN
PA 8000 WESTPARK DR, STE 130, MCLEAN, VA 22101 USA
SN 0002-9637
J9 AM J TROP MED HYG
JI Am. J. Trop. Med. Hyg.
PD MAY
PY 2013
VL 88
IS 5
BP 932
EP 936
DI 10.4269/ajtmh.12-0325
PG 5
WC Public, Environmental & Occupational Health; Tropical Medicine
SC Public, Environmental & Occupational Health; Tropical Medicine
GA 136WR
UT WOS:000318394600021
ER

PT J
AU Hidalgo, M
   Montoya, V
   Martinez, A
   Mercado, M
   De la Ossa, A
   Velez, C
   Estrada, G
   Perez, JE
   Faccini-Martinez, AA
   Labruna, MB
   Valbuena, G
AF Hidalgo, Marylin
   Montoya, Viviana
   Martinez, Alejandra
   Mercado, Marcela
   De la Ossa, Alberto
   Velez, Carolina
   Estrada, Gloria
   Perez, Jorge E.
   Faccini-Martinez, Alvaro A.
   Labruna, Marcelo B.
   Valbuena, Gustavo
TI Flea-Borne Rickettsioses in the North of Caldas Province, Colombia
SO VECTOR-BORNE AND ZOONOTIC DISEASES
LA English
DT Article
DE Colombia; Rickettsia; Rickettsia felis; Fleas; Zoonotic diseases
ID MURINE TYPHUS; FELIS; INFECTION; POPULATION; ECOLOGY; SPAIN
AB Rickettsia typhi and R. felis are the etiological agents of murine typhus and flea-borne spotted fever, respectively. Both are emerging acute febrile zoonotic diseases for which fleas are vectors; they also have similar clinical characteristics and global distribution. In 2005, we identified the circulation of murine typhus in 6 towns within the mountainous coffee-growing area north of Caldas, Colombia. We now report the specific seroprevalence against R. typhi and R. felis, and associated risk factors in 7 towns of this province. The combined seroprevalence against the 2 flea-borne rickettsioses is the highest yet reported in the literature: 71.7% (17.8% for R. felis, 25.2% for R. typhi, and 28.7% for both). We also report a prospective analysis of 26 patients with a febrile illness compatible with rickettsioses, including murine typhus; 9 of these patients had a rickettsiosis. This supports our sero-epidemiological results and highlights the diagnostic complexity of febrile syndromes in this region.
C1 [Hidalgo, Marylin; Montoya, Viviana; Martinez, Alejandra; Mercado, Marcela; Faccini-Martinez, Alvaro A.] Pontificia Univ Javeriana, Dept Microbiol, Infect Dis Grp, Bogota, Colombia.
   [De la Ossa, Alberto; Velez, Carolina] Direcc Terr Salud Caldas, Manizales, Colombia.
   [Estrada, Gloria] Univ Catolica Manizales, Manizales, Colombia.
   [Perez, Jorge E.] Univ Caldas, Fac Hlth Sci, Manizales, Colombia.
   [Labruna, Marcelo B.] Univ Sao Paulo, Fac Vet Med, Sao Paulo, Brazil.
   [Valbuena, Gustavo] Univ Texas Med Branch, Dept Pathol, Galveston, TX 77555 USA.
RP Hidalgo, M (reprint author), Pontificia Univ Javeriana, Fac Sci, Dept Microbiol, Infect Dis Grp, 50 Bldg, Bogota, Colombia.
EM hidalgo.m@javeriana.edu.co
FU Pontificia Universidad Javeriana [003532]
FX This research was supported by grant 003532 from Pontificia Universidad
   Javeriana to M. Hidalgo. The authors thank Andrea Rodriguez Lopez for a
   preliminary review of the English. The authors thank Becton, Dickinson
   and Company for the donation of material for sampling.
NR 25
TC 2
Z9 3
PU MARY ANN LIEBERT INC
PI NEW ROCHELLE
PA 140 HUGUENOT STREET, 3RD FL, NEW ROCHELLE, NY 10801 USA
SN 1530-3667
J9 VECTOR-BORNE ZOONOT
JI Vector-Borne Zoonotic Dis.
PD MAY
PY 2013
VL 13
IS 5
BP 289
EP 294
DI 10.1089/vbz.2012.1173
PG 6
WC Public, Environmental & Occupational Health; Infectious Diseases
SC Public, Environmental & Occupational Health; Infectious Diseases
GA 132LE
UT WOS:000318068600002
ER

PT J
AU Chappuis, F
   Alirol, E
   dAcremont, V
   Bottieau, E
   Yansouni, CP
AF Chappuis, F.
   Alirol, E.
   dAcremont, V.
   Bottieau, E.
   Yansouni, C. P.
TI Rapid diagnostic tests for non-malarial febrile illness in the tropics
SO CLINICAL MICROBIOLOGY AND INFECTION
LA English
DT Review
DE African trypanosomiasis; brucellosis; dengue; fever; leptospirosis;
   rapid diagnostic tests; tropics; typhoid; visceral leishmaniasis
ID HUMAN AFRICAN TRYPANOSOMIASIS; OF-CARE TESTS; DIRECT AGGLUTINATION-TEST;
   BORNE RELAPSING FEVER; LATERAL FLOW ASSAYS; ACUTE SCRUB TYPHUS;
   TYPHOID-FEVER; VISCERAL LEISHMANIASIS; ACUTE LEPTOSPIROSIS; NS1 ANTIGEN
AB The recent roll-out of rapid diagnostic tests (RDTs) for malaria has highlighted the decreasing proportion of malaria-attributable illness in endemic areas. Unfortunately, once malaria is excluded, there are few accessible diagnostic tools to guide the management of severe febrile illnesses in low resource settings. This review summarizes the current state of RDT development for several key infections, including dengue fever, enteric fever, leptospirosis, brucellosis, visceral leishmaniasis and human African trypanosomiasis, and highlights many remaining gaps. Most RDTs for non-malarial tropical infections currently rely on the detection of host antibodies against a single infectious agent. The sensitivity and specificity of host-antibody detection tests are both inherently limited. Moreover, prolonged antibody responses to many infections preclude the use of most serological RDTs for monitoring response to treatment and/or for diagnosing relapse. Considering these limitations, there is a pressing need for sensitive pathogen-detection-based RDTs, as have been successfully developed for malaria and dengue. Ultimately, integration of RDTs into a validated syndromic approach to tropical fevers is urgently needed. Related research priorities are to define the evolving epidemiology of fever in the tropics, and to determine how combinations of RDTs could be best used to improve the management of severe and treatable infections requiring specific therapy.
C1 [Chappuis, F.; Alirol, E.] Univ Hosp Geneva, Div Int & Humanitarian Med, CH-1211 Geneva 14, Switzerland.
   [Chappuis, F.; Alirol, E.] Univ Geneva, Geneva, Switzerland.
   [Chappuis, F.; Alirol, E.] Operat Ctr Geneva, Geneva, Switzerland.
   [dAcremont, V.] Univ Lausanne, Dept Ambulatory Care & Community Med, Lausanne, Switzerland.
   [dAcremont, V.] Univ Basel, Swiss Trop & Publ Hlth Inst, Basel, Switzerland.
   [Bottieau, E.] Inst Trop Med, Dept Clin Sci, B-2000 Antwerp, Belgium.
   [Yansouni, C. P.] McGill Univ, Ctr Hlth, Div Infect Dis, Montreal, PQ, Canada.
   [Yansouni, C. P.] McGill Univ, Ctr Hlth, Div Med Microbiol, JD MacLean Ctr Trop Dis, Montreal, PQ, Canada.
RP Chappuis, F (reprint author), Univ Hosp Geneva, Div Int & Humanitarian Med, Rue Gabrielle Perret Gentil 6, CH-1211 Geneva 14, Switzerland.
EM francois.chappuis@hcuge.ch
FU European Commission under the Health Cooperation Work Programme of the
   7th Framework Programme (FP7)
FX This work is supported by a grant from the European Commission under the
   Health Cooperation Work Programme of the 7th Framework Programme (FP7)
   to the NIDIAG consortium (www.nidiag.org). All authors declare that they
   have no competing interests.
NR 104
TC 3
Z9 3
PU WILEY-BLACKWELL
PI HOBOKEN
PA 111 RIVER ST, HOBOKEN 07030-5774, NJ USA
SN 1198-743X
J9 CLIN MICROBIOL INFEC
JI Clin. Microbiol. Infect.
PD MAY
PY 2013
VL 19
IS 5
BP 422
EP 431
DI 10.1111/1469-0691.12154
PG 10
WC Infectious Diseases; Microbiology
SC Infectious Diseases; Microbiology
GA 126JU
UT WOS:000317611500013
ER

PT J
AU Gerhold, RW
   Jessup, DA
AF Gerhold, R. W.
   Jessup, D. A.
TI Zoonotic Diseases Associated with Free-Roaming Cats
SO ZOONOSES AND PUBLIC HEALTH
LA English
DT Review
DE Cutaneous larval migrans; free-roaming cats; rabies; toxoplasmosis;
   zoonoses
ID FELINE-LEUKEMIA-VIRUS; AVIAN INFLUENZA H5N1; TOXOPLASMA-GONDII;
   UNITED-STATES; DOMESTIC CATS; FERAL CATS; BAYLISASCARIS-PROCYONIS;
   GENETIC-CHARACTERIZATION; RABIES SURVEILLANCE; ENDEMIC TYPHUS
AB Free-roaming cat populations have been identified as a significant public health threat and are a source for several zoonotic diseases including rabies, toxoplasmosis, cutaneous larval migrans because of various nematode parasites, plague, tularemia and murine typhus. Several of these diseases are reported to cause mortality in humans and can cause other important health issues including abortion, blindness, pruritic skin rashes and other various symptoms. A recent case of rabies in a young girl from California that likely was transmitted by a free-roaming cat underscores that free-roaming cats can be a source of zoonotic diseases. Increased attention has been placed on trapneuterrelease (TNR) programmes as a viable tool to manage cat populations. However, some studies have shown that TNR leads to increased immigration of unneutered cats into neutered populations as well as increased kitten survival in neutered groups. These compensatory mechanisms in neutered groups leading to increased kitten survival and immigration would confound rabies vaccination campaigns and produce naive populations of cats that can serve as source of zoonotic disease agents owing to lack of immunity. This manuscript is a review of the various diseases of free-roaming cats and the public health implications associated with the cat populations.
C1 [Gerhold, R. W.] Univ Tennessee, Dept Forestry Wildlife & Fisheries, Ctr Wildlife Hlth, Knoxville, TN 37996 USA.
   [Jessup, D. A.] Calif Dept Fish & Game, Santa Cruz, CA USA.
RP Gerhold, RW (reprint author), Univ Tennessee, Dept Forestry Wildlife & Fisheries, Ctr Wildlife Hlth, Knoxville, TN 37996 USA.
EM rgerhold@utk.edu
NR 63
TC 4
Z9 4
PU WILEY-BLACKWELL
PI HOBOKEN
PA 111 RIVER ST, HOBOKEN 07030-5774, NJ USA
SN 1863-1959
J9 ZOONOSES PUBLIC HLTH
JI Zoonoses Public Health
PD MAY
PY 2013
VL 60
IS 3
BP 189
EP 195
DI 10.1111/j.1863-2378.2012.01522.x
PG 7
WC Public, Environmental & Occupational Health; Infectious Diseases;
   Veterinary Sciences
SC Public, Environmental & Occupational Health; Infectious Diseases;
   Veterinary Sciences
GA 126BP
UT WOS:000317586500001
ER

PT J
AU Eremeeva, ME
   Berganza, E
   Suarez, G
   Gobern, L
   Dueger, E
   Castillo, L
   Reyes, L
   Wikswo, ME
   Abramowicz, KF
   Dasch, GA
   Lindblade, KA
AF Eremeeva, Marina E.
   Berganza, Elsa
   Suarez, Gloria
   Gobern, Lorena
   Dueger, Erica
   Castillo, Leticia
   Reyes, Lissette
   Wikswo, Mary E.
   Abramowicz, Kyle F.
   Dasch, Gregory A.
   Lindblade, Kim A.
TI Investigation of an outbreak of rickettsial febrile illness in
   Guatemala, 2007
SO INTERNATIONAL JOURNAL OF INFECTIOUS DISEASES
LA English
DT Article
DE Amblyomma cajennense; Spotted fever rickettsiosis; Spotted fever group
   rickettsiae; Guatemala
ID MOUNTAIN-SPOTTED-FEVER; UNITED-STATES; COSTA-RICA; TICKS; MEXICO;
   IDENTIFICATION; TYPHUS; ARIZONA; BRAZIL; PANAMA
AB Objectives: We describe an outbreak of spotted fever group (SFG) rickettsiosis that occurred in 2007 in a farming community in southeastern Guatemala. We identified 17 cases of an acute febrile illness, among which 10, including two fatalities, were confirmed or probable cases of rickettsial disease (case-fatality proportion 12%).
   Methods: PCR, a microimmunofluorescence assay (IFA), and Western blotting were performed on patient samples, and PCR was performed on ticks.
   Results: Using an indirect IFA, seven of 16 (44%) ill persons tested had both IgM and IgG antibodies reacting with one or more Rickettsia spp antigens; the other nine (56%) had only IgM titers or were seronegative. Antibodies to SFG protein and lipopolysaccharide were detected by Western blotting with antigens of Rickettsia typhi, Rickettsia rickettsii, and Rickettsia akari. Only one sample, from an ill person who died, tested positive by PCR for a SFG Rickettsia. PCR analysis of Amblyomma cajennense ticks from domestic animals in the area detected the presence of SFG Rickettsia DNA in one of 12 ticks collected.
   Conclusions: Further studies in Guatemala are warranted to establish the prevalence of rickettsioses and to fully characterize the identity of the etiologic agents and vectors. Published by Elsevier Ltd on behalf of International Society for Infectious Diseases.
C1 [Eremeeva, Marina E.; Wikswo, Mary E.; Abramowicz, Kyle F.; Dasch, Gregory A.] US Ctr Dis Control & Prevent, Rickettsial Zoonoses Branch, Div Vector Borne Dis, Natl Ctr Emerging Zoonot Infect Dis, Atlanta, GA 30333 USA.
   [Berganza, Elsa] Area Salud, Jutiapa, Guatemala.
   [Berganza, Elsa] CDC Reg Off Cent Amer & Panama, Field Epidemiol Training Program, Guatemala City, Guatemala.
   [Suarez, Gloria; Dueger, Erica] Minist Salud Publ & Asistencia Social, Ctr Nacl Epidemiol, Guatemala City, Guatemala.
   [Gobern, Lorena; Castillo, Leticia] Minist Salud Publ & Asistencia Social, Lab Nacl Salud Guatemala, Guatemala City, Guatemala.
   [Reyes, Lissette] Area Salud, Santa Rosa, Guatemala.
   [Reyes, Lissette] US Ctr Dis Control & Prevent, Global Dis Detect Branch, Div Global Dis Detect & Emergency Response, Ctr Global Hlth, Atlanta, GA 30333 USA.
   [Lindblade, Kim A.] CDC Reg Off Cent Amer & Panama, Int Emerging Infect Program, Guatemala City, Guatemala.
   [Lindblade, Kim A.] US Ctr Dis Control & Prevent, Malaria Branch, Ctr Global Hlth, Atlanta, GA 30333 USA.
RP Lindblade, KA (reprint author), CDC Reg Off Cent Amer & Panama, Int Emerging Infect Program, Guatemala City, Guatemala.
EM kil2@cdc.gov
FU Oak Ridge Institute for Science and Education
FX We thank Joseph Singleton for assistance with the IFA, Sandor E.
   Karpathy, Maria Zambrano, and Michele Sturgeon for laboratory
   assistance, Michael Levin for his contribution to the morphological
   identification of ticks, the CDC Biotechnology Core Facility Branch for
   synthesis of primers and cell culture, Edgar Manuel Santos and Rafael
   Sirai for assistance with the field investigation and rodent trapping,
   and David Moran for assistance with the preparation of figures. The
   National Hospital of Cuilapa was instrumental in the identification of
   the initial cases. Kyle F. Abramowicz and Mary E. Wikswo were supported
   by fellowships from the Oak Ridge Institute for Science and Education.
NR 38
TC 1
Z9 1
PU ELSEVIER SCI LTD
PI OXFORD
PA THE BOULEVARD, LANGFORD LANE, KIDLINGTON, OXFORD OX5 1GB, OXON, ENGLAND
SN 1201-9712
J9 INT J INFECT DIS
JI Int. J. Infect. Dis.
PD MAY
PY 2013
VL 17
IS 5
BP E304
EP E311
DI 10.1016/j.ijid.2012.11.011
PG 8
WC Infectious Diseases
SC Infectious Diseases
GA 122VD
UT WOS:000317345300005
ER

PT J
AU Tsai, PJ
   Yeh, HC
AF Tsai, Pui-Jen
   Yeh, Hsi-Chyi
TI Scrub typhus islands in the Taiwan area and the association between
   scrub typhus disease and forest land use and farmer population density:
   geographically weighted regression
SO BMC INFECTIOUS DISEASES
LA English
DT Article
DE Scrub typhus; Climate; Farm worker population density; Forest-land uses;
   Geographically weighted regression
ID PESCADORES ISLANDS; EASTERN TAIWAN; EPIDEMIOLOGY; TEMPERATURE
AB Background: The Taiwan area comprises the main island of Taiwan and several small islands located off the coast of the Southern China. The eastern two-thirds of Taiwan are characterized by rugged mountains covered with tropical and subtropical vegetation. The western region of Taiwan is characterized by flat or gently rolling plains. Geographically, the Taiwan area is diverse in ecology and environment, although scrub typhus threatens local human populations. In this study, we investigate the effects of seasonal and meteorological factors on the incidence of scrub typhus infection among 10 local climate regions. The correlation between the spatial distribution of scrub typhus and cultivated forests in Taiwan, as well as the relationship between scrub typhus incidence and the population density of farm workers is examined.
   Methods: We applied Pearson's product moment correlation to calculate the correlation between the incidence of scrub typhus and meteorological factors among 10 local climate regions. We used the geographically weighted regression (GWR) method, a type of spatial regression that generates parameters disaggregated by the spatial units of analysis, to detail and map each regression point for the response variables of the standardized incidence ratio (SIR)-district scrub typhus. We also applied the GWR to examine the explanatory variables of types of forest-land use and farm worker density in Taiwan in 2005.
   Results: In the Taiwan Area, scrub typhus endemic areas are located in the southeastern regions and mountainous townships of Taiwan, as well as the Pescadore, Kinmen, and Matou Islands. Among these islands and low-incidence areas in the central western and southwestern regions of Taiwan, we observed a significant correlation between scrub typhus incidence and surface temperature. No similar significant correlation was found in the endemic areas (e.g., the southeastern region and the mountainous area of Taiwan). Precipitation correlates positively with scrub typhus incidence in 3 local climate regions (i.e., Taiwan's central western and southwestern regions, and the Kinmen Islands). Relative humidity correlates positively with incidence in Southwestern Taiwan and the Kinmen Islands. The number of wet days correlates positively with incidence in Southwestern Taiwan. The duration of sunshine correlates positively with incidence in Central Western Taiwan, as well as the Kinmen and Matou Islands. In addition, the 10 local climatic regions can be classified into the following 3 groups, based on the warm-cold seasonal fluctuations in scrub typhus incidence: (a) Type 1, evident in 5 local climate regions (Taiwan's northern, northwestern, northeastern, and southeastern regions, as well as the mountainous area); (b) Type 2 (Taiwan's central western and southwestern regions, and the Pescadore Islands); and (c) Type 3 (the Kinmen and Matou Islands). In the GWR models, the response variable of the SIR-district scrub typhus has a statistically significantly positive association with 2 explanatory variables (farm worker population density and timber management). In addition, other explanatory variables (recreational forests, natural reserves, and "other purpose" areas) show positive or negative signs for parameter estimates in various locations in Taiwan. Negative signs of parameter estimates occurred only for the explanatory variables of national protectorates, plantations, and clear-cut areas.
   Conclusion: The results of this study show that scrub typhus in Taiwan can be classified into 3 types. Type 1 exhibits no climatic effect, whereas the incidence of Type 2 correlates positively with higher temperatures during the warm season, and the incidence of Type 3 correlates positively with higher surface temperatures and longer hours of sunshine. The results also show that in the mountainous township areas of Taiwan's central and southern regions, as well as in Southeastern Taiwan, higher SIR values for scrub typhus are associated with the following variables: farm worker population density, timber management, and area type (i.e., recreational forest, natural reserve, or other purpose).
C1 [Tsai, Pui-Jen; Yeh, Hsi-Chyi] Aletheia Univ, Ctr Gen Educ, New Taipei 25103, Peoples R China.
RP Tsai, PJ (reprint author), Aletheia Univ, Ctr Gen Educ, New Taipei 25103, Peoples R China.
EM puijentsai@gmail.com
NR 27
TC 2
Z9 2
PU BIOMED CENTRAL LTD
PI LONDON
PA 236 GRAYS INN RD, FLOOR 6, LONDON WC1X 8HL, ENGLAND
SN 1471-2334
J9 BMC INFECT DIS
JI BMC Infect. Dis.
PD APR 29
PY 2013
VL 13
AR 191
DI 10.1186/1471-2334-13-191
PG 16
WC Infectious Diseases
SC Infectious Diseases
GA 139DH
UT WOS:000318561300001
ER

PT J
AU Nogueras, MM
   Pons, I
   Pla, J
   Ortuno, A
   Miret, J
   Sanfeliu, I
   Segura, F
AF Nogueras, Maria-Mercedes
   Pons, Immaculada
   Pla, Julia
   Ortuno, Anna
   Miret, Jaime
   Sanfeliu, Isabel
   Segura, Ferran
TI The role of dogs in the eco-epidemiology of Rickettsia typhi,
   etiological agent of Murine typhus
SO VETERINARY MICROBIOLOGY
LA English
DT Article
DE Rickettsia typhi; Murine typhus; Dogs; Spain; Serology; Molecular
   detection
ID CONORII INFECTION; HUMAN-POPULATION; SPAIN; FEVER; FELIS; ANTIBODIES;
   SEROPREVALENCE; PREVALENCE; PROVINCE
AB Rickettsia typhi, etiological agent of Murine typhus (MT), is transmitted to humans from an animal reservoir through two cycles: a classic rat-flea-rat cycle, and a peridomestic animal cycle. There are not many studies concerning which animals are involved in the peridomestic cycle, and most of them are focused on cats. The aim of this study was to determine the presence Of R. typhi in dogs, not only by serological methods but also by direct methods such as culture and molecular detection.
   Two hundred and one dog blood samples were collected from Veterinary clinics, kennels, and shelters in Northeastern Spain (2006-2008). Age, sex, municipality, living place, healthy status, contact with animals, and ectoparasite infestations were surveyed. IgG was measured by IFA. Titers >= 1/64 were considered positive. Cultures were carried out using samples of dogs with titers >= 1/128. The molecular detection was performed by real-time PCR.
   Nine dogs (4.5%) were positive according to IFA (5: 1/64; 3: 1/128; 1: 1/512). There were no significant differences in the rates of antibodies related to any of the variables. Rickettsia] DNA was detected in two cultures. Sequences obtained were identical to those of R. typhi.
   The results show direct and indirect evidences of the presence of R. typhi infection in dogs. (C) 2013 Elsevier B.V. All rights reserved.
C1 [Nogueras, Maria-Mercedes; Pons, Immaculada; Segura, Ferran] Autonomous Univ Barcelona, Corp Sanitaria, Dept Infect Dis, Sabadell, Spain.
   [Nogueras, Maria-Mercedes; Pons, Immaculada; Segura, Ferran] Autonomous Univ Barcelona, Univ Parc Tauli, Inst Univ Parc Tauli, Sabadell, Spain.
   [Pla, Julia] Vet Clin, Sabadell, Spain.
   [Ortuno, Anna] Autonomous Univ Barcelona, Dept Anim Hlth, Bellaterra, Spain.
   [Miret, Jaime] Anim Shelter Co Valles Oriental, Granollers, Spain.
   [Sanfeliu, Isabel] Corp Sanitaria, UDIAT Diagnost Ctr, Microbiol Lab, Barcelona, Spain.
   [Sanfeliu, Isabel] Univ Parc Tauli, Barcelona, Spain.
   [Segura, Ferran] Univ Autonoma Barcelona, Dept Med, Bellaterra, Spain.
RP Nogueras, MM (reprint author), Corp Sanitaria Parc Tauli, Dept Infect Dis, Inst Univ Parc Tauli S-N, Sabadell 08208, Spain.
EM mnogueras@tauli.cat
FU Ministerio de Sanidad y Consumo [FIS06/0433]; Ministerio de Sanidad y
   Consumo, Instituto de Salud Carlos III - FEDER, Spanish Network for the
   Research in Infectious Diseases [REIPI RD06/0008]; Catalan society of
   infectious diseases and clinical microbiology
FX This study was supported by Ministerio de Sanidad y Consumo grant
   FIS06/0433. Supported partially by Ministerio de Sanidad y Consumo,
   Instituto de Salud Carlos III - FEDER, Spanish Network for the Research
   in Infectious Diseases (REIPI RD06/0008) and Catalan society of
   infectious diseases and clinical microbiology.
NR 27
TC 2
Z9 2
PU ELSEVIER SCIENCE BV
PI AMSTERDAM
PA PO BOX 211, 1000 AE AMSTERDAM, NETHERLANDS
SN 0378-1135
J9 VET MICROBIOL
JI Vet. Microbiol.
PD APR 12
PY 2013
VL 163
IS 1-2
BP 97
EP 102
DI 10.1016/j.vetmic.2012.11.043
PG 6
WC Microbiology; Veterinary Sciences
SC Microbiology; Veterinary Sciences
GA 113DP
UT WOS:000316647000011
ER

PT J
AU Chheng, K
   Carter, MJ
   Emary, K
   Chanpheaktra, N
   Moore, CE
   Stoesser, N
   Putchhat, H
   Sona, S
   Reaksmey, S
   Kitsutani, P
   Sar, B
   van Doorn, HR
   Uyen, NH
   Tan, LV
   Paris, D
   Blacksell, SD
   Amornchai, P
   Wuthiekanun, V
   Parry, CM
   Day, NPJ
   Kumar, V
AF Chheng, Kheng
   Carter, Michael J.
   Emary, Kate
   Chanpheaktra, Ngoun
   Moore, Catrin E.
   Stoesser, Nicole
   Putchhat, Hor
   Sona, Soeng
   Reaksmey, Sin
   Kitsutani, Paul
   Sar, Borann
   van Doorn, H. Rogier
   Nguyen Hanh Uyen
   Le Van Tan
   Paris, Daniel
   Blacksell, Stuart D.
   Amornchai, Premjit
   Wuthiekanun, Vanaporn
   Parry, Christopher M.
   Day, Nicholas P. J.
   Kumar, Varun
TI A Prospective Study of the Causes of Febrile Illness Requiring
   Hospitalization in Children in Cambodia
SO PLOS ONE
LA English
DT Article
ID REAL-TIME PCR; CLINICAL-SAMPLES; RAPID DETECTION; MURINE TYPHUS; SCRUB
   TYPHUS; HEALTH-CARE; INFECTIONS; DIAGNOSIS; ENCEPHALITIS; ASSAYS
AB Background: Febrile illnesses are pre-eminent contributors to morbidity and mortality among children in South-East Asia but the causes are poorly understood. We determined the causes of fever in children hospitalised in Siem Reap province, Cambodia.
   Methods and Findings: A one-year prospective study of febrile children admitted to Angkor Hospital for Children, Siem Reap. Demographic, clinical, laboratory and outcome data were comprehensively analysed. Between October 12th 2009 and October 12th 2010 there were 1225 episodes of febrile illness in 1180 children. Median (IQR) age was 2.0 (0.8-6.4) years, with 850 (69%) episodes in children,5 years. Common microbiological diagnoses were dengue virus (16.2%), scrub typhus (7.8%), and Japanese encephalitis virus (5.8%). 76 (6.3%) episodes had culture-proven bloodstream infection, including Salmonella enterica serovar Typhi (22 isolates, 1.8%), Streptococcus pneumoniae (13, 1.1%), Escherichia coli (8, 0.7%), Haemophilus influenzae (7, 0.6%), Staphylococcus aureus (6, 0.5%) and Burkholderia pseudomallei (6, 0.5%). There were 69 deaths (5.6%), including those due to clinically diagnosed pneumonia (19), dengue virus (5), and melioidosis (4). 10 of 69 (14.5%) deaths were associated with culture-proven bloodstream infection in logistic regression analyses (odds ratio for mortality 3.4, 95% CI 1.6-6.9). Antimicrobial resistance was prevalent, particularly in S. enterica Typhi, (where 90% of isolates were resistant to ciprofloxacin, and 86% were multi-drug resistant). Comorbid undernutrition was present in 44% of episodes and a major risk factor for acute mortality (OR 2.1, 95% CI 1.1-4.2), as were HIV infection and cardiac disease.
   Conclusion: We identified a microbiological cause of fever in almost 50% of episodes in this large study of community-acquired febrile illness in hospitalized children in Cambodia. The range of pathogens, antimicrobial susceptibility, and comorbidities associated with mortality described will be of use in the development of rational guidelines for infectious disease treatment and control in Cambodia and South-East Asia.
C1 [Chheng, Kheng; Chanpheaktra, Ngoun; Moore, Catrin E.; Putchhat, Hor; Sona, Soeng; Reaksmey, Sin; Kumar, Varun] Angkor Hosp Children, Siem Reap, Cambodia.
   [Carter, Michael J.; Emary, Kate; Moore, Catrin E.; Stoesser, Nicole; Paris, Daniel; Blacksell, Stuart D.; Amornchai, Premjit; Wuthiekanun, Vanaporn; Parry, Christopher M.; Day, Nicholas P. J.] Mahidol Univ, Fac Trop Med, Mahidol Oxford Trop Med Res Unit, Bangkok, Thailand.
   [Emary, Kate; Moore, Catrin E.; Stoesser, Nicole; van Doorn, H. Rogier; Paris, Daniel; Blacksell, Stuart D.; Parry, Christopher M.; Day, Nicholas P. J.] Univ Oxford, Nuffield Dept Clin Med, Ctr Trop Med, Oxford, England.
   [Carter, Michael J.] UCL, Inst Child Hlth, London, England.
   [van Doorn, H. Rogier; Nguyen Hanh Uyen; Le Van Tan] Univ Oxford, Clin Res Unit, Hosp Trop Dis, Thanh Pho Ho Chi Minh, Vietnam.
   [Kitsutani, Paul; Sar, Borann] US Ctr Dis Control & Prevent, Cambodia Off, Influenza Program, Phnom Penh, Cambodia.
RP Carter, MJ (reprint author), Angkor Hosp Children, Siem Reap, Cambodia.
EM michael.james.carter@gmail.com; varun@angkorhospital.org
FU Wellcome Trust of Great Britain; Li Ka Shing-University of Oxford Global
   Health Programme; EMPERIE (European Management Platform for Emerging and
   Re-emerging Infectious Disease Entities); Influenza Division, US Centers
   for Communicable Disease Control as part of ongoing public health
   surveillance for severe acute respiratory infection; UK National
   Institute of Health Research through the University of Oxford;
   University College London
FX This study was supported by the Wellcome Trust of Great Britain, the Li
   Ka Shing-University of Oxford Global Health Programme, EMPERIE (European
   Management Platform for Emerging and Re-emerging Infectious Disease
   Entities). Respiratory virus assays were supported by the Influenza
   Division, US Centers for Communicable Disease Control as part of ongoing
   public health surveillance for severe acute respiratory infection (PK
   and BS). UK National Institute of Health Research provided grants for
   academic clinical fellowships to KE and MJC through the University of
   Oxford, and University College London, respectively. The funders had no
   role in study design, data collection and analysis, decision to publish,
   or preparation of the manuscript.
NR 39
TC 3
Z9 3
PU PUBLIC LIBRARY SCIENCE
PI SAN FRANCISCO
PA 1160 BATTERY STREET, STE 100, SAN FRANCISCO, CA 94111 USA
SN 1932-6203
J9 PLOS ONE
JI PLoS One
PD APR 9
PY 2013
VL 8
IS 4
AR e60634
DI 10.1371/journal.pone.0060634
PG 11
WC Multidisciplinary Sciences
SC Science & Technology - Other Topics
GA 130JB
UT WOS:000317909600030
ER

PT J
AU Weisz, GM
   Albury, WR
AF Weisz, George M.
   Albury, William R.
TI Ghetto Medicine: The Special Case of Ghetto Lodz, 1940-44
SO ISRAEL MEDICAL ASSOCIATION JOURNAL
LA English
DT Article
DE Ghetto Lodz; mortality; infections; heart disease; suicide
ID TYPHUS
C1 [Weisz, George M.] Univ New S Wales, Sch Humanities, Program Hist Med, Sydney, NSW 2052, Australia.
   [Weisz, George M.; Albury, William R.] Univ New England, Sch Humanities, Armidale, NSW, Australia.
RP Weisz, GM (reprint author), Univ New S Wales, Sch Humanities, Program Hist Med, Sydney, NSW 2052, Australia.
EM gmweisz1@aol.com
NR 27
TC 0
Z9 0
PU ISRAEL MEDICAL ASSOC JOURNAL
PI RAMAT GAN
PA 2 TWIN TOWERS, 11TH FL, 35 JABOTINSKY ST, PO BOX 3604, RAMAT GAN 52136,
   ISRAEL
SN 1565-1088
J9 ISR MED ASSOC J
JI Isr. Med. Assoc. J.
PD APR
PY 2013
VL 15
IS 4
BP 203
EP 208
PG 6
WC Medicine, General & Internal
SC General & Internal Medicine
GA 243EY
UT WOS:000326300900001
ER

PT J
AU Duong, V
   Blassdell, K
   May, TTX
   Sreyrath, L
   Gavotte, L
   Morand, S
   Frutos, R
   Buchy, P
AF Duong, Veasna
   Blassdell, Kim
   Thinh Thi Xuan May
   Sreyrath, Lay
   Gavotte, Laurent
   Morand, Serge
   Frutos, Roger
   Buchy, Philippe
TI Diversity of Orientia tsutsugamushi clinical isolates in Cambodia
   reveals active selection and recombination process
SO INFECTION GENETICS AND EVOLUTION
LA English
DT Article
DE Orientia tsutsugamushi; Scrub typhus; MLST; Phylogeny; Recombination;
   Selective pressure; Polymorphism; Genetic diversity
ID RICKETTSIA-TSUTSUGAMUSHI; SCRUB TYPHUS; EHRLICHIA-RUMINANTIUM;
   STATISTICAL TESTS; VERTICAL TRANSMISSION; SEQUENCE ALIGNMENT;
   TROMBICULID MITES; DNA POLYMORPHISM; GENOME EVOLUTION; FEEDING PROCESS
AB Orientia tsutsugamushi, the causative agent of scrub typhus in South East Asia and Pacific, is an obligate intracellular bacterium closely related to the Rickettsia. The pathogen is transmitted to humans through the bites of infected larvae of trombiculid mites of the genus Leptotrombidium in which is maintained trough vertical transmission mechanism. The infection in rodents has been described in over 20 species. Scrub typhus is commonly confused with other tropical fevers and late diagnosis and treatment can lead to severe organ failures and a strain-dependent mortality rate of up to 50%. A MLST scheme associating seven core function genes: adk, lepB, lipA, lipB, secY, sodB and sucA was developed and validated on seven Cambodian strains detected in patients and two complete reference genomes from Korea and Japan. Sequence data were analyzed both with respect to sequence type (ST) diversity and DNA polymorphism. Differing trends were revealed. DNA polymorphism and phylogeny of individual gene loci indicated a significant level of recombination and genetic diversity. However, the ST distribution is clearly clonal and the clinical situation can be summarized by the formula: one patient, one strain, one ST. This contradiction is only apparent and is most likely the consequence of the unique life cycle of O. tsutsugamushi. The quasi exclusive vertical transmission mode in mites generates repeated bottlenecks and small-size populations and strongly limits genetic diversity. O. tsutsugamushi has developed specific mechanisms for generating genetic diversity which include recombination, duplication and conjugation. Recombination and other mechanisms for increasing genetic diversity are likely to occur in rodents which can act as maintenance hosts, although occurrence in mites cannot be excluded. Consequences for the epidemiology of scrub typhus are discussed. (C) 2010 Elsevier B.V. All rights reserved.
C1 [Duong, Veasna; Blassdell, Kim; Sreyrath, Lay; Buchy, Philippe] Inst Pasteur Cambodia, Virol Unit, Phnom Penh, Cambodia.
   [Thinh Thi Xuan May] Inst Pasteur Nha Trang, Dept Virol, Nha Trang, Vietnam.
   [Gavotte, Laurent; Morand, Serge] Univ Montpellier 2, CC065, ISEM, CNRS,IRD,UM2,UMR 5554, F-34095 Montpellier 5, France.
   [Frutos, Roger] Cirad Ird, UMR 17, Cirad, F-34398 Montpellier 5, France.
RP Frutos, R (reprint author), Cirad Ird, UMR 17, Cirad, TA A17-G,Campus Int Baillarguet, F-34398 Montpellier 5, France.
EM roger.frutos@cirad.fr; pbuchy@pasteru-kh.org
FU Institut Pasteur, Paris (Actions Concertees Inter-Pasteuriennes);
   Franco-Thai Hubert Curien project [PHC 20624VK]; ANR project CERoPath
FX This study was supported by a grant from the Institut Pasteur, Paris
   (Actions Concertees Inter-Pasteuriennes). RE was supported by the
   Franco-Thai Hubert Curien project PHC 20624VK and by the ANR project
   CERoPath. A very similar and excellent work conducted in parallel was
   published by Sonthayanon et al. (2010) during the review process of this
   manuscript. Reference to this work was thus included in the revised
   version of the manuscript.
NR 58
TC 3
Z9 3
PU ELSEVIER SCIENCE BV
PI AMSTERDAM
PA PO BOX 211, 1000 AE AMSTERDAM, NETHERLANDS
SN 1567-1348
J9 INFECT GENET EVOL
JI Infect. Genet. Evol.
PD APR
PY 2013
VL 15
BP 25
EP 34
DI 10.1016/j.meegid.2010.08.015
PG 10
WC Infectious Diseases
SC Infectious Diseases
GA 169AV
UT WOS:000320750200006
ER

PT J
AU Duong, V
   Mai, TTX
   Blasdell, K
   Lo, LV
   Morvan, C
   Lay, S
   Anukool, W
   Wongprompitak, P
   Suputtamongkol, Y
   Laurent, D
   Richner, B
   Ra, C
   Chien, BT
   Frutos, R
   Buchy, P
AF Duong, Veasna
   Trinh Thi Xuan Mai
   Blasdell, Kim
   Le Viet Lo
   Morvan, Claire
   Lay, Sreyrath
   Anukool, Wichittra
   Wongprompitak, Patimapom
   Suputtamongkol, Yupin
   Laurent, Denis
   Richner, Beat
   Ra, Chheang
   Bui Trong Chien
   Frutos, Roger
   Buchy, Philippe
TI Molecular epidemiology of Orientia tsutsugamushi in Cambodia and Central
   Vietnam reveals a broad region-wide genetic diversity
SO INFECTION GENETICS AND EVOLUTION
LA English
DT Article
DE Orientia tsutsugamushi; 56-kDa type specific antigen gene; Phylogenetic
   analysis; Genetic diversity; Cambodia; Vietnam
ID POLYMERASE-CHAIN-REACTION; THAI-KAMPUCHEAN BORDER; TIME PCR ASSAY; SCRUB
   TYPHUS; RICKETTSIA-TSUTSUGAMUSHI; SEQUENCE ALIGNMENT; ANTIGEN GENES;
   PROTEIN; STRAINS; CLONING
AB Scrub typhus is an acute infectious disease caused by an obligate intracellular bacterium Orientia tsutsugamushi following the bite of infected trombiculid mites of the genus Leptotrombidium. This zoonotic disease is a major cause of febrile illness in the Asia-Pacific region, with a large spectrum of clinical manifestations from unapparent or mild disease to fatal disease. O. tsutsugamushi is characterized by a very high genomic plasticity and a large number of antigenic variants amongst strains. The 56-kDa type specific antigen (TSA) gene, encoding the major antigenic protein, was used as reference to investigate the genetic relationships between the strains and to genotype O. tsutsugamushi isolates. The open reading frame of the 56-kDa TSA gene of 41 sequences (28 Cambodian and 13 Vietnamese strains) from patient samples were sequenced and used for genotyping. The 28 Cambodian isolates clustered into 5 major groups, including Karp (43.5%), JG-v (25%), Kato/TA716 (21.5%), TA763 (3.5%) and Gilliam (3.5%). Karp (77%), TA763 (15.5%) and JG-v (7.5%) strains were identified amongst the 13 Vietnamese isolates. This is the first countrywide genotyping description in Cambodia and in Central Vietnam. These results demonstrate the considerable diversity of genotypes in co-circulation in both countries. The genotyping result might raise awareness amongst Cambodian and Vietnamese clinicians of the high genetic diversity of circulating O. tsutsugamushi strains and provides unique and beneficial data for serological and molecular diagnosis of scrub typhus infections as well as raw materials for future studies and vaccine development. (C) 2011 Elsevier B.V. All rights reserved.
C1 [Duong, Veasna; Blasdell, Kim; Morvan, Claire; Lay, Sreyrath; Buchy, Philippe] Inst Pasteur Cambodia, Virol Unit, Phnom Penh, Cambodia.
   [Trinh Thi Xuan Mai; Le Viet Lo; Bui Trong Chien] Inst Pasteur Nha Trang, Nha Trang, Vietnam.
   [Anukool, Wichittra] Mahidol Univ, Siriraj Hosp, Fac Med, Grad Program Immunol, Bangkok 10700, Thailand.
   [Wongprompitak, Patimapom] Mahidol Univ, Siriraj Hosp, Fac Med, Dept Immunol, Bangkok 10700, Thailand.
   [Suputtamongkol, Yupin] Mahidol Univ, Siriraj Hosp, Fac Med, Dept Med, Bangkok 10700, Thailand.
   [Laurent, Denis; Richner, Beat] Kantha Bopha Hosp, Phnom Penh, Cambodia.
   [Ra, Chheang] Calmette Hosp, Phnom Penh, Cambodia.
   [Frutos, Roger] CIRAD, UMR 17, F-34398 Montpellier 5, France.
RP Buchy, P (reprint author), Inst Pasteur Cambodia, Virol Unit, 5 Monivong Blvd, Phnom Penh, Cambodia.
EM pbuchy@pasteur-kh.org
FU "Actions Concertees Inter Pasteuriennes" (ACIP), Institut Pasteur,
   France; Franco-Thai PHC grant [20624VK]
FX The authors would like to thank Dr. Daniel Paris, Dr. Stuart Blacksell
   and Dr. Nick Day from the Mahidol-Oxford Tropical Medicine Programme,
   Mahidol University, Bangkok, Dr. Paul Newton from The Wellcome
   Trust-Mahosot Hospital-Oxford Tropical Medicine Research Collaboration,
   Vientiane and Dr. John Stenos from the Australian Rickettsial Reference
   Laboratory, Geelong, Australia for providing technical and scientific
   support. We are also very grateful to Dr Yit Sunnara, Dr. You Kimyean,
   all of the physicians and nurses at the Kantha Bopha and Calmette
   hospitals for their cooperation, and the staff of the Virology Unit at
   Institut Pasteur in Cambodia and virology and entomology departments at
   the Institut Pasteur in Nha Trang for their technical assistance. We
   would like to acknowledge the assistance of the Infectious Department
   from Quang Nam, Quang Ngai, Khanh Hoa, 87 Military Hospitals and of the
   Preventive Medical Centre from Quang Nam and Quang Ngai Provinces. This
   project was supported by the "Actions Concertees Inter Pasteuriennes"
   (ACIP), Institut Pasteur, France. R. Frutos was supported in part by the
   Franco-Thai PHC grant 20624VK. The authors have declared that there are
   no known conflicts of interest.
NR 50
TC 3
Z9 4
PU ELSEVIER SCIENCE BV
PI AMSTERDAM
PA PO BOX 211, 1000 AE AMSTERDAM, NETHERLANDS
SN 1567-1348
J9 INFECT GENET EVOL
JI Infect. Genet. Evol.
PD APR
PY 2013
VL 15
BP 35
EP 42
DI 10.1016/j.meegid.2011.01.004
PG 8
WC Infectious Diseases
SC Infectious Diseases
GA 169AV
UT WOS:000320750200007
ER

PT J
AU Wongprompitak, P
   Anukool, W
   Wongsawat, E
   Silpasakorn, S
   Duong, V
   Buchy, P
   Morand, S
   Frutos, R
   Ekpo, P
   Suputtamongkol, Y
AF Wongprompitak, Patimapom
   Anukool, Wichittra
   Wongsawat, Ekkarat
   Silpasakorn, Saowalak
   Duong, Veasna
   Buchy, Philippe
   Morand, Serge
   Frutos, Roger
   Ekpo, Pattama
   Suputtamongkol, Yupin
TI Broad-coverage molecular epidemiology of Orientia tsutsugamushi in
   Thailand
SO INFECTION GENETICS AND EVOLUTION
LA English
DT Article
DE Orientia tsutsugamushi; 56-kDa type specific antigen gene; Phylogenetic
   analysis; Genetic diversity; Thailand
ID 56 KDA PROTEIN; RICKETTSIA-TSUTSUGAMUSHI; SCRUB TYPHUS; ANTIGEN GENE;
   GEOGRAPHIC-DISTRIBUTION; SEQUENCE-ANALYSIS; IMMUNOFLUORESCENCE;
   IDENTIFICATION; INDUCTION; DIVERSITY
AB Orientia tsutsugamushi, an obligate intracellular bacterium closely related to the genus Rickettsia, is the causative agent of scrub typhus, a major cause of febrile illness in rural areas of Asia-Pacific region. Scrub typhus is transmitted by the bite of infected mites of the genus Leptotrombidium. The region of the 56-kDa TSA gene spanning from variable domain I (VDI) to variable domain IV (VDIV) was sequenced and used for genotyping 77 O. tsutsugamushi samples from human patients confirmed with scrub typhus from 2001 to 2003 and 2009 to 2010 in different regions of Thailand. These sequences were also compared to previously published 56-kDa TSA sequences. Only 4 genotypes out of 8 previously reported in Thailand were identified, i.e. Karp, JG-v, TA763 and Kato, respectively. Two strains were not associated with known genotypes but were closely related to Taiwanese strains. The Karp genotype was confirmed as the predominant clade. The JG-v and TA763 genotypes, in contrast to other studies, also were found. The genotype TA716 was not found, except for one strain previously described. (C) 2011 Elsevier B.V. All rights reserved.
C1 [Wongprompitak, Patimapom; Ekpo, Pattama] Mahidol Univ, Fac Med, Siriraj Hosp, Dept Immunol, Bangkok 10700, Thailand.
   [Anukool, Wichittra] Mahidol Univ, Fac Med, Siriraj Hosp, Grad Program Immunol, Bangkok 10700, Thailand.
   [Wongsawat, Ekkarat; Silpasakorn, Saowalak; Suputtamongkol, Yupin] Mahidol Univ, Fac Med, Siriraj Hosp, Dept Med, Bangkok 10700, Thailand.
   [Duong, Veasna; Buchy, Philippe] Inst Pasteur Cambodia, Phnom Penh, Cambodia.
   [Morand, Serge] Univ Montpellier 2, CNRS UM2, Inst Sci Evolut ISE M, Montpellier, France.
   [Frutos, Roger] CIRAD, UMR17, F-34093 Montpellier 5, France.
RP Wongprompitak, P (reprint author), Mahidol Univ, Fac Med, Siriraj Hosp, Dept Immunol, Bangkok 10700, Thailand.
EM sipwp@mahidol.ac.th; roger.frutos@cirad.fr
FU Siriraj Grant for Research Development and Medical Education from the
   French National Agency for Research; "CERoPath" Project (Community
   ecology of rodents and their pathogens in South-East Asia/ANR [07
   BDIVo12]; Siriraj Graduate Thesis Scholarship; "CERo-Path" Project [ANR
   07 BDIVo12]; Franco-Thai PHC Project [20624 VK]
FX The authors are very grateful to Dr. Nick Day and his group,
   Mahidol-Oxford Tropical Medicine Programme-Mahidol University-Bangkok,
   for having authorized the use of their published results (Blacksell et
   al., 2008) in this work. The authors thank the doctors, nurses, and
   medical technologists of Maharaj Nakhon Ratchasima Hospital, Loei
   Hospital, Ban Mai Chaiyapod Hospital, Ratchaburi Hospital, Chumphon
   Hospital, and Siriraj Hospital for their cooperation and help during the
   study period. This work is supported by Siriraj Grant for Research
   Development and Medical Education, and the "CERoPath" Project (Community
   ecology of rodents and their pathogens in South-East Asia/ANR 07
   BDIVo12) from the French National Agency for Research. The financial
   support from Siriraj Graduate Thesis Scholarship to Wichittra Anukool is
   acknowledged. R. Frutos was supported in part by the "CERo-Path" Project
   (ANR 07 BDIVo12) and by the Franco-Thai PHC Project 20624 VK.
NR 45
TC 0
Z9 1
PU ELSEVIER SCIENCE BV
PI AMSTERDAM
PA PO BOX 211, 1000 AE AMSTERDAM, NETHERLANDS
SN 1567-1348
J9 INFECT GENET EVOL
JI Infect. Genet. Evol.
PD APR
PY 2013
VL 15
BP 53
EP 58
DI 10.1016/j.meegid.2011.06.008
PG 6
WC Infectious Diseases
SC Infectious Diseases
GA 169AV
UT WOS:000320750200009
ER

PT J
AU Su, TH
   Liu, CJ
   Chen, DS
   Kao, JH
AF Su, Tung-Hung
   Liu, Chun-Jen
   Chen, Ding-Shinn
   Kao, Jia-Horng
TI Milder clinical manifestation of scrub typhus in Kinmen, Taiwan
SO JOURNAL OF THE FORMOSAN MEDICAL ASSOCIATION
LA English
DT Article
DE Kinmen; Orientia tsutsugamushi; scrub typhus; Taiwan; treatment
ID PESCADORES ISLANDS; EPIDEMIOLOGY; MILITARY; THREAT; JAPAN; CHINA; SOUTH
AB Background/Purpose: Kinmen, an offshore island of Taiwan, is a popular location for sightseeing and an important entry port between Taiwan and China. Kinmen is also highly endemic for scrub typhus. The authors aimed to investigate the disease characteristics there, which remained largely unknown.
   Methods: The authors conducted a retrospective study on patients with scrub typhus in Kinmen during 2005-2008. The clinical information was reviewed from medical records for statistical analysis.
   Results: There were 261 patients with scrub typhus included with a bimodal summer-autumn type of distribution, with most patients (40%) age 20-29 years and a large proportion of patients (26%) older than 60 years. The disease manifestation, laboratory examinations, and treatment outcomes were comparable in summer and autumn. Fever (97%), eschar (93%), and relative bradycardia (67%) were the most common presentations, whereas lymphadenopathy (18%) and skin rash (8%) were infrequent. Elevated liver function, C-reactive protein levels, and low to normal platelet counts were frequent findings. A correct diagnosis was made made in an average 3.7 days after fever or 1.6 visits of medical consultation, and minocycline was prescribed in a timely manner. Most patients had good recovery and only 12 patients (5%) had severe infection with acute renal failure, shock, gastrointestinal bleeding, or respiratory failure; no mortality was found. Older age, longer fever duration, thrombocytopenia, abnormal liver and renal function, hyponatremia, and elevated C-reactive protein levels were significantly associated with severe complications and prolonged treatment duration.
   Conclusion: A unique summer-autumn type of scrub typhus with milder disease manifestations is identified in Kinmen. The younger patient population, rapid diagnosis, and prompt treatment may be associated with a shortened disease course and lead to a better outcome. Copyright (C) 2012, Elsevier Taiwan LLC & Formosan Medical Association. All rights reserved.
C1 [Su, Tung-Hung; Liu, Chun-Jen; Chen, Ding-Shinn; Kao, Jia-Horng] Natl Taiwan Univ, Coll Med, Grad Inst Clin Med, Taipei 10002, Taiwan.
   [Su, Tung-Hung; Liu, Chun-Jen; Chen, Ding-Shinn; Kao, Jia-Horng] Natl Taiwan Univ Hosp, Dept Internal Med, Div Gastroenterol, Taipei 100, Taiwan.
   [Su, Tung-Hung; Liu, Chun-Jen; Chen, Ding-Shinn; Kao, Jia-Horng] Natl Taiwan Univ Hosp, Hepatitis Res Ctr, Taipei, Taiwan.
RP Kao, JH (reprint author), Natl Taiwan Univ, Coll Med, Grad Inst Clin Med, 7 Zhongshan S Rd, Taipei 10002, Taiwan.
EM kaojh@ntu.edu.tw
NR 20
TC 0
Z9 1
PU ELSEVIER TAIWAN
PI TAIPEI
PA RM N-412, 4F, CHIA HSIN BUILDING 11, NO 96, ZHONG SHAN N ROAD SEC 2,
   TAIPEI, 10449, TAIWAN
SN 0929-6646
J9 J FORMOS MED ASSOC
JI J. Formos. Med. Assoc.
PD APR
PY 2013
VL 112
IS 4
BP 201
EP 207
DI 10.1016/j.jfma.2012.02.002
PG 7
WC Medicine, General & Internal
SC General & Internal Medicine
GA 130UM
UT WOS:000317945600005
ER

PT J
AU Sandalakis, V
   Chochlakis, D
   Ioannou, I
   Psaroulaki, A
AF Sandalakis, Vassilios
   Chochlakis, Dimosthenis
   Ioannou, Ioannis
   Psaroulaki, Anna
TI Short Report: Identification of a Novel Uncultured Rickettsia Species
   Strain (Rickettsia Species Strain Tselenti) in Cyprus
SO AMERICAN JOURNAL OF TROPICAL MEDICINE AND HYGIENE
LA English
DT Article
ID PHYLOGENETIC ANALYSIS; PARASITIZING RATS; MURINE TYPHUS; EVOLUTION;
   DISEASES; FELIS; ECTOPARASITES; DIVERSITY; BACTERIA; FLEAS
AB In a previous study conducted in Cyprus, various spotted fever group Rickettsia species were detected and identified in ticks by molecular analysis. Among them, a partially characterized Rickettsia species was detected in Hyalomma anatolicum excavatum and Rhipicephalus turanicus ticks. We report characterization of this rickettsial strain by using polymerase chain reaction sequencing analysis of partial citrate synthase A, outer membrane protein A, outer membrane protein B, and 17-kD protein genes. We propose a provisional name Rickettsia sp. strain Tselenti for this strain until it is isolated and further characterized.
C1 [Sandalakis, Vassilios; Chochlakis, Dimosthenis; Psaroulaki, Anna] Univ Crete, Lab Clin Bacteriol Parasitol Zoonoses & Geog Med, Sch Med, Iraklion 71100, Crete, Greece.
   [Ioannou, Ioannis] Vet Serv, Nicosia, Cyprus.
RP Psaroulaki, A (reprint author), Univ Crete, Lab Clin Bacteriol Parasitol Zoonoses & Geog Med, Sch Med, Iraklion 71100, Crete, Greece.
EM vassand@gmail.com; surreydimos@hotmail.com; gioannou@vs.moa.gov.cy;
   annapsa@med.uoc.gr
NR 23
TC 0
Z9 0
PU AMER SOC TROP MED & HYGIENE
PI MCLEAN
PA 8000 WESTPARK DR, STE 130, MCLEAN, VA 22101 USA
SN 0002-9637
J9 AM J TROP MED HYG
JI Am. J. Trop. Med. Hyg.
PD APR
PY 2013
VL 88
IS 4
BP 698
EP 700
DI 10.4269/ajtmh.11-0508
PG 3
WC Public, Environmental & Occupational Health; Tropical Medicine
SC Public, Environmental & Occupational Health; Tropical Medicine
GA 118KP
UT WOS:000317024700015
ER

PT J
AU Raby, E
   Dyer, JR
AF Raby, Edward
   Dyer, John R.
TI Short Report: Endemic (Murine) Typhus in Returned Travelers from Asia, a
   Case Series: Clues to Early Diagnosis and Comparison with Dengue
SO AMERICAN JOURNAL OF TROPICAL MEDICINE AND HYGIENE
LA English
DT Article
ID INDONESIA; DISEASE; FEVER
C1 Fremantle Hosp & Hlth Serv, Infect Dis Serv, Fremantle, WA, Australia.
   [Raby, Edward] Royal Perth Hosp, Dept Microbiol, Perth, WA, Australia.
   [Dyer, John R.] Fremantle Hosp, Dept Infect Dis, Fremantle, WA, Australia.
RP Raby, E (reprint author), Wellington St Campus,GPO Box X2213, Perth, WA 6001, Australia.
EM edward.raby@health.wa.gov.au; john.dyer@health.wa.gov.au
NR 13
TC 1
Z9 1
PU AMER SOC TROP MED & HYGIENE
PI MCLEAN
PA 8000 WESTPARK DR, STE 130, MCLEAN, VA 22101 USA
SN 0002-9637
J9 AM J TROP MED HYG
JI Am. J. Trop. Med. Hyg.
PD APR
PY 2013
VL 88
IS 4
BP 701
EP 703
DI 10.4269/ajtmh.12-0590
PG 3
WC Public, Environmental & Occupational Health; Tropical Medicine
SC Public, Environmental & Occupational Health; Tropical Medicine
GA 118KP
UT WOS:000317024700016
ER

PT J
AU Premaratna, R
   Ariyaratna, N
   Botheju, WIK
   Bandara, NKBKRGW
   de Silvaa, HJ
AF Premaratna, R.
   Ariyaratna, N.
   Botheju, W. I. K.
   Bandara, N. K. B. K. R. G. W.
   de Silvaa, H. J.
TI Scrub typhus pneumonitis
SO INTERNATIONAL JOURNAL OF INFECTIOUS DISEASES
LA English
DT Letter
C1 [Premaratna, R.; Botheju, W. I. K.; de Silvaa, H. J.] Univ Kelaniya, Dept Med, Fac Med, Ragama, Sri Lanka.
   [Ariyaratna, N.] Mil Hosp, Colombo, Sri Lanka.
   [Bandara, N. K. B. K. R. G. W.] Univ Kelaniya, Dept Microbiol, Fac Med, Ragama, Sri Lanka.
RP Premaratna, R (reprint author), Univ Kelaniya, Dept Med, Fac Med, POB 6,Thalagolla Rd, Ragama, Sri Lanka.
EM ranjanp64@gmail.com
NR 3
TC 0
Z9 0
PU ELSEVIER SCI LTD
PI OXFORD
PA THE BOULEVARD, LANGFORD LANE, KIDLINGTON, OXFORD OX5 1GB, OXON, ENGLAND
SN 1201-9712
J9 INT J INFECT DIS
JI Int. J. Infect. Dis.
PD APR
PY 2013
VL 17
IS 4
BP E284
EP E284
DI 10.1016/j.ijid.2012.11.014
PG 1
WC Infectious Diseases
SC Infectious Diseases
GA 115CZ
UT WOS:000316791500014
ER

PT J
AU Lee, JH
   Lee, JH
   Chung, KM
   Kim, ES
   Kwak, YG
   Moon, C
   Lee, CS
AF Lee, Jae-Hoon
   Lee, Ju-Hyung
   Chung, Kyung Min
   Kim, Eu Suk
   Kwak, Yee Gyung
   Moon, Chisook
   Lee, Chang-Seop
TI Dynamics of Clinical Symptoms in Patients with Scrub Typhus
SO JAPANESE JOURNAL OF INFECTIOUS DISEASES
LA English
DT Article
ID ORIENTIA-TSUTSUGAMUSHI; KOREA; INFECTION; DISEASE; TRIAL; GENES
AB The clinical manifestations and complications of scrub typhus are variable. Few studies have examined the timeline of clinical symptoms after the appropriate antimicrobial agents have been administered. The most prevalent clinical manifestations are fever and cough, followed by headache, myalgia, eschar, skin rash, and nausea. Systemic symptoms are most severe during the early stages of illness (i.e., the first 5 days), but resolve slowly within 2 weeks. The associated skin rash is most severe during the first 8 days of infection, but it resolves slowly within 21 days.
C1 [Lee, Jae-Hoon] Wonkwang Univ Coll Med, Dept Internal Med, Iksan, South Korea.
   [Lee, Ju-Hyung] Chonbuk Natl Univ Med Sch, Dept Prevent Med, Jeonju, South Korea.
   [Chung, Kyung Min] Chonbuk Natl Univ Med Sch, Dept Microbiol & Immunol, Jeonju, South Korea.
   [Kim, Eu Suk] Seoul Natl Univ Bundang Hosp, Dept Internal Med, Songnam, South Korea.
   [Kwak, Yee Gyung; Moon, Chisook] Inje Univ, Coll Med, Dept Internal Med, Pusan, South Korea.
   [Lee, Chang-Seop] Chonbuk Natl Univ Med Sch, Dept Internal Med, Jeonju, Jeonbuk, South Korea.
   [Lee, Chang-Seop] Res Inst Clin Med, Jeonju, South Korea.
RP Lee, CS (reprint author), Chonbuk Natl Univ Med Sch, Dept Internal Med, San 2-20, Jeonju, Jeonbuk, South Korea.
EM lcsmd@jbnu.ac.kr
NR 21
TC 1
Z9 1
PU NATL INST INFECTIOUS DISEASES
PI TOKYO
PA JPN J INFECT DIS ED OFF NATL INST INFECTIOUS DISEASES TOYAMA 1-23-1,
   SHINJUKU-KU, TOKYO, 162-8640, JAPAN
SN 1344-6304
EI 1884-2836
J9 JPN J INFECT DIS
JI Jpn. J. Infect. Dis.
PD MAR
PY 2013
VL 66
IS 2
BP 155
EP 157
PG 3
WC Infectious Diseases
SC Infectious Diseases
GA 234XA
UT WOS:000325676400014
ER

PT J
AU Krishnamurthy, S
   Mondal, N
   Narayanan, P
   Biswal, N
   Srinivasan, S
   Soundravally, R
AF Krishnamurthy, Sriram
   Mondal, Nivedita
   Narayanan, Parameswaran
   Biswal, Niranjan
   Srinivasan, Sadagopan
   Soundravally, Rajendiran
TI Incidence and Etiology of Acute Kidney Injury in Southern India
SO INDIAN JOURNAL OF PEDIATRICS
LA English
DT Article
DE Acute kidney injury; Hospitalized children; Incidence;
   Clinico-etiological profile
ID ACUTE-RENAL-FAILURE; CRITICALLY-ILL CHILDREN; SERUM CREATININE; RIFLE
   CRITERIA; RETROSPECTIVE COHORT; CARE CENTER; FOLLOW-UP; EXPERIENCE;
   OUTCOMES; NETWORK
AB To determine the incidence, etiology, short term outcome and predictors of mortality in hospitalized children aged 1 mo to 13 y with Acute Kidney Injury (AKI).
   This prospective observational study was conducted in the pediatric wards and the pediatric intensive care unit (PICU) of a tertiary hospital in southern India, to study the clinico-etiological profile of AKI (defined according to the Acute Kidney Injury Network criteria). From June 2010 through March 2011, 2376 children were included in the study.
   The incidence of AKI was 5.2 % in the pediatric wards and 25.1 % in the PICU. AKI occurred in association with infections (55.4 %), acute glomerulonephritis (16.9 %), cardiac disease (4.8 %), envenomations (4.2 %) and hemolytic uremic syndrome (3.6 %). Pneumonia constituted 26.1 % of the infections. Tropical febrile illnesses (dengue, scrub typhus, enteric fever, cholera, tuberculosis, malaria and leptospirosis) constituted 15.6 % of children with AKI. Dialysis was required in 14.5 % of patients; mortality was 17.5 %. A significant proportion of children (17.5 % of survivors) had partial renal recovery at discharge. On multivariate logistic regression, dysnatremia and meningoencephalitis were independent predictors of mortality in AKI.
   The incidence of AKI is high in the patient population, including the non-critically ill children. AKI continues to be associated with adverse outcomes. Presence of dysnatremia and meningoencephalitis are poor predictors of outcome in AKI.
C1 [Krishnamurthy, Sriram; Mondal, Nivedita; Narayanan, Parameswaran; Biswal, Niranjan; Srinivasan, Sadagopan] Jawaharlal Inst Postgrad Med Educ & Res JIPMER, Dept Pediat, Pondicherry 605006, India.
   [Soundravally, Rajendiran] Jawaharlal Inst Postgrad Med Educ & Res JIPMER, Dept Biochem, Pondicherry 605006, India.
RP Krishnamurthy, S (reprint author), Jawaharlal Inst Postgrad Med Educ & Res JIPMER, Dept Pediat, Pondicherry 605006, India.
EM drsriramk@yahoo.com
NR 30
TC 6
Z9 6
PU ALL INDIA INST MEDICAL SCIENCES
PI NEW DELHI
PA ANSARI NAGAR, NEW DELHI 110 029, INDIA
SN 0019-5456
J9 INDIAN J PEDIATR
JI Indian J. Pediatr.
PD MAR
PY 2013
VL 80
IS 3
BP 183
EP 189
DI 10.1007/s12098-012-0791-z
PG 7
WC Pediatrics
SC Pediatrics
GA 109AM
UT WOS:000316337500001
ER

PT J
AU Hung, Y
   Lin, TY
AF Hung, Yuan
   Lin, Te-Yu
TI Young Man With Fever and Cough
SO ANNALS OF EMERGENCY MEDICINE
LA English
DT Editorial Material
ID SCRUB TYPHUS
C1 [Hung, Yuan; Lin, Te-Yu] Natl Def Med Ctr, Triserv Gen Hosp, Dept Internal Med, Div Infect Dis & Trop Med, Taipei, Taiwan.
RP Hung, Y (reprint author), Natl Def Med Ctr, Triserv Gen Hosp, Dept Internal Med, Div Infect Dis & Trop Med, Taipei, Taiwan.
NR 3
TC 0
Z9 0
PU MOSBY-ELSEVIER
PI NEW YORK
PA 360 PARK AVENUE SOUTH, NEW YORK, NY 10010-1710 USA
SN 0196-0644
J9 ANN EMERG MED
JI Ann. Emerg. Med.
PD MAR
PY 2013
VL 61
IS 3
BP 370
EP +
DI 10.1016/j.annemergmed.2012.07.111
PG 2
WC Emergency Medicine
SC Emergency Medicine
GA 106TL
UT WOS:000316167500027
ER

PT J
AU Wang, YC
   Chen, PC
   Lee, KF
   Wu, YC
   Chiu, CH
AF Wang, Ying-Chuan
   Chen, Po-Chuan
   Lee, Kwai-Fong
   Wu, Yu-Cheng
   Chiu, Chun-Hsiang
TI Scrub Typhus Cases in a Teaching Hospital in Penghu, Taiwan, 2006-2010
SO VECTOR-BORNE AND ZOONOTIC DISEASES
LA English
DT Article
DE Scrub typhus; Orientia tsutsugamushi; Rodents; Penghu; Chigger;
   Pescadores Islands
ID PESCADORES ISLANDS; EASTERN TAIWAN; CLINICAL-MANIFESTATIONS; CHINESE
   MILITARY; RICKETTSIOSIS; COMPLICATIONS; EPIDEMIOLOGY; THAILAND
AB Scrub typhus is a mite-borne infectious disease caused by Orientia tsutsugamushi (previously called Rickettsia tsutsugamushi). The severity of this disease varies from only mild symptoms to death, and its manifestations are nonspecific. Therefore, clinicians may not correctly diagnose scrub typhus early enough for successful treatment. Reports of infections in travelers returning from Asia to their home countries are increasingly common. Thus, it is important that even clinicians in nonepidemic regions be alert for this disease. Here we describe the epidemiological aspects and clinical manifestations of scrub typhus encountered at a teaching hospital in Penghu, Taiwan, over the past 5 years. A total of 126 patients were confirmed to be positive for scrub typhus at the hospital from 2006 to 2010. All cases were confirmed by the Centers for Disease Control and Prevention or its contract laboratory through pathogen isolation and an indirect immunofluorescence assay. Medical records of these patients were reviewed, and demographic and clinical characteristics, laboratory data, seasonal data, geographic distribution, complications, and outcome were analyzed. The incidence of scrub typhus peaked in individuals aged 0-10 and 51-60 years, with the highest incidence among those <= 10 years of age. No significant difference was noted between sexes. Fever was the most common symptom (93.6%), followed by chills (23.8%), cough (18.3%), and headache (14.3%). Eschars were observed in 78 (61.9%) patients, with the axilla being the most frequent site (n = 17; 21.8%). Most patients were retirees (n = 63; 50%), followed by students (n = 16; 12.7%). Patients were more likely to live in rural areas than urban areas. Scrub typhus was epidemic in the spring (April to June) and fall (October to December) in a bimodal distribution similar to that observed in Japan. Leukocytosis was not common, but most patients had abnormal C-reactive protein levels, thrombocytopenia, and elevated liver function test results. Residents of Penghu, particularly Makung City and Husi Township, as well as travelers to the region during the spring and fall seasons should be educated about the signs and symptoms of scrub typhus. All physicians who come into contact with individuals residing in or traveling to or from epidemic regions should remain alert about the manifestations of this disease.
C1 [Wang, Ying-Chuan] Natl Def Med Ctr, Triserv Gen Hosp, Dept Family Med, Taipei, Taiwan.
   [Chen, Po-Chuan] Natl Def Med Ctr, Triserv Gen Hosp, Dept Emergency Med, Taipei, Taiwan.
   [Lee, Kwai-Fong] Natl Def Med Ctr, Triserv Gen Hosp, Biobank Management Ctr, Taipei, Taiwan.
   [Wu, Yu-Cheng] Natl Def Med Ctr, Triserv Gen Hosp, Dept Radiol, Taipei, Taiwan.
   [Chiu, Chun-Hsiang] Natl Def Med Ctr, Triserv Gen Hosp, Dept Internal Med, Div Infect Dis & Trop Med, Taipei, Taiwan.
RP Chiu, CH (reprint author), Dept Internal Med, Div Infect Dis & Trop Med, 325,Sec 2 Cheng Kung Rd, Taipei 114, Taiwan.
EM popoga96@gmail.com
NR 29
TC 2
Z9 2
PU MARY ANN LIEBERT INC
PI NEW ROCHELLE
PA 140 HUGUENOT STREET, 3RD FL, NEW ROCHELLE, NY 10801 USA
SN 1530-3667
J9 VECTOR-BORNE ZOONOT
JI Vector-Borne Zoonotic Dis.
PD MAR
PY 2013
VL 13
IS 3
BP 154
EP 159
DI 10.1089/vbz.2012.1059
PG 6
WC Public, Environmental & Occupational Health; Infectious Diseases
SC Public, Environmental & Occupational Health; Infectious Diseases
GA 107AH
UT WOS:000316186500003
ER

PT J
AU Debboun, M
   Strickman, D
AF Debboun, M.
   Strickman, D.
TI Insect repellents and associated personal protection for a reduction in
   human disease
SO MEDICAL AND VETERINARY ENTOMOLOGY
LA English
DT Review
DE Individual prevention; insecticide-treated bednet; integrated pest
   management; malaria; mosquito; mosquito coil; public health; repellent;
   vector-borne disease
ID DEET MOSQUITO REPELLENT; MALARIA CONTROL; AEDES-AEGYPTI; TREATED NETS;
   BED NETS; PREVENTION; VECTORS; EFFICACY; TRIAL; LEISHMANIASIS
AB Personal protection measures against biting arthropods include topical insect repellents, area repellents, insecticide-treated bednets and treated clothing. The literature on the effectiveness of personal protection products against arthropods is mainly limited to studies of prevention of bites, rather than prevention of disease. Tungiasis was successfully controlled by application of topical repellents and scrub typhus was reduced through the use of treated clothing. Successful reduction of leishmaniasis was achieved through the use of topical repellents, treated bednets and treated clothing in individual studies. Malaria has been reduced by the use of insecticide-treated bednets (ITN), certain campaigns involving topical repellents, and the combination of treated bednets and topical repellents. Although area repellents such as mosquito coils are used extensively, their ability to protect humans from vector-transmitted pathogens has not been proven. Taken together, the literature indicates that personal protection measures must be used correctly to be effective. A study that showed successful control of malaria by combining treated bednets and topical repellents suggests that combinations of personal protection measures are likely to be more effective than single methods. Implementation of successful programmes based on personal protection will require a level of cooperation commonly associated with other basic societal functions, such as education and food safety.
C1 [Debboun, M.] USA, Dept Prevent Hlth Serv, Acad Hlth Sci, Med Dept Ctr, Ft Sam Houston, TX USA.
   [Strickman, D.] ARS, Off Natl Programs, USDA, Beltsville, MD USA.
RP Strickman, D (reprint author), ARS, USDA, Natl Program Staff, Room 4-2112,5601 Sunnyside Ave, Beltsville, MD 20705 USA.
EM daniel.strickman@ars.usda.gov
NR 61
TC 5
Z9 5
PU WILEY-BLACKWELL
PI HOBOKEN
PA 111 RIVER ST, HOBOKEN 07030-5774, NJ USA
SN 0269-283X
J9 MED VET ENTOMOL
JI Med. Vet. Entomol.
PD MAR
PY 2013
VL 27
IS 1
BP 1
EP 9
DI 10.1111/j.1365-2915.2012.01020.x
PG 9
WC Entomology; Veterinary Sciences
SC Entomology; Veterinary Sciences
GA 091EU
UT WOS:000315033000001
ER

PT J
AU Dill, T
   Dobler, G
   Saathoff, E
   Clowes, P
   Kroidl, I
   Ntinginya, E
   Machibya, H
   Maboko, L
   Loscher, T
   Hoelscher, M
   Heinrich, N
AF Dill, Tatjana
   Dobler, Gerhard
   Saathoff, Elmar
   Clowes, Petra
   Kroidl, Inge
   Ntinginya, Elias
   Machibya, Harun
   Maboko, Leonard
   Loescher, Thomas
   Hoelscher, Michael
   Heinrich, Norbert
TI High Seroprevalence for Typhus Group Rickettsiae, Southwestern Tanzania
SO EMERGING INFECTIOUS DISEASES
LA English
DT Article
ID SPOTTED-FEVER GROUP; MURINE TYPHUS; INFECTION; DISEASE; REGION; UGANDA
AB Rickettsioses caused by typhus group rickettsiae have been reported in various African regions. We conducted a cross-sectional survey of 1,227 participants from 9 different sites in the Mbeya region, Tanzania; overall seroprevalence of typhus group rickettsiae was 9.3%. Risk factors identified in multivariable analysis included low vegetation density and highway proximity.
C1 [Dill, Tatjana; Saathoff, Elmar; Clowes, Petra; Kroidl, Inge; Loescher, Thomas; Hoelscher, Michael; Heinrich, Norbert] Univ Munich, Med Ctr, Munich, Germany.
   [Dobler, Gerhard; Saathoff, Elmar; Hoelscher, Michael; Heinrich, Norbert] Univ Munich, DZIF German Ctr Infect Res, Munich, Germany.
   [Dobler, Gerhard] Bundeswehr Inst Microbiol, Munich, Germany.
   [Clowes, Petra; Kroidl, Inge; Ntinginya, Elias; Maboko, Leonard; Hoelscher, Michael] NIMR Mbeya Med Res Ctr, Mbeya, Tanzania.
   [Machibya, Harun] Reg Med Off, Mbeya, Tanzania.
RP Heinrich, N (reprint author), Univ Munich LMU, Med Ctr, Leopoldstr 5, D-80802 Munich, Germany.
EM heinrich@lrz.uni-muenchen.de
RI Heinrich, Norbert/B-3750-2014; Hoelscher, Michael/D-3436-2012
FU European Union [SANTE/2004/078-545/130, SANTE/2006/129-931]; German
   Federal Ministry of Education and Research (BMBF) [01KA0903]
FX The EMINI study was funded by 2 grants from the European Union
   (SANTE/2004/078-545/130 and SANTE/2006/129-931). This serology substudy
   was supported by the German Federal Ministry of Education and Research
   (BMBF), grant no. 01KA0903. The funders had no role in study design,
   data collection and analysis, decision to publish, or preparation of the
   manuscript.
NR 11
TC 0
Z9 0
PU CENTERS  DISEASE CONTROL
PI ATLANTA
PA 1600 CLIFTON RD, ATLANTA, GA 30333 USA
SN 1080-6040
EI 1080-6059
J9 EMERG INFECT DIS
JI Emerg. Infect. Dis
PD FEB
PY 2013
VL 19
IS 2
BP 317
EP 320
DI 10.3201/eid1902.120601
PG 4
WC Immunology; Infectious Diseases
SC Immunology; Infectious Diseases
GA 268LT
UT WOS:000328172900026
ER

PT J
AU Ko, Y
   Choi, JH
   Ha, NY
   Kim, IS
   Cho, NH
   Choi, MS
AF Ko, Youngho
   Choi, Ji-Hye
   Ha, Na-Young
   Kim, Ik-Sang
   Cho, Nam-Hyuk
   Choi, Myung-Sik
TI Active Escape of Orientia tsutsugamushi from Cellular Autophagy
SO INFECTION AND IMMUNITY
LA English
DT Article
ID SCRUB TYPHUS; ENDOTHELIAL-CELLS; DENDRITIC CELLS; CHEMOKINE GENES;
   IMMUNITY; REPLICATION; RECOGNITION; MACROPHAGES; RICKETTSIAE; EXPRESSION
AB Orientia tsutsugamushi, the causative agent of scrub typhus, is an obligate intracellular pathogen. After entry into host cells, the bacterium rapidly escapes from the endosomal pathway and replicates in the cytosol of eukaryotic host cells. Here we show that O. tsutsugamushi infection efficiently promotes cellular autophagy, a cell-autonomous defense mechanism of innate immunity. However, most of the internalized bacteria barely colocalized with the induced autophagosomes, even when stimulated with rapamycin, a chemical inducer of autophagy. Treatment of infected cells with tetracycline suppressed bacterial evasion from autophagy and facilitated O. tsutsugamushi targeting to autophagosomes, suggesting that the intracellular pathogen may be equipped with a bacterial factor or factors that block autophagic recognition. Finally, we also found that chemical modulators of cellular autophagy or genetic knockout of the atg3 gene does not significantly affect the intracellular growth of O. tsutsugamushi in vitro. These results suggest that O. tsutsugamushi has evolved to block autophagic microbicidal defense by evading autophagic recognition even though it activates the autophagy pathway during the early phase of infection.
C1 [Ko, Youngho; Choi, Ji-Hye; Ha, Na-Young; Kim, Ik-Sang; Cho, Nam-Hyuk; Choi, Myung-Sik] Seoul Natl Univ, Coll Med, Dept Microbiol & Immunol, Seoul, South Korea.
   [Cho, Nam-Hyuk] Seoul Natl Univ, Med Res Ctr, Inst Endem Dis, Seoul, South Korea.
   [Cho, Nam-Hyuk] Bundang Hosp, Seoul, South Korea.
RP Choi, MS (reprint author), Seoul Natl Univ, Coll Med, Dept Microbiol & Immunol, Seoul, South Korea.
EM myung@snu.ac.kr
FU National Research Foundation (NRF); South Korean government (MEST)
   [2010-0020917]; SNUBH Research Fund [03-2012-008]
FX This study was supported by the National Research Foundation (NRF)
   funded by the South Korean government (MEST) (2010-0020917) and by a
   grant (03-2012-008) from the SNUBH Research Fund.
NR 46
TC 0
Z9 0
PU AMER SOC MICROBIOLOGY
PI WASHINGTON
PA 1752 N ST NW, WASHINGTON, DC 20036-2904 USA
SN 0019-9567
J9 INFECT IMMUN
JI Infect. Immun.
PD FEB
PY 2013
VL 81
IS 2
BP 552
EP 559
DI 10.1128/IAI.00861-12
PG 8
WC Immunology; Infectious Diseases
SC Immunology; Infectious Diseases
GA 108RD
UT WOS:000316312800018
ER

PT J
AU Kwon, HJ
   Yoo, IH
   Lee, JW
   Chung, NG
   Cho, B
   Kim, HK
   Kang, JH
AF Kwon, Hyo Jin
   Yoo, In Hyuk
   Lee, Jae-Wook
   Chung, Nak Gyun
   Cho, Bin
   Kim, Hack-Ki
   Kang, Jin Han
TI Life-threatening Scrub Typhus with Hemophagocytosis and Acute
   Respiratory Distress Syndrome in an Infant
SO JOURNAL OF TROPICAL PEDIATRICS
LA English
DT Article
DE scrub typhus; Orientia tsutsugamushi; hemophagocytic syndrome; infant
ID TSUTSUGAMUSHI DISEASE; LYMPHOHISTIOCYTOSIS
AB Scrub typhus is a rickettsial disease, caused by Orientia tsutsugamushi, which is transmitted via the bite of a chigger. This disease is one of the most important infectious diseases in the Asia-Pacific area; however, a severe infant case has not yet been reported. Here, we present the case of an 8-month-old boy with scrub typhus accompanied by hemophagocytic lymphohistiocytosis (HLH). His rapid course was complicated by acute respiratory distress syndrome (ARDS), status epilepticus and disseminated intravascular coagulation (DIC). He recovered after clarithromycin therapy and intensive supportive care. Although being extremely rare, scrub typhus can be life-threatening in an infant; therefore, physicians in endemic countries should be aware of the necessity for early recognition and prompt treatment of suspected cases.
C1 [Kwon, Hyo Jin] Korea Univ, Dept Pediat, Coll Med, Seoul 152703, South Korea.
   [Yoo, In Hyuk; Lee, Jae-Wook; Chung, Nak Gyun; Cho, Bin; Kim, Hack-Ki; Kang, Jin Han] Catholic Univ Korea, Dept Pediat, Coll Med, Seoul 137701, South Korea.
RP Kang, JH (reprint author), Catholic Univ Korea, Dept Pediat, Seoul St Marys Hosp, 222 Banpo Daero, Seoul 137701, South Korea.
EM kjhan@catholic.ac.kr
NR 12
TC 4
Z9 4
PU OXFORD UNIV PRESS
PI OXFORD
PA GREAT CLARENDON ST, OXFORD OX2 6DP, ENGLAND
SN 0142-6338
J9 J TROP PEDIATRICS
JI J. Trop. Pediatr.
PD FEB
PY 2013
VL 59
IS 1
BP 67
EP 69
DI 10.1093/tropej/fms030
PG 3
WC Pediatrics; Tropical Medicine
SC Pediatrics; Tropical Medicine
GA 086VH
UT WOS:000314715800013
ER

PT J
AU Tantibhedhyangkul, W
   Ben Amara, A
   Textoris, J
   Gorvel, L
   Ghigo, E
   Capo, C
   Mege, JL
AF Tantibhedhyangkul, Wiwit
   Ben Amara, Amira
   Textoris, Julien
   Gorvel, Laurent
   Ghigo, Eric
   Capo, Christian
   Mege, Jean-Louis
TI Orientia tsutsugamushi, the causative agent of scrub typhus, induces an
   inflammatory program in human macrophages
SO MICROBIAL PATHOGENESIS
LA English
DT Article
DE Orientia tsutsugamushi; Macrophages; Type I interferon; Inflammatory
   cytokines; Chemokines; Apoptosis
ID RICKETTSIA-TSUTSUGAMUSHI; INTERFERON-GAMMA; GENE-EXPRESSION; INFECTION;
   ACTIVATION; CELLS; LYMPHOCYTES; RESISTANCE; RESPONSES; POLARIZATION
AB Scrub typhus is a life-threatening disease caused by Orientia tsutsugamushi, a bacterium that primarily infects endothelial cells both in vitro and in vivo. Evidence suggests that the interaction of O. tsutsugamushi with myeloid cells may play a pivotal role in O. tsutsugamushi infection. We demonstrated that O. tsutsugamushi replicated within human monocyte-derived macrophages. Bacteria stimulated the expression of a large number of genes, including type I interferon genes, interferon-stimulated genes, inflammation-associated genes and apoptosis-related genes, and the release of inflammatory cytokines such as Tumor Necrosis Factor and interleukin-1 beta. In addition, O. tsutsugamushi induced an M1-type genetic program in macrophages. O. tsutsugamushi viability was required for the type I interferon response and, to a lesser degree, for the inflammatory response. As interferon-gamma is known to elicit M1 polarization, we assessed the effect of interferon-gamma on the fate of O. tsutsugamushi in macrophages. Exogenous interferon-gamma partially inhibited O. tsutsugamushi replication within macrophages. Our results suggest that the inflammatory response induced by O. tsutsugamushi may account for the local and systemic inflammation observed in scrub typhus. (c) 2012 Elsevier Ltd. All rights reserved.
C1 [Tantibhedhyangkul, Wiwit; Ben Amara, Amira; Textoris, Julien; Gorvel, Laurent; Ghigo, Eric; Capo, Christian; Mege, Jean-Louis] Aix Marseille Univ, URMITE, UMR CNRS 7278, IRD 198,Inserm 1095, F-13005 Marseille, France.
RP Mege, JL (reprint author), URMITE, 27 Bld Jean Moulin, F-13385 Marseille 5, France.
EM wiwit167@yahoo.co.th; bnounouaa@yahoo.fr; julien.textoris@ap-hm.fr;
   eric.ghigo@univ-amu.fr; christian.capo@univ-amu.fr;
   jean-louis.mege@univ-amu.fr
NR 39
TC 2
Z9 2
PU ACADEMIC PRESS LTD- ELSEVIER SCIENCE LTD
PI LONDON
PA 24-28 OVAL RD, LONDON NW1 7DX, ENGLAND
SN 0882-4010
J9 MICROB PATHOGENESIS
JI Microb. Pathog.
PD FEB
PY 2013
VL 55
BP 55
EP 63
DI 10.1016/j.micpath.2012.10.011
PG 9
WC Immunology; Microbiology
SC Immunology; Microbiology
GA 083ED
UT WOS:000314444600010
ER

PT J
AU Jensenius, M
   Han, PV
   Schlagenhauf, P
   Schwartz, E
   Parola, P
   Castelli, F
   von Sonnenburg, F
   Loutan, L
   Leder, K
   Freedman, DO
AF Jensenius, Mogens
   Han, Pauline V.
   Schlagenhauf, Patricia
   Schwartz, Eli
   Parola, Philippe
   Castelli, Francesco
   von Sonnenburg, Frank
   Loutan, Louis
   Leder, Karin
   Freedman, David O.
CA GeoSentinel Surveillance Network
TI Acute and Potentially Life-Threatening Tropical Diseases in Western
   Travelers-A GeoSentinel Multicenter Study, 1996-2011
SO AMERICAN JOURNAL OF TROPICAL MEDICINE AND HYGIENE
LA English
DT Article
ID SURVEILLANCE NETWORK; RETURNED TRAVELERS; IMPORTED MALARIA;
   UNITED-KINGDOM; ENTERIC FEVER; EPIDEMIOLOGY; COUNTRIES; FRANCE
AB We performed a descriptive analysis of acute and potentially life-threatening tropical diseases among 82,825 ill western travelers reported to GeoSentinel from June of 1996 to August of 2011. We identified 3,655 patients (4.4%) with a total of 3,666 diagnoses representing 13 diseases, including falciparum malaria (76.9%), enteric fever (18.1%), and leptospirosis (2.4%). Ninety-one percent of the patients had fever; the median time from travel to presentation was 16 days. Thirteen (0.4%) patients died: 10 with falciparum malaria, 2 with melioidosis, and 1 with severe dengue. Falciparum malaria was mainly acquired in West Africa, and enteric fever was largely contracted on the Indian subcontinent; leptospirosis, scrub typhus, and murine typhus were principally acquired in Southeast Asia. Western physicians seeing febrile and recently returned travelers from the tropics need to consider a wide profile of potentially life-threatening tropical illnesses, with a specific focus on the most likely diseases described in our large case series.
C1 [Jensenius, Mogens] Oslo Univ Hosp, Dept Infect Dis, NO-0424 Oslo, Norway.
   [Jensenius, Mogens] Univ Oslo, Oslo, Norway.
   [Han, Pauline V.] Ctr Dis Control & Prevent, Atlanta, GA USA.
   [Schlagenhauf, Patricia] Univ Zurich, Ctr Travel Med, World Hlth Org Collaborating Ctr Travellers Hlth, Zurich, Switzerland.
   [Schwartz, Eli] Chaim Sheba Med Ctr, IL-52621 Tel Hashomer, Israel.
   [Schwartz, Eli] Tel Aviv Univ, Sackler Fac Med, IL-69978 Tel Aviv, Israel.
   [Parola, Philippe] Hop Nord Marseille, Marseille, France.
   Univ Brescia, Univ Div Infect & Trop Dis, Brescia, Italy.
   [Castelli, Francesco] Brescia Spedali Civili Gen Hosp, Brescia, Italy.
   [von Sonnenburg, Frank] Univ Munich, Munich, Germany.
   [Loutan, Louis] Univ Geneva, Univ Hosp Geneva, Geneva, Switzerland.
   [Leder, Karin] Royal Melbourne Hosp, Parkville, Vic 3050, Australia.
   [Leder, Karin] Monash Univ, Melbourne, Vic 3004, Australia.
   [Freedman, David O.] Univ Alabama Birmingham, Birmingham, AL USA.
RP Jensenius, M (reprint author), Oslo Univ Hosp, Dept Infect Dis, PB 4956 Nydalen, NO-0424 Oslo, Norway.
EM mogens.jensenius@ioks.uio.no
NR 27
TC 13
Z9 13
PU AMER SOC TROP MED & HYGIENE
PI MCLEAN
PA 8000 WESTPARK DR, STE 130, MCLEAN, VA 22101 USA
SN 0002-9637
J9 AM J TROP MED HYG
JI Am. J. Trop. Med. Hyg.
PD FEB
PY 2013
VL 88
IS 2
BP 397
EP 404
DI 10.4269/ajtmh.12-0551
PG 8
WC Public, Environmental & Occupational Health; Tropical Medicine
SC Public, Environmental & Occupational Health; Tropical Medicine
GA 082ZG
UT WOS:000314431900032
ER

PT J
AU Sunyakumthorn, P
   Paris, DH
   Chan, TC
   Jones, M
   Luce-Fedrow, A
   Chattopadhyay, S
   Jiang, J
   Anantatat, T
   Turner, GDH
   Day, NPJ
   Richards, AL
AF Sunyakumthorn, Piyanate
   Paris, Daniel H.
   Chan, Teik-Chye
   Jones, Margaret
   Luce-Fedrow, Alison
   Chattopadhyay, Suchismita
   Jiang, Ju
   Anantatat, Tippawan
   Turner, Gareth D. H.
   Day, Nicholas P. J.
   Richards, Allen L.
TI An Intradermal Inoculation Model of Scrub Typhus in Swiss CD-1 Mice
   Demonstrates More Rapid Dissemination of Virulent Strains of Orientia
   tsutsugamushi
SO PLOS ONE
LA English
DT Article
ID HOST DEFENSES; RICKETTSIAL INFECTIONS; CYNOMOLGUS MONKEYS; VACCINE
   CANDIDATE; IMMUNE-RESPONSES; DENDRITIC CELLS; MACROPHAGES; RESISTANCE;
   JAPAN; EPIDEMIOLOGY
AB Scrub typhus is an important endemic disease of the Asia-Pacific region caused by Orientia tsutsugamushi. To develop an effective vaccine to prevent scrub typhus infection, a better understanding of the initial host-pathogen interaction is needed. The objective of this study was to investigate early bacterial dissemination in a CD-1 Swiss outbred mouse model after intradermal injection of O. tsutsugamushi. Three human pathogenic strains of O. tsutsugamushi (Karp, Gilliam, and Woods) were chosen to investigate the early infection characteristics associated with bacterial virulence. Tissue biopsies of the intradermal injection site and draining lymph nodes were examined using histology and immunohistochemistry to characterize bacterial dissemination, and correlated with quantitative real-time PCR for O. tsutsugamushi in blood and tissue from major organs. Soluble adhesion molecules were measured to examine cellular activation in response to infection. No eschar formation was seen at the inoculation site and no clinical disease developed within the 7 day period of observation. However, O. tsutsugamushi was localized at the injection site and in the draining lymph nodes by day 7 post inoculation. Evidence of leukocyte and endothelial activation was present by day 7 with significantly raised levels of sL-selectin, sICAM-1 and sVCAM-1. Infection with the Karp strain was associated with earlier and higher bacterial loads and more extensive dissemination in various tissues than the less pathogenic Gilliam and Woods strains. The bacterial loads of O. tsutsugamushi were highest in the lungs and spleens of mice inoculated with Karp and Gilliam, but not Woods strains. Strains of higher virulence resulted in more rapid systemic infection and dissemination in this model. The CD-1 mouse intradermal inoculation model demonstrates features relevant to early scrub typhus infection in humans, including the development of regional lymphadenopathy, leukocyte activation and distant organ dissemination after low-dose intradermal injection with O. tsutsugamushi.
C1 [Sunyakumthorn, Piyanate; Chan, Teik-Chye; Luce-Fedrow, Alison; Chattopadhyay, Suchismita; Jiang, Ju; Richards, Allen L.] USN, Viral & Rickettsial Dis Dept, Med Res Ctr, Silver Spring, MD USA.
   [Sunyakumthorn, Piyanate; Paris, Daniel H.; Anantatat, Tippawan; Turner, Gareth D. H.; Day, Nicholas P. J.] Mahidol Univ, Mahidol Oxford Trop Med Res Unit, Bangkok 10700, Thailand.
   [Jones, Margaret; Turner, Gareth D. H.] Univ Oxford, Nuffield Dept Clin Lab Sci, Oxford, England.
   [Richards, Allen L.] Uniformed Serv Univ Hlth Sci, Bethesda, MD 20814 USA.
RP Richards, AL (reprint author), USN, Viral & Rickettsial Dis Dept, Med Res Ctr, Silver Spring, MD USA.
EM Allen.Richards@med.navy.mil
FU U.S. Military Infectious Diseases Research Program [A0310]; Wellcome
   Trust of Great Britain [089275/Z/09/Z]
FX This work was funded by the U.S. Military Infectious Diseases Research
   Program, work unit number A0310, and by the Wellcome Trust of Great
   Britain, grant 089275/Z/09/Z. The funders had no role in study design,
   data collection and analysis, decision to publish, or preparation of the
   manuscript.
NR 31
TC 1
Z9 1
PU PUBLIC LIBRARY SCIENCE
PI SAN FRANCISCO
PA 1160 BATTERY STREET, STE 100, SAN FRANCISCO, CA 94111 USA
SN 1932-6203
J9 PLOS ONE
JI PLoS One
PD JAN 16
PY 2013
VL 8
IS 1
AR e54570
DI 10.1371/journal.pone.0054570
PG 8
WC Multidisciplinary Sciences
SC Science & Technology - Other Topics
GA 072OV
UT WOS:000313682700128
ER

PT J
AU Mumcuoglu, KY
AF Mumcuoglu, Kosta Y.
TI The vectorial capacity of human lice: Pediculus humanus and Pthirus
   pubis
SO ANKARA UNIVERSITESI VETERINER FAKULTESI DERGISI
LA English
DT Review
DE Pediculus humanus capitis; Pediculus humanus humanus; Pthirus pubis;
   vector
ID HUMAN-BODY LICE; BARTONELLA-QUINTANA; HEAD LICE; EXPERIMENTAL-MODEL;
   HOMELESS PERSONS; LOUSE; INFECTION; ETHIOPIA; TYPHUS
AB The body louse (Pediculus humanus humanus) is the vector of Rickettsia prowazekii, the agent of epidemic typhus, Borrelia recurrentis, the agent of louse-borne relapsing fever and Bartonella quintana, and the agent of trench fever. Although Acinobacter baumannii and Serratia marcescens have been detected in body lice, their vectorial capacity for these pathogens is not yet clear. Under experimental conditions, it was shown that body lice become infested and later transmit pathogens such as Yersinia pestis, Rickettsia typhi, Rickettsia conorii and Rickettsia rickettsiae, however in these cases it is not known if this could happen under natural conditions. The vectorial ability of head lice remains quite controversial. Under experimental conditions head lice were infected with R. prowazekii and disseminate this pathogen in their feces, showing that these lice have the potential to be a vector pathogen under optimal epidemiologic conditions, e.g., during outbreaks of epidemic typhus. Head lice and their eggs collected from children and homeless people were tested positive for B. quintana. Pubic lice are not known to be vectors of any human pathogenic microorganisms under field conditions.
C1 Hebrew Univ Jerusalem, Hadassah Med Sch, Dept Microbiol & Mol Genet, Kuvin Ctr Study Infect & Trop Dis, IL-91120 Jerusalem, Israel.
RP Mumcuoglu, KY (reprint author), Hebrew Univ Jerusalem, Hadassah Med Sch, Dept Microbiol & Mol Genet, Kuvin Ctr Study Infect & Trop Dis, POB 12272, IL-91120 Jerusalem, Israel.
EM kostam@cc.huji.ac.il
NR 29
TC 0
Z9 0
PU ANKARA UNIV PRESS
PI ANKARA
PA INCITAS SOKAK NO. 10, BESEVLER, ANKARA, 06510, TURKEY
SN 1300-0861
J9 ANKARA UNIV VET FAK
JI Ank. Univ. Vet. Fak. Derg.
PY 2013
VL 60
IS 4
BP 269
EP 273
DI 10.1501/Vetfak_0000002591
PG 5
WC Veterinary Sciences
SC Veterinary Sciences
GA AF8SS
UT WOS:000334986500008
ER

PT J
AU Inci, A
   Yazar, S
   Tuncbilek, AS
   Canhilal, R
   Doganay, M
   Aydin, L
   Aktas, M
   Vatansever, Z
   Ozdarendeli, A
   Ozbel, Y
   Yildirim, A
   Duzlu, O
AF Inci, Abdullah
   Yazar, Suleyman
   Tuncbilek, Aydin S.
   Canhilal, Ramazan
   Doganay, Mehmet
   Aydin, Levent
   Aktas, Munir
   Vatansever, Zati
   Ozdarendeli, Aykut
   Ozbel, Yusuf
   Yildirim, Alparslan
   Duzlu, Onder
TI Vectors and Vector-Borne Diseases in Turkey
SO ANKARA UNIVERSITESI VETERINER FAKULTESI DERGISI
LA English
DT Review
DE Animal; human; plant; Turkey; vectors; vector-borne diseases
ID WEST-NILE-VIRUS; BARTONELLA-HENSELAE SEROPREVALENCE;
   BORRELIA-BURGDORFERI; DIROFILARIA-IMMITIS; HEPATOZOON-CANIS; CENTRAL
   ANATOLIA; EASTERN TURKEY; SANDFLY FEVER; BLOOD-DONORS; MOLECULAR
   CHARACTERIZATION
AB In Turkey, arthropod-borne diseases such as human babesiosis, dirofilariasis, leishmaniasis, malaria, lymphatic filariasis, onchocerciasis, anthrax, bartonellosis, louse-borne relapsing fever, lyme disease, plague, trench fever, tularemia, epidemic typhus, tick-borne typhus, Crimean-Congo hemorrhagic fever, phlebovirus infections, tick-borne encephalitis and west nile virus in humans; animal trypanosomiasis, avian haemosporidiasis, babesiosis, canine hepatozoonosis, canine lesihmaniosis, dipetalonemiasis, dirofilariosis, habronemiasis, onchocerciasis, parafilariasis, setariasis, theileriosis, thelaziasis, anaplasmosis, ehrlichiosis, feline infectious anemia, akabane, bluetongue, bovine ephemeral fever, equine infectious anemia, louping ill, west nile virus, colony collapse disorders (CCD) were reported in domestic animals and Wolbachia endobacteria infection was also reported in mosquitos so far. On the other hand, aphids (Aphididae), leafhoppers (Cicadellidae), white flies (Aleyrodidae), beetles (Coleoptera), trips (Thysanoptera), gal mites (Eriophyidae), and nematodes are also very important vectors of plant diseases in Turkey. Some of the most harmful plant viruses in the world such as tristeza, plum pox virus, and tomato ringspot viruses are also transmitted by arthropod vectors. In recent years, in spite of changes in ecological balance caused by abandoning agricultural land, use of natural areas to farm, release of rabbits, preventing water flooding, leaving the fields uncultivated, migration from urban to rural areas, hunting of wild animals, the dramatic drop in the number of farm animals, global warming and the strengthening of wild life was probably responsible for the increase of tick populations. The construction of ponds and dams, changes in riverbeds, drying out of swamps and marshes, dense ad-hoc and haphazard construction, changes in picnicking habits, wild irrigation in agriculture, and the use of unsuitable control measures by local authorities, resulted in an increase of flies. This led to an increase in infected vector populations and vector-borne diseases and a decrease in the potential for economic development. In conclusion, it is very important to initiate and develop integrated control programs targeting arthropod vectors, disease agents of human, animal and plants and natural reservoirs. These diseases have been caused high economic losses in Turkey, and therefore they should be further investigated.
C1 [Inci, Abdullah; Yazar, Suleyman; Tuncbilek, Aydin S.; Canhilal, Ramazan; Doganay, Mehmet; Aydin, Levent; Aktas, Munir; Vatansever, Zati; Ozdarendeli, Aykut; Ozbel, Yusuf; Yildirim, Alparslan; Duzlu, Onder] Erciyes Univ, Vectors & Vector Borne Dis Implementat & Res Ctr, Kayseri, Turkey.
RP Inci, A (reprint author), Erciyes Univ, Vectors & Vector Borne Dis Implementat & Resarch, TR-38038 Kayseri, Turkey.
EM ainci@erciyes.edu.tr
FU foundation of Erciyes University [TSS-12-4118]
FX The authors are grateful to the foundation of Erciyes University for
   supporting the study with project number TSS-12-4118. This article was
   presented at 1st National Symposium on Vectors and Vector-Borne with
   International Participation, 9-10 September, 2012, Avanos, Cappadocia,
   Nevsehir, Turkey.
NR 190
TC 1
Z9 1
PU ANKARA UNIV PRESS
PI ANKARA
PA INCITAS SOKAK NO. 10, BESEVLER, ANKARA, 06510, TURKEY
SN 1300-0861
J9 ANKARA UNIV VET FAK
JI Ank. Univ. Vet. Fak. Derg.
PY 2013
VL 60
IS 4
BP 281
EP 296
DI 10.1501/Vetfak_0000002593
PG 16
WC Veterinary Sciences
SC Veterinary Sciences
GA AF8SS
UT WOS:000334986500010
ER

PT J
AU Bermudez, SE
   Lyons, CR
   Garcia, GG
   Zaldivar, YL
   Gabster, A
   Arteaga, GB
AF Bermudez, Sergio E.
   Lyons, Cirilo R.
   Garcia, Gleydis G.
   Zaldivar, Yamitzel L.
   Gabster, Amanda
   Arteaga, Griselda B.
TI Serologic evidence of human Rickettsia infection found in three
   locations in Panama
SO BIOMEDICA
LA English
DT Article
DE Rickettsiaceae infections; immunoglobulin G; disease outbreaks;
   epidemiology; Panama
ID MOUNTAIN-SPOTTED-FEVER; SAO-PAULO; PREVALENCE; BRAZIL; AREAS; COLOMBIA;
   IXODIDA; STATE; DOGS
AB Introduction: Since the middle of last century, cases of rickettsiosis have been found in Panama when outbreaks of murine typhus and spotted fever were reported. Since then, little information exists about its prevalence in this country, since it is most often is misdiagnosed as another disease.
   Objectives: The aim of this paper is to demonstrate the presence of Rickettsia infections in humans in three locations in Panama. These locations are agricultural areas, near forested areas or those who work in zoo.
   Materials and methods: Three locations where chosen for this study: Torti, El Valle de Anton and workers in the Summit Municipal Park in Panama City. All volunteers signed an informed consent and answered a questionnaire. The samples were analyzed for the detection of rickettsial spotted fever and typhus group by the indirect immunofluorescence (using commercial kits) and antigens of Rickettsia rickettsii and R. amblyommii.
   Results: Blood samples were taken from 97 volunteers in Torti (25), El Valle de Anton (37) and Summit Municipal Park (35). Of these, a total of 38 (39%) samples reacted to one of the two methods: eight (32%) in Torti, 18 (48%) in El valle and 12 (34%) in Summit Municipal Park.
   Conclusion: The results show a high prevalence of antibodies to Rickettsia belonging to the spotted fever group in each of the three study areas, in addition to presenting evidence of the typhus group Rickettsia in El Valle de Anton. These areas could be considered endemic for rickettsiosis as there are conditions for maintaining them.
C1 [Bermudez, Sergio E.; Lyons, Cirilo R.; Garcia, Gleydis G.; Zaldivar, Yamitzel L.; Gabster, Amanda; Arteaga, Griselda B.] Inst Conmemorat Gorgas Estudios Salud, Panama City, Panama.
RP Bermudez, SE (reprint author), Inst Conmemorat Gorgas Estudios Salud, Secc Entomol Med, Panama City, Panama.
EM bermudezsec@gmail.com
FU Secretaria Nacional de Ciencia y Tecnologia (SENACYT) [COL-07-045];
   ICGES
FX This project was supported with grant COL-07-045 by Secretaria Nacional
   de Ciencia y Tecnologia (SENACYT) and ICGES.
NR 24
TC 0
Z9 0
PU INST NACIONAL SALUD
PI BOGOTA D C
PA AVENIDA CALLE 26 NO 51-60, APARTADO AEREO 80334 Y 80080, BOGOTA D C,
   00000, COLOMBIA
SN 0120-4157
J9 BIOMEDICA
JI Biomedica
PY 2013
VL 33
SU 1
BP 31
EP 37
DI 10.7705/biomedica.v33i0.831
PG 7
WC Tropical Medicine
SC Tropical Medicine
GA 290ZQ
UT WOS:000329797700005
ER

PT J
AU Quintero, JC
   Londono, AF
   Diaz, FJ
   Agudelo-Florez, P
   Arboleda, M
   Rodas, JD
AF Carlos Quintero, Juan
   Felipe Londono, Andres
   Diaz, Francisco J.
   Agudelo-Florez, Piedad
   Arboleda, Margarita
   David Rodas, Juan
TI Ecoepidemiology of rickettsial infection in rodents, ectoparasites and
   humans in northeastern Antioquia, Colombia
SO BIOMEDICA
LA Spanish
DT Article
DE Rickettsia; disease vectors; Rocky Mountain spotted fever; typhoid
   fever; diagnosis; Colombia
ID BRAZILIAN SPOTTED-FEVER; SAO-PAULO; ENDEMIC AREA; STATE; TICKS;
   PREVALENCE; ANTIBODIES; SPP.; TYPHUS
AB Introduction: Rickettsia spp. are tick, flea or lice-borne pathogenic bacterium, usually carried by rodents. In the last decade three outbreaks of rickettsial disease including fatalities, occurred in the provinces of Antioquia and Cordoba in northwestern Colombia.
   Objective: The purpose of this study was to perform an ecological and epidemiological description of the Rickettsia spp infection in the recently affected region of Colombia.
   Materials and methods: Samples were obtained from 354 rodents and their parasites captured in the municipalities of Apartado, Turbo and Necocli. Likewise, 220 human sera were also collected, for detection of infection by Rickettsia spp.
   Results: Indirect immunofluorescence assay (IFA) revealed that 130 (43%) of the rodents and 53 (24%) of the humans produced antibodies to Rickettsia spp. Additionally, rickettsial DNA was amplified by PCR from 23 (6.8%) rodent liver samples using primers directed to the genus specific gltA gene. While gltA sequences from rodent samples exhibited a 98.7% similitude with R. prowazekii, a sequence amplified from larvae of Amblyomma sp exhibited identities of >99% similarity with R. tamurae.
   Conclusion: These results demonstrate the presence of rickettsia in rodents, ectoparasites and humans throughout the municipalities studied.
C1 [Carlos Quintero, Juan; Felipe Londono, Andres; David Rodas, Juan] Univ Antioquia, Grp Invest Ciencias Vet, Medellin, Colombia.
   [Diaz, Francisco J.] Univ Antioquia, Grp Inmunovirol, Medellin, Colombia.
   [Agudelo-Florez, Piedad; Arboleda, Margarita] Univ CES, Inst Colombiano Med Trop, Medellin, Colombia.
RP Rodas, JD (reprint author), Univ Antioquia, SIU, Grp Invest Ciencias Vet, Lab 233,Carrera 53 61-30, Medellin, Colombia.
EM juandavid.rodas@gmail.com
NR 37
TC 2
Z9 2
PU INST NACIONAL SALUD
PI BOGOTA D C
PA AVENIDA CALLE 26 NO 51-60, APARTADO AEREO 80334 Y 80080, BOGOTA D C,
   00000, COLOMBIA
SN 0120-4157
J9 BIOMEDICA
JI Biomedica
PY 2013
VL 33
SU 1
BP 38
EP 51
DI 10.7705/biomedica.v33i0.735
PG 14
WC Tropical Medicine
SC Tropical Medicine
GA 290ZQ
UT WOS:000329797700006
ER

PT J
AU Hidalgo, M
   Faccini-Martinez, AA
   Valbuena, G
AF Hidalgo, Marylin
   Faccini-Martinez, Alvaro A.
   Valbuena, Gustavo
TI Tick-borne rickettsioses in the Americas: clinical and epidemiological
   advances, and diagnostic challenges
SO BIOMEDICA
LA Spanish
DT Article
DE Rickettsia; Americas; Rickettsia infections; epidemiology; diagnosis;
   zoonoses
ID MOUNTAIN-SPOTTED-FEVER; GULF-COAST TICKS; RHIPICEPHALUS-SANGUINEUS
   TICKS; NEWLY RECOGNIZED CAUSE; INFESTING WILD BIRDS; FRENCH-WEST-INDIES;
   LONE STAR TICK; UNITED-STATES; AMBLYOMMA-MACULATUM; ACARI IXODIDAE
AB Rickettsioses are a group of zoonotic diseases caused by strict intracellular bacteria of the genus Rickettsia and Orientia which belong to the Rickettsiaceae family. Their ecology is influenced by environmental factors and the presence of specific vectors that determine the establishment and epidemiology in different world regions. In America, during the 20th century, only three of these diseases were recognized: Rocky Mountain spotted fever, epidemic typhus and endemic typhus. However, since 2000, more than 10 different species that had previously been unknown in this continent have been described, both in arthropods and in clinical cases, fact that classifies them as emerging and re-emerging diseases. Given the clinical manifestations of the diseases caused by rickettsias, being the majority unspecific and, therefore, shared with other infectious diseases, especially viral and bacterial, they have been framed within the differential diagnoses of acute febrile syndrome in urban and tropical areas. Nowadays, there are direct and indirect diagnostic methods, which are useful in the definition of the infectious agent, in this case, the cause of rickettsioses.
C1 [Hidalgo, Marylin; Faccini-Martinez, Alvaro A.] Pontificia Univ Javeriana, Fac Ciencias, Dept Microbiol, Grp Enfermedades Infecciosas, Bogota, DC, Colombia.
   [Valbuena, Gustavo] Univ Texas Med Branch, Dept Pathol, Galveston, TX 77555 USA.
RP Hidalgo, M (reprint author), Pontificia Univ Javeriana, Fac Ciencias, Dept Microbiol, Carrera 7 43-82, Bogota, DC, Colombia.
EM hidalgo.m@javeriana.edu.co
NR 165
TC 2
Z9 2
PU INST NACIONAL SALUD
PI BOGOTA D C
PA AVENIDA CALLE 26 NO 51-60, APARTADO AEREO 80334 Y 80080, BOGOTA D C,
   00000, COLOMBIA
SN 0120-4157
J9 BIOMEDICA
JI Biomedica
PY 2013
VL 33
SU 1
BP 161
EP 178
DI 10.7705/biomedica.v33i0.1466
PG 18
WC Tropical Medicine
SC Tropical Medicine
GA 290ZQ
UT WOS:000329797700018
ER

PT J
AU Vikrant, S
   Dheer, SK
   Parashar, A
   Gupta, D
   Thakur, S
   Sharma, A
   Kaushal, SS
   Kanga, A
AF Vikrant, Sanjay
   Dheer, Santosh Kumar
   Parashar, Anupam
   Gupta, Dalip
   Thakur, Surinder
   Sharma, Ashok
   Kaushal, Satinder Singh
   Kanga, Anil
TI Scrub typhus associated acute kidney injury-a study from a tertiary care
   hospital from western Himalayan state of India
SO RENAL FAILURE
LA English
DT Article
DE Acute kidney injury; Orientia tsutsugamushi; RIFLE; scrub typhus;
   tropical nephrology
ID ACUTE-RENAL-FAILURE; DISSEMINATED INTRAVASCULAR COAGULATION; DISEASE
   SEVERITY; FEBRILE ILLNESS; SOUTHERN INDIA; PREDICTORS; DIAGNOSIS; FEVER;
   TESTS
AB Objective: To report the clinical profile of acute kidney injury (AKI) associated with scrub typhus. Methods: Retrospective study of hospitalized patients of acute febrile illness who were diagnosed scrub typhus and had AKI. Results: 174 (35%) patients (75.9% female), mean age (41.4 +/- 15.9 years) were studied. The laboratory abnormalities were: anemia (63.2%), leukocytosis (44.3%), thrombocytopenia (61.5%), hyponatremia (35.6%), hypernatremia (2.9%), and hypokalemia (12.1%), hyperkalemia (11.5%), hypoalbuminemia (56.9%), hepatic dysfunction (70%) and metabolic acidosis (28.7%). The complications of hypotension (5.7%), septic shock (3.4%), pneumonia (10.9%), acute respiratory distress syndrome (ARDS) (11.5%), meningoencephalitis (6.9%), encephalopathy (5.2%), gastrointestinal bleed (1.3%), myocarditis (3.4%), disseminated intravascular coagulation (2.9%) and multi organ failure (MOF) (10.3%) developed during course of hospitalization in these patients. Twenty-five (14.4%) patients required intensive care support (ICU) support and seven (4%) patients were dialyzed. 146 (83.9%) patients survived. Twenty-eight (16.1%) patients died. There was a significant difference in the age, various hematological & biochemical abnormalities, complications and need for ICU support in the non-survival group as compared the survival group. Conclusion: This study shows that AKI in scrub typhus is common and a severe disease. Age, a shorter hospital stay, severities of leukocytosis, thrombocytopenia, azotemia, hypoalbuminemia, hepatic dysfunction and the complications of ARDS, encephalopathy, MOF and need for ICU support are the factors associated with mortality.
C1 [Vikrant, Sanjay; Dheer, Santosh Kumar] Indira Gandhi Med Coll, Dept Nephrol, Shimla 171001, Himachal Prades, India.
   [Parashar, Anupam] Indira Gandhi Med Coll, Dept Community Med, Shimla 171001, Himachal Prades, India.
   [Gupta, Dalip; Thakur, Surinder; Sharma, Ashok; Kaushal, Satinder Singh] Indira Gandhi Med Coll, Dept Med, Shimla 171001, Himachal Prades, India.
   [Kanga, Anil] Indira Gandhi Med Coll, Dept Microbiol, Shimla 171001, Himachal Prades, India.
RP Vikrant, S (reprint author), Indira Gandhi Med Coll, Dept Nephrol, Shimla 171001, Himachal Prades, India.
EM sanjayvikrant@rediffmail.com
NR 36
TC 0
Z9 0
PU INFORMA HEALTHCARE
PI LONDON
PA TELEPHONE HOUSE, 69-77 PAUL STREET, LONDON EC2A 4LQ, ENGLAND
SN 0886-022X
EI 1525-6049
J9 RENAL FAILURE
JI Ren. Fail.
PY 2013
VL 35
IS 10
BP 1338
EP 1343
DI 10.3109/0886022X.2013.828257
PG 6
WC Urology & Nephrology
SC Urology & Nephrology
GA 236SX
UT WOS:000325820700006
ER

PT J
AU Valbuena, G
   Walker, DH
AF Valbuena, Gustavo
   Walker, David H.
TI Approaches to vaccines against Orientia tsutsugamushi
SO FRONTIERS IN CELLULAR AND INFECTION MICROBIOLOGY
LA English
DT Review
DE Orientia tsutsugamushi; vaccines; immunity; animal models; scrub typhus
ID EXPERIMENTAL SCRUB TYPHUS; NECROSIS-FACTOR-ALPHA; YELLOW-FEVER VACCINE;
   T-CELL RESPONSES; MONKEYS MACACA-FASCICULARIS; LABORATORY-REARED
   CHIGGERS; RICKETTSIA-TSUTSUGAMUSHI; HOST DEFENSES; CYNOMOLGUS MONKEYS;
   MOLECULAR-CLONING
AB Scrub typhus is a severe mite borne infection caused by Orientia tsutsugamushi, an obligately intracellular bacterium closely related to Rickettsia. The disease explains a substantial proportion of acute undifferentiated febrile cases that require hospitalization in rural areas of Asia, the North of Australia, and many islands of the Pacific Ocean. Delayed antibiotic treatment is common due to the lack of effective commercially available diagnostic tests and the lack of specificity of the early clinical presentation. The systemic infection of endothelial cells that line the vasculature with Orientia can lead to many complications and fatalities. In survivors, immunity does not last long, and is poorly cross reactive among numerous strains. In addition, chronic infections are established in an unknown number of patients. All those characteristics justify the pursuit of a prophylactic vaccine against O. tsutsugamushi; however, despite continuous efforts to develop such a vaccine since World War II, the objective has not been attained. In this review, we discuss the history of vaccine development against Orientia to provide a clear picture of the challenges that we continue to face from the perspective of animal models and the immunological challenges posed by an intracellular bacterium that normally triggers a short-lived immune response. We finish with a proposal for development of an effective and safe vaccine for scrub typhus through a new approach with a strong focus on T cell mediated immunity, empirical testing of the immunogenicity of proteins encoded by conserved genes, and assessment of protection in relevant animal models that truly mimic human scrub typhus.
C1 [Valbuena, Gustavo; Walker, David H.] Univ Texas Med Branch, Dept Pathol, Galveston, TX 77555 USA.
RP Valbuena, G (reprint author), Univ Texas Med Branch, Dept Pathol, Galveston, TX 77555 USA.
EM gvalbuen@utmb.edu
NR 204
TC 0
Z9 0
PU FRONTIERS RESEARCH FOUNDATION
PI LAUSANNE
PA PO BOX 110, LAUSANNE, 1015, SWITZERLAND
SN 2235-2988
J9 FRONT CELL INFECT MI
JI Front. Cell. Infect. Microbiol.
PD JAN
PY 2013
VL 3
AR 170
DI 10.3389/fcimb.2012.00170
PG 18
WC Immunology; Microbiology
SC Immunology; Microbiology
GA 221GJ
UT WOS:000324645600006
ER

PT J
AU Sekeyova, Z
   Socolovschi, C
   Spitalska, E
   Kocianova, E
   Boldis, V
   Diaz, MQ
   Berthova, L
   Bohacsova, M
   Valarikova, J
   Fournier, PE
   Raoult, D
AF Sekeyova, Z.
   Socolovschi, C.
   Spitalska, E.
   Kocianova, E.
   Boldis, V.
   Diaz, M. Quevedo
   Berthova, L.
   Bohacsova, M.
   Valarikova, J.
   Fournier, P. Edouard
   Raoult, D.
TI Update on Rickettsioses in Slovakia
SO ACTA VIROLOGICA
LA English
DT Review
DE rickettsiae; tick; lice; fleas; vector; Slovakia
ID SPOTTED-FEVER GROUP; IXODES-RICINUS TICKS; BRILL-ZINSSER-DISEASE;
   ACTIN-BASED MOTILITY; DERMACENTOR-MARGINATUS TICKS; BORNE
   LYMPHADENOPATHY TIBOLA; BURGDORFERI SENSU-LATO; SUB-SAHARAN AFRICA;
   VERO-CELL LINES; EPIDEMIC TYPHUS
AB The reported incidence of vector-borne diseases including various cases of Rickettsioses in humans is increasing due to a combination of climatic and social factors, escalating the opportunities for contact between people and ticks, fleas or lice. Many of the emerging infectious diseases currently challenging human health in Europe are transmitted by ticks which normally feed on domestic or wild animals. Each Rickettsia spp. has one or several tick vectors, and their geographical distribution varies according to geographical conditions; e.g.; altitude or temperature, which is gradually changing due to a global warming. Evidence of Rickettsia spp. particularly of a newly discovered species is a strong indication that a great number of diseases may be caused by so far undetected or unrecognized organisms. Their diagnosis relies mostly on rare "spot like" cooperation of clinicians with scientists, the members of the working groups that are devoted to the scientific studies of the corresponding research areas. The clinical picture of the disease caused by rickettsiae varies significantly from flu like symptoms to severe fatal outcomes, reflecting the various factors, e.g. a variability of virulence of rickettsial species due to cell invasion, dissemination of rickettsiae, genomics, immune response of an infected organism, or a tricky impact of a treatment. Several major reviews on rickettsioses have been previously published, e.g. in 1997 (Raoult and Roux, 1997a), in 2005 (Parola et al., 2005), and in 2011 (Botelho-Nevers and Raoult, 2011). In this work we intend to present a short historical overview and to describe new trends in research studies of rickettsiology. The main focus will be on rickettsioses affecting Europe's population.
C1 [Sekeyova, Z.; Spitalska, E.; Kocianova, E.; Diaz, M. Quevedo; Berthova, L.; Bohacsova, M.; Valarikova, J.] Slovak Acad Sci, Inst Virol, Bratislava 84505, Slovakia.
   [Socolovschi, C.; Fournier, P. Edouard; Raoult, D.] Aix Marseille Univ, URMITE, UM63, CNRS 7278,IRD 198,Inserm 1095, Marseille, France.
   [Boldis, V.] HPL Ltd Med Labs, Dept Parasitol, Bratislava, Slovakia.
RP Sekeyova, Z (reprint author), Slovak Acad Sci, Inst Virol, Dubravska Cesta 9, Bratislava 84505, Slovakia.
EM viruseke@savba.sk
FU Scientific Grant Agency of Ministry of Education [2/0061/13, 2/0193/12,
   2/0031/11, 2/0142/10]; Slovak Academy of Sciences
FX The authors are very grateful to Ludmila Hasikova and Gitka Benkovicova
   for the technical assistance in last decades of rickettsial studies
   provided in Slovakia. This study was financially supported by the
   projects VEGA Nos. 2/0061/13, 2/0193/12,2/0031/11, 2/0142/10 from the
   Scientific Grant Agency of Ministry of Education and Slovak Academy of
   Sciences.
NR 215
TC 1
Z9 1
PU AEPRESS SRO
PI BRATISLAVA
PA BAJZOVA 7, BRATISLAVA, 821 08, SLOVAKIA
SN 0001-723X
J9 ACTA VIROL
JI Acta Virol.
PY 2013
VL 57
IS 2
SI SI
BP 180
EP 199
DI 10.4149/av_2013_02_180
PG 20
WC Virology
SC Virology
GA 160VY
UT WOS:000320149800012
ER

PT J
AU Anstead, CA
   Chilton, NB
AF Anstead, Clare A.
   Chilton, Neil B.
TI Detection of a novel Rickettsia (Alphaproteobacteria: Rickettsiales) in
   rotund ticks (Ixodes kingi) from Saskatchewan, Canada
SO TICKS AND TICK-BORNE DISEASES
LA English
DT Article
DE Ixodes kingi; Rickettsia; 17-kDa antigen gene; gltA; ompA; 16S rRNA gene
ID SALT LAKE DESERT; DERMACENTOR-VARIABILIS; GENUS RICKETTSIA; IXODIDAE;
   IDENTIFICATION; PERSULCATUS; ANDERSONI; ACARI; CONNECTICUT; POPULATIONS
AB A novel Rickettsia was detected in the rotund tick, Ixodes kingi Bishopp, 1911, based on comparative DNA sequence analyses of 4 genes; the rickettsial-specific 17-kDa antigen gene, citrate synthase gene (gltA), the outer surface membrane protein A gene (ompA), and the 16S rRNA gene. The rickettsiae in I. kingi differed in nucleotide sequence from those of other Rickettsia species by 5.8-18.3% for the 17-kDa gene, 0.9-13.9% for gltA, 5.5-22.8% for ompA, and 0.9-1.6% for the 16S rRNA gene. Phylogenetic analyses of the sequence data revealed that this putative new species of Rickettsia, provisionally named Candidatus Rickettsia kingi, does not belong to the spotted fever group or typhus group of rickettsiae, but represents a sister taxon to R. canadensis and Candidatus Rickettsia tarasevichiae. This novel Rickettsia was found in 60 of the 87 (69%) ticks examined, which included all feeding life cycle stages of I. kingi. Although adult I. kingi occasionally parasitize dogs and humans, it remains to be determined if this Rickettsia is pathogenic to these host species. (c) 2013 Elsevier GmbH. All rights reserved.
C1 [Anstead, Clare A.; Chilton, Neil B.] Univ Saskatchewan, Dept Biol, Saskatoon, SK S7N 5E2, Canada.
RP Chilton, NB (reprint author), Univ Saskatchewan, Dept Biol, 112 Sci Pl, Saskatoon, SK S7N 5E2, Canada.
EM neil.chilton@usask.ca
FU Natural Sciences and Engineering Research Council of Canada; Canadian
   Foundation for Innovation; Margaret McKay scholarship; University of
   Saskatchewan Graduate Scholarship
FX This work was approved by the University of Saskatchewan's Animal
   Research Ethics Board, and adhered to the Canadian Council on Animal
   Care guidelines for humane animal use. Financial support for this work
   was provided (to NBC) from the Natural Sciences and Engineering Research
   Council of Canada and the Canadian Foundation for Innovation. A Margaret
   McKay scholarship and a University of Saskatchewan Graduate Scholarship
   provided financial support to CAA. We are grateful to Dr. C Todd for his
   assistance in collecting ticks.
NR 32
TC 6
Z9 6
PU ELSEVIER GMBH, URBAN & FISCHER VERLAG
PI JENA
PA OFFICE JENA, P O BOX 100537, 07705 JENA, GERMANY
SN 1877-959X
J9 TICKS TICK-BORNE DIS
JI Ticks Tick-Borne Dis.
PY 2013
VL 4
IS 3
BP 202
EP 206
DI 10.1016/j.ttbdis.2012.11.013
PG 5
WC Infectious Diseases; Microbiology; Parasitology
SC Infectious Diseases; Microbiology; Parasitology
GA 136VN
UT WOS:000318391600006
ER

PT J
AU Peniche-Lara, G
   Zavala-Velazquez, J
   Dzul-Rosado, K
   Walker, DH
   Zavala-Castro, J
AF Peniche-Lara, Gaspar
   Zavala-Velazquez, Jorge
   Dzul-Rosado, Karla
   Walker, D. H.
   Zavala-Castro, Jorge
TI Simple Method to Differentiate among Rickettsia Species
SO JOURNAL OF MOLECULAR MICROBIOLOGY AND BIOTECHNOLOGY
LA English
DT Article
DE Rickettsia; Restriction fragment length polymorphism; Rickettsia
   infections; Polymerase chain reaction
ID MEMBRANE PROTEIN ROMPB; MURINE TYPHUS; IDENTIFICATION; INFECTION;
   DIAGNOSIS; INVASION; DISEASES; YUCATAN; MEXICO
AB In this work we present a new option to identify 11 rickettsial species that cause human rickettsioses, with some advantages over the previous methods described. Using rickettsial isolates from 11 Rickettsia species as a sample, we used the polymerase chain reaction to amplify a 990- to 1,000-bp DNA fragment from the ompB gene, common for the 11 Rickettsia species analyzed in this study, which were digested with AluI restriction enzyme to obtain different digestion patterns. This restriction pattern can be visualized using a polyacrylamide gel electrophoresis technique. Using this method we could differentiate between the 11 Rickettsia species analyzed regardless of the group to which the Rickettsia belonged. We developed a simple method to identify 11 Rickettsia species which cause human rickettsioses using polymerase chain reaction and restriction fragment length polymorphism techniques with the advantage that it only needs one amplicon and only one restriction enzyme to obtain the restriction pattern. The identification of the species infecting vectors, reservoirs, and humans is essential to establish the ecological and behavioral ecosystem involved in its maintenance and transmission in nature in the specific region where the pathogen is circulating. This method is very helpful to identify Rickettsia species in a short time. Copyright (C) 2013 S. Karger AG, Basel
C1 [Peniche-Lara, Gaspar; Zavala-Velazquez, Jorge] Univ Yucatan, Fac Med, Dept Parasit & Infect Dis, Yucatan, Mexico.
   [Dzul-Rosado, Karla; Zavala-Castro, Jorge] Univ Autonoma Yucatan, Dept Emergent & Reemergent Dis, Ctr Invest Reg Dr Hideyo Noguchi, Yucatan, Mexico.
   [Walker, D. H.] Univ Texas Med Branch, Dept Pathol, Galveston, TX 77555 USA.
RP Peniche-Lara, G (reprint author), Univ Autonoma Yucatan, Fac Med, Unidad Interinst Invest Clin & Epidemiol, Ave Itzaes 498 X 59 Y 59 Ctr, Merida 97000, Mexico.
EM gaspar.peniche@uady.mx
FU CONACYT [CB-99890]
FX This work was supported by grant CB-99890 from the CONACYT to Jorge
   Zavala-Castro including reagents and equipment acquisition. We thank
   members of the Red Iberoamericana para la Investigacion y Control de las
   Enfermedades Rickettsiales (RIICER) providing useful information for the
   preparation of the manuscript.
NR 20
TC 0
Z9 0
PU KARGER
PI BASEL
PA ALLSCHWILERSTRASSE 10, CH-4009 BASEL, SWITZERLAND
SN 1464-1801
J9 J MOL MICROB BIOTECH
JI J. Mol. Microbiol. Biotechnol.
PY 2013
VL 23
IS 3
BP 203
EP 208
DI 10.1159/000348298
PG 6
WC Biotechnology & Applied Microbiology; Microbiology
SC Biotechnology & Applied Microbiology; Microbiology
GA 134MK
UT WOS:000318214100002
ER

PT J
AU Cunha, BA
   Gran, A
   Munoz-Gomez, S
AF Cunha, Burke A.
   Gran, Arthur
   Munoz-Gomez, Sigridh
TI Typhoid fever vs. malaria in a febrile returning traveler: Typhomalaria
   revisited - An Oslerian perspective
SO TRAVEL MEDICINE AND INFECTIOUS DISEASE
LA English
DT Article
DE Monocytosis; Lymphocytosis; Atypical Lymphocytes; Relative bradycardia;
   Ferritin; Eosinopenia
ID DISEASE; TYPHUS
AB Diagnostic efforts are usually centered on malaria in febrile travelers returning from the tropics. However, by focusing on malaria other important diagnostic considerations are easily overlooked. Patients returning from malarial areas are also exposed to other tropical diseases which have features in common with malaria, e.g., typhoid fever, dengue fever, chikungunya fever. However, there are a few key findings that clinically differentiate these infections from malaria. We present a case of a traveler with fever returning from India without localizing signs with persistent monocytosis initially thought to have malaria. (C) 2012 Elsevier Ltd. All rights reserved.
C1 [Cunha, Burke A.; Gran, Arthur; Munoz-Gomez, Sigridh] Winthrop Univ Hosp, Div Infect Dis, Mineola, NY 11501 USA.
   [Cunha, Burke A.; Gran, Arthur; Munoz-Gomez, Sigridh] SUNY Stony Brook, Sch Med, Stony Brook, NY 11794 USA.
RP Cunha, BA (reprint author), Winthrop Univ Hosp, Div Infect Dis, 222 Stn Plaza North Suite 432, Mineola, NY 11501 USA.
EM bacunha@winthrop.org
NR 24
TC 1
Z9 1
PU ELSEVIER SCI LTD
PI OXFORD
PA THE BOULEVARD, LANGFORD LANE, KIDLINGTON, OXFORD OX5 1GB, OXON, ENGLAND
SN 1477-8939
J9 TRAVEL MED INFECT DI
JI Travel Med. Infect. Dis.
PD JAN-FEB
PY 2013
VL 11
IS 1
SI SI
BP 66
EP 69
DI 10.1016/j.tmaid.2012.09.003
PG 4
WC Public, Environmental & Occupational Health; Infectious Diseases
SC Public, Environmental & Occupational Health; Infectious Diseases
GA 134FC
UT WOS:000318194600010
ER

PT J
AU Karanth, SS
   Gupta, A
   Prabhu, M
AF Karanth, Suman S.
   Gupta, Anurag
   Prabhu, Mukhyaprana
TI Pure cerebellitis due to scrub typhus: a unique case report
SO TROPICAL DOCTOR
LA English
DT Article
ID RICKETTSIOSES
AB We report the case of a 24-year old Indian man who presented with: high fever; drowsiness; an eschar and gross cerebellar dysfunction with horizontal gaze nystagmus; ataxic speech; and truncal ataxia. Scrub typhus was diagnosed by serological tests. This is the first case of a pure cerebellar involvement as the only manifestation of scrub typhus in the published literature.
C1 [Karanth, Suman S.; Prabhu, Mukhyaprana] Kasturba Med Coll & Hosp, Dept Med, Manipal, Karnataka, India.
   [Gupta, Anurag] Adarsha Hosp, Dept Neurosurg, Udupi 576104, India.
RP Gupta, A (reprint author), Adarsha Hosp, Dept Neurosurg, Udupi 576104, India.
EM docanurag@gmail.com
NR 11
TC 0
Z9 0
PU SAGE PUBLICATIONS INC
PI THOUSAND OAKS
PA 2455 TELLER RD, THOUSAND OAKS, CA 91320 USA
SN 0049-4755
J9 TROP DOCT
JI Trop. Dr.
PD JAN
PY 2013
VL 43
IS 1
BP 41
EP 42
DI 10.1177/0049475513480775
PG 2
WC Public, Environmental & Occupational Health; Tropical Medicine
SC Public, Environmental & Occupational Health; Tropical Medicine
GA 130AF
UT WOS:000317884400015
ER

PT J
AU Gulati, S
   Maheshwari, A
AF Gulati, Sameer
   Maheshwari, Anu
TI Neurological manifestations of scrub typhus
SO ANNALS OF INDIAN ACADEMY OF NEUROLOGY
LA English
DT Letter
ID PALSY; FEVER
C1 [Gulati, Sameer] St Stephens Hosp, Dept Internal Med, Delhi 54, India.
   [Maheshwari, Anu] Lady Hardinge Med Coll & Hosp, Dept Paediat, Delhi, India.
RP Gulati, S (reprint author), St Stephens Hosp, Dept Internal Med, Delhi 54, India.
EM drsameergulati@gmail.com
NR 14
TC 1
Z9 1
PU MEDKNOW PUBLICATIONS & MEDIA PVT LTD
PI MUMBAI
PA B-9, KANARA BUSINESS CENTRE, OFF LINK RD, GHAKTOPAR-E, MUMBAI, 400075,
   INDIA
SN 0972-2327
J9 ANN INDIAN ACAD NEUR
JI Ann. Indian Acad. Neurol.
PD JAN-MAR
PY 2013
VL 16
IS 1
BP 131
EP 131
DI 10.4103/0972-2327.107701
PG 1
WC Clinical Neurology
SC Neurosciences & Neurology
GA 116TY
UT WOS:000316907100030
ER

PT J
AU Gurung, S
   Pradhan, J
   Bhutia, PY
AF Gurung, S.
   Pradhan, J.
   Bhutia, P. Y.
TI Outbreak of scrub typhus in the North East Himalayan region-Sikkim: An
   emerging threat
SO INDIAN JOURNAL OF MEDICAL MICROBIOLOGY
LA English
DT Article
DE Doxycycline; fever; Leptotrombidium; Orientia; tsutsugamushi; pyrexia of
   unknown origin; scrub typhus; Sikkim
ID LINKED-IMMUNOSORBENT-ASSAY; ORIENTIA-TSUTSUGAMUSHI; THAILAND
AB Scrub typhus is an acute febrile illness that is known to be endemic in the South East Asian countries and the Western Pacific region. We here report an outbreak in the tiny Himalayan state of Sikkim. Patients with pyrexia of unknown origin were evaluated. They were screened by Weil-Felix test and the rapid immunochromatographic method. Samples that were positive by either Weil-Felix agglutination test or by rapid immunochromatography were confirmed by IgM enzyme-linked immunosorbent assay (ELISA). A total 204 samples were screened. Sixty-three patients were confirmed positive among which 42 were male and 21 were female. Effective management and early administration of antibiotics will help prevent the complications and mortality associated with scrub typhus.
C1 [Gurung, S.; Pradhan, J.; Bhutia, P. Y.] Sir Thotub Namgyal Mem Hosp, Dept Microbiol, Gangtok, Sikkim, India.
RP Gurung, S (reprint author), Sir Thotub Namgyal Mem Hosp, Dept Microbiol, Gangtok, Sikkim, India.
EM doctorsiru@gmail.com
NR 13
TC 1
Z9 1
PU MEDKNOW PUBLICATIONS & MEDIA PVT LTD
PI MUMBAI
PA B-9, KANARA BUSINESS CENTRE, OFF LINK RD, GHAKTOPAR-E, MUMBAI, 400075,
   INDIA
SN 0255-0857
J9 INDIAN J MED MICROBI
JI Indian J. Med. Microbiol.
PD JAN-MAR
PY 2013
VL 31
IS 1
BP 72
EP 74
DI 10.4103/0255-0857.108729
PG 3
WC Immunology
SC Immunology
GA 118VV
UT WOS:000317055000015
ER

PT J
AU Varghese, GM
   Mathew, A
   Kumar, S
   Abraham, OC
   Trowbridge, P
   Mathai, E
AF Varghese, George M.
   Mathew, Anoop
   Kumar, Sudhir
   Abraham, Oriapadickal Cherian
   Trowbridge, Paul
   Mathai, Elizabeth
TI Differential diagnosis of scrub typhus meningitis from bacterial
   meningitis using clinical and laboratory features
SO NEUROLOGY INDIA
LA English
DT Article
DE Aseptic; differential diagnosis; meningitis; scrub typhus
ID NORTHERN THAILAND; INFECTIONS; OUTBREAK; INDIA
AB Background: Central nervous system (CNS) involvement in the form of meningitis or meningoencephalitis is common in scrub typhus. As specific laboratory methods remain inadequate or inaccessible in developing countries, prompt diagnosis is often difficult. Aim: To identify the clinical and laboratory parameters that may help in differentiating scrub typhus meningitis from bacterial meningitis. Setting and Design: This is a cross-sectional analysis of adult patients admitted with scrub typhus and bacterial meningitis to a tertiary care teaching institute in South India. Materials and Methods: A comparison of clinical and laboratory features of 25 patients admitted with meningitis to a university teaching hospital during a 15-month period was made. These patients had meningitis diagnosed based on abnormal cerebrospinal fluid (CSF) analysis with either positive IgM scrub typhus ELISA serology (n = 16) or with CSF culture isolating bacteria known to cause bacterial meningitis (n = 9). The clinical and laboratory features of the patients with scrub typhus meningitis and bacterial meningitis were compared. Results: The mean age was similar in the scrub typhus and bacterial meningitis groups (44.0 +/- 18.5 years vs. 46.3 +/- 23.0 years). Features at admission predictive of a diagnosis of scrub typhus meningitis were duration of fever at presentation > 5 days (8.4 +/- 3.5 days vs. 3.3 +/- 4.2 days, P < 0.001), CSF white cell count of a lesser magnitude (83.2 +/- 83.0 cells/cumm vs. 690.2 + 753.8 cells/cumm, P < 0.001), CSF lymphocyte proportion > 50% (83.9 +/- 12.5% vs. 24.8 +/- 17.5% P < 0.001), and alanine aminotransferase (ALT) elevation more than 60 IU (112.5 +/- 80.6 IU vs. 35 +/- 21.4 IU, P = 0.02). Conclusion: This study suggests that clinical features, including the duration of fever and laboratory parameters such as CSF pleocytosis, CSF lymphocyte proportion > 50%, and ALT values are helpful in differentiating scrub typhus from bacterial meningitis.
C1 [Varghese, George M.; Mathew, Anoop; Kumar, Sudhir; Abraham, Oriapadickal Cherian] Christian Med Coll & Hosp, Dept Med & Infect Dis, Vellore 632004, Tamil Nadu, India.
   [Trowbridge, Paul] Tufts Univ, Dept Infect Dis, Boston, MA 02111 USA.
   [Mathai, Elizabeth] WHO, CH-1211 Geneva, Switzerland.
RP Varghese, GM (reprint author), Christian Med Coll & Hosp, Dept Med & Infect Dis, Vellore 632004, Tamil Nadu, India.
EM georgemvarghese@hotmail.com
NR 17
TC 0
Z9 1
PU MEDKNOW PUBLICATIONS & MEDIA PVT LTD
PI MUMBAI
PA B-9, KANARA BUSINESS CENTRE, OFF LINK RD, GHAKTOPAR-E, MUMBAI, 400075,
   INDIA
SN 0028-3886
J9 NEUROL INDIA
JI Neurol. India
PD JAN-FEB
PY 2013
VL 61
IS 1
BP 17
EP 20
DI 10.4103/0028-3886.107919
PG 4
WC Neurosciences
SC Neurosciences & Neurology
GA 116UC
UT WOS:000316907500005
ER

PT J
AU Choi, JH
   Cheong, TC
   Ha, NY
   Ko, Y
   Cho, CH
   Jeon, JH
   So, I
   Kim, IK
   Choi, MS
   Kim, IS
   Cho, NH
AF Choi, Ji-Hye
   Cheong, Taek-Chin
   Ha, Na-Young
   Ko, Youngho
   Cho, Chung-Hyun
   Jeon, Ju-Hong
   So, Insuk
   Kim, In-Kyu
   Choi, Myung-Sik
   Kim, Ik-Sang
   Cho, Nam-Hyuk
TI Orientia tsutsugamushi Subverts Dendritic Cell Functions by Escaping
   from Autophagy and Impairing Their Migration
SO PLOS NEGLECTED TROPICAL DISEASES
LA English
DT Article
ID CHEMOKINE RECEPTOR CCR7; RICKETTSIA-TSUTSUGAMUSHI; CYTOKINE PRODUCTION;
   VIRUS TYPE-1; LYMPH-NODES; EXPRESSION; IMMUNITY; RESPONSES; ANTIGEN;
   GENES
AB Background: Dendritic cells (DCs) are the most potent antigen-presenting cells that link innate and adaptive immune responses, playing a pivotal role in triggering antigen-specific immunity. Antigen uptake by DCs induces maturational changes that include increased surface expression of major histocompatibility complex (MHC) and costimulatory molecules. In addition, DCs actively migrate to regional lymph nodes and activate antigen-specific naive T cells after capturing antigens. We characterize the functional changes of DCs infected with Orientia tsutsugamushi, the causative agent of scrub typhus, since there is limited knowledge of the role played by DCs in O. tsutsugamushi infection.
   Methodology/Principal Finding: O. tsutsugamushi efficiently infected bone marrow-derived DCs and induced surface expression of MHC II and costimulatory molecules. In addition, O. tsutsugamushi induced autophagy activation, but actively escaped from this innate defense system. Infected DCs also secreted cytokines and chemokines such as IL-6, IL-12, MCP5, MIP-1 alpha, and RANTES. Furthermore, in vitro migration of DCs in the presence of a CCL19 gradient within a 3D collagen matrix was drastically impaired when infected with O. tsutsugamushi. The infected cells migrated much less efficiently into lymphatic vessels of ear dermis ex vivo when compared to LPS-stimulated DCs. In vivo migration of O. tsutsugamushi-infected DCs to regional lymph nodes was significantly impaired and similar to that of immature DCs. Finally, we found that MAP kinases involved in chemotactic signaling were differentially activated in O. tsutsugamushi-infected DCs.
   Conclusion/Significance: These results suggest that O. tsutsugamushi can target DCs to exploit these sentinel cells as replication reservoirs and delay or impair the functional maturation of DCs during the bacterial infection in mammals.
C1 [Choi, Ji-Hye; Cheong, Taek-Chin; Ha, Na-Young; Ko, Youngho; Choi, Myung-Sik; Kim, Ik-Sang; Cho, Nam-Hyuk] Seoul Natl Univ, Coll Med, Dept Microbiol & Immunol, Seoul, South Korea.
   [Cho, Chung-Hyun; Jeon, Ju-Hong; So, Insuk; Kim, In-Kyu] Seoul Natl Univ, Coll Med, Seoul, South Korea.
   [Cho, Nam-Hyuk] Seoul Natl Univ, Med Res Ctr, Inst Endem Dis, Seoul, South Korea.
   [Cho, Nam-Hyuk] Bundang Hosp, Seoul, South Korea.
RP Choi, JH (reprint author), Seoul Natl Univ, Coll Med, Dept Microbiol & Immunol, Seoul, South Korea.
EM chonh@snu.ac.kr
RI Kim, Ik-Sang/J-5425-2012
FU National Research Foundation (NRF) of Korea; Korean government (MEST)
   [2010-0019472, 2010-0025875, 2011-0002103]; SNUBH Research Fund
   [03-2012-008]
FX This research was supported by the National Research Foundation (NRF) of
   Korea funded by the Korean government (MEST)(2010-0019472, 2010-0025875,
   2011-0002103) and by the SNUBH Research Fund (03-2012-008). The funders
   had no role in study design, data collection and analysis, decision to
   publish, or preparation of the manuscript.
NR 49
TC 2
Z9 2
PU PUBLIC LIBRARY SCIENCE
PI SAN FRANCISCO
PA 1160 BATTERY STREET, STE 100, SAN FRANCISCO, CA 94111 USA
SN 1935-2735
J9 PLOS NEGLECT TROP D
JI Plos Neglect. Trop. Dis.
PD JAN
PY 2013
VL 7
IS 1
AR e1981
DI 10.1371/journal.pntd.0001981
PG 13
WC Infectious Diseases; Parasitology; Tropical Medicine
SC Infectious Diseases; Parasitology; Tropical Medicine
GA 081ZB
UT WOS:000314360200014
ER

PT J
AU Chiou, YH
   Yang, CJ
   Lai, TH
AF Chiou, Yih-Hwa
   Yang, Chia-Jui
   Lai, Tzu-Hsien
TI Scrub typhus associated with transient parkinsonism and myoclonus
SO JOURNAL OF CLINICAL NEUROSCIENCE
LA English
DT Article
DE Myoclonus; Orientia tsutsugamushi; Parkinsonism; Scrub typhus
ID MOVEMENT-DISORDERS
AB Parkinsonism with myoclonus is rarely associated with infectious disease in adults. We present a 55-year-old man experiencing acute onset bilateral limb tremor, rigidity, and myoclonus with small-stepped gait, and skin rash involving the trunk and limbs, after a fever. Serum was positive for anti-Orientia tsutsugamushi immunoglobulin M antibody. Brain MRI revealed no abnormalities. The fever improved with oral doxycycline, and the parkinsonism and myoclonus improved with amantadine and clonazepam. This is a rare case of parkinsonism with myolonus associated with scrub typhus infection. (C) 2012 Elsevier Ltd. All rights reserved.
C1 [Chiou, Yih-Hwa; Lai, Tzu-Hsien] Far Eastern Mem Hosp, Dept Internal Med, Neurol Sect, Pan Chiao 220, New Taipei, Taiwan.
   [Yang, Chia-Jui] Far Eastern Mem Hosp, Dept Internal Med, Infect Dis Sect, Taipei, Taiwan.
   [Lai, Tzu-Hsien] Natl Yang Ming Univ, Dept Med, Taipei 112, Taiwan.
RP Chiou, YH (reprint author), Far Eastern Mem Hosp, Dept Internal Med, Neurol Sect, 21 Nan Ya S Rd,Sec 2, Pan Chiao 220, New Taipei, Taiwan.
EM hippus.chiou@msa.hinet.net
NR 13
TC 1
Z9 1
PU ELSEVIER SCI LTD
PI OXFORD
PA THE BOULEVARD, LANGFORD LANE, KIDLINGTON, OXFORD OX5 1GB, OXON, ENGLAND
SN 0967-5868
J9 J CLIN NEUROSCI
JI J. Clin. Neurosci.
PD JAN
PY 2013
VL 20
IS 1
BP 182
EP 183
DI 10.1016/j.jocn.2012.01.047
PG 2
WC Clinical Neurology; Neurosciences
SC Neurosciences & Neurology
GA 072JR
UT WOS:000313667700045
ER

PT J
AU Moraru, GM
   Goddard, J
   Murphy, A
   Link, D
   Belant, JL
   Varela-Stokes, A
AF Moraru, Gail Miriam
   Goddard, Jerome
   Murphy, Alexandria
   Link, Diana
   Belant, Jerrold L.
   Varela-Stokes, Andrea
TI Evidence of Antibodies to Spotted Fever Group Rickettsiae in Small
   Mammals and Quail from Mississippi
SO VECTOR-BORNE AND ZOONOTIC DISEASES
LA English
DT Article
DE Birds; Ectoparasites; Gulf Coast tick; Rickettsiae; Small mammals
ID GULF-COAST TICK; AMBLYOMMA-MACULATUM; UNITED-STATES; PHYLOGENETIC
   ANALYSIS; NATURAL-HISTORY; BORNE DISEASES; PARKERI; TYPHUS;
   IDENTIFICATION; ENDOTHELIUM
AB Rickettsia parkeri is a recently recognized human pathogen primarily associated with the Gulf Coast tick Amblyomma maculatum, with immature stages of this tick reported from wild vertebrates. To better understand the role of vertebrates in the natural history of this bacterium, we evaluated small mammals and ground-dwelling birds for evidence of infection with R. parkeri or exposure to the organism. We sampled small mammals (n = 39) and passerines (n = 47) in both north-central and southeast Mississippi, while northern bobwhite (Colinus virginianus) samples (n = 31) were obtained from farms in central Mississippi. Blood from all sampled animals was tested using polymerase chain reaction (PCR) for spotted fever group rickettsiae (SFGR), and for antibodies to SFGR using R. parkeri antigen. Ectoparasite samples were removed from animals and included mites, lice, fleas, and immature ticks. Of 39 small mammal samples collected, 7 were positive for antibodies to SFGR; none tested positive by PCR for DNA of SFGR. Of 47 passerine blood samples collected, none were positive for DNA of SFGR by PCR, nor did any show serological evidence of exposure. Finally, none of 31 northern bobwhite samples tested were positive for SFGR DNA, while 7 were seropositive for rickettsial antibodies. Detection of seropositive rodents and quail suggests a role for these host species in the natural history of SFGR, possibly including R. parkeri, but the extent of their role has not yet been elucidated.
C1 [Varela-Stokes, Andrea] Mississippi State Univ, Coll Vet Med, Wise Ctr, Dept Basic Sci, Mississippi State, MS 39762 USA.
   [Goddard, Jerome] Mississippi State Univ, Dept Biochem Mol Biol Entomol & Plant Pathol, Mississippi State, MS 39762 USA.
   [Belant, Jerrold L.] Mississippi State Univ, Forest & Wildlife Res Ctr, Carnivore Ecol Lab, Mississippi State, MS 39762 USA.
   [Murphy, Alexandria] Tuskegee Univ, Coll Vet Med, Tuskegee, AL 36088 USA.
RP Varela-Stokes, A (reprint author), Mississippi State Univ, Coll Vet Med, Wise Ctr, Dept Basic Sci, Spring St, Mississippi State, MS 39762 USA.
EM stokes@cvm.msstate.edu
FU Morris Animal Foundation Veterinary Scholar grant; Office of Research
   and Graduate Studies, College of Veterinary Medicine, Mississippi State
   University
FX This work was partially funded by a Morris Animal Foundation Veterinary
   Scholar grant and the Office of Research and Graduate Studies, College
   of Veterinary Medicine, Mississippi State University. We thank Susan
   Crittenden and Lance Crowley for allowing us to sample at their quail
   farms. Our appreciation to Cindy Evans for access to the site in Moss
   Point, and to Dr. Blake Layton for access to the site in Starkville.
NR 32
TC 1
Z9 1
PU MARY ANN LIEBERT INC
PI NEW ROCHELLE
PA 140 HUGUENOT STREET, 3RD FL, NEW ROCHELLE, NY 10801 USA
SN 1530-3667
J9 VECTOR-BORNE ZOONOT
JI Vector-Borne Zoonotic Dis.
PD JAN
PY 2013
VL 13
IS 1
BP 1
EP 5
DI 10.1089/vbz.2012.1002
PG 5
WC Public, Environmental & Occupational Health; Infectious Diseases
SC Public, Environmental & Occupational Health; Infectious Diseases
GA 069KD
UT WOS:000313433600001
ER

PT J
AU Sakamoto, N
   Nakamura-Uchiyama, F
   Kobayashi, K
   Takasaki, T
   Ogasawara, Y
   Ando, S
   Iwabuchi, S
   Ohnishi, K
AF Sakamoto, Naoya
   Nakamura-Uchiyama, Fukumi
   Kobayashi, Ken-ichiro
   Takasaki, Tomohiko
   Ogasawara, Yumiko
   Ando, Shuji
   Iwabuchi, Sentaro
   Ohnishi, Kenji
TI Severe Murine Typhus With Shock and Acute Respiratory Failure in a
   Japanese Traveler After Returning From Thailand
SO JOURNAL OF TRAVEL MEDICINE
LA English
DT Article
ID CIPROFLOXACIN TREATMENT; RICKETTSIA-TYPHI; RISK-FACTORS; FAR-EAST;
   INFECTION; DISEASE
AB We treated a case of severe murine typhus in a Japanese traveler after returning from Thailand. Although the disease is typically self-limited or mild, the patient showed shock and multiple organ failure including acute respiratory distress syndrome. Then the patient fully recovered following intensive care and administration of antirickettsial medicines.
C1 [Nakamura-Uchiyama, Fukumi] Nara Med Univ, Dept Pathogen Infect & Immun, Kashihara, Nara 6348521, Japan.
   [Sakamoto, Naoya; Nakamura-Uchiyama, Fukumi; Kobayashi, Ken-ichiro; Iwabuchi, Sentaro; Ohnishi, Kenji] Tokyo Metropolitan Bokutoh Gen Hosp, Dept Infect Dis, Tokyo, Japan.
   [Takasaki, Tomohiko; Ogasawara, Yumiko; Ando, Shuji] Natl Inst Infect Dis, Dept Virol 1, Tokyo, Japan.
RP Nakamura-Uchiyama, F (reprint author), Nara Med Univ, Dept Pathogen Infect & Immun, 840 Shijo Cho, Kashihara, Nara 6348521, Japan.
EM idfukumi@naramed-u.ac.jp
NR 23
TC 1
Z9 1
PU WILEY-BLACKWELL
PI HOBOKEN
PA 111 RIVER ST, HOBOKEN 07030-5774, NJ USA
SN 1195-1982
J9 J TRAVEL MED
JI J. Travel Med.
PD JAN-FEB
PY 2013
VL 20
IS 1
BP 50
EP 53
DI 10.1111/j.1708-8305.2012.00678.x
PG 4
WC Medicine, General & Internal
SC General & Internal Medicine
GA 061YW
UT WOS:000312887200010
ER

PT J
AU Yong, KP
   Tan, BH
   Low, CY
AF Yong, Kok Pin
   Tan, Ban Hock
   Low, Chian Yong
TI Severe falciparum malaria with dengue coinfection complicated by
   rhabdomyolysis and acute kidney injury: an unusual case with
   myoglobinemia, myoglobinuria but normal serum creatine kinase
SO BMC INFECTIOUS DISEASES
LA English
DT Article
DE Falciparum malaria; Rhabdomyolysis; Myoglobinuria; Acute kidney injury
ID ACUTE-RENAL-FAILURE; CONCURRENT DENGUE; PLASMA-EXCHANGE; CLEARANCE;
   CHILDREN
AB Background: Acute kidney injury (AKI) is a complication of severe malaria, and rhabdomyolysis with myoglobinuria is an uncommon cause. We report an unusual case of severe falciparum malaria with dengue coinfection complicated by AKI due to myoglobinemia and myoglobinuria while maintaining a normal creatine kinase (CK).
   Case presentation: A 49-year old Indonesian man presented with fever, chills, and rigors with generalized myalgia and was diagnosed with falciparum malaria based on a positive blood smear. This was complicated by rhabdomyolysis with raised serum and urine myoglobin but normal CK. Despite rapid clearance of the parasitemia with intravenous artesunate and aggressive hydration maintaining good urine output, his myoglobinuria and acidosis worsened, progressing to uremia requiring renal replacement therapy. High-flux hemodiafiltration effectively cleared his serum and urine myoglobin with recovery of renal function. Further evaluation revealed evidence of dengue coinfection and past infection with murine typhus.
   Conclusion: In patients with severe falciparum malaria, the absence of raised CK alone does not exclude a diagnosis of rhabdomyolysis. Raised serum and urine myoglobin levels could lead to AKI and should be monitored. In the event of myoglobin-induced AKI requiring dialysis, clinicians may consider using high-flux hemodiafiltration instead of conventional hemodialysis for more effective myoglobin removal. In Southeast Asia, potential endemic coinfections that can also cause or worsen rhabdomyolysis, such as dengue, rickettsiosis and leptospirosis, should be considered.
C1 [Yong, Kok Pin; Tan, Ban Hock; Low, Chian Yong] Singapore Gen Hosp, Dept Infect Dis, Singapore 169608, Singapore.
RP Low, CY (reprint author), Singapore Gen Hosp, Dept Infect Dis, Outram Rd, Singapore 169608, Singapore.
EM low.chian.yong@sgh.com.sg
NR 33
TC 0
Z9 0
PU BIOMED CENTRAL LTD
PI LONDON
PA 236 GRAYS INN RD, FLOOR 6, LONDON WC1X 8HL, ENGLAND
SN 1471-2334
J9 BMC INFECT DIS
JI BMC Infect. Dis.
PD DEC 20
PY 2012
VL 12
AR 364
DI 10.1186/1471-2334-12-364
PG 5
WC Infectious Diseases
SC Infectious Diseases
GA 080HT
UT WOS:000314233000001
ER

PT J
AU Rudoler, N
   Baneth, G
   Eyal, O
   van Straten, M
   Harrus, S
AF Rudoler, Nir
   Baneth, Gad
   Eyal, Osnat
   van Straten, Michael
   Harrus, Shimon
TI Evaluation of an attenuated strain of Ehrlichia canis as a vaccine for
   canine monocytic ehrlichiosis
SO VACCINE
LA English
DT Article
DE Canine monocytic ehrlichiosis; Ehrlichia canis; Vaccine; Attenuation
ID SPOTTED-FEVER; CARRIER BLOOD; SCRUB TYPHUS; DOGS; DOXYCYCLINE;
   AZITHROMYCIN; INFECTION; INOCULATION; ANTIBODIES; EFFICACY
AB Canine monocytic ehrlichiosis is an important tick-borne disease worldwide. No commercial vaccine for the disease is currently available and tick control is the main preventive measure against the disease. The aim of this study was to evaluate the potential of a multi-passaged attenuated strain of Ehrlichia canis to serve as a vaccine for canine monocytic ehrlichiosis, and to assess the use of azithromycin in the treatment of acute ehrlichiosis. Twelve beagle dogs were divided into 3 groups of 4 dogs. Groups 1 and 2 were inoculated (vaccinated) with an attenuated strain of E. canis (#611A) twice or once, respectively. The third group consisted of naive dogs which served as controls. All 3 groups were challenged with a wild virulent strain of E. canis by administering infected dog-blood intravenously. Transient thrombocytopenia was the only hematological abnormality observed following inoculation of dogs with the attenuated strain. Challenge with the virulent strain resulted in severe disease in all 4 control dogs while only 3 of 8 vaccinated dogs presented mild transient fever. Furthermore, the mean blood rickettsial load was significantly higher in the control group (27-92-folds higher during days 14-19 post challenge with the wild the strain) as compared to the vaccinated dogs. The use of azithromycin was assessed as a therapeutic agent for the acute disease. Four days treatment resulted in further deterioration of the clinical condition of the dogs. Molecular comparison of 4 genes known to express immunoreactive proteins and virulence factors (p30, gp19, VirB4 and VirB9) between the attenuated strain and the challenge wild strain revealed no genetic differences between the strains. The results of this study indicate that the attenuated E. canis strain may serve as an effective and secure future vaccine for canine ehrlichiosis. (c) 2012 Elsevier Ltd. All rights reserved.
C1 [Rudoler, Nir; Baneth, Gad; Eyal, Osnat; van Straten, Michael; Harrus, Shimon] Hebrew Univ Jerusalem, Koret Sch Vet Med, IL-76100 Rehovot, Israel.
RP Harrus, S (reprint author), Hebrew Univ Jerusalem, Koret Sch Vet Med, POB 12, IL-76100 Rehovot, Israel.
EM harrus@agri.huji.ac.il
FU Yissumit program of the Hebrew University [0366108]; Yissum program of
   the Hebrew University [0396859]
FX The authors are grateful to Dr. Daniel Yassur Landau, Dr. Dalit
   Talmi-Frank, Dr. Danny Morick, Sagy Polani, Yifat Guthmann, and Yael
   Mekuzas for their assistance in this study. This study was supported
   financially by grants from the Yissumit (#0366108) and Yissum (Baby Seed
   # 0396859) programs of the Hebrew University.
NR 42
TC 1
Z9 1
PU ELSEVIER SCI LTD
PI OXFORD
PA THE BOULEVARD, LANGFORD LANE, KIDLINGTON, OXFORD OX5 1GB, OXON, ENGLAND
SN 0264-410X
J9 VACCINE
JI Vaccine
PD DEC 17
PY 2012
VL 31
IS 1
BP 226
EP 233
DI 10.1016/j.vaccine.2012.10.003
PG 8
WC Immunology; Medicine, Research & Experimental
SC Immunology; Research & Experimental Medicine
GA 067PA
UT WOS:000313306400033
ER

PT J
AU Botelho-Nevers, E
   Socolovschi, C
   Raoult, D
   Parola, P
AF Botelho-Nevers, Elisabeth
   Socolovschi, Cristina
   Raoult, Didier
   Parola, Philippe
TI Treatment of Rickettsia spp. infections: a review
SO EXPERT REVIEW OF ANTI-INFECTIVE THERAPY
LA English
DT Review
DE antibiotics; doxycycline; outcome; rickettsioses; treatment
ID MEDITERRANEAN SPOTTED-FEVER; IN-VITRO SUSCEPTIBILITIES;
   IMMUNOFLUORESCENT-ANTIBODY ANALYSIS; RANDOMIZED CONTROLLED TRIAL;
   TICK-BORNE RICKETTSIOSES; BRILL-ZINSSER-DISEASE; MURINE TYPHUS; EPIDEMIC
   TYPHUS; COXIELLA-BURNETII; RISK-FACTORS
AB Human rickettsioses caused by intracellular bacteria of the genus Rickettsia are distributed worldwide and are transmitted by arthropod vectors such as ticks, fleas, mites and lice. They have a wide range of manifestations from benign to life-threatening diseases. Mortality rates of up to 30% have been reported for some rickettsioses. Here, the authors will review in vitro and human studies of the various compounds that have been used for the treatment of Rickettsia spp. infections. The authors will also provide recommendations for the treatment of spotted fever and typhus group rickettsioses.
C1 [Botelho-Nevers, Elisabeth; Socolovschi, Cristina; Raoult, Didier; Parola, Philippe] Aix Marseille Univ, Unite Rech Malad Infect & Trop Emergentes, Fac Med, IRD 198,INSERM,U1095,CNRS,UMR 7278, Marseille, France.
RP Parola, P (reprint author), Aix Marseille Univ, Unite Rech Malad Infect & Trop Emergentes, Fac Med, IRD 198,INSERM,U1095,CNRS,UMR 7278, Marseille, France.
EM philippe.parola@univ-amu.fr
NR 96
TC 6
Z9 6
PU EXPERT REVIEWS
PI LONDON
PA UNITEC HOUSE, 3RD FL, 2 ALBERT PLACE, FINCHLEY CENTRAL, LONDON N3 1QB,
   ENGLAND
SN 1478-7210
J9 EXPERT REV ANTI-INFE
JI Expert Rev. Anti-Infect. Ther.
PD DEC
PY 2012
VL 10
IS 12
BP 1425
EP 1437
DI 10.1586/ERI.12.139
PG 13
WC Pharmacology & Pharmacy
SC Pharmacology & Pharmacy
GA 080KW
UT WOS:000314241900014
ER

PT J
AU Zhang, M
   Zhao, ZT
   Wang, XJ
   Li, Z
   Ding, L
   Ding, SJ
AF Zhang, Meng
   Zhao, Zhong-Tang
   Wang, Xian-Jun
   Li, Zhong
   Ding, Lei
   Ding, Shu-Jun
TI Scrub Typhus: Surveillance, Clinical Profile and Diagnostic Issues in
   Shandong, China
SO AMERICAN JOURNAL OF TROPICAL MEDICINE AND HYGIENE
LA English
DT Article
ID POLYMERASE-CHAIN-REACTION; ORIENTIA-TSUTSUGAMUSHI; RICKETTSIOSES;
   AMPLIFICATION; TRAVELER; THAILAND; AREAS; SOUTH; DNA
AB To elucidate the epidemic status, clinical profile, and current diagnostic issues of scrub typhus in Shandong Province, we analyzed the surveillance data of scrub typhus from 2006 to 2011 and conducted a hospital-based disease survey in 2010. Scrub typhus was clustered in mountainous and coastal areas in Shandong Province, with an epidemic period from September to November. The most common manifestations were fever (100%), eschar or skin ulcer (86.3%), fatigue (71.6%), anorexia (71.6%), and rash (68.6%). Predominant complications included bronchopneumonia, toxic hepatitis, and acute cholecystitis in 21.6%, 3.9%, and 2.9% of the cases, respectively. Severe complications including toxic myocarditis, heart failure, pneumonedema, pleural effusion, and emphysema were first reported in Shandong. Missed and delayed diagnosis of scrub typhus was common in local medical institutions. Alarm should be raised for changes of clinical features and current diagnostic issues of scrub typhus in newly developed endemic areas.
C1 [Zhang, Meng; Zhao, Zhong-Tang; Ding, Lei] Shandong Univ, Sch Publ Hlth, Dept Epidemiol & Hlth Stat, Jinan 250012, Shandong, Peoples R China.
   [Wang, Xian-Jun; Li, Zhong; Ding, Shu-Jun] Shandong Ctr Dis Control & Prevent, Inst Viral Dis Control & Prevent, Jinan, Shandong, Peoples R China.
RP Zhao, ZT (reprint author), Shandong Univ, Sch Publ Hlth, Dept Epidemiol & Hlth Stat, Jinan 250012, Shandong, Peoples R China.
EM meng-zhang@mail.sdu.edu.cn; ztzhao@sdu.edu.cn; xjwang62@163.com;
   sdlz01@yahoo.com.cn; 05gw@163.com; dingshujun@sina.com
FU National Natural Science Foundation of China [30972515, 81273133];
   Graduate Innovation Foundation of Shandong University [yyx10063]
FX The work was supported by National Natural Science Foundation of China
   Grants 30972515 and 81273133 and Graduate Innovation Foundation of
   Shandong University Grant yyx10063.
NR 41
TC 4
Z9 4
PU AMER SOC TROP MED & HYGIENE
PI MCLEAN
PA 8000 WESTPARK DR, STE 130, MCLEAN, VA 22101 USA
SN 0002-9637
J9 AM J TROP MED HYG
JI Am. J. Trop. Med. Hyg.
PD DEC
PY 2012
VL 87
IS 6
BP 1099
EP 1104
DI 10.4269/ajtmh.2012.12-0306
PG 6
WC Public, Environmental & Occupational Health; Tropical Medicine
SC Public, Environmental & Occupational Health; Tropical Medicine
GA 052YG
UT WOS:000312236000023
ER

PT J
AU Wilairatana, P
   Pongponratn, E
AF Wilairatana, Polrat
   Pongponratn, Emsri
TI Liver in scrub typhus
SO JOURNAL OF GASTROENTEROLOGY AND HEPATOLOGY
LA English
DT Meeting Abstract
C1 [Wilairatana, Polrat; Pongponratn, Emsri] Mahidol Univ, Fac Trop Med, Bangkok, Thailand.
NR 0
TC 0
Z9 0
PU WILEY-BLACKWELL
PI HOBOKEN
PA 111 RIVER ST, HOBOKEN 07030-5774, NJ USA
SN 0815-9319
J9 J GASTROEN HEPATOL
JI J. Gastroenterol. Hepatol.
PD DEC
PY 2012
VL 27
SU 5
SI SI
BP 221
EP 221
PG 1
WC Gastroenterology & Hepatology
SC Gastroenterology & Hepatology
GA 053AV
UT WOS:000312242701192
ER

PT J
AU Lee, SH
   Lee, YS
   Lee, IY
   Lim, JW
   Shin, HK
   Yu, JR
   Sim, S
AF Lee, Seung Hyun
   Lee, Young-Sun
   Lee, In Yong
   Lim, Jae Won
   Shin, Hee-Kwan
   Yu, Jae-Ran
   Sim, Seobo
TI Monthly Occurrence of Vectors and Reservoir Rodents of Scrub Typhus in
   an Endemic Area of Jeollanam-do, Korea
SO KOREAN JOURNAL OF PARASITOLOGY
LA English
DT Article
DE Leptotrombidium scutellare; Leptotrombidium pallidum; Apodemus agrarius;
   scrub typhus; monthly occurrence
ID ORIENTIA-TSUTSUGAMUSHI; SMALL MAMMALS
AB Monthly surveys were conducted to investigate the occurrence of chigger mites and seroprevalence of scrub typhus among small mammals in Jeollanam-do, the southwestern part of Korea, from November 2006 through October 2007. Fifty-eight small mammals, including 57 Apodemus agrarius (98.3%) and 1 Crocidura lasiura (1.7%), were captured, and a total of 4,675 chigger mites representing 4 genera and 8 species were collected from them. The chigger infestation rate among small mammals was 69.0%. The most predominant species in A. agrarius was Leptotrombidium scutellare (54.0%), followed by Leptotrombidium pallidum (39.4%), Leptotrombidium orientale (4.4%), Leptotrombidium palpale (1.1%), Neotrombicula tamiyai (0.6%), Eushoengastia koreaensis (0.3%), Neotrombicula gardellai (0.3%), and Cheladonta ikaoensis (<0.1%). The chigger index of A. agrarius was the highest in October (740.0), followed by November (242.0), September (134.6), March (98.3), February (38.2), January (35.3), December (34.5), April (30.8), and May (1.7). The average antibody positive rate of scrub typhus in wild rodents was 50.0%. The seropositive rates were high in October (100.0%) and November (83.3%), whereas those in other months were relatively low (28.6-57.1%). The chigger index of L. scutellare rapidly iicreased in September to form an acuminate peak in October, followed by a gradual decline. These results suggest that the outbreak of scrub typhus in the southwestern part of Korean peninsula is mostly due to L. scutellare.
C1 [Yu, Jae-Ran; Sim, Seobo] Konkuk Univ Sch Med, Dept Environm & Trop Med, Chungju 380701, South Korea.
[truncated: 3,398,777 more chars]
